# Supplementary material for: CageCavityCalc (C3): A Computational Tool for Calculating and Visualizing Cavities in Molecular Cages
Source: J Chem Inf Model. 2024 Jul 9;64(14):5604–16. doi: 10.1021/acs.jcim.4c00355 (PMC11267575; doi:10.1021/acs.jcim.4c00355)
Supplement: Supplementary file 2 — ci4c00355_si_002.zip [file ci4c00355_si_002.zip]

Archive with 217 entries (192 files):
- CageCavityCalc-v.1.0.5/
- CageCavityCalc-v.1.0.5/.gitignore
- CageCavityCalc-v.1.0.5/.idea/
- CageCavityCalc-v.1.0.5/.idea/.gitignore
- CageCavityCalc-v.1.0.5/.idea/CageCavityCalc.iml
- CageCavityCalc-v.1.0.5/.idea/inspectionProfiles/
- CageCavityCalc-v.1.0.5/.idea/inspectionProfiles/profiles_settings.xml
- CageCavityCalc-v.1.0.5/.idea/misc.xml
- CageCavityCalc-v.1.0.5/.idea/modules.xml
- CageCavityCalc-v.1.0.5/.idea/vcs.xml
- CageCavityCalc-v.1.0.5/CageCavityCalc/
- CageCavityCalc-v.1.0.5/CageCavityCalc/CageCavityCalc.py
- CageCavityCalc-v.1.0.5/CageCavityCalc/__init__.py
- CageCavityCalc-v.1.0.5/CageCavityCalc/__main__.py
- CageCavityCalc-v.1.0.5/CageCavityCalc/calculations.py
- CageCavityCalc-v.1.0.5/CageCavityCalc/data.py
- CageCavityCalc-v.1.0.5/CageCavityCalc/electrostatics.py
- CageCavityCalc-v.1.0.5/CageCavityCalc/examples/
- CageCavityCalc-v.1.0.5/CageCavityCalc/examples/10_mdanalysis_hydrophobicity/
- CageCavityCalc-v.1.0.5/CageCavityCalc/examples/10_mdanalysis_hydrophobicity/cage.gro
- CageCavityCalc-v.1.0.5/CageCavityCalc/examples/10_mdanalysis_hydrophobicity/cage_cavity.pdb
- CageCavityCalc-v.1.0.5/CageCavityCalc/examples/10_mdanalysis_hydrophobicity/example_10.py
- CageCavityCalc-v.1.0.5/CageCavityCalc/examples/11_errors/
- CageCavityCalc-v.1.0.5/CageCavityCalc/examples/11_errors/example_11.py
- CageCavityCalc-v.1.0.5/CageCavityCalc/examples/12_test_cage/
- CageCavityCalc-v.1.0.5/CageCavityCalc/examples/12_test_cage/fig_1.png
- CageCavityCalc-v.1.0.5/CageCavityCalc/examples/12_test_cage/fig_2.png
- CageCavityCalc-v.1.0.5/CageCavityCalc/examples/12_test_cage/fig_3.png
- CageCavityCalc-v.1.0.5/CageCavityCalc/examples/12_test_cage/fig_4.png
- CageCavityCalc-v.1.0.5/CageCavityCalc/examples/12_test_cage/fig_5.png
- CageCavityCalc-v.1.0.5/CageCavityCalc/examples/12_test_cage/fig_6.png
- CageCavityCalc-v.1.0.5/CageCavityCalc/examples/12_test_cage/test.mol2
- CageCavityCalc-v.1.0.5/CageCavityCalc/examples/12_test_cage/test.pdb
- CageCavityCalc-v.1.0.5/CageCavityCalc/examples/12_test_cage/test.spartan
- CageCavityCalc-v.1.0.5/CageCavityCalc/examples/12_test_cage/test_box_cavity.pdb
- CageCavityCalc-v.1.0.5/CageCavityCalc/examples/12_test_cage/test_cavity.pdb
- CageCavityCalc-v.1.0.5/CageCavityCalc/examples/12_test_cage/test_cavity.pml
- CageCavityCalc-v.1.0.5/CageCavityCalc/examples/12_test_cage/test_cavity.pse
- CageCavityCalc-v.1.0.5/CageCavityCalc/examples/12_test_cage/test_cavity_vol_calc.txt
- CageCavityCalc-v.1.0.5/CageCavityCalc/examples/12_test_cage/test_extra_data.txt
- CageCavityCalc-v.1.0.5/CageCavityCalc/examples/12_test_cage/test_hydrophobicity_cavity_dummy_atoms.txt
- CageCavityCalc-v.1.0.5/CageCavityCalc/examples/13_cages_review/
- CageCavityCalc-v.1.0.5/CageCavityCalc/examples/13_cages_review/1148701.pdb
- CageCavityCalc-v.1.0.5/CageCavityCalc/examples/13_cages_review/1148701_cavity.pdb
- CageCavityCalc-v.1.0.5/CageCavityCalc/examples/13_cages_review/1148701_cavity.pml
- CageCavityCalc-v.1.0.5/CageCavityCalc/examples/13_cages_review/210396.pdb
- CageCavityCalc-v.1.0.5/CageCavityCalc/examples/13_cages_review/210396_cavity.pdb
- CageCavityCalc-v.1.0.5/CageCavityCalc/examples/13_cages_review/210396_cavity.pml
- CageCavityCalc-v.1.0.5/CageCavityCalc/examples/13_cages_review/218828.pdb
- CageCavityCalc-v.1.0.5/CageCavityCalc/examples/13_cages_review/218828_cavity.pdb
- CageCavityCalc-v.1.0.5/CageCavityCalc/examples/13_cages_review/218828_cavity.pml
- CageCavityCalc-v.1.0.5/CageCavityCalc/examples/13_cages_review/41586_2016_BFnature20771_MOESM527_ESM.pdb
- CageCavityCalc-v.1.0.5/CageCavityCalc/examples/13_cages_review/41586_2016_BFnature20771_MOESM527_ESM_cavity.pdb
- CageCavityCalc-v.1.0.5/CageCavityCalc/examples/13_cages_review/41586_2016_BFnature20771_MOESM527_ESM_cavity.pml
- CageCavityCalc-v.1.0.5/CageCavityCalc/examples/13_cages_review/41586_2016_BFnature20771_MOESM528_ESM.pdb
- CageCavityCalc-v.1.0.5/CageCavityCalc/examples/13_cages_review/41586_2016_BFnature20771_MOESM528_ESM_cavity.pdb
- CageCavityCalc-v.1.0.5/CageCavityCalc/examples/13_cages_review/41586_2016_BFnature20771_MOESM528_ESM_cavity.pml
- CageCavityCalc-v.1.0.5/CageCavityCalc/examples/13_cages_review/646911.pdb
- CageCavityCalc-v.1.0.5/CageCavityCalc/examples/13_cages_review/646911_cavity.pdb
- CageCavityCalc-v.1.0.5/CageCavityCalc/examples/13_cages_review/646911_cavity.pml
- CageCavityCalc-v.1.0.5/CageCavityCalc/examples/13_cages_review/664973.pdb
- CageCavityCalc-v.1.0.5/CageCavityCalc/examples/13_cages_review/664973_cavity.pdb
- CageCavityCalc-v.1.0.5/CageCavityCalc/examples/13_cages_review/664973_cavity.pml
- CageCavityCalc-v.1.0.5/CageCavityCalc/examples/13_cages_review/759106.pdb
- CageCavityCalc-v.1.0.5/CageCavityCalc/examples/13_cages_review/759106_cavity.pdb
- CageCavityCalc-v.1.0.5/CageCavityCalc/examples/13_cages_review/759106_cavity.pml
- CageCavityCalc-v.1.0.5/CageCavityCalc/examples/13_cages_review/794242.pdb
- CageCavityCalc-v.1.0.5/CageCavityCalc/examples/13_cages_review/794242_cavity.pdb
- CageCavityCalc-v.1.0.5/CageCavityCalc/examples/13_cages_review/794242_cavity.pml
- CageCavityCalc-v.1.0.5/CageCavityCalc/examples/13_cages_review/CageOTf_Pentacenedione_ACIE_2016-CCDC_1492902.xyz
- CageCavityCalc-v.1.0.5/CageCavityCalc/examples/13_cages_review/CageOTf_Pentacenedione_removed_ACIE_2016-CCDC_1492902.pdb
- CageCavityCalc-v.1.0.5/CageCavityCalc/examples/13_cages_review/CageOTf_Pentacenedione_removed_ACIE_2016-CCDC_1492902_cavity.pdb
- CageCavityCalc-v.1.0.5/CageCavityCalc/examples/13_cages_review/CageOTf_Pentacenedione_removed_ACIE_2016-CCDC_1492902_cavity.pml
- CageCavityCalc-v.1.0.5/CageCavityCalc/examples/13_cages_review/Figure_113_ChemEurJ_2014_20_16707_cage1.mol2
- CageCavityCalc-v.1.0.5/CageCavityCalc/examples/13_cages_review/Figure_113_ChemEurJ_2014_20_16707_cage1_cavity.pdb
- CageCavityCalc-v.1.0.5/CageCavityCalc/examples/13_cages_review/Figure_113_ChemEurJ_2014_20_16707_cage1_cavity.pml
- CageCavityCalc-v.1.0.5/CageCavityCalc/examples/13_cages_review/Figure_130_ChemCommun_1997_118_497_cage_cram.pdb
- CageCavityCalc-v.1.0.5/CageCavityCalc/examples/13_cages_review/Figure_130_ChemCommun_1997_118_497_cage_cram_cavity.pdb
- CageCavityCalc-v.1.0.5/CageCavityCalc/examples/13_cages_review/Figure_130_ChemCommun_1997_118_497_cage_cram_cavity.pml
- CageCavityCalc-v.1.0.5/CageCavityCalc/examples/13_cages_review/Figure_132_ChemEurJ_2019_25_3091_cage_x-ray.pdb
- CageCavityCalc-v.1.0.5/CageCavityCalc/examples/13_cages_review/Figure_132_ChemEurJ_2019_25_3091_cage_x-ray_no_guest.pdb
- CageCavityCalc-v.1.0.5/CageCavityCalc/examples/13_cages_review/Figure_132_ChemEurJ_2019_25_3091_cage_x-ray_no_guest_cavity.pdb
- CageCavityCalc-v.1.0.5/CageCavityCalc/examples/13_cages_review/Figure_132_ChemEurJ_2019_25_3091_cage_x-ray_no_guest_cavity.pml
- CageCavityCalc-v.1.0.5/CageCavityCalc/examples/13_cages_review/Figure_24_OrgLett_2010_12_1740_cage_ol.xyz
- CageCavityCalc-v.1.0.5/CageCavityCalc/examples/13_cages_review/Figure_31_JPhysChemC_2014_118_12734_CC3_869701.pdb
- CageCavityCalc-v.1.0.5/CageCavityCalc/examples/13_cages_review/Figure_31_JPhysChemC_2014_118_12734_CC3_869701_cavity.pdb
- CageCavityCalc-v.1.0.5/CageCavityCalc/examples/13_cages_review/Figure_55_JACS_2020_142_18060.pdb
- CageCavityCalc-v.1.0.5/CageCavityCalc/examples/13_cages_review/Figure_55_JACS_2020_142_18060_cavity.pdb
- CageCavityCalc-v.1.0.5/CageCavityCalc/examples/13_cages_review/Figure_55_JACS_2020_142_18060_cavity.pml
- CageCavityCalc-v.1.0.5/CageCavityCalc/examples/13_cages_review/Figure_73_ChemEurJ_2020_26_1558.pdb
- CageCavityCalc-v.1.0.5/CageCavityCalc/examples/13_cages_review/Figure_73_ChemEurJ_2020_26_1558_cavity.pdb
- CageCavityCalc-v.1.0.5/CageCavityCalc/examples/13_cages_review/Figure_73_ChemEurJ_2020_26_1558_cavity.pml
- CageCavityCalc-v.1.0.5/CageCavityCalc/examples/13_cages_review/Figure_76_PNAS_2002_99_4962.pdb
- CageCavityCalc-v.1.0.5/CageCavityCalc/examples/13_cages_review/Figure_76_PNAS_2002_99_4962_cavity.pdb
- CageCavityCalc-v.1.0.5/CageCavityCalc/examples/13_cages_review/Figure_76_PNAS_2002_99_4962_cavity.pml
- CageCavityCalc-v.1.0.5/CageCavityCalc/examples/13_cages_review/Figure_87_ChemEurJ_202005046_cage.mol2
- CageCavityCalc-v.1.0.5/CageCavityCalc/examples/13_cages_review/Figure_87_ChemEurJ_202005046_cage_cavity.pdb
- CageCavityCalc-v.1.0.5/CageCavityCalc/examples/13_cages_review/Figure_87_ChemEurJ_202005046_cage_cavity.pml
- CageCavityCalc-v.1.0.5/CageCavityCalc/examples/13_cages_review/Figure_93_ChemSci2011_2_1719_cage1_coronene.pdb
- CageCavityCalc-v.1.0.5/CageCavityCalc/examples/13_cages_review/Figure_93_ChemSci2011_2_1719_cage1_coronene_removed_cavity.pdb
- CageCavityCalc-v.1.0.5/CageCavityCalc/examples/13_cages_review/Figure_93_ChemSci2011_2_1719_cage1_coronene_removed_cavity.pml
- CageCavityCalc-v.1.0.5/CageCavityCalc/examples/13_cages_review/Figure_96_AngewChemIntEd_2021.pdb
- CageCavityCalc-v.1.0.5/CageCavityCalc/examples/13_cages_review/Figure_96_AngewChemIntEd_2021.xyz
- CageCavityCalc-v.1.0.5/CageCavityCalc/examples/13_cages_review/Figure_96_AngewChemIntEd_2021_cavity.pdb
- CageCavityCalc-v.1.0.5/CageCavityCalc/examples/13_cages_review/Figure_96_AngewChemIntEd_2021_cavity.pml
- CageCavityCalc-v.1.0.5/CageCavityCalc/examples/13_cages_review/anie202211304-sup-0001-badjic_lzq-8-38.pdb
- CageCavityCalc-v.1.0.5/CageCavityCalc/examples/13_cages_review/anie202211304-sup-0001-badjic_lzq-8-38_cavity.pdb
- CageCavityCalc-v.1.0.5/CageCavityCalc/examples/13_cages_review/anie202211304-sup-0001-badjic_lzq-8-38_cavity.pml
- CageCavityCalc-v.1.0.5/CageCavityCalc/examples/13_cages_review/anie202211304-sup-0001-compound-8.pdb
- CageCavityCalc-v.1.0.5/CageCavityCalc/examples/13_cages_review/anie202211304-sup-0001-compound-8_cavity.pdb
- CageCavityCalc-v.1.0.5/CageCavityCalc/examples/13_cages_review/anie202211304-sup-0001-compound-8_cavity.pml
- CageCavityCalc-v.1.0.5/CageCavityCalc/examples/13_cages_review/ja4043609_si_002.pdb
- CageCavityCalc-v.1.0.5/CageCavityCalc/examples/13_cages_review/ja4043609_si_002_cavity.pdb
- CageCavityCalc-v.1.0.5/CageCavityCalc/examples/13_cages_review/ja4043609_si_002_cavity.pml
- CageCavityCalc-v.1.0.5/CageCavityCalc/examples/13_cages_review/ja4043609_si_003.pdb
- CageCavityCalc-v.1.0.5/CageCavityCalc/examples/13_cages_review/ja4043609_si_003_cavity.pdb
- CageCavityCalc-v.1.0.5/CageCavityCalc/examples/13_cages_review/ja4043609_si_003_cavity.pml
- CageCavityCalc-v.1.0.5/CageCavityCalc/examples/13_cages_review/ja4043609_si_004.pdb
- CageCavityCalc-v.1.0.5/CageCavityCalc/examples/13_cages_review/ja4043609_si_004_cavity.pdb
- CageCavityCalc-v.1.0.5/CageCavityCalc/examples/13_cages_review/ja4043609_si_004_cavity.pml
- CageCavityCalc-v.1.0.5/CageCavityCalc/examples/14_esp/
- CageCavityCalc-v.1.0.5/CageCavityCalc/examples/14_esp/example_14.py
- CageCavityCalc-v.1.0.5/CageCavityCalc/examples/14_esp/ncage.xyz
- CageCavityCalc-v.1.0.5/CageCavityCalc/examples/15_from_table/
- CageCavityCalc-v.1.0.5/CageCavityCalc/examples/15_from_table/example_15.py
- CageCavityCalc-v.1.0.5/CageCavityCalc/examples/16_save_trajectory/
- CageCavityCalc-v.1.0.5/CageCavityCalc/examples/16_save_trajectory/example_16.py
- CageCavityCalc-v.1.0.5/CageCavityCalc/examples/16_save_trajectory/short.gro
- CageCavityCalc-v.1.0.5/CageCavityCalc/examples/16_save_trajectory/short.xtc
- CageCavityCalc-v.1.0.5/CageCavityCalc/examples/1_mol2/
- CageCavityCalc-v.1.0.5/CageCavityCalc/examples/1_mol2/cage_1_JACS_2006_128_14120.mol2
- CageCavityCalc-v.1.0.5/CageCavityCalc/examples/1_mol2/cage_1_JACS_2006_128_14120_cavity.pdb
- CageCavityCalc-v.1.0.5/CageCavityCalc/examples/1_mol2/cage_1_JACS_2006_128_14120_cavity.pse
- CageCavityCalc-v.1.0.5/CageCavityCalc/examples/1_mol2/cage_1_JACS_2006_128_14120_cavity_vol_calc.txt
- CageCavityCalc-v.1.0.5/CageCavityCalc/examples/1_mol2/cage_cavity.pdb
- CageCavityCalc-v.1.0.5/CageCavityCalc/examples/1_mol2/cage_cavity.pml
- CageCavityCalc-v.1.0.5/CageCavityCalc/examples/1_mol2/example_1.py
- CageCavityCalc-v.1.0.5/CageCavityCalc/examples/1_mol2/file.pdb
- CageCavityCalc-v.1.0.5/CageCavityCalc/examples/1_mol2/file.xyz
- CageCavityCalc-v.1.0.5/CageCavityCalc/examples/2_pdb/
- CageCavityCalc-v.1.0.5/CageCavityCalc/examples/2_pdb/cage_ACIE_2006_45_901.cavity.pdb
- CageCavityCalc-v.1.0.5/CageCavityCalc/examples/2_pdb/cage_ACIE_2006_45_901.cavity.pse
- CageCavityCalc-v.1.0.5/CageCavityCalc/examples/2_pdb/cage_ACIE_2006_45_901.mol2
- CageCavityCalc-v.1.0.5/CageCavityCalc/examples/2_pdb/cage_ACIE_2006_45_901.pdb
- CageCavityCalc-v.1.0.5/CageCavityCalc/examples/2_pdb/cage_ACIE_2006_45_901_box_cavity.pdb
- CageCavityCalc-v.1.0.5/CageCavityCalc/examples/2_pdb/cage_ACIE_2006_45_901_cavity.pdb
- CageCavityCalc-v.1.0.5/CageCavityCalc/examples/2_pdb/cage_ACIE_2006_45_901_cavity.pse
- CageCavityCalc-v.1.0.5/CageCavityCalc/examples/2_pdb/cage_ACIE_2006_45_901_cavity_vol_calc.txt
- CageCavityCalc-v.1.0.5/CageCavityCalc/examples/2_pdb/example_2.py
- CageCavityCalc-v.1.0.5/CageCavityCalc/examples/2_pdb/file.pdb
- CageCavityCalc-v.1.0.5/CageCavityCalc/examples/2_pdb/test/
- CageCavityCalc-v.1.0.5/CageCavityCalc/examples/2_pdb/test/cage_ACIE_2006_45_901.pdb
- CageCavityCalc-v.1.0.5/CageCavityCalc/examples/3_cgbind/
- CageCavityCalc-v.1.0.5/CageCavityCalc/examples/3_cgbind/cage_cavity.pdb
- CageCavityCalc-v.1.0.5/CageCavityCalc/examples/3_cgbind/example_3.py
- CageCavityCalc-v.1.0.5/CageCavityCalc/examples/3_cgbind/file.pdb
- CageCavityCalc-v.1.0.5/CageCavityCalc/examples/4_mdanalysis/
- CageCavityCalc-v.1.0.5/CageCavityCalc/examples/4_mdanalysis/cage.gro
- CageCavityCalc-v.1.0.5/CageCavityCalc/examples/4_mdanalysis/example_4.py
- CageCavityCalc-v.1.0.5/CageCavityCalc/examples/5_other_formats/
- CageCavityCalc-v.1.0.5/CageCavityCalc/examples/5_other_formats/cage.gro
- CageCavityCalc-v.1.0.5/CageCavityCalc/examples/5_other_formats/cage_cavity.gro
- CageCavityCalc-v.1.0.5/CageCavityCalc/examples/5_other_formats/example_5.py
- CageCavityCalc-v.1.0.5/CageCavityCalc/examples/6_trajectory/
- CageCavityCalc-v.1.0.5/CageCavityCalc/examples/6_trajectory/.short.xtc_offsets.npz
- CageCavityCalc-v.1.0.5/CageCavityCalc/examples/6_trajectory/example_6.py
- CageCavityCalc-v.1.0.5/CageCavityCalc/examples/6_trajectory/short.gro
- CageCavityCalc-v.1.0.5/CageCavityCalc/examples/6_trajectory/short.xtc
- CageCavityCalc-v.1.0.5/CageCavityCalc/examples/7_bash/
- CageCavityCalc-v.1.0.5/CageCavityCalc/examples/7_bash/cage.pdb
- CageCavityCalc-v.1.0.5/CageCavityCalc/examples/7_bash/cage_cavity.pdb
- CageCavityCalc-v.1.0.5/CageCavityCalc/examples/7_bash/run.sh
- CageCavityCalc-v.1.0.5/CageCavityCalc/examples/8_hydrophobicity/
- CageCavityCalc-v.1.0.5/CageCavityCalc/examples/8_hydrophobicity/.cage_cavity_hydrophobicity.pdb.swp
- CageCavityCalc-v.1.0.5/CageCavityCalc/examples/8_hydrophobicity/cage_1_JACS_2006_128_14120.mol2
- CageCavityCalc-v.1.0.5/CageCavityCalc/examples/8_hydrophobicity/cage_cavity_aromatic_contact.pdb
- CageCavityCalc-v.1.0.5/CageCavityCalc/examples/8_hydrophobicity/cage_cavity_esp.pdb
- CageCavityCalc-v.1.0.5/CageCavityCalc/examples/8_hydrophobicity/cage_cavity_hydrophobicity.pdb
- CageCavityCalc-v.1.0.5/CageCavityCalc/examples/8_hydrophobicity/cage_cavity_hydrophobicity.pml
- CageCavityCalc-v.1.0.5/CageCavityCalc/examples/8_hydrophobicity/cage_cavity_solvent_accessibility.pdb
- CageCavityCalc-v.1.0.5/CageCavityCalc/examples/8_hydrophobicity/example_8.py
- CageCavityCalc-v.1.0.5/CageCavityCalc/examples/9_large/
- CageCavityCalc-v.1.0.5/CageCavityCalc/examples/9_large/cage.pdb
- CageCavityCalc-v.1.0.5/CageCavityCalc/examples/9_large/example_9.py
- CageCavityCalc-v.1.0.5/CageCavityCalc/examples/more_tests/
- CageCavityCalc-v.1.0.5/CageCavityCalc/examples/more_tests/646911_exported_spartan_gives_error_Pd.pdb
- CageCavityCalc-v.1.0.5/CageCavityCalc/examples/more_tests/646911_exported_spartan_gives_error_Pd_cavity.pdb
- CageCavityCalc-v.1.0.5/CageCavityCalc/examples/more_tests/646911_exported_spartan_replace_spaces_before_after_Pd.pdb
- CageCavityCalc-v.1.0.5/CageCavityCalc/examples/more_tests/Cage6_opt.xyz
- CageCavityCalc-v.1.0.5/CageCavityCalc/examples/more_tests/Cage6_opt_cavity.pdb
- CageCavityCalc-v.1.0.5/CageCavityCalc/examples/more_tests/Cage6_opt_cavity_cluster.pdb
- CageCavityCalc-v.1.0.5/CageCavityCalc/examples/more_tests/cage_pdb.pdb
- CageCavityCalc-v.1.0.5/CageCavityCalc/examples/more_tests/cage_pdb_cavity.pdb
- CageCavityCalc-v.1.0.5/CageCavityCalc/grid_classes.py
- CageCavityCalc-v.1.0.5/CageCavityCalc/hydrophobicity.py
- CageCavityCalc-v.1.0.5/CageCavityCalc/input_output.py
- CageCavityCalc-v.1.0.5/CageCavityCalc/log.py
- CageCavityCalc-v.1.0.5/CageCavityCalc/pic/
- CageCavityCalc-v.1.0.5/CageCavityCalc/pic/C3_PyMol_Plugin.png
- CageCavityCalc-v.1.0.5/CageCavityCalc/pic/cage.png
- CageCavityCalc-v.1.0.5/CageCavityCalc/pic/cavity.png
- CageCavityCalc-v.1.0.5/CageCavityCalc/pic/graphical_abstract_CageCavityCalc.png
- CageCavityCalc-v.1.0.5/CageCavityCalc/pic/hydrophobicity.png
- CageCavityCalc-v.1.0.5/CageCavityCalc/pic/principle
- CageCavityCalc-v.1.0.5/CageCavityCalc/pic/principle.png
- CageCavityCalc-v.1.0.5/CageCavityCalc/pic/principle.svg
- CageCavityCalc-v.1.0.5/CageCavityCalc/pymol_plugin/
- CageCavityCalc-v.1.0.5/CageCavityCalc/pymol_plugin/__init__.py
- CageCavityCalc-v.1.0.5/CageCavityCalc/pymol_plugin/cavecav_widget.ui
- CageCavityCalc-v.1.0.5/CageCavityCalc/pymol_plugin/simple.py
- CageCavityCalc-v.1.0.5/CageCavityCalc/window_size.py
- CageCavityCalc-v.1.0.5/LICENSE
- CageCavityCalc-v.1.0.5/README.md
- CageCavityCalc-v.1.0.5/pyproject.toml
- CageCavityCalc-v.1.0.5/readme_testing.txt
- CageCavityCalc-v.1.0.5/requirements.txt
- CageCavityCalc-v.1.0.5/setup.py
