# Supplementary material for: CageCavityCalc (C3): A Computational Tool for Calculating and Visualizing Cavities in Molecular Cages
Source: J Chem Inf Model. 2024 Jul 9;64(14):5604–16. doi: 10.1021/acs.jcim.4c00355 (PMC11267575; doi:10.1021/acs.jcim.4c00355)
Supplement: Supplementary file 2 — ci4c00355_si_002.zip [file ci4c00355_si_002.zip › CageCavityCalc-v.1.0.5/CageCavityCalc/data.py]

# Van der Waals radii in Å taken from http://www.webelements.com/periodicity/van_der_waals_radius/

vdw_radii = {'H': 1.2, 'HE': 1.4, 'LI': 1.82, 'BE': 1.53, 'B': 1.92, 'C': 1.7, 'N': 1.55, 'O': 1.52,
             'F': 1.47, 'NE': 1.54, 'NA': 2.27, 'MG': 1.73, 'AL': 1.84, 'SI': 2.1, 'P': 1.8, 'S': 1.8,
             'CL': 1.75, 'AR': 1.88, 'K': 2.75, 'CA': 2.31, 'NI': 1.63, 'CU': 1.4, 'ZN': 1.39, 'GA': 1.87,
             'GE': 2.11, 'AS': 1.85, 'SE': 1.9, 'BR': 1.85, 'KR': 2.02, 'RB': 3.03, 'SR': 2.49, 'PD': 1.63,
             'AG': 1.72, 'CD': 1.58, 'IN': 1.93, 'SN': 2.17, 'SB': 2.06, 'TE': 2.06, 'I': 1.98, 'XE': 2.16,
             'CS': 3.43, 'BA': 2.49, 'PT': 1.75, 'AU': 1.66, 'FE': 1.4}

atoms_lib = ['H', 'HE', 'LI', 'BE', 'B', 'C', 'N', 'O', 'F', 'NE', 'NA', 'MG', 'AL', 'SI', 'P', 'S', 'CL',
             'AR', 'SC', 'TI', 'V', 'CR', 'MN', 'FE', 'CO', 'NI', 'CU', 'ZN', 'GA', 'GE', 'AS', 'SE', 'BR',
             'KR', 'RB', 'SR', 'Y', 'ZR', 'NB', 'MO', 'TC', 'RU', 'RH', 'PD', 'AG', 'CD', 'IN', 'SB', 'TE',
             'I', 'XE', 'CS', 'BA', 'LA', 'CE', 'PR', 'ND', 'PM', 'SM', 'EU', 'GD', 'TB', 'DY', 'HO', 'ER',
             'TM', 'YB', 'LU', 'HF', 'TA', 'W', 'RE', 'OS', 'IR', 'PT', 'AU', 'HG', 'TL', 'PB', 'BI', 'PO',
             'AT', 'RN', 'FR', 'RA', 'AC', 'TH', 'PA', 'U', 'NP', 'PU', 'AM', 'CM', 'BK', 'CF', 'ES', 'FM',
             'MD', 'NO', 'LR', 'RF', 'DB', 'SG', 'BH', 'HS', 'MT', 'DS', 'RG', 'CN', 'NH', 'FL', 'MC', 'LV',
             'TS', 'OG']

# taken from  https://gist.github.com/lukasrichters14/c862644d4cbcf2d67252a484b7c6049c
atom_mass = {'H' : 1.008,'HE' : 4.003, 'LI' : 6.941, 'BE' : 9.012, 'B' : 10.811, 'C' : 12.011, 'N' : 14.007,
             'O' : 15.999, 'F' : 18.998, 'NE' : 20.180, 'NA' : 22.990, 'MG' : 24.305, 'AL' : 26.982,
             'SI' : 28.086, 'P' : 30.974, 'S' : 32.066, 'CL' : 35.453, 'AR' : 39.948, 'K' : 39.098,
             'CA' : 40.078, 'SC' : 44.956, 'TI' : 47.867, 'V' : 50.942, 'CR' : 51.996, 'MN' : 54.938,
             'FE' : 55.845, 'CO' : 58.933, 'NI' : 58.693, 'CU' : 63.546, 'ZN' : 65.38, 'GA' : 69.723,
             'GE' : 72.631, 'AS' : 74.922, 'SE' : 78.971, 'BR' : 79.904, 'KR' : 84.798, 'RB' : 84.468,
             'SR' : 87.62, 'Y' : 88.906, 'ZR' : 91.224, 'NB' : 92.906, 'MO' : 95.95, 'TC' : 98.907,
             'RU' : 101.07, 'RH' : 102.906, 'PD' : 106.42, 'AG' : 107.868, 'CD' : 112.414, 'IN' : 114.818,
             'SN' : 118.711, 'SB' : 121.760, 'TE' : 126.7, 'I' : 126.904, 'XE' : 131.294, 'CS' : 132.905,
             'BA' : 137.328, 'LA' : 138.905, 'CE' : 140.116, 'PR' : 140.908, 'ND' : 144.243, 'PM' : 144.913,
             'SM' : 150.36, 'EU' : 151.964, 'GD' : 157.25, 'TB' : 158.925, 'DY': 162.500, 'HO' : 164.930,
             'ER' : 167.259, 'TM' : 168.934, 'YB' : 173.055, 'LU' : 174.967, 'HF' : 178.49, 'TA' : 180.948,
             'W' : 183.84, 'RE' : 186.207, 'OS' : 190.23, 'IR' : 192.217, 'PT' : 195.085, 'AU' : 196.967,
             'HG' : 200.592, 'TL' : 204.383, 'PB' : 207.2, 'BI' : 208.980, 'PO' : 208.982, 'AT' : 209.987,
             'RN' : 222.081, 'FR' : 223.020, 'RA' : 226.025, 'AC' : 227.028, 'TH' : 232.038, 'PA' : 231.036,
             'U' : 238.029, 'NP' : 237, 'PU' : 244, 'AM' : 243, 'CM' : 247, 'BK' : 247, 'CT' : 251,
             'ES' : 252, 'FM' : 257, 'MD' : 258, 'NO' : 259, 'LR' : 262, 'RF' : 261, 'DB' : 262, 'SG' : 266,
             'BH' : 264, 'HS' : 269, 'MT' : 268, 'DS' : 271, 'RG' : 272, 'CN' : 285, 'NH' : 284, 'FL' : 289,
             'MC' : 288, 'LV' : 292, 'TS' : 294, 'OG' : 294}

name_to_atomic_number ={'H': 1, 'He': 2, 'Li': 3, 'Be': 4, 'B': 5, 'C': 6, 'N': 7, 'O': 8, 'F': 9, 'Ne': 10, 'Na': 11, 'Mg': 12, 'Al': 13, 'Si': 14, 'P': 15, 'S': 16, 'Cl': 17, 'Ar': 18, 'K': 19, 'Ca': 20, 'Sc': 21, 'Ti': 22, 'V': 23, 'Cr': 24, 'Mn': 25, 'Fe': 26, 'Co': 27, 'Ni': 28, 'Cu': 29, 'Zn': 30, 'Ga': 31, 'Ge': 32, 'As': 33, 'Se': 34, 'Br': 35, 'Kr': 36, 'Rb': 37, 'Sr': 38, 'Y': 39, 'Zr': 40, 'Nb': 41, 'Mo': 42, 'Tc': 43, 'Ru': 44, 'Rh': 45, 'Pd': 46, 'Ag': 47, 'Cd': 48, 'In': 49, 'Sn': 50, 'Sb': 51, 'Te': 52, 'I': 53, 'Xe': 54, 'Cs': 55, 'Ba': 56, 'La': 57, 'Ce': 58, 'Pr': 59, 'Nd': 60, 'Pm': 61, 'Sm': 62, 'Eu': 63, 'Gd': 64, 'Tb': 65, 'Dy': 66, 'Ho': 67, 'Er': 68, 'Tm': 69, 'Yb': 70, 'Lu': 71, 'Hf': 72, 'Ta': 73, 'W': 74, 'Re': 75, 'Os': 76, 'Ir': 77, 'Pt': 78, 'Au': 79, 'Hg': 80, 'Tl': 81, 'Pb': 82, 'Bi': 83, 'Po': 84, 'At': 85, 'Rn': 86, 'Fr': 87, 'Ra': 88, 'Ac': 89, 'Th': 90, 'Pa': 91, 'U': 92, 'Np': 93, 'Pu': 94, 'Am': 95, 'Cm': 96, 'Bk': 97, 'Cf': 98, 'Es': 99, 'Fm': 100, 'Md': 101, 'No': 102, 'Lr': 103, 'Rf': 104, 'Db': 105, 'Sg': 106, 'Bh': 107, 'Hs': 108, 'Mt': 109, 'Ds': 110, 'Rg': 111, 'Uub': 112}

## Atom hydrophobicity contribution values from Ghose J. Phys. Chem. A 1998, 102, 3762-3772
#
hydrophValuesGhose1998 = {

###################
##     C in      ##
###################

#CH4
1: [1,'[CH4]',-1.5603],

#CH3R
2: [1,'[CH3][#6]',-1.5603],

#CH2R2
3: [2,'[CH2]([#6])[#6]',-1.0120],

#CHR3
4: [3,'[CH]([#6])([#6])[#6]',-0.6681],

#CR4
5: [4,'[C]([#6])([#6])([#6])[#6]',-0.3698],

#CH3X
6: [5,'[CH3X4][N,O,P,S,F,Cl,Br,I]',-1.7880],

#CH2RX
7: [6,'[CH2X4]([#6])[O,N,S,P,Se,F,Cl,Br,I,At]',-1.2486],

#CH2X2
8: [7,'[CH2X4]([N,O,P,S,F,Cl,Br,I])[N,O,P,S,F,Cl,Br,I]',-1.0305],

#CHR2X
9: [8,'[CHX4]([#6])([#6])[O,N,S,P,Se,F,Cl,Br,I,At]',-0.6805],

#CHRX2
10: [9,'[CHX4]([#6])([O,N,S,P,Se,F,Cl,Br,I,At])[O,N,S,P,Se,F,Cl,Br,I,At]',-0.3858],

#CHX3
11: [10,'[CHX4]([O,N,S,P,Se,F,Cl,Br,I,At])([O,N,S,P,Se,F,Cl,Br,I,At])[O,N,S,P,Se,F,Cl,Br,I,At]',0.7555],

#CR3X
12: [11,'[CX4]([#6])([#6])([#6])[O,N,S,P,Se,F,Cl,Br,I,At]',-0.2849],

#CR2X2
13: [12,'[CX4]([#6])([#6])([O,N,S,P,Se,F,Cl,Br,I,At])[O,N,S,P,Se,F,Cl,Br,I,At]',0.0200],

#CRX3
14: [13,'[CX4]([#6])([O,N,S,P,Se,F,Cl,Br,I,At])([O,N,S,P,Se,F,Cl,Br,I,At])[O,N,S,P,Se,F,Cl,Br,I,At]',0.7894],

#CX4
15: [14,'[CX4]([O,N,S,P,Se,F,Cl,Br,I,At])([O,N,S,P,Se,F,Cl,Br,I,At])([O,N,S,P,Se,F,Cl,Br,I,At])[O,N,S,P,Se,F,Cl,Br,I,At]',1.6422],

#=CH2
16: [15,'[CH2]=[#6]',-0.7866],

#=CHR
17: [16,'[CH1](=[#6])[#6]',-0.3962],

#=CHR
18: [17,'[CH0](=[#6])([#6])[#6]',0.0383],

#=CHX
19: [18,'[CH1](=[#6])[O,N,S,P,Se,F,Cl,Br,I,At]',-0.8051],

#=CRX
20: [19,'[CH0](=[#6])([#6])[O,N,S,P,Se,F,Cl,Br,I,At]',-0.2129],

#=CX2
21: [20,'[CH0](=[#6])([O,N,S,P,Se,F,Cl,Br,I,At])[O,N,S,P,Se,F,Cl,Br,I,At]',0.2432],

#triple-bond-CH
22: [21,'[CH1]#[#6]',0.4697],

#triple-bond-CR
23: [22,'[CH0](#[#6])[#6]',0.2952],

#R=C=R
24: [22,'[C](=[#6])=[#6]',0.2952],

#triple-bond-CH
25: [23,'[CH0](#[#6])[O,N,S,P,Se,F,Cl,Br,I,At]',"undefined"],

#:R--CH--R aromatic
26: [24,'[cH]',-0.3251],

#:R--CR--R aromatic
27: [25,'[c](:c)(:c)[#6]',0.1492],

#:R--CX--R aromatic
28: [26,'[c](:c)(:c)[O,N,S,P,Se,F,Cl,Br,I,At]',0.1539],

#:R--CH--X aromatic
29: [27,'[cH](:c):[O,N,S,P,Se,F,Cl,Br,I,At]',0.0005],

#:R--CR--X aromatic
30: [28,'[c]([#6])(:c):[O,N,S,P,Se,F,Cl,Br,I,At]',0.2361],

#:R--CX--X aromatic
31: [29,'[c]([O,N,S,P,Se,F,Cl,Br,I,At])(:c):[O,N,S,P,Se,F,Cl,Br,I,At]',0.3514],

#:X--CH--X aromatic
32: [30,'[cH](:[O,N,S,P,Se,F,Cl,Br,I,At]):[O,N,S,P,Se,F,Cl,Br,I,At]',0.1814],

#:X--CR--X
33: [31,'[c]([#6])(:[O,N,S,P,Se,F,Cl,Br,I,At]):[O,N,S,P,Se,F,Cl,Br,I,At]',0.0901],

#:X--CX--X
34: [32,'[c]([O,N,S,P,Se,F,Cl,Br,I,At])(:[O,N,S,P,Se,F,Cl,Br,I,At]):[O,N,S,P,Se,F,Cl,Br,I,At]',0.5142],

#:R--CH···X, C···X bond order in pyrrole or furan may be considered as 1
35: [33,'[cr5]([#1])(:[#6]):[O,N,S,P,Se,F,Cl,Br,I,At]',-0.3723],

#:R--CR···X
36: [34,'[cr5]([#6])(:[#6]):[O,N,S,P,Se,F,Cl,Br,I,At]',0.2813],

#:R--CX···X
37: [35,'[cr5]([O,N,S,P,Se,F,Cl,Br,I,At])(:[#6]):[O,N,S,P,Se,F,Cl,Br,I,At]',0.1191],

#:Al-CH=X, Al represent aliphatic groups
38: [36,'[C]([#1])(=[O,N,S,P,Se,F,Cl,Br,I,At])[C,#1]',-0.1320],

#:Ar-CH=X, Ar represent aromatic groups
39: [37,'[CH1](=[O,N,S,P,Se,F,Cl,Br,I,At])c',-0.0244],

#:Al-C(=X)-Al
40: [38,'[CH0](=[O,N,S,P,Se,F,Cl,Br,I,At])(C)C',-0.2405],

#:Ar-C(=X)-R
41: [39,'[CH0](=[O,N,S,P,Se,F,Cl,Br,I,At])(c)*',-0.0909],

#:R-C(=X)-X
42: [40,'[CH0](=[O,N,S,P,Se,F,Cl,Br,I,At])([O,N,S,P,Se,F,Cl,Br,I,At])*',-0.1002],

#:R-C-triple-bond-X
43: [40,'[CH0](#[O,N,S,P,Se,F,Cl,Br,I,At])*',-0.1002],

#:X=C=X
44: [40,'[CH0](=[O,N,S,P,Se,F,Cl,Br,I,At])=[O,N,S,P,Se,F,Cl,Br,I,At]',-0.1002],

#:X-C(=X)-X
45: [41,'[C](=[O,N,S,P,Se,F,Cl,Br,I,At])([O,N,S,P,Se,F,Cl,Br,I,At])[O,N,S,P,Se,F,Cl,Br,I,At]',0.4182],

#:X--CH···X
46: [42,'[cr5]([#1])(:[O,N,S,P,Se,F,Cl,Br,I,At]):[O,N,S,P,Se,F,Cl,Br,I,At]',-0.2147],

#:X--CR···X
47: [43,'[cr5](*)(:[O,N,S,P,Se,F,Cl,Br,I,At]):[O,N,S,P,Se,F,Cl,Br,I,At]',-0.0009],

#:X--CX···X
48: [44,'[cr5]([O,N,S,P,Se,F,Cl,Br,I,At])(:[O,N,S,P,Se,F,Cl,Br,I,At]):[O,N,S,P,Se,F,Cl,Br,I,At]',0.1388],

#Atom type 45 is unused

###################
## H attached to ##
###################
## The subscript represents hybridization and the superscript its formal oxidation number. The formal oxidation number of a carbon atom equals the sum of the formal bond orders with electronegative atoms; the C--N bond order in pyridine may be considered as 2 while we have one such bond and 1.5 when we have two such bonds; the CâââX bond order in pyrrole or furan may be considered as 1.

# https://www.rdkit.org/docs/RDKit_Book.html
# SMARTS Support and Extensions
# ^0 matches S hybridized atoms
# ^1 matches SP hybridized atoms
# ^2 matches SP2 hybridized atoms
# ^3 matches SP3 hybridized atoms
# ^4 matches SP3D hybridized atoms
# ^5 matches SP3D2 hybridized atoms

#:C^0_sp3 having no X attached to next C
#49: [46,'[#1][#6;^3][$([#6]~[!O;!N;!S;!P;!Se;!F;!Cl;!Br;!I;!At])]',0.7341],
49: [46,'[#1][#6;^3][#6!$([#6]~N)&!$([#6]~O)&!$([#6]~S)&!$([#6]~P)&!$([#6]~F)&!$([#6]~Cl)&!$([#6]~Br)&!$([#6]~I)]',0.7341],


#:C^1_sp3
50: [47,'[#1][#6;^3](-[O,N,S,P,Se,F,Cl,Br,I,At])[#6!$([#6]~N)&!$([#6]~O)&!$([#6]~S)&!$([#6]~P)&!$([#6]~F)&!$([#6]~Cl)&!$([#6]~Br)&!$([#6]~I)]',0.6301],

#:C^0_sp2
#51: [47,'[#1][$([#6;^2]~[!O,!N,!S,!P,!Se,!F,!Cl,!Br,!I,!At])]',0.6301],
51: [47,'[#1][#6;^2]([!O;!N;!S;!P;!Se;!F;!Cl;!Br;!I;!At])[!O;!N;!S;!P;!Se;!F;!Cl;!Br;!I;!At]',0.6301],

#48 :C^2_sp3, C^1_sp2, C^0_sp 0.5180
52: [48,'[#1][$([#6;^3]=[O,N,S,P,Se,F,Cl,Br,I,At])]',0.5180],
53: [48,'[#1][#6;^3]([O,N,S,P,Se,F,Cl,Br,I,At])[O,N,S,P,Se,F,Cl,Br,I,At]',0.5180],
54: [48,'[#1][$([#6;^2]-[O,N,S,P,Se,F,Cl,Br,I,At])]',0.5180],
55: [48,'[#1][$([#6;^1]~[!O,!N,!S,!P,!Se,!F,!Cl,!Br,!I,!At])]',0.5180],

#49 :C^3_sp3, C^2-3_sp2, C^1-3_sp -0.0371
56: [49,'[#1][$([#6;^3]#[O,N,S,P,Se,F,Cl,Br,I,At])]',-0.0371],
57: [49,'[#1][$([#6;^3](=[O,N,S,P,Se,F,Cl,Br,I,At])[O,N,S,P,Se,F,Cl,Br,I,At])]',-0.0371],
58: [49,'[#1][$([#6;^3]([O,N,S,P,Se,F,Cl,Br,I,At])([O,N,S,P,Se,F,Cl,Br,I,At])[O,N,S,P,Se,F,Cl,Br,I,At])]',-0.0371],
59: [49,'[#1][$([#6;^2]=[O,N,S,P,Se,F,Cl,Br,I,At])]',-0.0371],
60: [49,'[#1][$([#6;^2]([O,N,S,P,Se,F,Cl,Br,I,At])[O,N,S,P,Se,F,Cl,Br,I,At])]',-0.0371],
61: [49,'[#1][$([#6;^1][O,N,S,P,Se,F,Cl,Br,I,At])]',-0.0371],

#:heteroatom
62: [50,'[#1][*;!#6]',-0.1036],

# 51 :alpha-Cd, An R-C-alpha may be defined as a C attached through a single bond with -C=X, -C-triple-bond-X, -C--X aromatic bond
63: [51,'[#1][#6]-[$([#6]=[O,N,S,P,Se,F,Cl,Br,I,At])]',0.5234],
64: [51,'[#1][#6]-[$([#6]#[O,N,S,P,Se,F,Cl,Br,I,At])]',0.5234],
65: [51,'[#1][#6]-[$([#6]:[O,N,S,P,Se,F,Cl,Br,I,At])]',0.5234],

#52 :C0_sp3, having 1 X attached to next carbon
66: [52,'[#1][#6;^3][$([#6][O,N,S,P,Se,F,Cl,Br,I,At])]',0.6666],

#53 :C0_sp3, having 2 X attached to next carbon
67: [53,'[#1][#6;^3][$([#6]([O,N,S,P,Se,F,Cl,Br,I,At])[O,N,S,P,Se,F,Cl,Br,I,At])]',0.5372],

#54 :C0_sp3, having 3 X attached to next carbon
68: [54,'[#1][#6;^3][$([#6]([O,N,S,P,Se,F,Cl,Br,I,At])([O,N,S,P,Se,F,Cl,Br,I,At])[O,N,S,P,Se,F,Cl,Br,I,At])]',0.6338],

#55 :C0_sp3, having 4 or more X attached to next carbon
69: [55,'[#1][#6;^3][$([#6]([O,N,S,P,Se,F,Cl,Br,I,At])([O,N,S,P,Se,F,Cl,Br,I,At])([O,N,S,P,Se,F,Cl,Br,I,At])[O,N,S,P,Se,F,Cl,Br,I,At])]',0.3620],

###################
##     O in      ##
###################

#56 :alcohol
70: [56,'[OX2H]-[!c;!#6X3;!$([CX3]=[OX1])]',-0.3567],

#57 :phenol, enol, carboxyl OH -0.0127
71: [57,'[OX2]([H])[cX3]:[c]',-0.0127],
72: [57,'[OX2]([H])[#6X3]=[#6]',-0.0127],
73: [57,'[OX2]([H])[$([CX3]=[OX1])]',-0.0127],


#58 :=O -0.0233
74: [58,'[OX1]=[#6]',-0.0233],

#59 :Al-O-Al -0.1541, Al represent aliphatic groups
75: [59,'[OX2](C)C',-0.1541],

#60 :Al-O-Ar, Ar2O, :R···O···R, R-O-C=X 0.0324, Ar represent aromatic groups
76: [60,'[OX2](C)c',0.0324],
77: [60,'[OX2](c)c',0.0324],
78: [60,'[OX2]([#6])[#6]',0.0324],
79: [60,'[OX2]([#6])[$([#6]=[O,N,S,P,Se,F,Cl,Br,I,At])]',0.0324],

#61 :--O 1.0520, as in nitro, N-oxides.
80: [61,'[OX1-][#7+]',1.0520],
81: [61,'[OX1]=[#7]',1.0520],

#62 :O- (negatively charged) -0.7941
82: [62,'[OX1-][*;#7+]',-0.7941],

#63 :R-O-O-R 0.4165
83: [63,'[OX2][OX2]',0.4165],

###################
##    Se in      ##
###################

#64 :Any-Se-Any 0.6601
84: [64,'[SeX2](*)*',0.6601],

#65 :=Se, not used

###################
##     N in      ##
###################

#66 :Al-NH2 -0.5427, Al represent aliphatic groups
85: [66,'[NX3]([#1])([#1])A',-0.5427],

#67 :Al2NH -0.3168
86: [67,'[NX3]([#1])(A)A',-0.3168],

#68 :Al3N 0.0132
87: [68,'[NX3](A)(A)A',0.0132],

#69 :Ar-NH2, X-NH2 -0.3883, Ar represent aromatic groups
88: [69,'[NX3]([#1])([#1])a',-0.3883],
89: [69,'[NX3]([#1])([#1])[O,N,S,P,Se,F,Cl,Br,I,At]',-0.3883],

#70 :Ar-NH-Al -0.0389
90: [70,'[NX3]([#1])(A)a',-0.0389],

#71 :Ar-NAl2 0.1087
91: [71,'[NX3](A)(A)a',0.1087],

#72 :RCO-N<, >N-X=X -0.5113
92: [72,'[NX3](*)(*)[$(C(=O)*)]',-0.5113],
93: [72,'[NX3](*)(*)[$([O,N,S,P,Se,F,Cl,Br,I,At]=[O,N,S,P,Se,F,Cl,Br,I,At])]',-0.5113],

#73 :Ar2NH, Ar3N, Ar2N-Al, R···N···R (Pyrrole-type structure) 0.1259
94: [73,'[NX3]([#1])(a)a',0.1259],
95: [73,'[NX3](a)(a)a',0.1259],
96: [73,'[NX3](A)(a)a',0.1259],
97: [73,'[NR5X2](*)*',0.1259],

#74 :R-triple-bond-N, R=N- 0.1349
98: [74,'[NX1]#*',0.1349],
99: [74,'[NX2]=*',0.1349],

#75 :R--N--R, R--N--X (Pyridine type structure) -0.1624
100: [75,'[NX2](*)*',-0.1624],
101: [75,'[NX2]([O,N,S,P,Se,F,Cl,Br,I,At])*',-0.1624],

#76 :Ar-NO2, R--N(--R)--O (Pyridine N-oxide type structure), RO-NO, -2.0585
102: [76,'[NX3](O)(O)a',-2.0585],
103: [76,'[NX3](O)(*)*',-2.0585],
104: [76,'[NX2](O)[$(NO)]',-2.0585],

#77 :Al-NO2 -1.9150
105: [77,'[NX3](O)(O)A',-1.9150],

#78 :Ar-N=X, X-N=X 0.4208
106: [78,'[NX2](=[O,N,S,P,Se,F,Cl,Br,I,At])A',0.4208],
107: [78,'[NX2](=[O,N,S,P,Se,F,Cl,Br,I,At])[O,N,S,P,Se,F,Cl,Br,I,At]',0.4208],

#79 :N+ (positively charged) -1.4439
108: [79,'[#7+]',-1.4439],
109: [79,'[#7X4]',-1.4439],
109: [79,'[#7X3](=*)*',-1.4439],

#80 unused


} # End hydrophValues dict


## Atom-based calculation of LogP and MR using Crippen's approach
# Adapted from RDKit Crippen.txt file
#    Reference:
#      S. A. Wildman and G. M. Crippen *JCICS* _39_ 868-873 (1999)

hydrophValuesCrippen1999={
1:[1,'[CH4]',0.1441],#C1
2:[2,'[CH3]C',0.1441],#C1
3:[3,'[CH2](C)C',0.1441],#C1
4:[4,'[CH](C)(C)C',0],#C2
5:[5,'[C](C)(C)(C)C',0],#C2
6:[6,'[CH3][N,O,P,S,F,Cl,Br,I]',-0.2035],#C3
7:[7,'[CH2X4]([N,O,P,S,F,Cl,Br,I])[A;!#1]',-0.2035],#C3
8:[8,'[CH1X4]([N,O,P,S,F,Cl,Br,I])([A;!#1])[A;!#1]',-0.2051],#C4
9:[9,'[CH0X4]([N,O,P,S,F,Cl,Br,I])([A;!#1])([A;!#1])[A;!#1]',-0.2051],#C4
10:[10,'[C]=[!C;A;!#1]',-0.2783],#C5
11:[11,'[CH2]=C',0.1551],#C6
12:[12,'[CH1](=C)[A;!#1]',0.1551],#C6
13:[13,'[CH0](=C)([A;!#1])[A;!#1]',0.1551],#C6
14:[14,'[C](=C)=C',0.1551],#C6
15:[15,'[CX2]#[A;!#1]',0.0017],#C7
16:[16,'[CH3]c',0.08452],#C8
17:[17,'[CH3]a',-0.1444],#C9
18:[18,'[CH2X4]a',-0.0516],#C10
19:[19,'[CHX4]a',0.1193],#C11
20:[20,'[CH0X4]a',-0.0967],#C12
21:[21,'[cH0]-[A;!C;!N;!O;!S;!F;!Cl;!Br;!I;!#1]',-0.5443],#C13
22:[22,'[c][#9]',0],#C14
23:[23,'[c][#17]',0.245],#C15
24:[24,'[c][#35]',0.198],#C16
25:[25,'[c][#53]',0],#C17
26:[26,'[cH]',0.1581],#C18
27:[27,'[c](:a)(:a):a',0.2955],#C19
28:[28,'[c](:a)(:a)-a',0.2713],#C20
29:[29,'[c](:a)(:a)-C',0.136],#C21
30:[30,'[c](:a)(:a)-N',0.4619],#C22
31:[31,'[c](:a)(:a)-O',0.5437],#C23
32:[32,'[c](:a)(:a)-S',0.1893],#C24
33:[33,'[c](:a)(:a)=[C,N,O]',-0.8186],#C25
34:[34,'[C](=C)(a)[A;!#1]',0.264],#C26
35:[35,'[C](=C)(c)a',0.264],#C26
36:[36,'[CH1](=C)a',0.264],#C26
37:[37,'[C]=c',0.264],#C26
38:[38,'[CX4][A;!C;!N;!O;!P;!S;!F;!Cl;!Br;!I;!#1]',0.2148],#C27
39:[39,'[#6]',0.08129],#CS
40:[40,'[#1][#6,#1]',0.123],#H1
41:[41,'[#1]O[CX4,c]',-0.2677],#H2
42:[42,'[#1]O[!C;!N;!O;!S]',-0.2677],#H2
43:[43,'[#1][!C;!N;!O]',-0.2677],#H2
44:[44,'[#1][#7]',0.2142],#H3
45:[45,'[#1]O[#7]',0.2142],#H3
46:[46,'[#1]OC=[#6,#7,O,S]',0.298],#H4
47:[47,'[#1]O[O,S]',0.298],#H4
48:[48,'[#1]',0.1125],#HS
49:[49,'[NH2+0][A;!#1]',-1.019],#N1
50:[50,'[NH+0]([A;!#1])[A;!#1]',-0.7096],#N2
51:[51,'[NH2+0]a',-1.027],#N3
52:[52,'[NH1+0]([!#1;A,a])a',-0.5188],#N4
53:[53,'[NH+0]=[!#1;A,a]',0.08387],#N5
54:[54,'[N+0](=[!#1;A,a])[!#1;A,a]',0.1836],#N6
55:[55,'[N+0]([A;!#1])([A;!#1])[A;!#1]',-0.3187],#N7
56:[56,'[N+0](a)([!#1;A,a])[A;!#1]',-0.4458],#N8
57:[57,'[N+0](a)(a)a',-0.4458],#N8
58:[58,'[N+0]#[A;!#1]',0.01508],#N9
59:[59,'[NH3,NH2,NH;+,+2,+3]',-1.95],#N10
60:[60,'[n+0]',-0.3239],#N11
61:[61,'[n;+,+2,+3]',-1.119],#N12
62:[62,'[NH0;+,+2,+3]([A;!#1])([A;!#1])([A;!#1])[A;!#1]',-0.3396],#N13
63:[63,'[NH0;+,+2,+3](=[A;!#1])([A;!#1])[!#1;A,a]',-0.3396],#N13
64:[64,'[NH0;+,+2,+3](=[#6])=[#7]',-0.3396],#N13
65:[65,'[N;+,+2,+3]#[A;!#1]',0.2887],#N14
66:[66,'[N;-,-2,-3]',0.2887],#N14
67:[67,'[N;+,+2,+3](=[N;-,-2,-3])=N',0.2887],#N14
68:[68,'[#7]',-0.4806],#NS
69:[69,'[o]',0.1552],#O1
70:[70,'[OH,OH2]',-0.2893],#O2
71:[71,'[O]([A;!#1])[A;!#1]',-0.0684],#O3
72:[72,'[O](a)[!#1;A,a]',-0.4195],#O4
73:[73,'[O]=[#7,#8]',0.0335],#O5
74:[74,'[OX1;-,-2,-3][#7]',0.0335],#O5
75:[75,'[OX1;-,-2,-2][#16]',-0.3339],#O6
76:[76,'[O;-0]=[#16;-0]',-0.3339],#O6
77:[77,'[O-]C(=O)',-1.326],#O12
78:[78,'[OX1;-,-2,-3][!#1;!N;!S]',-1.189],#O7
79:[79,'[O]=c',0.1788],#O8
80:[80,'[O]=[CH]C',-0.1526],#O9
81:[81,'[O]=C(C)([A;!#1])',-0.1526],#O9
82:[82,'[O]=[CH][N,O]',-0.1526],#O9
83:[83,'[O]=[CH2]',-0.1526],#O9
84:[84,'[O]=[CX2]=O',-0.1526],#O9
85:[85,'[O]=[CH]c',0.1129],#O10
86:[86,'[O]=C([C,c])[a;!#1]',0.1129],#O10
87:[87,'[O]=C(c)[A;!#1]',0.1129],#O10
88:[88,'[O]=C([!#1;!#6])[!#1;!#6]',0.4833],#O11
89:[89,'[#8]',-0.1188],#OS
90:[90,'[#9-0]',0.4202],#F
91:[91,'[#17-0]',0.6895],#Cl
92:[92,'[#35-0]',0.8456],#Br
93:[93,'[#53-0]',0.8857],#I
94:[94,'[#9,#17,#35,#53;-]',-2.996],#Hal
95:[95,'[#53;+,+2,+3]',-2.996],#Hal
96:[96,'[+;#3,#11,#19,#37,#55]',-2.996],#Hal
97:[97,'[#15]',0.8612],#P
98:[98,'[S;-,-2,-3,-4,+1,+2,+3,+5,+6]',-0.0024],#S2
99:[99,'[S-0]=[N,O,P,S]',-0.0024],#S2
100:[100,'[S;A]',0.6482],#S1
101:[101,'[s;a]',0.6237],#S3
102:[102,'[#3,#11,#19,#37,#55]',-0.3808],#Me1
103:[103,'[#4,#12,#20,#38,#56]',-0.3808],#Me1
104:[104,'[#5,#13,#31,#49,#81]',-0.3808],#Me1
105:[105,'[#14,#32,#50,#82]',-0.3808],#Me1
106:[106,'[#33,#51,#83]',-0.3808],#Me1
107:[107,'[#34,#52,#84]',-0.3808],#Me1
108:[108,'[#21,#22,#23,#24,#25,#26,#27,#28,#29,#30]',-0.0025],#Me2
109:[109,'[#39,#40,#41,#42,#43,#44,#45,#46,#47,#48]',-0.0025],#Me2
110:[110,'[#72,#73,#74,#75,#76,#77,#78,#79,#80]',-0.0025],#Me2

}
