# Supplementary material for: CageCavityCalc (C3): A Computational Tool for Calculating and Visualizing Cavities in Molecular Cages
Source: J Chem Inf Model. 2024 Jul 9;64(14):5604–16. doi: 10.1021/acs.jcim.4c00355 (PMC11267575; doi:10.1021/acs.jcim.4c00355)
Supplement: Supplementary file 2 — ci4c00355_si_002.zip [file ci4c00355_si_002.zip › CageCavityCalc-v.1.0.5/CageCavityCalc/examples/10_mdanalysis_hydrophobicity/cage.gro]

Written by MDAnalysis
  812
    1RES    Zn1    1   1.753   2.929   4.643
    1RES    Zn2    2   1.571   3.985   3.637
    1RES    Zn3    3   1.691   2.783   2.258
    1RES    Zn4    4   3.167   3.024   2.109
    1RES    Zn5    5   3.266   4.214   3.297
    1RES    Zn6    6   3.544   2.982   4.447
    1RES    Zn7    7   1.829   1.632   3.511
    1RES    Zn8    8   3.512   1.880   3.488
    1UNL     C1    9   2.603   3.470   4.061
    1UNL     C2   10   2.502   3.391   4.141
    1UNL     C3   11   2.519   3.392   4.278
    1UNL     C4   12   2.428   3.326   4.361
    1UNL     C5   13   2.320   3.259   4.305
    1UNL     C6   14   2.221   3.184   4.393
    1UNL     C7   15   2.152   3.076   4.339
    1UNL     C8   16   2.070   2.999   4.421
    1UNL     C9   17   2.057   3.029   4.555
    1UNL     N1   18   1.979   2.952   4.640
    1UNL    C10   19   2.025   2.908   4.744
    1UNL    C11   20   1.965   2.830   4.829
    1UNL     N2   21   1.826   2.836   4.825
    1UNL    C12   22   1.750   2.770   4.921
    1UNL    C13   23   1.813   2.696   5.020
    1UNL    C14   24   1.952   2.689   5.025
    1UNL    C15   25   2.027   2.756   4.929
    1UNL    C16   26   2.125   3.137   4.609
    1UNL    C17   27   2.208   3.215   4.529
    1UNL    C18   28   2.303   3.258   4.167
    1UNL    C19   29   2.393   3.324   4.085
    1UNL    C20   30   2.746   3.433   4.088
    1UNL    C21   31   2.837   3.525   4.141
    1UNL    C22   32   2.965   3.484   4.175
    1UNL    C23   33   3.003   3.351   4.157
    1UNL    C24   34   3.145   3.307   4.201
    1UNL    C25   35   3.222   3.237   4.109
    1UNL    C26   36   3.348   3.191   4.144
    1UNL    C27   37   3.398   3.215   4.272
    1UNL     N3   38   3.517   3.155   4.322
    1UNL    C28   39   3.621   3.208   4.273
    1UNL    C29   40   3.752   3.154   4.315
    1UNL    C30   41   3.876   3.201   4.274
    1UNL    C31   42   3.993   3.141   4.321
    1UNL    C32   43   3.985   3.033   4.408
    1UNL    C33   44   3.861   2.986   4.449
    1UNL     N4   45   3.744   3.046   4.402
    1UNL    C34   46   3.321   3.285   4.364
    1UNL    C35   47   3.195   3.331   4.328
    1UNL    C36   48   2.912   3.260   4.104
    1UNL    C37   49   2.784   3.301   4.070
    1UNL    C38   50   2.574   3.574   3.971
    1UNL    C39   51   2.671   3.638   3.881
    1UNL    C40   52   2.761   3.566   3.803
    1UNL    C41   53   2.859   3.633   3.731
    1UNL    C42   54   2.867   3.772   3.737
    1UNL    C43   55   2.964   3.849   3.652
    1UNL    C44   56   3.084   3.785   3.624
    1UNL    C45   57   3.186   3.853   3.559
    1UNL    C46   58   3.168   3.985   3.521
    1UNL     N5   59   3.279   4.066   3.459
    1UNL    C47   60   3.398   4.037   3.490
    1UNL    C48   61   3.507   4.101   3.431
    1UNL    C49   62   3.638   4.064   3.456
    1UNL    C50   63   3.743   4.135   3.399
    1UNL    C51   64   3.716   4.244   3.317
    1UNL    C52   65   3.585   4.281   3.292
    1UNL     N6   66   3.480   4.210   3.349
    1UNL    C53   67   3.048   4.050   3.549
    1UNL    C54   68   2.946   3.982   3.614
    1UNL    C55   69   2.777   3.843   3.816
    1UNL    C56   70   2.679   3.776   3.887
    1UNL    C57   71   2.428   3.610   3.951
    1UNL    C58   72   2.345   3.647   4.056
    1UNL    C59   73   2.214   3.686   4.031
    1UNL    C60   74   2.166   3.689   3.900
    1UNL    C61   75   2.018   3.724   3.879
    1UNL    C62   76   1.944   3.787   3.978
    1UNL    C63   77   1.814   3.828   3.952
    1UNL    C64   78   1.757   3.804   3.827
    1UNL     N7   79   1.628   3.848   3.797
    1UNL    C65   80   1.532   3.825   3.878
    1UNL    C66   81   1.401   3.873   3.854
    1UNL     N8   82   1.386   3.960   3.746
    1UNL    C67   83   1.259   4.005   3.711
    1UNL    C68   84   1.148   3.963   3.782
    1UNL    C69   85   1.163   3.876   3.889
    1UNL    C70   86   1.289   3.831   3.925
    1UNL    C71   87   1.832   3.741   3.728
    1UNL    C72   88   1.962   3.701   3.754
    1UNL    C73   89   2.249   3.652   3.795
    1UNL    C74   90   2.380   3.613   3.820
    1UNL     H1   91   2.593   3.438   4.317
    1UNL     H2   92   2.441   3.327   4.455
    1UNL     H3   93   2.161   3.055   4.247
    1UNL     H4   94   2.023   2.925   4.384
    1UNL     H5   95   2.114   2.933   4.764
    1UNL     H6   96   1.655   2.774   4.917
    1UNL     H7   97   1.761   2.650   5.085
    1UNL     H8   98   1.995   2.639   5.093
    1UNL     H9   99   2.122   2.751   4.932
    1UNL    H10  100   2.117   3.158   4.702
    1UNL    H11  101   2.255   3.288   4.565
    1UNL    H12  102   2.229   3.213   4.129
    1UNL    H13  103   2.381   3.323   3.991
    1UNL    H14  104   2.811   3.615   4.153
    1UNL    H15  105   3.026   3.546   4.212
    1UNL    H16  106   3.188   3.220   4.021
    1UNL    H17  107   3.401   3.143   4.081
    1UNL    H18  108   3.614   3.280   4.211
    1UNL    H19  109   3.882   3.275   4.214
    1UNL    H20  110   4.077   3.174   4.293
    1UNL    H21  111   4.064   2.992   4.440
    1UNL    H22  112   3.855   2.912   4.509
    1UNL    H23  113   3.355   3.302   4.451
    1UNL    H24  114   3.142   3.379   4.392
    1UNL    H25  115   2.938   3.169   4.092
    1UNL    H26  116   2.723   3.238   4.033
    1UNL    H27  117   2.755   3.471   3.798
    1UNL    H28  118   2.920   3.585   3.677
    1UNL    H29  119   3.096   3.694   3.650
    1UNL    H30  120   3.268   3.809   3.540
    1UNL    H31  121   3.414   3.970   3.556
    1UNL    H32  122   3.657   3.989   3.512
    1UNL    H33  123   3.833   4.110   3.417
    1UNL    H34  124   3.788   4.293   3.279
    1UNL    H35  125   3.566   4.356   3.235
    1UNL    H36  126   3.036   4.140   3.523
    1UNL    H37  127   2.864   4.026   3.633
    1UNL    H38  128   2.783   3.938   3.820
    1UNL    H39  129   2.618   3.825   3.941
    1UNL    H40  130   2.378   3.645   4.145
    1UNL    H41  131   2.158   3.711   4.103
    1UNL    H42  132   1.982   3.803   4.064
    1UNL    H43  133   1.763   3.871   4.020
    1UNL    H44  134   1.549   3.774   3.956
    1UNL    H45  135   1.250   4.065   3.637
    1UNL    H46  136   1.061   3.994   3.757
    1UNL    H47  137   1.086   3.847   3.938
    1UNL    H48  138   1.299   3.772   3.998
    1UNL    H49  139   1.793   3.725   3.643
    1UNL    H50  140   2.013   3.658   3.687
    1UNL    H51  141   2.216   3.654   3.706
    1UNL    H52  142   2.437   3.588   3.748
    1UNL     C1  143   2.610   2.281   4.049
    1UNL     C2  144   2.752   2.244   3.997
    1UNL     C3  145   2.773   2.245   3.860
    1UNL     C4  146   2.898   2.213   3.808
    1UNL     C5  147   3.002   2.180   3.895
    1UNL     C6  148   3.135   2.134   3.833
    1UNL     C7  149   3.170   2.185   3.708
    1UNL     C8  150   3.295   2.156   3.654
    1UNL     C9  151   3.384   2.076   3.724
    1UNL     N1  152   3.496   2.025   3.666
    1UNL    C10  153   3.602   2.043   3.723
    1UNL    C11  154   3.731   1.987   3.666
    1UNL     N2  155   3.715   1.909   3.552
    1UNL    C12  156   3.826   1.861   3.485
    1UNL    C13  157   3.954   1.890   3.532
    1UNL    C14  158   3.970   1.967   3.646
    1UNL    C15  159   3.858   2.016   3.714
    1UNL    C16  160   3.349   2.025   3.849
    1UNL    C17  161   3.224   2.054   3.903
    1UNL    C18  162   2.981   2.179   4.032
    1UNL    C19  163   2.856   2.211   4.083
    1UNL    C20  164   2.505   2.214   3.983
    1UNL    C21  165   2.507   2.075   3.983
    1UNL    C22  166   2.397   2.003   3.937
    1UNL    C23  167   2.284   2.071   3.892
    1UNL    C24  168   2.166   1.992   3.834
    1UNL    C25  169   2.178   1.858   3.802
    1UNL    C26  170   2.068   1.788   3.753
    1UNL    C27  171   1.946   1.852   3.737
    1UNL     N3  172   1.849   1.770   3.685
    1UNL    C28  173   1.738   1.774   3.740
    1UNL    C29  174   1.620   1.706   3.708
    1UNL    C30  175   1.495   1.711   3.771
    1UNL    C31  176   1.390   1.635   3.720
    1UNL    C32  177   1.409   1.555   3.609
    1UNL    C33  178   1.533   1.551   3.546
    1UNL     N4  179   1.639   1.626   3.596
    1UNL    C34  180   1.934   1.987   3.769
    1UNL    C35  181   2.044   2.057   3.818
    1UNL    C36  182   2.282   2.209   3.892
    1UNL    C37  183   2.392   2.281   3.937
    1UNL    C38  184   2.607   2.381   4.143
    1UNL    C39  185   2.717   2.477   4.195
    1UNL    C40  186   2.811   2.532   4.108
    1UNL    C41  187   2.917   2.606   4.158
    1UNL    C42  188   2.929   2.627   4.295
    1UNL    C43  189   3.040   2.705   4.351
    1UNL    C44  190   3.100   2.680   4.474
    1UNL    C45  191   3.199   2.765   4.521
    1UNL    C46  192   3.239   2.875   4.445
    1UNL     N5  193   3.329   2.961   4.510
    1UNL    C47  194   3.311   3.011   4.627
    1UNL    C48  195   3.399   3.100   4.689
    1UNL    C49  196   3.374   3.180   4.800
    1UNL    C50  197   3.475   3.262   4.850
    1UNL    C51  198   3.600   3.264   4.788
    1UNL    C52  199   3.624   3.184   4.678
    1UNL     N6  200   3.523   3.102   4.628
    1UNL    C53  201   3.179   2.900   4.322
    1UNL    C54  202   3.080   2.814   4.275
    1UNL    C55  203   2.835   2.573   4.382
    1UNL    C56  204   2.729   2.498   4.332
    1UNL    C57  205   2.472   2.429   4.200
    1UNL    C58  206   2.429   2.560   4.181
    1UNL    C59  207   2.309   2.602   4.236
    1UNL    C60  208   2.231   2.514   4.310
    1UNL    C61  209   2.100   2.566   4.368
    1UNL    C62  210   2.062   2.529   4.496
    1UNL    C63  211   1.945   2.579   4.551
    1UNL    C64  212   1.866   2.667   4.478
    1UNL     N7  213   1.756   2.730   4.544
    1UNL    C65  214   1.650   2.668   4.569
    1UNL    C66  215   1.540   2.724   4.634
    1UNL     N8  216   1.555   2.857   4.671
    1UNL    C67  217   1.449   2.925   4.729
    1UNL    C68  218   1.327   2.861   4.749
    1UNL    C69  219   1.312   2.728   4.712
    1UNL    C70  220   1.418   2.659   4.655
    1UNL    C71  221   1.904   2.704   4.350
    1UNL    C72  222   2.021   2.654   4.295
    1UNL    C73  223   2.274   2.383   4.329
    1UNL    C74  224   2.394   2.340   4.274
    1UNL     H1  225   2.702   2.267   3.801
    1UNL     H2  226   2.913   2.214   3.715
    1UNL     H3  227   3.109   2.240   3.660
    1UNL     H4  228   3.319   2.191   3.569
    1UNL     H5  229   3.604   2.092   3.804
    1UNL     H6  230   3.815   1.808   3.407
    1UNL     H7  231   4.030   1.857   3.486
    1UNL     H8  232   4.057   1.987   3.679
    1UNL     H9  233   3.869   2.069   3.792
    1UNL    H10  234   3.410   1.970   3.896
    1UNL    H11  235   3.200   2.019   3.988
    1UNL    H12  236   3.052   2.157   4.091
    1UNL    H13  237   2.841   2.210   4.177
    1UNL    H14  238   2.585   2.029   4.014
    1UNL    H15  239   2.399   1.908   3.937
    1UNL    H16  240   2.261   1.813   3.813
    1UNL    H17  241   2.076   1.696   3.731
    1UNL    H18  242   1.732   1.832   3.816
    1UNL    H19  243   1.482   1.765   3.847
    1UNL    H20  244   1.305   1.638   3.763
    1UNL    H21  245   1.337   1.503   3.574
    1UNL    H22  246   1.546   1.496   3.470
    1UNL    H23  247   1.851   2.031   3.758
    1UNL    H24  248   2.036   2.149   3.840
    1UNL    H25  249   2.205   2.255   3.861
    1UNL    H26  250   2.390   2.376   3.938
    1UNL    H27  251   2.803   2.517   4.015
    1UNL    H28  252   2.981   2.643   4.099
    1UNL    H29  253   3.073   2.605   4.525
    1UNL    H30  254   3.240   2.749   4.605
    1UNL    H31  255   3.233   2.985   4.674
    1UNL    H32  256   3.289   3.179   4.842
    1UNL    H33  257   3.458   3.317   4.926
    1UNL    H34  258   3.668   3.321   4.823
    1UNL    H35  259   3.709   3.186   4.636
    1UNL    H36  260   3.206   2.975   4.270
    1UNL    H37  261   3.039   2.831   4.191
    1UNL    H38  262   2.843   2.587   4.476
    1UNL    H39  263   2.665   2.462   4.392
    1UNL    H40  264   2.482   2.620   4.131
    1UNL    H41  265   2.279   2.692   4.223
    1UNL    H42  266   2.116   2.469   4.546
    1UNL    H43  267   1.919   2.553   4.639
    1UNL    H44  268   1.645   2.577   4.543
    1UNL    H45  269   1.459   3.016   4.754
    1UNL    H46  270   1.254   2.908   4.788
    1UNL    H47  271   1.229   2.684   4.726
    1UNL    H48  272   1.408   2.568   4.629
    1UNL    H49  273   1.849   2.764   4.300
    1UNL    H50  274   2.046   2.680   4.207
    1UNL    H51  275   2.221   2.323   4.380
    1UNL    H52  276   2.423   2.251   4.287
    1UNL     C1  277   2.437   3.588   2.819
    1UNL     C2  278   2.524   3.692   2.887
    1UNL     C3  279   2.654   3.656   2.920
    1UNL     C4  280   2.739   3.748   2.979
    1UNL     C5  281   2.694   3.877   3.005
    1UNL     C6  282   2.786   3.977   3.070
    1UNL     C7  283   2.917   3.992   3.025
    1UNL     C8  284   3.004   4.078   3.090
    1UNL     C9  285   2.961   4.149   3.201
    1UNL     N1  286   3.053   4.235   3.265
    1UNL    C10  287   3.005   4.343   3.318
    1UNL    C11  288   3.091   4.431   3.399
    1UNL     N2  289   3.221   4.385   3.417
    1UNL    C12  290   3.312   4.460   3.490
    1UNL    C13  291   3.274   4.583   3.544
    1UNL    C14  292   3.145   4.629   3.525
    1UNL    C15  293   3.053   4.554   3.453
    1UNL    C16  294   2.830   4.135   3.247
    1UNL    C17  295   2.743   4.049   3.181
    1UNL    C18  296   2.564   3.914   2.972
    1UNL    C19  297   2.479   3.821   2.913
    1UNL    C20  298   2.513   3.494   2.722
    1UNL    C21  299   2.588   3.555   2.623
    1UNL    C22  300   2.662   3.477   2.534
    1UNL    C23  301   2.660   3.339   2.545
    1UNL    C24  302   2.737   3.251   2.452
    1UNL    C25  303   2.697   3.121   2.422
    1UNL    C26  304   2.768   3.047   2.328
    1UNL    C27  305   2.878   3.102   2.265
    1UNL     N3  306   2.948   3.029   2.163
    1UNL    C28  307   2.884   2.947   2.085
    1UNL    C29  308   2.940   2.873   1.987
    1UNL    C30  309   2.876   2.774   1.913
    1UNL    C31  310   2.944   2.707   1.812
    1UNL    C32  311   3.076   2.739   1.785
    1UNL    C33  312   3.141   2.838   1.858
    1UNL     N4  313   3.073   2.905   1.959
    1UNL    C34  314   2.918   3.232   2.295
    1UNL    C35  315   2.847   3.306   2.389
    1UNL    C36  316   2.584   3.278   2.645
    1UNL    C37  317   2.511   3.356   2.733
    1UNL    C38  318   2.303   3.563   2.854
    1UNL    C39  319   2.217   3.467   2.780
    1UNL    C40  320   2.140   3.376   2.851
    1UNL    C41  321   2.054   3.289   2.782
    1UNL    C42  322   2.046   3.296   2.644
    1UNL    C43  323   1.944   3.205   2.571
    1UNL    C44  324   1.971   3.160   2.442
    1UNL    C45  325   1.878   3.081   2.376
    1UNL    C46  326   1.759   3.047   2.438
    1UNL     N5  327   1.663   2.969   2.365
    1UNL    C47  328   1.544   3.006   2.363
    1UNL    C48  329   1.442   2.934   2.301
    1UNL    C49  330   1.309   2.973   2.293
    1UNL    C50  331   1.216   2.891   2.229
    1UNL    C51  332   1.257   2.770   2.174
    1UNL    C52  333   1.390   2.731   2.183
    1UNL     N6  334   1.482   2.813   2.246
    1UNL    C53  335   1.732   3.092   2.566
    1UNL    C54  336   1.825   3.171   2.633
    1UNL    C55  337   2.123   3.388   2.574
    1UNL    C56  338   2.208   3.474   2.642
    1UNL    C57  339   2.233   3.634   2.964
    1UNL    C58  340   2.286   3.642   3.092
    1UNL    C59  341   2.215   3.708   3.192
    1UNL    C60  342   2.092   3.766   3.164
    1UNL    C61  343   2.013   3.836   3.273
    1UNL    C62  344   2.072   3.878   3.392
    1UNL    C63  345   1.996   3.943   3.488
    1UNL    C64  346   1.860   3.966   3.465
    1UNL     N7  347   1.779   4.022   3.570
    1UNL    C65  348   1.835   4.113   3.642
    1UNL    C66  349   1.764   4.191   3.744
    1UNL     N8  350   1.631   4.152   3.762
    1UNL    C67  351   1.551   4.218   3.854
    1UNL    C68  352   1.604   4.323   3.929
    1UNL    C69  353   1.736   4.362   3.911
    1UNL    C70  354   1.816   4.296   3.819
    1UNL    C71  355   1.802   3.923   3.347
    1UNL    C72  356   1.878   3.858   3.251
    1UNL    C73  357   2.039   3.758   3.036
    1UNL    C74  358   2.110   3.692   2.935
    1UNL     H1  359   2.684   3.568   2.902
    1UNL     H2  360   2.828   3.723   3.001
    1UNL     H3  361   2.946   3.943   2.949
    1UNL     H4  362   3.093   4.087   3.059
    1UNL     H5  363   2.913   4.366   3.306
    1UNL     H6  364   3.401   4.428   3.503
    1UNL     H7  365   3.337   4.634   3.593
    1UNL     H8  366   3.119   4.713   3.562
    1UNL     H9  367   2.965   4.586   3.440
    1UNL    H10  368   2.801   4.184   3.323
    1UNL    H11  369   2.654   4.039   3.213
    1UNL    H12  370   2.534   4.002   2.990
    1UNL    H13  371   2.390   3.846   2.891
    1UNL    H14  372   2.590   3.650   2.615
    1UNL    H15  373   2.714   3.519   2.466
    1UNL    H16  374   2.622   3.083   2.465
    1UNL    H17  375   2.741   2.958   2.307
    1UNL    H18  376   2.790   2.938   2.098
    1UNL    H19  377   2.785   2.752   1.932
    1UNL    H20  378   2.900   2.639   1.762
    1UNL    H21  379   3.123   2.693   1.716
    1UNL    H22  380   3.231   2.860   1.840
    1UNL    H23  381   2.994   3.270   2.252
    1UNL    H24  382   2.874   3.395   2.409
    1UNL    H25  383   2.583   3.184   2.652
    1UNL    H26  384   2.459   3.315   2.801
    1UNL    H27  385   2.146   3.371   2.945
    1UNL    H28  386   2.002   3.227   2.831
    1UNL    H29  387   2.053   3.183   2.400
    1UNL    H30  388   1.897   3.049   2.288
    1UNL    H31  389   1.522   3.088   2.406
    1UNL    H32  390   1.281   3.055   2.330
    1UNL    H33  391   1.125   2.917   2.223
    1UNL    H34  392   1.193   2.713   2.131
    1UNL    H35  393   1.417   2.648   2.145
    1UNL    H36  394   1.650   3.069   2.609
    1UNL    H37  395   1.806   3.203   2.721
    1UNL    H38  396   2.117   3.392   2.479
    1UNL    H39  397   2.260   3.536   2.594
    1UNL    H40  398   2.370   3.603   3.112
    1UNL    H41  399   2.251   3.713   3.280
    1UNL    H42  400   2.165   3.862   3.407
    1UNL    H43  401   2.036   3.972   3.569
    1UNL    H44  402   1.927   4.131   3.628
    1UNL    H45  403   1.461   4.192   3.866
    1UNL    H46  404   1.549   4.368   3.992
    1UNL    H47  405   1.772   4.433   3.962
    1UNL    H48  406   1.907   4.322   3.806
    1UNL    H49  407   1.709   3.939   3.331
    1UNL    H50  408   1.838   3.829   3.170
    1UNL    H51  409   1.955   3.797   3.016
    1UNL    H52  410   2.074   3.686   2.848
    1UNL     C1  411   1.630   2.848   3.413
    1UNL     C2  412   1.609   2.994   3.431
    1UNL     C3  413   1.688   3.081   3.356
    1UNL     C4  414   1.674   3.218   3.371
    1UNL     C5  415   1.581   3.269   3.462
    1UNL     C6  416   1.564   3.421   3.465
    1UNL     C7  417   1.587   3.501   3.354
    1UNL     C8  418   1.567   3.638   3.362
    1UNL     C9  419   1.524   3.695   3.481
    1UNL     N1  420   1.508   3.832   3.482
    1UNL    C10  421   1.445   3.891   3.393
    1UNL    C11  422   1.434   4.034   3.374
    1UNL     N2  423   1.482   4.107   3.482
    1UNL    C12  424   1.473   4.246   3.481
    1UNL    C13  425   1.416   4.311   3.373
    1UNL    C14  426   1.368   4.238   3.265
    1UNL    C15  427   1.377   4.099   3.265
    1UNL    C16  428   1.502   3.615   3.593
    1UNL    C17  429   1.522   3.478   3.585
    1UNL    C18  430   1.503   3.182   3.537
    1UNL    C19  431   1.517   3.045   3.521
    1UNL    C20  432   1.632   2.806   3.266
    1UNL    C21  433   1.534   2.854   3.179
    1UNL    C22  434   1.539   2.822   3.044
    1UNL    C23  435   1.641   2.740   2.996
    1UNL    C24  436   1.655   2.712   2.845
    1UNL    C25  437   1.740   2.613   2.797
    1UNL    C26  438   1.750   2.590   2.660
    1UNL    C27  439   1.674   2.666   2.571
    1UNL     N3  440   1.681   2.637   2.431
    1UNL    C28  441   1.692   2.510   2.393
    1UNL    C29  442   1.692   2.481   2.253
    1UNL    C30  443   1.701   2.350   2.208
    1UNL    C31  444   1.706   2.323   2.072
    1UNL    C32  445   1.702   2.428   1.981
    1UNL    C33  446   1.692   2.559   2.025
    1UNL     N4  447   1.687   2.586   2.161
    1UNL    C34  448   1.589   2.765   2.619
    1UNL    C35  449   1.579   2.788   2.756
    1UNL    C36  450   1.738   2.691   3.083
    1UNL    C37  451   1.733   2.724   3.218
    1UNL    C38  452   1.640   2.756   3.510
    1UNL    C39  453   1.653   2.611   3.494
    1UNL    C40  454   1.563   2.542   3.413
    1UNL    C41  455   1.577   2.406   3.394
    1UNL    C42  456   1.681   2.337   3.454
    1UNL    C43  457   1.704   2.190   3.432
    1UNL    C44  458   1.593   2.110   3.404
    1UNL    C45  459   1.609   1.974   3.383
    1UNL    C46  460   1.736   1.917   3.391
    1UNL     N5  461   1.757   1.772   3.371
    1UNL    C47  462   1.708   1.722   3.272
    1UNL    C48  463   1.715   1.584   3.235
    1UNL    C49  464   1.670   1.524   3.118
    1UNL    C50  465   1.682   1.387   3.101
    1UNL    C51  466   1.740   1.309   3.201
    1UNL    C52  467   1.785   1.370   3.319
    1UNL     N6  468   1.773   1.507   3.335
    1UNL    C53  469   1.846   1.996   3.419
    1UNL    C54  470   1.830   2.132   3.440
    1UNL    C55  471   1.771   2.405   3.535
    1UNL    C56  472   1.758   2.542   3.555
    1UNL    C57  473   1.657   2.803   3.658
    1UNL    C58  474   1.579   2.742   3.755
    1UNL    C59  475   1.591   2.781   3.888
    1UNL    C60  476   1.681   2.882   3.923
    1UNL    C61  477   1.691   2.931   4.068
    1UNL    C62  478   1.776   3.035   4.105
    1UNL    C63  479   1.781   3.078   4.237
    1UNL    C64  480   1.700   3.017   4.332
    1UNL     N7  481   1.714   3.057   4.471
    1UNL    C65  482   1.719   3.181   4.497
    1UNL    C66  483   1.728   3.225   4.630
    1UNL     N8  484   1.737   3.124   4.726
    1UNL    C67  485   1.752   3.157   4.860
    1UNL    C68  486   1.758   3.291   4.899
    1UNL    C69  487   1.749   3.391   4.803
    1UNL    C70  488   1.734   3.359   4.669
    1UNL    C71  489   1.615   2.914   4.296
    1UNL    C72  490   1.611   2.871   4.164
    1UNL    C73  491   1.758   2.943   3.826
    1UNL    C74  492   1.746   2.904   3.693
    1UNL     H1  493   1.751   3.046   3.293
    1UNL     H2  494   1.727   3.277   3.320
    1UNL     H3  495   1.616   3.462   3.273
    1UNL     H4  496   1.582   3.693   3.286
    1UNL     H5  497   1.399   3.836   3.330
    1UNL     H6  498   1.506   4.296   3.555
    1UNL     H7  499   1.409   4.406   3.372
    1UNL     H8  500   1.329   4.282   3.191
    1UNL     H9  501   1.345   4.049   3.192
    1UNL    H10  502   1.472   3.654   3.674
    1UNL    H11  503   1.506   3.423   3.661
    1UNL    H12  504   1.440   3.217   3.599
    1UNL    H13  505   1.463   2.986   3.573
    1UNL    H14  506   1.465   2.910   3.212
    1UNL    H15  507   1.473   2.855   2.985
    1UNL    H16  508   1.791   2.561   2.857
    1UNL    H17  509   1.808   2.523   2.627
    1UNL    H18  510   1.700   2.441   2.457
    1UNL    H19  511   1.704   2.279   2.271
    1UNL    H20  512   1.712   2.234   2.042
    1UNL    H21  513   1.705   2.409   1.887
    1UNL    H22  514   1.690   2.631   1.962
    1UNL    H23  515   1.538   2.817   2.559
    1UNL    H24  516   1.521   2.855   2.789
    1UNL    H25  517   1.807   2.635   3.050
    1UNL    H26  518   1.799   2.691   3.277
    1UNL    H27  519   1.492   2.590   3.372
    1UNL    H28  520   1.515   2.359   3.338
    1UNL    H29  521   1.507   2.150   3.399
    1UNL    H30  522   1.533   1.920   3.364
    1UNL    H31  523   1.659   1.779   3.214
    1UNL    H32  524   1.631   1.577   3.049
    1UNL    H33  525   1.651   1.346   3.021
    1UNL    H34  526   1.748   1.216   3.190
    1UNL    H35  527   1.824   1.317   3.387
    1UNL    H36  528   1.933   1.957   3.424
    1UNL    H37  529   1.906   2.187   3.459
    1UNL    H38  530   1.843   2.358   3.577
    1UNL    H39  531   1.819   2.588   3.610
    1UNL    H40  532   1.518   2.674   3.731
    1UNL    H41  533   1.538   2.739   3.955
    1UNL    H42  534   1.831   3.076   4.039
    1UNL    H43  535   1.839   3.149   4.262
    1UNL    H44  536   1.717   3.245   4.427
    1UNL    H45  537   1.758   3.089   4.926
    1UNL    H46  538   1.768   3.313   4.991
    1UNL    H47  539   1.753   3.483   4.830
    1UNL    H48  540   1.729   3.427   4.604
    1UNL    H49  541   1.560   2.872   4.362
    1UNL    H50  542   1.552   2.800   4.139
    1UNL    H51  543   1.819   3.012   3.850
    1UNL    H52  544   1.799   2.946   3.626
    1UNL     C1  545   2.522   2.262   2.841
    1UNL     C2  546   2.453   2.175   2.944
    1UNL     C3  547   2.477   2.180   3.081
    1UNL     C4  548   2.412   2.092   3.166
    1UNL     C5  549   2.322   1.999   3.115
    1UNL     C6  550   2.244   1.903   3.209
    1UNL     C7  551   2.124   1.846   3.170
    1UNL     C8  552   2.057   1.758   3.255
    1UNL     C9  553   2.111   1.728   3.379
    1UNL     N1  554   2.039   1.636   3.451
    1UNL    C10  555   2.092   1.534   3.494
    1UNL    C11  556   2.045   1.444   3.595
    1UNL     N2  557   1.910   1.467   3.621
    1UNL    C12  558   1.840   1.383   3.707
    1UNL    C13  559   1.905   1.276   3.767
    1UNL    C14  560   2.040   1.253   3.741
    1UNL    C15  561   2.109   1.337   3.655
    1UNL    C16  562   2.231   1.786   3.419
    1UNL    C17  563   2.297   1.874   3.334
    1UNL    C18  564   2.298   1.994   2.979
    1UNL    C19  565   2.363   2.082   2.893
    1UNL    C20  566   2.434   2.344   2.750
    1UNL    C21  567   2.328   2.417   2.802
    1UNL    C22  568   2.244   2.488   2.717
    1UNL    C23  569   2.266   2.486   2.580
    1UNL    C24  570   2.163   2.555   2.489
    1UNL    C25  571   2.150   2.521   2.355
    1UNL    C26  572   2.066   2.595   2.273
    1UNL    C27  573   1.995   2.702   2.324
    1UNL     N3  574   1.909   2.770   2.239
    1UNL    C28  575   1.954   2.817   2.127
    1UNL    C29  576   1.869   2.892   2.038
    1UNL    C30  577   1.914   2.964   1.928
    1UNL    C31  578   1.824   3.031   1.847
    1UNL    C32  579   1.688   3.027   1.876
    1UNL    C33  580   1.643   2.955   1.987
    1UNL     N4  581   1.734   2.888   2.068
    1UNL    C34  582   2.008   2.736   2.459
    1UNL    C35  583   2.092   2.662   2.541
    1UNL    C36  584   2.372   2.413   2.527
    1UNL    C37  585   2.457   2.342   2.613
    1UNL    C38  586   2.657   2.274   2.837
    1UNL    C39  587   2.744   2.207   2.942
    1UNL    C40  588   2.830   2.287   3.017
    1UNL    C41  589   2.924   2.227   3.101
    1UNL    C42  590   2.931   2.089   3.110
    1UNL    C43  591   3.018   2.030   3.220
    1UNL    C44  592   3.131   2.098   3.263
    1UNL    C45  593   3.221   2.037   3.350
    1UNL    C46  594   3.197   1.907   3.394
    1UNL     N5  595   3.292   1.840   3.477
    1UNL    C47  596   3.240   1.770   3.568
    1UNL    C48  597   3.340   1.714   3.664
    1UNL    C49  598   3.296   1.643   3.775
    1UNL    C50  599   3.389   1.593   3.866
    1UNL    C51  600   3.525   1.613   3.845
    1UNL    C52  601   3.568   1.684   3.733
    1UNL     N6  602   3.476   1.734   3.643
    1UNL    C53  603   3.085   1.839   3.350
    1UNL    C54  604   2.996   1.900   3.263
    1UNL    C55  605   2.845   2.009   3.035
    1UNL    C56  606   2.752   2.069   2.951
    1UNL    C57  607   2.739   2.374   2.756
    1UNL    C58  608   2.844   2.317   2.684
    1UNL    C59  609   2.917   2.394   2.594
    1UNL    C60  610   2.885   2.528   2.575
    1UNL    C61  611   2.956   2.612   2.471
    1UNL    C62  612   2.980   2.746   2.495
    1UNL    C63  613   3.056   2.820   2.405
    1UNL    C64  614   3.108   2.759   2.291
    1UNL     N7  615   3.200   2.836   2.217
    1UNL    C65  616   3.308   2.778   2.179
    1UNL    C66  617   3.406   2.842   2.090
    1UNL     N8  618   3.368   2.967   2.044
    1UNL    C67  619   3.456   3.040   1.963
    1UNL    C68  620   3.579   2.988   1.930
    1UNL    C69  621   3.617   2.862   1.976
    1UNL    C70  622   3.530   2.789   2.056
    1UNL    C71  623   3.084   2.624   2.267
    1UNL    C72  624   3.007   2.550   2.357
    1UNL    C73  625   2.781   2.585   2.646
    1UNL    C74  626   2.708   2.508   2.737
    1UNL     H1  627   2.538   2.244   3.116
    1UNL     H2  628   2.429   2.095   3.260
    1UNL     H3  629   2.087   1.866   3.085
    1UNL     H4  630   1.975   1.718   3.228
    1UNL     H5  631   2.176   1.512   3.454
    1UNL     H6  632   1.748   1.399   3.724
    1UNL     H7  633   1.857   1.219   3.826
    1UNL     H8  634   2.084   1.180   3.783
    1UNL     H9  635   2.201   1.321   3.638
    1UNL    H10  636   2.268   1.765   3.504
    1UNL    H11  637   2.379   1.913   3.361
    1UNL    H12  638   2.237   1.930   2.944
    1UNL    H13  639   2.347   2.078   2.799
    1UNL    H14  640   2.313   2.418   2.895
    1UNL    H15  641   2.171   2.538   2.753
    1UNL    H16  642   2.199   2.447   2.320
    1UNL    H17  643   2.057   2.572   2.181
    1UNL    H18  644   2.044   2.801   2.102
    1UNL    H19  645   2.007   2.967   1.908
    1UNL    H20  646   1.855   3.079   1.771
    1UNL    H21  647   1.626   3.073   1.821
    1UNL    H22  648   1.550   2.953   2.007
    1UNL    H23  649   1.959   2.809   2.494
    1UNL    H24  650   2.101   2.686   2.633
    1UNL    H25  651   2.388   2.412   2.434
    1UNL    H26  652   2.529   2.293   2.577
    1UNL    H27  653   2.825   2.381   3.010
    1UNL    H28  654   2.983   2.282   3.152
    1UNL    H29  655   3.147   2.187   3.234
    1UNL    H30  656   3.298   2.085   3.380
    1UNL    H31  657   3.147   1.755   3.575
    1UNL    H32  658   3.204   1.629   3.789
    1UNL    H33  659   3.360   1.544   3.942
    1UNL    H34  660   3.589   1.579   3.907
    1UNL    H35  661   3.661   1.698   3.719
    1UNL    H36  662   3.069   1.750   3.380
    1UNL    H37  663   2.919   1.853   3.234
    1UNL    H38  664   2.851   1.915   3.041
    1UNL    H39  665   2.693   2.014   2.900
    1UNL    H40  666   2.866   2.225   2.697
    1UNL    H41  667   2.989   2.354   2.545
    1UNL    H42  668   2.944   2.788   2.572
    1UNL    H43  669   3.073   2.912   2.421
    1UNL    H44  670   3.326   2.690   2.211
    1UNL    H45  671   3.430   3.126   1.932
    1UNL    H46  672   3.639   3.037   1.875
    1UNL    H47  673   3.702   2.826   1.953
    1UNL    H48  674   3.555   2.703   2.088
    1UNL    H49  675   3.119   2.582   2.190
    1UNL    H50  676   2.991   2.458   2.341
    1UNL    H51  677   2.760   2.677   2.634
    1UNL    H52  678   2.637   2.548   2.786
    1UNL     C1  679   3.441   3.001   3.217
    1UNL     C2  680   3.463   2.850   3.233
    1UNL     C3  681   3.373   2.765   3.171
    1UNL     C4  682   3.386   2.628   3.185
    1UNL     C5  683   3.490   2.575   3.261
    1UNL     C6  684   3.505   2.428   3.274
    1UNL     C7  685   3.459   2.342   3.176
    1UNL     C8  686   3.472   2.205   3.192
    1UNL     C9  687   3.532   2.153   3.306
    1UNL     N1  688   3.538   2.010   3.308
    1UNL    C10  689   3.577   1.941   3.200
    1UNL    C11  690   3.569   1.798   3.220
    1UNL     N2  691   3.548   1.732   3.341
    1UNL    C12  692   3.546   1.593   3.345
    1UNL    C13  693   3.564   1.520   3.229
    1UNL    C14  694   3.584   1.586   3.108
    1UNL    C15  695   3.587   1.725   3.104
    1UNL    C16  696   3.578   2.240   3.406
    1UNL    C17  697   3.565   2.377   3.389
    1UNL    C18  698   3.581   2.660   3.323
    1UNL    C19  699   3.567   2.798   3.309
    1UNL    C20  700   3.420   3.044   3.069
    1UNL    C21  701   3.308   3.118   3.033
    1UNL    C22  702   3.283   3.146   2.899
    1UNL    C23  703   3.370   3.099   2.801
    1UNL    C24  704   3.338   3.122   2.655
    1UNL    C25  705   3.267   3.235   2.613
    1UNL    C26  706   3.239   3.252   2.478
    1UNL    C27  707   3.281   3.158   2.385
    1UNL     N3  708   3.248   3.174   2.252
    1UNL    C28  709   3.260   3.288   2.197
    1UNL    C29  710   3.224   3.315   2.058
    1UNL    C30  711   3.238   3.436   1.991
    1UNL    C31  712   3.201   3.446   1.857
    1UNL    C32  713   3.151   3.335   1.791
    1UNL    C33  714   3.136   3.214   1.858
    1UNL     N4  715   3.173   3.204   1.992
    1UNL    C34  716   3.352   3.045   2.428
    1UNL    C35  717   3.380   3.028   2.562
    1UNL    C36  718   3.482   3.024   2.837
    1UNL    C37  719   3.507   2.997   2.971
    1UNL    C38  720   3.442   3.088   3.314
    1UNL    C39  721   3.455   3.053   3.459
    1UNL    C40  722   3.379   2.949   3.510
    1UNL    C41  723   3.392   2.913   3.644
    1UNL    C42  724   3.481   2.981   3.726
    1UNL    C43  725   3.494   2.936   3.874
    1UNL    C44  726   3.611   2.968   3.941
    1UNL    C45  727   3.627   2.934   4.075
    1UNL    C46  728   3.525   2.866   4.141
    1UNL     N5  729   3.542   2.841   4.281
    1UNL    C47  730   3.562   2.714   4.317
    1UNL    C48  731   3.581   2.695   4.452
    1UNL    C49  732   3.587   2.563   4.493
    1UNL    C50  733   3.610   2.532   4.626
    1UNL    C51  734   3.627   2.635   4.719
    1UNL    C52  735   3.620   2.767   4.678
    1UNL     N6  736   3.597   2.798   4.545
    1UNL    C53  737   3.408   2.834   4.075
    1UNL    C54  738   3.392   2.869   3.941
    1UNL    C55  739   3.556   3.085   3.674
    1UNL    C56  740   3.544   3.121   3.540
    1UNL    C57  741   3.429   3.237   3.296
    1UNL    C58  742   3.515   3.304   3.210
    1UNL    C59  743   3.497   3.440   3.185
    1UNL    C60  744   3.393   3.509   3.247
    1UNL    C61  745   3.377   3.658   3.221
    1UNL    C62  746   3.485   3.737   3.183
    1UNL    C63  747   3.466   3.873   3.158
    1UNL    C64  748   3.340   3.928   3.169
    1UNL     N7  749   3.326   4.062   3.144
    1UNL    C65  750   3.368   4.123   3.037
    1UNL    C66  751   3.366   4.263   3.018
    1UNL     N8  752   3.310   4.337   3.121
    1UNL    C67  753   3.292   4.474   3.106
    1UNL    C68  754   3.330   4.536   2.988
    1UNL    C69  755   3.386   4.462   2.884
    1UNL    C70  756   3.404   4.325   2.900
    1UNL    C71  757   3.231   3.849   3.206
    1UNL    C72  758   3.251   3.714   3.232
    1UNL    C73  759   3.306   3.442   3.333
    1UNL    C74  760   3.325   3.306   3.358
    1UNL     H1  761   3.302   2.801   3.119
    1UNL     H2  762   3.324   2.569   3.142
    1UNL     H3  763   3.419   2.377   3.097
    1UNL     H4  764   3.441   2.146   3.124
    1UNL     H5  765   3.606   1.982   3.119
    1UNL     H6  766   3.531   1.549   3.428
    1UNL     H7  767   3.562   1.425   3.232
    1UNL     H8  768   3.597   1.535   3.028
    1UNL     H9  769   3.601   1.769   3.021
    1UNL    H10  770   3.618   2.204   3.484
    1UNL    H11  771   3.596   2.436   3.457
    1UNL    H12  772   3.651   2.624   3.375
    1UNL    H13  773   3.629   2.856   3.351
    1UNL    H14  774   3.249   3.150   3.100
    1UNL    H15  775   3.207   3.196   2.874
    1UNL    H16  776   3.239   3.299   2.676
    1UNL    H17  777   3.191   3.329   2.449
    1UNL    H18  778   3.295   3.359   2.249
    1UNL    H19  779   3.273   3.512   2.037
    1UNL    H20  780   3.212   3.528   1.811
    1UNL    H21  781   3.126   3.341   1.699
    1UNL    H22  782   3.102   3.138   1.813
    1UNL    H23  783   3.381   2.981   2.364
    1UNL    H24  784   3.428   2.951   2.592
    1UNL    H25  785   3.541   2.992   2.770
    1UNL    H26  786   3.583   2.946   2.996
    1UNL    H27  787   3.318   2.902   3.454
    1UNL    H28  788   3.340   2.842   3.679
    1UNL    H29  789   3.681   3.014   3.896
    1UNL    H30  790   3.707   2.955   4.121
    1UNL    H31  791   3.564   2.643   4.254
    1UNL    H32  792   3.576   2.493   4.430
    1UNL    H33  793   3.615   2.442   4.655
    1UNL    H34  794   3.643   2.614   4.811
    1UNL    H35  795   3.632   2.837   4.741
    1UNL    H36  796   3.338   2.789   4.120
    1UNL    H37  797   3.312   2.847   3.895
    1UNL    H38  798   3.618   3.132   3.730
    1UNL    H39  799   3.596   3.192   3.505
    1UNL    H40  800   3.586   3.257   3.168
    1UNL    H41  801   3.556   3.486   3.126
    1UNL    H42  802   3.572   3.699   3.176
    1UNL    H43  803   3.540   3.927   3.133
    1UNL    H44  804   3.404   4.069   2.967
    1UNL    H45  805   3.253   4.525   3.176
    1UNL    H46  806   3.317   4.630   2.977
    1UNL    H47  807   3.412   4.505   2.803
    1UNL    H48  808   3.443   4.274   2.829
    1UNL    H49  809   3.145   3.887   3.213
    1UNL    H50  810   3.177   3.659   3.257
    1UNL    H51  811   3.235   3.488   3.375
    1UNL    H52  812   3.266   3.260   3.417
   0.00000   0.00000   0.00000   0.00000   0.00000   0.00000   0.00000   0.00000   0.00000
