# Supplementary material for: CageCavityCalc (C3): A Computational Tool for Calculating and Visualizing Cavities in Molecular Cages
Source: J Chem Inf Model. 2024 Jul 9;64(14):5604–16. doi: 10.1021/acs.jcim.4c00355 (PMC11267575; doi:10.1021/acs.jcim.4c00355)
Supplement: Supplementary file 2 — ci4c00355_si_002.zip [file ci4c00355_si_002.zip › CageCavityCalc-v.1.0.5/CageCavityCalc/examples/10_mdanalysis_hydrophobicity/cage_cavity.pdb]

ATOM      0 ZN    CG A   0      17.530  29.290  46.430  0.00  0.00          ZN
ATOM      1 ZN    CG A   0      15.710  39.850  36.370  0.00  0.00          ZN
ATOM      2 ZN    CG A   0      16.910  27.830  22.580  0.00  0.00          ZN
ATOM      3 ZN    CG A   0      31.670  30.240  21.090  0.00  0.00          ZN
ATOM      4 ZN    CG A   0      32.660  42.140  32.970  0.00  0.00          ZN
ATOM      5 ZN    CG A   0      35.440  29.820  44.470  0.00  0.00          ZN
ATOM      6 ZN    CG A   0      18.290  16.320  35.110  0.00  0.00          ZN
ATOM      7 ZN    CG A   0      35.120  18.800  34.880  0.00  0.00          ZN
ATOM      8 C     CG A   0      26.030  34.700  40.610  0.00  0.00           C
ATOM      9 C     CG A   0      25.020  33.910  41.410  0.00  0.00           C
ATOM     10 C     CG A   0      25.190  33.920  42.780  0.00  0.00           C
ATOM     11 C     CG A   0      24.280  33.260  43.610  0.00  0.00           C
ATOM     12 C     CG A   0      23.200  32.590  43.050  0.00  0.00           C
ATOM     13 C     CG A   0      22.210  31.840  43.930  0.00  0.00           C
ATOM     14 C     CG A   0      21.520  30.760  43.390  0.00  0.00           C
ATOM     15 C     CG A   0      20.700  29.990  44.210  0.00  0.00           C
ATOM     16 C     CG A   0      20.570  30.290  45.550  0.00  0.00           C
ATOM     17 N     CG A   0      19.790  29.520  46.400  0.00  0.00           N
ATOM     18 C     CG A   0      20.250  29.080  47.440  0.00  0.00           C
ATOM     19 C     CG A   0      19.650  28.300  48.290  0.00  0.00           C
ATOM     20 N     CG A   0      18.260  28.360  48.250  0.00  0.00           N
ATOM     21 C     CG A   0      17.500  27.700  49.210  0.00  0.00           C
ATOM     22 C     CG A   0      18.130  26.960  50.200  0.00  0.00           C
ATOM     23 C     CG A   0      19.520  26.890  50.250  0.00  0.00           C
ATOM     24 C     CG A   0      20.270  27.560  49.290  0.00  0.00           C
ATOM     25 C     CG A   0      21.250  31.370  46.090  0.00  0.00           C
ATOM     26 C     CG A   0      22.080  32.150  45.290  0.00  0.00           C
ATOM     27 C     CG A   0      23.030  32.580  41.670  0.00  0.00           C
ATOM     28 C     CG A   0      23.930  33.240  40.850  0.00  0.00           C
ATOM     29 C     CG A   0      27.460  34.330  40.880  0.00  0.00           C
ATOM     30 C     CG A   0      28.370  35.250  41.410  0.00  0.00           C
ATOM     31 C     CG A   0      29.650  34.840  41.750  0.00  0.00           C
ATOM     32 C     CG A   0      30.030  33.510  41.570  0.00  0.00           C
ATOM     33 C     CG A   0      31.450  33.070  42.010  0.00  0.00           C
ATOM     34 C     CG A   0      32.220  32.370  41.090  0.00  0.00           C
ATOM     35 C     CG A   0      33.480  31.910  41.440  0.00  0.00           C
ATOM     36 C     CG A   0      33.980  32.150  42.720  0.00  0.00           C
ATOM     37 N     CG A   0      35.170  31.550  43.220  0.00  0.00           N
ATOM     38 C     CG A   0      36.210  32.080  42.730  0.00  0.00           C
ATOM     39 C     CG A   0      37.520  31.540  43.150  0.00  0.00           C
ATOM     40 C     CG A   0      38.760  32.010  42.740  0.00  0.00           C
ATOM     41 C     CG A   0      39.930  31.410  43.210  0.00  0.00           C
ATOM     42 C     CG A   0      39.850  30.330  44.080  0.00  0.00           C
ATOM     43 C     CG A   0      38.610  29.860  44.490  0.00  0.00           C
ATOM     44 N     CG A   0      37.440  30.460  44.020  0.00  0.00           N
ATOM     45 C     CG A   0      33.210  32.850  43.640  0.00  0.00           C
ATOM     46 C     CG A   0      31.950  33.310  43.280  0.00  0.00           C
ATOM     47 C     CG A   0      29.120  32.600  41.040  0.00  0.00           C
ATOM     48 C     CG A   0      27.840  33.010  40.700  0.00  0.00           C
ATOM     49 C     CG A   0      25.740  35.740  39.710  0.00  0.00           C
ATOM     50 C     CG A   0      26.710  36.380  38.810  0.00  0.00           C
ATOM     51 C     CG A   0      27.610  35.660  38.030  0.00  0.00           C
ATOM     52 C     CG A   0      28.590  36.330  37.310  0.00  0.00           C
ATOM     53 C     CG A   0      28.670  37.720  37.370  0.00  0.00           C
ATOM     54 C     CG A   0      29.640  38.490  36.520  0.00  0.00           C
ATOM     55 C     CG A   0      30.840  37.850  36.240  0.00  0.00           C
ATOM     56 C     CG A   0      31.860  38.530  35.590  0.00  0.00           C
ATOM     57 C     CG A   0      31.680  39.850  35.210  0.00  0.00           C
ATOM     58 N     CG A   0      32.790  40.660  34.590  0.00  0.00           N
ATOM     59 C     CG A   0      33.980  40.370  34.900  0.00  0.00           C
ATOM     60 C     CG A   0      35.070  41.010  34.310  0.00  0.00           C
ATOM     61 C     CG A   0      36.380  40.640  34.560  0.00  0.00           C
ATOM     62 C     CG A   0      37.430  41.350  33.990  0.00  0.00           C
ATOM     63 C     CG A   0      37.160  42.440  33.170  0.00  0.00           C
ATOM     64 C     CG A   0      35.850  42.810  32.920  0.00  0.00           C
ATOM     65 N     CG A   0      34.800  42.100  33.490  0.00  0.00           N
ATOM     66 C     CG A   0      30.480  40.500  35.490  0.00  0.00           C
ATOM     67 C     CG A   0      29.460  39.820  36.140  0.00  0.00           C
ATOM     68 C     CG A   0      27.770  38.430  38.160  0.00  0.00           C
ATOM     69 C     CG A   0      26.790  37.760  38.870  0.00  0.00           C
ATOM     70 C     CG A   0      24.280  36.100  39.510  0.00  0.00           C
ATOM     71 C     CG A   0      23.450  36.470  40.560  0.00  0.00           C
ATOM     72 C     CG A   0      22.140  36.860  40.310  0.00  0.00           C
ATOM     73 C     CG A   0      21.660  36.890  39.000  0.00  0.00           C
ATOM     74 C     CG A   0      20.180  37.240  38.790  0.00  0.00           C
ATOM     75 C     CG A   0      19.440  37.870  39.780  0.00  0.00           C
ATOM     76 C     CG A   0      18.140  38.280  39.520  0.00  0.00           C
ATOM     77 C     CG A   0      17.570  38.040  38.270  0.00  0.00           C
ATOM     78 N     CG A   0      16.280  38.480  37.970  0.00  0.00           N
ATOM     79 C     CG A   0      15.320  38.250  38.780  0.00  0.00           C
ATOM     80 C     CG A   0      14.010  38.730  38.540  0.00  0.00           C
ATOM     81 N     CG A   0      13.860  39.600  37.460  0.00  0.00           N
ATOM     82 C     CG A   0      12.590  40.050  37.110  0.00  0.00           C
ATOM     83 C     CG A   0      11.480  39.630  37.820  0.00  0.00           C
ATOM     84 C     CG A   0      11.630  38.760  38.890  0.00  0.00           C
ATOM     85 C     CG A   0      12.890  38.310  39.250  0.00  0.00           C
ATOM     86 C     CG A   0      18.320  37.410  37.280  0.00  0.00           C
ATOM     87 C     CG A   0      19.620  37.010  37.540  0.00  0.00           C
ATOM     88 C     CG A   0      22.490  36.520  37.950  0.00  0.00           C
ATOM     89 C     CG A   0      23.800  36.130  38.200  0.00  0.00           C
ATOM     90 H     CG A   0      25.930  34.380  43.170  0.00  0.00           H
ATOM     91 H     CG A   0      24.410  33.270  44.550  0.00  0.00           H
ATOM     92 H     CG A   0      21.610  30.550  42.470  0.00  0.00           H
ATOM     93 H     CG A   0      20.230  29.250  43.840  0.00  0.00           H
ATOM     94 H     CG A   0      21.140  29.330  47.640  0.00  0.00           H
ATOM     95 H     CG A   0      16.550  27.740  49.170  0.00  0.00           H
ATOM     96 H     CG A   0      17.610  26.500  50.850  0.00  0.00           H
ATOM     97 H     CG A   0      19.950  26.390  50.930  0.00  0.00           H
ATOM     98 H     CG A   0      21.220  27.510  49.320  0.00  0.00           H
ATOM     99 H     CG A   0      21.170  31.580  47.020  0.00  0.00           H
ATOM    100 H     CG A   0      22.550  32.880  45.650  0.00  0.00           H
ATOM    101 H     CG A   0      22.290  32.130  41.290  0.00  0.00           H
ATOM    102 H     CG A   0      23.810  33.230  39.910  0.00  0.00           H
ATOM    103 H     CG A   0      28.110  36.150  41.530  0.00  0.00           H
ATOM    104 H     CG A   0      30.260  35.460  42.120  0.00  0.00           H
ATOM    105 H     CG A   0      31.880  32.200  40.210  0.00  0.00           H
ATOM    106 H     CG A   0      34.010  31.430  40.810  0.00  0.00           H
ATOM    107 H     CG A   0      36.140  32.800  42.110  0.00  0.00           H
ATOM    108 H     CG A   0      38.820  32.750  42.140  0.00  0.00           H
ATOM    109 H     CG A   0      40.770  31.740  42.930  0.00  0.00           H
ATOM    110 H     CG A   0      40.640  29.920  44.400  0.00  0.00           H
ATOM    111 H     CG A   0      38.550  29.120  45.090  0.00  0.00           H
ATOM    112 H     CG A   0      33.550  33.020  44.510  0.00  0.00           H
ATOM    113 H     CG A   0      31.420  33.790  43.920  0.00  0.00           H
ATOM    114 H     CG A   0      29.380  31.690  40.920  0.00  0.00           H
ATOM    115 H     CG A   0      27.230  32.380  40.330  0.00  0.00           H
ATOM    116 H     CG A   0      27.550  34.710  37.980  0.00  0.00           H
ATOM    117 H     CG A   0      29.200  35.850  36.770  0.00  0.00           H
ATOM    118 H     CG A   0      30.960  36.940  36.500  0.00  0.00           H
ATOM    119 H     CG A   0      32.680  38.090  35.400  0.00  0.00           H
ATOM    120 H     CG A   0      34.140  39.700  35.560  0.00  0.00           H
ATOM    121 H     CG A   0      36.570  39.890  35.120  0.00  0.00           H
ATOM    122 H     CG A   0      38.330  41.100  34.170  0.00  0.00           H
ATOM    123 H     CG A   0      37.880  42.930  32.790  0.00  0.00           H
ATOM    124 H     CG A   0      35.660  43.560  32.350  0.00  0.00           H
ATOM    125 H     CG A   0      30.360  41.400  35.230  0.00  0.00           H
ATOM    126 H     CG A   0      28.640  40.260  36.330  0.00  0.00           H
ATOM    127 H     CG A   0      27.830  39.380  38.200  0.00  0.00           H
ATOM    128 H     CG A   0      26.180  38.250  39.410  0.00  0.00           H
ATOM    129 H     CG A   0      23.780  36.450  41.450  0.00  0.00           H
ATOM    130 H     CG A   0      21.580  37.110  41.030  0.00  0.00           H
ATOM    131 H     CG A   0      19.820  38.030  40.640  0.00  0.00           H
ATOM    132 H     CG A   0      17.630  38.710  40.200  0.00  0.00           H
ATOM    133 H     CG A   0      15.490  37.740  39.560  0.00  0.00           H
ATOM    134 H     CG A   0      12.500  40.650  36.370  0.00  0.00           H
ATOM    135 H     CG A   0      10.610  39.940  37.570  0.00  0.00           H
ATOM    136 H     CG A   0      10.860  38.470  39.380  0.00  0.00           H
ATOM    137 H     CG A   0      12.990  37.720  39.980  0.00  0.00           H
ATOM    138 H     CG A   0      17.930  37.250  36.430  0.00  0.00           H
ATOM    139 H     CG A   0      20.130  36.580  36.870  0.00  0.00           H
ATOM    140 H     CG A   0      22.160  36.540  37.060  0.00  0.00           H
ATOM    141 H     CG A   0      24.370  35.880  37.480  0.00  0.00           H
ATOM    142 C     CG A   0      26.100  22.810  40.490  0.00  0.00           C
ATOM    143 C     CG A   0      27.520  22.440  39.970  0.00  0.00           C
ATOM    144 C     CG A   0      27.730  22.450  38.600  0.00  0.00           C
ATOM    145 C     CG A   0      28.980  22.130  38.080  0.00  0.00           C
ATOM    146 C     CG A   0      30.020  21.800  38.950  0.00  0.00           C
ATOM    147 C     CG A   0      31.350  21.340  38.330  0.00  0.00           C
ATOM    148 C     CG A   0      31.700  21.850  37.080  0.00  0.00           C
ATOM    149 C     CG A   0      32.950  21.560  36.540  0.00  0.00           C
ATOM    150 C     CG A   0      33.840  20.760  37.240  0.00  0.00           C
ATOM    151 N     CG A   0      34.960  20.250  36.660  0.00  0.00           N
ATOM    152 C     CG A   0      36.020  20.430  37.230  0.00  0.00           C
ATOM    153 C     CG A   0      37.310  19.870  36.660  0.00  0.00           C
ATOM    154 N     CG A   0      37.150  19.090  35.520  0.00  0.00           N
ATOM    155 C     CG A   0      38.260  18.610  34.850  0.00  0.00           C
ATOM    156 C     CG A   0      39.540  18.900  35.320  0.00  0.00           C
ATOM    157 C     CG A   0      39.700  19.670  36.460  0.00  0.00           C
ATOM    158 C     CG A   0      38.580  20.160  37.140  0.00  0.00           C
ATOM    159 C     CG A   0      33.490  20.250  38.490  0.00  0.00           C
ATOM    160 C     CG A   0      32.240  20.540  39.030  0.00  0.00           C
ATOM    161 C     CG A   0      29.810  21.790  40.320  0.00  0.00           C
ATOM    162 C     CG A   0      28.560  22.110  40.830  0.00  0.00           C
ATOM    163 C     CG A   0      25.050  22.140  39.830  0.00  0.00           C
ATOM    164 C     CG A   0      25.070  20.750  39.830  0.00  0.00           C
ATOM    165 C     CG A   0      23.970  20.030  39.370  0.00  0.00           C
ATOM    166 C     CG A   0      22.840  20.710  38.920  0.00  0.00           C
ATOM    167 C     CG A   0      21.660  19.920  38.340  0.00  0.00           C
ATOM    168 C     CG A   0      21.780  18.580  38.020  0.00  0.00           C
ATOM    169 C     CG A   0      20.680  17.880  37.530  0.00  0.00           C
ATOM    170 C     CG A   0      19.460  18.520  37.370  0.00  0.00           C
ATOM    171 N     CG A   0      18.490  17.700  36.850  0.00  0.00           N
ATOM    172 C     CG A   0      17.380  17.740  37.400  0.00  0.00           C
ATOM    173 C     CG A   0      16.200  17.060  37.080  0.00  0.00           C
ATOM    174 C     CG A   0      14.950  17.110  37.710  0.00  0.00           C
ATOM    175 C     CG A   0      13.900  16.350  37.200  0.00  0.00           C
ATOM    176 C     CG A   0      14.090  15.550  36.090  0.00  0.00           C
ATOM    177 C     CG A   0      15.330  15.510  35.460  0.00  0.00           C
ATOM    178 N     CG A   0      16.390  16.260  35.960  0.00  0.00           N
ATOM    179 C     CG A   0      19.340  19.870  37.690  0.00  0.00           C
ATOM    180 C     CG A   0      20.440  20.570  38.180  0.00  0.00           C
ATOM    181 C     CG A   0      22.820  22.090  38.920  0.00  0.00           C
ATOM    182 C     CG A   0      23.920  22.810  39.370  0.00  0.00           C
ATOM    183 C     CG A   0      26.070  23.810  41.430  0.00  0.00           C
ATOM    184 C     CG A   0      27.170  24.770  41.950  0.00  0.00           C
ATOM    185 C     CG A   0      28.110  25.320  41.080  0.00  0.00           C
ATOM    186 C     CG A   0      29.170  26.060  41.580  0.00  0.00           C
ATOM    187 C     CG A   0      29.290  26.270  42.950  0.00  0.00           C
ATOM    188 C     CG A   0      30.400  27.050  43.510  0.00  0.00           C
ATOM    189 C     CG A   0      31.000  26.800  44.740  0.00  0.00           C
ATOM    190 C     CG A   0      31.990  27.650  45.210  0.00  0.00           C
ATOM    191 C     CG A   0      32.390  28.750  44.450  0.00  0.00           C
ATOM    192 N     CG A   0      33.290  29.610  45.100  0.00  0.00           N
ATOM    193 C     CG A   0      33.110  30.110  46.270  0.00  0.00           C
ATOM    194 C     CG A   0      33.990  31.000  46.890  0.00  0.00           C
ATOM    195 C     CG A   0      33.740  31.800  48.000  0.00  0.00           C
ATOM    196 C     CG A   0      34.750  32.620  48.500  0.00  0.00           C
ATOM    197 C     CG A   0      36.000  32.640  47.880  0.00  0.00           C
ATOM    198 C     CG A   0      36.240  31.840  46.780  0.00  0.00           C
ATOM    199 N     CG A   0      35.230  31.020  46.280  0.00  0.00           N
ATOM    200 C     CG A   0      31.790  29.000  43.220  0.00  0.00           C
ATOM    201 C     CG A   0      30.800  28.140  42.750  0.00  0.00           C
ATOM    202 C     CG A   0      28.350  25.730  43.820  0.00  0.00           C
ATOM    203 C     CG A   0      27.290  24.980  43.320  0.00  0.00           C
ATOM    204 C     CG A   0      24.720  24.290  42.000  0.00  0.00           C
ATOM    205 C     CG A   0      24.290  25.600  41.810  0.00  0.00           C
ATOM    206 C     CG A   0      23.090  26.020  42.360  0.00  0.00           C
ATOM    207 C     CG A   0      22.310  25.140  43.100  0.00  0.00           C
ATOM    208 C     CG A   0      21.000  25.660  43.680  0.00  0.00           C
ATOM    209 C     CG A   0      20.620  25.290  44.960  0.00  0.00           C
ATOM    210 C     CG A   0      19.450  25.790  45.510  0.00  0.00           C
ATOM    211 C     CG A   0      18.660  26.670  44.780  0.00  0.00           C
ATOM    212 N     CG A   0      17.560  27.300  45.440  0.00  0.00           N
ATOM    213 C     CG A   0      16.500  26.680  45.690  0.00  0.00           C
ATOM    214 C     CG A   0      15.400  27.240  46.340  0.00  0.00           C
ATOM    215 N     CG A   0      15.550  28.570  46.710  0.00  0.00           N
ATOM    216 C     CG A   0      14.490  29.250  47.290  0.00  0.00           C
ATOM    217 C     CG A   0      13.270  28.610  47.490  0.00  0.00           C
ATOM    218 C     CG A   0      13.120  27.280  47.120  0.00  0.00           C
ATOM    219 C     CG A   0      14.180  26.590  46.550  0.00  0.00           C
ATOM    220 C     CG A   0      19.040  27.040  43.500  0.00  0.00           C
ATOM    221 C     CG A   0      20.210  26.540  42.950  0.00  0.00           C
ATOM    222 C     CG A   0      22.740  23.830  43.290  0.00  0.00           C
ATOM    223 C     CG A   0      23.940  23.400  42.740  0.00  0.00           C
ATOM    224 H     CG A   0      27.020  22.670  38.010  0.00  0.00           H
ATOM    225 H     CG A   0      29.130  22.140  37.150  0.00  0.00           H
ATOM    226 H     CG A   0      31.090  22.400  36.600  0.00  0.00           H
ATOM    227 H     CG A   0      33.190  21.910  35.690  0.00  0.00           H
ATOM    228 H     CG A   0      36.040  20.920  38.040  0.00  0.00           H
ATOM    229 H     CG A   0      38.150  18.080  34.070  0.00  0.00           H
ATOM    230 H     CG A   0      40.300  18.570  34.860  0.00  0.00           H
ATOM    231 H     CG A   0      40.570  19.870  36.790  0.00  0.00           H
ATOM    232 H     CG A   0      38.690  20.690  37.920  0.00  0.00           H
ATOM    233 H     CG A   0      34.100  19.700  38.960  0.00  0.00           H
ATOM    234 H     CG A   0      32.000  20.190  39.880  0.00  0.00           H
ATOM    235 H     CG A   0      30.520  21.570  40.910  0.00  0.00           H
ATOM    236 H     CG A   0      28.410  22.100  41.770  0.00  0.00           H
ATOM    237 H     CG A   0      25.850  20.290  40.140  0.00  0.00           H
ATOM    238 H     CG A   0      23.990  19.080  39.370  0.00  0.00           H
ATOM    239 H     CG A   0      22.610  18.130  38.130  0.00  0.00           H
ATOM    240 H     CG A   0      20.760  16.960  37.310  0.00  0.00           H
ATOM    241 H     CG A   0      17.320  18.320  38.160  0.00  0.00           H
ATOM    242 H     CG A   0      14.820  17.650  38.470  0.00  0.00           H
ATOM    243 H     CG A   0      13.050  16.380  37.630  0.00  0.00           H
ATOM    244 H     CG A   0      13.370  15.030  35.740  0.00  0.00           H
ATOM    245 H     CG A   0      15.460  14.960  34.700  0.00  0.00           H
ATOM    246 H     CG A   0      18.510  20.310  37.580  0.00  0.00           H
ATOM    247 H     CG A   0      20.360  21.490  38.400  0.00  0.00           H
ATOM    248 H     CG A   0      22.050  22.550  38.610  0.00  0.00           H
ATOM    249 H     CG A   0      23.900  23.760  39.380  0.00  0.00           H
ATOM    250 H     CG A   0      28.030  25.170  40.150  0.00  0.00           H
ATOM    251 H     CG A   0      29.810  26.430  40.990  0.00  0.00           H
ATOM    252 H     CG A   0      30.730  26.050  45.250  0.00  0.00           H
ATOM    253 H     CG A   0      32.400  27.490  46.050  0.00  0.00           H
ATOM    254 H     CG A   0      32.330  29.850  46.740  0.00  0.00           H
ATOM    255 H     CG A   0      32.890  31.790  48.420  0.00  0.00           H
ATOM    256 H     CG A   0      34.580  33.170  49.260  0.00  0.00           H
ATOM    257 H     CG A   0      36.680  33.210  48.230  0.00  0.00           H
ATOM    258 H     CG A   0      37.090  31.860  46.360  0.00  0.00           H
ATOM    259 H     CG A   0      32.060  29.750  42.700  0.00  0.00           H
ATOM    260 H     CG A   0      30.390  28.310  41.910  0.00  0.00           H
ATOM    261 H     CG A   0      28.430  25.870  44.760  0.00  0.00           H
ATOM    262 H     CG A   0      26.650  24.620  43.920  0.00  0.00           H
ATOM    263 H     CG A   0      24.820  26.200  41.310  0.00  0.00           H
ATOM    264 H     CG A   0      22.790  26.920  42.230  0.00  0.00           H
ATOM    265 H     CG A   0      21.160  24.690  45.460  0.00  0.00           H
ATOM    266 H     CG A   0      19.190  25.530  46.390  0.00  0.00           H
ATOM    267 H     CG A   0      16.450  25.770  45.430  0.00  0.00           H
ATOM    268 H     CG A   0      14.590  30.160  47.540  0.00  0.00           H
ATOM    269 H     CG A   0      12.540  29.080  47.880  0.00  0.00           H
ATOM    270 H     CG A   0      12.290  26.840  47.260  0.00  0.00           H
ATOM    271 H     CG A   0      14.080  25.680  46.290  0.00  0.00           H
ATOM    272 H     CG A   0      18.490  27.640  43.000  0.00  0.00           H
ATOM    273 H     CG A   0      20.460  26.800  42.070  0.00  0.00           H
ATOM    274 H     CG A   0      22.210  23.230  43.800  0.00  0.00           H
ATOM    275 H     CG A   0      24.230  22.510  42.870  0.00  0.00           H
ATOM    276 C     CG A   0      24.370  35.880  28.190  0.00  0.00           C
ATOM    277 C     CG A   0      25.240  36.920  28.870  0.00  0.00           C
ATOM    278 C     CG A   0      26.540  36.560  29.200  0.00  0.00           C
ATOM    279 C     CG A   0      27.390  37.480  29.790  0.00  0.00           C
ATOM    280 C     CG A   0      26.940  38.770  30.050  0.00  0.00           C
ATOM    281 C     CG A   0      27.860  39.770  30.700  0.00  0.00           C
ATOM    282 C     CG A   0      29.170  39.920  30.250  0.00  0.00           C
ATOM    283 C     CG A   0      30.040  40.780  30.900  0.00  0.00           C
ATOM    284 C     CG A   0      29.610  41.490  32.010  0.00  0.00           C
ATOM    285 N     CG A   0      30.530  42.350  32.650  0.00  0.00           N
ATOM    286 C     CG A   0      30.050  43.430  33.180  0.00  0.00           C
ATOM    287 C     CG A   0      30.910  44.310  33.990  0.00  0.00           C
ATOM    288 N     CG A   0      32.210  43.850  34.170  0.00  0.00           N
ATOM    289 C     CG A   0      33.120  44.600  34.900  0.00  0.00           C
ATOM    290 C     CG A   0      32.740  45.830  35.440  0.00  0.00           C
ATOM    291 C     CG A   0      31.450  46.290  35.250  0.00  0.00           C
ATOM    292 C     CG A   0      30.530  45.540  34.530  0.00  0.00           C
ATOM    293 C     CG A   0      28.300  41.350  32.470  0.00  0.00           C
ATOM    294 C     CG A   0      27.430  40.490  31.810  0.00  0.00           C
ATOM    295 C     CG A   0      25.640  39.140  29.720  0.00  0.00           C
ATOM    296 C     CG A   0      24.790  38.210  29.130  0.00  0.00           C
ATOM    297 C     CG A   0      25.130  34.940  27.220  0.00  0.00           C
ATOM    298 C     CG A   0      25.880  35.550  26.230  0.00  0.00           C
ATOM    299 C     CG A   0      26.620  34.770  25.340  0.00  0.00           C
ATOM    300 C     CG A   0      26.600  33.390  25.450  0.00  0.00           C
ATOM    301 C     CG A   0      27.370  32.510  24.520  0.00  0.00           C
ATOM    302 C     CG A   0      26.970  31.210  24.220  0.00  0.00           C
ATOM    303 C     CG A   0      27.680  30.470  23.280  0.00  0.00           C
ATOM    304 C     CG A   0      28.780  31.020  22.650  0.00  0.00           C
ATOM    305 N     CG A   0      29.480  30.290  21.630  0.00  0.00           N
ATOM    306 C     CG A   0      28.840  29.470  20.850  0.00  0.00           C
ATOM    307 C     CG A   0      29.400  28.730  19.870  0.00  0.00           C
ATOM    308 C     CG A   0      28.760  27.740  19.130  0.00  0.00           C
ATOM    309 C     CG A   0      29.440  27.070  18.120  0.00  0.00           C
ATOM    310 C     CG A   0      30.760  27.390  17.850  0.00  0.00           C
ATOM    311 C     CG A   0      31.410  28.380  18.580  0.00  0.00           C
ATOM    312 N     CG A   0      30.730  29.050  19.590  0.00  0.00           N
ATOM    313 C     CG A   0      29.180  32.320  22.950  0.00  0.00           C
ATOM    314 C     CG A   0      28.470  33.060  23.890  0.00  0.00           C
ATOM    315 C     CG A   0      25.840  32.780  26.450  0.00  0.00           C
ATOM    316 C     CG A   0      25.110  33.560  27.330  0.00  0.00           C
ATOM    317 C     CG A   0      23.030  35.630  28.540  0.00  0.00           C
ATOM    318 C     CG A   0      22.170  34.670  27.800  0.00  0.00           C
ATOM    319 C     CG A   0      21.400  33.760  28.510  0.00  0.00           C
ATOM    320 C     CG A   0      20.540  32.890  27.820  0.00  0.00           C
ATOM    321 C     CG A   0      20.460  32.960  26.440  0.00  0.00           C
ATOM    322 C     CG A   0      19.440  32.050  25.710  0.00  0.00           C
ATOM    323 C     CG A   0      19.710  31.600  24.420  0.00  0.00           C
ATOM    324 C     CG A   0      18.780  30.810  23.760  0.00  0.00           C
ATOM    325 C     CG A   0      17.590  30.470  24.380  0.00  0.00           C
ATOM    326 N     CG A   0      16.630  29.690  23.650  0.00  0.00           N
ATOM    327 C     CG A   0      15.440  30.060  23.630  0.00  0.00           C
ATOM    328 C     CG A   0      14.420  29.340  23.010  0.00  0.00           C
ATOM    329 C     CG A   0      13.090  29.730  22.930  0.00  0.00           C
ATOM    330 C     CG A   0      12.160  28.910  22.290  0.00  0.00           C
ATOM    331 C     CG A   0      12.570  27.700  21.740  0.00  0.00           C
ATOM    332 C     CG A   0      13.900  27.310  21.830  0.00  0.00           C
ATOM    333 N     CG A   0      14.820  28.130  22.460  0.00  0.00           N
ATOM    334 C     CG A   0      17.320  30.920  25.660  0.00  0.00           C
ATOM    335 C     CG A   0      18.250  31.710  26.330  0.00  0.00           C
ATOM    336 C     CG A   0      21.230  33.880  25.740  0.00  0.00           C
ATOM    337 C     CG A   0      22.080  34.740  26.420  0.00  0.00           C
ATOM    338 C     CG A   0      22.330  36.340  29.640  0.00  0.00           C
ATOM    339 C     CG A   0      22.860  36.420  30.920  0.00  0.00           C
ATOM    340 C     CG A   0      22.150  37.080  31.920  0.00  0.00           C
ATOM    341 C     CG A   0      20.920  37.660  31.640  0.00  0.00           C
ATOM    342 C     CG A   0      20.130  38.360  32.730  0.00  0.00           C
ATOM    343 C     CG A   0      20.720  38.780  33.920  0.00  0.00           C
ATOM    344 C     CG A   0      19.960  39.430  34.880  0.00  0.00           C
ATOM    345 C     CG A   0      18.600  39.660  34.650  0.00  0.00           C
ATOM    346 N     CG A   0      17.790  40.220  35.700  0.00  0.00           N
ATOM    347 C     CG A   0      18.350  41.130  36.420  0.00  0.00           C
ATOM    348 C     CG A   0      17.640  41.910  37.440  0.00  0.00           C
ATOM    349 N     CG A   0      16.310  41.520  37.620  0.00  0.00           N
ATOM    350 C     CG A   0      15.510  42.180  38.540  0.00  0.00           C
ATOM    351 C     CG A   0      16.040  43.230  39.290  0.00  0.00           C
ATOM    352 C     CG A   0      17.360  43.620  39.110  0.00  0.00           C
ATOM    353 C     CG A   0      18.160  42.960  38.190  0.00  0.00           C
ATOM    354 C     CG A   0      18.020  39.230  33.470  0.00  0.00           C
ATOM    355 C     CG A   0      18.780  38.580  32.510  0.00  0.00           C
ATOM    356 C     CG A   0      20.390  37.580  30.360  0.00  0.00           C
ATOM    357 C     CG A   0      21.100  36.920  29.350  0.00  0.00           C
ATOM    358 H     CG A   0      26.840  35.680  29.020  0.00  0.00           H
ATOM    359 H     CG A   0      28.280  37.230  30.010  0.00  0.00           H
ATOM    360 H     CG A   0      29.460  39.430  29.490  0.00  0.00           H
ATOM    361 H     CG A   0      30.930  40.870  30.590  0.00  0.00           H
ATOM    362 H     CG A   0      29.130  43.660  33.060  0.00  0.00           H
ATOM    363 H     CG A   0      34.010  44.280  35.030  0.00  0.00           H
ATOM    364 H     CG A   0      33.370  46.340  35.930  0.00  0.00           H
ATOM    365 H     CG A   0      31.190  47.130  35.620  0.00  0.00           H
ATOM    366 H     CG A   0      29.650  45.860  34.400  0.00  0.00           H
ATOM    367 H     CG A   0      28.010  41.840  33.230  0.00  0.00           H
ATOM    368 H     CG A   0      26.540  40.390  32.130  0.00  0.00           H
ATOM    369 H     CG A   0      25.340  40.020  29.900  0.00  0.00           H
ATOM    370 H     CG A   0      23.900  38.460  28.910  0.00  0.00           H
ATOM    371 H     CG A   0      25.900  36.500  26.150  0.00  0.00           H
ATOM    372 H     CG A   0      27.140  35.190  24.660  0.00  0.00           H
ATOM    373 H     CG A   0      26.220  30.830  24.650  0.00  0.00           H
ATOM    374 H     CG A   0      27.410  29.580  23.070  0.00  0.00           H
ATOM    375 H     CG A   0      27.900  29.380  20.980  0.00  0.00           H
ATOM    376 H     CG A   0      27.850  27.520  19.320  0.00  0.00           H
ATOM    377 H     CG A   0      29.000  26.390  17.620  0.00  0.00           H
ATOM    378 H     CG A   0      31.230  26.930  17.160  0.00  0.00           H
ATOM    379 H     CG A   0      32.310  28.600  18.400  0.00  0.00           H
ATOM    380 H     CG A   0      29.940  32.700  22.520  0.00  0.00           H
ATOM    381 H     CG A   0      28.740  33.950  24.090  0.00  0.00           H
ATOM    382 H     CG A   0      25.830  31.840  26.520  0.00  0.00           H
ATOM    383 H     CG A   0      24.590  33.150  28.010  0.00  0.00           H
ATOM    384 H     CG A   0      21.460  33.710  29.450  0.00  0.00           H
ATOM    385 H     CG A   0      20.020  32.270  28.310  0.00  0.00           H
ATOM    386 H     CG A   0      20.530  31.830  24.000  0.00  0.00           H
ATOM    387 H     CG A   0      18.970  30.490  22.880  0.00  0.00           H
ATOM    388 H     CG A   0      15.220  30.880  24.060  0.00  0.00           H
ATOM    389 H     CG A   0      12.810  30.550  23.300  0.00  0.00           H
ATOM    390 H     CG A   0      11.250  29.170  22.230  0.00  0.00           H
ATOM    391 H     CG A   0      11.930  27.130  21.310  0.00  0.00           H
ATOM    392 H     CG A   0      14.170  26.480  21.450  0.00  0.00           H
ATOM    393 H     CG A   0      16.500  30.690  26.090  0.00  0.00           H
ATOM    394 H     CG A   0      18.060  32.030  27.210  0.00  0.00           H
ATOM    395 H     CG A   0      21.170  33.920  24.790  0.00  0.00           H
ATOM    396 H     CG A   0      22.600  35.360  25.940  0.00  0.00           H
ATOM    397 H     CG A   0      23.700  36.030  31.120  0.00  0.00           H
ATOM    398 H     CG A   0      22.510  37.130  32.800  0.00  0.00           H
ATOM    399 H     CG A   0      21.650  38.620  34.070  0.00  0.00           H
ATOM    400 H     CG A   0      20.360  39.720  35.690  0.00  0.00           H
ATOM    401 H     CG A   0      19.270  41.310  36.280  0.00  0.00           H
ATOM    402 H     CG A   0      14.610  41.920  38.660  0.00  0.00           H
ATOM    403 H     CG A   0      15.490  43.680  39.920  0.00  0.00           H
ATOM    404 H     CG A   0      17.720  44.330  39.620  0.00  0.00           H
ATOM    405 H     CG A   0      19.070  43.220  38.060  0.00  0.00           H
ATOM    406 H     CG A   0      17.090  39.390  33.310  0.00  0.00           H
ATOM    407 H     CG A   0      18.380  38.290  31.700  0.00  0.00           H
ATOM    408 H     CG A   0      19.550  37.970  30.160  0.00  0.00           H
ATOM    409 H     CG A   0      20.740  36.860  28.480  0.00  0.00           H
ATOM    410 C     CG A   0      16.300  28.480  34.130  0.00  0.00           C
ATOM    411 C     CG A   0      16.090  29.940  34.310  0.00  0.00           C
ATOM    412 C     CG A   0      16.880  30.810  33.560  0.00  0.00           C
ATOM    413 C     CG A   0      16.740  32.180  33.710  0.00  0.00           C
ATOM    414 C     CG A   0      15.810  32.690  34.620  0.00  0.00           C
ATOM    415 C     CG A   0      15.640  34.210  34.650  0.00  0.00           C
ATOM    416 C     CG A   0      15.870  35.010  33.540  0.00  0.00           C
ATOM    417 C     CG A   0      15.670  36.380  33.620  0.00  0.00           C
ATOM    418 C     CG A   0      15.240  36.950  34.810  0.00  0.00           C
ATOM    419 N     CG A   0      15.080  38.320  34.820  0.00  0.00           N
ATOM    420 C     CG A   0      14.450  38.910  33.930  0.00  0.00           C
ATOM    421 C     CG A   0      14.340  40.340  33.740  0.00  0.00           C
ATOM    422 N     CG A   0      14.820  41.070  34.820  0.00  0.00           N
ATOM    423 C     CG A   0      14.730  42.460  34.810  0.00  0.00           C
ATOM    424 C     CG A   0      14.160  43.110  33.730  0.00  0.00           C
ATOM    425 C     CG A   0      13.680  42.380  32.650  0.00  0.00           C
ATOM    426 C     CG A   0      13.770  40.990  32.650  0.00  0.00           C
ATOM    427 C     CG A   0      15.020  36.150  35.930  0.00  0.00           C
ATOM    428 C     CG A   0      15.220  34.780  35.850  0.00  0.00           C
ATOM    429 C     CG A   0      15.030  31.820  35.370  0.00  0.00           C
ATOM    430 C     CG A   0      15.170  30.450  35.210  0.00  0.00           C
ATOM    431 C     CG A   0      16.320  28.060  32.660  0.00  0.00           C
ATOM    432 C     CG A   0      15.340  28.540  31.790  0.00  0.00           C
ATOM    433 C     CG A   0      15.390  28.220  30.440  0.00  0.00           C
ATOM    434 C     CG A   0      16.410  27.400  29.960  0.00  0.00           C
ATOM    435 C     CG A   0      16.550  27.120  28.450  0.00  0.00           C
ATOM    436 C     CG A   0      17.400  26.130  27.970  0.00  0.00           C
ATOM    437 C     CG A   0      17.500  25.900  26.600  0.00  0.00           C
ATOM    438 C     CG A   0      16.740  26.660  25.710  0.00  0.00           C
ATOM    439 N     CG A   0      16.810  26.370  24.310  0.00  0.00           N
ATOM    440 C     CG A   0      16.920  25.100  23.930  0.00  0.00           C
ATOM    441 C     CG A   0      16.920  24.810  22.530  0.00  0.00           C
ATOM    442 C     CG A   0      17.010  23.500  22.080  0.00  0.00           C
ATOM    443 C     CG A   0      17.060  23.230  20.720  0.00  0.00           C
ATOM    444 C     CG A   0      17.020  24.280  19.810  0.00  0.00           C
ATOM    445 C     CG A   0      16.920  25.590  20.250  0.00  0.00           C
ATOM    446 N     CG A   0      16.870  25.860  21.610  0.00  0.00           N
ATOM    447 C     CG A   0      15.890  27.650  26.190  0.00  0.00           C
ATOM    448 C     CG A   0      15.790  27.880  27.560  0.00  0.00           C
ATOM    449 C     CG A   0      17.380  26.910  30.830  0.00  0.00           C
ATOM    450 C     CG A   0      17.330  27.240  32.180  0.00  0.00           C
ATOM    451 C     CG A   0      16.400  27.560  35.100  0.00  0.00           C
ATOM    452 C     CG A   0      16.530  26.110  34.940  0.00  0.00           C
ATOM    453 C     CG A   0      15.630  25.420  34.130  0.00  0.00           C
ATOM    454 C     CG A   0      15.770  24.060  33.940  0.00  0.00           C
ATOM    455 C     CG A   0      16.810  23.370  34.540  0.00  0.00           C
ATOM    456 C     CG A   0      17.040  21.900  34.320  0.00  0.00           C
ATOM    457 C     CG A   0      15.930  21.100  34.040  0.00  0.00           C
ATOM    458 C     CG A   0      16.090  19.740  33.830  0.00  0.00           C
ATOM    459 C     CG A   0      17.360  19.170  33.910  0.00  0.00           C
ATOM    460 N     CG A   0      17.570  17.720  33.710  0.00  0.00           N
ATOM    461 C     CG A   0      17.080  17.220  32.720  0.00  0.00           C
ATOM    462 C     CG A   0      17.150  15.840  32.350  0.00  0.00           C
ATOM    463 C     CG A   0      16.700  15.240  31.180  0.00  0.00           C
ATOM    464 C     CG A   0      16.820  13.870  31.010  0.00  0.00           C
ATOM    465 C     CG A   0      17.400  13.090  32.010  0.00  0.00           C
ATOM    466 C     CG A   0      17.850  13.700  33.190  0.00  0.00           C
ATOM    467 N     CG A   0      17.730  15.070  33.350  0.00  0.00           N
ATOM    468 C     CG A   0      18.460  19.960  34.190  0.00  0.00           C
ATOM    469 C     CG A   0      18.300  21.320  34.400  0.00  0.00           C
ATOM    470 C     CG A   0      17.710  24.050  35.350  0.00  0.00           C
ATOM    471 C     CG A   0      17.580  25.420  35.550  0.00  0.00           C
ATOM    472 C     CG A   0      16.570  28.030  36.580  0.00  0.00           C
ATOM    473 C     CG A   0      15.790  27.420  37.550  0.00  0.00           C
ATOM    474 C     CG A   0      15.910  27.810  38.880  0.00  0.00           C
ATOM    475 C     CG A   0      16.810  28.820  39.230  0.00  0.00           C
ATOM    476 C     CG A   0      16.910  29.310  40.680  0.00  0.00           C
ATOM    477 C     CG A   0      17.760  30.350  41.050  0.00  0.00           C
ATOM    478 C     CG A   0      17.810  30.780  42.370  0.00  0.00           C
ATOM    479 C     CG A   0      17.000  30.170  43.320  0.00  0.00           C
ATOM    480 N     CG A   0      17.140  30.570  44.710  0.00  0.00           N
ATOM    481 C     CG A   0      17.190  31.810  44.970  0.00  0.00           C
ATOM    482 C     CG A   0      17.280  32.250  46.300  0.00  0.00           C
ATOM    483 N     CG A   0      17.370  31.240  47.260  0.00  0.00           N
ATOM    484 C     CG A   0      17.520  31.570  48.600  0.00  0.00           C
ATOM    485 C     CG A   0      17.580  32.910  48.990  0.00  0.00           C
ATOM    486 C     CG A   0      17.490  33.910  48.030  0.00  0.00           C
ATOM    487 C     CG A   0      17.340  33.590  46.690  0.00  0.00           C
ATOM    488 C     CG A   0      16.150  29.140  42.960  0.00  0.00           C
ATOM    489 C     CG A   0      16.110  28.710  41.640  0.00  0.00           C
ATOM    490 C     CG A   0      17.580  29.430  38.260  0.00  0.00           C
ATOM    491 C     CG A   0      17.460  29.040  36.930  0.00  0.00           C
ATOM    492 H     CG A   0      17.510  30.460  32.930  0.00  0.00           H
ATOM    493 H     CG A   0      17.270  32.770  33.200  0.00  0.00           H
ATOM    494 H     CG A   0      16.160  34.620  32.730  0.00  0.00           H
ATOM    495 H     CG A   0      15.820  36.930  32.860  0.00  0.00           H
ATOM    496 H     CG A   0      13.990  38.360  33.300  0.00  0.00           H
ATOM    497 H     CG A   0      15.060  42.960  35.550  0.00  0.00           H
ATOM    498 H     CG A   0      14.090  44.060  33.720  0.00  0.00           H
ATOM    499 H     CG A   0      13.290  42.820  31.910  0.00  0.00           H
ATOM    500 H     CG A   0      13.450  40.490  31.920  0.00  0.00           H
ATOM    501 H     CG A   0      14.720  36.540  36.740  0.00  0.00           H
ATOM    502 H     CG A   0      15.060  34.230  36.610  0.00  0.00           H
ATOM    503 H     CG A   0      14.400  32.170  35.990  0.00  0.00           H
ATOM    504 H     CG A   0      14.630  29.860  35.730  0.00  0.00           H
ATOM    505 H     CG A   0      14.650  29.100  32.120  0.00  0.00           H
ATOM    506 H     CG A   0      14.730  28.550  29.850  0.00  0.00           H
ATOM    507 H     CG A   0      17.910  25.610  28.570  0.00  0.00           H
ATOM    508 H     CG A   0      18.080  25.230  26.270  0.00  0.00           H
ATOM    509 H     CG A   0      17.000  24.410  24.570  0.00  0.00           H
ATOM    510 H     CG A   0      17.040  22.790  22.710  0.00  0.00           H
ATOM    511 H     CG A   0      17.120  22.340  20.420  0.00  0.00           H
ATOM    512 H     CG A   0      17.050  24.090  18.870  0.00  0.00           H
ATOM    513 H     CG A   0      16.900  26.310  19.620  0.00  0.00           H
ATOM    514 H     CG A   0      15.380  28.170  25.590  0.00  0.00           H
ATOM    515 H     CG A   0      15.210  28.550  27.890  0.00  0.00           H
ATOM    516 H     CG A   0      18.070  26.350  30.500  0.00  0.00           H
ATOM    517 H     CG A   0      17.990  26.910  32.770  0.00  0.00           H
ATOM    518 H     CG A   0      14.920  25.900  33.720  0.00  0.00           H
ATOM    519 H     CG A   0      15.150  23.590  33.380  0.00  0.00           H
ATOM    520 H     CG A   0      15.070  21.500  33.990  0.00  0.00           H
ATOM    521 H     CG A   0      15.330  19.200  33.640  0.00  0.00           H
ATOM    522 H     CG A   0      16.590  17.790  32.140  0.00  0.00           H
ATOM    523 H     CG A   0      16.310  15.770  30.490  0.00  0.00           H
ATOM    524 H     CG A   0      16.510  13.460  30.210  0.00  0.00           H
ATOM    525 H     CG A   0      17.480  12.160  31.900  0.00  0.00           H
ATOM    526 H     CG A   0      18.240  13.170  33.870  0.00  0.00           H
ATOM    527 H     CG A   0      19.330  19.570  34.240  0.00  0.00           H
ATOM    528 H     CG A   0      19.060  21.870  34.590  0.00  0.00           H
ATOM    529 H     CG A   0      18.430  23.580  35.770  0.00  0.00           H
ATOM    530 H     CG A   0      18.190  25.880  36.100  0.00  0.00           H
ATOM    531 H     CG A   0      15.180  26.740  37.310  0.00  0.00           H
ATOM    532 H     CG A   0      15.380  27.390  39.550  0.00  0.00           H
ATOM    533 H     CG A   0      18.310  30.760  40.390  0.00  0.00           H
ATOM    534 H     CG A   0      18.390  31.490  42.620  0.00  0.00           H
ATOM    535 H     CG A   0      17.170  32.450  44.270  0.00  0.00           H
ATOM    536 H     CG A   0      17.580  30.890  49.260  0.00  0.00           H
ATOM    537 H     CG A   0      17.680  33.130  49.910  0.00  0.00           H
ATOM    538 H     CG A   0      17.530  34.830  48.300  0.00  0.00           H
ATOM    539 H     CG A   0      17.290  34.270  46.040  0.00  0.00           H
ATOM    540 H     CG A   0      15.600  28.720  43.620  0.00  0.00           H
ATOM    541 H     CG A   0      15.520  28.000  41.390  0.00  0.00           H
ATOM    542 H     CG A   0      18.190  30.120  38.500  0.00  0.00           H
ATOM    543 H     CG A   0      17.990  29.460  36.260  0.00  0.00           H
ATOM    544 C     CG A   0      25.220  22.620  28.410  0.00  0.00           C
ATOM    545 C     CG A   0      24.530  21.750  29.440  0.00  0.00           C
ATOM    546 C     CG A   0      24.770  21.800  30.810  0.00  0.00           C
ATOM    547 C     CG A   0      24.120  20.920  31.660  0.00  0.00           C
ATOM    548 C     CG A   0      23.220  19.990  31.150  0.00  0.00           C
ATOM    549 C     CG A   0      22.440  19.030  32.090  0.00  0.00           C
ATOM    550 C     CG A   0      21.240  18.460  31.700  0.00  0.00           C
ATOM    551 C     CG A   0      20.570  17.580  32.550  0.00  0.00           C
ATOM    552 C     CG A   0      21.110  17.280  33.790  0.00  0.00           C
ATOM    553 N     CG A   0      20.390  16.360  34.510  0.00  0.00           N
ATOM    554 C     CG A   0      20.920  15.340  34.940  0.00  0.00           C
ATOM    555 C     CG A   0      20.450  14.440  35.950  0.00  0.00           C
ATOM    556 N     CG A   0      19.100  14.670  36.210  0.00  0.00           N
ATOM    557 C     CG A   0      18.400  13.830  37.070  0.00  0.00           C
ATOM    558 C     CG A   0      19.050  12.760  37.670  0.00  0.00           C
ATOM    559 C     CG A   0      20.400  12.530  37.410  0.00  0.00           C
ATOM    560 C     CG A   0      21.090  13.370  36.550  0.00  0.00           C
ATOM    561 C     CG A   0      22.310  17.860  34.190  0.00  0.00           C
ATOM    562 C     CG A   0      22.970  18.740  33.340  0.00  0.00           C
ATOM    563 C     CG A   0      22.980  19.940  29.790  0.00  0.00           C
ATOM    564 C     CG A   0      23.630  20.820  28.930  0.00  0.00           C
ATOM    565 C     CG A   0      24.340  23.440  27.500  0.00  0.00           C
ATOM    566 C     CG A   0      23.280  24.170  28.020  0.00  0.00           C
ATOM    567 C     CG A   0      22.440  24.880  27.170  0.00  0.00           C
ATOM    568 C     CG A   0      22.660  24.860  25.800  0.00  0.00           C
ATOM    569 C     CG A   0      21.630  25.550  24.890  0.00  0.00           C
ATOM    570 C     CG A   0      21.500  25.210  23.550  0.00  0.00           C
ATOM    571 C     CG A   0      20.660  25.950  22.730  0.00  0.00           C
ATOM    572 C     CG A   0      19.950  27.020  23.240  0.00  0.00           C
ATOM    573 N     CG A   0      19.090  27.700  22.390  0.00  0.00           N
ATOM    574 C     CG A   0      19.540  28.170  21.270  0.00  0.00           C
ATOM    575 C     CG A   0      18.690  28.920  20.380  0.00  0.00           C
ATOM    576 C     CG A   0      19.140  29.640  19.280  0.00  0.00           C
ATOM    577 C     CG A   0      18.240  30.310  18.470  0.00  0.00           C
ATOM    578 C     CG A   0      16.880  30.270  18.760  0.00  0.00           C
ATOM    579 C     CG A   0      16.430  29.550  19.870  0.00  0.00           C
ATOM    580 N     CG A   0      17.340  28.880  20.680  0.00  0.00           N
ATOM    581 C     CG A   0      20.080  27.360  24.590  0.00  0.00           C
ATOM    582 C     CG A   0      20.920  26.620  25.410  0.00  0.00           C
ATOM    583 C     CG A   0      23.720  24.130  25.270  0.00  0.00           C
ATOM    584 C     CG A   0      24.570  23.420  26.130  0.00  0.00           C
ATOM    585 C     CG A   0      26.570  22.740  28.370  0.00  0.00           C
ATOM    586 C     CG A   0      27.440  22.070  29.420  0.00  0.00           C
ATOM    587 C     CG A   0      28.300  22.870  30.170  0.00  0.00           C
ATOM    588 C     CG A   0      29.240  22.270  31.010  0.00  0.00           C
ATOM    589 C     CG A   0      29.310  20.890  31.100  0.00  0.00           C
ATOM    590 C     CG A   0      30.180  20.300  32.200  0.00  0.00           C
ATOM    591 C     CG A   0      31.310  20.980  32.630  0.00  0.00           C
ATOM    592 C     CG A   0      32.210  20.370  33.500  0.00  0.00           C
ATOM    593 C     CG A   0      31.970  19.070  33.940  0.00  0.00           C
ATOM    594 N     CG A   0      32.920  18.400  34.770  0.00  0.00           N
ATOM    595 C     CG A   0      32.400  17.700  35.680  0.00  0.00           C
ATOM    596 C     CG A   0      33.400  17.140  36.640  0.00  0.00           C
ATOM    597 C     CG A   0      32.960  16.430  37.750  0.00  0.00           C
ATOM    598 C     CG A   0      33.890  15.930  38.660  0.00  0.00           C
ATOM    599 C     CG A   0      35.250  16.130  38.450  0.00  0.00           C
ATOM    600 C     CG A   0      35.680  16.840  37.330  0.00  0.00           C
ATOM    601 N     CG A   0      34.760  17.340  36.430  0.00  0.00           N
ATOM    602 C     CG A   0      30.850  18.390  33.500  0.00  0.00           C
ATOM    603 C     CG A   0      29.960  19.000  32.630  0.00  0.00           C
ATOM    604 C     CG A   0      28.450  20.090  30.350  0.00  0.00           C
ATOM    605 C     CG A   0      27.520  20.690  29.510  0.00  0.00           C
ATOM    606 C     CG A   0      27.390  23.740  27.560  0.00  0.00           C
ATOM    607 C     CG A   0      28.440  23.170  26.840  0.00  0.00           C
ATOM    608 C     CG A   0      29.170  23.940  25.940  0.00  0.00           C
ATOM    609 C     CG A   0      28.850  25.280  25.750  0.00  0.00           C
ATOM    610 C     CG A   0      29.560  26.120  24.710  0.00  0.00           C
ATOM    611 C     CG A   0      29.800  27.460  24.950  0.00  0.00           C
ATOM    612 C     CG A   0      30.560  28.200  24.050  0.00  0.00           C
ATOM    613 C     CG A   0      31.080  27.590  22.910  0.00  0.00           C
ATOM    614 N     CG A   0      32.000  28.360  22.170  0.00  0.00           N
ATOM    615 C     CG A   0      33.080  27.780  21.790  0.00  0.00           C
ATOM    616 C     CG A   0      34.060  28.420  20.900  0.00  0.00           C
ATOM    617 N     CG A   0      33.680  29.670  20.440  0.00  0.00           N
ATOM    618 C     CG A   0      34.560  30.400  19.630  0.00  0.00           C
ATOM    619 C     CG A   0      35.790  29.880  19.300  0.00  0.00           C
ATOM    620 C     CG A   0      36.170  28.620  19.760  0.00  0.00           C
ATOM    621 C     CG A   0      35.300  27.890  20.560  0.00  0.00           C
ATOM    622 C     CG A   0      30.840  26.240  22.670  0.00  0.00           C
ATOM    623 C     CG A   0      30.070  25.500  23.570  0.00  0.00           C
ATOM    624 C     CG A   0      27.810  25.850  26.460  0.00  0.00           C
ATOM    625 C     CG A   0      27.080  25.080  27.370  0.00  0.00           C
ATOM    626 H     CG A   0      25.380  22.440  31.160  0.00  0.00           H
ATOM    627 H     CG A   0      24.290  20.950  32.600  0.00  0.00           H
ATOM    628 H     CG A   0      20.870  18.660  30.850  0.00  0.00           H
ATOM    629 H     CG A   0      19.750  17.180  32.280  0.00  0.00           H
ATOM    630 H     CG A   0      21.760  15.120  34.540  0.00  0.00           H
ATOM    631 H     CG A   0      17.480  13.990  37.240  0.00  0.00           H
ATOM    632 H     CG A   0      18.570  12.190  38.260  0.00  0.00           H
ATOM    633 H     CG A   0      20.840  11.800  37.830  0.00  0.00           H
ATOM    634 H     CG A   0      22.010  13.210  36.380  0.00  0.00           H
ATOM    635 H     CG A   0      22.680  17.650  35.040  0.00  0.00           H
ATOM    636 H     CG A   0      23.790  19.130  33.610  0.00  0.00           H
ATOM    637 H     CG A   0      22.370  19.300  29.440  0.00  0.00           H
ATOM    638 H     CG A   0      23.470  20.780  27.990  0.00  0.00           H
ATOM    639 H     CG A   0      23.130  24.180  28.950  0.00  0.00           H
ATOM    640 H     CG A   0      21.710  25.380  27.530  0.00  0.00           H
ATOM    641 H     CG A   0      21.990  24.470  23.200  0.00  0.00           H
ATOM    642 H     CG A   0      20.570  25.720  21.810  0.00  0.00           H
ATOM    643 H     CG A   0      20.440  28.010  21.020  0.00  0.00           H
ATOM    644 H     CG A   0      20.070  29.670  19.080  0.00  0.00           H
ATOM    645 H     CG A   0      18.550  30.790  17.710  0.00  0.00           H
ATOM    646 H     CG A   0      16.260  30.730  18.210  0.00  0.00           H
ATOM    647 H     CG A   0      15.500  29.530  20.070  0.00  0.00           H
ATOM    648 H     CG A   0      19.590  28.090  24.940  0.00  0.00           H
ATOM    649 H     CG A   0      21.010  26.860  26.330  0.00  0.00           H
ATOM    650 H     CG A   0      23.880  24.120  24.340  0.00  0.00           H
ATOM    651 H     CG A   0      25.290  22.930  25.770  0.00  0.00           H
ATOM    652 H     CG A   0      28.250  23.810  30.100  0.00  0.00           H
ATOM    653 H     CG A   0      29.830  22.820  31.520  0.00  0.00           H
ATOM    654 H     CG A   0      31.470  21.870  32.340  0.00  0.00           H
ATOM    655 H     CG A   0      32.980  20.850  33.800  0.00  0.00           H
ATOM    656 H     CG A   0      31.470  17.550  35.750  0.00  0.00           H
ATOM    657 H     CG A   0      32.040  16.290  37.890  0.00  0.00           H
ATOM    658 H     CG A   0      33.600  15.440  39.420  0.00  0.00           H
ATOM    659 H     CG A   0      35.890  15.790  39.070  0.00  0.00           H
ATOM    660 H     CG A   0      36.610  16.980  37.190  0.00  0.00           H
ATOM    661 H     CG A   0      30.690  17.500  33.800  0.00  0.00           H
ATOM    662 H     CG A   0      29.190  18.530  32.340  0.00  0.00           H
ATOM    663 H     CG A   0      28.510  19.150  30.410  0.00  0.00           H
ATOM    664 H     CG A   0      26.930  20.140  29.000  0.00  0.00           H
ATOM    665 H     CG A   0      28.660  22.250  26.970  0.00  0.00           H
ATOM    666 H     CG A   0      29.890  23.540  25.450  0.00  0.00           H
ATOM    667 H     CG A   0      29.440  27.880  25.720  0.00  0.00           H
ATOM    668 H     CG A   0      30.730  29.120  24.210  0.00  0.00           H
ATOM    669 H     CG A   0      33.260  26.900  22.110  0.00  0.00           H
ATOM    670 H     CG A   0      34.300  31.260  19.320  0.00  0.00           H
ATOM    671 H     CG A   0      36.390  30.370  18.750  0.00  0.00           H
ATOM    672 H     CG A   0      37.020  28.260  19.530  0.00  0.00           H
ATOM    673 H     CG A   0      35.550  27.030  20.880  0.00  0.00           H
ATOM    674 H     CG A   0      31.190  25.820  21.900  0.00  0.00           H
ATOM    675 H     CG A   0      29.910  24.580  23.410  0.00  0.00           H
ATOM    676 H     CG A   0      27.600  26.770  26.340  0.00  0.00           H
ATOM    677 H     CG A   0      26.370  25.480  27.860  0.00  0.00           H
ATOM    678 C     CG A   0      34.410  30.010  32.170  0.00  0.00           C
ATOM    679 C     CG A   0      34.630  28.500  32.330  0.00  0.00           C
ATOM    680 C     CG A   0      33.730  27.650  31.710  0.00  0.00           C
ATOM    681 C     CG A   0      33.860  26.280  31.850  0.00  0.00           C
ATOM    682 C     CG A   0      34.900  25.750  32.610  0.00  0.00           C
ATOM    683 C     CG A   0      35.050  24.280  32.740  0.00  0.00           C
ATOM    684 C     CG A   0      34.590  23.420  31.760  0.00  0.00           C
ATOM    685 C     CG A   0      34.720  22.050  31.920  0.00  0.00           C
ATOM    686 C     CG A   0      35.320  21.530  33.060  0.00  0.00           C
ATOM    687 N     CG A   0      35.380  20.100  33.080  0.00  0.00           N
ATOM    688 C     CG A   0      35.770  19.410  32.000  0.00  0.00           C
ATOM    689 C     CG A   0      35.690  17.980  32.200  0.00  0.00           C
ATOM    690 N     CG A   0      35.480  17.320  33.410  0.00  0.00           N
ATOM    691 C     CG A   0      35.460  15.930  33.450  0.00  0.00           C
ATOM    692 C     CG A   0      35.640  15.200  32.290  0.00  0.00           C
ATOM    693 C     CG A   0      35.840  15.860  31.080  0.00  0.00           C
ATOM    694 C     CG A   0      35.870  17.250  31.040  0.00  0.00           C
ATOM    695 C     CG A   0      35.780  22.400  34.060  0.00  0.00           C
ATOM    696 C     CG A   0      35.650  23.770  33.890  0.00  0.00           C
ATOM    697 C     CG A   0      35.810  26.600  33.230  0.00  0.00           C
ATOM    698 C     CG A   0      35.670  27.980  33.090  0.00  0.00           C
ATOM    699 C     CG A   0      34.200  30.440  30.690  0.00  0.00           C
ATOM    700 C     CG A   0      33.080  31.180  30.330  0.00  0.00           C
ATOM    701 C     CG A   0      32.830  31.460  28.990  0.00  0.00           C
ATOM    702 C     CG A   0      33.700  30.990  28.010  0.00  0.00           C
ATOM    703 C     CG A   0      33.380  31.220  26.550  0.00  0.00           C
ATOM    704 C     CG A   0      32.670  32.350  26.130  0.00  0.00           C
ATOM    705 C     CG A   0      32.390  32.520  24.780  0.00  0.00           C
ATOM    706 C     CG A   0      32.810  31.580  23.850  0.00  0.00           C
ATOM    707 N     CG A   0      32.480  31.740  22.520  0.00  0.00           N
ATOM    708 C     CG A   0      32.600  32.880  21.970  0.00  0.00           C
ATOM    709 C     CG A   0      32.240  33.150  20.580  0.00  0.00           C
ATOM    710 C     CG A   0      32.380  34.360  19.910  0.00  0.00           C
ATOM    711 C     CG A   0      32.010  34.460  18.570  0.00  0.00           C
ATOM    712 C     CG A   0      31.510  33.350  17.910  0.00  0.00           C
ATOM    713 C     CG A   0      31.360  32.140  18.580  0.00  0.00           C
ATOM    714 N     CG A   0      31.730  32.040  19.920  0.00  0.00           N
ATOM    715 C     CG A   0      33.520  30.450  24.280  0.00  0.00           C
ATOM    716 C     CG A   0      33.800  30.280  25.620  0.00  0.00           C
ATOM    717 C     CG A   0      34.820  30.240  28.370  0.00  0.00           C
ATOM    718 C     CG A   0      35.070  29.970  29.710  0.00  0.00           C
ATOM    719 C     CG A   0      34.420  30.880  33.140  0.00  0.00           C
ATOM    720 C     CG A   0      34.550  30.530  34.590  0.00  0.00           C
ATOM    721 C     CG A   0      33.790  29.490  35.100  0.00  0.00           C
ATOM    722 C     CG A   0      33.920  29.130  36.440  0.00  0.00           C
ATOM    723 C     CG A   0      34.810  29.810  37.260  0.00  0.00           C
ATOM    724 C     CG A   0      34.940  29.360  38.740  0.00  0.00           C
ATOM    725 C     CG A   0      36.110  29.680  39.410  0.00  0.00           C
ATOM    726 C     CG A   0      36.270  29.340  40.750  0.00  0.00           C
ATOM    727 C     CG A   0      35.250  28.660  41.410  0.00  0.00           C
ATOM    728 N     CG A   0      35.420  28.410  42.810  0.00  0.00           N
ATOM    729 C     CG A   0      35.620  27.140  43.170  0.00  0.00           C
ATOM    730 C     CG A   0      35.810  26.950  44.520  0.00  0.00           C
ATOM    731 C     CG A   0      35.870  25.630  44.930  0.00  0.00           C
ATOM    732 C     CG A   0      36.100  25.320  46.260  0.00  0.00           C
ATOM    733 C     CG A   0      36.270  26.350  47.190  0.00  0.00           C
ATOM    734 C     CG A   0      36.200  27.670  46.780  0.00  0.00           C
ATOM    735 N     CG A   0      35.970  27.980  45.450  0.00  0.00           N
ATOM    736 C     CG A   0      34.080  28.340  40.750  0.00  0.00           C
ATOM    737 C     CG A   0      33.920  28.690  39.410  0.00  0.00           C
ATOM    738 C     CG A   0      35.560  30.850  36.740  0.00  0.00           C
ATOM    739 C     CG A   0      35.440  31.210  35.400  0.00  0.00           C
ATOM    740 C     CG A   0      34.290  32.370  32.960  0.00  0.00           C
ATOM    741 C     CG A   0      35.150  33.040  32.100  0.00  0.00           C
ATOM    742 C     CG A   0      34.970  34.400  31.850  0.00  0.00           C
ATOM    743 C     CG A   0      33.930  35.090  32.470  0.00  0.00           C
ATOM    744 C     CG A   0      33.770  36.580  32.210  0.00  0.00           C
ATOM    745 C     CG A   0      34.850  37.370  31.830  0.00  0.00           C
ATOM    746 C     CG A   0      34.660  38.730  31.580  0.00  0.00           C
ATOM    747 C     CG A   0      33.400  39.280  31.690  0.00  0.00           C
ATOM    748 N     CG A   0      33.260  40.620  31.440  0.00  0.00           N
ATOM    749 C     CG A   0      33.680  41.230  30.370  0.00  0.00           C
ATOM    750 C     CG A   0      33.660  42.630  30.180  0.00  0.00           C
ATOM    751 N     CG A   0      33.100  43.370  31.210  0.00  0.00           N
ATOM    752 C     CG A   0      32.920  44.740  31.060  0.00  0.00           C
ATOM    753 C     CG A   0      33.300  45.360  29.880  0.00  0.00           C
ATOM    754 C     CG A   0      33.860  44.620  28.840  0.00  0.00           C
ATOM    755 C     CG A   0      34.040  43.250  29.000  0.00  0.00           C
ATOM    756 C     CG A   0      32.310  38.490  32.060  0.00  0.00           C
ATOM    757 C     CG A   0      32.510  37.140  32.320  0.00  0.00           C
ATOM    758 C     CG A   0      33.060  34.420  33.330  0.00  0.00           C
ATOM    759 C     CG A   0      33.250  33.060  33.580  0.00  0.00           C
ATOM    760 H     CG A   0      33.020  28.010  31.190  0.00  0.00           H
ATOM    761 H     CG A   0      33.240  25.690  31.420  0.00  0.00           H
ATOM    762 H     CG A   0      34.190  23.770  30.970  0.00  0.00           H
ATOM    763 H     CG A   0      34.410  21.460  31.240  0.00  0.00           H
ATOM    764 H     CG A   0      36.060  19.820  31.190  0.00  0.00           H
ATOM    765 H     CG A   0      35.310  15.490  34.280  0.00  0.00           H
ATOM    766 H     CG A   0      35.620  14.250  32.320  0.00  0.00           H
ATOM    767 H     CG A   0      35.970  15.350  30.280  0.00  0.00           H
ATOM    768 H     CG A   0      36.010  17.690  30.210  0.00  0.00           H
ATOM    769 H     CG A   0      36.180  22.040  34.840  0.00  0.00           H
ATOM    770 H     CG A   0      35.960  24.360  34.570  0.00  0.00           H
ATOM    771 H     CG A   0      36.510  26.240  33.750  0.00  0.00           H
ATOM    772 H     CG A   0      36.290  28.560  33.510  0.00  0.00           H
ATOM    773 H     CG A   0      32.490  31.500  31.000  0.00  0.00           H
ATOM    774 H     CG A   0      32.070  31.960  28.740  0.00  0.00           H
ATOM    775 H     CG A   0      32.390  32.990  26.760  0.00  0.00           H
ATOM    776 H     CG A   0      31.910  33.290  24.490  0.00  0.00           H
ATOM    777 H     CG A   0      32.950  33.590  22.490  0.00  0.00           H
ATOM    778 H     CG A   0      32.730  35.120  20.370  0.00  0.00           H
ATOM    779 H     CG A   0      32.120  35.280  18.110  0.00  0.00           H
ATOM    780 H     CG A   0      31.260  33.410  16.990  0.00  0.00           H
ATOM    781 H     CG A   0      31.020  31.380  18.130  0.00  0.00           H
ATOM    782 H     CG A   0      33.810  29.810  23.640  0.00  0.00           H
ATOM    783 H     CG A   0      34.280  29.510  25.920  0.00  0.00           H
ATOM    784 H     CG A   0      35.410  29.920  27.700  0.00  0.00           H
ATOM    785 H     CG A   0      35.830  29.460  29.960  0.00  0.00           H
ATOM    786 H     CG A   0      33.180  29.020  34.540  0.00  0.00           H
ATOM    787 H     CG A   0      33.400  28.420  36.790  0.00  0.00           H
ATOM    788 H     CG A   0      36.810  30.140  38.960  0.00  0.00           H
ATOM    789 H     CG A   0      37.070  29.550  41.210  0.00  0.00           H
ATOM    790 H     CG A   0      35.640  26.430  42.540  0.00  0.00           H
ATOM    791 H     CG A   0      35.760  24.930  44.300  0.00  0.00           H
ATOM    792 H     CG A   0      36.150  24.420  46.550  0.00  0.00           H
ATOM    793 H     CG A   0      36.430  26.140  48.110  0.00  0.00           H
ATOM    794 H     CG A   0      36.320  28.370  47.410  0.00  0.00           H
ATOM    795 H     CG A   0      33.380  27.890  41.200  0.00  0.00           H
ATOM    796 H     CG A   0      33.120  28.470  38.950  0.00  0.00           H
ATOM    797 H     CG A   0      36.180  31.320  37.300  0.00  0.00           H
ATOM    798 H     CG A   0      35.960  31.920  35.050  0.00  0.00           H
ATOM    799 H     CG A   0      35.860  32.570  31.680  0.00  0.00           H
ATOM    800 H     CG A   0      35.560  34.860  31.260  0.00  0.00           H
ATOM    801 H     CG A   0      35.720  36.990  31.760  0.00  0.00           H
ATOM    802 H     CG A   0      35.400  39.270  31.330  0.00  0.00           H
ATOM    803 H     CG A   0      34.040  40.690  29.670  0.00  0.00           H
ATOM    804 H     CG A   0      32.530  45.250  31.760  0.00  0.00           H
ATOM    805 H     CG A   0      33.170  46.300  29.770  0.00  0.00           H
ATOM    806 H     CG A   0      34.120  45.050  28.030  0.00  0.00           H
ATOM    807 H     CG A   0      34.430  42.740  28.290  0.00  0.00           H
ATOM    808 H     CG A   0      31.450  38.870  32.130  0.00  0.00           H
ATOM    809 H     CG A   0      31.770  36.590  32.570  0.00  0.00           H
ATOM    810 H     CG A   0      32.350  34.880  33.750  0.00  0.00           H
ATOM    811 H     CG A   0      32.660  32.600  34.170  0.00  0.00           H
ATOM    812 D     CV B   1      23.931  27.259  25.222  0.00  0.06           D
ATOM    813 D     CV B   1      24.931  27.259  25.222  0.00  0.05           D
ATOM    814 D     CV B   1      23.931  28.259  25.222  0.00  0.04           D
ATOM    815 D     CV B   1      24.931  28.259  25.222  0.00  0.03           D
ATOM    816 D     CV B   1      25.931  28.259  25.222  0.00  0.04           D
ATOM    817 D     CV B   1      21.931  29.259  25.222  0.00  0.05           D
ATOM    818 D     CV B   1      22.931  29.259  25.222  0.00  0.04           D
ATOM    819 D     CV B   1      23.931  29.259  25.222  0.00  0.03           D
ATOM    820 D     CV B   1      21.931  30.259  25.222  0.00  0.05           D
ATOM    821 D     CV B   1      22.931  30.259  25.222  0.00  0.04           D
ATOM    822 D     CV B   1      23.931  30.259  25.222  0.00  0.04           D
ATOM    823 D     CV B   1      22.931  31.259  25.222  0.00  0.05           D
ATOM    824 D     CV B   1      23.931  27.259  26.222  0.00  0.06           D
ATOM    825 D     CV B   1      24.931  27.259  26.222  0.00  0.05           D
ATOM    826 D     CV B   1      22.931  28.259  26.222  0.00  0.05           D
ATOM    827 D     CV B   1      23.931  28.259  26.222  0.00  0.04           D
ATOM    828 D     CV B   1      24.931  28.259  26.222  0.00  0.03           D
ATOM    829 D     CV B   1      25.931  28.259  26.222  0.00  0.04           D
ATOM    830 D     CV B   1      21.931  29.259  26.222  0.00  0.05           D
ATOM    831 D     CV B   1      22.931  29.259  26.222  0.00  0.03           D
ATOM    832 D     CV B   1      23.931  29.259  26.222  0.00  0.03           D
ATOM    833 D     CV B   1      24.931  29.259  26.222  0.00  0.03           D
ATOM    834 D     CV B   1      25.931  29.259  26.222  0.00  0.04           D
ATOM    835 D     CV B   1      26.931  29.259  26.222  0.00  0.04           D
ATOM    836 D     CV B   1      21.931  30.259  26.222  0.00  0.05           D
ATOM    837 D     CV B   1      22.931  30.259  26.222  0.00  0.04           D
ATOM    838 D     CV B   1      23.931  30.259  26.222  0.00  0.04           D
ATOM    839 D     CV B   1      28.931  30.259  26.222  0.00  0.06           D
ATOM    840 D     CV B   1      29.931  30.259  26.222  0.00  0.06           D
ATOM    841 D     CV B   1      22.931  31.259  26.222  0.00  0.06           D
ATOM    842 D     CV B   1      29.931  31.259  26.222  0.00  0.06           D
ATOM    843 D     CV B   1      29.931  32.259  26.222  0.00  0.07           D
ATOM    844 D     CV B   1      29.931  33.259  26.222  0.00  0.06           D
ATOM    845 D     CV B   1      30.931  26.259  27.222  0.00  0.06           D
ATOM    846 D     CV B   1      23.931  27.259  27.222  0.00  0.05           D
ATOM    847 D     CV B   1      24.931  27.259  27.222  0.00  0.04           D
ATOM    848 D     CV B   1      31.931  27.259  27.222  0.00  0.04           D
ATOM    849 D     CV B   1      22.931  28.259  27.222  0.00  0.04           D
ATOM    850 D     CV B   1      23.931  28.259  27.222  0.00  0.03           D
ATOM    851 D     CV B   1      24.931  28.259  27.222  0.00  0.03           D
ATOM    852 D     CV B   1      25.931  28.259  27.222  0.00  0.03           D
ATOM    853 D     CV B   1      31.931  28.259  27.222  0.00  0.05           D
ATOM    854 D     CV B   1      32.931  28.259  27.222  0.00  0.06           D
ATOM    855 D     CV B   1      19.931  29.259  27.222  0.00  0.06           D
ATOM    856 D     CV B   1      20.931  29.259  27.222  0.00  0.05           D
ATOM    857 D     CV B   1      21.931  29.259  27.222  0.00  0.04           D
ATOM    858 D     CV B   1      22.931  29.259  27.222  0.00  0.03           D
ATOM    859 D     CV B   1      23.931  29.259  27.222  0.00  0.02           D
ATOM    860 D     CV B   1      24.931  29.259  27.222  0.00  0.02           D
ATOM    861 D     CV B   1      25.931  29.259  27.222  0.00  0.03           D
ATOM    862 D     CV B   1      26.931  29.259  27.222  0.00  0.03           D
ATOM    863 D     CV B   1      27.931  29.259  27.222  0.00  0.03           D
ATOM    864 D     CV B   1      30.931  29.259  27.222  0.00  0.05           D
ATOM    865 D     CV B   1      20.931  30.259  27.222  0.00  0.06           D
ATOM    866 D     CV B   1      21.931  30.259  27.222  0.00  0.05           D
ATOM    867 D     CV B   1      22.931  30.259  27.222  0.00  0.04           D
ATOM    868 D     CV B   1      23.931  30.259  27.222  0.00  0.03           D
ATOM    869 D     CV B   1      27.931  30.259  27.222  0.00  0.04           D
ATOM    870 D     CV B   1      28.931  30.259  27.222  0.00  0.04           D
ATOM    871 D     CV B   1      29.931  30.259  27.222  0.00  0.04           D
ATOM    872 D     CV B   1      30.931  30.259  27.222  0.00  0.07           D
ATOM    873 D     CV B   1      22.931  31.259  27.222  0.00  0.06           D
ATOM    874 D     CV B   1      28.931  31.259  27.222  0.00  0.04           D
ATOM    875 D     CV B   1      29.931  31.259  27.222  0.00  0.05           D
ATOM    876 D     CV B   1      28.931  32.259  27.222  0.00  0.05           D
ATOM    877 D     CV B   1      29.931  32.259  27.222  0.00  0.05           D
ATOM    878 D     CV B   1      28.931  33.259  27.222  0.00  0.05           D
ATOM    879 D     CV B   1      29.931  33.259  27.222  0.00  0.04           D
ATOM    880 D     CV B   1      28.931  34.259  27.222  0.00  0.05           D
ATOM    881 D     CV B   1      29.931  26.259  28.222  0.00  0.05           D
ATOM    882 D     CV B   1      30.931  26.259  28.222  0.00  0.04           D
ATOM    883 D     CV B   1      19.931  27.259  28.222  0.00  0.06           D
ATOM    884 D     CV B   1      23.931  27.259  28.222  0.00  0.04           D
ATOM    885 D     CV B   1      24.931  27.259  28.222  0.00  0.04           D
ATOM    886 D     CV B   1      29.931  27.259  28.222  0.00  0.04           D
ATOM    887 D     CV B   1      30.931  27.259  28.222  0.00  0.04           D
ATOM    888 D     CV B   1      31.931  27.259  28.222  0.00  0.04           D
ATOM    889 D     CV B   1      19.931  28.259  28.222  0.00  0.05           D
ATOM    890 D     CV B   1      20.931  28.259  28.222  0.00  0.03           D
ATOM    891 D     CV B   1      21.931  28.259  28.222  0.00  0.03           D
ATOM    892 D     CV B   1      22.931  28.259  28.222  0.00  0.02           D
ATOM    893 D     CV B   1      23.931  28.259  28.222  0.00  0.02           D
ATOM    894 D     CV B   1      24.931  28.259  28.222  0.00  0.02           D
ATOM    895 D     CV B   1      25.931  28.259  28.222  0.00  0.02           D
ATOM    896 D     CV B   1      26.931  28.259  28.222  0.00  0.03           D
ATOM    897 D     CV B   1      27.931  28.259  28.222  0.00  0.03           D
ATOM    898 D     CV B   1      28.931  28.259  28.222  0.00  0.03           D
ATOM    899 D     CV B   1      29.931  28.259  28.222  0.00  0.03           D
ATOM    900 D     CV B   1      30.931  28.259  28.222  0.00  0.04           D
ATOM    901 D     CV B   1      31.931  28.259  28.222  0.00  0.05           D
ATOM    902 D     CV B   1      32.931  28.259  28.222  0.00  0.06           D
ATOM    903 D     CV B   1      18.931  29.259  28.222  0.00  0.06           D
ATOM    904 D     CV B   1      19.931  29.259  28.222  0.00  0.04           D
ATOM    905 D     CV B   1      20.931  29.259  28.222  0.00  0.03           D
ATOM    906 D     CV B   1      21.931  29.259  28.222  0.00  0.03           D
ATOM    907 D     CV B   1      22.931  29.259  28.222  0.00  0.02           D
ATOM    908 D     CV B   1      23.931  29.259  28.222  0.00  0.02           D
ATOM    909 D     CV B   1      24.931  29.259  28.222  0.00  0.02           D
ATOM    910 D     CV B   1      25.931  29.259  28.222  0.00  0.02           D
ATOM    911 D     CV B   1      26.931  29.259  28.222  0.00  0.02           D
ATOM    912 D     CV B   1      27.931  29.259  28.222  0.00  0.02           D
ATOM    913 D     CV B   1      28.931  29.259  28.222  0.00  0.02           D
ATOM    914 D     CV B   1      29.931  29.259  28.222  0.00  0.03           D
ATOM    915 D     CV B   1      30.931  29.259  28.222  0.00  0.05           D
ATOM    916 D     CV B   1      21.931  30.259  28.222  0.00  0.04           D
ATOM    917 D     CV B   1      22.931  30.259  28.222  0.00  0.03           D
ATOM    918 D     CV B   1      23.931  30.259  28.222  0.00  0.02           D
ATOM    919 D     CV B   1      24.931  30.259  28.222  0.00  0.02           D
ATOM    920 D     CV B   1      25.931  30.259  28.222  0.00  0.02           D
ATOM    921 D     CV B   1      26.931  30.259  28.222  0.00  0.02           D
ATOM    922 D     CV B   1      27.931  30.259  28.222  0.00  0.02           D
ATOM    923 D     CV B   1      28.931  30.259  28.222  0.00  0.03           D
ATOM    924 D     CV B   1      29.931  30.259  28.222  0.00  0.03           D
ATOM    925 D     CV B   1      22.931  31.259  28.222  0.00  0.05           D
ATOM    926 D     CV B   1      27.931  31.259  28.222  0.00  0.03           D
ATOM    927 D     CV B   1      28.931  31.259  28.222  0.00  0.03           D
ATOM    928 D     CV B   1      29.931  31.259  28.222  0.00  0.04           D
ATOM    929 D     CV B   1      27.931  32.259  28.222  0.00  0.04           D
ATOM    930 D     CV B   1      28.931  32.259  28.222  0.00  0.03           D
ATOM    931 D     CV B   1      29.931  32.259  28.222  0.00  0.04           D
ATOM    932 D     CV B   1      27.931  33.259  28.222  0.00  0.05           D
ATOM    933 D     CV B   1      28.931  33.259  28.222  0.00  0.04           D
ATOM    934 D     CV B   1      29.931  33.259  28.222  0.00  0.03           D
ATOM    935 D     CV B   1      28.931  34.259  28.222  0.00  0.04           D
ATOM    936 D     CV B   1      29.931  34.259  28.222  0.00  0.03           D
ATOM    937 D     CV B   1      29.931  25.259  29.222  0.00  0.05           D
ATOM    938 D     CV B   1      30.931  25.259  29.222  0.00  0.03           D
ATOM    939 D     CV B   1      19.931  26.259  29.222  0.00  0.05           D
ATOM    940 D     CV B   1      28.931  26.259  29.222  0.00  0.04           D
ATOM    941 D     CV B   1      29.931  26.259  29.222  0.00  0.03           D
ATOM    942 D     CV B   1      30.931  26.259  29.222  0.00  0.03           D
ATOM    943 D     CV B   1      19.931  27.259  29.222  0.00  0.04           D
ATOM    944 D     CV B   1      20.931  27.259  29.222  0.00  0.03           D
ATOM    945 D     CV B   1      21.931  27.259  29.222  0.00  0.03           D
ATOM    946 D     CV B   1      22.931  27.259  29.222  0.00  0.03           D
ATOM    947 D     CV B   1      23.931  27.259  29.222  0.00  0.02           D
ATOM    948 D     CV B   1      24.931  27.259  29.222  0.00  0.02           D
ATOM    949 D     CV B   1      25.931  27.259  29.222  0.00  0.03           D
ATOM    950 D     CV B   1      26.931  27.259  29.222  0.00  0.03           D
ATOM    951 D     CV B   1      27.931  27.259  29.222  0.00  0.03           D
ATOM    952 D     CV B   1      28.931  27.259  29.222  0.00  0.03           D
ATOM    953 D     CV B   1      29.931  27.259  29.222  0.00  0.03           D
ATOM    954 D     CV B   1      30.931  27.259  29.222  0.00  0.03           D
ATOM    955 D     CV B   1      31.931  27.259  29.222  0.00  0.04           D
ATOM    956 D     CV B   1      19.931  28.259  29.222  0.00  0.04           D
ATOM    957 D     CV B   1      20.931  28.259  29.222  0.00  0.03           D
ATOM    958 D     CV B   1      21.931  28.259  29.222  0.00  0.02           D
ATOM    959 D     CV B   1      22.931  28.259  29.222  0.00  0.02           D
ATOM    960 D     CV B   1      23.931  28.259  29.222  0.00  0.02           D
ATOM    961 D     CV B   1      24.931  28.259  29.222  0.00  0.01           D
ATOM    962 D     CV B   1      25.931  28.259  29.222  0.00  0.02           D
ATOM    963 D     CV B   1      26.931  28.259  29.222  0.00  0.02           D
ATOM    964 D     CV B   1      27.931  28.259  29.222  0.00  0.02           D
ATOM    965 D     CV B   1      28.931  28.259  29.222  0.00  0.02           D
ATOM    966 D     CV B   1      29.931  28.259  29.222  0.00  0.02           D
ATOM    967 D     CV B   1      30.931  28.259  29.222  0.00  0.03           D
ATOM    968 D     CV B   1      31.931  28.259  29.222  0.00  0.05           D
ATOM    969 D     CV B   1      18.931  29.259  29.222  0.00  0.05           D
ATOM    970 D     CV B   1      19.931  29.259  29.222  0.00  0.03           D
ATOM    971 D     CV B   1      20.931  29.259  29.222  0.00  0.02           D
ATOM    972 D     CV B   1      21.931  29.259  29.222  0.00  0.02           D
ATOM    973 D     CV B   1      22.931  29.259  29.222  0.00  0.01           D
ATOM    974 D     CV B   1      23.931  29.259  29.222  0.00  0.01           D
ATOM    975 D     CV B   1      24.931  29.259  29.222  0.00  0.01           D
ATOM    976 D     CV B   1      25.931  29.259  29.222  0.00  0.01           D
ATOM    977 D     CV B   1      26.931  29.259  29.222  0.00  0.01           D
ATOM    978 D     CV B   1      27.931  29.259  29.222  0.00  0.01           D
ATOM    979 D     CV B   1      28.931  29.259  29.222  0.00  0.02           D
ATOM    980 D     CV B   1      29.931  29.259  29.222  0.00  0.02           D
ATOM    981 D     CV B   1      30.931  29.259  29.222  0.00  0.04           D
ATOM    982 D     CV B   1      17.931  30.259  29.222  0.00  0.05           D
ATOM    983 D     CV B   1      18.931  30.259  29.222  0.00  0.04           D
ATOM    984 D     CV B   1      19.931  30.259  29.222  0.00  0.04           D
ATOM    985 D     CV B   1      20.931  30.259  29.222  0.00  0.03           D
ATOM    986 D     CV B   1      21.931  30.259  29.222  0.00  0.02           D
ATOM    987 D     CV B   1      22.931  30.259  29.222  0.00  0.02           D
ATOM    988 D     CV B   1      23.931  30.259  29.222  0.00  0.02           D
ATOM    989 D     CV B   1      24.931  30.259  29.222  0.00  0.02           D
ATOM    990 D     CV B   1      25.931  30.259  29.222  0.00  0.02           D
ATOM    991 D     CV B   1      26.931  30.259  29.222  0.00  0.01           D
ATOM    992 D     CV B   1      27.931  30.259  29.222  0.00  0.01           D
ATOM    993 D     CV B   1      28.931  30.259  29.222  0.00  0.02           D
ATOM    994 D     CV B   1      29.931  30.259  29.222  0.00  0.03           D
ATOM    995 D     CV B   1      22.931  31.259  29.222  0.00  0.03           D
ATOM    996 D     CV B   1      23.931  31.259  29.222  0.00  0.03           D
ATOM    997 D     CV B   1      24.931  31.259  29.222  0.00  0.03           D
ATOM    998 D     CV B   1      25.931  31.259  29.222  0.00  0.02           D
ATOM    999 D     CV B   1      26.931  31.259  29.222  0.00  0.02           D
ATOM   1000 D     CV B   1      27.931  31.259  29.222  0.00  0.02           D
ATOM   1001 D     CV B   1      28.931  31.259  29.222  0.00  0.02           D
ATOM   1002 D     CV B   1      29.931  31.259  29.222  0.00  0.03           D
ATOM   1003 D     CV B   1      26.931  32.259  29.222  0.00  0.03           D
ATOM   1004 D     CV B   1      27.931  32.259  29.222  0.00  0.03           D
ATOM   1005 D     CV B   1      28.931  32.259  29.222  0.00  0.02           D
ATOM   1006 D     CV B   1      29.931  32.259  29.222  0.00  0.03           D
ATOM   1007 D     CV B   1      27.931  33.259  29.222  0.00  0.03           D
ATOM   1008 D     CV B   1      28.931  33.259  29.222  0.00  0.03           D
ATOM   1009 D     CV B   1      29.931  33.259  29.222  0.00  0.03           D
ATOM   1010 D     CV B   1      28.931  34.259  29.222  0.00  0.03           D
ATOM   1011 D     CV B   1      29.931  34.259  29.222  0.00  0.03           D
ATOM   1012 D     CV B   1      30.931  34.259  29.222  0.00  0.03           D
ATOM   1013 D     CV B   1      29.931  35.259  29.222  0.00  0.03           D
ATOM   1014 D     CV B   1      20.931  23.259  30.222  0.00  0.04           D
ATOM   1015 D     CV B   1      19.931  24.259  30.222  0.00  0.03           D
ATOM   1016 D     CV B   1      20.931  24.259  30.222  0.00  0.03           D
ATOM   1017 D     CV B   1      30.931  24.259  30.222  0.00  0.04           D
ATOM   1018 D     CV B   1      20.931  25.259  30.222  0.00  0.03           D
ATOM   1019 D     CV B   1      24.931  25.259  30.222  0.00  0.05           D
ATOM   1020 D     CV B   1      25.931  25.259  30.222  0.00  0.05           D
ATOM   1021 D     CV B   1      29.931  25.259  30.222  0.00  0.04           D
ATOM   1022 D     CV B   1      30.931  25.259  30.222  0.00  0.03           D
ATOM   1023 D     CV B   1      20.931  26.259  30.222  0.00  0.03           D
ATOM   1024 D     CV B   1      21.931  26.259  30.222  0.00  0.02           D
ATOM   1025 D     CV B   1      22.931  26.259  30.222  0.00  0.02           D
ATOM   1026 D     CV B   1      23.931  26.259  30.222  0.00  0.03           D
ATOM   1027 D     CV B   1      24.931  26.259  30.222  0.00  0.03           D
ATOM   1028 D     CV B   1      25.931  26.259  30.222  0.00  0.03           D
ATOM   1029 D     CV B   1      26.931  26.259  30.222  0.00  0.03           D
ATOM   1030 D     CV B   1      27.931  26.259  30.222  0.00  0.03           D
ATOM   1031 D     CV B   1      28.931  26.259  30.222  0.00  0.03           D
ATOM   1032 D     CV B   1      29.931  26.259  30.222  0.00  0.03           D
ATOM   1033 D     CV B   1      30.931  26.259  30.222  0.00  0.03           D
ATOM   1034 D     CV B   1      20.931  27.259  30.222  0.00  0.02           D
ATOM   1035 D     CV B   1      21.931  27.259  30.222  0.00  0.02           D
ATOM   1036 D     CV B   1      22.931  27.259  30.222  0.00  0.02           D
ATOM   1037 D     CV B   1      23.931  27.259  30.222  0.00  0.02           D
ATOM   1038 D     CV B   1      24.931  27.259  30.222  0.00  0.02           D
ATOM   1039 D     CV B   1      25.931  27.259  30.222  0.00  0.02           D
ATOM   1040 D     CV B   1      26.931  27.259  30.222  0.00  0.02           D
ATOM   1041 D     CV B   1      27.931  27.259  30.222  0.00  0.02           D
ATOM   1042 D     CV B   1      28.931  27.259  30.222  0.00  0.02           D
ATOM   1043 D     CV B   1      29.931  27.259  30.222  0.00  0.02           D
ATOM   1044 D     CV B   1      30.931  27.259  30.222  0.00  0.03           D
ATOM   1045 D     CV B   1      19.931  28.259  30.222  0.00  0.04           D
ATOM   1046 D     CV B   1      20.931  28.259  30.222  0.00  0.02           D
ATOM   1047 D     CV B   1      21.931  28.259  30.222  0.00  0.01           D
ATOM   1048 D     CV B   1      22.931  28.259  30.222  0.00  0.01           D
ATOM   1049 D     CV B   1      23.931  28.259  30.222  0.00  0.01           D
ATOM   1050 D     CV B   1      24.931  28.259  30.222  0.00  0.01           D
ATOM   1051 D     CV B   1      25.931  28.259  30.222  0.00  0.01           D
ATOM   1052 D     CV B   1      26.931  28.259  30.222  0.00  0.01           D
ATOM   1053 D     CV B   1      27.931  28.259  30.222  0.00  0.01           D
ATOM   1054 D     CV B   1      28.931  28.259  30.222  0.00  0.01           D
ATOM   1055 D     CV B   1      29.931  28.259  30.222  0.00  0.02           D
ATOM   1056 D     CV B   1      30.931  28.259  30.222  0.00  0.03           D
ATOM   1057 D     CV B   1      18.931  29.259  30.222  0.00  0.05           D
ATOM   1058 D     CV B   1      19.931  29.259  30.222  0.00  0.03           D
ATOM   1059 D     CV B   1      20.931  29.259  30.222  0.00  0.02           D
ATOM   1060 D     CV B   1      21.931  29.259  30.222  0.00  0.01           D
ATOM   1061 D     CV B   1      22.931  29.259  30.222  0.00  0.01           D
ATOM   1062 D     CV B   1      23.931  29.259  30.222  0.00  0.01           D
ATOM   1063 D     CV B   1      24.931  29.259  30.222  0.00  0.01           D
ATOM   1064 D     CV B   1      25.931  29.259  30.222  0.00  0.01           D
ATOM   1065 D     CV B   1      26.931  29.259  30.222  0.00  0.01           D
ATOM   1066 D     CV B   1      27.931  29.259  30.222  0.00  0.01           D
ATOM   1067 D     CV B   1      28.931  29.259  30.222  0.00  0.01           D
ATOM   1068 D     CV B   1      29.931  29.259  30.222  0.00  0.02           D
ATOM   1069 D     CV B   1      30.931  29.259  30.222  0.00  0.04           D
ATOM   1070 D     CV B   1      17.931  30.259  30.222  0.00  0.05           D
ATOM   1071 D     CV B   1      18.931  30.259  30.222  0.00  0.04           D
ATOM   1072 D     CV B   1      19.931  30.259  30.222  0.00  0.03           D
ATOM   1073 D     CV B   1      20.931  30.259  30.222  0.00  0.02           D
ATOM   1074 D     CV B   1      21.931  30.259  30.222  0.00  0.02           D
ATOM   1075 D     CV B   1      22.931  30.259  30.222  0.00  0.01           D
ATOM   1076 D     CV B   1      23.931  30.259  30.222  0.00  0.01           D
ATOM   1077 D     CV B   1      24.931  30.259  30.222  0.00  0.01           D
ATOM   1078 D     CV B   1      25.931  30.259  30.222  0.00  0.01           D
ATOM   1079 D     CV B   1      26.931  30.259  30.222  0.00  0.01           D
ATOM   1080 D     CV B   1      27.931  30.259  30.222  0.00  0.01           D
ATOM   1081 D     CV B   1      28.931  30.259  30.222  0.00  0.01           D
ATOM   1082 D     CV B   1      29.931  30.259  30.222  0.00  0.02           D
ATOM   1083 D     CV B   1      17.931  31.259  30.222  0.00  0.04           D
ATOM   1084 D     CV B   1      18.931  31.259  30.222  0.00  0.03           D
ATOM   1085 D     CV B   1      20.931  31.259  30.222  0.00  0.03           D
ATOM   1086 D     CV B   1      21.931  31.259  30.222  0.00  0.03           D
ATOM   1087 D     CV B   1      22.931  31.259  30.222  0.00  0.02           D
ATOM   1088 D     CV B   1      23.931  31.259  30.222  0.00  0.02           D
ATOM   1089 D     CV B   1      24.931  31.259  30.222  0.00  0.02           D
ATOM   1090 D     CV B   1      25.931  31.259  30.222  0.00  0.01           D
ATOM   1091 D     CV B   1      26.931  31.259  30.222  0.00  0.01           D
ATOM   1092 D     CV B   1      27.931  31.259  30.222  0.00  0.01           D
ATOM   1093 D     CV B   1      28.931  31.259  30.222  0.00  0.02           D
ATOM   1094 D     CV B   1      29.931  31.259  30.222  0.00  0.03           D
ATOM   1095 D     CV B   1      18.931  32.259  30.222  0.00  0.03           D
ATOM   1096 D     CV B   1      22.931  32.259  30.222  0.00  0.04           D
ATOM   1097 D     CV B   1      23.931  32.259  30.222  0.00  0.03           D
ATOM   1098 D     CV B   1      24.931  32.259  30.222  0.00  0.03           D
ATOM   1099 D     CV B   1      25.931  32.259  30.222  0.00  0.02           D
ATOM   1100 D     CV B   1      26.931  32.259  30.222  0.00  0.02           D
ATOM   1101 D     CV B   1      27.931  32.259  30.222  0.00  0.02           D
ATOM   1102 D     CV B   1      28.931  32.259  30.222  0.00  0.02           D
ATOM   1103 D     CV B   1      29.931  32.259  30.222  0.00  0.03           D
ATOM   1104 D     CV B   1      18.931  33.259  30.222  0.00  0.04           D
ATOM   1105 D     CV B   1      23.931  33.259  30.222  0.00  0.05           D
ATOM   1106 D     CV B   1      24.931  33.259  30.222  0.00  0.05           D
ATOM   1107 D     CV B   1      25.931  33.259  30.222  0.00  0.04           D
ATOM   1108 D     CV B   1      26.931  33.259  30.222  0.00  0.03           D
ATOM   1109 D     CV B   1      27.931  33.259  30.222  0.00  0.02           D
ATOM   1110 D     CV B   1      28.931  33.259  30.222  0.00  0.02           D
ATOM   1111 D     CV B   1      29.931  33.259  30.222  0.00  0.02           D
ATOM   1112 D     CV B   1      30.931  33.259  30.222  0.00  0.04           D
ATOM   1113 D     CV B   1      28.931  34.259  30.222  0.00  0.03           D
ATOM   1114 D     CV B   1      29.931  34.259  30.222  0.00  0.03           D
ATOM   1115 D     CV B   1      30.931  34.259  30.222  0.00  0.04           D
ATOM   1116 D     CV B   1      31.931  34.259  30.222  0.00  0.06           D
ATOM   1117 D     CV B   1      29.931  35.259  30.222  0.00  0.03           D
ATOM   1118 D     CV B   1      30.931  35.259  30.222  0.00  0.04           D
ATOM   1119 D     CV B   1      31.931  35.259  30.222  0.00  0.06           D
ATOM   1120 D     CV B   1      30.931  36.259  30.222  0.00  0.04           D
ATOM   1121 D     CV B   1      19.931  21.259  31.222  0.00  0.05           D
ATOM   1122 D     CV B   1      19.931  22.259  31.222  0.00  0.04           D
ATOM   1123 D     CV B   1      20.931  22.259  31.222  0.00  0.05           D
ATOM   1124 D     CV B   1      19.931  23.259  31.222  0.00  0.03           D
ATOM   1125 D     CV B   1      20.931  23.259  31.222  0.00  0.03           D
ATOM   1126 D     CV B   1      21.931  23.259  31.222  0.00  0.04           D
ATOM   1127 D     CV B   1      18.931  24.259  31.222  0.00  0.04           D
ATOM   1128 D     CV B   1      19.931  24.259  31.222  0.00  0.03           D
ATOM   1129 D     CV B   1      20.931  24.259  31.222  0.00  0.02           D
ATOM   1130 D     CV B   1      21.931  24.259  31.222  0.00  0.03           D
ATOM   1131 D     CV B   1      22.931  24.259  31.222  0.00  0.04           D
ATOM   1132 D     CV B   1      19.931  25.259  31.222  0.00  0.03           D
ATOM   1133 D     CV B   1      20.931  25.259  31.222  0.00  0.02           D
ATOM   1134 D     CV B   1      21.931  25.259  31.222  0.00  0.02           D
ATOM   1135 D     CV B   1      22.931  25.259  31.222  0.00  0.02           D
ATOM   1136 D     CV B   1      23.931  25.259  31.222  0.00  0.03           D
ATOM   1137 D     CV B   1      24.931  25.259  31.222  0.00  0.03           D
ATOM   1138 D     CV B   1      25.931  25.259  31.222  0.00  0.03           D
ATOM   1139 D     CV B   1      26.931  25.259  31.222  0.00  0.03           D
ATOM   1140 D     CV B   1      29.931  25.259  31.222  0.00  0.03           D
ATOM   1141 D     CV B   1      30.931  25.259  31.222  0.00  0.03           D
ATOM   1142 D     CV B   1      20.931  26.259  31.222  0.00  0.02           D
ATOM   1143 D     CV B   1      21.931  26.259  31.222  0.00  0.02           D
ATOM   1144 D     CV B   1      22.931  26.259  31.222  0.00  0.01           D
ATOM   1145 D     CV B   1      23.931  26.259  31.222  0.00  0.02           D
ATOM   1146 D     CV B   1      24.931  26.259  31.222  0.00  0.02           D
ATOM   1147 D     CV B   1      25.931  26.259  31.222  0.00  0.02           D
ATOM   1148 D     CV B   1      26.931  26.259  31.222  0.00  0.02           D
ATOM   1149 D     CV B   1      27.931  26.259  31.222  0.00  0.02           D
ATOM   1150 D     CV B   1      28.931  26.259  31.222  0.00  0.02           D
ATOM   1151 D     CV B   1      29.931  26.259  31.222  0.00  0.02           D
ATOM   1152 D     CV B   1      30.931  26.259  31.222  0.00  0.03           D
ATOM   1153 D     CV B   1      20.931  27.259  31.222  0.00  0.02           D
ATOM   1154 D     CV B   1      21.931  27.259  31.222  0.00  0.01           D
ATOM   1155 D     CV B   1      22.931  27.259  31.222  0.00  0.01           D
ATOM   1156 D     CV B   1      23.931  27.259  31.222  0.00  0.01           D
ATOM   1157 D     CV B   1      24.931  27.259  31.222  0.00  0.01           D
ATOM   1158 D     CV B   1      25.931  27.259  31.222  0.00  0.01           D
ATOM   1159 D     CV B   1      26.931  27.259  31.222  0.00  0.01           D
ATOM   1160 D     CV B   1      27.931  27.259  31.222  0.00  0.01           D
ATOM   1161 D     CV B   1      28.931  27.259  31.222  0.00  0.01           D
ATOM   1162 D     CV B   1      29.931  27.259  31.222  0.00  0.02           D
ATOM   1163 D     CV B   1      30.931  27.259  31.222  0.00  0.03           D
ATOM   1164 D     CV B   1      19.931  28.259  31.222  0.00  0.03           D
ATOM   1165 D     CV B   1      20.931  28.259  31.222  0.00  0.02           D
ATOM   1166 D     CV B   1      21.931  28.259  31.222  0.00  0.01           D
ATOM   1167 D     CV B   1      22.931  28.259  31.222  0.00  0.01           D
ATOM   1168 D     CV B   1      23.931  28.259  31.222  0.00  0.01           D
ATOM   1169 D     CV B   1      24.931  28.259  31.222  0.00  0.01           D
ATOM   1170 D     CV B   1      25.931  28.259  31.222  0.00  0.01           D
ATOM   1171 D     CV B   1      26.931  28.259  31.222  0.00  0.01           D
ATOM   1172 D     CV B   1      27.931  28.259  31.222  0.00  0.01           D
ATOM   1173 D     CV B   1      28.931  28.259  31.222  0.00  0.01           D
ATOM   1174 D     CV B   1      29.931  28.259  31.222  0.00  0.02           D
ATOM   1175 D     CV B   1      18.931  29.259  31.222  0.00  0.05           D
ATOM   1176 D     CV B   1      19.931  29.259  31.222  0.00  0.03           D
ATOM   1177 D     CV B   1      20.931  29.259  31.222  0.00  0.02           D
ATOM   1178 D     CV B   1      21.931  29.259  31.222  0.00  0.01           D
ATOM   1179 D     CV B   1      22.931  29.259  31.222  0.00  0.01           D
ATOM   1180 D     CV B   1      23.931  29.259  31.222  0.00  0.01           D
ATOM   1181 D     CV B   1      24.931  29.259  31.222  0.00  0.01           D
ATOM   1182 D     CV B   1      25.931  29.259  31.222  0.00  0.00           D
ATOM   1183 D     CV B   1      26.931  29.259  31.222  0.00  0.01           D
ATOM   1184 D     CV B   1      27.931  29.259  31.222  0.00  0.01           D
ATOM   1185 D     CV B   1      28.931  29.259  31.222  0.00  0.01           D
ATOM   1186 D     CV B   1      29.931  29.259  31.222  0.00  0.02           D
ATOM   1187 D     CV B   1      30.931  29.259  31.222  0.00  0.04           D
ATOM   1188 D     CV B   1      18.931  30.259  31.222  0.00  0.04           D
ATOM   1189 D     CV B   1      19.931  30.259  31.222  0.00  0.02           D
ATOM   1190 D     CV B   1      20.931  30.259  31.222  0.00  0.02           D
ATOM   1191 D     CV B   1      21.931  30.259  31.222  0.00  0.01           D
ATOM   1192 D     CV B   1      22.931  30.259  31.222  0.00  0.01           D
ATOM   1193 D     CV B   1      23.931  30.259  31.222  0.00  0.01           D
ATOM   1194 D     CV B   1      24.931  30.259  31.222  0.00  0.01           D
ATOM   1195 D     CV B   1      25.931  30.259  31.222  0.00  0.01           D
ATOM   1196 D     CV B   1      26.931  30.259  31.222  0.00  0.01           D
ATOM   1197 D     CV B   1      27.931  30.259  31.222  0.00  0.01           D
ATOM   1198 D     CV B   1      28.931  30.259  31.222  0.00  0.01           D
ATOM   1199 D     CV B   1      29.931  30.259  31.222  0.00  0.02           D
ATOM   1200 D     CV B   1      18.931  31.259  31.222  0.00  0.03           D
ATOM   1201 D     CV B   1      19.931  31.259  31.222  0.00  0.02           D
ATOM   1202 D     CV B   1      20.931  31.259  31.222  0.00  0.02           D
ATOM   1203 D     CV B   1      21.931  31.259  31.222  0.00  0.02           D
ATOM   1204 D     CV B   1      22.931  31.259  31.222  0.00  0.01           D
ATOM   1205 D     CV B   1      23.931  31.259  31.222  0.00  0.01           D
ATOM   1206 D     CV B   1      24.931  31.259  31.222  0.00  0.01           D
ATOM   1207 D     CV B   1      25.931  31.259  31.222  0.00  0.01           D
ATOM   1208 D     CV B   1      26.931  31.259  31.222  0.00  0.01           D
ATOM   1209 D     CV B   1      27.931  31.259  31.222  0.00  0.01           D
ATOM   1210 D     CV B   1      28.931  31.259  31.222  0.00  0.01           D
ATOM   1211 D     CV B   1      29.931  31.259  31.222  0.00  0.02           D
ATOM   1212 D     CV B   1      18.931  32.259  31.222  0.00  0.03           D
ATOM   1213 D     CV B   1      19.931  32.259  31.222  0.00  0.03           D
ATOM   1214 D     CV B   1      20.931  32.259  31.222  0.00  0.03           D
ATOM   1215 D     CV B   1      21.931  32.259  31.222  0.00  0.02           D
ATOM   1216 D     CV B   1      22.931  32.259  31.222  0.00  0.02           D
ATOM   1217 D     CV B   1      23.931  32.259  31.222  0.00  0.02           D
ATOM   1218 D     CV B   1      24.931  32.259  31.222  0.00  0.02           D
ATOM   1219 D     CV B   1      25.931  32.259  31.222  0.00  0.01           D
ATOM   1220 D     CV B   1      26.931  32.259  31.222  0.00  0.01           D
ATOM   1221 D     CV B   1      27.931  32.259  31.222  0.00  0.01           D
ATOM   1222 D     CV B   1      28.931  32.259  31.222  0.00  0.01           D
ATOM   1223 D     CV B   1      29.931  32.259  31.222  0.00  0.02           D
ATOM   1224 D     CV B   1      18.931  33.259  31.222  0.00  0.03           D
ATOM   1225 D     CV B   1      19.931  33.259  31.222  0.00  0.03           D
ATOM   1226 D     CV B   1      22.931  33.259  31.222  0.00  0.04           D
ATOM   1227 D     CV B   1      23.931  33.259  31.222  0.00  0.03           D
ATOM   1228 D     CV B   1      24.931  33.259  31.222  0.00  0.03           D
ATOM   1229 D     CV B   1      25.931  33.259  31.222  0.00  0.02           D
ATOM   1230 D     CV B   1      26.931  33.259  31.222  0.00  0.02           D
ATOM   1231 D     CV B   1      27.931  33.259  31.222  0.00  0.02           D
ATOM   1232 D     CV B   1      28.931  33.259  31.222  0.00  0.02           D
ATOM   1233 D     CV B   1      29.931  33.259  31.222  0.00  0.02           D
ATOM   1234 D     CV B   1      30.931  33.259  31.222  0.00  0.04           D
ATOM   1235 D     CV B   1      18.931  34.259  31.222  0.00  0.04           D
ATOM   1236 D     CV B   1      19.931  34.259  31.222  0.00  0.05           D
ATOM   1237 D     CV B   1      25.931  34.259  31.222  0.00  0.04           D
ATOM   1238 D     CV B   1      26.931  34.259  31.222  0.00  0.03           D
ATOM   1239 D     CV B   1      27.931  34.259  31.222  0.00  0.02           D
ATOM   1240 D     CV B   1      28.931  34.259  31.222  0.00  0.02           D
ATOM   1241 D     CV B   1      29.931  34.259  31.222  0.00  0.03           D
ATOM   1242 D     CV B   1      30.931  34.259  31.222  0.00  0.04           D
ATOM   1243 D     CV B   1      18.931  35.259  31.222  0.00  0.05           D
ATOM   1244 D     CV B   1      28.931  35.259  31.222  0.00  0.03           D
ATOM   1245 D     CV B   1      29.931  35.259  31.222  0.00  0.03           D
ATOM   1246 D     CV B   1      29.931  36.259  31.222  0.00  0.04           D
ATOM   1247 D     CV B   1      19.931  21.259  32.222  0.00  0.06           D
ATOM   1248 D     CV B   1      19.931  22.259  32.222  0.00  0.05           D
ATOM   1249 D     CV B   1      20.931  22.259  32.222  0.00  0.04           D
ATOM   1250 D     CV B   1      18.931  23.259  32.222  0.00  0.05           D
ATOM   1251 D     CV B   1      19.931  23.259  32.222  0.00  0.04           D
ATOM   1252 D     CV B   1      20.931  23.259  32.222  0.00  0.03           D
ATOM   1253 D     CV B   1      21.931  23.259  32.222  0.00  0.03           D
ATOM   1254 D     CV B   1      17.931  24.259  32.222  0.00  0.07           D
ATOM   1255 D     CV B   1      18.931  24.259  32.222  0.00  0.05           D
ATOM   1256 D     CV B   1      19.931  24.259  32.222  0.00  0.03           D
ATOM   1257 D     CV B   1      20.931  24.259  32.222  0.00  0.02           D
ATOM   1258 D     CV B   1      21.931  24.259  32.222  0.00  0.02           D
ATOM   1259 D     CV B   1      22.931  24.259  32.222  0.00  0.03           D
ATOM   1260 D     CV B   1      23.931  24.259  32.222  0.00  0.03           D
ATOM   1261 D     CV B   1      26.931  24.259  32.222  0.00  0.04           D
ATOM   1262 D     CV B   1      19.931  25.259  32.222  0.00  0.03           D
ATOM   1263 D     CV B   1      20.931  25.259  32.222  0.00  0.02           D
ATOM   1264 D     CV B   1      21.931  25.259  32.222  0.00  0.02           D
ATOM   1265 D     CV B   1      22.931  25.259  32.222  0.00  0.02           D
ATOM   1266 D     CV B   1      23.931  25.259  32.222  0.00  0.02           D
ATOM   1267 D     CV B   1      24.931  25.259  32.222  0.00  0.02           D
ATOM   1268 D     CV B   1      25.931  25.259  32.222  0.00  0.02           D
ATOM   1269 D     CV B   1      26.931  25.259  32.222  0.00  0.02           D
ATOM   1270 D     CV B   1      27.931  25.259  32.222  0.00  0.02           D
ATOM   1271 D     CV B   1      28.931  25.259  32.222  0.00  0.02           D
ATOM   1272 D     CV B   1      29.931  25.259  32.222  0.00  0.03           D
ATOM   1273 D     CV B   1      30.931  25.259  32.222  0.00  0.03           D
ATOM   1274 D     CV B   1      20.931  26.259  32.222  0.00  0.02           D
ATOM   1275 D     CV B   1      21.931  26.259  32.222  0.00  0.01           D
ATOM   1276 D     CV B   1      22.931  26.259  32.222  0.00  0.01           D
ATOM   1277 D     CV B   1      23.931  26.259  32.222  0.00  0.01           D
ATOM   1278 D     CV B   1      24.931  26.259  32.222  0.00  0.01           D
ATOM   1279 D     CV B   1      25.931  26.259  32.222  0.00  0.01           D
ATOM   1280 D     CV B   1      26.931  26.259  32.222  0.00  0.01           D
ATOM   1281 D     CV B   1      27.931  26.259  32.222  0.00  0.01           D
ATOM   1282 D     CV B   1      28.931  26.259  32.222  0.00  0.01           D
ATOM   1283 D     CV B   1      29.931  26.259  32.222  0.00  0.02           D
ATOM   1284 D     CV B   1      30.931  26.259  32.222  0.00  0.03           D
ATOM   1285 D     CV B   1      20.931  27.259  32.222  0.00  0.02           D
ATOM   1286 D     CV B   1      21.931  27.259  32.222  0.00  0.01           D
ATOM   1287 D     CV B   1      22.931  27.259  32.222  0.00  0.01           D
ATOM   1288 D     CV B   1      23.931  27.259  32.222  0.00  0.01           D
ATOM   1289 D     CV B   1      24.931  27.259  32.222  0.00  0.01           D
ATOM   1290 D     CV B   1      25.931  27.259  32.222  0.00  0.01           D
ATOM   1291 D     CV B   1      26.931  27.259  32.222  0.00  0.01           D
ATOM   1292 D     CV B   1      27.931  27.259  32.222  0.00  0.01           D
ATOM   1293 D     CV B   1      28.931  27.259  32.222  0.00  0.01           D
ATOM   1294 D     CV B   1      29.931  27.259  32.222  0.00  0.02           D
ATOM   1295 D     CV B   1      30.931  27.259  32.222  0.00  0.03           D
ATOM   1296 D     CV B   1      19.931  28.259  32.222  0.00  0.03           D
ATOM   1297 D     CV B   1      20.931  28.259  32.222  0.00  0.02           D
ATOM   1298 D     CV B   1      21.931  28.259  32.222  0.00  0.01           D
ATOM   1299 D     CV B   1      22.931  28.259  32.222  0.00  0.01           D
ATOM   1300 D     CV B   1      23.931  28.259  32.222  0.00  0.00           D
ATOM   1301 D     CV B   1      24.931  28.259  32.222  0.00  0.00           D
ATOM   1302 D     CV B   1      25.931  28.259  32.222  0.00  0.00           D
ATOM   1303 D     CV B   1      26.931  28.259  32.222  0.00  0.00           D
ATOM   1304 D     CV B   1      27.931  28.259  32.222  0.00  0.01           D
ATOM   1305 D     CV B   1      28.931  28.259  32.222  0.00  0.01           D
ATOM   1306 D     CV B   1      29.931  28.259  32.222  0.00  0.02           D
ATOM   1307 D     CV B   1      30.931  28.259  32.222  0.00  0.03           D
ATOM   1308 D     CV B   1      19.931  29.259  32.222  0.00  0.03           D
ATOM   1309 D     CV B   1      20.931  29.259  32.222  0.00  0.01           D
ATOM   1310 D     CV B   1      21.931  29.259  32.222  0.00  0.01           D
ATOM   1311 D     CV B   1      22.931  29.259  32.222  0.00  0.01           D
ATOM   1312 D     CV B   1      23.931  29.259  32.222  0.00  0.00           D
ATOM   1313 D     CV B   1      24.931  29.259  32.222  0.00  0.00           D
ATOM   1314 D     CV B   1      25.931  29.259  32.222  0.00  0.00           D
ATOM   1315 D     CV B   1      26.931  29.259  32.222  0.00  0.00           D
ATOM   1316 D     CV B   1      27.931  29.259  32.222  0.00  0.01           D
ATOM   1317 D     CV B   1      28.931  29.259  32.222  0.00  0.01           D
ATOM   1318 D     CV B   1      29.931  29.259  32.222  0.00  0.02           D
ATOM   1319 D     CV B   1      30.931  29.259  32.222  0.00  0.04           D
ATOM   1320 D     CV B   1      19.931  30.259  32.222  0.00  0.03           D
ATOM   1321 D     CV B   1      20.931  30.259  32.222  0.00  0.01           D
ATOM   1322 D     CV B   1      21.931  30.259  32.222  0.00  0.01           D
ATOM   1323 D     CV B   1      22.931  30.259  32.222  0.00  0.01           D
ATOM   1324 D     CV B   1      23.931  30.259  32.222  0.00  0.00           D
ATOM   1325 D     CV B   1      24.931  30.259  32.222  0.00  0.00           D
ATOM   1326 D     CV B   1      25.931  30.259  32.222  0.00  0.00           D
ATOM   1327 D     CV B   1      26.931  30.259  32.222  0.00  0.00           D
ATOM   1328 D     CV B   1      27.931  30.259  32.222  0.00  0.01           D
ATOM   1329 D     CV B   1      28.931  30.259  32.222  0.00  0.01           D
ATOM   1330 D     CV B   1      29.931  30.259  32.222  0.00  0.02           D
ATOM   1331 D     CV B   1      30.931  30.259  32.222  0.00  0.04           D
ATOM   1332 D     CV B   1      19.931  31.259  32.222  0.00  0.02           D
ATOM   1333 D     CV B   1      20.931  31.259  32.222  0.00  0.01           D
ATOM   1334 D     CV B   1      21.931  31.259  32.222  0.00  0.01           D
ATOM   1335 D     CV B   1      22.931  31.259  32.222  0.00  0.01           D
ATOM   1336 D     CV B   1      23.931  31.259  32.222  0.00  0.01           D
ATOM   1337 D     CV B   1      24.931  31.259  32.222  0.00  0.01           D
ATOM   1338 D     CV B   1      25.931  31.259  32.222  0.00  0.01           D
ATOM   1339 D     CV B   1      26.931  31.259  32.222  0.00  0.01           D
ATOM   1340 D     CV B   1      27.931  31.259  32.222  0.00  0.01           D
ATOM   1341 D     CV B   1      28.931  31.259  32.222  0.00  0.01           D
ATOM   1342 D     CV B   1      29.931  31.259  32.222  0.00  0.02           D
ATOM   1343 D     CV B   1      19.931  32.259  32.222  0.00  0.02           D
ATOM   1344 D     CV B   1      20.931  32.259  32.222  0.00  0.02           D
ATOM   1345 D     CV B   1      21.931  32.259  32.222  0.00  0.02           D
ATOM   1346 D     CV B   1      22.931  32.259  32.222  0.00  0.01           D
ATOM   1347 D     CV B   1      23.931  32.259  32.222  0.00  0.01           D
ATOM   1348 D     CV B   1      24.931  32.259  32.222  0.00  0.01           D
ATOM   1349 D     CV B   1      25.931  32.259  32.222  0.00  0.01           D
ATOM   1350 D     CV B   1      26.931  32.259  32.222  0.00  0.01           D
ATOM   1351 D     CV B   1      27.931  32.259  32.222  0.00  0.01           D
ATOM   1352 D     CV B   1      28.931  32.259  32.222  0.00  0.01           D
ATOM   1353 D     CV B   1      29.931  32.259  32.222  0.00  0.02           D
ATOM   1354 D     CV B   1      19.931  33.259  32.222  0.00  0.03           D
ATOM   1355 D     CV B   1      20.931  33.259  32.222  0.00  0.03           D
ATOM   1356 D     CV B   1      21.931  33.259  32.222  0.00  0.03           D
ATOM   1357 D     CV B   1      22.931  33.259  32.222  0.00  0.02           D
ATOM   1358 D     CV B   1      23.931  33.259  32.222  0.00  0.02           D
ATOM   1359 D     CV B   1      24.931  33.259  32.222  0.00  0.02           D
ATOM   1360 D     CV B   1      25.931  33.259  32.222  0.00  0.01           D
ATOM   1361 D     CV B   1      26.931  33.259  32.222  0.00  0.01           D
ATOM   1362 D     CV B   1      27.931  33.259  32.222  0.00  0.01           D
ATOM   1363 D     CV B   1      28.931  33.259  32.222  0.00  0.01           D
ATOM   1364 D     CV B   1      29.931  33.259  32.222  0.00  0.02           D
ATOM   1365 D     CV B   1      18.931  34.259  32.222  0.00  0.04           D
ATOM   1366 D     CV B   1      19.931  34.259  32.222  0.00  0.04           D
ATOM   1367 D     CV B   1      20.931  34.259  32.222  0.00  0.04           D
ATOM   1368 D     CV B   1      24.931  34.259  32.222  0.00  0.03           D
ATOM   1369 D     CV B   1      25.931  34.259  32.222  0.00  0.02           D
ATOM   1370 D     CV B   1      26.931  34.259  32.222  0.00  0.02           D
ATOM   1371 D     CV B   1      27.931  34.259  32.222  0.00  0.02           D
ATOM   1372 D     CV B   1      28.931  34.259  32.222  0.00  0.02           D
ATOM   1373 D     CV B   1      29.931  34.259  32.222  0.00  0.03           D
ATOM   1374 D     CV B   1      18.931  35.259  32.222  0.00  0.06           D
ATOM   1375 D     CV B   1      25.931  35.259  32.222  0.00  0.03           D
ATOM   1376 D     CV B   1      26.931  35.259  32.222  0.00  0.03           D
ATOM   1377 D     CV B   1      27.931  35.259  32.222  0.00  0.03           D
ATOM   1378 D     CV B   1      28.931  35.259  32.222  0.00  0.03           D
ATOM   1379 D     CV B   1      29.931  35.259  32.222  0.00  0.03           D
ATOM   1380 D     CV B   1      25.931  36.259  32.222  0.00  0.05           D
ATOM   1381 D     CV B   1      26.931  36.259  32.222  0.00  0.05           D
ATOM   1382 D     CV B   1      27.931  36.259  32.222  0.00  0.04           D
ATOM   1383 D     CV B   1      28.931  36.259  32.222  0.00  0.04           D
ATOM   1384 D     CV B   1      25.931  37.259  32.222  0.00  0.06           D
ATOM   1385 D     CV B   1      28.931  37.259  32.222  0.00  0.06           D
ATOM   1386 D     CV B   1      20.931  21.259  33.222  0.00  0.07           D
ATOM   1387 D     CV B   1      26.931  21.259  33.222  0.00  0.05           D
ATOM   1388 D     CV B   1      20.931  22.259  33.222  0.00  0.04           D
ATOM   1389 D     CV B   1      21.931  22.259  33.222  0.00  0.04           D
ATOM   1390 D     CV B   1      26.931  22.259  33.222  0.00  0.05           D
ATOM   1391 D     CV B   1      20.931  23.259  33.222  0.00  0.03           D
ATOM   1392 D     CV B   1      21.931  23.259  33.222  0.00  0.03           D
ATOM   1393 D     CV B   1      22.931  23.259  33.222  0.00  0.03           D
ATOM   1394 D     CV B   1      23.931  23.259  33.222  0.00  0.03           D
ATOM   1395 D     CV B   1      24.931  23.259  33.222  0.00  0.03           D
ATOM   1396 D     CV B   1      25.931  23.259  33.222  0.00  0.03           D
ATOM   1397 D     CV B   1      26.931  23.259  33.222  0.00  0.03           D
ATOM   1398 D     CV B   1      27.931  23.259  33.222  0.00  0.04           D
ATOM   1399 D     CV B   1      19.931  24.259  33.222  0.00  0.04           D
ATOM   1400 D     CV B   1      20.931  24.259  33.222  0.00  0.02           D
ATOM   1401 D     CV B   1      21.931  24.259  33.222  0.00  0.02           D
ATOM   1402 D     CV B   1      22.931  24.259  33.222  0.00  0.02           D
ATOM   1403 D     CV B   1      23.931  24.259  33.222  0.00  0.02           D
ATOM   1404 D     CV B   1      24.931  24.259  33.222  0.00  0.02           D
ATOM   1405 D     CV B   1      25.931  24.259  33.222  0.00  0.02           D
ATOM   1406 D     CV B   1      26.931  24.259  33.222  0.00  0.02           D
ATOM   1407 D     CV B   1      27.931  24.259  33.222  0.00  0.03           D
ATOM   1408 D     CV B   1      28.931  24.259  33.222  0.00  0.03           D
ATOM   1409 D     CV B   1      29.931  24.259  33.222  0.00  0.03           D
ATOM   1410 D     CV B   1      30.931  24.259  33.222  0.00  0.04           D
ATOM   1411 D     CV B   1      31.931  24.259  33.222  0.00  0.05           D
ATOM   1412 D     CV B   1      19.931  25.259  33.222  0.00  0.04           D
ATOM   1413 D     CV B   1      20.931  25.259  33.222  0.00  0.02           D
ATOM   1414 D     CV B   1      21.931  25.259  33.222  0.00  0.01           D
ATOM   1415 D     CV B   1      22.931  25.259  33.222  0.00  0.01           D
ATOM   1416 D     CV B   1      23.931  25.259  33.222  0.00  0.01           D
ATOM   1417 D     CV B   1      24.931  25.259  33.222  0.00  0.01           D
ATOM   1418 D     CV B   1      25.931  25.259  33.222  0.00  0.01           D
ATOM   1419 D     CV B   1      26.931  25.259  33.222  0.00  0.01           D
ATOM   1420 D     CV B   1      27.931  25.259  33.222  0.00  0.01           D
ATOM   1421 D     CV B   1      28.931  25.259  33.222  0.00  0.02           D
ATOM   1422 D     CV B   1      29.931  25.259  33.222  0.00  0.02           D
ATOM   1423 D     CV B   1      30.931  25.259  33.222  0.00  0.03           D
ATOM   1424 D     CV B   1      20.931  26.259  33.222  0.00  0.02           D
ATOM   1425 D     CV B   1      21.931  26.259  33.222  0.00  0.01           D
ATOM   1426 D     CV B   1      22.931  26.259  33.222  0.00  0.01           D
ATOM   1427 D     CV B   1      23.931  26.259  33.222  0.00  0.01           D
ATOM   1428 D     CV B   1      24.931  26.259  33.222  0.00  0.01           D
ATOM   1429 D     CV B   1      25.931  26.259  33.222  0.00  0.01           D
ATOM   1430 D     CV B   1      26.931  26.259  33.222  0.00  0.01           D
ATOM   1431 D     CV B   1      27.931  26.259  33.222  0.00  0.01           D
ATOM   1432 D     CV B   1      28.931  26.259  33.222  0.00  0.01           D
ATOM   1433 D     CV B   1      29.931  26.259  33.222  0.00  0.02           D
ATOM   1434 D     CV B   1      30.931  26.259  33.222  0.00  0.03           D
ATOM   1435 D     CV B   1      20.931  27.259  33.222  0.00  0.02           D
ATOM   1436 D     CV B   1      21.931  27.259  33.222  0.00  0.01           D
ATOM   1437 D     CV B   1      22.931  27.259  33.222  0.00  0.01           D
ATOM   1438 D     CV B   1      23.931  27.259  33.222  0.00  0.00           D
ATOM   1439 D     CV B   1      24.931  27.259  33.222  0.00  0.00           D
ATOM   1440 D     CV B   1      25.931  27.259  33.222  0.00  0.00           D
ATOM   1441 D     CV B   1      26.931  27.259  33.222  0.00  0.00           D
ATOM   1442 D     CV B   1      27.931  27.259  33.222  0.00  0.01           D
ATOM   1443 D     CV B   1      28.931  27.259  33.222  0.00  0.01           D
ATOM   1444 D     CV B   1      29.931  27.259  33.222  0.00  0.01           D
ATOM   1445 D     CV B   1      30.931  27.259  33.222  0.00  0.03           D
ATOM   1446 D     CV B   1      19.931  28.259  33.222  0.00  0.04           D
ATOM   1447 D     CV B   1      20.931  28.259  33.222  0.00  0.02           D
ATOM   1448 D     CV B   1      21.931  28.259  33.222  0.00  0.01           D
ATOM   1449 D     CV B   1      22.931  28.259  33.222  0.00  0.00           D
ATOM   1450 D     CV B   1      23.931  28.259  33.222  0.00  0.00           D
ATOM   1451 D     CV B   1      24.931  28.259  33.222  0.00  0.00           D
ATOM   1452 D     CV B   1      25.931  28.259  33.222  0.00  0.00           D
ATOM   1453 D     CV B   1      26.931  28.259  33.222  0.00  0.00           D
ATOM   1454 D     CV B   1      27.931  28.259  33.222  0.00  0.00           D
ATOM   1455 D     CV B   1      28.931  28.259  33.222  0.00  0.01           D
ATOM   1456 D     CV B   1      29.931  28.259  33.222  0.00  0.02           D
ATOM   1457 D     CV B   1      30.931  28.259  33.222  0.00  0.03           D
ATOM   1458 D     CV B   1      19.931  29.259  33.222  0.00  0.03           D
ATOM   1459 D     CV B   1      20.931  29.259  33.222  0.00  0.02           D
ATOM   1460 D     CV B   1      21.931  29.259  33.222  0.00  0.01           D
ATOM   1461 D     CV B   1      22.931  29.259  33.222  0.00  0.00           D
ATOM   1462 D     CV B   1      23.931  29.259  33.222  0.00  0.00           D
ATOM   1463 D     CV B   1      24.931  29.259  33.222  0.00  0.00           D
ATOM   1464 D     CV B   1      25.931  29.259  33.222  0.00  0.00           D
ATOM   1465 D     CV B   1      26.931  29.259  33.222  0.00  0.00           D
ATOM   1466 D     CV B   1      27.931  29.259  33.222  0.00  0.00           D
ATOM   1467 D     CV B   1      28.931  29.259  33.222  0.00  0.01           D
ATOM   1468 D     CV B   1      29.931  29.259  33.222  0.00  0.02           D
ATOM   1469 D     CV B   1      30.931  29.259  33.222  0.00  0.03           D
ATOM   1470 D     CV B   1      19.931  30.259  33.222  0.00  0.03           D
ATOM   1471 D     CV B   1      20.931  30.259  33.222  0.00  0.01           D
ATOM   1472 D     CV B   1      21.931  30.259  33.222  0.00  0.01           D
ATOM   1473 D     CV B   1      22.931  30.259  33.222  0.00  0.00           D
ATOM   1474 D     CV B   1      23.931  30.259  33.222  0.00  0.00           D
ATOM   1475 D     CV B   1      24.931  30.259  33.222  0.00  0.00           D
ATOM   1476 D     CV B   1      25.931  30.259  33.222  0.00  0.00           D
ATOM   1477 D     CV B   1      26.931  30.259  33.222  0.00  0.00           D
ATOM   1478 D     CV B   1      27.931  30.259  33.222  0.00  0.00           D
ATOM   1479 D     CV B   1      28.931  30.259  33.222  0.00  0.01           D
ATOM   1480 D     CV B   1      29.931  30.259  33.222  0.00  0.02           D
ATOM   1481 D     CV B   1      30.931  30.259  33.222  0.00  0.04           D
ATOM   1482 D     CV B   1      19.931  31.259  33.222  0.00  0.03           D
ATOM   1483 D     CV B   1      20.931  31.259  33.222  0.00  0.01           D
ATOM   1484 D     CV B   1      21.931  31.259  33.222  0.00  0.01           D
ATOM   1485 D     CV B   1      22.931  31.259  33.222  0.00  0.01           D
ATOM   1486 D     CV B   1      23.931  31.259  33.222  0.00  0.00           D
ATOM   1487 D     CV B   1      24.931  31.259  33.222  0.00  0.00           D
ATOM   1488 D     CV B   1      25.931  31.259  33.222  0.00  0.00           D
ATOM   1489 D     CV B   1      26.931  31.259  33.222  0.00  0.00           D
ATOM   1490 D     CV B   1      27.931  31.259  33.222  0.00  0.01           D
ATOM   1491 D     CV B   1      28.931  31.259  33.222  0.00  0.01           D
ATOM   1492 D     CV B   1      29.931  31.259  33.222  0.00  0.02           D
ATOM   1493 D     CV B   1      30.931  31.259  33.222  0.00  0.04           D
ATOM   1494 D     CV B   1      19.931  32.259  33.222  0.00  0.03           D
ATOM   1495 D     CV B   1      20.931  32.259  33.222  0.00  0.02           D
ATOM   1496 D     CV B   1      21.931  32.259  33.222  0.00  0.01           D
ATOM   1497 D     CV B   1      22.931  32.259  33.222  0.00  0.01           D
ATOM   1498 D     CV B   1      23.931  32.259  33.222  0.00  0.01           D
ATOM   1499 D     CV B   1      24.931  32.259  33.222  0.00  0.01           D
ATOM   1500 D     CV B   1      25.931  32.259  33.222  0.00  0.01           D
ATOM   1501 D     CV B   1      26.931  32.259  33.222  0.00  0.01           D
ATOM   1502 D     CV B   1      27.931  32.259  33.222  0.00  0.01           D
ATOM   1503 D     CV B   1      28.931  32.259  33.222  0.00  0.01           D
ATOM   1504 D     CV B   1      29.931  32.259  33.222  0.00  0.02           D
ATOM   1505 D     CV B   1      19.931  33.259  33.222  0.00  0.03           D
ATOM   1506 D     CV B   1      20.931  33.259  33.222  0.00  0.02           D
ATOM   1507 D     CV B   1      21.931  33.259  33.222  0.00  0.02           D
ATOM   1508 D     CV B   1      22.931  33.259  33.222  0.00  0.02           D
ATOM   1509 D     CV B   1      23.931  33.259  33.222  0.00  0.01           D
ATOM   1510 D     CV B   1      24.931  33.259  33.222  0.00  0.01           D
ATOM   1511 D     CV B   1      25.931  33.259  33.222  0.00  0.01           D
ATOM   1512 D     CV B   1      26.931  33.259  33.222  0.00  0.01           D
ATOM   1513 D     CV B   1      27.931  33.259  33.222  0.00  0.01           D
ATOM   1514 D     CV B   1      28.931  33.259  33.222  0.00  0.01           D
ATOM   1515 D     CV B   1      29.931  33.259  33.222  0.00  0.02           D
ATOM   1516 D     CV B   1      18.931  34.259  33.222  0.00  0.05           D
ATOM   1517 D     CV B   1      19.931  34.259  33.222  0.00  0.04           D
ATOM   1518 D     CV B   1      20.931  34.259  33.222  0.00  0.03           D
ATOM   1519 D     CV B   1      21.931  34.259  33.222  0.00  0.03           D
ATOM   1520 D     CV B   1      22.931  34.259  33.222  0.00  0.03           D
ATOM   1521 D     CV B   1      23.931  34.259  33.222  0.00  0.02           D
ATOM   1522 D     CV B   1      24.931  34.259  33.222  0.00  0.02           D
ATOM   1523 D     CV B   1      25.931  34.259  33.222  0.00  0.01           D
ATOM   1524 D     CV B   1      26.931  34.259  33.222  0.00  0.01           D
ATOM   1525 D     CV B   1      27.931  34.259  33.222  0.00  0.02           D
ATOM   1526 D     CV B   1      28.931  34.259  33.222  0.00  0.02           D
ATOM   1527 D     CV B   1      29.931  34.259  33.222  0.00  0.03           D
ATOM   1528 D     CV B   1      18.931  35.259  33.222  0.00  0.06           D
ATOM   1529 D     CV B   1      19.931  35.259  33.222  0.00  0.05           D
ATOM   1530 D     CV B   1      23.931  35.259  33.222  0.00  0.03           D
ATOM   1531 D     CV B   1      24.931  35.259  33.222  0.00  0.03           D
ATOM   1532 D     CV B   1      25.931  35.259  33.222  0.00  0.02           D
ATOM   1533 D     CV B   1      26.931  35.259  33.222  0.00  0.02           D
ATOM   1534 D     CV B   1      27.931  35.259  33.222  0.00  0.02           D
ATOM   1535 D     CV B   1      28.931  35.259  33.222  0.00  0.03           D
ATOM   1536 D     CV B   1      29.931  35.259  33.222  0.00  0.04           D
ATOM   1537 D     CV B   1      24.931  36.259  33.222  0.00  0.03           D
ATOM   1538 D     CV B   1      25.931  36.259  33.222  0.00  0.03           D
ATOM   1539 D     CV B   1      26.931  36.259  33.222  0.00  0.03           D
ATOM   1540 D     CV B   1      27.931  36.259  33.222  0.00  0.03           D
ATOM   1541 D     CV B   1      28.931  36.259  33.222  0.00  0.04           D
ATOM   1542 D     CV B   1      24.931  37.259  33.222  0.00  0.04           D
ATOM   1543 D     CV B   1      25.931  37.259  33.222  0.00  0.04           D
ATOM   1544 D     CV B   1      26.931  37.259  33.222  0.00  0.04           D
ATOM   1545 D     CV B   1      27.931  37.259  33.222  0.00  0.05           D
ATOM   1546 D     CV B   1      28.931  37.259  33.222  0.00  0.05           D
ATOM   1547 D     CV B   1      25.931  38.259  33.222  0.00  0.05           D
ATOM   1548 D     CV B   1      28.931  38.259  33.222  0.00  0.07           D
ATOM   1549 D     CV B   1      21.931  21.259  34.222  0.00  0.06           D
ATOM   1550 D     CV B   1      25.931  21.259  34.222  0.00  0.03           D
ATOM   1551 D     CV B   1      26.931  21.259  34.222  0.00  0.03           D
ATOM   1552 D     CV B   1      27.931  21.259  34.222  0.00  0.05           D
ATOM   1553 D     CV B   1      21.931  22.259  34.222  0.00  0.04           D
ATOM   1554 D     CV B   1      22.931  22.259  34.222  0.00  0.04           D
ATOM   1555 D     CV B   1      25.931  22.259  34.222  0.00  0.03           D
ATOM   1556 D     CV B   1      26.931  22.259  34.222  0.00  0.03           D
ATOM   1557 D     CV B   1      27.931  22.259  34.222  0.00  0.04           D
ATOM   1558 D     CV B   1      28.931  22.259  34.222  0.00  0.05           D
ATOM   1559 D     CV B   1      20.931  23.259  34.222  0.00  0.03           D
ATOM   1560 D     CV B   1      21.931  23.259  34.222  0.00  0.02           D
ATOM   1561 D     CV B   1      22.931  23.259  34.222  0.00  0.02           D
ATOM   1562 D     CV B   1      23.931  23.259  34.222  0.00  0.02           D
ATOM   1563 D     CV B   1      24.931  23.259  34.222  0.00  0.02           D
ATOM   1564 D     CV B   1      25.931  23.259  34.222  0.00  0.02           D
ATOM   1565 D     CV B   1      26.931  23.259  34.222  0.00  0.02           D
ATOM   1566 D     CV B   1      27.931  23.259  34.222  0.00  0.03           D
ATOM   1567 D     CV B   1      28.931  23.259  34.222  0.00  0.03           D
ATOM   1568 D     CV B   1      29.931  23.259  34.222  0.00  0.04           D
ATOM   1569 D     CV B   1      30.931  23.259  34.222  0.00  0.05           D
ATOM   1570 D     CV B   1      31.931  23.259  34.222  0.00  0.06           D
ATOM   1571 D     CV B   1      20.931  24.259  34.222  0.00  0.03           D
ATOM   1572 D     CV B   1      21.931  24.259  34.222  0.00  0.02           D
ATOM   1573 D     CV B   1      22.931  24.259  34.222  0.00  0.01           D
ATOM   1574 D     CV B   1      23.931  24.259  34.222  0.00  0.01           D
ATOM   1575 D     CV B   1      24.931  24.259  34.222  0.00  0.01           D
ATOM   1576 D     CV B   1      25.931  24.259  34.222  0.00  0.01           D
ATOM   1577 D     CV B   1      26.931  24.259  34.222  0.00  0.02           D
ATOM   1578 D     CV B   1      27.931  24.259  34.222  0.00  0.02           D
ATOM   1579 D     CV B   1      28.931  24.259  34.222  0.00  0.02           D
ATOM   1580 D     CV B   1      29.931  24.259  34.222  0.00  0.03           D
ATOM   1581 D     CV B   1      30.931  24.259  34.222  0.00  0.03           D
ATOM   1582 D     CV B   1      31.931  24.259  34.222  0.00  0.05           D
ATOM   1583 D     CV B   1      19.931  25.259  34.222  0.00  0.04           D
ATOM   1584 D     CV B   1      20.931  25.259  34.222  0.00  0.02           D
ATOM   1585 D     CV B   1      21.931  25.259  34.222  0.00  0.01           D
ATOM   1586 D     CV B   1      22.931  25.259  34.222  0.00  0.01           D
ATOM   1587 D     CV B   1      23.931  25.259  34.222  0.00  0.01           D
ATOM   1588 D     CV B   1      24.931  25.259  34.222  0.00  0.01           D
ATOM   1589 D     CV B   1      25.931  25.259  34.222  0.00  0.01           D
ATOM   1590 D     CV B   1      26.931  25.259  34.222  0.00  0.01           D
ATOM   1591 D     CV B   1      27.931  25.259  34.222  0.00  0.01           D
ATOM   1592 D     CV B   1      28.931  25.259  34.222  0.00  0.01           D
ATOM   1593 D     CV B   1      29.931  25.259  34.222  0.00  0.02           D
ATOM   1594 D     CV B   1      30.931  25.259  34.222  0.00  0.03           D
ATOM   1595 D     CV B   1      31.931  25.259  34.222  0.00  0.04           D
ATOM   1596 D     CV B   1      19.931  26.259  34.222  0.00  0.04           D
ATOM   1597 D     CV B   1      20.931  26.259  34.222  0.00  0.02           D
ATOM   1598 D     CV B   1      21.931  26.259  34.222  0.00  0.01           D
ATOM   1599 D     CV B   1      22.931  26.259  34.222  0.00  0.01           D
ATOM   1600 D     CV B   1      23.931  26.259  34.222  0.00  0.01           D
ATOM   1601 D     CV B   1      24.931  26.259  34.222  0.00  0.01           D
ATOM   1602 D     CV B   1      25.931  26.259  34.222  0.00  0.01           D
ATOM   1603 D     CV B   1      26.931  26.259  34.222  0.00  0.01           D
ATOM   1604 D     CV B   1      27.931  26.259  34.222  0.00  0.01           D
ATOM   1605 D     CV B   1      28.931  26.259  34.222  0.00  0.01           D
ATOM   1606 D     CV B   1      29.931  26.259  34.222  0.00  0.01           D
ATOM   1607 D     CV B   1      30.931  26.259  34.222  0.00  0.02           D
ATOM   1608 D     CV B   1      31.931  26.259  34.222  0.00  0.04           D
ATOM   1609 D     CV B   1      19.931  27.259  34.222  0.00  0.04           D
ATOM   1610 D     CV B   1      20.931  27.259  34.222  0.00  0.02           D
ATOM   1611 D     CV B   1      21.931  27.259  34.222  0.00  0.01           D
ATOM   1612 D     CV B   1      22.931  27.259  34.222  0.00  0.01           D
ATOM   1613 D     CV B   1      23.931  27.259  34.222  0.00  0.00           D
ATOM   1614 D     CV B   1      24.931  27.259  34.222  0.00  0.00           D
ATOM   1615 D     CV B   1      25.931  27.259  34.222  0.00  0.00           D
ATOM   1616 D     CV B   1      26.931  27.259  34.222  0.00  0.00           D
ATOM   1617 D     CV B   1      27.931  27.259  34.222  0.00  0.01           D
ATOM   1618 D     CV B   1      28.931  27.259  34.222  0.00  0.01           D
ATOM   1619 D     CV B   1      29.931  27.259  34.222  0.00  0.01           D
ATOM   1620 D     CV B   1      30.931  27.259  34.222  0.00  0.02           D
ATOM   1621 D     CV B   1      19.931  28.259  34.222  0.00  0.04           D
ATOM   1622 D     CV B   1      20.931  28.259  34.222  0.00  0.02           D
ATOM   1623 D     CV B   1      21.931  28.259  34.222  0.00  0.01           D
ATOM   1624 D     CV B   1      22.931  28.259  34.222  0.00  0.00           D
ATOM   1625 D     CV B   1      23.931  28.259  34.222  0.00  0.00           D
ATOM   1626 D     CV B   1      24.931  28.259  34.222  0.00  0.00           D
ATOM   1627 D     CV B   1      25.931  28.259  34.222  0.00  0.00           D
ATOM   1628 D     CV B   1      26.931  28.259  34.222  0.00  0.00           D
ATOM   1629 D     CV B   1      27.931  28.259  34.222  0.00  0.00           D
ATOM   1630 D     CV B   1      28.931  28.259  34.222  0.00  0.01           D
ATOM   1631 D     CV B   1      29.931  28.259  34.222  0.00  0.01           D
ATOM   1632 D     CV B   1      30.931  28.259  34.222  0.00  0.03           D
ATOM   1633 D     CV B   1      19.931  29.259  34.222  0.00  0.03           D
ATOM   1634 D     CV B   1      20.931  29.259  34.222  0.00  0.02           D
ATOM   1635 D     CV B   1      21.931  29.259  34.222  0.00  0.01           D
ATOM   1636 D     CV B   1      22.931  29.259  34.222  0.00  0.00           D
ATOM   1637 D     CV B   1      23.931  29.259  34.222  0.00  0.00           D
ATOM   1638 D     CV B   1      24.931  29.259  34.222  0.00  0.00           D
ATOM   1639 D     CV B   1      25.931  29.259  34.222  0.00  0.00           D
ATOM   1640 D     CV B   1      26.931  29.259  34.222  0.00  0.00           D
ATOM   1641 D     CV B   1      27.931  29.259  34.222  0.00  0.00           D
ATOM   1642 D     CV B   1      28.931  29.259  34.222  0.00  0.01           D
ATOM   1643 D     CV B   1      29.931  29.259  34.222  0.00  0.02           D
ATOM   1644 D     CV B   1      30.931  29.259  34.222  0.00  0.03           D
ATOM   1645 D     CV B   1      19.931  30.259  34.222  0.00  0.03           D
ATOM   1646 D     CV B   1      20.931  30.259  34.222  0.00  0.01           D
ATOM   1647 D     CV B   1      21.931  30.259  34.222  0.00  0.01           D
ATOM   1648 D     CV B   1      22.931  30.259  34.222  0.00  0.00           D
ATOM   1649 D     CV B   1      23.931  30.259  34.222  0.00  0.00           D
ATOM   1650 D     CV B   1      24.931  30.259  34.222  0.00  0.00           D
ATOM   1651 D     CV B   1      25.931  30.259  34.222  0.00  0.00           D
ATOM   1652 D     CV B   1      26.931  30.259  34.222  0.00  0.00           D
ATOM   1653 D     CV B   1      27.931  30.259  34.222  0.00  0.00           D
ATOM   1654 D     CV B   1      28.931  30.259  34.222  0.00  0.01           D
ATOM   1655 D     CV B   1      29.931  30.259  34.222  0.00  0.02           D
ATOM   1656 D     CV B   1      30.931  30.259  34.222  0.00  0.04           D
ATOM   1657 D     CV B   1      19.931  31.259  34.222  0.00  0.03           D
ATOM   1658 D     CV B   1      20.931  31.259  34.222  0.00  0.01           D
ATOM   1659 D     CV B   1      21.931  31.259  34.222  0.00  0.01           D
ATOM   1660 D     CV B   1      22.931  31.259  34.222  0.00  0.01           D
ATOM   1661 D     CV B   1      23.931  31.259  34.222  0.00  0.00           D
ATOM   1662 D     CV B   1      24.931  31.259  34.222  0.00  0.00           D
ATOM   1663 D     CV B   1      25.931  31.259  34.222  0.00  0.00           D
ATOM   1664 D     CV B   1      26.931  31.259  34.222  0.00  0.00           D
ATOM   1665 D     CV B   1      27.931  31.259  34.222  0.00  0.01           D
ATOM   1666 D     CV B   1      28.931  31.259  34.222  0.00  0.01           D
ATOM   1667 D     CV B   1      29.931  31.259  34.222  0.00  0.02           D
ATOM   1668 D     CV B   1      19.931  32.259  34.222  0.00  0.03           D
ATOM   1669 D     CV B   1      20.931  32.259  34.222  0.00  0.01           D
ATOM   1670 D     CV B   1      21.931  32.259  34.222  0.00  0.01           D
ATOM   1671 D     CV B   1      22.931  32.259  34.222  0.00  0.01           D
ATOM   1672 D     CV B   1      23.931  32.259  34.222  0.00  0.01           D
ATOM   1673 D     CV B   1      24.931  32.259  34.222  0.00  0.01           D
ATOM   1674 D     CV B   1      25.931  32.259  34.222  0.00  0.01           D
ATOM   1675 D     CV B   1      26.931  32.259  34.222  0.00  0.01           D
ATOM   1676 D     CV B   1      27.931  32.259  34.222  0.00  0.01           D
ATOM   1677 D     CV B   1      28.931  32.259  34.222  0.00  0.01           D
ATOM   1678 D     CV B   1      29.931  32.259  34.222  0.00  0.02           D
ATOM   1679 D     CV B   1      19.931  33.259  34.222  0.00  0.03           D
ATOM   1680 D     CV B   1      20.931  33.259  34.222  0.00  0.02           D
ATOM   1681 D     CV B   1      21.931  33.259  34.222  0.00  0.01           D
ATOM   1682 D     CV B   1      22.931  33.259  34.222  0.00  0.01           D
ATOM   1683 D     CV B   1      23.931  33.259  34.222  0.00  0.01           D
ATOM   1684 D     CV B   1      24.931  33.259  34.222  0.00  0.01           D
ATOM   1685 D     CV B   1      25.931  33.259  34.222  0.00  0.01           D
ATOM   1686 D     CV B   1      26.931  33.259  34.222  0.00  0.01           D
ATOM   1687 D     CV B   1      27.931  33.259  34.222  0.00  0.01           D
ATOM   1688 D     CV B   1      28.931  33.259  34.222  0.00  0.01           D
ATOM   1689 D     CV B   1      29.931  33.259  34.222  0.00  0.02           D
ATOM   1690 D     CV B   1      18.931  34.259  34.222  0.00  0.05           D
ATOM   1691 D     CV B   1      19.931  34.259  34.222  0.00  0.03           D
ATOM   1692 D     CV B   1      20.931  34.259  34.222  0.00  0.03           D
ATOM   1693 D     CV B   1      21.931  34.259  34.222  0.00  0.02           D
ATOM   1694 D     CV B   1      22.931  34.259  34.222  0.00  0.02           D
ATOM   1695 D     CV B   1      23.931  34.259  34.222  0.00  0.02           D
ATOM   1696 D     CV B   1      24.931  34.259  34.222  0.00  0.02           D
ATOM   1697 D     CV B   1      25.931  34.259  34.222  0.00  0.01           D
ATOM   1698 D     CV B   1      26.931  34.259  34.222  0.00  0.02           D
ATOM   1699 D     CV B   1      27.931  34.259  34.222  0.00  0.02           D
ATOM   1700 D     CV B   1      28.931  34.259  34.222  0.00  0.02           D
ATOM   1701 D     CV B   1      29.931  34.259  34.222  0.00  0.03           D
ATOM   1702 D     CV B   1      18.931  35.259  34.222  0.00  0.06           D
ATOM   1703 D     CV B   1      19.931  35.259  34.222  0.00  0.05           D
ATOM   1704 D     CV B   1      20.931  35.259  34.222  0.00  0.04           D
ATOM   1705 D     CV B   1      21.931  35.259  34.222  0.00  0.04           D
ATOM   1706 D     CV B   1      22.931  35.259  34.222  0.00  0.03           D
ATOM   1707 D     CV B   1      23.931  35.259  34.222  0.00  0.03           D
ATOM   1708 D     CV B   1      24.931  35.259  34.222  0.00  0.02           D
ATOM   1709 D     CV B   1      25.931  35.259  34.222  0.00  0.02           D
ATOM   1710 D     CV B   1      26.931  35.259  34.222  0.00  0.02           D
ATOM   1711 D     CV B   1      27.931  35.259  34.222  0.00  0.03           D
ATOM   1712 D     CV B   1      28.931  35.259  34.222  0.00  0.03           D
ATOM   1713 D     CV B   1      29.931  35.259  34.222  0.00  0.04           D
ATOM   1714 D     CV B   1      18.931  36.259  34.222  0.00  0.07           D
ATOM   1715 D     CV B   1      24.931  36.259  34.222  0.00  0.03           D
ATOM   1716 D     CV B   1      25.931  36.259  34.222  0.00  0.03           D
ATOM   1717 D     CV B   1      26.931  36.259  34.222  0.00  0.03           D
ATOM   1718 D     CV B   1      27.931  36.259  34.222  0.00  0.04           D
ATOM   1719 D     CV B   1      28.931  36.259  34.222  0.00  0.05           D
ATOM   1720 D     CV B   1      29.931  36.259  34.222  0.00  0.06           D
ATOM   1721 D     CV B   1      24.931  37.259  34.222  0.00  0.03           D
ATOM   1722 D     CV B   1      25.931  37.259  34.222  0.00  0.03           D
ATOM   1723 D     CV B   1      26.931  37.259  34.222  0.00  0.04           D
ATOM   1724 D     CV B   1      27.931  37.259  34.222  0.00  0.05           D
ATOM   1725 D     CV B   1      28.931  37.259  34.222  0.00  0.07           D
ATOM   1726 D     CV B   1      25.931  38.259  34.222  0.00  0.04           D
ATOM   1727 D     CV B   1      26.931  38.259  34.222  0.00  0.05           D
ATOM   1728 D     CV B   1      27.931  38.259  34.222  0.00  0.07           D
ATOM   1729 D     CV B   1      26.931  39.259  34.222  0.00  0.05           D
ATOM   1730 D     CV B   1      24.931  20.259  35.222  0.00  0.04           D
ATOM   1731 D     CV B   1      21.931  21.259  35.222  0.00  0.06           D
ATOM   1732 D     CV B   1      22.931  21.259  35.222  0.00  0.05           D
ATOM   1733 D     CV B   1      23.931  21.259  35.222  0.00  0.04           D
ATOM   1734 D     CV B   1      24.931  21.259  35.222  0.00  0.03           D
ATOM   1735 D     CV B   1      25.931  21.259  35.222  0.00  0.03           D
ATOM   1736 D     CV B   1      26.931  21.259  35.222  0.00  0.03           D
ATOM   1737 D     CV B   1      27.931  21.259  35.222  0.00  0.04           D
ATOM   1738 D     CV B   1      21.931  22.259  35.222  0.00  0.04           D
ATOM   1739 D     CV B   1      22.931  22.259  35.222  0.00  0.03           D
ATOM   1740 D     CV B   1      23.931  22.259  35.222  0.00  0.03           D
ATOM   1741 D     CV B   1      24.931  22.259  35.222  0.00  0.03           D
ATOM   1742 D     CV B   1      25.931  22.259  35.222  0.00  0.03           D
ATOM   1743 D     CV B   1      26.931  22.259  35.222  0.00  0.03           D
ATOM   1744 D     CV B   1      27.931  22.259  35.222  0.00  0.04           D
ATOM   1745 D     CV B   1      20.931  23.259  35.222  0.00  0.03           D
ATOM   1746 D     CV B   1      21.931  23.259  35.222  0.00  0.03           D
ATOM   1747 D     CV B   1      22.931  23.259  35.222  0.00  0.02           D
ATOM   1748 D     CV B   1      23.931  23.259  35.222  0.00  0.02           D
ATOM   1749 D     CV B   1      24.931  23.259  35.222  0.00  0.02           D
ATOM   1750 D     CV B   1      25.931  23.259  35.222  0.00  0.02           D
ATOM   1751 D     CV B   1      26.931  23.259  35.222  0.00  0.02           D
ATOM   1752 D     CV B   1      27.931  23.259  35.222  0.00  0.03           D
ATOM   1753 D     CV B   1      28.931  23.259  35.222  0.00  0.03           D
ATOM   1754 D     CV B   1      20.931  24.259  35.222  0.00  0.03           D
ATOM   1755 D     CV B   1      21.931  24.259  35.222  0.00  0.02           D
ATOM   1756 D     CV B   1      22.931  24.259  35.222  0.00  0.02           D
ATOM   1757 D     CV B   1      23.931  24.259  35.222  0.00  0.01           D
ATOM   1758 D     CV B   1      24.931  24.259  35.222  0.00  0.01           D
ATOM   1759 D     CV B   1      25.931  24.259  35.222  0.00  0.01           D
ATOM   1760 D     CV B   1      26.931  24.259  35.222  0.00  0.02           D
ATOM   1761 D     CV B   1      27.931  24.259  35.222  0.00  0.02           D
ATOM   1762 D     CV B   1      28.931  24.259  35.222  0.00  0.02           D
ATOM   1763 D     CV B   1      29.931  24.259  35.222  0.00  0.03           D
ATOM   1764 D     CV B   1      30.931  24.259  35.222  0.00  0.03           D
ATOM   1765 D     CV B   1      31.931  24.259  35.222  0.00  0.04           D
ATOM   1766 D     CV B   1      32.931  24.259  35.222  0.00  0.05           D
ATOM   1767 D     CV B   1      20.931  25.259  35.222  0.00  0.02           D
ATOM   1768 D     CV B   1      21.931  25.259  35.222  0.00  0.01           D
ATOM   1769 D     CV B   1      22.931  25.259  35.222  0.00  0.01           D
ATOM   1770 D     CV B   1      23.931  25.259  35.222  0.00  0.01           D
ATOM   1771 D     CV B   1      24.931  25.259  35.222  0.00  0.01           D
ATOM   1772 D     CV B   1      25.931  25.259  35.222  0.00  0.01           D
ATOM   1773 D     CV B   1      26.931  25.259  35.222  0.00  0.01           D
ATOM   1774 D     CV B   1      27.931  25.259  35.222  0.00  0.01           D
ATOM   1775 D     CV B   1      28.931  25.259  35.222  0.00  0.01           D
ATOM   1776 D     CV B   1      29.931  25.259  35.222  0.00  0.02           D
ATOM   1777 D     CV B   1      30.931  25.259  35.222  0.00  0.02           D
ATOM   1778 D     CV B   1      31.931  25.259  35.222  0.00  0.03           D
ATOM   1779 D     CV B   1      32.931  25.259  35.222  0.00  0.05           D
ATOM   1780 D     CV B   1      20.931  26.259  35.222  0.00  0.02           D
ATOM   1781 D     CV B   1      21.931  26.259  35.222  0.00  0.01           D
ATOM   1782 D     CV B   1      22.931  26.259  35.222  0.00  0.01           D
ATOM   1783 D     CV B   1      23.931  26.259  35.222  0.00  0.01           D
ATOM   1784 D     CV B   1      24.931  26.259  35.222  0.00  0.01           D
ATOM   1785 D     CV B   1      25.931  26.259  35.222  0.00  0.01           D
ATOM   1786 D     CV B   1      26.931  26.259  35.222  0.00  0.01           D
ATOM   1787 D     CV B   1      27.931  26.259  35.222  0.00  0.01           D
ATOM   1788 D     CV B   1      28.931  26.259  35.222  0.00  0.01           D
ATOM   1789 D     CV B   1      29.931  26.259  35.222  0.00  0.01           D
ATOM   1790 D     CV B   1      30.931  26.259  35.222  0.00  0.02           D
ATOM   1791 D     CV B   1      31.931  26.259  35.222  0.00  0.03           D
ATOM   1792 D     CV B   1      32.931  26.259  35.222  0.00  0.05           D
ATOM   1793 D     CV B   1      33.931  26.259  35.222  0.00  0.07           D
ATOM   1794 D     CV B   1      19.931  27.259  35.222  0.00  0.04           D
ATOM   1795 D     CV B   1      20.931  27.259  35.222  0.00  0.02           D
ATOM   1796 D     CV B   1      21.931  27.259  35.222  0.00  0.01           D
ATOM   1797 D     CV B   1      22.931  27.259  35.222  0.00  0.01           D
ATOM   1798 D     CV B   1      23.931  27.259  35.222  0.00  0.00           D
ATOM   1799 D     CV B   1      24.931  27.259  35.222  0.00  0.00           D
ATOM   1800 D     CV B   1      25.931  27.259  35.222  0.00  0.00           D
ATOM   1801 D     CV B   1      26.931  27.259  35.222  0.00  0.00           D
ATOM   1802 D     CV B   1      27.931  27.259  35.222  0.00  0.01           D
ATOM   1803 D     CV B   1      28.931  27.259  35.222  0.00  0.01           D
ATOM   1804 D     CV B   1      29.931  27.259  35.222  0.00  0.01           D
ATOM   1805 D     CV B   1      30.931  27.259  35.222  0.00  0.02           D
ATOM   1806 D     CV B   1      31.931  27.259  35.222  0.00  0.04           D
ATOM   1807 D     CV B   1      19.931  28.259  35.222  0.00  0.04           D
ATOM   1808 D     CV B   1      20.931  28.259  35.222  0.00  0.02           D
ATOM   1809 D     CV B   1      21.931  28.259  35.222  0.00  0.01           D
ATOM   1810 D     CV B   1      22.931  28.259  35.222  0.00  0.00           D
ATOM   1811 D     CV B   1      23.931  28.259  35.222  0.00  0.00           D
ATOM   1812 D     CV B   1      24.931  28.259  35.222  0.00  0.00           D
ATOM   1813 D     CV B   1      25.931  28.259  35.222  0.00  0.00           D
ATOM   1814 D     CV B   1      26.931  28.259  35.222  0.00  0.00           D
ATOM   1815 D     CV B   1      27.931  28.259  35.222  0.00  0.00           D
ATOM   1816 D     CV B   1      28.931  28.259  35.222  0.00  0.01           D
ATOM   1817 D     CV B   1      29.931  28.259  35.222  0.00  0.01           D
ATOM   1818 D     CV B   1      30.931  28.259  35.222  0.00  0.03           D
ATOM   1819 D     CV B   1      19.931  29.259  35.222  0.00  0.04           D
ATOM   1820 D     CV B   1      20.931  29.259  35.222  0.00  0.02           D
ATOM   1821 D     CV B   1      21.931  29.259  35.222  0.00  0.01           D
ATOM   1822 D     CV B   1      22.931  29.259  35.222  0.00  0.00           D
ATOM   1823 D     CV B   1      23.931  29.259  35.222  0.00  0.00           D
ATOM   1824 D     CV B   1      24.931  29.259  35.222  0.00  0.00           D
ATOM   1825 D     CV B   1      25.931  29.259  35.222  0.00  0.00           D
ATOM   1826 D     CV B   1      26.931  29.259  35.222  0.00  0.00           D
ATOM   1827 D     CV B   1      27.931  29.259  35.222  0.00  0.00           D
ATOM   1828 D     CV B   1      28.931  29.259  35.222  0.00  0.01           D
ATOM   1829 D     CV B   1      29.931  29.259  35.222  0.00  0.01           D
ATOM   1830 D     CV B   1      30.931  29.259  35.222  0.00  0.03           D
ATOM   1831 D     CV B   1      19.931  30.259  35.222  0.00  0.03           D
ATOM   1832 D     CV B   1      20.931  30.259  35.222  0.00  0.01           D
ATOM   1833 D     CV B   1      21.931  30.259  35.222  0.00  0.01           D
ATOM   1834 D     CV B   1      22.931  30.259  35.222  0.00  0.00           D
ATOM   1835 D     CV B   1      23.931  30.259  35.222  0.00  0.00           D
ATOM   1836 D     CV B   1      24.931  30.259  35.222  0.00  0.00           D
ATOM   1837 D     CV B   1      25.931  30.259  35.222  0.00  0.00           D
ATOM   1838 D     CV B   1      26.931  30.259  35.222  0.00  0.00           D
ATOM   1839 D     CV B   1      27.931  30.259  35.222  0.00  0.01           D
ATOM   1840 D     CV B   1      28.931  30.259  35.222  0.00  0.01           D
ATOM   1841 D     CV B   1      29.931  30.259  35.222  0.00  0.02           D
ATOM   1842 D     CV B   1      30.931  30.259  35.222  0.00  0.03           D
ATOM   1843 D     CV B   1      19.931  31.259  35.222  0.00  0.03           D
ATOM   1844 D     CV B   1      20.931  31.259  35.222  0.00  0.01           D
ATOM   1845 D     CV B   1      21.931  31.259  35.222  0.00  0.01           D
ATOM   1846 D     CV B   1      22.931  31.259  35.222  0.00  0.01           D
ATOM   1847 D     CV B   1      23.931  31.259  35.222  0.00  0.00           D
ATOM   1848 D     CV B   1      24.931  31.259  35.222  0.00  0.00           D
ATOM   1849 D     CV B   1      25.931  31.259  35.222  0.00  0.00           D
ATOM   1850 D     CV B   1      26.931  31.259  35.222  0.00  0.01           D
ATOM   1851 D     CV B   1      27.931  31.259  35.222  0.00  0.01           D
ATOM   1852 D     CV B   1      28.931  31.259  35.222  0.00  0.01           D
ATOM   1853 D     CV B   1      29.931  31.259  35.222  0.00  0.02           D
ATOM   1854 D     CV B   1      30.931  31.259  35.222  0.00  0.03           D
ATOM   1855 D     CV B   1      19.931  32.259  35.222  0.00  0.03           D
ATOM   1856 D     CV B   1      20.931  32.259  35.222  0.00  0.01           D
ATOM   1857 D     CV B   1      21.931  32.259  35.222  0.00  0.01           D
ATOM   1858 D     CV B   1      22.931  32.259  35.222  0.00  0.01           D
ATOM   1859 D     CV B   1      23.931  32.259  35.222  0.00  0.01           D
ATOM   1860 D     CV B   1      24.931  32.259  35.222  0.00  0.01           D
ATOM   1861 D     CV B   1      25.931  32.259  35.222  0.00  0.01           D
ATOM   1862 D     CV B   1      26.931  32.259  35.222  0.00  0.01           D
ATOM   1863 D     CV B   1      27.931  32.259  35.222  0.00  0.01           D
ATOM   1864 D     CV B   1      28.931  32.259  35.222  0.00  0.01           D
ATOM   1865 D     CV B   1      29.931  32.259  35.222  0.00  0.02           D
ATOM   1866 D     CV B   1      18.931  33.259  35.222  0.00  0.04           D
ATOM   1867 D     CV B   1      19.931  33.259  35.222  0.00  0.03           D
ATOM   1868 D     CV B   1      20.931  33.259  35.222  0.00  0.02           D
ATOM   1869 D     CV B   1      21.931  33.259  35.222  0.00  0.01           D
ATOM   1870 D     CV B   1      22.931  33.259  35.222  0.00  0.01           D
ATOM   1871 D     CV B   1      23.931  33.259  35.222  0.00  0.01           D
ATOM   1872 D     CV B   1      24.931  33.259  35.222  0.00  0.01           D
ATOM   1873 D     CV B   1      25.931  33.259  35.222  0.00  0.01           D
ATOM   1874 D     CV B   1      26.931  33.259  35.222  0.00  0.01           D
ATOM   1875 D     CV B   1      27.931  33.259  35.222  0.00  0.02           D
ATOM   1876 D     CV B   1      28.931  33.259  35.222  0.00  0.02           D
ATOM   1877 D     CV B   1      29.931  33.259  35.222  0.00  0.02           D
ATOM   1878 D     CV B   1      18.931  34.259  35.222  0.00  0.05           D
ATOM   1879 D     CV B   1      19.931  34.259  35.222  0.00  0.03           D
ATOM   1880 D     CV B   1      20.931  34.259  35.222  0.00  0.03           D
ATOM   1881 D     CV B   1      21.931  34.259  35.222  0.00  0.02           D
ATOM   1882 D     CV B   1      22.931  34.259  35.222  0.00  0.02           D
ATOM   1883 D     CV B   1      23.931  34.259  35.222  0.00  0.02           D
ATOM   1884 D     CV B   1      24.931  34.259  35.222  0.00  0.02           D
ATOM   1885 D     CV B   1      25.931  34.259  35.222  0.00  0.02           D
ATOM   1886 D     CV B   1      26.931  34.259  35.222  0.00  0.02           D
ATOM   1887 D     CV B   1      27.931  34.259  35.222  0.00  0.03           D
ATOM   1888 D     CV B   1      28.931  34.259  35.222  0.00  0.03           D
ATOM   1889 D     CV B   1      29.931  34.259  35.222  0.00  0.03           D
ATOM   1890 D     CV B   1      18.931  35.259  35.222  0.00  0.06           D
ATOM   1891 D     CV B   1      20.931  35.259  35.222  0.00  0.04           D
ATOM   1892 D     CV B   1      21.931  35.259  35.222  0.00  0.04           D
ATOM   1893 D     CV B   1      22.931  35.259  35.222  0.00  0.03           D
ATOM   1894 D     CV B   1      23.931  35.259  35.222  0.00  0.03           D
ATOM   1895 D     CV B   1      24.931  35.259  35.222  0.00  0.03           D
ATOM   1896 D     CV B   1      25.931  35.259  35.222  0.00  0.03           D
ATOM   1897 D     CV B   1      26.931  35.259  35.222  0.00  0.04           D
ATOM   1898 D     CV B   1      23.931  36.259  35.222  0.00  0.04           D
ATOM   1899 D     CV B   1      24.931  36.259  35.222  0.00  0.03           D
ATOM   1900 D     CV B   1      25.931  36.259  35.222  0.00  0.04           D
ATOM   1901 D     CV B   1      23.931  37.259  35.222  0.00  0.04           D
ATOM   1902 D     CV B   1      24.931  37.259  35.222  0.00  0.04           D
ATOM   1903 D     CV B   1      25.931  37.259  35.222  0.00  0.04           D
ATOM   1904 D     CV B   1      26.931  37.259  35.222  0.00  0.06           D
ATOM   1905 D     CV B   1      26.931  38.259  35.222  0.00  0.06           D
ATOM   1906 D     CV B   1      23.931  19.259  36.222  0.00  0.06           D
ATOM   1907 D     CV B   1      23.931  20.259  36.222  0.00  0.06           D
ATOM   1908 D     CV B   1      24.931  20.259  36.222  0.00  0.04           D
ATOM   1909 D     CV B   1      22.931  21.259  36.222  0.00  0.07           D
ATOM   1910 D     CV B   1      23.931  21.259  36.222  0.00  0.05           D
ATOM   1911 D     CV B   1      24.931  21.259  36.222  0.00  0.04           D
ATOM   1912 D     CV B   1      25.931  21.259  36.222  0.00  0.04           D
ATOM   1913 D     CV B   1      26.931  21.259  36.222  0.00  0.04           D
ATOM   1914 D     CV B   1      21.931  22.259  36.222  0.00  0.05           D
ATOM   1915 D     CV B   1      22.931  22.259  36.222  0.00  0.05           D
ATOM   1916 D     CV B   1      23.931  22.259  36.222  0.00  0.04           D
ATOM   1917 D     CV B   1      24.931  22.259  36.222  0.00  0.04           D
ATOM   1918 D     CV B   1      20.931  23.259  36.222  0.00  0.04           D
ATOM   1919 D     CV B   1      21.931  23.259  36.222  0.00  0.03           D
ATOM   1920 D     CV B   1      22.931  23.259  36.222  0.00  0.03           D
ATOM   1921 D     CV B   1      23.931  23.259  36.222  0.00  0.03           D
ATOM   1922 D     CV B   1      24.931  23.259  36.222  0.00  0.03           D
ATOM   1923 D     CV B   1      20.931  24.259  36.222  0.00  0.03           D
ATOM   1924 D     CV B   1      21.931  24.259  36.222  0.00  0.02           D
ATOM   1925 D     CV B   1      22.931  24.259  36.222  0.00  0.02           D
ATOM   1926 D     CV B   1      23.931  24.259  36.222  0.00  0.02           D
ATOM   1927 D     CV B   1      24.931  24.259  36.222  0.00  0.02           D
ATOM   1928 D     CV B   1      25.931  24.259  36.222  0.00  0.02           D
ATOM   1929 D     CV B   1      26.931  24.259  36.222  0.00  0.02           D
ATOM   1930 D     CV B   1      27.931  24.259  36.222  0.00  0.03           D
ATOM   1931 D     CV B   1      28.931  24.259  36.222  0.00  0.03           D
ATOM   1932 D     CV B   1      29.931  24.259  36.222  0.00  0.04           D
ATOM   1933 D     CV B   1      32.931  24.259  36.222  0.00  0.05           D
ATOM   1934 D     CV B   1      33.931  24.259  36.222  0.00  0.05           D
ATOM   1935 D     CV B   1      20.931  25.259  36.222  0.00  0.02           D
ATOM   1936 D     CV B   1      21.931  25.259  36.222  0.00  0.02           D
ATOM   1937 D     CV B   1      22.931  25.259  36.222  0.00  0.01           D
ATOM   1938 D     CV B   1      23.931  25.259  36.222  0.00  0.01           D
ATOM   1939 D     CV B   1      24.931  25.259  36.222  0.00  0.01           D
ATOM   1940 D     CV B   1      25.931  25.259  36.222  0.00  0.01           D
ATOM   1941 D     CV B   1      26.931  25.259  36.222  0.00  0.02           D
ATOM   1942 D     CV B   1      27.931  25.259  36.222  0.00  0.02           D
ATOM   1943 D     CV B   1      28.931  25.259  36.222  0.00  0.02           D
ATOM   1944 D     CV B   1      29.931  25.259  36.222  0.00  0.02           D
ATOM   1945 D     CV B   1      30.931  25.259  36.222  0.00  0.02           D
ATOM   1946 D     CV B   1      31.931  25.259  36.222  0.00  0.03           D
ATOM   1947 D     CV B   1      32.931  25.259  36.222  0.00  0.04           D
ATOM   1948 D     CV B   1      33.931  25.259  36.222  0.00  0.04           D
ATOM   1949 D     CV B   1      20.931  26.259  36.222  0.00  0.02           D
ATOM   1950 D     CV B   1      21.931  26.259  36.222  0.00  0.01           D
ATOM   1951 D     CV B   1      22.931  26.259  36.222  0.00  0.01           D
ATOM   1952 D     CV B   1      23.931  26.259  36.222  0.00  0.01           D
ATOM   1953 D     CV B   1      24.931  26.259  36.222  0.00  0.01           D
ATOM   1954 D     CV B   1      25.931  26.259  36.222  0.00  0.01           D
ATOM   1955 D     CV B   1      26.931  26.259  36.222  0.00  0.01           D
ATOM   1956 D     CV B   1      27.931  26.259  36.222  0.00  0.01           D
ATOM   1957 D     CV B   1      28.931  26.259  36.222  0.00  0.01           D
ATOM   1958 D     CV B   1      29.931  26.259  36.222  0.00  0.01           D
ATOM   1959 D     CV B   1      30.931  26.259  36.222  0.00  0.02           D
ATOM   1960 D     CV B   1      31.931  26.259  36.222  0.00  0.03           D
ATOM   1961 D     CV B   1      32.931  26.259  36.222  0.00  0.04           D
ATOM   1962 D     CV B   1      33.931  26.259  36.222  0.00  0.05           D
ATOM   1963 D     CV B   1      19.931  27.259  36.222  0.00  0.04           D
ATOM   1964 D     CV B   1      20.931  27.259  36.222  0.00  0.02           D
ATOM   1965 D     CV B   1      21.931  27.259  36.222  0.00  0.01           D
ATOM   1966 D     CV B   1      22.931  27.259  36.222  0.00  0.01           D
ATOM   1967 D     CV B   1      23.931  27.259  36.222  0.00  0.01           D
ATOM   1968 D     CV B   1      24.931  27.259  36.222  0.00  0.01           D
ATOM   1969 D     CV B   1      25.931  27.259  36.222  0.00  0.01           D
ATOM   1970 D     CV B   1      26.931  27.259  36.222  0.00  0.01           D
ATOM   1971 D     CV B   1      27.931  27.259  36.222  0.00  0.01           D
ATOM   1972 D     CV B   1      28.931  27.259  36.222  0.00  0.01           D
ATOM   1973 D     CV B   1      29.931  27.259  36.222  0.00  0.01           D
ATOM   1974 D     CV B   1      30.931  27.259  36.222  0.00  0.02           D
ATOM   1975 D     CV B   1      20.931  28.259  36.222  0.00  0.02           D
ATOM   1976 D     CV B   1      21.931  28.259  36.222  0.00  0.01           D
ATOM   1977 D     CV B   1      22.931  28.259  36.222  0.00  0.01           D
ATOM   1978 D     CV B   1      23.931  28.259  36.222  0.00  0.00           D
ATOM   1979 D     CV B   1      24.931  28.259  36.222  0.00  0.00           D
ATOM   1980 D     CV B   1      25.931  28.259  36.222  0.00  0.00           D
ATOM   1981 D     CV B   1      26.931  28.259  36.222  0.00  0.00           D
ATOM   1982 D     CV B   1      27.931  28.259  36.222  0.00  0.01           D
ATOM   1983 D     CV B   1      28.931  28.259  36.222  0.00  0.01           D
ATOM   1984 D     CV B   1      29.931  28.259  36.222  0.00  0.01           D
ATOM   1985 D     CV B   1      30.931  28.259  36.222  0.00  0.03           D
ATOM   1986 D     CV B   1      20.931  29.259  36.222  0.00  0.02           D
ATOM   1987 D     CV B   1      21.931  29.259  36.222  0.00  0.01           D
ATOM   1988 D     CV B   1      22.931  29.259  36.222  0.00  0.01           D
ATOM   1989 D     CV B   1      23.931  29.259  36.222  0.00  0.00           D
ATOM   1990 D     CV B   1      24.931  29.259  36.222  0.00  0.00           D
ATOM   1991 D     CV B   1      25.931  29.259  36.222  0.00  0.00           D
ATOM   1992 D     CV B   1      26.931  29.259  36.222  0.00  0.00           D
ATOM   1993 D     CV B   1      27.931  29.259  36.222  0.00  0.01           D
ATOM   1994 D     CV B   1      28.931  29.259  36.222  0.00  0.01           D
ATOM   1995 D     CV B   1      29.931  29.259  36.222  0.00  0.01           D
ATOM   1996 D     CV B   1      30.931  29.259  36.222  0.00  0.03           D
ATOM   1997 D     CV B   1      20.931  30.259  36.222  0.00  0.02           D
ATOM   1998 D     CV B   1      21.931  30.259  36.222  0.00  0.01           D
ATOM   1999 D     CV B   1      22.931  30.259  36.222  0.00  0.01           D
ATOM   2000 D     CV B   1      23.931  30.259  36.222  0.00  0.00           D
ATOM   2001 D     CV B   1      24.931  30.259  36.222  0.00  0.00           D
ATOM   2002 D     CV B   1      25.931  30.259  36.222  0.00  0.00           D
ATOM   2003 D     CV B   1      26.931  30.259  36.222  0.00  0.01           D
ATOM   2004 D     CV B   1      27.931  30.259  36.222  0.00  0.01           D
ATOM   2005 D     CV B   1      28.931  30.259  36.222  0.00  0.01           D
ATOM   2006 D     CV B   1      29.931  30.259  36.222  0.00  0.02           D
ATOM   2007 D     CV B   1      30.931  30.259  36.222  0.00  0.03           D
ATOM   2008 D     CV B   1      19.931  31.259  36.222  0.00  0.03           D
ATOM   2009 D     CV B   1      20.931  31.259  36.222  0.00  0.01           D
ATOM   2010 D     CV B   1      21.931  31.259  36.222  0.00  0.01           D
ATOM   2011 D     CV B   1      22.931  31.259  36.222  0.00  0.01           D
ATOM   2012 D     CV B   1      23.931  31.259  36.222  0.00  0.01           D
ATOM   2013 D     CV B   1      24.931  31.259  36.222  0.00  0.01           D
ATOM   2014 D     CV B   1      25.931  31.259  36.222  0.00  0.01           D
ATOM   2015 D     CV B   1      26.931  31.259  36.222  0.00  0.01           D
ATOM   2016 D     CV B   1      27.931  31.259  36.222  0.00  0.01           D
ATOM   2017 D     CV B   1      28.931  31.259  36.222  0.00  0.01           D
ATOM   2018 D     CV B   1      29.931  31.259  36.222  0.00  0.02           D
ATOM   2019 D     CV B   1      30.931  31.259  36.222  0.00  0.03           D
ATOM   2020 D     CV B   1      31.931  31.259  36.222  0.00  0.05           D
ATOM   2021 D     CV B   1      18.931  32.259  36.222  0.00  0.04           D
ATOM   2022 D     CV B   1      19.931  32.259  36.222  0.00  0.02           D
ATOM   2023 D     CV B   1      20.931  32.259  36.222  0.00  0.02           D
ATOM   2024 D     CV B   1      21.931  32.259  36.222  0.00  0.01           D
ATOM   2025 D     CV B   1      22.931  32.259  36.222  0.00  0.01           D
ATOM   2026 D     CV B   1      23.931  32.259  36.222  0.00  0.01           D
ATOM   2027 D     CV B   1      24.931  32.259  36.222  0.00  0.01           D
ATOM   2028 D     CV B   1      25.931  32.259  36.222  0.00  0.01           D
ATOM   2029 D     CV B   1      26.931  32.259  36.222  0.00  0.01           D
ATOM   2030 D     CV B   1      27.931  32.259  36.222  0.00  0.02           D
ATOM   2031 D     CV B   1      28.931  32.259  36.222  0.00  0.02           D
ATOM   2032 D     CV B   1      29.931  32.259  36.222  0.00  0.02           D
ATOM   2033 D     CV B   1      30.931  32.259  36.222  0.00  0.03           D
ATOM   2034 D     CV B   1      31.931  32.259  36.222  0.00  0.04           D
ATOM   2035 D     CV B   1      17.931  33.259  36.222  0.00  0.06           D
ATOM   2036 D     CV B   1      18.931  33.259  36.222  0.00  0.04           D
ATOM   2037 D     CV B   1      19.931  33.259  36.222  0.00  0.03           D
ATOM   2038 D     CV B   1      20.931  33.259  36.222  0.00  0.02           D
ATOM   2039 D     CV B   1      21.931  33.259  36.222  0.00  0.02           D
ATOM   2040 D     CV B   1      22.931  33.259  36.222  0.00  0.02           D
ATOM   2041 D     CV B   1      23.931  33.259  36.222  0.00  0.02           D
ATOM   2042 D     CV B   1      24.931  33.259  36.222  0.00  0.02           D
ATOM   2043 D     CV B   1      25.931  33.259  36.222  0.00  0.02           D
ATOM   2044 D     CV B   1      26.931  33.259  36.222  0.00  0.02           D
ATOM   2045 D     CV B   1      27.931  33.259  36.222  0.00  0.03           D
ATOM   2046 D     CV B   1      28.931  33.259  36.222  0.00  0.03           D
ATOM   2047 D     CV B   1      29.931  33.259  36.222  0.00  0.03           D
ATOM   2048 D     CV B   1      30.931  33.259  36.222  0.00  0.03           D
ATOM   2049 D     CV B   1      31.931  33.259  36.222  0.00  0.04           D
ATOM   2050 D     CV B   1      17.931  34.259  36.222  0.00  0.06           D
ATOM   2051 D     CV B   1      18.931  34.259  36.222  0.00  0.05           D
ATOM   2052 D     CV B   1      19.931  34.259  36.222  0.00  0.04           D
ATOM   2053 D     CV B   1      20.931  34.259  36.222  0.00  0.03           D
ATOM   2054 D     CV B   1      21.931  34.259  36.222  0.00  0.03           D
ATOM   2055 D     CV B   1      22.931  34.259  36.222  0.00  0.03           D
ATOM   2056 D     CV B   1      25.931  34.259  36.222  0.00  0.04           D
ATOM   2057 D     CV B   1      30.931  34.259  36.222  0.00  0.04           D
ATOM   2058 D     CV B   1      31.931  34.259  36.222  0.00  0.04           D
ATOM   2059 D     CV B   1      25.931  37.259  36.222  0.00  0.07           D
ATOM   2060 D     CV B   1      20.931  24.259  37.222  0.00  0.03           D
ATOM   2061 D     CV B   1      21.931  24.259  37.222  0.00  0.03           D
ATOM   2062 D     CV B   1      22.931  24.259  37.222  0.00  0.03           D
ATOM   2063 D     CV B   1      24.931  24.259  37.222  0.00  0.04           D
ATOM   2064 D     CV B   1      32.931  24.259  37.222  0.00  0.05           D
ATOM   2065 D     CV B   1      20.931  25.259  37.222  0.00  0.02           D
ATOM   2066 D     CV B   1      21.931  25.259  37.222  0.00  0.02           D
ATOM   2067 D     CV B   1      22.931  25.259  37.222  0.00  0.02           D
ATOM   2068 D     CV B   1      23.931  25.259  37.222  0.00  0.02           D
ATOM   2069 D     CV B   1      24.931  25.259  37.222  0.00  0.02           D
ATOM   2070 D     CV B   1      25.931  25.259  37.222  0.00  0.03           D
ATOM   2071 D     CV B   1      26.931  25.259  37.222  0.00  0.03           D
ATOM   2072 D     CV B   1      27.931  25.259  37.222  0.00  0.03           D
ATOM   2073 D     CV B   1      28.931  25.259  37.222  0.00  0.03           D
ATOM   2074 D     CV B   1      29.931  25.259  37.222  0.00  0.03           D
ATOM   2075 D     CV B   1      30.931  25.259  37.222  0.00  0.03           D
ATOM   2076 D     CV B   1      31.931  25.259  37.222  0.00  0.03           D
ATOM   2077 D     CV B   1      32.931  25.259  37.222  0.00  0.03           D
ATOM   2078 D     CV B   1      20.931  26.259  37.222  0.00  0.02           D
ATOM   2079 D     CV B   1      21.931  26.259  37.222  0.00  0.01           D
ATOM   2080 D     CV B   1      22.931  26.259  37.222  0.00  0.01           D
ATOM   2081 D     CV B   1      23.931  26.259  37.222  0.00  0.01           D
ATOM   2082 D     CV B   1      24.931  26.259  37.222  0.00  0.01           D
ATOM   2083 D     CV B   1      25.931  26.259  37.222  0.00  0.02           D
ATOM   2084 D     CV B   1      26.931  26.259  37.222  0.00  0.02           D
ATOM   2085 D     CV B   1      27.931  26.259  37.222  0.00  0.02           D
ATOM   2086 D     CV B   1      28.931  26.259  37.222  0.00  0.02           D
ATOM   2087 D     CV B   1      29.931  26.259  37.222  0.00  0.02           D
ATOM   2088 D     CV B   1      30.931  26.259  37.222  0.00  0.02           D
ATOM   2089 D     CV B   1      31.931  26.259  37.222  0.00  0.03           D
ATOM   2090 D     CV B   1      32.931  26.259  37.222  0.00  0.04           D
ATOM   2091 D     CV B   1      19.931  27.259  37.222  0.00  0.04           D
ATOM   2092 D     CV B   1      20.931  27.259  37.222  0.00  0.02           D
ATOM   2093 D     CV B   1      21.931  27.259  37.222  0.00  0.01           D
ATOM   2094 D     CV B   1      22.931  27.259  37.222  0.00  0.01           D
ATOM   2095 D     CV B   1      23.931  27.259  37.222  0.00  0.01           D
ATOM   2096 D     CV B   1      24.931  27.259  37.222  0.00  0.01           D
ATOM   2097 D     CV B   1      25.931  27.259  37.222  0.00  0.01           D
ATOM   2098 D     CV B   1      26.931  27.259  37.222  0.00  0.01           D
ATOM   2099 D     CV B   1      27.931  27.259  37.222  0.00  0.01           D
ATOM   2100 D     CV B   1      28.931  27.259  37.222  0.00  0.01           D
ATOM   2101 D     CV B   1      29.931  27.259  37.222  0.00  0.02           D
ATOM   2102 D     CV B   1      30.931  27.259  37.222  0.00  0.02           D
ATOM   2103 D     CV B   1      20.931  28.259  37.222  0.00  0.02           D
ATOM   2104 D     CV B   1      21.931  28.259  37.222  0.00  0.01           D
ATOM   2105 D     CV B   1      22.931  28.259  37.222  0.00  0.01           D
ATOM   2106 D     CV B   1      23.931  28.259  37.222  0.00  0.01           D
ATOM   2107 D     CV B   1      24.931  28.259  37.222  0.00  0.01           D
ATOM   2108 D     CV B   1      25.931  28.259  37.222  0.00  0.01           D
ATOM   2109 D     CV B   1      26.931  28.259  37.222  0.00  0.01           D
ATOM   2110 D     CV B   1      27.931  28.259  37.222  0.00  0.01           D
ATOM   2111 D     CV B   1      28.931  28.259  37.222  0.00  0.01           D
ATOM   2112 D     CV B   1      29.931  28.259  37.222  0.00  0.02           D
ATOM   2113 D     CV B   1      30.931  28.259  37.222  0.00  0.03           D
ATOM   2114 D     CV B   1      20.931  29.259  37.222  0.00  0.02           D
ATOM   2115 D     CV B   1      21.931  29.259  37.222  0.00  0.01           D
ATOM   2116 D     CV B   1      22.931  29.259  37.222  0.00  0.01           D
ATOM   2117 D     CV B   1      23.931  29.259  37.222  0.00  0.01           D
ATOM   2118 D     CV B   1      24.931  29.259  37.222  0.00  0.01           D
ATOM   2119 D     CV B   1      25.931  29.259  37.222  0.00  0.01           D
ATOM   2120 D     CV B   1      26.931  29.259  37.222  0.00  0.01           D
ATOM   2121 D     CV B   1      27.931  29.259  37.222  0.00  0.01           D
ATOM   2122 D     CV B   1      28.931  29.259  37.222  0.00  0.01           D
ATOM   2123 D     CV B   1      29.931  29.259  37.222  0.00  0.02           D
ATOM   2124 D     CV B   1      30.931  29.259  37.222  0.00  0.03           D
ATOM   2125 D     CV B   1      20.931  30.259  37.222  0.00  0.02           D
ATOM   2126 D     CV B   1      21.931  30.259  37.222  0.00  0.01           D
ATOM   2127 D     CV B   1      22.931  30.259  37.222  0.00  0.01           D
ATOM   2128 D     CV B   1      23.931  30.259  37.222  0.00  0.01           D
ATOM   2129 D     CV B   1      24.931  30.259  37.222  0.00  0.01           D
ATOM   2130 D     CV B   1      25.931  30.259  37.222  0.00  0.01           D
ATOM   2131 D     CV B   1      26.931  30.259  37.222  0.00  0.01           D
ATOM   2132 D     CV B   1      27.931  30.259  37.222  0.00  0.01           D
ATOM   2133 D     CV B   1      28.931  30.259  37.222  0.00  0.01           D
ATOM   2134 D     CV B   1      29.931  30.259  37.222  0.00  0.02           D
ATOM   2135 D     CV B   1      30.931  30.259  37.222  0.00  0.03           D
ATOM   2136 D     CV B   1      19.931  31.259  37.222  0.00  0.03           D
ATOM   2137 D     CV B   1      20.931  31.259  37.222  0.00  0.02           D
ATOM   2138 D     CV B   1      21.931  31.259  37.222  0.00  0.01           D
ATOM   2139 D     CV B   1      22.931  31.259  37.222  0.00  0.01           D
ATOM   2140 D     CV B   1      23.931  31.259  37.222  0.00  0.01           D
ATOM   2141 D     CV B   1      24.931  31.259  37.222  0.00  0.01           D
ATOM   2142 D     CV B   1      25.931  31.259  37.222  0.00  0.01           D
ATOM   2143 D     CV B   1      26.931  31.259  37.222  0.00  0.01           D
ATOM   2144 D     CV B   1      27.931  31.259  37.222  0.00  0.02           D
ATOM   2145 D     CV B   1      28.931  31.259  37.222  0.00  0.02           D
ATOM   2146 D     CV B   1      29.931  31.259  37.222  0.00  0.02           D
ATOM   2147 D     CV B   1      30.931  31.259  37.222  0.00  0.03           D
ATOM   2148 D     CV B   1      31.931  31.259  37.222  0.00  0.05           D
ATOM   2149 D     CV B   1      17.931  32.259  37.222  0.00  0.05           D
ATOM   2150 D     CV B   1      18.931  32.259  37.222  0.00  0.04           D
ATOM   2151 D     CV B   1      19.931  32.259  37.222  0.00  0.02           D
ATOM   2152 D     CV B   1      20.931  32.259  37.222  0.00  0.02           D
ATOM   2153 D     CV B   1      21.931  32.259  37.222  0.00  0.02           D
ATOM   2154 D     CV B   1      22.931  32.259  37.222  0.00  0.02           D
ATOM   2155 D     CV B   1      23.931  32.259  37.222  0.00  0.02           D
ATOM   2156 D     CV B   1      24.931  32.259  37.222  0.00  0.02           D
ATOM   2157 D     CV B   1      25.931  32.259  37.222  0.00  0.02           D
ATOM   2158 D     CV B   1      26.931  32.259  37.222  0.00  0.02           D
ATOM   2159 D     CV B   1      27.931  32.259  37.222  0.00  0.02           D
ATOM   2160 D     CV B   1      28.931  32.259  37.222  0.00  0.02           D
ATOM   2161 D     CV B   1      29.931  32.259  37.222  0.00  0.02           D
ATOM   2162 D     CV B   1      30.931  32.259  37.222  0.00  0.03           D
ATOM   2163 D     CV B   1      31.931  32.259  37.222  0.00  0.04           D
ATOM   2164 D     CV B   1      32.931  32.259  37.222  0.00  0.05           D
ATOM   2165 D     CV B   1      17.931  33.259  37.222  0.00  0.05           D
ATOM   2166 D     CV B   1      18.931  33.259  37.222  0.00  0.03           D
ATOM   2167 D     CV B   1      19.931  33.259  37.222  0.00  0.03           D
ATOM   2168 D     CV B   1      20.931  33.259  37.222  0.00  0.03           D
ATOM   2169 D     CV B   1      21.931  33.259  37.222  0.00  0.03           D
ATOM   2170 D     CV B   1      22.931  33.259  37.222  0.00  0.03           D
ATOM   2171 D     CV B   1      23.931  33.259  37.222  0.00  0.03           D
ATOM   2172 D     CV B   1      24.931  33.259  37.222  0.00  0.04           D
ATOM   2173 D     CV B   1      25.931  33.259  37.222  0.00  0.04           D
ATOM   2174 D     CV B   1      29.931  33.259  37.222  0.00  0.03           D
ATOM   2175 D     CV B   1      30.931  33.259  37.222  0.00  0.03           D
ATOM   2176 D     CV B   1      31.931  33.259  37.222  0.00  0.03           D
ATOM   2177 D     CV B   1      17.931  34.259  37.222  0.00  0.05           D
ATOM   2178 D     CV B   1      18.931  34.259  37.222  0.00  0.05           D
ATOM   2179 D     CV B   1      19.931  34.259  37.222  0.00  0.04           D
ATOM   2180 D     CV B   1      20.931  34.259  37.222  0.00  0.05           D
ATOM   2181 D     CV B   1      30.931  34.259  37.222  0.00  0.04           D
ATOM   2182 D     CV B   1      19.931  24.259  38.222  0.00  0.03           D
ATOM   2183 D     CV B   1      30.931  24.259  38.222  0.00  0.06           D
ATOM   2184 D     CV B   1      18.931  25.259  38.222  0.00  0.04           D
ATOM   2185 D     CV B   1      19.931  25.259  38.222  0.00  0.03           D
ATOM   2186 D     CV B   1      20.931  25.259  38.222  0.00  0.03           D
ATOM   2187 D     CV B   1      21.931  25.259  38.222  0.00  0.03           D
ATOM   2188 D     CV B   1      25.931  25.259  38.222  0.00  0.05           D
ATOM   2189 D     CV B   1      26.931  25.259  38.222  0.00  0.05           D
ATOM   2190 D     CV B   1      29.931  25.259  38.222  0.00  0.04           D
ATOM   2191 D     CV B   1      30.931  25.259  38.222  0.00  0.04           D
ATOM   2192 D     CV B   1      31.931  25.259  38.222  0.00  0.03           D
ATOM   2193 D     CV B   1      18.931  26.259  38.222  0.00  0.05           D
ATOM   2194 D     CV B   1      19.931  26.259  38.222  0.00  0.03           D
ATOM   2195 D     CV B   1      20.931  26.259  38.222  0.00  0.02           D
ATOM   2196 D     CV B   1      21.931  26.259  38.222  0.00  0.02           D
ATOM   2197 D     CV B   1      22.931  26.259  38.222  0.00  0.02           D
ATOM   2198 D     CV B   1      23.931  26.259  38.222  0.00  0.02           D
ATOM   2199 D     CV B   1      24.931  26.259  38.222  0.00  0.03           D
ATOM   2200 D     CV B   1      25.931  26.259  38.222  0.00  0.03           D
ATOM   2201 D     CV B   1      26.931  26.259  38.222  0.00  0.03           D
ATOM   2202 D     CV B   1      27.931  26.259  38.222  0.00  0.03           D
ATOM   2203 D     CV B   1      28.931  26.259  38.222  0.00  0.03           D
ATOM   2204 D     CV B   1      29.931  26.259  38.222  0.00  0.03           D
ATOM   2205 D     CV B   1      30.931  26.259  38.222  0.00  0.03           D
ATOM   2206 D     CV B   1      31.931  26.259  38.222  0.00  0.03           D
ATOM   2207 D     CV B   1      32.931  26.259  38.222  0.00  0.04           D
ATOM   2208 D     CV B   1      19.931  27.259  38.222  0.00  0.04           D
ATOM   2209 D     CV B   1      20.931  27.259  38.222  0.00  0.02           D
ATOM   2210 D     CV B   1      21.931  27.259  38.222  0.00  0.02           D
ATOM   2211 D     CV B   1      22.931  27.259  38.222  0.00  0.01           D
ATOM   2212 D     CV B   1      23.931  27.259  38.222  0.00  0.01           D
ATOM   2213 D     CV B   1      24.931  27.259  38.222  0.00  0.02           D
ATOM   2214 D     CV B   1      25.931  27.259  38.222  0.00  0.02           D
ATOM   2215 D     CV B   1      26.931  27.259  38.222  0.00  0.02           D
ATOM   2216 D     CV B   1      27.931  27.259  38.222  0.00  0.02           D
ATOM   2217 D     CV B   1      28.931  27.259  38.222  0.00  0.02           D
ATOM   2218 D     CV B   1      29.931  27.259  38.222  0.00  0.02           D
ATOM   2219 D     CV B   1      30.931  27.259  38.222  0.00  0.03           D
ATOM   2220 D     CV B   1      20.931  28.259  38.222  0.00  0.02           D
ATOM   2221 D     CV B   1      21.931  28.259  38.222  0.00  0.01           D
ATOM   2222 D     CV B   1      22.931  28.259  38.222  0.00  0.01           D
ATOM   2223 D     CV B   1      23.931  28.259  38.222  0.00  0.01           D
ATOM   2224 D     CV B   1      24.931  28.259  38.222  0.00  0.01           D
ATOM   2225 D     CV B   1      25.931  28.259  38.222  0.00  0.01           D
ATOM   2226 D     CV B   1      26.931  28.259  38.222  0.00  0.01           D
ATOM   2227 D     CV B   1      27.931  28.259  38.222  0.00  0.01           D
ATOM   2228 D     CV B   1      28.931  28.259  38.222  0.00  0.02           D
ATOM   2229 D     CV B   1      29.931  28.259  38.222  0.00  0.02           D
ATOM   2230 D     CV B   1      30.931  28.259  38.222  0.00  0.03           D
ATOM   2231 D     CV B   1      20.931  29.259  38.222  0.00  0.02           D
ATOM   2232 D     CV B   1      21.931  29.259  38.222  0.00  0.01           D
ATOM   2233 D     CV B   1      22.931  29.259  38.222  0.00  0.01           D
ATOM   2234 D     CV B   1      23.931  29.259  38.222  0.00  0.01           D
ATOM   2235 D     CV B   1      24.931  29.259  38.222  0.00  0.01           D
ATOM   2236 D     CV B   1      25.931  29.259  38.222  0.00  0.01           D
ATOM   2237 D     CV B   1      26.931  29.259  38.222  0.00  0.01           D
ATOM   2238 D     CV B   1      27.931  29.259  38.222  0.00  0.01           D
ATOM   2239 D     CV B   1      28.931  29.259  38.222  0.00  0.02           D
ATOM   2240 D     CV B   1      29.931  29.259  38.222  0.00  0.02           D
ATOM   2241 D     CV B   1      30.931  29.259  38.222  0.00  0.03           D
ATOM   2242 D     CV B   1      20.931  30.259  38.222  0.00  0.02           D
ATOM   2243 D     CV B   1      21.931  30.259  38.222  0.00  0.02           D
ATOM   2244 D     CV B   1      22.931  30.259  38.222  0.00  0.01           D
ATOM   2245 D     CV B   1      23.931  30.259  38.222  0.00  0.01           D
ATOM   2246 D     CV B   1      24.931  30.259  38.222  0.00  0.01           D
ATOM   2247 D     CV B   1      25.931  30.259  38.222  0.00  0.01           D
ATOM   2248 D     CV B   1      26.931  30.259  38.222  0.00  0.01           D
ATOM   2249 D     CV B   1      27.931  30.259  38.222  0.00  0.02           D
ATOM   2250 D     CV B   1      28.931  30.259  38.222  0.00  0.02           D
ATOM   2251 D     CV B   1      29.931  30.259  38.222  0.00  0.02           D
ATOM   2252 D     CV B   1      30.931  30.259  38.222  0.00  0.03           D
ATOM   2253 D     CV B   1      31.931  30.259  38.222  0.00  0.06           D
ATOM   2254 D     CV B   1      20.931  31.259  38.222  0.00  0.02           D
ATOM   2255 D     CV B   1      21.931  31.259  38.222  0.00  0.02           D
ATOM   2256 D     CV B   1      22.931  31.259  38.222  0.00  0.02           D
ATOM   2257 D     CV B   1      23.931  31.259  38.222  0.00  0.02           D
ATOM   2258 D     CV B   1      24.931  31.259  38.222  0.00  0.02           D
ATOM   2259 D     CV B   1      25.931  31.259  38.222  0.00  0.02           D
ATOM   2260 D     CV B   1      26.931  31.259  38.222  0.00  0.02           D
ATOM   2261 D     CV B   1      27.931  31.259  38.222  0.00  0.03           D
ATOM   2262 D     CV B   1      28.931  31.259  38.222  0.00  0.03           D
ATOM   2263 D     CV B   1      29.931  31.259  38.222  0.00  0.03           D
ATOM   2264 D     CV B   1      30.931  31.259  38.222  0.00  0.04           D
ATOM   2265 D     CV B   1      18.931  32.259  38.222  0.00  0.03           D
ATOM   2266 D     CV B   1      19.931  32.259  38.222  0.00  0.03           D
ATOM   2267 D     CV B   1      20.931  32.259  38.222  0.00  0.02           D
ATOM   2268 D     CV B   1      21.931  32.259  38.222  0.00  0.03           D
ATOM   2269 D     CV B   1      24.931  32.259  38.222  0.00  0.04           D
ATOM   2270 D     CV B   1      25.931  32.259  38.222  0.00  0.04           D
ATOM   2271 D     CV B   1      28.931  32.259  38.222  0.00  0.04           D
ATOM   2272 D     CV B   1      29.931  32.259  38.222  0.00  0.04           D
ATOM   2273 D     CV B   1      30.931  32.259  38.222  0.00  0.04           D
ATOM   2274 D     CV B   1      32.931  32.259  38.222  0.00  0.05           D
ATOM   2275 D     CV B   1      17.931  33.259  38.222  0.00  0.04           D
ATOM   2276 D     CV B   1      18.931  33.259  38.222  0.00  0.03           D
ATOM   2277 D     CV B   1      19.931  33.259  38.222  0.00  0.03           D
ATOM   2278 D     CV B   1      20.931  33.259  38.222  0.00  0.03           D
ATOM   2279 D     CV B   1      21.931  33.259  38.222  0.00  0.04           D
ATOM   2280 D     CV B   1      29.931  33.259  38.222  0.00  0.05           D
ATOM   2281 D     CV B   1      30.931  33.259  38.222  0.00  0.04           D
ATOM   2282 D     CV B   1      31.931  33.259  38.222  0.00  0.04           D
ATOM   2283 D     CV B   1      17.931  34.259  38.222  0.00  0.04           D
ATOM   2284 D     CV B   1      18.931  34.259  38.222  0.00  0.05           D
ATOM   2285 D     CV B   1      19.931  34.259  38.222  0.00  0.05           D
ATOM   2286 D     CV B   1      20.931  34.259  38.222  0.00  0.06           D
ATOM   2287 D     CV B   1      30.931  34.259  38.222  0.00  0.05           D
ATOM   2288 D     CV B   1      19.931  25.259  39.222  0.00  0.03           D
ATOM   2289 D     CV B   1      20.931  25.259  39.222  0.00  0.03           D
ATOM   2290 D     CV B   1      21.931  25.259  39.222  0.00  0.04           D
ATOM   2291 D     CV B   1      30.931  25.259  39.222  0.00  0.05           D
ATOM   2292 D     CV B   1      31.931  25.259  39.222  0.00  0.04           D
ATOM   2293 D     CV B   1      18.931  26.259  39.222  0.00  0.04           D
ATOM   2294 D     CV B   1      19.931  26.259  39.222  0.00  0.03           D
ATOM   2295 D     CV B   1      20.931  26.259  39.222  0.00  0.03           D
ATOM   2296 D     CV B   1      21.931  26.259  39.222  0.00  0.03           D
ATOM   2297 D     CV B   1      22.931  26.259  39.222  0.00  0.04           D
ATOM   2298 D     CV B   1      25.931  26.259  39.222  0.00  0.05           D
ATOM   2299 D     CV B   1      31.931  26.259  39.222  0.00  0.04           D
ATOM   2300 D     CV B   1      19.931  27.259  39.222  0.00  0.04           D
ATOM   2301 D     CV B   1      20.931  27.259  39.222  0.00  0.03           D
ATOM   2302 D     CV B   1      21.931  27.259  39.222  0.00  0.02           D
ATOM   2303 D     CV B   1      22.931  27.259  39.222  0.00  0.02           D
ATOM   2304 D     CV B   1      23.931  27.259  39.222  0.00  0.03           D
ATOM   2305 D     CV B   1      24.931  27.259  39.222  0.00  0.03           D
ATOM   2306 D     CV B   1      25.931  27.259  39.222  0.00  0.03           D
ATOM   2307 D     CV B   1      26.931  27.259  39.222  0.00  0.03           D
ATOM   2308 D     CV B   1      30.931  27.259  39.222  0.00  0.04           D
ATOM   2309 D     CV B   1      19.931  28.259  39.222  0.00  0.05           D
ATOM   2310 D     CV B   1      20.931  28.259  39.222  0.00  0.03           D
ATOM   2311 D     CV B   1      21.931  28.259  39.222  0.00  0.02           D
ATOM   2312 D     CV B   1      22.931  28.259  39.222  0.00  0.02           D
ATOM   2313 D     CV B   1      23.931  28.259  39.222  0.00  0.02           D
ATOM   2314 D     CV B   1      24.931  28.259  39.222  0.00  0.02           D
ATOM   2315 D     CV B   1      25.931  28.259  39.222  0.00  0.02           D
ATOM   2316 D     CV B   1      26.931  28.259  39.222  0.00  0.02           D
ATOM   2317 D     CV B   1      27.931  28.259  39.222  0.00  0.02           D
ATOM   2318 D     CV B   1      28.931  28.259  39.222  0.00  0.03           D
ATOM   2319 D     CV B   1      29.931  28.259  39.222  0.00  0.03           D
ATOM   2320 D     CV B   1      30.931  28.259  39.222  0.00  0.04           D
ATOM   2321 D     CV B   1      20.931  29.259  39.222  0.00  0.03           D
ATOM   2322 D     CV B   1      21.931  29.259  39.222  0.00  0.02           D
ATOM   2323 D     CV B   1      22.931  29.259  39.222  0.00  0.02           D
ATOM   2324 D     CV B   1      23.931  29.259  39.222  0.00  0.02           D
ATOM   2325 D     CV B   1      24.931  29.259  39.222  0.00  0.02           D
ATOM   2326 D     CV B   1      25.931  29.259  39.222  0.00  0.02           D
ATOM   2327 D     CV B   1      26.931  29.259  39.222  0.00  0.02           D
ATOM   2328 D     CV B   1      27.931  29.259  39.222  0.00  0.02           D
ATOM   2329 D     CV B   1      28.931  29.259  39.222  0.00  0.02           D
ATOM   2330 D     CV B   1      29.931  29.259  39.222  0.00  0.03           D
ATOM   2331 D     CV B   1      30.931  29.259  39.222  0.00  0.04           D
ATOM   2332 D     CV B   1      20.931  30.259  39.222  0.00  0.03           D
ATOM   2333 D     CV B   1      21.931  30.259  39.222  0.00  0.02           D
ATOM   2334 D     CV B   1      22.931  30.259  39.222  0.00  0.02           D
ATOM   2335 D     CV B   1      23.931  30.259  39.222  0.00  0.02           D
ATOM   2336 D     CV B   1      24.931  30.259  39.222  0.00  0.02           D
ATOM   2337 D     CV B   1      25.931  30.259  39.222  0.00  0.02           D
ATOM   2338 D     CV B   1      26.931  30.259  39.222  0.00  0.02           D
ATOM   2339 D     CV B   1      27.931  30.259  39.222  0.00  0.03           D
ATOM   2340 D     CV B   1      28.931  30.259  39.222  0.00  0.03           D
ATOM   2341 D     CV B   1      29.931  30.259  39.222  0.00  0.03           D
ATOM   2342 D     CV B   1      30.931  30.259  39.222  0.00  0.04           D
ATOM   2343 D     CV B   1      20.931  31.259  39.222  0.00  0.03           D
ATOM   2344 D     CV B   1      21.931  31.259  39.222  0.00  0.03           D
ATOM   2345 D     CV B   1      22.931  31.259  39.222  0.00  0.03           D
ATOM   2346 D     CV B   1      24.931  31.259  39.222  0.00  0.04           D
ATOM   2347 D     CV B   1      19.931  32.259  39.222  0.00  0.03           D
ATOM   2348 D     CV B   1      20.931  32.259  39.222  0.00  0.03           D
ATOM   2349 D     CV B   1      18.931  33.259  39.222  0.00  0.03           D
ATOM   2350 D     CV B   1      19.931  33.259  39.222  0.00  0.03           D
ATOM   2351 D     CV B   1      20.931  33.259  39.222  0.00  0.04           D
ATOM   2352 D     CV B   1      18.931  34.259  39.222  0.00  0.04           D
ATOM   2353 D     CV B   1      19.931  34.259  39.222  0.00  0.05           D
ATOM   2354 D     CV B   1      20.931  34.259  39.222  0.00  0.06           D
ATOM   2355 D     CV B   1      19.931  25.259  40.222  0.00  0.04           D
ATOM   2356 D     CV B   1      20.931  25.259  40.222  0.00  0.05           D
ATOM   2357 D     CV B   1      18.931  26.259  40.222  0.00  0.05           D
ATOM   2358 D     CV B   1      31.931  26.259  40.222  0.00  0.05           D
ATOM   2359 D     CV B   1      18.931  27.259  40.222  0.00  0.07           D
ATOM   2360 D     CV B   1      21.931  27.259  40.222  0.00  0.04           D
ATOM   2361 D     CV B   1      19.931  28.259  40.222  0.00  0.05           D
ATOM   2362 D     CV B   1      20.931  28.259  40.222  0.00  0.04           D
ATOM   2363 D     CV B   1      21.931  28.259  40.222  0.00  0.03           D
ATOM   2364 D     CV B   1      22.931  28.259  40.222  0.00  0.03           D
ATOM   2365 D     CV B   1      23.931  28.259  40.222  0.00  0.03           D
ATOM   2366 D     CV B   1      24.931  28.259  40.222  0.00  0.03           D
ATOM   2367 D     CV B   1      25.931  28.259  40.222  0.00  0.03           D
ATOM   2368 D     CV B   1      26.931  28.259  40.222  0.00  0.03           D
ATOM   2369 D     CV B   1      27.931  28.259  40.222  0.00  0.04           D
ATOM   2370 D     CV B   1      20.931  29.259  40.222  0.00  0.04           D
ATOM   2371 D     CV B   1      21.931  29.259  40.222  0.00  0.03           D
ATOM   2372 D     CV B   1      22.931  29.259  40.222  0.00  0.03           D
ATOM   2373 D     CV B   1      23.931  29.259  40.222  0.00  0.03           D
ATOM   2374 D     CV B   1      24.931  29.259  40.222  0.00  0.02           D
ATOM   2375 D     CV B   1      25.931  29.259  40.222  0.00  0.02           D
ATOM   2376 D     CV B   1      26.931  29.259  40.222  0.00  0.03           D
ATOM   2377 D     CV B   1      27.931  29.259  40.222  0.00  0.03           D
ATOM   2378 D     CV B   1      28.931  29.259  40.222  0.00  0.04           D
ATOM   2379 D     CV B   1      20.931  30.259  40.222  0.00  0.04           D
ATOM   2380 D     CV B   1      22.931  30.259  40.222  0.00  0.04           D
ATOM   2381 D     CV B   1      23.931  30.259  40.222  0.00  0.04           D
ATOM   2382 D     CV B   1      24.931  30.259  40.222  0.00  0.03           D
ATOM   2383 D     CV B   1      25.931  30.259  40.222  0.00  0.03           D
ATOM   2384 D     CV B   1      19.931  32.259  40.222  0.00  0.04           D
ATOM   2385 D     CV B   1      19.931  33.259  40.222  0.00  0.04           D
ATOM   2386 D     CV B   1      20.931  34.259  40.222  0.00  0.07           D
ATOM   2387 D     CV B   1      25.931  28.259  41.222  0.00  0.04           D
ATOM   2388 D     CV B   1      26.931  28.259  41.222  0.00  0.04           D
ATOM   2389 D     CV B   1      22.931  29.259  41.222  0.00  0.04           D
ATOM   2390 D     CV B   1      23.931  29.259  41.222  0.00  0.04           D
ATOM   2391 D     CV B   1      24.931  29.259  41.222  0.00  0.03           D
ATOM   2392 D     CV B   1      25.931  29.259  41.222  0.00  0.03           D
ATOM   2393 D     CV B   1      26.931  29.259  41.222  0.00  0.03           D
ATOM   2394 D     CV B   1      27.931  29.259  41.222  0.00  0.04           D
ATOM   2395 D     CV B   1      24.931  30.259  41.222  0.00  0.04           D
ATOM   2396 D     CV B   1      25.931  30.259  41.222  0.00  0.04           D
ATOM   2397 D     CV B   1      26.931  30.259  41.222  0.00  0.04           D
ATOM   2398 D     CV B   1      19.931  32.259  41.222  0.00  0.06           D
ATOM   2399 D     CV B   1      24.931  28.259  42.222  0.00  0.04           D
ATOM   2400 D     CV B   1      25.931  28.259  42.222  0.00  0.04           D
ATOM   2401 D     CV B   1      26.931  28.259  42.222  0.00  0.05           D
ATOM   2402 D     CV B   1      23.931  29.259  42.222  0.00  0.05           D
ATOM   2403 D     CV B   1      24.931  29.259  42.222  0.00  0.04           D
ATOM   2404 D     CV B   1      25.931  29.259  42.222  0.00  0.03           D
ATOM   2405 D     CV B   1      26.931  29.259  42.222  0.00  0.04           D
ATOM   2406 D     CV B   1      27.931  29.259  42.222  0.00  0.05           D
ATOM   2407 D     CV B   1      24.931  30.259  42.222  0.00  0.05           D
ATOM   2408 D     CV B   1      25.931  30.259  42.222  0.00  0.04           D
ATOM   2409 D     CV B   1      26.931  30.259  42.222  0.00  0.04           D
ATOM   2410 D     CV B   1      27.931  30.259  42.222  0.00  0.05           D
ATOM   2411 D     CV B   1      23.931  29.259  43.222  0.00  0.05           D
