# Supplementary material for: CageCavityCalc (C3): A Computational Tool for Calculating and Visualizing Cavities in Molecular Cages
Source: J Chem Inf Model. 2024 Jul 9;64(14):5604–16. doi: 10.1021/acs.jcim.4c00355 (PMC11267575; doi:10.1021/acs.jcim.4c00355)
Supplement: Supplementary file 2 — ci4c00355_si_002.zip [file ci4c00355_si_002.zip › CageCavityCalc-v.1.0.5/CageCavityCalc/examples/12_test_cage/test.mol2]

#
#	File Created by: Spartan'20 Export
#

@<TRIPOS>MOLECULE
M0001
105 114
SMALL
NO_CHARGES


@<TRIPOS>ATOM
    1   C1         0.965596244     2.401471583    -1.472644758     C.2   1  noname
    2   C2         0.553908578     2.403157416     1.300610296     C.2   1  noname
    3   C3         0.885892086     1.194191986    -0.764511575     C.2   1  noname
    4   C4         0.851094617     3.609824945    -0.771145758     C.2   1  noname
    5   C5         0.630271934     3.622567564     0.613196956     C.2   1  noname
    6   C6         0.665421426     1.182696255     0.619898166     C.2   1  noname
    7   H7         0.978146735     0.251881727    -1.300114564       H   1  noname
    8   H8         0.916214344     4.551446263    -1.311922219       H   1  noname
    9   H9         0.387254684     2.403708932     2.375578694       H   1  noname
   10   C10        0.518187572    -0.123730137     1.361041036     C.3   1  noname
   11   H11        0.039541708    -0.862909386     0.703883376       H   1  noname
   12   H12       -0.198268496     0.003755876     2.184315177       H   1  noname
   13   C13        1.139755465     2.399863035    -2.971774112     C.3   1  noname
   14   H14        0.602940372     3.256977168    -3.401342932       H   1  noname
   15   H15        0.627871872     1.525304318    -3.396587834       H   1  noname
   16   C16        0.445416930     4.928263411     1.347165474     C.3   1  noname
   17   H17       -0.267221545     4.784752013     2.171116581       H   1  noname
   18   H18       -0.054168041     5.649765712     0.685959100       H   1  noname
   19   C19        2.571809022     2.419178092    -3.446294558     C.2   1  noname
   20   C20        5.205509636     2.454313690    -4.459987445     C.2   1  noname
   21   C21        3.228326771     3.633700810    -3.682399899     C.2   1  noname
   22   C22        3.263036940     1.222781186    -3.675783535     C.2   1  noname
   23   C23        4.566707216     1.240180442    -4.177693069     C.2   1  noname
   24   C24        4.531997214     3.651084749    -4.184309574     C.2   1  noname
   25   H25        2.723092042     4.576821924    -3.489601836       H   1  noname
   26   H26        2.785146909     0.266578456    -3.477773229       H   1  noname
   27   H27        5.075970219     0.297130294    -4.360311544       H   1  noname
   28   H28        5.013915050     4.607388357    -4.372140637       H   1  noname
   29   C29        1.804400536    -0.696620885     1.903043951     C.2   1  noname
   30   C30        4.140155493    -1.871240557     2.965909952     C.2   1  noname
   31   C31        2.573266331    -1.577567957     1.131937782     C.2   1  noname
   32   C32        2.242008539    -0.371162122     3.193160673     C.2   1  noname
   33   C33        3.398166719    -0.952718321     3.719334360     C.2   1  noname
   34   C34        3.729427966    -2.159110259     1.658121799     C.2   1  noname
   35   H35        2.269100017    -1.828214469     0.118740205       H   1  noname
   36   H36        1.676878807     0.328600149     3.803793744       H   1  noname
   37   H37        3.708370061    -0.693800601     4.728678811       H   1  noname
   38   H38        4.300606702    -2.850607227     1.043606468       H   1  noname
   39   C39        1.714548045     5.540848360     1.886020026     C.2   1  noname
   40   C40        4.015433829     6.787897867     2.942416539     C.2   1  noname
   41   C41        2.161192324     5.235093464     3.177859548     C.2   1  noname
   42   C42        2.457843233     6.439363945     1.110127877     C.2   1  noname
   43   C43        3.596738910     7.056760467     1.633109260     C.2   1  noname
   44   C44        3.300089802     5.852497800     3.700827894     C.2   1  noname
   45   H45        1.616356406     4.522677739     3.792292913       H   1  noname
   46   H46        2.146709090     6.675672781     0.095601243       H   1  noname
   47   H47        4.147855970     7.761071730     1.014839495       H   1  noname
   48   H48        3.617501320     5.608069671     4.711543832       H   1  noname
   49   C49        6.585662614     2.472511320    -5.069429657     C.3   1  noname
   50   C50        5.347705985    -2.553893825     3.559524416     C.3   1  noname
   51   C51        5.202773897     7.508214612     3.532281049     C.3   1  noname
   52   C52       10.546794117     3.769484336     2.121455656     C.2   1  noname
   53   C53       10.782677324     1.340813632     0.740749812     C.2   1  noname
   54   C54       10.450647598     2.549782383     2.805862337     C.2   1  noname
   55   C55       10.747913323     3.756447146     0.734116183     C.2   1  noname
   56   C56       10.882145735     2.548384760     0.035620428     C.2   1  noname
   57   C57       10.581904130     1.329612403     2.128155472     C.2   1  noname
   58   H58       10.290146250     2.550427109     3.881766514       H   1  noname
   59   H59       10.819246225     4.698159493     0.194282933       H   1  noname
   60   H60       10.881125683     0.398594128     0.206090659       H   1  noname
   61   C61       10.539942848     0.024747275     2.885312610     C.3   1  noname
   62   C62       10.467234633     5.076741599     2.871436675     C.3   1  noname
   63   C63       11.161597160     2.548333465    -1.447494451     C.3   1  noname
   64   C64        9.078114170     5.649942953     3.005983543     C.2   1  noname
   65   C65        6.532117935     6.825183525     3.325192187     C.2   1  noname
   66   C66        8.573359107     6.529967860     2.040268727     C.2   1  noname
   67   C67        8.276709424     5.325697735     4.108000786     C.2   1  noname
   68   C68        7.016461584     5.907557531     4.266070445     C.2   1  noname
   69   C69        7.313109371     7.111819927     2.198351451     C.2   1  noname
   70   H70        9.165018103     6.779651902     1.163052602       H   1  noname
   71   H71        8.634667718     4.626657541     4.859745002       H   1  noname
   72   H72        6.420179552     5.649592736     5.137817996       H   1  noname
   73   H73        6.950531693     7.802594288     1.441112993       H   1  noname
   74   C74        9.167910737    -0.587529300     3.023007296     C.2   1  noname
   75   C75        6.656830476    -1.833956315     3.348688082     C.2   1  noname
   76   C76        8.357361626    -0.280561442     4.123283293     C.2   1  noname
   77   C77        8.688856570    -1.486967060     2.062098530     C.2   1  noname
   78   C78        7.445891426    -2.104052945     2.223383635     C.2   1  noname
   79   C79        7.114403816    -0.897660299     4.284559519     C.2   1  noname
   80   H80        8.694925119     0.432577624     4.871210795       H   1  noname
   81   H81        9.287572957    -1.724238443     1.186226841       H   1  noname
   82   H82        7.103469038    -2.809086615     1.469914100       H   1  noname
   83   H83        6.510829583    -0.652273163     5.154919390       H   1  noname
   84   C84        9.935393375     2.528267289    -2.326324194     C.2   1  noname
   85   C85        7.722196156     2.491597641    -4.077209668     C.2   1  noname
   86   C86        9.378567547     1.313380863    -2.745636425     C.2   1  noname
   87   C87        9.343856882     3.724300489    -2.752253655     C.2   1  noname
   88   C88        8.248374438     3.706141749    -3.619064240     C.2   1  noname
   89   C89        8.283084896     1.295237420    -3.612447084     C.2   1  noname
   90   H90        9.803473372     0.370552782    -2.410314369       H   1  noname
   91   H91        9.741417668     4.680796239    -2.422144649       H   1  noname
   92   H92        7.816595967     4.648909232    -3.945864974       H   1  noname
   93   H93        7.878651904     0.338651161    -3.934034667       H   1  noname
   94   H94        6.699840630     1.606270271    -5.735751956       H   1  noname
   95   H95        6.674908340     3.338010320    -5.740505107       H   1  noname
   96   H96        5.186282678    -2.706250335     4.635686891       H   1  noname
   97   H97        5.424313625    -3.572693489     3.155081990       H   1  noname
   98   H98        5.250027519     8.526623118     3.122394838       H   1  noname
   99   H99        5.036946432     7.661606957     4.607626355       H   1  noname
  100   H100      10.906586160     4.950299609     3.870599930       H   1  noname
  101   H101      11.119670416     5.815310999     2.385445546       H   1  noname
  102   H102      11.776786258     3.422513159    -1.701849916       H   1  noname
  103   H103      11.801714930     1.690840303    -1.697092484       H   1  noname
  104   H104      11.213488744    -0.697361376     2.403400793       H   1  noname
  105   H105      10.975289190     0.169301850     3.883771356       H   1  noname


@<TRIPOS>BOND
    1      1      4    2
    2      4      5    1
    3      2      5    2
    4      2      6    1
    5      3      6    2
    6      1      3    1
    7      2      9    1
    8      3      7    1
    9      4      8    1
   10     10     11    1
   11     10     12    1
   12      6     10    1
   13     13     14    1
   14     13     15    1
   15      1     13    1
   16     16     17    1
   17     16     18    1
   18      5     16    1
   19     19     22    2
   20     22     23    1
   21     20     23    2
   22     20     24    1
   23     21     24    2
   24     19     21    1
   25     23     27    1
   26     24     28    1
   27     21     25    1
   28     22     26    1
   29     13     19    1
   30     29     32    2
   31     32     33    1
   32     30     33    2
   33     30     34    1
   34     31     34    2
   35     29     31    1
   36     33     37    1
   37     34     38    1
   38     31     35    1
   39     32     36    1
   40     10     29    1
   41     39     42    2
   42     42     43    1
   43     40     43    2
   44     40     44    1
   45     41     44    2
   46     39     41    1
   47     43     47    1
   48     44     48    1
   49     41     45    1
   50     42     46    1
   51     16     39    1
   52     51     40    1
   53     49     20    1
   54     50     30    1
   55     52     55    2
   56     55     56    1
   57     53     56    2
   58     53     57    1
   59     54     57    2
   60     52     54    1
   61     53     60    1
   62     54     58    1
   63     55     59    1
   64     57     61    1
   65     52     62    1
   66     56     63    1
   67     64     67    2
   68     67     68    1
   69     65     68    2
   70     65     69    1
   71     66     69    2
   72     64     66    1
   73     68     72    1
   74     69     73    1
   75     66     70    1
   76     67     71    1
   77     62     64    1
   78     74     77    2
   79     77     78    1
   80     75     78    2
   81     75     79    1
   82     76     79    2
   83     74     76    1
   84     78     82    1
   85     79     83    1
   86     76     80    1
   87     77     81    1
   88     61     74    1
   89     84     87    2
   90     87     88    1
   91     85     88    2
   92     85     89    1
   93     86     89    2
   94     84     86    1
   95     88     92    1
   96     89     93    1
   97     86     90    1
   98     87     91    1
   99     63     84    1
  100     85     49    1
  101     65     51    1
  102     75     50    1
  103     49     94    1
  104     49     95    1
  105     50     96    1
  106     50     97    1
  107     51     98    1
  108     51     99    1
  109     62    100    1
  110     62    101    1
  111     63    102    1
  112     63    103    1
  113     61    104    1
  114     61    105    1
