# Supplementary material for: CageCavityCalc (C3): A Computational Tool for Calculating and Visualizing Cavities in Molecular Cages
Source: J Chem Inf Model. 2024 Jul 9;64(14):5604–16. doi: 10.1021/acs.jcim.4c00355 (PMC11267575; doi:10.1021/acs.jcim.4c00355)
Supplement: Supplementary file 2 — ci4c00355_si_002.zip [file ci4c00355_si_002.zip › CageCavityCalc-v.1.0.5/CageCavityCalc/examples/12_test_cage/test.pdb]

HEADER
REMARK Spartan'20 exported M0001
HETATM    1  C   UNK  0001       0.966   2.401  -1.473
HETATM    2  C   UNK  0001       0.554   2.403   1.301
HETATM    3  C   UNK  0001       0.886   1.194  -0.765
HETATM    4  C   UNK  0001       0.851   3.610  -0.771
HETATM    5  C   UNK  0001       0.630   3.623   0.613
HETATM    6  C   UNK  0001       0.665   1.183   0.620
HETATM    7  H   UNK  0001       0.978   0.252  -1.300
HETATM    8  H   UNK  0001       0.916   4.551  -1.312
HETATM    9  H   UNK  0001       0.387   2.404   2.376
HETATM   10  C   UNK  0001       0.518  -0.124   1.361
HETATM   11  H   UNK  0001       0.040  -0.863   0.704
HETATM   12  H   UNK  0001      -0.198   0.004   2.184
HETATM   13  C   UNK  0001       1.140   2.400  -2.972
HETATM   14  H   UNK  0001       0.603   3.257  -3.401
HETATM   15  H   UNK  0001       0.628   1.525  -3.397
HETATM   16  C   UNK  0001       0.445   4.928   1.347
HETATM   17  H   UNK  0001      -0.267   4.785   2.171
HETATM   18  H   UNK  0001      -0.054   5.650   0.686
HETATM   19  C   UNK  0001       2.572   2.419  -3.446
HETATM   20  C   UNK  0001       5.206   2.454  -4.460
HETATM   21  C   UNK  0001       3.228   3.634  -3.682
HETATM   22  C   UNK  0001       3.263   1.223  -3.676
HETATM   23  C   UNK  0001       4.567   1.240  -4.178
HETATM   24  C   UNK  0001       4.532   3.651  -4.184
HETATM   25  H   UNK  0001       2.723   4.577  -3.490
HETATM   26  H   UNK  0001       2.785   0.267  -3.478
HETATM   27  H   UNK  0001       5.076   0.297  -4.360
HETATM   28  H   UNK  0001       5.014   4.607  -4.372
HETATM   29  C   UNK  0001       1.804  -0.697   1.903
HETATM   30  C   UNK  0001       4.140  -1.871   2.966
HETATM   31  C   UNK  0001       2.573  -1.578   1.132
HETATM   32  C   UNK  0001       2.242  -0.371   3.193
HETATM   33  C   UNK  0001       3.398  -0.953   3.719
HETATM   34  C   UNK  0001       3.729  -2.159   1.658
HETATM   35  H   UNK  0001       2.269  -1.828   0.119
HETATM   36  H   UNK  0001       1.677   0.329   3.804
HETATM   37  H   UNK  0001       3.708  -0.694   4.729
HETATM   38  H   UNK  0001       4.301  -2.851   1.044
HETATM   39  C   UNK  0001       1.715   5.541   1.886
HETATM   40  C   UNK  0001       4.015   6.788   2.942
HETATM   41  C   UNK  0001       2.161   5.235   3.178
HETATM   42  C   UNK  0001       2.458   6.439   1.110
HETATM   43  C   UNK  0001       3.597   7.057   1.633
HETATM   44  C   UNK  0001       3.300   5.852   3.701
HETATM   45  H   UNK  0001       1.616   4.523   3.792
HETATM   46  H   UNK  0001       2.147   6.676   0.096
HETATM   47  H   UNK  0001       4.148   7.761   1.015
HETATM   48  H   UNK  0001       3.618   5.608   4.712
HETATM   49  C   UNK  0001       6.586   2.473  -5.069
HETATM   50  C   UNK  0001       5.348  -2.554   3.560
HETATM   51  C   UNK  0001       5.203   7.508   3.532
HETATM   52  C   UNK  0001      10.547   3.769   2.121
HETATM   53  C   UNK  0001      10.783   1.341   0.741
HETATM   54  C   UNK  0001      10.451   2.550   2.806
HETATM   55  C   UNK  0001      10.748   3.756   0.734
HETATM   56  C   UNK  0001      10.882   2.548   0.036
HETATM   57  C   UNK  0001      10.582   1.330   2.128
HETATM   58  H   UNK  0001      10.290   2.550   3.882
HETATM   59  H   UNK  0001      10.819   4.698   0.194
HETATM   60  H   UNK  0001      10.881   0.399   0.206
HETATM   61  C   UNK  0001      10.540   0.025   2.885
HETATM   62  C   UNK  0001      10.467   5.077   2.871
HETATM   63  C   UNK  0001      11.162   2.548  -1.447
HETATM   64  C   UNK  0001       9.078   5.650   3.006
HETATM   65  C   UNK  0001       6.532   6.825   3.325
HETATM   66  C   UNK  0001       8.573   6.530   2.040
HETATM   67  C   UNK  0001       8.277   5.326   4.108
HETATM   68  C   UNK  0001       7.016   5.908   4.266
HETATM   69  C   UNK  0001       7.313   7.112   2.198
HETATM   70  H   UNK  0001       9.165   6.780   1.163
HETATM   71  H   UNK  0001       8.635   4.627   4.860
HETATM   72  H   UNK  0001       6.420   5.650   5.138
HETATM   73  H   UNK  0001       6.951   7.803   1.441
HETATM   74  C   UNK  0001       9.168  -0.588   3.023
HETATM   75  C   UNK  0001       6.657  -1.834   3.349
HETATM   76  C   UNK  0001       8.357  -0.281   4.123
HETATM   77  C   UNK  0001       8.689  -1.487   2.062
HETATM   78  C   UNK  0001       7.446  -2.104   2.223
HETATM   79  C   UNK  0001       7.114  -0.898   4.285
HETATM   80  H   UNK  0001       8.695   0.433   4.871
HETATM   81  H   UNK  0001       9.288  -1.724   1.186
HETATM   82  H   UNK  0001       7.103  -2.809   1.470
HETATM   83  H   UNK  0001       6.511  -0.652   5.155
HETATM   84  C   UNK  0001       9.935   2.528  -2.326
HETATM   85  C   UNK  0001       7.722   2.492  -4.077
HETATM   86  C   UNK  0001       9.379   1.313  -2.746
HETATM   87  C   UNK  0001       9.344   3.724  -2.752
HETATM   88  C   UNK  0001       8.248   3.706  -3.619
HETATM   89  C   UNK  0001       8.283   1.295  -3.612
HETATM   90  H   UNK  0001       9.803   0.371  -2.410
HETATM   91  H   UNK  0001       9.741   4.681  -2.422
HETATM   92  H   UNK  0001       7.817   4.649  -3.946
HETATM   93  H   UNK  0001       7.879   0.339  -3.934
HETATM   94  H   UNK  0001       6.700   1.606  -5.736
HETATM   95  H   UNK  0001       6.675   3.338  -5.741
HETATM   96  H   UNK  0001       5.186  -2.706   4.636
HETATM   97  H   UNK  0001       5.424  -3.573   3.155
HETATM   98  H   UNK  0001       5.250   8.527   3.122
HETATM   99  H   UNK  0001       5.037   7.662   4.608
HETATM  100  H   UNK  0001      10.907   4.950   3.871
HETATM  101  H   UNK  0001      11.120   5.815   2.385
HETATM  102  H   UNK  0001      11.777   3.423  -1.702
HETATM  103  H   UNK  0001      11.802   1.691  -1.697
HETATM  104  H   UNK  0001      11.213  -0.697   2.403
HETATM  105  H   UNK  0001      10.975   0.169   3.884
CONECT    1    4    3   13
CONECT    2    5    6    9
CONECT    3    6    1    7
CONECT    4    1    5    8
CONECT    5    4    2   16
CONECT    6    2    3   10
CONECT    7    3
CONECT    8    4
CONECT    9    2
CONECT   10   11   12    6   29
CONECT   11   10
CONECT   12   10
CONECT   13   14   15    1   19
CONECT   14   13
CONECT   15   13
CONECT   16   17   18    5   39
CONECT   17   16
CONECT   18   16
CONECT   19   22   21   13
CONECT   20   23   24   49
CONECT   21   24   19   25
CONECT   22   19   23   26
CONECT   23   22   20   27
CONECT   24   20   21   28
CONECT   25   21
CONECT   26   22
CONECT   27   23
CONECT   28   24
CONECT   29   32   31   10
CONECT   30   33   34   50
CONECT   31   34   29   35
CONECT   32   29   33   36
CONECT   33   32   30   37
CONECT   34   30   31   38
CONECT   35   31
CONECT   36   32
CONECT   37   33
CONECT   38   34
CONECT   39   42   41   16
CONECT   40   43   44   51
CONECT   41   44   39   45
CONECT   42   39   43   46
CONECT   43   42   40   47
CONECT   44   40   41   48
CONECT   45   41
CONECT   46   42
CONECT   47   43
CONECT   48   44
CONECT   49   20   85   94   95
CONECT   50   30   75   96   97
CONECT   51   40   65   98   99
CONECT   52   55   54   62
CONECT   53   56   57   60
CONECT   54   57   52   58
CONECT   55   52   56   59
CONECT   56   55   53   63
CONECT   57   53   54   61
CONECT   58   54
CONECT   59   55
CONECT   60   53
CONECT   61   57   74  104  105
CONECT   62   52   64  100  101
CONECT   63   56   84  102  103
CONECT   64   67   66   62
CONECT   65   68   69   51
CONECT   66   69   64   70
CONECT   67   64   68   71
CONECT   68   67   65   72
CONECT   69   65   66   73
CONECT   70   66
CONECT   71   67
CONECT   72   68
CONECT   73   69
CONECT   74   77   76   61
CONECT   75   78   79   50
CONECT   76   79   74   80
CONECT   77   74   78   81
CONECT   78   77   75   82
CONECT   79   75   76   83
CONECT   80   76
CONECT   81   77
CONECT   82   78
CONECT   83   79
CONECT   84   87   86   63
CONECT   85   88   89   49
CONECT   86   89   84   90
CONECT   87   84   88   91
CONECT   88   87   85   92
CONECT   89   85   86   93
CONECT   90   86
CONECT   91   87
CONECT   92   88
CONECT   93   89
CONECT   94   49
CONECT   95   49
CONECT   96   50
CONECT   97   50
CONECT   98   51
CONECT   99   51
CONECT  100   62
CONECT  101   62
CONECT  102   63
CONECT  103   63
CONECT  104   61
CONECT  105   61
END
