# Supplementary material for: CageCavityCalc (C3): A Computational Tool for Calculating and Visualizing Cavities in Molecular Cages
Source: J Chem Inf Model. 2024 Jul 9;64(14):5604–16. doi: 10.1021/acs.jcim.4c00355 (PMC11267575; doi:10.1021/acs.jcim.4c00355)
Supplement: Supplementary file 2 — ci4c00355_si_002.zip [file ci4c00355_si_002.zip › CageCavityCalc-v.1.0.5/CageCavityCalc/examples/12_test_cage/test_box_cavity.pdb]

ATOM      1  D  HOH     1      -0.788  -4.024  -4.826  1.00  1.00           H  
ATOM      2  D  HOH     2       0.212  -4.024  -4.826  1.00  1.00           H  
ATOM      3  D  HOH     3       1.212  -4.024  -4.826  1.00  1.00           H  
ATOM      4  D  HOH     4       2.212  -4.024  -4.826  1.00  1.00           H  
ATOM      5  D  HOH     5       3.212  -4.024  -4.826  1.00  1.00           H  
ATOM      6  D  HOH     6       4.212  -4.024  -4.826  1.00  1.00           H  
ATOM      7  D  HOH     7       5.212  -4.024  -4.826  1.00  1.00           H  
ATOM      8  D  HOH     8       6.212  -4.024  -4.826  1.00  1.00           H  
ATOM      9  D  HOH     9       7.212  -4.024  -4.826  1.00  1.00           H  
ATOM     10  D  HOH    10       8.212  -4.024  -4.826  1.00  1.00           H  
ATOM     11  D  HOH    11       9.212  -4.024  -4.826  1.00  1.00           H  
ATOM     12  D  HOH    12      10.212  -4.024  -4.826  1.00  1.00           H  
ATOM     13  D  HOH    13      11.212  -4.024  -4.826  1.00  1.00           H  
ATOM     14  D  HOH    14      12.212  -4.024  -4.826  1.00  1.00           H  
ATOM     15  D  HOH    15      -0.788  -3.024  -4.826  1.00  1.00           H  
ATOM     16  D  HOH    16       0.212  -3.024  -4.826  1.00  1.00           H  
ATOM     17  D  HOH    17       1.212  -3.024  -4.826  1.00  1.00           H  
ATOM     18  D  HOH    18       2.212  -3.024  -4.826  1.00  1.00           H  
ATOM     19  D  HOH    19       3.212  -3.024  -4.826  1.00  1.00           H  
ATOM     20  D  HOH    20       4.212  -3.024  -4.826  1.00  1.00           H  
ATOM     21  D  HOH    21       5.212  -3.024  -4.826  1.00  1.00           H  
ATOM     22  D  HOH    22       6.212  -3.024  -4.826  1.00  1.00           H  
ATOM     23  D  HOH    23       7.212  -3.024  -4.826  1.00  1.00           H  
ATOM     24  D  HOH    24       8.212  -3.024  -4.826  1.00  1.00           H  
ATOM     25  D  HOH    25       9.212  -3.024  -4.826  1.00  1.00           H  
ATOM     26  D  HOH    26      10.212  -3.024  -4.826  1.00  1.00           H  
ATOM     27  D  HOH    27      11.212  -3.024  -4.826  1.00  1.00           H  
ATOM     28  D  HOH    28      12.212  -3.024  -4.826  1.00  1.00           H  
ATOM     29  D  HOH    29      -0.788  -2.024  -4.826  1.00  1.00           H  
ATOM     30  D  HOH    30       0.212  -2.024  -4.826  1.00  1.00           H  
ATOM     31  D  HOH    31       1.212  -2.024  -4.826  1.00  1.00           H  
ATOM     32  D  HOH    32       2.212  -2.024  -4.826  1.00  1.00           H  
ATOM     33  D  HOH    33       3.212  -2.024  -4.826  1.00  1.00           H  
ATOM     34  D  HOH    34       4.212  -2.024  -4.826  1.00  1.00           H  
ATOM     35  D  HOH    35       5.212  -2.024  -4.826  1.00  1.00           H  
ATOM     36  D  HOH    36       6.212  -2.024  -4.826  1.00  1.00           H  
ATOM     37  D  HOH    37       7.212  -2.024  -4.826  1.00  1.00           H  
ATOM     38  D  HOH    38       8.212  -2.024  -4.826  1.00  1.00           H  
ATOM     39  D  HOH    39       9.212  -2.024  -4.826  1.00  1.00           H  
ATOM     40  D  HOH    40      10.212  -2.024  -4.826  1.00  1.00           H  
ATOM     41  D  HOH    41      11.212  -2.024  -4.826  1.00  1.00           H  
ATOM     42  D  HOH    42      12.212  -2.024  -4.826  1.00  1.00           H  
ATOM     43  D  HOH    43      -0.788  -1.024  -4.826  1.00  1.00           H  
ATOM     44  D  HOH    44       0.212  -1.024  -4.826  1.00  1.00           H  
ATOM     45  D  HOH    45       1.212  -1.024  -4.826  1.00  1.00           H  
ATOM     46  D  HOH    46       2.212  -1.024  -4.826  1.00  1.00           H  
ATOM     47  D  HOH    47       3.212  -1.024  -4.826  1.00  1.00           H  
ATOM     48  D  HOH    48       4.212  -1.024  -4.826  1.00  1.00           H  
ATOM     49  D  HOH    49       5.212  -1.024  -4.826  1.00  1.00           H  
ATOM     50  D  HOH    50       6.212  -1.024  -4.826  1.00  1.00           H  
ATOM     51  D  HOH    51       7.212  -1.024  -4.826  1.00  1.00           H  
ATOM     52  D  HOH    52       8.212  -1.024  -4.826  1.00  1.00           H  
ATOM     53  D  HOH    53       9.212  -1.024  -4.826  1.00  1.00           H  
ATOM     54  D  HOH    54      10.212  -1.024  -4.826  1.00  1.00           H  
ATOM     55  D  HOH    55      11.212  -1.024  -4.826  1.00  1.00           H  
ATOM     56  D  HOH    56      12.212  -1.024  -4.826  1.00  1.00           H  
ATOM     57  D  HOH    57      -0.788  -0.024  -4.826  1.00  1.00           H  
ATOM     58  D  HOH    58       0.212  -0.024  -4.826  1.00  1.00           H  
ATOM     59  D  HOH    59       1.212  -0.024  -4.826  1.00  1.00           H  
ATOM     60  D  HOH    60       2.212  -0.024  -4.826  1.00  1.00           H  
ATOM     61  D  HOH    61       3.212  -0.024  -4.826  1.00  1.00           H  
ATOM     62  D  HOH    62       4.212  -0.024  -4.826  1.00  1.00           H  
ATOM     63  D  HOH    63       5.212  -0.024  -4.826  1.00  1.00           H  
ATOM     64  D  HOH    64       6.212  -0.024  -4.826  1.00  1.00           H  
ATOM     65  D  HOH    65       7.212  -0.024  -4.826  1.00  1.00           H  
ATOM     66  D  HOH    66       8.212  -0.024  -4.826  1.00  1.00           H  
ATOM     67  D  HOH    67       9.212  -0.024  -4.826  1.00  1.00           H  
ATOM     68  D  HOH    68      10.212  -0.024  -4.826  1.00  1.00           H  
ATOM     69  D  HOH    69      11.212  -0.024  -4.826  1.00  1.00           H  
ATOM     70  D  HOH    70      12.212  -0.024  -4.826  1.00  1.00           H  
ATOM     71  D  HOH    71      -0.788   0.976  -4.826  1.00  1.00           H  
ATOM     72  D  HOH    72       0.212   0.976  -4.826  1.00  1.00           H  
ATOM     73  D  HOH    73       1.212   0.976  -4.826  1.00  1.00           H  
ATOM     74  D  HOH    74       2.212   0.976  -4.826  1.00  1.00           H  
ATOM     75  D  HOH    75       3.212   0.976  -4.826  1.00  1.00           H  
ATOM     76  D  HOH    76       4.212   0.976  -4.826  1.00  1.00           H  
ATOM     77  D  HOH    77       5.212   0.976  -4.826  1.00  1.00           H  
ATOM     78  D  HOH    78       6.212   0.976  -4.826  1.00  1.00           H  
ATOM     79  D  HOH    79       7.212   0.976  -4.826  1.00  1.00           H  
ATOM     80  D  HOH    80       8.212   0.976  -4.826  1.00  1.00           H  
ATOM     81  D  HOH    81       9.212   0.976  -4.826  1.00  1.00           H  
ATOM     82  D  HOH    82      10.212   0.976  -4.826  1.00  1.00           H  
ATOM     83  D  HOH    83      11.212   0.976  -4.826  1.00  1.00           H  
ATOM     84  D  HOH    84      12.212   0.976  -4.826  1.00  1.00           H  
ATOM     85  D  HOH    85      -0.788   1.976  -4.826  1.00  1.00           H  
ATOM     86  D  HOH    86       0.212   1.976  -4.826  1.00  1.00           H  
ATOM     87  D  HOH    87       1.212   1.976  -4.826  1.00  1.00           H  
ATOM     88  D  HOH    88       2.212   1.976  -4.826  1.00  1.00           H  
ATOM     89  D  HOH    89       3.212   1.976  -4.826  1.00  1.00           H  
ATOM     90  D  HOH    90       4.212   1.976  -4.826  1.00  1.00           H  
ATOM     91  D  HOH    91       5.212   1.976  -4.826  1.00  1.00           H  
ATOM     92  D  HOH    92       6.212   1.976  -4.826  1.00  1.00           H  
ATOM     93  D  HOH    93       7.212   1.976  -4.826  1.00  1.00           H  
ATOM     94  D  HOH    94       8.212   1.976  -4.826  1.00  1.00           H  
ATOM     95  D  HOH    95       9.212   1.976  -4.826  1.00  1.00           H  
ATOM     96  D  HOH    96      10.212   1.976  -4.826  1.00  1.00           H  
ATOM     97  D  HOH    97      11.212   1.976  -4.826  1.00  1.00           H  
ATOM     98  D  HOH    98      12.212   1.976  -4.826  1.00  1.00           H  
ATOM     99  D  HOH    99      -0.788   2.976  -4.826  1.00  1.00           H  
ATOM    100  D  HOH   100       0.212   2.976  -4.826  1.00  1.00           H  
ATOM    101  D  HOH   101       1.212   2.976  -4.826  1.00  1.00           H  
ATOM    102  D  HOH   102       2.212   2.976  -4.826  1.00  1.00           H  
ATOM    103  D  HOH   103       3.212   2.976  -4.826  1.00  1.00           H  
ATOM    104  D  HOH   104       4.212   2.976  -4.826  1.00  1.00           H  
ATOM    105  D  HOH   105       5.212   2.976  -4.826  1.00  1.00           H  
ATOM    106  D  HOH   106       6.212   2.976  -4.826  1.00  1.00           H  
ATOM    107  D  HOH   107       7.212   2.976  -4.826  1.00  1.00           H  
ATOM    108  D  HOH   108       8.212   2.976  -4.826  1.00  1.00           H  
ATOM    109  D  HOH   109       9.212   2.976  -4.826  1.00  1.00           H  
ATOM    110  D  HOH   110      10.212   2.976  -4.826  1.00  1.00           H  
ATOM    111  D  HOH   111      11.212   2.976  -4.826  1.00  1.00           H  
ATOM    112  D  HOH   112      12.212   2.976  -4.826  1.00  1.00           H  
ATOM    113  D  HOH   113      -0.788   3.976  -4.826  1.00  1.00           H  
ATOM    114  D  HOH   114       0.212   3.976  -4.826  1.00  1.00           H  
ATOM    115  D  HOH   115       1.212   3.976  -4.826  1.00  1.00           H  
ATOM    116  D  HOH   116       2.212   3.976  -4.826  1.00  1.00           H  
ATOM    117  D  HOH   117       3.212   3.976  -4.826  1.00  1.00           H  
ATOM    118  D  HOH   118       4.212   3.976  -4.826  1.00  1.00           H  
ATOM    119  D  HOH   119       5.212   3.976  -4.826  1.00  1.00           H  
ATOM    120  D  HOH   120       6.212   3.976  -4.826  1.00  1.00           H  
ATOM    121  D  HOH   121       7.212   3.976  -4.826  1.00  1.00           H  
ATOM    122  D  HOH   122       8.212   3.976  -4.826  1.00  1.00           H  
ATOM    123  D  HOH   123       9.212   3.976  -4.826  1.00  1.00           H  
ATOM    124  D  HOH   124      10.212   3.976  -4.826  1.00  1.00           H  
ATOM    125  D  HOH   125      11.212   3.976  -4.826  1.00  1.00           H  
ATOM    126  D  HOH   126      12.212   3.976  -4.826  1.00  1.00           H  
ATOM    127  D  HOH   127      -0.788   4.976  -4.826  1.00  1.00           H  
ATOM    128  D  HOH   128       0.212   4.976  -4.826  1.00  1.00           H  
ATOM    129  D  HOH   129       1.212   4.976  -4.826  1.00  1.00           H  
ATOM    130  D  HOH   130       2.212   4.976  -4.826  1.00  1.00           H  
ATOM    131  D  HOH   131       3.212   4.976  -4.826  1.00  1.00           H  
ATOM    132  D  HOH   132       4.212   4.976  -4.826  1.00  1.00           H  
ATOM    133  D  HOH   133       5.212   4.976  -4.826  1.00  1.00           H  
ATOM    134  D  HOH   134       6.212   4.976  -4.826  1.00  1.00           H  
ATOM    135  D  HOH   135       7.212   4.976  -4.826  1.00  1.00           H  
ATOM    136  D  HOH   136       8.212   4.976  -4.826  1.00  1.00           H  
ATOM    137  D  HOH   137       9.212   4.976  -4.826  1.00  1.00           H  
ATOM    138  D  HOH   138      10.212   4.976  -4.826  1.00  1.00           H  
ATOM    139  D  HOH   139      11.212   4.976  -4.826  1.00  1.00           H  
ATOM    140  D  HOH   140      12.212   4.976  -4.826  1.00  1.00           H  
ATOM    141  D  HOH   141      -0.788   5.976  -4.826  1.00  1.00           H  
ATOM    142  D  HOH   142       0.212   5.976  -4.826  1.00  1.00           H  
ATOM    143  D  HOH   143       1.212   5.976  -4.826  1.00  1.00           H  
ATOM    144  D  HOH   144       2.212   5.976  -4.826  1.00  1.00           H  
ATOM    145  D  HOH   145       3.212   5.976  -4.826  1.00  1.00           H  
ATOM    146  D  HOH   146       4.212   5.976  -4.826  1.00  1.00           H  
ATOM    147  D  HOH   147       5.212   5.976  -4.826  1.00  1.00           H  
ATOM    148  D  HOH   148       6.212   5.976  -4.826  1.00  1.00           H  
ATOM    149  D  HOH   149       7.212   5.976  -4.826  1.00  1.00           H  
ATOM    150  D  HOH   150       8.212   5.976  -4.826  1.00  1.00           H  
ATOM    151  D  HOH   151       9.212   5.976  -4.826  1.00  1.00           H  
ATOM    152  D  HOH   152      10.212   5.976  -4.826  1.00  1.00           H  
ATOM    153  D  HOH   153      11.212   5.976  -4.826  1.00  1.00           H  
ATOM    154  D  HOH   154      12.212   5.976  -4.826  1.00  1.00           H  
ATOM    155  D  HOH   155      -0.788   6.976  -4.826  1.00  1.00           H  
ATOM    156  D  HOH   156       0.212   6.976  -4.826  1.00  1.00           H  
ATOM    157  D  HOH   157       1.212   6.976  -4.826  1.00  1.00           H  
ATOM    158  D  HOH   158       2.212   6.976  -4.826  1.00  1.00           H  
ATOM    159  D  HOH   159       3.212   6.976  -4.826  1.00  1.00           H  
ATOM    160  D  HOH   160       4.212   6.976  -4.826  1.00  1.00           H  
ATOM    161  D  HOH   161       5.212   6.976  -4.826  1.00  1.00           H  
ATOM    162  D  HOH   162       6.212   6.976  -4.826  1.00  1.00           H  
ATOM    163  D  HOH   163       7.212   6.976  -4.826  1.00  1.00           H  
ATOM    164  D  HOH   164       8.212   6.976  -4.826  1.00  1.00           H  
ATOM    165  D  HOH   165       9.212   6.976  -4.826  1.00  1.00           H  
ATOM    166  D  HOH   166      10.212   6.976  -4.826  1.00  1.00           H  
ATOM    167  D  HOH   167      11.212   6.976  -4.826  1.00  1.00           H  
ATOM    168  D  HOH   168      12.212   6.976  -4.826  1.00  1.00           H  
ATOM    169  D  HOH   169      -0.788   7.976  -4.826  1.00  1.00           H  
ATOM    170  D  HOH   170       0.212   7.976  -4.826  1.00  1.00           H  
ATOM    171  D  HOH   171       1.212   7.976  -4.826  1.00  1.00           H  
ATOM    172  D  HOH   172       2.212   7.976  -4.826  1.00  1.00           H  
ATOM    173  D  HOH   173       3.212   7.976  -4.826  1.00  1.00           H  
ATOM    174  D  HOH   174       4.212   7.976  -4.826  1.00  1.00           H  
ATOM    175  D  HOH   175       5.212   7.976  -4.826  1.00  1.00           H  
ATOM    176  D  HOH   176       6.212   7.976  -4.826  1.00  1.00           H  
ATOM    177  D  HOH   177       7.212   7.976  -4.826  1.00  1.00           H  
ATOM    178  D  HOH   178       8.212   7.976  -4.826  1.00  1.00           H  
ATOM    179  D  HOH   179       9.212   7.976  -4.826  1.00  1.00           H  
ATOM    180  D  HOH   180      10.212   7.976  -4.826  1.00  1.00           H  
ATOM    181  D  HOH   181      11.212   7.976  -4.826  1.00  1.00           H  
ATOM    182  D  HOH   182      12.212   7.976  -4.826  1.00  1.00           H  
ATOM    183  D  HOH   183      -0.788   8.976  -4.826  1.00  1.00           H  
ATOM    184  D  HOH   184       0.212   8.976  -4.826  1.00  1.00           H  
ATOM    185  D  HOH   185       1.212   8.976  -4.826  1.00  1.00           H  
ATOM    186  D  HOH   186       2.212   8.976  -4.826  1.00  1.00           H  
ATOM    187  D  HOH   187       3.212   8.976  -4.826  1.00  1.00           H  
ATOM    188  D  HOH   188       4.212   8.976  -4.826  1.00  1.00           H  
ATOM    189  D  HOH   189       5.212   8.976  -4.826  1.00  1.00           H  
ATOM    190  D  HOH   190       6.212   8.976  -4.826  1.00  1.00           H  
ATOM    191  D  HOH   191       7.212   8.976  -4.826  1.00  1.00           H  
ATOM    192  D  HOH   192       8.212   8.976  -4.826  1.00  1.00           H  
ATOM    193  D  HOH   193       9.212   8.976  -4.826  1.00  1.00           H  
ATOM    194  D  HOH   194      10.212   8.976  -4.826  1.00  1.00           H  
ATOM    195  D  HOH   195      11.212   8.976  -4.826  1.00  1.00           H  
ATOM    196  D  HOH   196      12.212   8.976  -4.826  1.00  1.00           H  
ATOM    197  D  HOH   197      -0.788  -4.024  -3.826  1.00  1.00           H  
ATOM    198  D  HOH   198       0.212  -4.024  -3.826  1.00  1.00           H  
ATOM    199  D  HOH   199       1.212  -4.024  -3.826  1.00  1.00           H  
ATOM    200  D  HOH   200       2.212  -4.024  -3.826  1.00  1.00           H  
ATOM    201  D  HOH   201       3.212  -4.024  -3.826  1.00  1.00           H  
ATOM    202  D  HOH   202       4.212  -4.024  -3.826  1.00  1.00           H  
ATOM    203  D  HOH   203       5.212  -4.024  -3.826  1.00  1.00           H  
ATOM    204  D  HOH   204       6.212  -4.024  -3.826  1.00  1.00           H  
ATOM    205  D  HOH   205       7.212  -4.024  -3.826  1.00  1.00           H  
ATOM    206  D  HOH   206       8.212  -4.024  -3.826  1.00  1.00           H  
ATOM    207  D  HOH   207       9.212  -4.024  -3.826  1.00  1.00           H  
ATOM    208  D  HOH   208      10.212  -4.024  -3.826  1.00  1.00           H  
ATOM    209  D  HOH   209      11.212  -4.024  -3.826  1.00  1.00           H  
ATOM    210  D  HOH   210      12.212  -4.024  -3.826  1.00  1.00           H  
ATOM    211  D  HOH   211      -0.788  -3.024  -3.826  1.00  1.00           H  
ATOM    212  D  HOH   212       0.212  -3.024  -3.826  1.00  1.00           H  
ATOM    213  D  HOH   213       1.212  -3.024  -3.826  1.00  1.00           H  
ATOM    214  D  HOH   214       2.212  -3.024  -3.826  1.00  1.00           H  
ATOM    215  D  HOH   215       3.212  -3.024  -3.826  1.00  1.00           H  
ATOM    216  D  HOH   216       4.212  -3.024  -3.826  1.00  1.00           H  
ATOM    217  D  HOH   217       5.212  -3.024  -3.826  1.00  1.00           H  
ATOM    218  D  HOH   218       6.212  -3.024  -3.826  1.00  1.00           H  
ATOM    219  D  HOH   219       7.212  -3.024  -3.826  1.00  1.00           H  
ATOM    220  D  HOH   220       8.212  -3.024  -3.826  1.00  1.00           H  
ATOM    221  D  HOH   221       9.212  -3.024  -3.826  1.00  1.00           H  
ATOM    222  D  HOH   222      10.212  -3.024  -3.826  1.00  1.00           H  
ATOM    223  D  HOH   223      11.212  -3.024  -3.826  1.00  1.00           H  
ATOM    224  D  HOH   224      12.212  -3.024  -3.826  1.00  1.00           H  
ATOM    225  D  HOH   225      -0.788  -2.024  -3.826  1.00  1.00           H  
ATOM    226  D  HOH   226       0.212  -2.024  -3.826  1.00  1.00           H  
ATOM    227  D  HOH   227       1.212  -2.024  -3.826  1.00  1.00           H  
ATOM    228  D  HOH   228       2.212  -2.024  -3.826  1.00  1.00           H  
ATOM    229  D  HOH   229       3.212  -2.024  -3.826  1.00  1.00           H  
ATOM    230  D  HOH   230       4.212  -2.024  -3.826  1.00  1.00           H  
ATOM    231  D  HOH   231       5.212  -2.024  -3.826  1.00  1.00           H  
ATOM    232  D  HOH   232       6.212  -2.024  -3.826  1.00  1.00           H  
ATOM    233  D  HOH   233       7.212  -2.024  -3.826  1.00  1.00           H  
ATOM    234  D  HOH   234       8.212  -2.024  -3.826  1.00  1.00           H  
ATOM    235  D  HOH   235       9.212  -2.024  -3.826  1.00  1.00           H  
ATOM    236  D  HOH   236      10.212  -2.024  -3.826  1.00  1.00           H  
ATOM    237  D  HOH   237      11.212  -2.024  -3.826  1.00  1.00           H  
ATOM    238  D  HOH   238      12.212  -2.024  -3.826  1.00  1.00           H  
ATOM    239  D  HOH   239      -0.788  -1.024  -3.826  1.00  1.00           H  
ATOM    240  D  HOH   240       0.212  -1.024  -3.826  1.00  1.00           H  
ATOM    241  D  HOH   241       1.212  -1.024  -3.826  1.00  1.00           H  
ATOM    242  D  HOH   242       2.212  -1.024  -3.826  1.00  1.00           H  
ATOM    243  D  HOH   243       3.212  -1.024  -3.826  1.00  1.00           H  
ATOM    244  D  HOH   244       4.212  -1.024  -3.826  1.00  1.00           H  
ATOM    245  D  HOH   245       5.212  -1.024  -3.826  1.00  1.00           H  
ATOM    246  D  HOH   246       6.212  -1.024  -3.826  1.00  1.00           H  
ATOM    247  D  HOH   247       7.212  -1.024  -3.826  1.00  1.00           H  
ATOM    248  D  HOH   248       8.212  -1.024  -3.826  1.00  1.00           H  
ATOM    249  D  HOH   249       9.212  -1.024  -3.826  1.00  1.00           H  
ATOM    250  D  HOH   250      10.212  -1.024  -3.826  1.00  1.00           H  
ATOM    251  D  HOH   251      11.212  -1.024  -3.826  1.00  1.00           H  
ATOM    252  D  HOH   252      12.212  -1.024  -3.826  1.00  1.00           H  
ATOM    253  D  HOH   253      -0.788  -0.024  -3.826  1.00  1.00           H  
ATOM    254  D  HOH   254       0.212  -0.024  -3.826  1.00  1.00           H  
ATOM    255  D  HOH   255       1.212  -0.024  -3.826  1.00  1.00           H  
ATOM    256  D  HOH   256       2.212  -0.024  -3.826  1.00  1.00           H  
ATOM    257  D  HOH   257       3.212  -0.024  -3.826  1.00  1.00           H  
ATOM    258  D  HOH   258       4.212  -0.024  -3.826  1.00  1.00           H  
ATOM    259  D  HOH   259       5.212  -0.024  -3.826  1.00  1.00           H  
ATOM    260  D  HOH   260       6.212  -0.024  -3.826  1.00  1.00           H  
ATOM    261  D  HOH   261       7.212  -0.024  -3.826  1.00  1.00           H  
ATOM    262  D  HOH   262       8.212  -0.024  -3.826  1.00  1.00           H  
ATOM    263  D  HOH   263       9.212  -0.024  -3.826  1.00  1.00           H  
ATOM    264  D  HOH   264      10.212  -0.024  -3.826  1.00  1.00           H  
ATOM    265  D  HOH   265      11.212  -0.024  -3.826  1.00  1.00           H  
ATOM    266  D  HOH   266      12.212  -0.024  -3.826  1.00  1.00           H  
ATOM    267  D  HOH   267      -0.788   0.976  -3.826  1.00  1.00           H  
ATOM    268  D  HOH   268       0.212   0.976  -3.826  1.00  1.00           H  
ATOM    269  D  HOH   269       1.212   0.976  -3.826  1.00  1.00           H  
ATOM    270  D  HOH   270       2.212   0.976  -3.826  1.00  1.00           H  
ATOM    271  D  HOH   271       3.212   0.976  -3.826  1.00  1.00           H  
ATOM    272  D  HOH   272       4.212   0.976  -3.826  1.00  1.00           H  
ATOM    273  D  HOH   273       5.212   0.976  -3.826  1.00  1.00           H  
ATOM    274  D  HOH   274       6.212   0.976  -3.826  1.00  1.00           H  
ATOM    275  D  HOH   275       7.212   0.976  -3.826  1.00  1.00           H  
ATOM    276  D  HOH   276       8.212   0.976  -3.826  1.00  1.00           H  
ATOM    277  D  HOH   277       9.212   0.976  -3.826  1.00  1.00           H  
ATOM    278  D  HOH   278      10.212   0.976  -3.826  1.00  1.00           H  
ATOM    279  D  HOH   279      11.212   0.976  -3.826  1.00  1.00           H  
ATOM    280  D  HOH   280      12.212   0.976  -3.826  1.00  1.00           H  
ATOM    281  D  HOH   281      -0.788   1.976  -3.826  1.00  1.00           H  
ATOM    282  D  HOH   282       0.212   1.976  -3.826  1.00  1.00           H  
ATOM    283  D  HOH   283       1.212   1.976  -3.826  1.00  1.00           H  
ATOM    284  D  HOH   284       2.212   1.976  -3.826  1.00  1.00           H  
ATOM    285  D  HOH   285       3.212   1.976  -3.826  1.00  1.00           H  
ATOM    286  D  HOH   286       4.212   1.976  -3.826  1.00  1.00           H  
ATOM    287  D  HOH   287       5.212   1.976  -3.826  1.00  1.00           H  
ATOM    288  D  HOH   288       6.212   1.976  -3.826  1.00  1.00           H  
ATOM    289  D  HOH   289       7.212   1.976  -3.826  1.00  1.00           H  
ATOM    290  D  HOH   290       8.212   1.976  -3.826  1.00  1.00           H  
ATOM    291  D  HOH   291       9.212   1.976  -3.826  1.00  1.00           H  
ATOM    292  D  HOH   292      10.212   1.976  -3.826  1.00  1.00           H  
ATOM    293  D  HOH   293      11.212   1.976  -3.826  1.00  1.00           H  
ATOM    294  D  HOH   294      12.212   1.976  -3.826  1.00  1.00           H  
ATOM    295  D  HOH   295      -0.788   2.976  -3.826  1.00  1.00           H  
ATOM    296  D  HOH   296       0.212   2.976  -3.826  1.00  1.00           H  
ATOM    297  D  HOH   297       1.212   2.976  -3.826  1.00  1.00           H  
ATOM    298  D  HOH   298       2.212   2.976  -3.826  1.00  1.00           H  
ATOM    299  D  HOH   299       3.212   2.976  -3.826  1.00  1.00           H  
ATOM    300  D  HOH   300       4.212   2.976  -3.826  1.00  1.00           H  
ATOM    301  D  HOH   301       5.212   2.976  -3.826  1.00  1.00           H  
ATOM    302  D  HOH   302       6.212   2.976  -3.826  1.00  1.00           H  
ATOM    303  D  HOH   303       7.212   2.976  -3.826  1.00  1.00           H  
ATOM    304  D  HOH   304       8.212   2.976  -3.826  1.00  1.00           H  
ATOM    305  D  HOH   305       9.212   2.976  -3.826  1.00  1.00           H  
ATOM    306  D  HOH   306      10.212   2.976  -3.826  1.00  1.00           H  
ATOM    307  D  HOH   307      11.212   2.976  -3.826  1.00  1.00           H  
ATOM    308  D  HOH   308      12.212   2.976  -3.826  1.00  1.00           H  
ATOM    309  D  HOH   309      -0.788   3.976  -3.826  1.00  1.00           H  
ATOM    310  D  HOH   310       0.212   3.976  -3.826  1.00  1.00           H  
ATOM    311  D  HOH   311       1.212   3.976  -3.826  1.00  1.00           H  
ATOM    312  D  HOH   312       2.212   3.976  -3.826  1.00  1.00           H  
ATOM    313  D  HOH   313       3.212   3.976  -3.826  1.00  1.00           H  
ATOM    314  D  HOH   314       4.212   3.976  -3.826  1.00  1.00           H  
ATOM    315  D  HOH   315       5.212   3.976  -3.826  1.00  1.00           H  
ATOM    316  D  HOH   316       6.212   3.976  -3.826  1.00  1.00           H  
ATOM    317  D  HOH   317       7.212   3.976  -3.826  1.00  1.00           H  
ATOM    318  D  HOH   318       8.212   3.976  -3.826  1.00  1.00           H  
ATOM    319  D  HOH   319       9.212   3.976  -3.826  1.00  1.00           H  
ATOM    320  D  HOH   320      10.212   3.976  -3.826  1.00  1.00           H  
ATOM    321  D  HOH   321      11.212   3.976  -3.826  1.00  1.00           H  
ATOM    322  D  HOH   322      12.212   3.976  -3.826  1.00  1.00           H  
ATOM    323  D  HOH   323      -0.788   4.976  -3.826  1.00  1.00           H  
ATOM    324  D  HOH   324       0.212   4.976  -3.826  1.00  1.00           H  
ATOM    325  D  HOH   325       1.212   4.976  -3.826  1.00  1.00           H  
ATOM    326  D  HOH   326       2.212   4.976  -3.826  1.00  1.00           H  
ATOM    327  D  HOH   327       3.212   4.976  -3.826  1.00  1.00           H  
ATOM    328  D  HOH   328       4.212   4.976  -3.826  1.00  1.00           H  
ATOM    329  D  HOH   329       5.212   4.976  -3.826  1.00  1.00           H  
ATOM    330  D  HOH   330       6.212   4.976  -3.826  1.00  1.00           H  
ATOM    331  D  HOH   331       7.212   4.976  -3.826  1.00  1.00           H  
ATOM    332  D  HOH   332       8.212   4.976  -3.826  1.00  1.00           H  
ATOM    333  D  HOH   333       9.212   4.976  -3.826  1.00  1.00           H  
ATOM    334  D  HOH   334      10.212   4.976  -3.826  1.00  1.00           H  
ATOM    335  D  HOH   335      11.212   4.976  -3.826  1.00  1.00           H  
ATOM    336  D  HOH   336      12.212   4.976  -3.826  1.00  1.00           H  
ATOM    337  D  HOH   337      -0.788   5.976  -3.826  1.00  1.00           H  
ATOM    338  D  HOH   338       0.212   5.976  -3.826  1.00  1.00           H  
ATOM    339  D  HOH   339       1.212   5.976  -3.826  1.00  1.00           H  
ATOM    340  D  HOH   340       2.212   5.976  -3.826  1.00  1.00           H  
ATOM    341  D  HOH   341       3.212   5.976  -3.826  1.00  1.00           H  
ATOM    342  D  HOH   342       4.212   5.976  -3.826  1.00  1.00           H  
ATOM    343  D  HOH   343       5.212   5.976  -3.826  1.00  1.00           H  
ATOM    344  D  HOH   344       6.212   5.976  -3.826  1.00  1.00           H  
ATOM    345  D  HOH   345       7.212   5.976  -3.826  1.00  1.00           H  
ATOM    346  D  HOH   346       8.212   5.976  -3.826  1.00  1.00           H  
ATOM    347  D  HOH   347       9.212   5.976  -3.826  1.00  1.00           H  
ATOM    348  D  HOH   348      10.212   5.976  -3.826  1.00  1.00           H  
ATOM    349  D  HOH   349      11.212   5.976  -3.826  1.00  1.00           H  
ATOM    350  D  HOH   350      12.212   5.976  -3.826  1.00  1.00           H  
ATOM    351  D  HOH   351      -0.788   6.976  -3.826  1.00  1.00           H  
ATOM    352  D  HOH   352       0.212   6.976  -3.826  1.00  1.00           H  
ATOM    353  D  HOH   353       1.212   6.976  -3.826  1.00  1.00           H  
ATOM    354  D  HOH   354       2.212   6.976  -3.826  1.00  1.00           H  
ATOM    355  D  HOH   355       3.212   6.976  -3.826  1.00  1.00           H  
ATOM    356  D  HOH   356       4.212   6.976  -3.826  1.00  1.00           H  
ATOM    357  D  HOH   357       5.212   6.976  -3.826  1.00  1.00           H  
ATOM    358  D  HOH   358       6.212   6.976  -3.826  1.00  1.00           H  
ATOM    359  D  HOH   359       7.212   6.976  -3.826  1.00  1.00           H  
ATOM    360  D  HOH   360       8.212   6.976  -3.826  1.00  1.00           H  
ATOM    361  D  HOH   361       9.212   6.976  -3.826  1.00  1.00           H  
ATOM    362  D  HOH   362      10.212   6.976  -3.826  1.00  1.00           H  
ATOM    363  D  HOH   363      11.212   6.976  -3.826  1.00  1.00           H  
ATOM    364  D  HOH   364      12.212   6.976  -3.826  1.00  1.00           H  
ATOM    365  D  HOH   365      -0.788   7.976  -3.826  1.00  1.00           H  
ATOM    366  D  HOH   366       0.212   7.976  -3.826  1.00  1.00           H  
ATOM    367  D  HOH   367       1.212   7.976  -3.826  1.00  1.00           H  
ATOM    368  D  HOH   368       2.212   7.976  -3.826  1.00  1.00           H  
ATOM    369  D  HOH   369       3.212   7.976  -3.826  1.00  1.00           H  
ATOM    370  D  HOH   370       4.212   7.976  -3.826  1.00  1.00           H  
ATOM    371  D  HOH   371       5.212   7.976  -3.826  1.00  1.00           H  
ATOM    372  D  HOH   372       6.212   7.976  -3.826  1.00  1.00           H  
ATOM    373  D  HOH   373       7.212   7.976  -3.826  1.00  1.00           H  
ATOM    374  D  HOH   374       8.212   7.976  -3.826  1.00  1.00           H  
ATOM    375  D  HOH   375       9.212   7.976  -3.826  1.00  1.00           H  
ATOM    376  D  HOH   376      10.212   7.976  -3.826  1.00  1.00           H  
ATOM    377  D  HOH   377      11.212   7.976  -3.826  1.00  1.00           H  
ATOM    378  D  HOH   378      12.212   7.976  -3.826  1.00  1.00           H  
ATOM    379  D  HOH   379      -0.788   8.976  -3.826  1.00  1.00           H  
ATOM    380  D  HOH   380       0.212   8.976  -3.826  1.00  1.00           H  
ATOM    381  D  HOH   381       1.212   8.976  -3.826  1.00  1.00           H  
ATOM    382  D  HOH   382       2.212   8.976  -3.826  1.00  1.00           H  
ATOM    383  D  HOH   383       3.212   8.976  -3.826  1.00  1.00           H  
ATOM    384  D  HOH   384       4.212   8.976  -3.826  1.00  1.00           H  
ATOM    385  D  HOH   385       5.212   8.976  -3.826  1.00  1.00           H  
ATOM    386  D  HOH   386       6.212   8.976  -3.826  1.00  1.00           H  
ATOM    387  D  HOH   387       7.212   8.976  -3.826  1.00  1.00           H  
ATOM    388  D  HOH   388       8.212   8.976  -3.826  1.00  1.00           H  
ATOM    389  D  HOH   389       9.212   8.976  -3.826  1.00  1.00           H  
ATOM    390  D  HOH   390      10.212   8.976  -3.826  1.00  1.00           H  
ATOM    391  D  HOH   391      11.212   8.976  -3.826  1.00  1.00           H  
ATOM    392  D  HOH   392      12.212   8.976  -3.826  1.00  1.00           H  
ATOM    393  D  HOH   393      -0.788  -4.024  -2.826  1.00  1.00           H  
ATOM    394  D  HOH   394       0.212  -4.024  -2.826  1.00  1.00           H  
ATOM    395  D  HOH   395       1.212  -4.024  -2.826  1.00  1.00           H  
ATOM    396  D  HOH   396       2.212  -4.024  -2.826  1.00  1.00           H  
ATOM    397  D  HOH   397       3.212  -4.024  -2.826  1.00  1.00           H  
ATOM    398  D  HOH   398       4.212  -4.024  -2.826  1.00  1.00           H  
ATOM    399  D  HOH   399       5.212  -4.024  -2.826  1.00  1.00           H  
ATOM    400  D  HOH   400       6.212  -4.024  -2.826  1.00  1.00           H  
ATOM    401  D  HOH   401       7.212  -4.024  -2.826  1.00  1.00           H  
ATOM    402  D  HOH   402       8.212  -4.024  -2.826  1.00  1.00           H  
ATOM    403  D  HOH   403       9.212  -4.024  -2.826  1.00  1.00           H  
ATOM    404  D  HOH   404      10.212  -4.024  -2.826  1.00  1.00           H  
ATOM    405  D  HOH   405      11.212  -4.024  -2.826  1.00  1.00           H  
ATOM    406  D  HOH   406      12.212  -4.024  -2.826  1.00  1.00           H  
ATOM    407  D  HOH   407      -0.788  -3.024  -2.826  1.00  1.00           H  
ATOM    408  D  HOH   408       0.212  -3.024  -2.826  1.00  1.00           H  
ATOM    409  D  HOH   409       1.212  -3.024  -2.826  1.00  1.00           H  
ATOM    410  D  HOH   410       2.212  -3.024  -2.826  1.00  1.00           H  
ATOM    411  D  HOH   411       3.212  -3.024  -2.826  1.00  1.00           H  
ATOM    412  D  HOH   412       4.212  -3.024  -2.826  1.00  1.00           H  
ATOM    413  D  HOH   413       5.212  -3.024  -2.826  1.00  1.00           H  
ATOM    414  D  HOH   414       6.212  -3.024  -2.826  1.00  1.00           H  
ATOM    415  D  HOH   415       7.212  -3.024  -2.826  1.00  1.00           H  
ATOM    416  D  HOH   416       8.212  -3.024  -2.826  1.00  1.00           H  
ATOM    417  D  HOH   417       9.212  -3.024  -2.826  1.00  1.00           H  
ATOM    418  D  HOH   418      10.212  -3.024  -2.826  1.00  1.00           H  
ATOM    419  D  HOH   419      11.212  -3.024  -2.826  1.00  1.00           H  
ATOM    420  D  HOH   420      12.212  -3.024  -2.826  1.00  1.00           H  
ATOM    421  D  HOH   421      -0.788  -2.024  -2.826  1.00  1.00           H  
ATOM    422  D  HOH   422       0.212  -2.024  -2.826  1.00  1.00           H  
ATOM    423  D  HOH   423       1.212  -2.024  -2.826  1.00  1.00           H  
ATOM    424  D  HOH   424       2.212  -2.024  -2.826  1.00  1.00           H  
ATOM    425  D  HOH   425       3.212  -2.024  -2.826  1.00  1.00           H  
ATOM    426  D  HOH   426       4.212  -2.024  -2.826  1.00  1.00           H  
ATOM    427  D  HOH   427       5.212  -2.024  -2.826  1.00  1.00           H  
ATOM    428  D  HOH   428       6.212  -2.024  -2.826  1.00  1.00           H  
ATOM    429  D  HOH   429       7.212  -2.024  -2.826  1.00  1.00           H  
ATOM    430  D  HOH   430       8.212  -2.024  -2.826  1.00  1.00           H  
ATOM    431  D  HOH   431       9.212  -2.024  -2.826  1.00  1.00           H  
ATOM    432  D  HOH   432      10.212  -2.024  -2.826  1.00  1.00           H  
ATOM    433  D  HOH   433      11.212  -2.024  -2.826  1.00  1.00           H  
ATOM    434  D  HOH   434      12.212  -2.024  -2.826  1.00  1.00           H  
ATOM    435  D  HOH   435      -0.788  -1.024  -2.826  1.00  1.00           H  
ATOM    436  D  HOH   436       0.212  -1.024  -2.826  1.00  1.00           H  
ATOM    437  D  HOH   437       1.212  -1.024  -2.826  1.00  1.00           H  
ATOM    438  D  HOH   438       2.212  -1.024  -2.826  1.00  1.00           H  
ATOM    439  D  HOH   439       3.212  -1.024  -2.826  1.00  1.00           H  
ATOM    440  D  HOH   440       4.212  -1.024  -2.826  1.00  1.00           H  
ATOM    441  D  HOH   441       5.212  -1.024  -2.826  1.00  1.00           H  
ATOM    442  D  HOH   442       6.212  -1.024  -2.826  1.00  1.00           H  
ATOM    443  D  HOH   443       7.212  -1.024  -2.826  1.00  1.00           H  
ATOM    444  D  HOH   444       8.212  -1.024  -2.826  1.00  1.00           H  
ATOM    445  D  HOH   445       9.212  -1.024  -2.826  1.00  1.00           H  
ATOM    446  D  HOH   446      10.212  -1.024  -2.826  1.00  1.00           H  
ATOM    447  D  HOH   447      11.212  -1.024  -2.826  1.00  1.00           H  
ATOM    448  D  HOH   448      12.212  -1.024  -2.826  1.00  1.00           H  
ATOM    449  D  HOH   449      -0.788  -0.024  -2.826  1.00  1.00           H  
ATOM    450  D  HOH   450       0.212  -0.024  -2.826  1.00  1.00           H  
ATOM    451  D  HOH   451       1.212  -0.024  -2.826  1.00  1.00           H  
ATOM    452  D  HOH   452       2.212  -0.024  -2.826  1.00  1.00           H  
ATOM    453  D  HOH   453       3.212  -0.024  -2.826  1.00  1.00           H  
ATOM    454  D  HOH   454       4.212  -0.024  -2.826  1.00  1.00           H  
ATOM    455  D  HOH   455       5.212  -0.024  -2.826  1.00  1.00           H  
ATOM    456  D  HOH   456       6.212  -0.024  -2.826  1.00  1.00           H  
ATOM    457  D  HOH   457       7.212  -0.024  -2.826  1.00  1.00           H  
ATOM    458  D  HOH   458       8.212  -0.024  -2.826  1.00  1.00           H  
ATOM    459  D  HOH   459       9.212  -0.024  -2.826  1.00  1.00           H  
ATOM    460  D  HOH   460      10.212  -0.024  -2.826  1.00  1.00           H  
ATOM    461  D  HOH   461      11.212  -0.024  -2.826  1.00  1.00           H  
ATOM    462  D  HOH   462      12.212  -0.024  -2.826  1.00  1.00           H  
ATOM    463  D  HOH   463      -0.788   0.976  -2.826  1.00  1.00           H  
ATOM    464  D  HOH   464       0.212   0.976  -2.826  1.00  1.00           H  
ATOM    465  D  HOH   465       1.212   0.976  -2.826  1.00  1.00           H  
ATOM    466  D  HOH   466       2.212   0.976  -2.826  1.00  1.00           H  
ATOM    467  D  HOH   467       3.212   0.976  -2.826  1.00  1.00           H  
ATOM    468  D  HOH   468       4.212   0.976  -2.826  1.00  1.00           H  
ATOM    469  D  HOH   469       5.212   0.976  -2.826  1.00  1.00           H  
ATOM    470  D  HOH   470       6.212   0.976  -2.826  1.00  1.00           H  
ATOM    471  D  HOH   471       7.212   0.976  -2.826  1.00  1.00           H  
ATOM    472  D  HOH   472       8.212   0.976  -2.826  1.00  1.00           H  
ATOM    473  D  HOH   473       9.212   0.976  -2.826  1.00  1.00           H  
ATOM    474  D  HOH   474      10.212   0.976  -2.826  1.00  1.00           H  
ATOM    475  D  HOH   475      11.212   0.976  -2.826  1.00  1.00           H  
ATOM    476  D  HOH   476      12.212   0.976  -2.826  1.00  1.00           H  
ATOM    477  D  HOH   477      -0.788   1.976  -2.826  1.00  1.00           H  
ATOM    478  D  HOH   478       0.212   1.976  -2.826  1.00  1.00           H  
ATOM    479  D  HOH   479       1.212   1.976  -2.826  1.00  1.00           H  
ATOM    480  D  HOH   480       2.212   1.976  -2.826  1.00  1.00           H  
ATOM    481  D  HOH   481       3.212   1.976  -2.826  1.00  1.00           H  
ATOM    482  D  HOH   482       4.212   1.976  -2.826  1.00  1.00           H  
ATOM    483  D  HOH   483       5.212   1.976  -2.826  1.00  1.00           H  
ATOM    484  D  HOH   484       6.212   1.976  -2.826  1.00  1.00           H  
ATOM    485  D  HOH   485       7.212   1.976  -2.826  1.00  1.00           H  
ATOM    486  D  HOH   486       8.212   1.976  -2.826  1.00  1.00           H  
ATOM    487  D  HOH   487       9.212   1.976  -2.826  1.00  1.00           H  
ATOM    488  D  HOH   488      10.212   1.976  -2.826  1.00  1.00           H  
ATOM    489  D  HOH   489      11.212   1.976  -2.826  1.00  1.00           H  
ATOM    490  D  HOH   490      12.212   1.976  -2.826  1.00  1.00           H  
ATOM    491  D  HOH   491      -0.788   2.976  -2.826  1.00  1.00           H  
ATOM    492  D  HOH   492       0.212   2.976  -2.826  1.00  1.00           H  
ATOM    493  D  HOH   493       1.212   2.976  -2.826  1.00  1.00           H  
ATOM    494  D  HOH   494       2.212   2.976  -2.826  1.00  1.00           H  
ATOM    495  D  HOH   495       3.212   2.976  -2.826  1.00  1.00           H  
ATOM    496  D  HOH   496       4.212   2.976  -2.826  1.00  1.00           H  
ATOM    497  D  HOH   497       5.212   2.976  -2.826  1.00  1.00           H  
ATOM    498  D  HOH   498       6.212   2.976  -2.826  1.00  1.00           H  
ATOM    499  D  HOH   499       7.212   2.976  -2.826  1.00  1.00           H  
ATOM    500  D  HOH   500       8.212   2.976  -2.826  1.00  1.00           H  
ATOM    501  D  HOH   501       9.212   2.976  -2.826  1.00  1.00           H  
ATOM    502  D  HOH   502      10.212   2.976  -2.826  1.00  1.00           H  
ATOM    503  D  HOH   503      11.212   2.976  -2.826  1.00  1.00           H  
ATOM    504  D  HOH   504      12.212   2.976  -2.826  1.00  1.00           H  
ATOM    505  D  HOH   505      -0.788   3.976  -2.826  1.00  1.00           H  
ATOM    506  D  HOH   506       0.212   3.976  -2.826  1.00  1.00           H  
ATOM    507  D  HOH   507       1.212   3.976  -2.826  1.00  1.00           H  
ATOM    508  D  HOH   508       2.212   3.976  -2.826  1.00  1.00           H  
ATOM    509  D  HOH   509       3.212   3.976  -2.826  1.00  1.00           H  
ATOM    510  D  HOH   510       4.212   3.976  -2.826  1.00  1.00           H  
ATOM    511  D  HOH   511       5.212   3.976  -2.826  1.00  1.00           H  
ATOM    512  D  HOH   512       6.212   3.976  -2.826  1.00  1.00           H  
ATOM    513  D  HOH   513       7.212   3.976  -2.826  1.00  1.00           H  
ATOM    514  D  HOH   514       8.212   3.976  -2.826  1.00  1.00           H  
ATOM    515  D  HOH   515       9.212   3.976  -2.826  1.00  1.00           H  
ATOM    516  D  HOH   516      10.212   3.976  -2.826  1.00  1.00           H  
ATOM    517  D  HOH   517      11.212   3.976  -2.826  1.00  1.00           H  
ATOM    518  D  HOH   518      12.212   3.976  -2.826  1.00  1.00           H  
ATOM    519  D  HOH   519      -0.788   4.976  -2.826  1.00  1.00           H  
ATOM    520  D  HOH   520       0.212   4.976  -2.826  1.00  1.00           H  
ATOM    521  D  HOH   521       1.212   4.976  -2.826  1.00  1.00           H  
ATOM    522  D  HOH   522       2.212   4.976  -2.826  1.00  1.00           H  
ATOM    523  D  HOH   523       3.212   4.976  -2.826  1.00  1.00           H  
ATOM    524  D  HOH   524       4.212   4.976  -2.826  1.00  1.00           H  
ATOM    525  D  HOH   525       5.212   4.976  -2.826  1.00  1.00           H  
ATOM    526  D  HOH   526       6.212   4.976  -2.826  1.00  1.00           H  
ATOM    527  D  HOH   527       7.212   4.976  -2.826  1.00  1.00           H  
ATOM    528  D  HOH   528       8.212   4.976  -2.826  1.00  1.00           H  
ATOM    529  D  HOH   529       9.212   4.976  -2.826  1.00  1.00           H  
ATOM    530  D  HOH   530      10.212   4.976  -2.826  1.00  1.00           H  
ATOM    531  D  HOH   531      11.212   4.976  -2.826  1.00  1.00           H  
ATOM    532  D  HOH   532      12.212   4.976  -2.826  1.00  1.00           H  
ATOM    533  D  HOH   533      -0.788   5.976  -2.826  1.00  1.00           H  
ATOM    534  D  HOH   534       0.212   5.976  -2.826  1.00  1.00           H  
ATOM    535  D  HOH   535       1.212   5.976  -2.826  1.00  1.00           H  
ATOM    536  D  HOH   536       2.212   5.976  -2.826  1.00  1.00           H  
ATOM    537  D  HOH   537       3.212   5.976  -2.826  1.00  1.00           H  
ATOM    538  D  HOH   538       4.212   5.976  -2.826  1.00  1.00           H  
ATOM    539  D  HOH   539       5.212   5.976  -2.826  1.00  1.00           H  
ATOM    540  D  HOH   540       6.212   5.976  -2.826  1.00  1.00           H  
ATOM    541  D  HOH   541       7.212   5.976  -2.826  1.00  1.00           H  
ATOM    542  D  HOH   542       8.212   5.976  -2.826  1.00  1.00           H  
ATOM    543  D  HOH   543       9.212   5.976  -2.826  1.00  1.00           H  
ATOM    544  D  HOH   544      10.212   5.976  -2.826  1.00  1.00           H  
ATOM    545  D  HOH   545      11.212   5.976  -2.826  1.00  1.00           H  
ATOM    546  D  HOH   546      12.212   5.976  -2.826  1.00  1.00           H  
ATOM    547  D  HOH   547      -0.788   6.976  -2.826  1.00  1.00           H  
ATOM    548  D  HOH   548       0.212   6.976  -2.826  1.00  1.00           H  
ATOM    549  D  HOH   549       1.212   6.976  -2.826  1.00  1.00           H  
ATOM    550  D  HOH   550       2.212   6.976  -2.826  1.00  1.00           H  
ATOM    551  D  HOH   551       3.212   6.976  -2.826  1.00  1.00           H  
ATOM    552  D  HOH   552       4.212   6.976  -2.826  1.00  1.00           H  
ATOM    553  D  HOH   553       5.212   6.976  -2.826  1.00  1.00           H  
ATOM    554  D  HOH   554       6.212   6.976  -2.826  1.00  1.00           H  
ATOM    555  D  HOH   555       7.212   6.976  -2.826  1.00  1.00           H  
ATOM    556  D  HOH   556       8.212   6.976  -2.826  1.00  1.00           H  
ATOM    557  D  HOH   557       9.212   6.976  -2.826  1.00  1.00           H  
ATOM    558  D  HOH   558      10.212   6.976  -2.826  1.00  1.00           H  
ATOM    559  D  HOH   559      11.212   6.976  -2.826  1.00  1.00           H  
ATOM    560  D  HOH   560      12.212   6.976  -2.826  1.00  1.00           H  
ATOM    561  D  HOH   561      -0.788   7.976  -2.826  1.00  1.00           H  
ATOM    562  D  HOH   562       0.212   7.976  -2.826  1.00  1.00           H  
ATOM    563  D  HOH   563       1.212   7.976  -2.826  1.00  1.00           H  
ATOM    564  D  HOH   564       2.212   7.976  -2.826  1.00  1.00           H  
ATOM    565  D  HOH   565       3.212   7.976  -2.826  1.00  1.00           H  
ATOM    566  D  HOH   566       4.212   7.976  -2.826  1.00  1.00           H  
ATOM    567  D  HOH   567       5.212   7.976  -2.826  1.00  1.00           H  
ATOM    568  D  HOH   568       6.212   7.976  -2.826  1.00  1.00           H  
ATOM    569  D  HOH   569       7.212   7.976  -2.826  1.00  1.00           H  
ATOM    570  D  HOH   570       8.212   7.976  -2.826  1.00  1.00           H  
ATOM    571  D  HOH   571       9.212   7.976  -2.826  1.00  1.00           H  
ATOM    572  D  HOH   572      10.212   7.976  -2.826  1.00  1.00           H  
ATOM    573  D  HOH   573      11.212   7.976  -2.826  1.00  1.00           H  
ATOM    574  D  HOH   574      12.212   7.976  -2.826  1.00  1.00           H  
ATOM    575  D  HOH   575      -0.788   8.976  -2.826  1.00  1.00           H  
ATOM    576  D  HOH   576       0.212   8.976  -2.826  1.00  1.00           H  
ATOM    577  D  HOH   577       1.212   8.976  -2.826  1.00  1.00           H  
ATOM    578  D  HOH   578       2.212   8.976  -2.826  1.00  1.00           H  
ATOM    579  D  HOH   579       3.212   8.976  -2.826  1.00  1.00           H  
ATOM    580  D  HOH   580       4.212   8.976  -2.826  1.00  1.00           H  
ATOM    581  D  HOH   581       5.212   8.976  -2.826  1.00  1.00           H  
ATOM    582  D  HOH   582       6.212   8.976  -2.826  1.00  1.00           H  
ATOM    583  D  HOH   583       7.212   8.976  -2.826  1.00  1.00           H  
ATOM    584  D  HOH   584       8.212   8.976  -2.826  1.00  1.00           H  
ATOM    585  D  HOH   585       9.212   8.976  -2.826  1.00  1.00           H  
ATOM    586  D  HOH   586      10.212   8.976  -2.826  1.00  1.00           H  
ATOM    587  D  HOH   587      11.212   8.976  -2.826  1.00  1.00           H  
ATOM    588  D  HOH   588      12.212   8.976  -2.826  1.00  1.00           H  
ATOM    589  D  HOH   589      -0.788  -4.024  -1.826  1.00  1.00           H  
ATOM    590  D  HOH   590       0.212  -4.024  -1.826  1.00  1.00           H  
ATOM    591  D  HOH   591       1.212  -4.024  -1.826  1.00  1.00           H  
ATOM    592  D  HOH   592       2.212  -4.024  -1.826  1.00  1.00           H  
ATOM    593  D  HOH   593       3.212  -4.024  -1.826  1.00  1.00           H  
ATOM    594  D  HOH   594       4.212  -4.024  -1.826  1.00  1.00           H  
ATOM    595  D  HOH   595       5.212  -4.024  -1.826  1.00  1.00           H  
ATOM    596  D  HOH   596       6.212  -4.024  -1.826  1.00  1.00           H  
ATOM    597  D  HOH   597       7.212  -4.024  -1.826  1.00  1.00           H  
ATOM    598  D  HOH   598       8.212  -4.024  -1.826  1.00  1.00           H  
ATOM    599  D  HOH   599       9.212  -4.024  -1.826  1.00  1.00           H  
ATOM    600  D  HOH   600      10.212  -4.024  -1.826  1.00  1.00           H  
ATOM    601  D  HOH   601      11.212  -4.024  -1.826  1.00  1.00           H  
ATOM    602  D  HOH   602      12.212  -4.024  -1.826  1.00  1.00           H  
ATOM    603  D  HOH   603      -0.788  -3.024  -1.826  1.00  1.00           H  
ATOM    604  D  HOH   604       0.212  -3.024  -1.826  1.00  1.00           H  
ATOM    605  D  HOH   605       1.212  -3.024  -1.826  1.00  1.00           H  
ATOM    606  D  HOH   606       2.212  -3.024  -1.826  1.00  1.00           H  
ATOM    607  D  HOH   607       3.212  -3.024  -1.826  1.00  1.00           H  
ATOM    608  D  HOH   608       4.212  -3.024  -1.826  1.00  1.00           H  
ATOM    609  D  HOH   609       5.212  -3.024  -1.826  1.00  1.00           H  
ATOM    610  D  HOH   610       6.212  -3.024  -1.826  1.00  1.00           H  
ATOM    611  D  HOH   611       7.212  -3.024  -1.826  1.00  1.00           H  
ATOM    612  D  HOH   612       8.212  -3.024  -1.826  1.00  1.00           H  
ATOM    613  D  HOH   613       9.212  -3.024  -1.826  1.00  1.00           H  
ATOM    614  D  HOH   614      10.212  -3.024  -1.826  1.00  1.00           H  
ATOM    615  D  HOH   615      11.212  -3.024  -1.826  1.00  1.00           H  
ATOM    616  D  HOH   616      12.212  -3.024  -1.826  1.00  1.00           H  
ATOM    617  D  HOH   617      -0.788  -2.024  -1.826  1.00  1.00           H  
ATOM    618  D  HOH   618       0.212  -2.024  -1.826  1.00  1.00           H  
ATOM    619  D  HOH   619       1.212  -2.024  -1.826  1.00  1.00           H  
ATOM    620  D  HOH   620       2.212  -2.024  -1.826  1.00  1.00           H  
ATOM    621  D  HOH   621       3.212  -2.024  -1.826  1.00  1.00           H  
ATOM    622  D  HOH   622       4.212  -2.024  -1.826  1.00  1.00           H  
ATOM    623  D  HOH   623       5.212  -2.024  -1.826  1.00  1.00           H  
ATOM    624  D  HOH   624       6.212  -2.024  -1.826  1.00  1.00           H  
ATOM    625  D  HOH   625       7.212  -2.024  -1.826  1.00  1.00           H  
ATOM    626  D  HOH   626       8.212  -2.024  -1.826  1.00  1.00           H  
ATOM    627  D  HOH   627       9.212  -2.024  -1.826  1.00  1.00           H  
ATOM    628  D  HOH   628      10.212  -2.024  -1.826  1.00  1.00           H  
ATOM    629  D  HOH   629      11.212  -2.024  -1.826  1.00  1.00           H  
ATOM    630  D  HOH   630      12.212  -2.024  -1.826  1.00  1.00           H  
ATOM    631  D  HOH   631      -0.788  -1.024  -1.826  1.00  1.00           H  
ATOM    632  D  HOH   632       0.212  -1.024  -1.826  1.00  1.00           H  
ATOM    633  D  HOH   633       1.212  -1.024  -1.826  1.00  1.00           H  
ATOM    634  D  HOH   634       2.212  -1.024  -1.826  1.00  1.00           H  
ATOM    635  D  HOH   635       3.212  -1.024  -1.826  1.00  1.00           H  
ATOM    636  D  HOH   636       4.212  -1.024  -1.826  1.00  1.00           H  
ATOM    637  D  HOH   637       5.212  -1.024  -1.826  1.00  1.00           H  
ATOM    638  D  HOH   638       6.212  -1.024  -1.826  1.00  1.00           H  
ATOM    639  D  HOH   639       7.212  -1.024  -1.826  1.00  1.00           H  
ATOM    640  D  HOH   640       8.212  -1.024  -1.826  1.00  1.00           H  
ATOM    641  D  HOH   641       9.212  -1.024  -1.826  1.00  1.00           H  
ATOM    642  D  HOH   642      10.212  -1.024  -1.826  1.00  1.00           H  
ATOM    643  D  HOH   643      11.212  -1.024  -1.826  1.00  1.00           H  
ATOM    644  D  HOH   644      12.212  -1.024  -1.826  1.00  1.00           H  
ATOM    645  D  HOH   645      -0.788  -0.024  -1.826  1.00  1.00           H  
ATOM    646  D  HOH   646       0.212  -0.024  -1.826  1.00  1.00           H  
ATOM    647  D  HOH   647       1.212  -0.024  -1.826  1.00  1.00           H  
ATOM    648  D  HOH   648       2.212  -0.024  -1.826  1.00  1.00           H  
ATOM    649  D  HOH   649       3.212  -0.024  -1.826  1.00  1.00           H  
ATOM    650  D  HOH   650       4.212  -0.024  -1.826  1.00  1.00           H  
ATOM    651  D  HOH   651       5.212  -0.024  -1.826  1.00  1.00           H  
ATOM    652  D  HOH   652       6.212  -0.024  -1.826  1.00  1.00           H  
ATOM    653  D  HOH   653       7.212  -0.024  -1.826  1.00  1.00           H  
ATOM    654  D  HOH   654       8.212  -0.024  -1.826  1.00  1.00           H  
ATOM    655  D  HOH   655       9.212  -0.024  -1.826  1.00  1.00           H  
ATOM    656  D  HOH   656      10.212  -0.024  -1.826  1.00  1.00           H  
ATOM    657  D  HOH   657      11.212  -0.024  -1.826  1.00  1.00           H  
ATOM    658  D  HOH   658      12.212  -0.024  -1.826  1.00  1.00           H  
ATOM    659  D  HOH   659      -0.788   0.976  -1.826  1.00  1.00           H  
ATOM    660  D  HOH   660       0.212   0.976  -1.826  1.00  1.00           H  
ATOM    661  D  HOH   661       1.212   0.976  -1.826  1.00  1.00           H  
ATOM    662  D  HOH   662       2.212   0.976  -1.826  1.00  1.00           H  
ATOM    663  D  HOH   663       3.212   0.976  -1.826  1.00  1.00           H  
ATOM    664  D  HOH   664       4.212   0.976  -1.826  1.00  1.00           H  
ATOM    665  D  HOH   665       5.212   0.976  -1.826  1.00  1.00           H  
ATOM    666  D  HOH   666       6.212   0.976  -1.826  1.00  1.00           H  
ATOM    667  D  HOH   667       7.212   0.976  -1.826  1.00  1.00           H  
ATOM    668  D  HOH   668       8.212   0.976  -1.826  1.00  1.00           H  
ATOM    669  D  HOH   669       9.212   0.976  -1.826  1.00  1.00           H  
ATOM    670  D  HOH   670      10.212   0.976  -1.826  1.00  1.00           H  
ATOM    671  D  HOH   671      11.212   0.976  -1.826  1.00  1.00           H  
ATOM    672  D  HOH   672      12.212   0.976  -1.826  1.00  1.00           H  
ATOM    673  D  HOH   673      -0.788   1.976  -1.826  1.00  1.00           H  
ATOM    674  D  HOH   674       0.212   1.976  -1.826  1.00  1.00           H  
ATOM    675  D  HOH   675       1.212   1.976  -1.826  1.00  1.00           H  
ATOM    676  D  HOH   676       2.212   1.976  -1.826  1.00  1.00           H  
ATOM    677  D  HOH   677       3.212   1.976  -1.826  1.00  1.00           H  
ATOM    678  D  HOH   678       4.212   1.976  -1.826  1.00  1.00           H  
ATOM    679  D  HOH   679       5.212   1.976  -1.826  1.00  1.00           H  
ATOM    680  D  HOH   680       6.212   1.976  -1.826  1.00  1.00           H  
ATOM    681  D  HOH   681       7.212   1.976  -1.826  1.00  1.00           H  
ATOM    682  D  HOH   682       8.212   1.976  -1.826  1.00  1.00           H  
ATOM    683  D  HOH   683       9.212   1.976  -1.826  1.00  1.00           H  
ATOM    684  D  HOH   684      10.212   1.976  -1.826  1.00  1.00           H  
ATOM    685  D  HOH   685      11.212   1.976  -1.826  1.00  1.00           H  
ATOM    686  D  HOH   686      12.212   1.976  -1.826  1.00  1.00           H  
ATOM    687  D  HOH   687      -0.788   2.976  -1.826  1.00  1.00           H  
ATOM    688  D  HOH   688       0.212   2.976  -1.826  1.00  1.00           H  
ATOM    689  D  HOH   689       1.212   2.976  -1.826  1.00  1.00           H  
ATOM    690  D  HOH   690       2.212   2.976  -1.826  1.00  1.00           H  
ATOM    691  D  HOH   691       3.212   2.976  -1.826  1.00  1.00           H  
ATOM    692  D  HOH   692       4.212   2.976  -1.826  1.00  1.00           H  
ATOM    693  D  HOH   693       5.212   2.976  -1.826  1.00  1.00           H  
ATOM    694  D  HOH   694       6.212   2.976  -1.826  1.00  1.00           H  
ATOM    695  D  HOH   695       7.212   2.976  -1.826  1.00  1.00           H  
ATOM    696  D  HOH   696       8.212   2.976  -1.826  1.00  1.00           H  
ATOM    697  D  HOH   697       9.212   2.976  -1.826  1.00  1.00           H  
ATOM    698  D  HOH   698      10.212   2.976  -1.826  1.00  1.00           H  
ATOM    699  D  HOH   699      11.212   2.976  -1.826  1.00  1.00           H  
ATOM    700  D  HOH   700      12.212   2.976  -1.826  1.00  1.00           H  
ATOM    701  D  HOH   701      -0.788   3.976  -1.826  1.00  1.00           H  
ATOM    702  D  HOH   702       0.212   3.976  -1.826  1.00  1.00           H  
ATOM    703  D  HOH   703       1.212   3.976  -1.826  1.00  1.00           H  
ATOM    704  D  HOH   704       2.212   3.976  -1.826  1.00  1.00           H  
ATOM    705  D  HOH   705       3.212   3.976  -1.826  1.00  1.00           H  
ATOM    706  D  HOH   706       4.212   3.976  -1.826  1.00  1.00           H  
ATOM    707  D  HOH   707       5.212   3.976  -1.826  1.00  1.00           H  
ATOM    708  D  HOH   708       6.212   3.976  -1.826  1.00  1.00           H  
ATOM    709  D  HOH   709       7.212   3.976  -1.826  1.00  1.00           H  
ATOM    710  D  HOH   710       8.212   3.976  -1.826  1.00  1.00           H  
ATOM    711  D  HOH   711       9.212   3.976  -1.826  1.00  1.00           H  
ATOM    712  D  HOH   712      10.212   3.976  -1.826  1.00  1.00           H  
ATOM    713  D  HOH   713      11.212   3.976  -1.826  1.00  1.00           H  
ATOM    714  D  HOH   714      12.212   3.976  -1.826  1.00  1.00           H  
ATOM    715  D  HOH   715      -0.788   4.976  -1.826  1.00  1.00           H  
ATOM    716  D  HOH   716       0.212   4.976  -1.826  1.00  1.00           H  
ATOM    717  D  HOH   717       1.212   4.976  -1.826  1.00  1.00           H  
ATOM    718  D  HOH   718       2.212   4.976  -1.826  1.00  1.00           H  
ATOM    719  D  HOH   719       3.212   4.976  -1.826  1.00  1.00           H  
ATOM    720  D  HOH   720       4.212   4.976  -1.826  1.00  1.00           H  
ATOM    721  D  HOH   721       5.212   4.976  -1.826  1.00  1.00           H  
ATOM    722  D  HOH   722       6.212   4.976  -1.826  1.00  1.00           H  
ATOM    723  D  HOH   723       7.212   4.976  -1.826  1.00  1.00           H  
ATOM    724  D  HOH   724       8.212   4.976  -1.826  1.00  1.00           H  
ATOM    725  D  HOH   725       9.212   4.976  -1.826  1.00  1.00           H  
ATOM    726  D  HOH   726      10.212   4.976  -1.826  1.00  1.00           H  
ATOM    727  D  HOH   727      11.212   4.976  -1.826  1.00  1.00           H  
ATOM    728  D  HOH   728      12.212   4.976  -1.826  1.00  1.00           H  
ATOM    729  D  HOH   729      -0.788   5.976  -1.826  1.00  1.00           H  
ATOM    730  D  HOH   730       0.212   5.976  -1.826  1.00  1.00           H  
ATOM    731  D  HOH   731       1.212   5.976  -1.826  1.00  1.00           H  
ATOM    732  D  HOH   732       2.212   5.976  -1.826  1.00  1.00           H  
ATOM    733  D  HOH   733       3.212   5.976  -1.826  1.00  1.00           H  
ATOM    734  D  HOH   734       4.212   5.976  -1.826  1.00  1.00           H  
ATOM    735  D  HOH   735       5.212   5.976  -1.826  1.00  1.00           H  
ATOM    736  D  HOH   736       6.212   5.976  -1.826  1.00  1.00           H  
ATOM    737  D  HOH   737       7.212   5.976  -1.826  1.00  1.00           H  
ATOM    738  D  HOH   738       8.212   5.976  -1.826  1.00  1.00           H  
ATOM    739  D  HOH   739       9.212   5.976  -1.826  1.00  1.00           H  
ATOM    740  D  HOH   740      10.212   5.976  -1.826  1.00  1.00           H  
ATOM    741  D  HOH   741      11.212   5.976  -1.826  1.00  1.00           H  
ATOM    742  D  HOH   742      12.212   5.976  -1.826  1.00  1.00           H  
ATOM    743  D  HOH   743      -0.788   6.976  -1.826  1.00  1.00           H  
ATOM    744  D  HOH   744       0.212   6.976  -1.826  1.00  1.00           H  
ATOM    745  D  HOH   745       1.212   6.976  -1.826  1.00  1.00           H  
ATOM    746  D  HOH   746       2.212   6.976  -1.826  1.00  1.00           H  
ATOM    747  D  HOH   747       3.212   6.976  -1.826  1.00  1.00           H  
ATOM    748  D  HOH   748       4.212   6.976  -1.826  1.00  1.00           H  
ATOM    749  D  HOH   749       5.212   6.976  -1.826  1.00  1.00           H  
ATOM    750  D  HOH   750       6.212   6.976  -1.826  1.00  1.00           H  
ATOM    751  D  HOH   751       7.212   6.976  -1.826  1.00  1.00           H  
ATOM    752  D  HOH   752       8.212   6.976  -1.826  1.00  1.00           H  
ATOM    753  D  HOH   753       9.212   6.976  -1.826  1.00  1.00           H  
ATOM    754  D  HOH   754      10.212   6.976  -1.826  1.00  1.00           H  
ATOM    755  D  HOH   755      11.212   6.976  -1.826  1.00  1.00           H  
ATOM    756  D  HOH   756      12.212   6.976  -1.826  1.00  1.00           H  
ATOM    757  D  HOH   757      -0.788   7.976  -1.826  1.00  1.00           H  
ATOM    758  D  HOH   758       0.212   7.976  -1.826  1.00  1.00           H  
ATOM    759  D  HOH   759       1.212   7.976  -1.826  1.00  1.00           H  
ATOM    760  D  HOH   760       2.212   7.976  -1.826  1.00  1.00           H  
ATOM    761  D  HOH   761       3.212   7.976  -1.826  1.00  1.00           H  
ATOM    762  D  HOH   762       4.212   7.976  -1.826  1.00  1.00           H  
ATOM    763  D  HOH   763       5.212   7.976  -1.826  1.00  1.00           H  
ATOM    764  D  HOH   764       6.212   7.976  -1.826  1.00  1.00           H  
ATOM    765  D  HOH   765       7.212   7.976  -1.826  1.00  1.00           H  
ATOM    766  D  HOH   766       8.212   7.976  -1.826  1.00  1.00           H  
ATOM    767  D  HOH   767       9.212   7.976  -1.826  1.00  1.00           H  
ATOM    768  D  HOH   768      10.212   7.976  -1.826  1.00  1.00           H  
ATOM    769  D  HOH   769      11.212   7.976  -1.826  1.00  1.00           H  
ATOM    770  D  HOH   770      12.212   7.976  -1.826  1.00  1.00           H  
ATOM    771  D  HOH   771      -0.788   8.976  -1.826  1.00  1.00           H  
ATOM    772  D  HOH   772       0.212   8.976  -1.826  1.00  1.00           H  
ATOM    773  D  HOH   773       1.212   8.976  -1.826  1.00  1.00           H  
ATOM    774  D  HOH   774       2.212   8.976  -1.826  1.00  1.00           H  
ATOM    775  D  HOH   775       3.212   8.976  -1.826  1.00  1.00           H  
ATOM    776  D  HOH   776       4.212   8.976  -1.826  1.00  1.00           H  
ATOM    777  D  HOH   777       5.212   8.976  -1.826  1.00  1.00           H  
ATOM    778  D  HOH   778       6.212   8.976  -1.826  1.00  1.00           H  
ATOM    779  D  HOH   779       7.212   8.976  -1.826  1.00  1.00           H  
ATOM    780  D  HOH   780       8.212   8.976  -1.826  1.00  1.00           H  
ATOM    781  D  HOH   781       9.212   8.976  -1.826  1.00  1.00           H  
ATOM    782  D  HOH   782      10.212   8.976  -1.826  1.00  1.00           H  
ATOM    783  D  HOH   783      11.212   8.976  -1.826  1.00  1.00           H  
ATOM    784  D  HOH   784      12.212   8.976  -1.826  1.00  1.00           H  
ATOM    785  D  HOH   785      -0.788  -4.024  -0.826  1.00  1.00           H  
ATOM    786  D  HOH   786       0.212  -4.024  -0.826  1.00  1.00           H  
ATOM    787  D  HOH   787       1.212  -4.024  -0.826  1.00  1.00           H  
ATOM    788  D  HOH   788       2.212  -4.024  -0.826  1.00  1.00           H  
ATOM    789  D  HOH   789       3.212  -4.024  -0.826  1.00  1.00           H  
ATOM    790  D  HOH   790       4.212  -4.024  -0.826  1.00  1.00           H  
ATOM    791  D  HOH   791       5.212  -4.024  -0.826  1.00  1.00           H  
ATOM    792  D  HOH   792       6.212  -4.024  -0.826  1.00  1.00           H  
ATOM    793  D  HOH   793       7.212  -4.024  -0.826  1.00  1.00           H  
ATOM    794  D  HOH   794       8.212  -4.024  -0.826  1.00  1.00           H  
ATOM    795  D  HOH   795       9.212  -4.024  -0.826  1.00  1.00           H  
ATOM    796  D  HOH   796      10.212  -4.024  -0.826  1.00  1.00           H  
ATOM    797  D  HOH   797      11.212  -4.024  -0.826  1.00  1.00           H  
ATOM    798  D  HOH   798      12.212  -4.024  -0.826  1.00  1.00           H  
ATOM    799  D  HOH   799      -0.788  -3.024  -0.826  1.00  1.00           H  
ATOM    800  D  HOH   800       0.212  -3.024  -0.826  1.00  1.00           H  
ATOM    801  D  HOH   801       1.212  -3.024  -0.826  1.00  1.00           H  
ATOM    802  D  HOH   802       2.212  -3.024  -0.826  1.00  1.00           H  
ATOM    803  D  HOH   803       3.212  -3.024  -0.826  1.00  1.00           H  
ATOM    804  D  HOH   804       4.212  -3.024  -0.826  1.00  1.00           H  
ATOM    805  D  HOH   805       5.212  -3.024  -0.826  1.00  1.00           H  
ATOM    806  D  HOH   806       6.212  -3.024  -0.826  1.00  1.00           H  
ATOM    807  D  HOH   807       7.212  -3.024  -0.826  1.00  1.00           H  
ATOM    808  D  HOH   808       8.212  -3.024  -0.826  1.00  1.00           H  
ATOM    809  D  HOH   809       9.212  -3.024  -0.826  1.00  1.00           H  
ATOM    810  D  HOH   810      10.212  -3.024  -0.826  1.00  1.00           H  
ATOM    811  D  HOH   811      11.212  -3.024  -0.826  1.00  1.00           H  
ATOM    812  D  HOH   812      12.212  -3.024  -0.826  1.00  1.00           H  
ATOM    813  D  HOH   813      -0.788  -2.024  -0.826  1.00  1.00           H  
ATOM    814  D  HOH   814       0.212  -2.024  -0.826  1.00  1.00           H  
ATOM    815  D  HOH   815       1.212  -2.024  -0.826  1.00  1.00           H  
ATOM    816  D  HOH   816       2.212  -2.024  -0.826  1.00  1.00           H  
ATOM    817  D  HOH   817       3.212  -2.024  -0.826  1.00  1.00           H  
ATOM    818  D  HOH   818       4.212  -2.024  -0.826  1.00  1.00           H  
ATOM    819  D  HOH   819       5.212  -2.024  -0.826  1.00  1.00           H  
ATOM    820  D  HOH   820       6.212  -2.024  -0.826  1.00  1.00           H  
ATOM    821  D  HOH   821       7.212  -2.024  -0.826  1.00  1.00           H  
ATOM    822  D  HOH   822       8.212  -2.024  -0.826  1.00  1.00           H  
ATOM    823  D  HOH   823       9.212  -2.024  -0.826  1.00  1.00           H  
ATOM    824  D  HOH   824      10.212  -2.024  -0.826  1.00  1.00           H  
ATOM    825  D  HOH   825      11.212  -2.024  -0.826  1.00  1.00           H  
ATOM    826  D  HOH   826      12.212  -2.024  -0.826  1.00  1.00           H  
ATOM    827  D  HOH   827      -0.788  -1.024  -0.826  1.00  1.00           H  
ATOM    828  D  HOH   828       0.212  -1.024  -0.826  1.00  1.00           H  
ATOM    829  D  HOH   829       1.212  -1.024  -0.826  1.00  1.00           H  
ATOM    830  D  HOH   830       2.212  -1.024  -0.826  1.00  1.00           H  
ATOM    831  D  HOH   831       3.212  -1.024  -0.826  1.00  1.00           H  
ATOM    832  D  HOH   832       4.212  -1.024  -0.826  1.00  1.00           H  
ATOM    833  D  HOH   833       5.212  -1.024  -0.826  1.00  1.00           H  
ATOM    834  D  HOH   834       6.212  -1.024  -0.826  1.00  1.00           H  
ATOM    835  D  HOH   835       7.212  -1.024  -0.826  1.00  1.00           H  
ATOM    836  D  HOH   836       8.212  -1.024  -0.826  1.00  1.00           H  
ATOM    837  D  HOH   837       9.212  -1.024  -0.826  1.00  1.00           H  
ATOM    838  D  HOH   838      10.212  -1.024  -0.826  1.00  1.00           H  
ATOM    839  D  HOH   839      11.212  -1.024  -0.826  1.00  1.00           H  
ATOM    840  D  HOH   840      12.212  -1.024  -0.826  1.00  1.00           H  
ATOM    841  D  HOH   841      -0.788  -0.024  -0.826  1.00  1.00           H  
ATOM    842  D  HOH   842       0.212  -0.024  -0.826  1.00  1.00           H  
ATOM    843  D  HOH   843       1.212  -0.024  -0.826  1.00  1.00           H  
ATOM    844  D  HOH   844       2.212  -0.024  -0.826  1.00  1.00           H  
ATOM    845  D  HOH   845       3.212  -0.024  -0.826  1.00  1.00           H  
ATOM    846  D  HOH   846       4.212  -0.024  -0.826  1.00  1.00           H  
ATOM    847  D  HOH   847       5.212  -0.024  -0.826  1.00  1.00           H  
ATOM    848  D  HOH   848       6.212  -0.024  -0.826  1.00  1.00           H  
ATOM    849  D  HOH   849       7.212  -0.024  -0.826  1.00  1.00           H  
ATOM    850  D  HOH   850       8.212  -0.024  -0.826  1.00  1.00           H  
ATOM    851  D  HOH   851       9.212  -0.024  -0.826  1.00  1.00           H  
ATOM    852  D  HOH   852      10.212  -0.024  -0.826  1.00  1.00           H  
ATOM    853  D  HOH   853      11.212  -0.024  -0.826  1.00  1.00           H  
ATOM    854  D  HOH   854      12.212  -0.024  -0.826  1.00  1.00           H  
ATOM    855  D  HOH   855      -0.788   0.976  -0.826  1.00  1.00           H  
ATOM    856  D  HOH   856       0.212   0.976  -0.826  1.00  1.00           H  
ATOM    857  D  HOH   857       1.212   0.976  -0.826  1.00  1.00           H  
ATOM    858  D  HOH   858       2.212   0.976  -0.826  1.00  1.00           H  
ATOM    859  D  HOH   859       3.212   0.976  -0.826  1.00  1.00           H  
ATOM    860  D  HOH   860       4.212   0.976  -0.826  1.00  1.00           H  
ATOM    861  D  HOH   861       5.212   0.976  -0.826  1.00  1.00           H  
ATOM    862  D  HOH   862       6.212   0.976  -0.826  1.00  1.00           H  
ATOM    863  D  HOH   863       7.212   0.976  -0.826  1.00  1.00           H  
ATOM    864  D  HOH   864       8.212   0.976  -0.826  1.00  1.00           H  
ATOM    865  D  HOH   865       9.212   0.976  -0.826  1.00  1.00           H  
ATOM    866  D  HOH   866      10.212   0.976  -0.826  1.00  1.00           H  
ATOM    867  D  HOH   867      11.212   0.976  -0.826  1.00  1.00           H  
ATOM    868  D  HOH   868      12.212   0.976  -0.826  1.00  1.00           H  
ATOM    869  D  HOH   869      -0.788   1.976  -0.826  1.00  1.00           H  
ATOM    870  D  HOH   870       0.212   1.976  -0.826  1.00  1.00           H  
ATOM    871  D  HOH   871       1.212   1.976  -0.826  1.00  1.00           H  
ATOM    872  D  HOH   872       2.212   1.976  -0.826  1.00  1.00           H  
ATOM    873  D  HOH   873       3.212   1.976  -0.826  1.00  1.00           H  
ATOM    874  D  HOH   874       4.212   1.976  -0.826  1.00  1.00           H  
ATOM    875  D  HOH   875       5.212   1.976  -0.826  1.00  1.00           H  
ATOM    876  D  HOH   876       6.212   1.976  -0.826  1.00  1.00           H  
ATOM    877  D  HOH   877       7.212   1.976  -0.826  1.00  1.00           H  
ATOM    878  D  HOH   878       8.212   1.976  -0.826  1.00  1.00           H  
ATOM    879  D  HOH   879       9.212   1.976  -0.826  1.00  1.00           H  
ATOM    880  D  HOH   880      10.212   1.976  -0.826  1.00  1.00           H  
ATOM    881  D  HOH   881      11.212   1.976  -0.826  1.00  1.00           H  
ATOM    882  D  HOH   882      12.212   1.976  -0.826  1.00  1.00           H  
ATOM    883  D  HOH   883      -0.788   2.976  -0.826  1.00  1.00           H  
ATOM    884  D  HOH   884       0.212   2.976  -0.826  1.00  1.00           H  
ATOM    885  D  HOH   885       1.212   2.976  -0.826  1.00  1.00           H  
ATOM    886  D  HOH   886       2.212   2.976  -0.826  1.00  1.00           H  
ATOM    887  D  HOH   887       3.212   2.976  -0.826  1.00  1.00           H  
ATOM    888  D  HOH   888       4.212   2.976  -0.826  1.00  1.00           H  
ATOM    889  D  HOH   889       5.212   2.976  -0.826  1.00  1.00           H  
ATOM    890  D  HOH   890       6.212   2.976  -0.826  1.00  1.00           H  
ATOM    891  D  HOH   891       7.212   2.976  -0.826  1.00  1.00           H  
ATOM    892  D  HOH   892       8.212   2.976  -0.826  1.00  1.00           H  
ATOM    893  D  HOH   893       9.212   2.976  -0.826  1.00  1.00           H  
ATOM    894  D  HOH   894      10.212   2.976  -0.826  1.00  1.00           H  
ATOM    895  D  HOH   895      11.212   2.976  -0.826  1.00  1.00           H  
ATOM    896  D  HOH   896      12.212   2.976  -0.826  1.00  1.00           H  
ATOM    897  D  HOH   897      -0.788   3.976  -0.826  1.00  1.00           H  
ATOM    898  D  HOH   898       0.212   3.976  -0.826  1.00  1.00           H  
ATOM    899  D  HOH   899       1.212   3.976  -0.826  1.00  1.00           H  
ATOM    900  D  HOH   900       2.212   3.976  -0.826  1.00  1.00           H  
ATOM    901  D  HOH   901       3.212   3.976  -0.826  1.00  1.00           H  
ATOM    902  D  HOH   902       4.212   3.976  -0.826  1.00  1.00           H  
ATOM    903  D  HOH   903       5.212   3.976  -0.826  1.00  1.00           H  
ATOM    904  D  HOH   904       6.212   3.976  -0.826  1.00  1.00           H  
ATOM    905  D  HOH   905       7.212   3.976  -0.826  1.00  1.00           H  
ATOM    906  D  HOH   906       8.212   3.976  -0.826  1.00  1.00           H  
ATOM    907  D  HOH   907       9.212   3.976  -0.826  1.00  1.00           H  
ATOM    908  D  HOH   908      10.212   3.976  -0.826  1.00  1.00           H  
ATOM    909  D  HOH   909      11.212   3.976  -0.826  1.00  1.00           H  
ATOM    910  D  HOH   910      12.212   3.976  -0.826  1.00  1.00           H  
ATOM    911  D  HOH   911      -0.788   4.976  -0.826  1.00  1.00           H  
ATOM    912  D  HOH   912       0.212   4.976  -0.826  1.00  1.00           H  
ATOM    913  D  HOH   913       1.212   4.976  -0.826  1.00  1.00           H  
ATOM    914  D  HOH   914       2.212   4.976  -0.826  1.00  1.00           H  
ATOM    915  D  HOH   915       3.212   4.976  -0.826  1.00  1.00           H  
ATOM    916  D  HOH   916       4.212   4.976  -0.826  1.00  1.00           H  
ATOM    917  D  HOH   917       5.212   4.976  -0.826  1.00  1.00           H  
ATOM    918  D  HOH   918       6.212   4.976  -0.826  1.00  1.00           H  
ATOM    919  D  HOH   919       7.212   4.976  -0.826  1.00  1.00           H  
ATOM    920  D  HOH   920       8.212   4.976  -0.826  1.00  1.00           H  
ATOM    921  D  HOH   921       9.212   4.976  -0.826  1.00  1.00           H  
ATOM    922  D  HOH   922      10.212   4.976  -0.826  1.00  1.00           H  
ATOM    923  D  HOH   923      11.212   4.976  -0.826  1.00  1.00           H  
ATOM    924  D  HOH   924      12.212   4.976  -0.826  1.00  1.00           H  
ATOM    925  D  HOH   925      -0.788   5.976  -0.826  1.00  1.00           H  
ATOM    926  D  HOH   926       0.212   5.976  -0.826  1.00  1.00           H  
ATOM    927  D  HOH   927       1.212   5.976  -0.826  1.00  1.00           H  
ATOM    928  D  HOH   928       2.212   5.976  -0.826  1.00  1.00           H  
ATOM    929  D  HOH   929       3.212   5.976  -0.826  1.00  1.00           H  
ATOM    930  D  HOH   930       4.212   5.976  -0.826  1.00  1.00           H  
ATOM    931  D  HOH   931       5.212   5.976  -0.826  1.00  1.00           H  
ATOM    932  D  HOH   932       6.212   5.976  -0.826  1.00  1.00           H  
ATOM    933  D  HOH   933       7.212   5.976  -0.826  1.00  1.00           H  
ATOM    934  D  HOH   934       8.212   5.976  -0.826  1.00  1.00           H  
ATOM    935  D  HOH   935       9.212   5.976  -0.826  1.00  1.00           H  
ATOM    936  D  HOH   936      10.212   5.976  -0.826  1.00  1.00           H  
ATOM    937  D  HOH   937      11.212   5.976  -0.826  1.00  1.00           H  
ATOM    938  D  HOH   938      12.212   5.976  -0.826  1.00  1.00           H  
ATOM    939  D  HOH   939      -0.788   6.976  -0.826  1.00  1.00           H  
ATOM    940  D  HOH   940       0.212   6.976  -0.826  1.00  1.00           H  
ATOM    941  D  HOH   941       1.212   6.976  -0.826  1.00  1.00           H  
ATOM    942  D  HOH   942       2.212   6.976  -0.826  1.00  1.00           H  
ATOM    943  D  HOH   943       3.212   6.976  -0.826  1.00  1.00           H  
ATOM    944  D  HOH   944       4.212   6.976  -0.826  1.00  1.00           H  
ATOM    945  D  HOH   945       5.212   6.976  -0.826  1.00  1.00           H  
ATOM    946  D  HOH   946       6.212   6.976  -0.826  1.00  1.00           H  
ATOM    947  D  HOH   947       7.212   6.976  -0.826  1.00  1.00           H  
ATOM    948  D  HOH   948       8.212   6.976  -0.826  1.00  1.00           H  
ATOM    949  D  HOH   949       9.212   6.976  -0.826  1.00  1.00           H  
ATOM    950  D  HOH   950      10.212   6.976  -0.826  1.00  1.00           H  
ATOM    951  D  HOH   951      11.212   6.976  -0.826  1.00  1.00           H  
ATOM    952  D  HOH   952      12.212   6.976  -0.826  1.00  1.00           H  
ATOM    953  D  HOH   953      -0.788   7.976  -0.826  1.00  1.00           H  
ATOM    954  D  HOH   954       0.212   7.976  -0.826  1.00  1.00           H  
ATOM    955  D  HOH   955       1.212   7.976  -0.826  1.00  1.00           H  
ATOM    956  D  HOH   956       2.212   7.976  -0.826  1.00  1.00           H  
ATOM    957  D  HOH   957       3.212   7.976  -0.826  1.00  1.00           H  
ATOM    958  D  HOH   958       4.212   7.976  -0.826  1.00  1.00           H  
ATOM    959  D  HOH   959       5.212   7.976  -0.826  1.00  1.00           H  
ATOM    960  D  HOH   960       6.212   7.976  -0.826  1.00  1.00           H  
ATOM    961  D  HOH   961       7.212   7.976  -0.826  1.00  1.00           H  
ATOM    962  D  HOH   962       8.212   7.976  -0.826  1.00  1.00           H  
ATOM    963  D  HOH   963       9.212   7.976  -0.826  1.00  1.00           H  
ATOM    964  D  HOH   964      10.212   7.976  -0.826  1.00  1.00           H  
ATOM    965  D  HOH   965      11.212   7.976  -0.826  1.00  1.00           H  
ATOM    966  D  HOH   966      12.212   7.976  -0.826  1.00  1.00           H  
ATOM    967  D  HOH   967      -0.788   8.976  -0.826  1.00  1.00           H  
ATOM    968  D  HOH   968       0.212   8.976  -0.826  1.00  1.00           H  
ATOM    969  D  HOH   969       1.212   8.976  -0.826  1.00  1.00           H  
ATOM    970  D  HOH   970       2.212   8.976  -0.826  1.00  1.00           H  
ATOM    971  D  HOH   971       3.212   8.976  -0.826  1.00  1.00           H  
ATOM    972  D  HOH   972       4.212   8.976  -0.826  1.00  1.00           H  
ATOM    973  D  HOH   973       5.212   8.976  -0.826  1.00  1.00           H  
ATOM    974  D  HOH   974       6.212   8.976  -0.826  1.00  1.00           H  
ATOM    975  D  HOH   975       7.212   8.976  -0.826  1.00  1.00           H  
ATOM    976  D  HOH   976       8.212   8.976  -0.826  1.00  1.00           H  
ATOM    977  D  HOH   977       9.212   8.976  -0.826  1.00  1.00           H  
ATOM    978  D  HOH   978      10.212   8.976  -0.826  1.00  1.00           H  
ATOM    979  D  HOH   979      11.212   8.976  -0.826  1.00  1.00           H  
ATOM    980  D  HOH   980      12.212   8.976  -0.826  1.00  1.00           H  
ATOM    981  D  HOH   981      -0.788  -4.024   0.174  1.00  1.00           H  
ATOM    982  D  HOH   982       0.212  -4.024   0.174  1.00  1.00           H  
ATOM    983  D  HOH   983       1.212  -4.024   0.174  1.00  1.00           H  
ATOM    984  D  HOH   984       2.212  -4.024   0.174  1.00  1.00           H  
ATOM    985  D  HOH   985       3.212  -4.024   0.174  1.00  1.00           H  
ATOM    986  D  HOH   986       4.212  -4.024   0.174  1.00  1.00           H  
ATOM    987  D  HOH   987       5.212  -4.024   0.174  1.00  1.00           H  
ATOM    988  D  HOH   988       6.212  -4.024   0.174  1.00  1.00           H  
ATOM    989  D  HOH   989       7.212  -4.024   0.174  1.00  1.00           H  
ATOM    990  D  HOH   990       8.212  -4.024   0.174  1.00  1.00           H  
ATOM    991  D  HOH   991       9.212  -4.024   0.174  1.00  1.00           H  
ATOM    992  D  HOH   992      10.212  -4.024   0.174  1.00  1.00           H  
ATOM    993  D  HOH   993      11.212  -4.024   0.174  1.00  1.00           H  
ATOM    994  D  HOH   994      12.212  -4.024   0.174  1.00  1.00           H  
ATOM    995  D  HOH   995      -0.788  -3.024   0.174  1.00  1.00           H  
ATOM    996  D  HOH   996       0.212  -3.024   0.174  1.00  1.00           H  
ATOM    997  D  HOH   997       1.212  -3.024   0.174  1.00  1.00           H  
ATOM    998  D  HOH   998       2.212  -3.024   0.174  1.00  1.00           H  
ATOM    999  D  HOH   999       3.212  -3.024   0.174  1.00  1.00           H  
ATOM   1000  D  HOH  1000       4.212  -3.024   0.174  1.00  1.00           H  
ATOM   1001  D  HOH  1001       5.212  -3.024   0.174  1.00  1.00           H  
ATOM   1002  D  HOH  1002       6.212  -3.024   0.174  1.00  1.00           H  
ATOM   1003  D  HOH  1003       7.212  -3.024   0.174  1.00  1.00           H  
ATOM   1004  D  HOH  1004       8.212  -3.024   0.174  1.00  1.00           H  
ATOM   1005  D  HOH  1005       9.212  -3.024   0.174  1.00  1.00           H  
ATOM   1006  D  HOH  1006      10.212  -3.024   0.174  1.00  1.00           H  
ATOM   1007  D  HOH  1007      11.212  -3.024   0.174  1.00  1.00           H  
ATOM   1008  D  HOH  1008      12.212  -3.024   0.174  1.00  1.00           H  
ATOM   1009  D  HOH  1009      -0.788  -2.024   0.174  1.00  1.00           H  
ATOM   1010  D  HOH  1010       0.212  -2.024   0.174  1.00  1.00           H  
ATOM   1011  D  HOH  1011       1.212  -2.024   0.174  1.00  1.00           H  
ATOM   1012  D  HOH  1012       2.212  -2.024   0.174  1.00  1.00           H  
ATOM   1013  D  HOH  1013       3.212  -2.024   0.174  1.00  1.00           H  
ATOM   1014  D  HOH  1014       4.212  -2.024   0.174  1.00  1.00           H  
ATOM   1015  D  HOH  1015       5.212  -2.024   0.174  1.00  1.00           H  
ATOM   1016  D  HOH  1016       6.212  -2.024   0.174  1.00  1.00           H  
ATOM   1017  D  HOH  1017       7.212  -2.024   0.174  1.00  1.00           H  
ATOM   1018  D  HOH  1018       8.212  -2.024   0.174  1.00  1.00           H  
ATOM   1019  D  HOH  1019       9.212  -2.024   0.174  1.00  1.00           H  
ATOM   1020  D  HOH  1020      10.212  -2.024   0.174  1.00  1.00           H  
ATOM   1021  D  HOH  1021      11.212  -2.024   0.174  1.00  1.00           H  
ATOM   1022  D  HOH  1022      12.212  -2.024   0.174  1.00  1.00           H  
ATOM   1023  D  HOH  1023      -0.788  -1.024   0.174  1.00  1.00           H  
ATOM   1024  D  HOH  1024       0.212  -1.024   0.174  1.00  1.00           H  
ATOM   1025  D  HOH  1025       1.212  -1.024   0.174  1.00  1.00           H  
ATOM   1026  D  HOH  1026       2.212  -1.024   0.174  1.00  1.00           H  
ATOM   1027  D  HOH  1027       3.212  -1.024   0.174  1.00  1.00           H  
ATOM   1028  D  HOH  1028       4.212  -1.024   0.174  1.00  1.00           H  
ATOM   1029  D  HOH  1029       5.212  -1.024   0.174  1.00  1.00           H  
ATOM   1030  D  HOH  1030       6.212  -1.024   0.174  1.00  1.00           H  
ATOM   1031  D  HOH  1031       7.212  -1.024   0.174  1.00  1.00           H  
ATOM   1032  D  HOH  1032       8.212  -1.024   0.174  1.00  1.00           H  
ATOM   1033  D  HOH  1033       9.212  -1.024   0.174  1.00  1.00           H  
ATOM   1034  D  HOH  1034      10.212  -1.024   0.174  1.00  1.00           H  
ATOM   1035  D  HOH  1035      11.212  -1.024   0.174  1.00  1.00           H  
ATOM   1036  D  HOH  1036      12.212  -1.024   0.174  1.00  1.00           H  
ATOM   1037  D  HOH  1037      -0.788  -0.024   0.174  1.00  1.00           H  
ATOM   1038  D  HOH  1038       0.212  -0.024   0.174  1.00  1.00           H  
ATOM   1039  D  HOH  1039       1.212  -0.024   0.174  1.00  1.00           H  
ATOM   1040  D  HOH  1040       2.212  -0.024   0.174  1.00  1.00           H  
ATOM   1041  D  HOH  1041       3.212  -0.024   0.174  1.00  1.00           H  
ATOM   1042  D  HOH  1042       4.212  -0.024   0.174  1.00  1.00           H  
ATOM   1043  D  HOH  1043       5.212  -0.024   0.174  1.00  1.00           H  
ATOM   1044  D  HOH  1044       6.212  -0.024   0.174  1.00  1.00           H  
ATOM   1045  D  HOH  1045       7.212  -0.024   0.174  1.00  1.00           H  
ATOM   1046  D  HOH  1046       8.212  -0.024   0.174  1.00  1.00           H  
ATOM   1047  D  HOH  1047       9.212  -0.024   0.174  1.00  1.00           H  
ATOM   1048  D  HOH  1048      10.212  -0.024   0.174  1.00  1.00           H  
ATOM   1049  D  HOH  1049      11.212  -0.024   0.174  1.00  1.00           H  
ATOM   1050  D  HOH  1050      12.212  -0.024   0.174  1.00  1.00           H  
ATOM   1051  D  HOH  1051      -0.788   0.976   0.174  1.00  1.00           H  
ATOM   1052  D  HOH  1052       0.212   0.976   0.174  1.00  1.00           H  
ATOM   1053  D  HOH  1053       1.212   0.976   0.174  1.00  1.00           H  
ATOM   1054  D  HOH  1054       2.212   0.976   0.174  1.00  1.00           H  
ATOM   1055  D  HOH  1055       3.212   0.976   0.174  1.00  1.00           H  
ATOM   1056  D  HOH  1056       4.212   0.976   0.174  1.00  1.00           H  
ATOM   1057  D  HOH  1057       5.212   0.976   0.174  1.00  1.00           H  
ATOM   1058  D  HOH  1058       6.212   0.976   0.174  1.00  1.00           H  
ATOM   1059  D  HOH  1059       7.212   0.976   0.174  1.00  1.00           H  
ATOM   1060  D  HOH  1060       8.212   0.976   0.174  1.00  1.00           H  
ATOM   1061  D  HOH  1061       9.212   0.976   0.174  1.00  1.00           H  
ATOM   1062  D  HOH  1062      10.212   0.976   0.174  1.00  1.00           H  
ATOM   1063  D  HOH  1063      11.212   0.976   0.174  1.00  1.00           H  
ATOM   1064  D  HOH  1064      12.212   0.976   0.174  1.00  1.00           H  
ATOM   1065  D  HOH  1065      -0.788   1.976   0.174  1.00  1.00           H  
ATOM   1066  D  HOH  1066       0.212   1.976   0.174  1.00  1.00           H  
ATOM   1067  D  HOH  1067       1.212   1.976   0.174  1.00  1.00           H  
ATOM   1068  D  HOH  1068       2.212   1.976   0.174  1.00  1.00           H  
ATOM   1069  D  HOH  1069       3.212   1.976   0.174  1.00  1.00           H  
ATOM   1070  D  HOH  1070       4.212   1.976   0.174  1.00  1.00           H  
ATOM   1071  D  HOH  1071       5.212   1.976   0.174  1.00  1.00           H  
ATOM   1072  D  HOH  1072       6.212   1.976   0.174  1.00  1.00           H  
ATOM   1073  D  HOH  1073       7.212   1.976   0.174  1.00  1.00           H  
ATOM   1074  D  HOH  1074       8.212   1.976   0.174  1.00  1.00           H  
ATOM   1075  D  HOH  1075       9.212   1.976   0.174  1.00  1.00           H  
ATOM   1076  D  HOH  1076      10.212   1.976   0.174  1.00  1.00           H  
ATOM   1077  D  HOH  1077      11.212   1.976   0.174  1.00  1.00           H  
ATOM   1078  D  HOH  1078      12.212   1.976   0.174  1.00  1.00           H  
ATOM   1079  D  HOH  1079      -0.788   2.976   0.174  1.00  1.00           H  
ATOM   1080  D  HOH  1080       0.212   2.976   0.174  1.00  1.00           H  
ATOM   1081  D  HOH  1081       1.212   2.976   0.174  1.00  1.00           H  
ATOM   1082  D  HOH  1082       2.212   2.976   0.174  1.00  1.00           H  
ATOM   1083  D  HOH  1083       3.212   2.976   0.174  1.00  1.00           H  
ATOM   1084  D  HOH  1084       4.212   2.976   0.174  1.00  1.00           H  
ATOM   1085  D  HOH  1085       5.212   2.976   0.174  1.00  1.00           H  
ATOM   1086  D  HOH  1086       6.212   2.976   0.174  1.00  1.00           H  
ATOM   1087  D  HOH  1087       7.212   2.976   0.174  1.00  1.00           H  
ATOM   1088  D  HOH  1088       8.212   2.976   0.174  1.00  1.00           H  
ATOM   1089  D  HOH  1089       9.212   2.976   0.174  1.00  1.00           H  
ATOM   1090  D  HOH  1090      10.212   2.976   0.174  1.00  1.00           H  
ATOM   1091  D  HOH  1091      11.212   2.976   0.174  1.00  1.00           H  
ATOM   1092  D  HOH  1092      12.212   2.976   0.174  1.00  1.00           H  
ATOM   1093  D  HOH  1093      -0.788   3.976   0.174  1.00  1.00           H  
ATOM   1094  D  HOH  1094       0.212   3.976   0.174  1.00  1.00           H  
ATOM   1095  D  HOH  1095       1.212   3.976   0.174  1.00  1.00           H  
ATOM   1096  D  HOH  1096       2.212   3.976   0.174  1.00  1.00           H  
ATOM   1097  D  HOH  1097       3.212   3.976   0.174  1.00  1.00           H  
ATOM   1098  D  HOH  1098       4.212   3.976   0.174  1.00  1.00           H  
ATOM   1099  D  HOH  1099       5.212   3.976   0.174  1.00  1.00           H  
ATOM   1100  D  HOH  1100       6.212   3.976   0.174  1.00  1.00           H  
ATOM   1101  D  HOH  1101       7.212   3.976   0.174  1.00  1.00           H  
ATOM   1102  D  HOH  1102       8.212   3.976   0.174  1.00  1.00           H  
ATOM   1103  D  HOH  1103       9.212   3.976   0.174  1.00  1.00           H  
ATOM   1104  D  HOH  1104      10.212   3.976   0.174  1.00  1.00           H  
ATOM   1105  D  HOH  1105      11.212   3.976   0.174  1.00  1.00           H  
ATOM   1106  D  HOH  1106      12.212   3.976   0.174  1.00  1.00           H  
ATOM   1107  D  HOH  1107      -0.788   4.976   0.174  1.00  1.00           H  
ATOM   1108  D  HOH  1108       0.212   4.976   0.174  1.00  1.00           H  
ATOM   1109  D  HOH  1109       1.212   4.976   0.174  1.00  1.00           H  
ATOM   1110  D  HOH  1110       2.212   4.976   0.174  1.00  1.00           H  
ATOM   1111  D  HOH  1111       3.212   4.976   0.174  1.00  1.00           H  
ATOM   1112  D  HOH  1112       4.212   4.976   0.174  1.00  1.00           H  
ATOM   1113  D  HOH  1113       5.212   4.976   0.174  1.00  1.00           H  
ATOM   1114  D  HOH  1114       6.212   4.976   0.174  1.00  1.00           H  
ATOM   1115  D  HOH  1115       7.212   4.976   0.174  1.00  1.00           H  
ATOM   1116  D  HOH  1116       8.212   4.976   0.174  1.00  1.00           H  
ATOM   1117  D  HOH  1117       9.212   4.976   0.174  1.00  1.00           H  
ATOM   1118  D  HOH  1118      10.212   4.976   0.174  1.00  1.00           H  
ATOM   1119  D  HOH  1119      11.212   4.976   0.174  1.00  1.00           H  
ATOM   1120  D  HOH  1120      12.212   4.976   0.174  1.00  1.00           H  
ATOM   1121  D  HOH  1121      -0.788   5.976   0.174  1.00  1.00           H  
ATOM   1122  D  HOH  1122       0.212   5.976   0.174  1.00  1.00           H  
ATOM   1123  D  HOH  1123       1.212   5.976   0.174  1.00  1.00           H  
ATOM   1124  D  HOH  1124       2.212   5.976   0.174  1.00  1.00           H  
ATOM   1125  D  HOH  1125       3.212   5.976   0.174  1.00  1.00           H  
ATOM   1126  D  HOH  1126       4.212   5.976   0.174  1.00  1.00           H  
ATOM   1127  D  HOH  1127       5.212   5.976   0.174  1.00  1.00           H  
ATOM   1128  D  HOH  1128       6.212   5.976   0.174  1.00  1.00           H  
ATOM   1129  D  HOH  1129       7.212   5.976   0.174  1.00  1.00           H  
ATOM   1130  D  HOH  1130       8.212   5.976   0.174  1.00  1.00           H  
ATOM   1131  D  HOH  1131       9.212   5.976   0.174  1.00  1.00           H  
ATOM   1132  D  HOH  1132      10.212   5.976   0.174  1.00  1.00           H  
ATOM   1133  D  HOH  1133      11.212   5.976   0.174  1.00  1.00           H  
ATOM   1134  D  HOH  1134      12.212   5.976   0.174  1.00  1.00           H  
ATOM   1135  D  HOH  1135      -0.788   6.976   0.174  1.00  1.00           H  
ATOM   1136  D  HOH  1136       0.212   6.976   0.174  1.00  1.00           H  
ATOM   1137  D  HOH  1137       1.212   6.976   0.174  1.00  1.00           H  
ATOM   1138  D  HOH  1138       2.212   6.976   0.174  1.00  1.00           H  
ATOM   1139  D  HOH  1139       3.212   6.976   0.174  1.00  1.00           H  
ATOM   1140  D  HOH  1140       4.212   6.976   0.174  1.00  1.00           H  
ATOM   1141  D  HOH  1141       5.212   6.976   0.174  1.00  1.00           H  
ATOM   1142  D  HOH  1142       6.212   6.976   0.174  1.00  1.00           H  
ATOM   1143  D  HOH  1143       7.212   6.976   0.174  1.00  1.00           H  
ATOM   1144  D  HOH  1144       8.212   6.976   0.174  1.00  1.00           H  
ATOM   1145  D  HOH  1145       9.212   6.976   0.174  1.00  1.00           H  
ATOM   1146  D  HOH  1146      10.212   6.976   0.174  1.00  1.00           H  
ATOM   1147  D  HOH  1147      11.212   6.976   0.174  1.00  1.00           H  
ATOM   1148  D  HOH  1148      12.212   6.976   0.174  1.00  1.00           H  
ATOM   1149  D  HOH  1149      -0.788   7.976   0.174  1.00  1.00           H  
ATOM   1150  D  HOH  1150       0.212   7.976   0.174  1.00  1.00           H  
ATOM   1151  D  HOH  1151       1.212   7.976   0.174  1.00  1.00           H  
ATOM   1152  D  HOH  1152       2.212   7.976   0.174  1.00  1.00           H  
ATOM   1153  D  HOH  1153       3.212   7.976   0.174  1.00  1.00           H  
ATOM   1154  D  HOH  1154       4.212   7.976   0.174  1.00  1.00           H  
ATOM   1155  D  HOH  1155       5.212   7.976   0.174  1.00  1.00           H  
ATOM   1156  D  HOH  1156       6.212   7.976   0.174  1.00  1.00           H  
ATOM   1157  D  HOH  1157       7.212   7.976   0.174  1.00  1.00           H  
ATOM   1158  D  HOH  1158       8.212   7.976   0.174  1.00  1.00           H  
ATOM   1159  D  HOH  1159       9.212   7.976   0.174  1.00  1.00           H  
ATOM   1160  D  HOH  1160      10.212   7.976   0.174  1.00  1.00           H  
ATOM   1161  D  HOH  1161      11.212   7.976   0.174  1.00  1.00           H  
ATOM   1162  D  HOH  1162      12.212   7.976   0.174  1.00  1.00           H  
ATOM   1163  D  HOH  1163      -0.788   8.976   0.174  1.00  1.00           H  
ATOM   1164  D  HOH  1164       0.212   8.976   0.174  1.00  1.00           H  
ATOM   1165  D  HOH  1165       1.212   8.976   0.174  1.00  1.00           H  
ATOM   1166  D  HOH  1166       2.212   8.976   0.174  1.00  1.00           H  
ATOM   1167  D  HOH  1167       3.212   8.976   0.174  1.00  1.00           H  
ATOM   1168  D  HOH  1168       4.212   8.976   0.174  1.00  1.00           H  
ATOM   1169  D  HOH  1169       5.212   8.976   0.174  1.00  1.00           H  
ATOM   1170  D  HOH  1170       6.212   8.976   0.174  1.00  1.00           H  
ATOM   1171  D  HOH  1171       7.212   8.976   0.174  1.00  1.00           H  
ATOM   1172  D  HOH  1172       8.212   8.976   0.174  1.00  1.00           H  
ATOM   1173  D  HOH  1173       9.212   8.976   0.174  1.00  1.00           H  
ATOM   1174  D  HOH  1174      10.212   8.976   0.174  1.00  1.00           H  
ATOM   1175  D  HOH  1175      11.212   8.976   0.174  1.00  1.00           H  
ATOM   1176  D  HOH  1176      12.212   8.976   0.174  1.00  1.00           H  
ATOM   1177  D  HOH  1177      -0.788  -4.024   1.174  1.00  1.00           H  
ATOM   1178  D  HOH  1178       0.212  -4.024   1.174  1.00  1.00           H  
ATOM   1179  D  HOH  1179       1.212  -4.024   1.174  1.00  1.00           H  
ATOM   1180  D  HOH  1180       2.212  -4.024   1.174  1.00  1.00           H  
ATOM   1181  D  HOH  1181       3.212  -4.024   1.174  1.00  1.00           H  
ATOM   1182  D  HOH  1182       4.212  -4.024   1.174  1.00  1.00           H  
ATOM   1183  D  HOH  1183       5.212  -4.024   1.174  1.00  1.00           H  
ATOM   1184  D  HOH  1184       6.212  -4.024   1.174  1.00  1.00           H  
ATOM   1185  D  HOH  1185       7.212  -4.024   1.174  1.00  1.00           H  
ATOM   1186  D  HOH  1186       8.212  -4.024   1.174  1.00  1.00           H  
ATOM   1187  D  HOH  1187       9.212  -4.024   1.174  1.00  1.00           H  
ATOM   1188  D  HOH  1188      10.212  -4.024   1.174  1.00  1.00           H  
ATOM   1189  D  HOH  1189      11.212  -4.024   1.174  1.00  1.00           H  
ATOM   1190  D  HOH  1190      12.212  -4.024   1.174  1.00  1.00           H  
ATOM   1191  D  HOH  1191      -0.788  -3.024   1.174  1.00  1.00           H  
ATOM   1192  D  HOH  1192       0.212  -3.024   1.174  1.00  1.00           H  
ATOM   1193  D  HOH  1193       1.212  -3.024   1.174  1.00  1.00           H  
ATOM   1194  D  HOH  1194       2.212  -3.024   1.174  1.00  1.00           H  
ATOM   1195  D  HOH  1195       3.212  -3.024   1.174  1.00  1.00           H  
ATOM   1196  D  HOH  1196       4.212  -3.024   1.174  1.00  1.00           H  
ATOM   1197  D  HOH  1197       5.212  -3.024   1.174  1.00  1.00           H  
ATOM   1198  D  HOH  1198       6.212  -3.024   1.174  1.00  1.00           H  
ATOM   1199  D  HOH  1199       7.212  -3.024   1.174  1.00  1.00           H  
ATOM   1200  D  HOH  1200       8.212  -3.024   1.174  1.00  1.00           H  
ATOM   1201  D  HOH  1201       9.212  -3.024   1.174  1.00  1.00           H  
ATOM   1202  D  HOH  1202      10.212  -3.024   1.174  1.00  1.00           H  
ATOM   1203  D  HOH  1203      11.212  -3.024   1.174  1.00  1.00           H  
ATOM   1204  D  HOH  1204      12.212  -3.024   1.174  1.00  1.00           H  
ATOM   1205  D  HOH  1205      -0.788  -2.024   1.174  1.00  1.00           H  
ATOM   1206  D  HOH  1206       0.212  -2.024   1.174  1.00  1.00           H  
ATOM   1207  D  HOH  1207       1.212  -2.024   1.174  1.00  1.00           H  
ATOM   1208  D  HOH  1208       2.212  -2.024   1.174  1.00  1.00           H  
ATOM   1209  D  HOH  1209       3.212  -2.024   1.174  1.00  1.00           H  
ATOM   1210  D  HOH  1210       4.212  -2.024   1.174  1.00  1.00           H  
ATOM   1211  D  HOH  1211       5.212  -2.024   1.174  1.00  1.00           H  
ATOM   1212  D  HOH  1212       6.212  -2.024   1.174  1.00  1.00           H  
ATOM   1213  D  HOH  1213       7.212  -2.024   1.174  1.00  1.00           H  
ATOM   1214  D  HOH  1214       8.212  -2.024   1.174  1.00  1.00           H  
ATOM   1215  D  HOH  1215       9.212  -2.024   1.174  1.00  1.00           H  
ATOM   1216  D  HOH  1216      10.212  -2.024   1.174  1.00  1.00           H  
ATOM   1217  D  HOH  1217      11.212  -2.024   1.174  1.00  1.00           H  
ATOM   1218  D  HOH  1218      12.212  -2.024   1.174  1.00  1.00           H  
ATOM   1219  D  HOH  1219      -0.788  -1.024   1.174  1.00  1.00           H  
ATOM   1220  D  HOH  1220       0.212  -1.024   1.174  1.00  1.00           H  
ATOM   1221  D  HOH  1221       1.212  -1.024   1.174  1.00  1.00           H  
ATOM   1222  D  HOH  1222       2.212  -1.024   1.174  1.00  1.00           H  
ATOM   1223  D  HOH  1223       3.212  -1.024   1.174  1.00  1.00           H  
ATOM   1224  D  HOH  1224       4.212  -1.024   1.174  1.00  1.00           H  
ATOM   1225  D  HOH  1225       5.212  -1.024   1.174  1.00  1.00           H  
ATOM   1226  D  HOH  1226       6.212  -1.024   1.174  1.00  1.00           H  
ATOM   1227  D  HOH  1227       7.212  -1.024   1.174  1.00  1.00           H  
ATOM   1228  D  HOH  1228       8.212  -1.024   1.174  1.00  1.00           H  
ATOM   1229  D  HOH  1229       9.212  -1.024   1.174  1.00  1.00           H  
ATOM   1230  D  HOH  1230      10.212  -1.024   1.174  1.00  1.00           H  
ATOM   1231  D  HOH  1231      11.212  -1.024   1.174  1.00  1.00           H  
ATOM   1232  D  HOH  1232      12.212  -1.024   1.174  1.00  1.00           H  
ATOM   1233  D  HOH  1233      -0.788  -0.024   1.174  1.00  1.00           H  
ATOM   1234  D  HOH  1234       0.212  -0.024   1.174  1.00  1.00           H  
ATOM   1235  D  HOH  1235       1.212  -0.024   1.174  1.00  1.00           H  
ATOM   1236  D  HOH  1236       2.212  -0.024   1.174  1.00  1.00           H  
ATOM   1237  D  HOH  1237       3.212  -0.024   1.174  1.00  1.00           H  
ATOM   1238  D  HOH  1238       4.212  -0.024   1.174  1.00  1.00           H  
ATOM   1239  D  HOH  1239       5.212  -0.024   1.174  1.00  1.00           H  
ATOM   1240  D  HOH  1240       6.212  -0.024   1.174  1.00  1.00           H  
ATOM   1241  D  HOH  1241       7.212  -0.024   1.174  1.00  1.00           H  
ATOM   1242  D  HOH  1242       8.212  -0.024   1.174  1.00  1.00           H  
ATOM   1243  D  HOH  1243       9.212  -0.024   1.174  1.00  1.00           H  
ATOM   1244  D  HOH  1244      10.212  -0.024   1.174  1.00  1.00           H  
ATOM   1245  D  HOH  1245      11.212  -0.024   1.174  1.00  1.00           H  
ATOM   1246  D  HOH  1246      12.212  -0.024   1.174  1.00  1.00           H  
ATOM   1247  D  HOH  1247      -0.788   0.976   1.174  1.00  1.00           H  
ATOM   1248  D  HOH  1248       0.212   0.976   1.174  1.00  1.00           H  
ATOM   1249  D  HOH  1249       1.212   0.976   1.174  1.00  1.00           H  
ATOM   1250  D  HOH  1250       2.212   0.976   1.174  1.00  1.00           H  
ATOM   1251  D  HOH  1251       3.212   0.976   1.174  1.00  1.00           H  
ATOM   1252  D  HOH  1252       4.212   0.976   1.174  1.00  1.00           H  
ATOM   1253  D  HOH  1253       5.212   0.976   1.174  1.00  1.00           H  
ATOM   1254  D  HOH  1254       6.212   0.976   1.174  1.00  1.00           H  
ATOM   1255  D  HOH  1255       7.212   0.976   1.174  1.00  1.00           H  
ATOM   1256  D  HOH  1256       8.212   0.976   1.174  1.00  1.00           H  
ATOM   1257  D  HOH  1257       9.212   0.976   1.174  1.00  1.00           H  
ATOM   1258  D  HOH  1258      10.212   0.976   1.174  1.00  1.00           H  
ATOM   1259  D  HOH  1259      11.212   0.976   1.174  1.00  1.00           H  
ATOM   1260  D  HOH  1260      12.212   0.976   1.174  1.00  1.00           H  
ATOM   1261  D  HOH  1261      -0.788   1.976   1.174  1.00  1.00           H  
ATOM   1262  D  HOH  1262       0.212   1.976   1.174  1.00  1.00           H  
ATOM   1263  D  HOH  1263       1.212   1.976   1.174  1.00  1.00           H  
ATOM   1264  D  HOH  1264       2.212   1.976   1.174  1.00  1.00           H  
ATOM   1265  D  HOH  1265       3.212   1.976   1.174  1.00  1.00           H  
ATOM   1266  D  HOH  1266       4.212   1.976   1.174  1.00  1.00           H  
ATOM   1267  D  HOH  1267       5.212   1.976   1.174  1.00  1.00           H  
ATOM   1268  D  HOH  1268       6.212   1.976   1.174  1.00  1.00           H  
ATOM   1269  D  HOH  1269       7.212   1.976   1.174  1.00  1.00           H  
ATOM   1270  D  HOH  1270       8.212   1.976   1.174  1.00  1.00           H  
ATOM   1271  D  HOH  1271       9.212   1.976   1.174  1.00  1.00           H  
ATOM   1272  D  HOH  1272      10.212   1.976   1.174  1.00  1.00           H  
ATOM   1273  D  HOH  1273      11.212   1.976   1.174  1.00  1.00           H  
ATOM   1274  D  HOH  1274      12.212   1.976   1.174  1.00  1.00           H  
ATOM   1275  D  HOH  1275      -0.788   2.976   1.174  1.00  1.00           H  
ATOM   1276  D  HOH  1276       0.212   2.976   1.174  1.00  1.00           H  
ATOM   1277  D  HOH  1277       1.212   2.976   1.174  1.00  1.00           H  
ATOM   1278  D  HOH  1278       2.212   2.976   1.174  1.00  1.00           H  
ATOM   1279  D  HOH  1279       3.212   2.976   1.174  1.00  1.00           H  
ATOM   1280  D  HOH  1280       4.212   2.976   1.174  1.00  1.00           H  
ATOM   1281  D  HOH  1281       5.212   2.976   1.174  1.00  1.00           H  
ATOM   1282  D  HOH  1282       6.212   2.976   1.174  1.00  1.00           H  
ATOM   1283  D  HOH  1283       7.212   2.976   1.174  1.00  1.00           H  
ATOM   1284  D  HOH  1284       8.212   2.976   1.174  1.00  1.00           H  
ATOM   1285  D  HOH  1285       9.212   2.976   1.174  1.00  1.00           H  
ATOM   1286  D  HOH  1286      10.212   2.976   1.174  1.00  1.00           H  
ATOM   1287  D  HOH  1287      11.212   2.976   1.174  1.00  1.00           H  
ATOM   1288  D  HOH  1288      12.212   2.976   1.174  1.00  1.00           H  
ATOM   1289  D  HOH  1289      -0.788   3.976   1.174  1.00  1.00           H  
ATOM   1290  D  HOH  1290       0.212   3.976   1.174  1.00  1.00           H  
ATOM   1291  D  HOH  1291       1.212   3.976   1.174  1.00  1.00           H  
ATOM   1292  D  HOH  1292       2.212   3.976   1.174  1.00  1.00           H  
ATOM   1293  D  HOH  1293       3.212   3.976   1.174  1.00  1.00           H  
ATOM   1294  D  HOH  1294       4.212   3.976   1.174  1.00  1.00           H  
ATOM   1295  D  HOH  1295       5.212   3.976   1.174  1.00  1.00           H  
ATOM   1296  D  HOH  1296       6.212   3.976   1.174  1.00  1.00           H  
ATOM   1297  D  HOH  1297       7.212   3.976   1.174  1.00  1.00           H  
ATOM   1298  D  HOH  1298       8.212   3.976   1.174  1.00  1.00           H  
ATOM   1299  D  HOH  1299       9.212   3.976   1.174  1.00  1.00           H  
ATOM   1300  D  HOH  1300      10.212   3.976   1.174  1.00  1.00           H  
ATOM   1301  D  HOH  1301      11.212   3.976   1.174  1.00  1.00           H  
ATOM   1302  D  HOH  1302      12.212   3.976   1.174  1.00  1.00           H  
ATOM   1303  D  HOH  1303      -0.788   4.976   1.174  1.00  1.00           H  
ATOM   1304  D  HOH  1304       0.212   4.976   1.174  1.00  1.00           H  
ATOM   1305  D  HOH  1305       1.212   4.976   1.174  1.00  1.00           H  
ATOM   1306  D  HOH  1306       2.212   4.976   1.174  1.00  1.00           H  
ATOM   1307  D  HOH  1307       3.212   4.976   1.174  1.00  1.00           H  
ATOM   1308  D  HOH  1308       4.212   4.976   1.174  1.00  1.00           H  
ATOM   1309  D  HOH  1309       5.212   4.976   1.174  1.00  1.00           H  
ATOM   1310  D  HOH  1310       6.212   4.976   1.174  1.00  1.00           H  
ATOM   1311  D  HOH  1311       7.212   4.976   1.174  1.00  1.00           H  
ATOM   1312  D  HOH  1312       8.212   4.976   1.174  1.00  1.00           H  
ATOM   1313  D  HOH  1313       9.212   4.976   1.174  1.00  1.00           H  
ATOM   1314  D  HOH  1314      10.212   4.976   1.174  1.00  1.00           H  
ATOM   1315  D  HOH  1315      11.212   4.976   1.174  1.00  1.00           H  
ATOM   1316  D  HOH  1316      12.212   4.976   1.174  1.00  1.00           H  
ATOM   1317  D  HOH  1317      -0.788   5.976   1.174  1.00  1.00           H  
ATOM   1318  D  HOH  1318       0.212   5.976   1.174  1.00  1.00           H  
ATOM   1319  D  HOH  1319       1.212   5.976   1.174  1.00  1.00           H  
ATOM   1320  D  HOH  1320       2.212   5.976   1.174  1.00  1.00           H  
ATOM   1321  D  HOH  1321       3.212   5.976   1.174  1.00  1.00           H  
ATOM   1322  D  HOH  1322       4.212   5.976   1.174  1.00  1.00           H  
ATOM   1323  D  HOH  1323       5.212   5.976   1.174  1.00  1.00           H  
ATOM   1324  D  HOH  1324       6.212   5.976   1.174  1.00  1.00           H  
ATOM   1325  D  HOH  1325       7.212   5.976   1.174  1.00  1.00           H  
ATOM   1326  D  HOH  1326       8.212   5.976   1.174  1.00  1.00           H  
ATOM   1327  D  HOH  1327       9.212   5.976   1.174  1.00  1.00           H  
ATOM   1328  D  HOH  1328      10.212   5.976   1.174  1.00  1.00           H  
ATOM   1329  D  HOH  1329      11.212   5.976   1.174  1.00  1.00           H  
ATOM   1330  D  HOH  1330      12.212   5.976   1.174  1.00  1.00           H  
ATOM   1331  D  HOH  1331      -0.788   6.976   1.174  1.00  1.00           H  
ATOM   1332  D  HOH  1332       0.212   6.976   1.174  1.00  1.00           H  
ATOM   1333  D  HOH  1333       1.212   6.976   1.174  1.00  1.00           H  
ATOM   1334  D  HOH  1334       2.212   6.976   1.174  1.00  1.00           H  
ATOM   1335  D  HOH  1335       3.212   6.976   1.174  1.00  1.00           H  
ATOM   1336  D  HOH  1336       4.212   6.976   1.174  1.00  1.00           H  
ATOM   1337  D  HOH  1337       5.212   6.976   1.174  1.00  1.00           H  
ATOM   1338  D  HOH  1338       6.212   6.976   1.174  1.00  1.00           H  
ATOM   1339  D  HOH  1339       7.212   6.976   1.174  1.00  1.00           H  
ATOM   1340  D  HOH  1340       8.212   6.976   1.174  1.00  1.00           H  
ATOM   1341  D  HOH  1341       9.212   6.976   1.174  1.00  1.00           H  
ATOM   1342  D  HOH  1342      10.212   6.976   1.174  1.00  1.00           H  
ATOM   1343  D  HOH  1343      11.212   6.976   1.174  1.00  1.00           H  
ATOM   1344  D  HOH  1344      12.212   6.976   1.174  1.00  1.00           H  
ATOM   1345  D  HOH  1345      -0.788   7.976   1.174  1.00  1.00           H  
ATOM   1346  D  HOH  1346       0.212   7.976   1.174  1.00  1.00           H  
ATOM   1347  D  HOH  1347       1.212   7.976   1.174  1.00  1.00           H  
ATOM   1348  D  HOH  1348       2.212   7.976   1.174  1.00  1.00           H  
ATOM   1349  D  HOH  1349       3.212   7.976   1.174  1.00  1.00           H  
ATOM   1350  D  HOH  1350       4.212   7.976   1.174  1.00  1.00           H  
ATOM   1351  D  HOH  1351       5.212   7.976   1.174  1.00  1.00           H  
ATOM   1352  D  HOH  1352       6.212   7.976   1.174  1.00  1.00           H  
ATOM   1353  D  HOH  1353       7.212   7.976   1.174  1.00  1.00           H  
ATOM   1354  D  HOH  1354       8.212   7.976   1.174  1.00  1.00           H  
ATOM   1355  D  HOH  1355       9.212   7.976   1.174  1.00  1.00           H  
ATOM   1356  D  HOH  1356      10.212   7.976   1.174  1.00  1.00           H  
ATOM   1357  D  HOH  1357      11.212   7.976   1.174  1.00  1.00           H  
ATOM   1358  D  HOH  1358      12.212   7.976   1.174  1.00  1.00           H  
ATOM   1359  D  HOH  1359      -0.788   8.976   1.174  1.00  1.00           H  
ATOM   1360  D  HOH  1360       0.212   8.976   1.174  1.00  1.00           H  
ATOM   1361  D  HOH  1361       1.212   8.976   1.174  1.00  1.00           H  
ATOM   1362  D  HOH  1362       2.212   8.976   1.174  1.00  1.00           H  
ATOM   1363  D  HOH  1363       3.212   8.976   1.174  1.00  1.00           H  
ATOM   1364  D  HOH  1364       4.212   8.976   1.174  1.00  1.00           H  
ATOM   1365  D  HOH  1365       5.212   8.976   1.174  1.00  1.00           H  
ATOM   1366  D  HOH  1366       6.212   8.976   1.174  1.00  1.00           H  
ATOM   1367  D  HOH  1367       7.212   8.976   1.174  1.00  1.00           H  
ATOM   1368  D  HOH  1368       8.212   8.976   1.174  1.00  1.00           H  
ATOM   1369  D  HOH  1369       9.212   8.976   1.174  1.00  1.00           H  
ATOM   1370  D  HOH  1370      10.212   8.976   1.174  1.00  1.00           H  
ATOM   1371  D  HOH  1371      11.212   8.976   1.174  1.00  1.00           H  
ATOM   1372  D  HOH  1372      12.212   8.976   1.174  1.00  1.00           H  
ATOM   1373  D  HOH  1373      -0.788  -4.024   2.174  1.00  1.00           H  
ATOM   1374  D  HOH  1374       0.212  -4.024   2.174  1.00  1.00           H  
ATOM   1375  D  HOH  1375       1.212  -4.024   2.174  1.00  1.00           H  
ATOM   1376  D  HOH  1376       2.212  -4.024   2.174  1.00  1.00           H  
ATOM   1377  D  HOH  1377       3.212  -4.024   2.174  1.00  1.00           H  
ATOM   1378  D  HOH  1378       4.212  -4.024   2.174  1.00  1.00           H  
ATOM   1379  D  HOH  1379       5.212  -4.024   2.174  1.00  1.00           H  
ATOM   1380  D  HOH  1380       6.212  -4.024   2.174  1.00  1.00           H  
ATOM   1381  D  HOH  1381       7.212  -4.024   2.174  1.00  1.00           H  
ATOM   1382  D  HOH  1382       8.212  -4.024   2.174  1.00  1.00           H  
ATOM   1383  D  HOH  1383       9.212  -4.024   2.174  1.00  1.00           H  
ATOM   1384  D  HOH  1384      10.212  -4.024   2.174  1.00  1.00           H  
ATOM   1385  D  HOH  1385      11.212  -4.024   2.174  1.00  1.00           H  
ATOM   1386  D  HOH  1386      12.212  -4.024   2.174  1.00  1.00           H  
ATOM   1387  D  HOH  1387      -0.788  -3.024   2.174  1.00  1.00           H  
ATOM   1388  D  HOH  1388       0.212  -3.024   2.174  1.00  1.00           H  
ATOM   1389  D  HOH  1389       1.212  -3.024   2.174  1.00  1.00           H  
ATOM   1390  D  HOH  1390       2.212  -3.024   2.174  1.00  1.00           H  
ATOM   1391  D  HOH  1391       3.212  -3.024   2.174  1.00  1.00           H  
ATOM   1392  D  HOH  1392       4.212  -3.024   2.174  1.00  1.00           H  
ATOM   1393  D  HOH  1393       5.212  -3.024   2.174  1.00  1.00           H  
ATOM   1394  D  HOH  1394       6.212  -3.024   2.174  1.00  1.00           H  
ATOM   1395  D  HOH  1395       7.212  -3.024   2.174  1.00  1.00           H  
ATOM   1396  D  HOH  1396       8.212  -3.024   2.174  1.00  1.00           H  
ATOM   1397  D  HOH  1397       9.212  -3.024   2.174  1.00  1.00           H  
ATOM   1398  D  HOH  1398      10.212  -3.024   2.174  1.00  1.00           H  
ATOM   1399  D  HOH  1399      11.212  -3.024   2.174  1.00  1.00           H  
ATOM   1400  D  HOH  1400      12.212  -3.024   2.174  1.00  1.00           H  
ATOM   1401  D  HOH  1401      -0.788  -2.024   2.174  1.00  1.00           H  
ATOM   1402  D  HOH  1402       0.212  -2.024   2.174  1.00  1.00           H  
ATOM   1403  D  HOH  1403       1.212  -2.024   2.174  1.00  1.00           H  
ATOM   1404  D  HOH  1404       2.212  -2.024   2.174  1.00  1.00           H  
ATOM   1405  D  HOH  1405       3.212  -2.024   2.174  1.00  1.00           H  
ATOM   1406  D  HOH  1406       4.212  -2.024   2.174  1.00  1.00           H  
ATOM   1407  D  HOH  1407       5.212  -2.024   2.174  1.00  1.00           H  
ATOM   1408  D  HOH  1408       6.212  -2.024   2.174  1.00  1.00           H  
ATOM   1409  D  HOH  1409       7.212  -2.024   2.174  1.00  1.00           H  
ATOM   1410  D  HOH  1410       8.212  -2.024   2.174  1.00  1.00           H  
ATOM   1411  D  HOH  1411       9.212  -2.024   2.174  1.00  1.00           H  
ATOM   1412  D  HOH  1412      10.212  -2.024   2.174  1.00  1.00           H  
ATOM   1413  D  HOH  1413      11.212  -2.024   2.174  1.00  1.00           H  
ATOM   1414  D  HOH  1414      12.212  -2.024   2.174  1.00  1.00           H  
ATOM   1415  D  HOH  1415      -0.788  -1.024   2.174  1.00  1.00           H  
ATOM   1416  D  HOH  1416       0.212  -1.024   2.174  1.00  1.00           H  
ATOM   1417  D  HOH  1417       1.212  -1.024   2.174  1.00  1.00           H  
ATOM   1418  D  HOH  1418       2.212  -1.024   2.174  1.00  1.00           H  
ATOM   1419  D  HOH  1419       3.212  -1.024   2.174  1.00  1.00           H  
ATOM   1420  D  HOH  1420       4.212  -1.024   2.174  1.00  1.00           H  
ATOM   1421  D  HOH  1421       5.212  -1.024   2.174  1.00  1.00           H  
ATOM   1422  D  HOH  1422       6.212  -1.024   2.174  1.00  1.00           H  
ATOM   1423  D  HOH  1423       7.212  -1.024   2.174  1.00  1.00           H  
ATOM   1424  D  HOH  1424       8.212  -1.024   2.174  1.00  1.00           H  
ATOM   1425  D  HOH  1425       9.212  -1.024   2.174  1.00  1.00           H  
ATOM   1426  D  HOH  1426      10.212  -1.024   2.174  1.00  1.00           H  
ATOM   1427  D  HOH  1427      11.212  -1.024   2.174  1.00  1.00           H  
ATOM   1428  D  HOH  1428      12.212  -1.024   2.174  1.00  1.00           H  
ATOM   1429  D  HOH  1429      -0.788  -0.024   2.174  1.00  1.00           H  
ATOM   1430  D  HOH  1430       0.212  -0.024   2.174  1.00  1.00           H  
ATOM   1431  D  HOH  1431       1.212  -0.024   2.174  1.00  1.00           H  
ATOM   1432  D  HOH  1432       2.212  -0.024   2.174  1.00  1.00           H  
ATOM   1433  D  HOH  1433       3.212  -0.024   2.174  1.00  1.00           H  
ATOM   1434  D  HOH  1434       4.212  -0.024   2.174  1.00  1.00           H  
ATOM   1435  D  HOH  1435       5.212  -0.024   2.174  1.00  1.00           H  
ATOM   1436  D  HOH  1436       6.212  -0.024   2.174  1.00  1.00           H  
ATOM   1437  D  HOH  1437       7.212  -0.024   2.174  1.00  1.00           H  
ATOM   1438  D  HOH  1438       8.212  -0.024   2.174  1.00  1.00           H  
ATOM   1439  D  HOH  1439       9.212  -0.024   2.174  1.00  1.00           H  
ATOM   1440  D  HOH  1440      10.212  -0.024   2.174  1.00  1.00           H  
ATOM   1441  D  HOH  1441      11.212  -0.024   2.174  1.00  1.00           H  
ATOM   1442  D  HOH  1442      12.212  -0.024   2.174  1.00  1.00           H  
ATOM   1443  D  HOH  1443      -0.788   0.976   2.174  1.00  1.00           H  
ATOM   1444  D  HOH  1444       0.212   0.976   2.174  1.00  1.00           H  
ATOM   1445  D  HOH  1445       1.212   0.976   2.174  1.00  1.00           H  
ATOM   1446  D  HOH  1446       2.212   0.976   2.174  1.00  1.00           H  
ATOM   1447  D  HOH  1447       3.212   0.976   2.174  1.00  1.00           H  
ATOM   1448  D  HOH  1448       4.212   0.976   2.174  1.00  1.00           H  
ATOM   1449  D  HOH  1449       5.212   0.976   2.174  1.00  1.00           H  
ATOM   1450  D  HOH  1450       6.212   0.976   2.174  1.00  1.00           H  
ATOM   1451  D  HOH  1451       7.212   0.976   2.174  1.00  1.00           H  
ATOM   1452  D  HOH  1452       8.212   0.976   2.174  1.00  1.00           H  
ATOM   1453  D  HOH  1453       9.212   0.976   2.174  1.00  1.00           H  
ATOM   1454  D  HOH  1454      10.212   0.976   2.174  1.00  1.00           H  
ATOM   1455  D  HOH  1455      11.212   0.976   2.174  1.00  1.00           H  
ATOM   1456  D  HOH  1456      12.212   0.976   2.174  1.00  1.00           H  
ATOM   1457  D  HOH  1457      -0.788   1.976   2.174  1.00  1.00           H  
ATOM   1458  D  HOH  1458       0.212   1.976   2.174  1.00  1.00           H  
ATOM   1459  D  HOH  1459       1.212   1.976   2.174  1.00  1.00           H  
ATOM   1460  D  HOH  1460       2.212   1.976   2.174  1.00  1.00           H  
ATOM   1461  D  HOH  1461       3.212   1.976   2.174  1.00  1.00           H  
ATOM   1462  D  HOH  1462       4.212   1.976   2.174  1.00  1.00           H  
ATOM   1463  D  HOH  1463       5.212   1.976   2.174  1.00  1.00           H  
ATOM   1464  D  HOH  1464       6.212   1.976   2.174  1.00  1.00           H  
ATOM   1465  D  HOH  1465       7.212   1.976   2.174  1.00  1.00           H  
ATOM   1466  D  HOH  1466       8.212   1.976   2.174  1.00  1.00           H  
ATOM   1467  D  HOH  1467       9.212   1.976   2.174  1.00  1.00           H  
ATOM   1468  D  HOH  1468      10.212   1.976   2.174  1.00  1.00           H  
ATOM   1469  D  HOH  1469      11.212   1.976   2.174  1.00  1.00           H  
ATOM   1470  D  HOH  1470      12.212   1.976   2.174  1.00  1.00           H  
ATOM   1471  D  HOH  1471      -0.788   2.976   2.174  1.00  1.00           H  
ATOM   1472  D  HOH  1472       0.212   2.976   2.174  1.00  1.00           H  
ATOM   1473  D  HOH  1473       1.212   2.976   2.174  1.00  1.00           H  
ATOM   1474  D  HOH  1474       2.212   2.976   2.174  1.00  1.00           H  
ATOM   1475  D  HOH  1475       3.212   2.976   2.174  1.00  1.00           H  
ATOM   1476  D  HOH  1476       4.212   2.976   2.174  1.00  1.00           H  
ATOM   1477  D  HOH  1477       5.212   2.976   2.174  1.00  1.00           H  
ATOM   1478  D  HOH  1478       6.212   2.976   2.174  1.00  1.00           H  
ATOM   1479  D  HOH  1479       7.212   2.976   2.174  1.00  1.00           H  
ATOM   1480  D  HOH  1480       8.212   2.976   2.174  1.00  1.00           H  
ATOM   1481  D  HOH  1481       9.212   2.976   2.174  1.00  1.00           H  
ATOM   1482  D  HOH  1482      10.212   2.976   2.174  1.00  1.00           H  
ATOM   1483  D  HOH  1483      11.212   2.976   2.174  1.00  1.00           H  
ATOM   1484  D  HOH  1484      12.212   2.976   2.174  1.00  1.00           H  
ATOM   1485  D  HOH  1485      -0.788   3.976   2.174  1.00  1.00           H  
ATOM   1486  D  HOH  1486       0.212   3.976   2.174  1.00  1.00           H  
ATOM   1487  D  HOH  1487       1.212   3.976   2.174  1.00  1.00           H  
ATOM   1488  D  HOH  1488       2.212   3.976   2.174  1.00  1.00           H  
ATOM   1489  D  HOH  1489       3.212   3.976   2.174  1.00  1.00           H  
ATOM   1490  D  HOH  1490       4.212   3.976   2.174  1.00  1.00           H  
ATOM   1491  D  HOH  1491       5.212   3.976   2.174  1.00  1.00           H  
ATOM   1492  D  HOH  1492       6.212   3.976   2.174  1.00  1.00           H  
ATOM   1493  D  HOH  1493       7.212   3.976   2.174  1.00  1.00           H  
ATOM   1494  D  HOH  1494       8.212   3.976   2.174  1.00  1.00           H  
ATOM   1495  D  HOH  1495       9.212   3.976   2.174  1.00  1.00           H  
ATOM   1496  D  HOH  1496      10.212   3.976   2.174  1.00  1.00           H  
ATOM   1497  D  HOH  1497      11.212   3.976   2.174  1.00  1.00           H  
ATOM   1498  D  HOH  1498      12.212   3.976   2.174  1.00  1.00           H  
ATOM   1499  D  HOH  1499      -0.788   4.976   2.174  1.00  1.00           H  
ATOM   1500  D  HOH  1500       0.212   4.976   2.174  1.00  1.00           H  
ATOM   1501  D  HOH  1501       1.212   4.976   2.174  1.00  1.00           H  
ATOM   1502  D  HOH  1502       2.212   4.976   2.174  1.00  1.00           H  
ATOM   1503  D  HOH  1503       3.212   4.976   2.174  1.00  1.00           H  
ATOM   1504  D  HOH  1504       4.212   4.976   2.174  1.00  1.00           H  
ATOM   1505  D  HOH  1505       5.212   4.976   2.174  1.00  1.00           H  
ATOM   1506  D  HOH  1506       6.212   4.976   2.174  1.00  1.00           H  
ATOM   1507  D  HOH  1507       7.212   4.976   2.174  1.00  1.00           H  
ATOM   1508  D  HOH  1508       8.212   4.976   2.174  1.00  1.00           H  
ATOM   1509  D  HOH  1509       9.212   4.976   2.174  1.00  1.00           H  
ATOM   1510  D  HOH  1510      10.212   4.976   2.174  1.00  1.00           H  
ATOM   1511  D  HOH  1511      11.212   4.976   2.174  1.00  1.00           H  
ATOM   1512  D  HOH  1512      12.212   4.976   2.174  1.00  1.00           H  
ATOM   1513  D  HOH  1513      -0.788   5.976   2.174  1.00  1.00           H  
ATOM   1514  D  HOH  1514       0.212   5.976   2.174  1.00  1.00           H  
ATOM   1515  D  HOH  1515       1.212   5.976   2.174  1.00  1.00           H  
ATOM   1516  D  HOH  1516       2.212   5.976   2.174  1.00  1.00           H  
ATOM   1517  D  HOH  1517       3.212   5.976   2.174  1.00  1.00           H  
ATOM   1518  D  HOH  1518       4.212   5.976   2.174  1.00  1.00           H  
ATOM   1519  D  HOH  1519       5.212   5.976   2.174  1.00  1.00           H  
ATOM   1520  D  HOH  1520       6.212   5.976   2.174  1.00  1.00           H  
ATOM   1521  D  HOH  1521       7.212   5.976   2.174  1.00  1.00           H  
ATOM   1522  D  HOH  1522       8.212   5.976   2.174  1.00  1.00           H  
ATOM   1523  D  HOH  1523       9.212   5.976   2.174  1.00  1.00           H  
ATOM   1524  D  HOH  1524      10.212   5.976   2.174  1.00  1.00           H  
ATOM   1525  D  HOH  1525      11.212   5.976   2.174  1.00  1.00           H  
ATOM   1526  D  HOH  1526      12.212   5.976   2.174  1.00  1.00           H  
ATOM   1527  D  HOH  1527      -0.788   6.976   2.174  1.00  1.00           H  
ATOM   1528  D  HOH  1528       0.212   6.976   2.174  1.00  1.00           H  
ATOM   1529  D  HOH  1529       1.212   6.976   2.174  1.00  1.00           H  
ATOM   1530  D  HOH  1530       2.212   6.976   2.174  1.00  1.00           H  
ATOM   1531  D  HOH  1531       3.212   6.976   2.174  1.00  1.00           H  
ATOM   1532  D  HOH  1532       4.212   6.976   2.174  1.00  1.00           H  
ATOM   1533  D  HOH  1533       5.212   6.976   2.174  1.00  1.00           H  
ATOM   1534  D  HOH  1534       6.212   6.976   2.174  1.00  1.00           H  
ATOM   1535  D  HOH  1535       7.212   6.976   2.174  1.00  1.00           H  
ATOM   1536  D  HOH  1536       8.212   6.976   2.174  1.00  1.00           H  
ATOM   1537  D  HOH  1537       9.212   6.976   2.174  1.00  1.00           H  
ATOM   1538  D  HOH  1538      10.212   6.976   2.174  1.00  1.00           H  
ATOM   1539  D  HOH  1539      11.212   6.976   2.174  1.00  1.00           H  
ATOM   1540  D  HOH  1540      12.212   6.976   2.174  1.00  1.00           H  
ATOM   1541  D  HOH  1541      -0.788   7.976   2.174  1.00  1.00           H  
ATOM   1542  D  HOH  1542       0.212   7.976   2.174  1.00  1.00           H  
ATOM   1543  D  HOH  1543       1.212   7.976   2.174  1.00  1.00           H  
ATOM   1544  D  HOH  1544       2.212   7.976   2.174  1.00  1.00           H  
ATOM   1545  D  HOH  1545       3.212   7.976   2.174  1.00  1.00           H  
ATOM   1546  D  HOH  1546       4.212   7.976   2.174  1.00  1.00           H  
ATOM   1547  D  HOH  1547       5.212   7.976   2.174  1.00  1.00           H  
ATOM   1548  D  HOH  1548       6.212   7.976   2.174  1.00  1.00           H  
ATOM   1549  D  HOH  1549       7.212   7.976   2.174  1.00  1.00           H  
ATOM   1550  D  HOH  1550       8.212   7.976   2.174  1.00  1.00           H  
ATOM   1551  D  HOH  1551       9.212   7.976   2.174  1.00  1.00           H  
ATOM   1552  D  HOH  1552      10.212   7.976   2.174  1.00  1.00           H  
ATOM   1553  D  HOH  1553      11.212   7.976   2.174  1.00  1.00           H  
ATOM   1554  D  HOH  1554      12.212   7.976   2.174  1.00  1.00           H  
ATOM   1555  D  HOH  1555      -0.788   8.976   2.174  1.00  1.00           H  
ATOM   1556  D  HOH  1556       0.212   8.976   2.174  1.00  1.00           H  
ATOM   1557  D  HOH  1557       1.212   8.976   2.174  1.00  1.00           H  
ATOM   1558  D  HOH  1558       2.212   8.976   2.174  1.00  1.00           H  
ATOM   1559  D  HOH  1559       3.212   8.976   2.174  1.00  1.00           H  
ATOM   1560  D  HOH  1560       4.212   8.976   2.174  1.00  1.00           H  
ATOM   1561  D  HOH  1561       5.212   8.976   2.174  1.00  1.00           H  
ATOM   1562  D  HOH  1562       6.212   8.976   2.174  1.00  1.00           H  
ATOM   1563  D  HOH  1563       7.212   8.976   2.174  1.00  1.00           H  
ATOM   1564  D  HOH  1564       8.212   8.976   2.174  1.00  1.00           H  
ATOM   1565  D  HOH  1565       9.212   8.976   2.174  1.00  1.00           H  
ATOM   1566  D  HOH  1566      10.212   8.976   2.174  1.00  1.00           H  
ATOM   1567  D  HOH  1567      11.212   8.976   2.174  1.00  1.00           H  
ATOM   1568  D  HOH  1568      12.212   8.976   2.174  1.00  1.00           H  
ATOM   1569  D  HOH  1569      -0.788  -4.024   3.174  1.00  1.00           H  
ATOM   1570  D  HOH  1570       0.212  -4.024   3.174  1.00  1.00           H  
ATOM   1571  D  HOH  1571       1.212  -4.024   3.174  1.00  1.00           H  
ATOM   1572  D  HOH  1572       2.212  -4.024   3.174  1.00  1.00           H  
ATOM   1573  D  HOH  1573       3.212  -4.024   3.174  1.00  1.00           H  
ATOM   1574  D  HOH  1574       4.212  -4.024   3.174  1.00  1.00           H  
ATOM   1575  D  HOH  1575       5.212  -4.024   3.174  1.00  1.00           H  
ATOM   1576  D  HOH  1576       6.212  -4.024   3.174  1.00  1.00           H  
ATOM   1577  D  HOH  1577       7.212  -4.024   3.174  1.00  1.00           H  
ATOM   1578  D  HOH  1578       8.212  -4.024   3.174  1.00  1.00           H  
ATOM   1579  D  HOH  1579       9.212  -4.024   3.174  1.00  1.00           H  
ATOM   1580  D  HOH  1580      10.212  -4.024   3.174  1.00  1.00           H  
ATOM   1581  D  HOH  1581      11.212  -4.024   3.174  1.00  1.00           H  
ATOM   1582  D  HOH  1582      12.212  -4.024   3.174  1.00  1.00           H  
ATOM   1583  D  HOH  1583      -0.788  -3.024   3.174  1.00  1.00           H  
ATOM   1584  D  HOH  1584       0.212  -3.024   3.174  1.00  1.00           H  
ATOM   1585  D  HOH  1585       1.212  -3.024   3.174  1.00  1.00           H  
ATOM   1586  D  HOH  1586       2.212  -3.024   3.174  1.00  1.00           H  
ATOM   1587  D  HOH  1587       3.212  -3.024   3.174  1.00  1.00           H  
ATOM   1588  D  HOH  1588       4.212  -3.024   3.174  1.00  1.00           H  
ATOM   1589  D  HOH  1589       5.212  -3.024   3.174  1.00  1.00           H  
ATOM   1590  D  HOH  1590       6.212  -3.024   3.174  1.00  1.00           H  
ATOM   1591  D  HOH  1591       7.212  -3.024   3.174  1.00  1.00           H  
ATOM   1592  D  HOH  1592       8.212  -3.024   3.174  1.00  1.00           H  
ATOM   1593  D  HOH  1593       9.212  -3.024   3.174  1.00  1.00           H  
ATOM   1594  D  HOH  1594      10.212  -3.024   3.174  1.00  1.00           H  
ATOM   1595  D  HOH  1595      11.212  -3.024   3.174  1.00  1.00           H  
ATOM   1596  D  HOH  1596      12.212  -3.024   3.174  1.00  1.00           H  
ATOM   1597  D  HOH  1597      -0.788  -2.024   3.174  1.00  1.00           H  
ATOM   1598  D  HOH  1598       0.212  -2.024   3.174  1.00  1.00           H  
ATOM   1599  D  HOH  1599       1.212  -2.024   3.174  1.00  1.00           H  
ATOM   1600  D  HOH  1600       2.212  -2.024   3.174  1.00  1.00           H  
ATOM   1601  D  HOH  1601       3.212  -2.024   3.174  1.00  1.00           H  
ATOM   1602  D  HOH  1602       4.212  -2.024   3.174  1.00  1.00           H  
ATOM   1603  D  HOH  1603       5.212  -2.024   3.174  1.00  1.00           H  
ATOM   1604  D  HOH  1604       6.212  -2.024   3.174  1.00  1.00           H  
ATOM   1605  D  HOH  1605       7.212  -2.024   3.174  1.00  1.00           H  
ATOM   1606  D  HOH  1606       8.212  -2.024   3.174  1.00  1.00           H  
ATOM   1607  D  HOH  1607       9.212  -2.024   3.174  1.00  1.00           H  
ATOM   1608  D  HOH  1608      10.212  -2.024   3.174  1.00  1.00           H  
ATOM   1609  D  HOH  1609      11.212  -2.024   3.174  1.00  1.00           H  
ATOM   1610  D  HOH  1610      12.212  -2.024   3.174  1.00  1.00           H  
ATOM   1611  D  HOH  1611      -0.788  -1.024   3.174  1.00  1.00           H  
ATOM   1612  D  HOH  1612       0.212  -1.024   3.174  1.00  1.00           H  
ATOM   1613  D  HOH  1613       1.212  -1.024   3.174  1.00  1.00           H  
ATOM   1614  D  HOH  1614       2.212  -1.024   3.174  1.00  1.00           H  
ATOM   1615  D  HOH  1615       3.212  -1.024   3.174  1.00  1.00           H  
ATOM   1616  D  HOH  1616       4.212  -1.024   3.174  1.00  1.00           H  
ATOM   1617  D  HOH  1617       5.212  -1.024   3.174  1.00  1.00           H  
ATOM   1618  D  HOH  1618       6.212  -1.024   3.174  1.00  1.00           H  
ATOM   1619  D  HOH  1619       7.212  -1.024   3.174  1.00  1.00           H  
ATOM   1620  D  HOH  1620       8.212  -1.024   3.174  1.00  1.00           H  
ATOM   1621  D  HOH  1621       9.212  -1.024   3.174  1.00  1.00           H  
ATOM   1622  D  HOH  1622      10.212  -1.024   3.174  1.00  1.00           H  
ATOM   1623  D  HOH  1623      11.212  -1.024   3.174  1.00  1.00           H  
ATOM   1624  D  HOH  1624      12.212  -1.024   3.174  1.00  1.00           H  
ATOM   1625  D  HOH  1625      -0.788  -0.024   3.174  1.00  1.00           H  
ATOM   1626  D  HOH  1626       0.212  -0.024   3.174  1.00  1.00           H  
ATOM   1627  D  HOH  1627       1.212  -0.024   3.174  1.00  1.00           H  
ATOM   1628  D  HOH  1628       2.212  -0.024   3.174  1.00  1.00           H  
ATOM   1629  D  HOH  1629       3.212  -0.024   3.174  1.00  1.00           H  
ATOM   1630  D  HOH  1630       4.212  -0.024   3.174  1.00  1.00           H  
ATOM   1631  D  HOH  1631       5.212  -0.024   3.174  1.00  1.00           H  
ATOM   1632  D  HOH  1632       6.212  -0.024   3.174  1.00  1.00           H  
ATOM   1633  D  HOH  1633       7.212  -0.024   3.174  1.00  1.00           H  
ATOM   1634  D  HOH  1634       8.212  -0.024   3.174  1.00  1.00           H  
ATOM   1635  D  HOH  1635       9.212  -0.024   3.174  1.00  1.00           H  
ATOM   1636  D  HOH  1636      10.212  -0.024   3.174  1.00  1.00           H  
ATOM   1637  D  HOH  1637      11.212  -0.024   3.174  1.00  1.00           H  
ATOM   1638  D  HOH  1638      12.212  -0.024   3.174  1.00  1.00           H  
ATOM   1639  D  HOH  1639      -0.788   0.976   3.174  1.00  1.00           H  
ATOM   1640  D  HOH  1640       0.212   0.976   3.174  1.00  1.00           H  
ATOM   1641  D  HOH  1641       1.212   0.976   3.174  1.00  1.00           H  
ATOM   1642  D  HOH  1642       2.212   0.976   3.174  1.00  1.00           H  
ATOM   1643  D  HOH  1643       3.212   0.976   3.174  1.00  1.00           H  
ATOM   1644  D  HOH  1644       4.212   0.976   3.174  1.00  1.00           H  
ATOM   1645  D  HOH  1645       5.212   0.976   3.174  1.00  1.00           H  
ATOM   1646  D  HOH  1646       6.212   0.976   3.174  1.00  1.00           H  
ATOM   1647  D  HOH  1647       7.212   0.976   3.174  1.00  1.00           H  
ATOM   1648  D  HOH  1648       8.212   0.976   3.174  1.00  1.00           H  
ATOM   1649  D  HOH  1649       9.212   0.976   3.174  1.00  1.00           H  
ATOM   1650  D  HOH  1650      10.212   0.976   3.174  1.00  1.00           H  
ATOM   1651  D  HOH  1651      11.212   0.976   3.174  1.00  1.00           H  
ATOM   1652  D  HOH  1652      12.212   0.976   3.174  1.00  1.00           H  
ATOM   1653  D  HOH  1653      -0.788   1.976   3.174  1.00  1.00           H  
ATOM   1654  D  HOH  1654       0.212   1.976   3.174  1.00  1.00           H  
ATOM   1655  D  HOH  1655       1.212   1.976   3.174  1.00  1.00           H  
ATOM   1656  D  HOH  1656       2.212   1.976   3.174  1.00  1.00           H  
ATOM   1657  D  HOH  1657       3.212   1.976   3.174  1.00  1.00           H  
ATOM   1658  D  HOH  1658       4.212   1.976   3.174  1.00  1.00           H  
ATOM   1659  D  HOH  1659       5.212   1.976   3.174  1.00  1.00           H  
ATOM   1660  D  HOH  1660       6.212   1.976   3.174  1.00  1.00           H  
ATOM   1661  D  HOH  1661       7.212   1.976   3.174  1.00  1.00           H  
ATOM   1662  D  HOH  1662       8.212   1.976   3.174  1.00  1.00           H  
ATOM   1663  D  HOH  1663       9.212   1.976   3.174  1.00  1.00           H  
ATOM   1664  D  HOH  1664      10.212   1.976   3.174  1.00  1.00           H  
ATOM   1665  D  HOH  1665      11.212   1.976   3.174  1.00  1.00           H  
ATOM   1666  D  HOH  1666      12.212   1.976   3.174  1.00  1.00           H  
ATOM   1667  D  HOH  1667      -0.788   2.976   3.174  1.00  1.00           H  
ATOM   1668  D  HOH  1668       0.212   2.976   3.174  1.00  1.00           H  
ATOM   1669  D  HOH  1669       1.212   2.976   3.174  1.00  1.00           H  
ATOM   1670  D  HOH  1670       2.212   2.976   3.174  1.00  1.00           H  
ATOM   1671  D  HOH  1671       3.212   2.976   3.174  1.00  1.00           H  
ATOM   1672  D  HOH  1672       4.212   2.976   3.174  1.00  1.00           H  
ATOM   1673  D  HOH  1673       5.212   2.976   3.174  1.00  1.00           H  
ATOM   1674  D  HOH  1674       6.212   2.976   3.174  1.00  1.00           H  
ATOM   1675  D  HOH  1675       7.212   2.976   3.174  1.00  1.00           H  
ATOM   1676  D  HOH  1676       8.212   2.976   3.174  1.00  1.00           H  
ATOM   1677  D  HOH  1677       9.212   2.976   3.174  1.00  1.00           H  
ATOM   1678  D  HOH  1678      10.212   2.976   3.174  1.00  1.00           H  
ATOM   1679  D  HOH  1679      11.212   2.976   3.174  1.00  1.00           H  
ATOM   1680  D  HOH  1680      12.212   2.976   3.174  1.00  1.00           H  
ATOM   1681  D  HOH  1681      -0.788   3.976   3.174  1.00  1.00           H  
ATOM   1682  D  HOH  1682       0.212   3.976   3.174  1.00  1.00           H  
ATOM   1683  D  HOH  1683       1.212   3.976   3.174  1.00  1.00           H  
ATOM   1684  D  HOH  1684       2.212   3.976   3.174  1.00  1.00           H  
ATOM   1685  D  HOH  1685       3.212   3.976   3.174  1.00  1.00           H  
ATOM   1686  D  HOH  1686       4.212   3.976   3.174  1.00  1.00           H  
ATOM   1687  D  HOH  1687       5.212   3.976   3.174  1.00  1.00           H  
ATOM   1688  D  HOH  1688       6.212   3.976   3.174  1.00  1.00           H  
ATOM   1689  D  HOH  1689       7.212   3.976   3.174  1.00  1.00           H  
ATOM   1690  D  HOH  1690       8.212   3.976   3.174  1.00  1.00           H  
ATOM   1691  D  HOH  1691       9.212   3.976   3.174  1.00  1.00           H  
ATOM   1692  D  HOH  1692      10.212   3.976   3.174  1.00  1.00           H  
ATOM   1693  D  HOH  1693      11.212   3.976   3.174  1.00  1.00           H  
ATOM   1694  D  HOH  1694      12.212   3.976   3.174  1.00  1.00           H  
ATOM   1695  D  HOH  1695      -0.788   4.976   3.174  1.00  1.00           H  
ATOM   1696  D  HOH  1696       0.212   4.976   3.174  1.00  1.00           H  
ATOM   1697  D  HOH  1697       1.212   4.976   3.174  1.00  1.00           H  
ATOM   1698  D  HOH  1698       2.212   4.976   3.174  1.00  1.00           H  
ATOM   1699  D  HOH  1699       3.212   4.976   3.174  1.00  1.00           H  
ATOM   1700  D  HOH  1700       4.212   4.976   3.174  1.00  1.00           H  
ATOM   1701  D  HOH  1701       5.212   4.976   3.174  1.00  1.00           H  
ATOM   1702  D  HOH  1702       6.212   4.976   3.174  1.00  1.00           H  
ATOM   1703  D  HOH  1703       7.212   4.976   3.174  1.00  1.00           H  
ATOM   1704  D  HOH  1704       8.212   4.976   3.174  1.00  1.00           H  
ATOM   1705  D  HOH  1705       9.212   4.976   3.174  1.00  1.00           H  
ATOM   1706  D  HOH  1706      10.212   4.976   3.174  1.00  1.00           H  
ATOM   1707  D  HOH  1707      11.212   4.976   3.174  1.00  1.00           H  
ATOM   1708  D  HOH  1708      12.212   4.976   3.174  1.00  1.00           H  
ATOM   1709  D  HOH  1709      -0.788   5.976   3.174  1.00  1.00           H  
ATOM   1710  D  HOH  1710       0.212   5.976   3.174  1.00  1.00           H  
ATOM   1711  D  HOH  1711       1.212   5.976   3.174  1.00  1.00           H  
ATOM   1712  D  HOH  1712       2.212   5.976   3.174  1.00  1.00           H  
ATOM   1713  D  HOH  1713       3.212   5.976   3.174  1.00  1.00           H  
ATOM   1714  D  HOH  1714       4.212   5.976   3.174  1.00  1.00           H  
ATOM   1715  D  HOH  1715       5.212   5.976   3.174  1.00  1.00           H  
ATOM   1716  D  HOH  1716       6.212   5.976   3.174  1.00  1.00           H  
ATOM   1717  D  HOH  1717       7.212   5.976   3.174  1.00  1.00           H  
ATOM   1718  D  HOH  1718       8.212   5.976   3.174  1.00  1.00           H  
ATOM   1719  D  HOH  1719       9.212   5.976   3.174  1.00  1.00           H  
ATOM   1720  D  HOH  1720      10.212   5.976   3.174  1.00  1.00           H  
ATOM   1721  D  HOH  1721      11.212   5.976   3.174  1.00  1.00           H  
ATOM   1722  D  HOH  1722      12.212   5.976   3.174  1.00  1.00           H  
ATOM   1723  D  HOH  1723      -0.788   6.976   3.174  1.00  1.00           H  
ATOM   1724  D  HOH  1724       0.212   6.976   3.174  1.00  1.00           H  
ATOM   1725  D  HOH  1725       1.212   6.976   3.174  1.00  1.00           H  
ATOM   1726  D  HOH  1726       2.212   6.976   3.174  1.00  1.00           H  
ATOM   1727  D  HOH  1727       3.212   6.976   3.174  1.00  1.00           H  
ATOM   1728  D  HOH  1728       4.212   6.976   3.174  1.00  1.00           H  
ATOM   1729  D  HOH  1729       5.212   6.976   3.174  1.00  1.00           H  
ATOM   1730  D  HOH  1730       6.212   6.976   3.174  1.00  1.00           H  
ATOM   1731  D  HOH  1731       7.212   6.976   3.174  1.00  1.00           H  
ATOM   1732  D  HOH  1732       8.212   6.976   3.174  1.00  1.00           H  
ATOM   1733  D  HOH  1733       9.212   6.976   3.174  1.00  1.00           H  
ATOM   1734  D  HOH  1734      10.212   6.976   3.174  1.00  1.00           H  
ATOM   1735  D  HOH  1735      11.212   6.976   3.174  1.00  1.00           H  
ATOM   1736  D  HOH  1736      12.212   6.976   3.174  1.00  1.00           H  
ATOM   1737  D  HOH  1737      -0.788   7.976   3.174  1.00  1.00           H  
ATOM   1738  D  HOH  1738       0.212   7.976   3.174  1.00  1.00           H  
ATOM   1739  D  HOH  1739       1.212   7.976   3.174  1.00  1.00           H  
ATOM   1740  D  HOH  1740       2.212   7.976   3.174  1.00  1.00           H  
ATOM   1741  D  HOH  1741       3.212   7.976   3.174  1.00  1.00           H  
ATOM   1742  D  HOH  1742       4.212   7.976   3.174  1.00  1.00           H  
ATOM   1743  D  HOH  1743       5.212   7.976   3.174  1.00  1.00           H  
ATOM   1744  D  HOH  1744       6.212   7.976   3.174  1.00  1.00           H  
ATOM   1745  D  HOH  1745       7.212   7.976   3.174  1.00  1.00           H  
ATOM   1746  D  HOH  1746       8.212   7.976   3.174  1.00  1.00           H  
ATOM   1747  D  HOH  1747       9.212   7.976   3.174  1.00  1.00           H  
ATOM   1748  D  HOH  1748      10.212   7.976   3.174  1.00  1.00           H  
ATOM   1749  D  HOH  1749      11.212   7.976   3.174  1.00  1.00           H  
ATOM   1750  D  HOH  1750      12.212   7.976   3.174  1.00  1.00           H  
ATOM   1751  D  HOH  1751      -0.788   8.976   3.174  1.00  1.00           H  
ATOM   1752  D  HOH  1752       0.212   8.976   3.174  1.00  1.00           H  
ATOM   1753  D  HOH  1753       1.212   8.976   3.174  1.00  1.00           H  
ATOM   1754  D  HOH  1754       2.212   8.976   3.174  1.00  1.00           H  
ATOM   1755  D  HOH  1755       3.212   8.976   3.174  1.00  1.00           H  
ATOM   1756  D  HOH  1756       4.212   8.976   3.174  1.00  1.00           H  
ATOM   1757  D  HOH  1757       5.212   8.976   3.174  1.00  1.00           H  
ATOM   1758  D  HOH  1758       6.212   8.976   3.174  1.00  1.00           H  
ATOM   1759  D  HOH  1759       7.212   8.976   3.174  1.00  1.00           H  
ATOM   1760  D  HOH  1760       8.212   8.976   3.174  1.00  1.00           H  
ATOM   1761  D  HOH  1761       9.212   8.976   3.174  1.00  1.00           H  
ATOM   1762  D  HOH  1762      10.212   8.976   3.174  1.00  1.00           H  
ATOM   1763  D  HOH  1763      11.212   8.976   3.174  1.00  1.00           H  
ATOM   1764  D  HOH  1764      12.212   8.976   3.174  1.00  1.00           H  
ATOM   1765  D  HOH  1765      -0.788  -4.024   4.174  1.00  1.00           H  
ATOM   1766  D  HOH  1766       0.212  -4.024   4.174  1.00  1.00           H  
ATOM   1767  D  HOH  1767       1.212  -4.024   4.174  1.00  1.00           H  
ATOM   1768  D  HOH  1768       2.212  -4.024   4.174  1.00  1.00           H  
ATOM   1769  D  HOH  1769       3.212  -4.024   4.174  1.00  1.00           H  
ATOM   1770  D  HOH  1770       4.212  -4.024   4.174  1.00  1.00           H  
ATOM   1771  D  HOH  1771       5.212  -4.024   4.174  1.00  1.00           H  
ATOM   1772  D  HOH  1772       6.212  -4.024   4.174  1.00  1.00           H  
ATOM   1773  D  HOH  1773       7.212  -4.024   4.174  1.00  1.00           H  
ATOM   1774  D  HOH  1774       8.212  -4.024   4.174  1.00  1.00           H  
ATOM   1775  D  HOH  1775       9.212  -4.024   4.174  1.00  1.00           H  
ATOM   1776  D  HOH  1776      10.212  -4.024   4.174  1.00  1.00           H  
ATOM   1777  D  HOH  1777      11.212  -4.024   4.174  1.00  1.00           H  
ATOM   1778  D  HOH  1778      12.212  -4.024   4.174  1.00  1.00           H  
ATOM   1779  D  HOH  1779      -0.788  -3.024   4.174  1.00  1.00           H  
ATOM   1780  D  HOH  1780       0.212  -3.024   4.174  1.00  1.00           H  
ATOM   1781  D  HOH  1781       1.212  -3.024   4.174  1.00  1.00           H  
ATOM   1782  D  HOH  1782       2.212  -3.024   4.174  1.00  1.00           H  
ATOM   1783  D  HOH  1783       3.212  -3.024   4.174  1.00  1.00           H  
ATOM   1784  D  HOH  1784       4.212  -3.024   4.174  1.00  1.00           H  
ATOM   1785  D  HOH  1785       5.212  -3.024   4.174  1.00  1.00           H  
ATOM   1786  D  HOH  1786       6.212  -3.024   4.174  1.00  1.00           H  
ATOM   1787  D  HOH  1787       7.212  -3.024   4.174  1.00  1.00           H  
ATOM   1788  D  HOH  1788       8.212  -3.024   4.174  1.00  1.00           H  
ATOM   1789  D  HOH  1789       9.212  -3.024   4.174  1.00  1.00           H  
ATOM   1790  D  HOH  1790      10.212  -3.024   4.174  1.00  1.00           H  
ATOM   1791  D  HOH  1791      11.212  -3.024   4.174  1.00  1.00           H  
ATOM   1792  D  HOH  1792      12.212  -3.024   4.174  1.00  1.00           H  
ATOM   1793  D  HOH  1793      -0.788  -2.024   4.174  1.00  1.00           H  
ATOM   1794  D  HOH  1794       0.212  -2.024   4.174  1.00  1.00           H  
ATOM   1795  D  HOH  1795       1.212  -2.024   4.174  1.00  1.00           H  
ATOM   1796  D  HOH  1796       2.212  -2.024   4.174  1.00  1.00           H  
ATOM   1797  D  HOH  1797       3.212  -2.024   4.174  1.00  1.00           H  
ATOM   1798  D  HOH  1798       4.212  -2.024   4.174  1.00  1.00           H  
ATOM   1799  D  HOH  1799       5.212  -2.024   4.174  1.00  1.00           H  
ATOM   1800  D  HOH  1800       6.212  -2.024   4.174  1.00  1.00           H  
ATOM   1801  D  HOH  1801       7.212  -2.024   4.174  1.00  1.00           H  
ATOM   1802  D  HOH  1802       8.212  -2.024   4.174  1.00  1.00           H  
ATOM   1803  D  HOH  1803       9.212  -2.024   4.174  1.00  1.00           H  
ATOM   1804  D  HOH  1804      10.212  -2.024   4.174  1.00  1.00           H  
ATOM   1805  D  HOH  1805      11.212  -2.024   4.174  1.00  1.00           H  
ATOM   1806  D  HOH  1806      12.212  -2.024   4.174  1.00  1.00           H  
ATOM   1807  D  HOH  1807      -0.788  -1.024   4.174  1.00  1.00           H  
ATOM   1808  D  HOH  1808       0.212  -1.024   4.174  1.00  1.00           H  
ATOM   1809  D  HOH  1809       1.212  -1.024   4.174  1.00  1.00           H  
ATOM   1810  D  HOH  1810       2.212  -1.024   4.174  1.00  1.00           H  
ATOM   1811  D  HOH  1811       3.212  -1.024   4.174  1.00  1.00           H  
ATOM   1812  D  HOH  1812       4.212  -1.024   4.174  1.00  1.00           H  
ATOM   1813  D  HOH  1813       5.212  -1.024   4.174  1.00  1.00           H  
ATOM   1814  D  HOH  1814       6.212  -1.024   4.174  1.00  1.00           H  
ATOM   1815  D  HOH  1815       7.212  -1.024   4.174  1.00  1.00           H  
ATOM   1816  D  HOH  1816       8.212  -1.024   4.174  1.00  1.00           H  
ATOM   1817  D  HOH  1817       9.212  -1.024   4.174  1.00  1.00           H  
ATOM   1818  D  HOH  1818      10.212  -1.024   4.174  1.00  1.00           H  
ATOM   1819  D  HOH  1819      11.212  -1.024   4.174  1.00  1.00           H  
ATOM   1820  D  HOH  1820      12.212  -1.024   4.174  1.00  1.00           H  
ATOM   1821  D  HOH  1821      -0.788  -0.024   4.174  1.00  1.00           H  
ATOM   1822  D  HOH  1822       0.212  -0.024   4.174  1.00  1.00           H  
ATOM   1823  D  HOH  1823       1.212  -0.024   4.174  1.00  1.00           H  
ATOM   1824  D  HOH  1824       2.212  -0.024   4.174  1.00  1.00           H  
ATOM   1825  D  HOH  1825       3.212  -0.024   4.174  1.00  1.00           H  
ATOM   1826  D  HOH  1826       4.212  -0.024   4.174  1.00  1.00           H  
ATOM   1827  D  HOH  1827       5.212  -0.024   4.174  1.00  1.00           H  
ATOM   1828  D  HOH  1828       6.212  -0.024   4.174  1.00  1.00           H  
ATOM   1829  D  HOH  1829       7.212  -0.024   4.174  1.00  1.00           H  
ATOM   1830  D  HOH  1830       8.212  -0.024   4.174  1.00  1.00           H  
ATOM   1831  D  HOH  1831       9.212  -0.024   4.174  1.00  1.00           H  
ATOM   1832  D  HOH  1832      10.212  -0.024   4.174  1.00  1.00           H  
ATOM   1833  D  HOH  1833      11.212  -0.024   4.174  1.00  1.00           H  
ATOM   1834  D  HOH  1834      12.212  -0.024   4.174  1.00  1.00           H  
ATOM   1835  D  HOH  1835      -0.788   0.976   4.174  1.00  1.00           H  
ATOM   1836  D  HOH  1836       0.212   0.976   4.174  1.00  1.00           H  
ATOM   1837  D  HOH  1837       1.212   0.976   4.174  1.00  1.00           H  
ATOM   1838  D  HOH  1838       2.212   0.976   4.174  1.00  1.00           H  
ATOM   1839  D  HOH  1839       3.212   0.976   4.174  1.00  1.00           H  
ATOM   1840  D  HOH  1840       4.212   0.976   4.174  1.00  1.00           H  
ATOM   1841  D  HOH  1841       5.212   0.976   4.174  1.00  1.00           H  
ATOM   1842  D  HOH  1842       6.212   0.976   4.174  1.00  1.00           H  
ATOM   1843  D  HOH  1843       7.212   0.976   4.174  1.00  1.00           H  
ATOM   1844  D  HOH  1844       8.212   0.976   4.174  1.00  1.00           H  
ATOM   1845  D  HOH  1845       9.212   0.976   4.174  1.00  1.00           H  
ATOM   1846  D  HOH  1846      10.212   0.976   4.174  1.00  1.00           H  
ATOM   1847  D  HOH  1847      11.212   0.976   4.174  1.00  1.00           H  
ATOM   1848  D  HOH  1848      12.212   0.976   4.174  1.00  1.00           H  
ATOM   1849  D  HOH  1849      -0.788   1.976   4.174  1.00  1.00           H  
ATOM   1850  D  HOH  1850       0.212   1.976   4.174  1.00  1.00           H  
ATOM   1851  D  HOH  1851       1.212   1.976   4.174  1.00  1.00           H  
ATOM   1852  D  HOH  1852       2.212   1.976   4.174  1.00  1.00           H  
ATOM   1853  D  HOH  1853       3.212   1.976   4.174  1.00  1.00           H  
ATOM   1854  D  HOH  1854       4.212   1.976   4.174  1.00  1.00           H  
ATOM   1855  D  HOH  1855       5.212   1.976   4.174  1.00  1.00           H  
ATOM   1856  D  HOH  1856       6.212   1.976   4.174  1.00  1.00           H  
ATOM   1857  D  HOH  1857       7.212   1.976   4.174  1.00  1.00           H  
ATOM   1858  D  HOH  1858       8.212   1.976   4.174  1.00  1.00           H  
ATOM   1859  D  HOH  1859       9.212   1.976   4.174  1.00  1.00           H  
ATOM   1860  D  HOH  1860      10.212   1.976   4.174  1.00  1.00           H  
ATOM   1861  D  HOH  1861      11.212   1.976   4.174  1.00  1.00           H  
ATOM   1862  D  HOH  1862      12.212   1.976   4.174  1.00  1.00           H  
ATOM   1863  D  HOH  1863      -0.788   2.976   4.174  1.00  1.00           H  
ATOM   1864  D  HOH  1864       0.212   2.976   4.174  1.00  1.00           H  
ATOM   1865  D  HOH  1865       1.212   2.976   4.174  1.00  1.00           H  
ATOM   1866  D  HOH  1866       2.212   2.976   4.174  1.00  1.00           H  
ATOM   1867  D  HOH  1867       3.212   2.976   4.174  1.00  1.00           H  
ATOM   1868  D  HOH  1868       4.212   2.976   4.174  1.00  1.00           H  
ATOM   1869  D  HOH  1869       5.212   2.976   4.174  1.00  1.00           H  
ATOM   1870  D  HOH  1870       6.212   2.976   4.174  1.00  1.00           H  
ATOM   1871  D  HOH  1871       7.212   2.976   4.174  1.00  1.00           H  
ATOM   1872  D  HOH  1872       8.212   2.976   4.174  1.00  1.00           H  
ATOM   1873  D  HOH  1873       9.212   2.976   4.174  1.00  1.00           H  
ATOM   1874  D  HOH  1874      10.212   2.976   4.174  1.00  1.00           H  
ATOM   1875  D  HOH  1875      11.212   2.976   4.174  1.00  1.00           H  
ATOM   1876  D  HOH  1876      12.212   2.976   4.174  1.00  1.00           H  
ATOM   1877  D  HOH  1877      -0.788   3.976   4.174  1.00  1.00           H  
ATOM   1878  D  HOH  1878       0.212   3.976   4.174  1.00  1.00           H  
ATOM   1879  D  HOH  1879       1.212   3.976   4.174  1.00  1.00           H  
ATOM   1880  D  HOH  1880       2.212   3.976   4.174  1.00  1.00           H  
ATOM   1881  D  HOH  1881       3.212   3.976   4.174  1.00  1.00           H  
ATOM   1882  D  HOH  1882       4.212   3.976   4.174  1.00  1.00           H  
ATOM   1883  D  HOH  1883       5.212   3.976   4.174  1.00  1.00           H  
ATOM   1884  D  HOH  1884       6.212   3.976   4.174  1.00  1.00           H  
ATOM   1885  D  HOH  1885       7.212   3.976   4.174  1.00  1.00           H  
ATOM   1886  D  HOH  1886       8.212   3.976   4.174  1.00  1.00           H  
ATOM   1887  D  HOH  1887       9.212   3.976   4.174  1.00  1.00           H  
ATOM   1888  D  HOH  1888      10.212   3.976   4.174  1.00  1.00           H  
ATOM   1889  D  HOH  1889      11.212   3.976   4.174  1.00  1.00           H  
ATOM   1890  D  HOH  1890      12.212   3.976   4.174  1.00  1.00           H  
ATOM   1891  D  HOH  1891      -0.788   4.976   4.174  1.00  1.00           H  
ATOM   1892  D  HOH  1892       0.212   4.976   4.174  1.00  1.00           H  
ATOM   1893  D  HOH  1893       1.212   4.976   4.174  1.00  1.00           H  
ATOM   1894  D  HOH  1894       2.212   4.976   4.174  1.00  1.00           H  
ATOM   1895  D  HOH  1895       3.212   4.976   4.174  1.00  1.00           H  
ATOM   1896  D  HOH  1896       4.212   4.976   4.174  1.00  1.00           H  
ATOM   1897  D  HOH  1897       5.212   4.976   4.174  1.00  1.00           H  
ATOM   1898  D  HOH  1898       6.212   4.976   4.174  1.00  1.00           H  
ATOM   1899  D  HOH  1899       7.212   4.976   4.174  1.00  1.00           H  
ATOM   1900  D  HOH  1900       8.212   4.976   4.174  1.00  1.00           H  
ATOM   1901  D  HOH  1901       9.212   4.976   4.174  1.00  1.00           H  
ATOM   1902  D  HOH  1902      10.212   4.976   4.174  1.00  1.00           H  
ATOM   1903  D  HOH  1903      11.212   4.976   4.174  1.00  1.00           H  
ATOM   1904  D  HOH  1904      12.212   4.976   4.174  1.00  1.00           H  
ATOM   1905  D  HOH  1905      -0.788   5.976   4.174  1.00  1.00           H  
ATOM   1906  D  HOH  1906       0.212   5.976   4.174  1.00  1.00           H  
ATOM   1907  D  HOH  1907       1.212   5.976   4.174  1.00  1.00           H  
ATOM   1908  D  HOH  1908       2.212   5.976   4.174  1.00  1.00           H  
ATOM   1909  D  HOH  1909       3.212   5.976   4.174  1.00  1.00           H  
ATOM   1910  D  HOH  1910       4.212   5.976   4.174  1.00  1.00           H  
ATOM   1911  D  HOH  1911       5.212   5.976   4.174  1.00  1.00           H  
ATOM   1912  D  HOH  1912       6.212   5.976   4.174  1.00  1.00           H  
ATOM   1913  D  HOH  1913       7.212   5.976   4.174  1.00  1.00           H  
ATOM   1914  D  HOH  1914       8.212   5.976   4.174  1.00  1.00           H  
ATOM   1915  D  HOH  1915       9.212   5.976   4.174  1.00  1.00           H  
ATOM   1916  D  HOH  1916      10.212   5.976   4.174  1.00  1.00           H  
ATOM   1917  D  HOH  1917      11.212   5.976   4.174  1.00  1.00           H  
ATOM   1918  D  HOH  1918      12.212   5.976   4.174  1.00  1.00           H  
ATOM   1919  D  HOH  1919      -0.788   6.976   4.174  1.00  1.00           H  
ATOM   1920  D  HOH  1920       0.212   6.976   4.174  1.00  1.00           H  
ATOM   1921  D  HOH  1921       1.212   6.976   4.174  1.00  1.00           H  
ATOM   1922  D  HOH  1922       2.212   6.976   4.174  1.00  1.00           H  
ATOM   1923  D  HOH  1923       3.212   6.976   4.174  1.00  1.00           H  
ATOM   1924  D  HOH  1924       4.212   6.976   4.174  1.00  1.00           H  
ATOM   1925  D  HOH  1925       5.212   6.976   4.174  1.00  1.00           H  
ATOM   1926  D  HOH  1926       6.212   6.976   4.174  1.00  1.00           H  
ATOM   1927  D  HOH  1927       7.212   6.976   4.174  1.00  1.00           H  
ATOM   1928  D  HOH  1928       8.212   6.976   4.174  1.00  1.00           H  
ATOM   1929  D  HOH  1929       9.212   6.976   4.174  1.00  1.00           H  
ATOM   1930  D  HOH  1930      10.212   6.976   4.174  1.00  1.00           H  
ATOM   1931  D  HOH  1931      11.212   6.976   4.174  1.00  1.00           H  
ATOM   1932  D  HOH  1932      12.212   6.976   4.174  1.00  1.00           H  
ATOM   1933  D  HOH  1933      -0.788   7.976   4.174  1.00  1.00           H  
ATOM   1934  D  HOH  1934       0.212   7.976   4.174  1.00  1.00           H  
ATOM   1935  D  HOH  1935       1.212   7.976   4.174  1.00  1.00           H  
ATOM   1936  D  HOH  1936       2.212   7.976   4.174  1.00  1.00           H  
ATOM   1937  D  HOH  1937       3.212   7.976   4.174  1.00  1.00           H  
ATOM   1938  D  HOH  1938       4.212   7.976   4.174  1.00  1.00           H  
ATOM   1939  D  HOH  1939       5.212   7.976   4.174  1.00  1.00           H  
ATOM   1940  D  HOH  1940       6.212   7.976   4.174  1.00  1.00           H  
ATOM   1941  D  HOH  1941       7.212   7.976   4.174  1.00  1.00           H  
ATOM   1942  D  HOH  1942       8.212   7.976   4.174  1.00  1.00           H  
ATOM   1943  D  HOH  1943       9.212   7.976   4.174  1.00  1.00           H  
ATOM   1944  D  HOH  1944      10.212   7.976   4.174  1.00  1.00           H  
ATOM   1945  D  HOH  1945      11.212   7.976   4.174  1.00  1.00           H  
ATOM   1946  D  HOH  1946      12.212   7.976   4.174  1.00  1.00           H  
ATOM   1947  D  HOH  1947      -0.788   8.976   4.174  1.00  1.00           H  
ATOM   1948  D  HOH  1948       0.212   8.976   4.174  1.00  1.00           H  
ATOM   1949  D  HOH  1949       1.212   8.976   4.174  1.00  1.00           H  
ATOM   1950  D  HOH  1950       2.212   8.976   4.174  1.00  1.00           H  
ATOM   1951  D  HOH  1951       3.212   8.976   4.174  1.00  1.00           H  
ATOM   1952  D  HOH  1952       4.212   8.976   4.174  1.00  1.00           H  
ATOM   1953  D  HOH  1953       5.212   8.976   4.174  1.00  1.00           H  
ATOM   1954  D  HOH  1954       6.212   8.976   4.174  1.00  1.00           H  
ATOM   1955  D  HOH  1955       7.212   8.976   4.174  1.00  1.00           H  
ATOM   1956  D  HOH  1956       8.212   8.976   4.174  1.00  1.00           H  
ATOM   1957  D  HOH  1957       9.212   8.976   4.174  1.00  1.00           H  
ATOM   1958  D  HOH  1958      10.212   8.976   4.174  1.00  1.00           H  
ATOM   1959  D  HOH  1959      11.212   8.976   4.174  1.00  1.00           H  
ATOM   1960  D  HOH  1960      12.212   8.976   4.174  1.00  1.00           H  
ATOM   1961  D  HOH  1961      -0.788  -4.024   5.174  1.00  1.00           H  
ATOM   1962  D  HOH  1962       0.212  -4.024   5.174  1.00  1.00           H  
ATOM   1963  D  HOH  1963       1.212  -4.024   5.174  1.00  1.00           H  
ATOM   1964  D  HOH  1964       2.212  -4.024   5.174  1.00  1.00           H  
ATOM   1965  D  HOH  1965       3.212  -4.024   5.174  1.00  1.00           H  
ATOM   1966  D  HOH  1966       4.212  -4.024   5.174  1.00  1.00           H  
ATOM   1967  D  HOH  1967       5.212  -4.024   5.174  1.00  1.00           H  
ATOM   1968  D  HOH  1968       6.212  -4.024   5.174  1.00  1.00           H  
ATOM   1969  D  HOH  1969       7.212  -4.024   5.174  1.00  1.00           H  
ATOM   1970  D  HOH  1970       8.212  -4.024   5.174  1.00  1.00           H  
ATOM   1971  D  HOH  1971       9.212  -4.024   5.174  1.00  1.00           H  
ATOM   1972  D  HOH  1972      10.212  -4.024   5.174  1.00  1.00           H  
ATOM   1973  D  HOH  1973      11.212  -4.024   5.174  1.00  1.00           H  
ATOM   1974  D  HOH  1974      12.212  -4.024   5.174  1.00  1.00           H  
ATOM   1975  D  HOH  1975      -0.788  -3.024   5.174  1.00  1.00           H  
ATOM   1976  D  HOH  1976       0.212  -3.024   5.174  1.00  1.00           H  
ATOM   1977  D  HOH  1977       1.212  -3.024   5.174  1.00  1.00           H  
ATOM   1978  D  HOH  1978       2.212  -3.024   5.174  1.00  1.00           H  
ATOM   1979  D  HOH  1979       3.212  -3.024   5.174  1.00  1.00           H  
ATOM   1980  D  HOH  1980       4.212  -3.024   5.174  1.00  1.00           H  
ATOM   1981  D  HOH  1981       5.212  -3.024   5.174  1.00  1.00           H  
ATOM   1982  D  HOH  1982       6.212  -3.024   5.174  1.00  1.00           H  
ATOM   1983  D  HOH  1983       7.212  -3.024   5.174  1.00  1.00           H  
ATOM   1984  D  HOH  1984       8.212  -3.024   5.174  1.00  1.00           H  
ATOM   1985  D  HOH  1985       9.212  -3.024   5.174  1.00  1.00           H  
ATOM   1986  D  HOH  1986      10.212  -3.024   5.174  1.00  1.00           H  
ATOM   1987  D  HOH  1987      11.212  -3.024   5.174  1.00  1.00           H  
ATOM   1988  D  HOH  1988      12.212  -3.024   5.174  1.00  1.00           H  
ATOM   1989  D  HOH  1989      -0.788  -2.024   5.174  1.00  1.00           H  
ATOM   1990  D  HOH  1990       0.212  -2.024   5.174  1.00  1.00           H  
ATOM   1991  D  HOH  1991       1.212  -2.024   5.174  1.00  1.00           H  
ATOM   1992  D  HOH  1992       2.212  -2.024   5.174  1.00  1.00           H  
ATOM   1993  D  HOH  1993       3.212  -2.024   5.174  1.00  1.00           H  
ATOM   1994  D  HOH  1994       4.212  -2.024   5.174  1.00  1.00           H  
ATOM   1995  D  HOH  1995       5.212  -2.024   5.174  1.00  1.00           H  
ATOM   1996  D  HOH  1996       6.212  -2.024   5.174  1.00  1.00           H  
ATOM   1997  D  HOH  1997       7.212  -2.024   5.174  1.00  1.00           H  
ATOM   1998  D  HOH  1998       8.212  -2.024   5.174  1.00  1.00           H  
ATOM   1999  D  HOH  1999       9.212  -2.024   5.174  1.00  1.00           H  
ATOM   2000  D  HOH  2000      10.212  -2.024   5.174  1.00  1.00           H  
ATOM   2001  D  HOH  2001      11.212  -2.024   5.174  1.00  1.00           H  
ATOM   2002  D  HOH  2002      12.212  -2.024   5.174  1.00  1.00           H  
ATOM   2003  D  HOH  2003      -0.788  -1.024   5.174  1.00  1.00           H  
ATOM   2004  D  HOH  2004       0.212  -1.024   5.174  1.00  1.00           H  
ATOM   2005  D  HOH  2005       1.212  -1.024   5.174  1.00  1.00           H  
ATOM   2006  D  HOH  2006       2.212  -1.024   5.174  1.00  1.00           H  
ATOM   2007  D  HOH  2007       3.212  -1.024   5.174  1.00  1.00           H  
ATOM   2008  D  HOH  2008       4.212  -1.024   5.174  1.00  1.00           H  
ATOM   2009  D  HOH  2009       5.212  -1.024   5.174  1.00  1.00           H  
ATOM   2010  D  HOH  2010       6.212  -1.024   5.174  1.00  1.00           H  
ATOM   2011  D  HOH  2011       7.212  -1.024   5.174  1.00  1.00           H  
ATOM   2012  D  HOH  2012       8.212  -1.024   5.174  1.00  1.00           H  
ATOM   2013  D  HOH  2013       9.212  -1.024   5.174  1.00  1.00           H  
ATOM   2014  D  HOH  2014      10.212  -1.024   5.174  1.00  1.00           H  
ATOM   2015  D  HOH  2015      11.212  -1.024   5.174  1.00  1.00           H  
ATOM   2016  D  HOH  2016      12.212  -1.024   5.174  1.00  1.00           H  
ATOM   2017  D  HOH  2017      -0.788  -0.024   5.174  1.00  1.00           H  
ATOM   2018  D  HOH  2018       0.212  -0.024   5.174  1.00  1.00           H  
ATOM   2019  D  HOH  2019       1.212  -0.024   5.174  1.00  1.00           H  
ATOM   2020  D  HOH  2020       2.212  -0.024   5.174  1.00  1.00           H  
ATOM   2021  D  HOH  2021       3.212  -0.024   5.174  1.00  1.00           H  
ATOM   2022  D  HOH  2022       4.212  -0.024   5.174  1.00  1.00           H  
ATOM   2023  D  HOH  2023       5.212  -0.024   5.174  1.00  1.00           H  
ATOM   2024  D  HOH  2024       6.212  -0.024   5.174  1.00  1.00           H  
ATOM   2025  D  HOH  2025       7.212  -0.024   5.174  1.00  1.00           H  
ATOM   2026  D  HOH  2026       8.212  -0.024   5.174  1.00  1.00           H  
ATOM   2027  D  HOH  2027       9.212  -0.024   5.174  1.00  1.00           H  
ATOM   2028  D  HOH  2028      10.212  -0.024   5.174  1.00  1.00           H  
ATOM   2029  D  HOH  2029      11.212  -0.024   5.174  1.00  1.00           H  
ATOM   2030  D  HOH  2030      12.212  -0.024   5.174  1.00  1.00           H  
ATOM   2031  D  HOH  2031      -0.788   0.976   5.174  1.00  1.00           H  
ATOM   2032  D  HOH  2032       0.212   0.976   5.174  1.00  1.00           H  
ATOM   2033  D  HOH  2033       1.212   0.976   5.174  1.00  1.00           H  
ATOM   2034  D  HOH  2034       2.212   0.976   5.174  1.00  1.00           H  
ATOM   2035  D  HOH  2035       3.212   0.976   5.174  1.00  1.00           H  
ATOM   2036  D  HOH  2036       4.212   0.976   5.174  1.00  1.00           H  
ATOM   2037  D  HOH  2037       5.212   0.976   5.174  1.00  1.00           H  
ATOM   2038  D  HOH  2038       6.212   0.976   5.174  1.00  1.00           H  
ATOM   2039  D  HOH  2039       7.212   0.976   5.174  1.00  1.00           H  
ATOM   2040  D  HOH  2040       8.212   0.976   5.174  1.00  1.00           H  
ATOM   2041  D  HOH  2041       9.212   0.976   5.174  1.00  1.00           H  
ATOM   2042  D  HOH  2042      10.212   0.976   5.174  1.00  1.00           H  
ATOM   2043  D  HOH  2043      11.212   0.976   5.174  1.00  1.00           H  
ATOM   2044  D  HOH  2044      12.212   0.976   5.174  1.00  1.00           H  
ATOM   2045  D  HOH  2045      -0.788   1.976   5.174  1.00  1.00           H  
ATOM   2046  D  HOH  2046       0.212   1.976   5.174  1.00  1.00           H  
ATOM   2047  D  HOH  2047       1.212   1.976   5.174  1.00  1.00           H  
ATOM   2048  D  HOH  2048       2.212   1.976   5.174  1.00  1.00           H  
ATOM   2049  D  HOH  2049       3.212   1.976   5.174  1.00  1.00           H  
ATOM   2050  D  HOH  2050       4.212   1.976   5.174  1.00  1.00           H  
ATOM   2051  D  HOH  2051       5.212   1.976   5.174  1.00  1.00           H  
ATOM   2052  D  HOH  2052       6.212   1.976   5.174  1.00  1.00           H  
ATOM   2053  D  HOH  2053       7.212   1.976   5.174  1.00  1.00           H  
ATOM   2054  D  HOH  2054       8.212   1.976   5.174  1.00  1.00           H  
ATOM   2055  D  HOH  2055       9.212   1.976   5.174  1.00  1.00           H  
ATOM   2056  D  HOH  2056      10.212   1.976   5.174  1.00  1.00           H  
ATOM   2057  D  HOH  2057      11.212   1.976   5.174  1.00  1.00           H  
ATOM   2058  D  HOH  2058      12.212   1.976   5.174  1.00  1.00           H  
ATOM   2059  D  HOH  2059      -0.788   2.976   5.174  1.00  1.00           H  
ATOM   2060  D  HOH  2060       0.212   2.976   5.174  1.00  1.00           H  
ATOM   2061  D  HOH  2061       1.212   2.976   5.174  1.00  1.00           H  
ATOM   2062  D  HOH  2062       2.212   2.976   5.174  1.00  1.00           H  
ATOM   2063  D  HOH  2063       3.212   2.976   5.174  1.00  1.00           H  
ATOM   2064  D  HOH  2064       4.212   2.976   5.174  1.00  1.00           H  
ATOM   2065  D  HOH  2065       5.212   2.976   5.174  1.00  1.00           H  
ATOM   2066  D  HOH  2066       6.212   2.976   5.174  1.00  1.00           H  
ATOM   2067  D  HOH  2067       7.212   2.976   5.174  1.00  1.00           H  
ATOM   2068  D  HOH  2068       8.212   2.976   5.174  1.00  1.00           H  
ATOM   2069  D  HOH  2069       9.212   2.976   5.174  1.00  1.00           H  
ATOM   2070  D  HOH  2070      10.212   2.976   5.174  1.00  1.00           H  
ATOM   2071  D  HOH  2071      11.212   2.976   5.174  1.00  1.00           H  
ATOM   2072  D  HOH  2072      12.212   2.976   5.174  1.00  1.00           H  
ATOM   2073  D  HOH  2073      -0.788   3.976   5.174  1.00  1.00           H  
ATOM   2074  D  HOH  2074       0.212   3.976   5.174  1.00  1.00           H  
ATOM   2075  D  HOH  2075       1.212   3.976   5.174  1.00  1.00           H  
ATOM   2076  D  HOH  2076       2.212   3.976   5.174  1.00  1.00           H  
ATOM   2077  D  HOH  2077       3.212   3.976   5.174  1.00  1.00           H  
ATOM   2078  D  HOH  2078       4.212   3.976   5.174  1.00  1.00           H  
ATOM   2079  D  HOH  2079       5.212   3.976   5.174  1.00  1.00           H  
ATOM   2080  D  HOH  2080       6.212   3.976   5.174  1.00  1.00           H  
ATOM   2081  D  HOH  2081       7.212   3.976   5.174  1.00  1.00           H  
ATOM   2082  D  HOH  2082       8.212   3.976   5.174  1.00  1.00           H  
ATOM   2083  D  HOH  2083       9.212   3.976   5.174  1.00  1.00           H  
ATOM   2084  D  HOH  2084      10.212   3.976   5.174  1.00  1.00           H  
ATOM   2085  D  HOH  2085      11.212   3.976   5.174  1.00  1.00           H  
ATOM   2086  D  HOH  2086      12.212   3.976   5.174  1.00  1.00           H  
ATOM   2087  D  HOH  2087      -0.788   4.976   5.174  1.00  1.00           H  
ATOM   2088  D  HOH  2088       0.212   4.976   5.174  1.00  1.00           H  
ATOM   2089  D  HOH  2089       1.212   4.976   5.174  1.00  1.00           H  
ATOM   2090  D  HOH  2090       2.212   4.976   5.174  1.00  1.00           H  
ATOM   2091  D  HOH  2091       3.212   4.976   5.174  1.00  1.00           H  
ATOM   2092  D  HOH  2092       4.212   4.976   5.174  1.00  1.00           H  
ATOM   2093  D  HOH  2093       5.212   4.976   5.174  1.00  1.00           H  
ATOM   2094  D  HOH  2094       6.212   4.976   5.174  1.00  1.00           H  
ATOM   2095  D  HOH  2095       7.212   4.976   5.174  1.00  1.00           H  
ATOM   2096  D  HOH  2096       8.212   4.976   5.174  1.00  1.00           H  
ATOM   2097  D  HOH  2097       9.212   4.976   5.174  1.00  1.00           H  
ATOM   2098  D  HOH  2098      10.212   4.976   5.174  1.00  1.00           H  
ATOM   2099  D  HOH  2099      11.212   4.976   5.174  1.00  1.00           H  
ATOM   2100  D  HOH  2100      12.212   4.976   5.174  1.00  1.00           H  
ATOM   2101  D  HOH  2101      -0.788   5.976   5.174  1.00  1.00           H  
ATOM   2102  D  HOH  2102       0.212   5.976   5.174  1.00  1.00           H  
ATOM   2103  D  HOH  2103       1.212   5.976   5.174  1.00  1.00           H  
ATOM   2104  D  HOH  2104       2.212   5.976   5.174  1.00  1.00           H  
ATOM   2105  D  HOH  2105       3.212   5.976   5.174  1.00  1.00           H  
ATOM   2106  D  HOH  2106       4.212   5.976   5.174  1.00  1.00           H  
ATOM   2107  D  HOH  2107       5.212   5.976   5.174  1.00  1.00           H  
ATOM   2108  D  HOH  2108       6.212   5.976   5.174  1.00  1.00           H  
ATOM   2109  D  HOH  2109       7.212   5.976   5.174  1.00  1.00           H  
ATOM   2110  D  HOH  2110       8.212   5.976   5.174  1.00  1.00           H  
ATOM   2111  D  HOH  2111       9.212   5.976   5.174  1.00  1.00           H  
ATOM   2112  D  HOH  2112      10.212   5.976   5.174  1.00  1.00           H  
ATOM   2113  D  HOH  2113      11.212   5.976   5.174  1.00  1.00           H  
ATOM   2114  D  HOH  2114      12.212   5.976   5.174  1.00  1.00           H  
ATOM   2115  D  HOH  2115      -0.788   6.976   5.174  1.00  1.00           H  
ATOM   2116  D  HOH  2116       0.212   6.976   5.174  1.00  1.00           H  
ATOM   2117  D  HOH  2117       1.212   6.976   5.174  1.00  1.00           H  
ATOM   2118  D  HOH  2118       2.212   6.976   5.174  1.00  1.00           H  
ATOM   2119  D  HOH  2119       3.212   6.976   5.174  1.00  1.00           H  
ATOM   2120  D  HOH  2120       4.212   6.976   5.174  1.00  1.00           H  
ATOM   2121  D  HOH  2121       5.212   6.976   5.174  1.00  1.00           H  
ATOM   2122  D  HOH  2122       6.212   6.976   5.174  1.00  1.00           H  
ATOM   2123  D  HOH  2123       7.212   6.976   5.174  1.00  1.00           H  
ATOM   2124  D  HOH  2124       8.212   6.976   5.174  1.00  1.00           H  
ATOM   2125  D  HOH  2125       9.212   6.976   5.174  1.00  1.00           H  
ATOM   2126  D  HOH  2126      10.212   6.976   5.174  1.00  1.00           H  
ATOM   2127  D  HOH  2127      11.212   6.976   5.174  1.00  1.00           H  
ATOM   2128  D  HOH  2128      12.212   6.976   5.174  1.00  1.00           H  
ATOM   2129  D  HOH  2129      -0.788   7.976   5.174  1.00  1.00           H  
ATOM   2130  D  HOH  2130       0.212   7.976   5.174  1.00  1.00           H  
ATOM   2131  D  HOH  2131       1.212   7.976   5.174  1.00  1.00           H  
ATOM   2132  D  HOH  2132       2.212   7.976   5.174  1.00  1.00           H  
ATOM   2133  D  HOH  2133       3.212   7.976   5.174  1.00  1.00           H  
ATOM   2134  D  HOH  2134       4.212   7.976   5.174  1.00  1.00           H  
ATOM   2135  D  HOH  2135       5.212   7.976   5.174  1.00  1.00           H  
ATOM   2136  D  HOH  2136       6.212   7.976   5.174  1.00  1.00           H  
ATOM   2137  D  HOH  2137       7.212   7.976   5.174  1.00  1.00           H  
ATOM   2138  D  HOH  2138       8.212   7.976   5.174  1.00  1.00           H  
ATOM   2139  D  HOH  2139       9.212   7.976   5.174  1.00  1.00           H  
ATOM   2140  D  HOH  2140      10.212   7.976   5.174  1.00  1.00           H  
ATOM   2141  D  HOH  2141      11.212   7.976   5.174  1.00  1.00           H  
ATOM   2142  D  HOH  2142      12.212   7.976   5.174  1.00  1.00           H  
ATOM   2143  D  HOH  2143      -0.788   8.976   5.174  1.00  1.00           H  
ATOM   2144  D  HOH  2144       0.212   8.976   5.174  1.00  1.00           H  
ATOM   2145  D  HOH  2145       1.212   8.976   5.174  1.00  1.00           H  
ATOM   2146  D  HOH  2146       2.212   8.976   5.174  1.00  1.00           H  
ATOM   2147  D  HOH  2147       3.212   8.976   5.174  1.00  1.00           H  
ATOM   2148  D  HOH  2148       4.212   8.976   5.174  1.00  1.00           H  
ATOM   2149  D  HOH  2149       5.212   8.976   5.174  1.00  1.00           H  
ATOM   2150  D  HOH  2150       6.212   8.976   5.174  1.00  1.00           H  
ATOM   2151  D  HOH  2151       7.212   8.976   5.174  1.00  1.00           H  
ATOM   2152  D  HOH  2152       8.212   8.976   5.174  1.00  1.00           H  
ATOM   2153  D  HOH  2153       9.212   8.976   5.174  1.00  1.00           H  
ATOM   2154  D  HOH  2154      10.212   8.976   5.174  1.00  1.00           H  
ATOM   2155  D  HOH  2155      11.212   8.976   5.174  1.00  1.00           H  
ATOM   2156  D  HOH  2156      12.212   8.976   5.174  1.00  1.00           H  
ATOM   2157  D  HOH  2157      -0.788  -4.024   6.174  1.00  1.00           H  
ATOM   2158  D  HOH  2158       0.212  -4.024   6.174  1.00  1.00           H  
ATOM   2159  D  HOH  2159       1.212  -4.024   6.174  1.00  1.00           H  
ATOM   2160  D  HOH  2160       2.212  -4.024   6.174  1.00  1.00           H  
ATOM   2161  D  HOH  2161       3.212  -4.024   6.174  1.00  1.00           H  
ATOM   2162  D  HOH  2162       4.212  -4.024   6.174  1.00  1.00           H  
ATOM   2163  D  HOH  2163       5.212  -4.024   6.174  1.00  1.00           H  
ATOM   2164  D  HOH  2164       6.212  -4.024   6.174  1.00  1.00           H  
ATOM   2165  D  HOH  2165       7.212  -4.024   6.174  1.00  1.00           H  
ATOM   2166  D  HOH  2166       8.212  -4.024   6.174  1.00  1.00           H  
ATOM   2167  D  HOH  2167       9.212  -4.024   6.174  1.00  1.00           H  
ATOM   2168  D  HOH  2168      10.212  -4.024   6.174  1.00  1.00           H  
ATOM   2169  D  HOH  2169      11.212  -4.024   6.174  1.00  1.00           H  
ATOM   2170  D  HOH  2170      12.212  -4.024   6.174  1.00  1.00           H  
ATOM   2171  D  HOH  2171      -0.788  -3.024   6.174  1.00  1.00           H  
ATOM   2172  D  HOH  2172       0.212  -3.024   6.174  1.00  1.00           H  
ATOM   2173  D  HOH  2173       1.212  -3.024   6.174  1.00  1.00           H  
ATOM   2174  D  HOH  2174       2.212  -3.024   6.174  1.00  1.00           H  
ATOM   2175  D  HOH  2175       3.212  -3.024   6.174  1.00  1.00           H  
ATOM   2176  D  HOH  2176       4.212  -3.024   6.174  1.00  1.00           H  
ATOM   2177  D  HOH  2177       5.212  -3.024   6.174  1.00  1.00           H  
ATOM   2178  D  HOH  2178       6.212  -3.024   6.174  1.00  1.00           H  
ATOM   2179  D  HOH  2179       7.212  -3.024   6.174  1.00  1.00           H  
ATOM   2180  D  HOH  2180       8.212  -3.024   6.174  1.00  1.00           H  
ATOM   2181  D  HOH  2181       9.212  -3.024   6.174  1.00  1.00           H  
ATOM   2182  D  HOH  2182      10.212  -3.024   6.174  1.00  1.00           H  
ATOM   2183  D  HOH  2183      11.212  -3.024   6.174  1.00  1.00           H  
ATOM   2184  D  HOH  2184      12.212  -3.024   6.174  1.00  1.00           H  
ATOM   2185  D  HOH  2185      -0.788  -2.024   6.174  1.00  1.00           H  
ATOM   2186  D  HOH  2186       0.212  -2.024   6.174  1.00  1.00           H  
ATOM   2187  D  HOH  2187       1.212  -2.024   6.174  1.00  1.00           H  
ATOM   2188  D  HOH  2188       2.212  -2.024   6.174  1.00  1.00           H  
ATOM   2189  D  HOH  2189       3.212  -2.024   6.174  1.00  1.00           H  
ATOM   2190  D  HOH  2190       4.212  -2.024   6.174  1.00  1.00           H  
ATOM   2191  D  HOH  2191       5.212  -2.024   6.174  1.00  1.00           H  
ATOM   2192  D  HOH  2192       6.212  -2.024   6.174  1.00  1.00           H  
ATOM   2193  D  HOH  2193       7.212  -2.024   6.174  1.00  1.00           H  
ATOM   2194  D  HOH  2194       8.212  -2.024   6.174  1.00  1.00           H  
ATOM   2195  D  HOH  2195       9.212  -2.024   6.174  1.00  1.00           H  
ATOM   2196  D  HOH  2196      10.212  -2.024   6.174  1.00  1.00           H  
ATOM   2197  D  HOH  2197      11.212  -2.024   6.174  1.00  1.00           H  
ATOM   2198  D  HOH  2198      12.212  -2.024   6.174  1.00  1.00           H  
ATOM   2199  D  HOH  2199      -0.788  -1.024   6.174  1.00  1.00           H  
ATOM   2200  D  HOH  2200       0.212  -1.024   6.174  1.00  1.00           H  
ATOM   2201  D  HOH  2201       1.212  -1.024   6.174  1.00  1.00           H  
ATOM   2202  D  HOH  2202       2.212  -1.024   6.174  1.00  1.00           H  
ATOM   2203  D  HOH  2203       3.212  -1.024   6.174  1.00  1.00           H  
ATOM   2204  D  HOH  2204       4.212  -1.024   6.174  1.00  1.00           H  
ATOM   2205  D  HOH  2205       5.212  -1.024   6.174  1.00  1.00           H  
ATOM   2206  D  HOH  2206       6.212  -1.024   6.174  1.00  1.00           H  
ATOM   2207  D  HOH  2207       7.212  -1.024   6.174  1.00  1.00           H  
ATOM   2208  D  HOH  2208       8.212  -1.024   6.174  1.00  1.00           H  
ATOM   2209  D  HOH  2209       9.212  -1.024   6.174  1.00  1.00           H  
ATOM   2210  D  HOH  2210      10.212  -1.024   6.174  1.00  1.00           H  
ATOM   2211  D  HOH  2211      11.212  -1.024   6.174  1.00  1.00           H  
ATOM   2212  D  HOH  2212      12.212  -1.024   6.174  1.00  1.00           H  
ATOM   2213  D  HOH  2213      -0.788  -0.024   6.174  1.00  1.00           H  
ATOM   2214  D  HOH  2214       0.212  -0.024   6.174  1.00  1.00           H  
ATOM   2215  D  HOH  2215       1.212  -0.024   6.174  1.00  1.00           H  
ATOM   2216  D  HOH  2216       2.212  -0.024   6.174  1.00  1.00           H  
ATOM   2217  D  HOH  2217       3.212  -0.024   6.174  1.00  1.00           H  
ATOM   2218  D  HOH  2218       4.212  -0.024   6.174  1.00  1.00           H  
ATOM   2219  D  HOH  2219       5.212  -0.024   6.174  1.00  1.00           H  
ATOM   2220  D  HOH  2220       6.212  -0.024   6.174  1.00  1.00           H  
ATOM   2221  D  HOH  2221       7.212  -0.024   6.174  1.00  1.00           H  
ATOM   2222  D  HOH  2222       8.212  -0.024   6.174  1.00  1.00           H  
ATOM   2223  D  HOH  2223       9.212  -0.024   6.174  1.00  1.00           H  
ATOM   2224  D  HOH  2224      10.212  -0.024   6.174  1.00  1.00           H  
ATOM   2225  D  HOH  2225      11.212  -0.024   6.174  1.00  1.00           H  
ATOM   2226  D  HOH  2226      12.212  -0.024   6.174  1.00  1.00           H  
ATOM   2227  D  HOH  2227      -0.788   0.976   6.174  1.00  1.00           H  
ATOM   2228  D  HOH  2228       0.212   0.976   6.174  1.00  1.00           H  
ATOM   2229  D  HOH  2229       1.212   0.976   6.174  1.00  1.00           H  
ATOM   2230  D  HOH  2230       2.212   0.976   6.174  1.00  1.00           H  
ATOM   2231  D  HOH  2231       3.212   0.976   6.174  1.00  1.00           H  
ATOM   2232  D  HOH  2232       4.212   0.976   6.174  1.00  1.00           H  
ATOM   2233  D  HOH  2233       5.212   0.976   6.174  1.00  1.00           H  
ATOM   2234  D  HOH  2234       6.212   0.976   6.174  1.00  1.00           H  
ATOM   2235  D  HOH  2235       7.212   0.976   6.174  1.00  1.00           H  
ATOM   2236  D  HOH  2236       8.212   0.976   6.174  1.00  1.00           H  
ATOM   2237  D  HOH  2237       9.212   0.976   6.174  1.00  1.00           H  
ATOM   2238  D  HOH  2238      10.212   0.976   6.174  1.00  1.00           H  
ATOM   2239  D  HOH  2239      11.212   0.976   6.174  1.00  1.00           H  
ATOM   2240  D  HOH  2240      12.212   0.976   6.174  1.00  1.00           H  
ATOM   2241  D  HOH  2241      -0.788   1.976   6.174  1.00  1.00           H  
ATOM   2242  D  HOH  2242       0.212   1.976   6.174  1.00  1.00           H  
ATOM   2243  D  HOH  2243       1.212   1.976   6.174  1.00  1.00           H  
ATOM   2244  D  HOH  2244       2.212   1.976   6.174  1.00  1.00           H  
ATOM   2245  D  HOH  2245       3.212   1.976   6.174  1.00  1.00           H  
ATOM   2246  D  HOH  2246       4.212   1.976   6.174  1.00  1.00           H  
ATOM   2247  D  HOH  2247       5.212   1.976   6.174  1.00  1.00           H  
ATOM   2248  D  HOH  2248       6.212   1.976   6.174  1.00  1.00           H  
ATOM   2249  D  HOH  2249       7.212   1.976   6.174  1.00  1.00           H  
ATOM   2250  D  HOH  2250       8.212   1.976   6.174  1.00  1.00           H  
ATOM   2251  D  HOH  2251       9.212   1.976   6.174  1.00  1.00           H  
ATOM   2252  D  HOH  2252      10.212   1.976   6.174  1.00  1.00           H  
ATOM   2253  D  HOH  2253      11.212   1.976   6.174  1.00  1.00           H  
ATOM   2254  D  HOH  2254      12.212   1.976   6.174  1.00  1.00           H  
ATOM   2255  D  HOH  2255      -0.788   2.976   6.174  1.00  1.00           H  
ATOM   2256  D  HOH  2256       0.212   2.976   6.174  1.00  1.00           H  
ATOM   2257  D  HOH  2257       1.212   2.976   6.174  1.00  1.00           H  
ATOM   2258  D  HOH  2258       2.212   2.976   6.174  1.00  1.00           H  
ATOM   2259  D  HOH  2259       3.212   2.976   6.174  1.00  1.00           H  
ATOM   2260  D  HOH  2260       4.212   2.976   6.174  1.00  1.00           H  
ATOM   2261  D  HOH  2261       5.212   2.976   6.174  1.00  1.00           H  
ATOM   2262  D  HOH  2262       6.212   2.976   6.174  1.00  1.00           H  
ATOM   2263  D  HOH  2263       7.212   2.976   6.174  1.00  1.00           H  
ATOM   2264  D  HOH  2264       8.212   2.976   6.174  1.00  1.00           H  
ATOM   2265  D  HOH  2265       9.212   2.976   6.174  1.00  1.00           H  
ATOM   2266  D  HOH  2266      10.212   2.976   6.174  1.00  1.00           H  
ATOM   2267  D  HOH  2267      11.212   2.976   6.174  1.00  1.00           H  
ATOM   2268  D  HOH  2268      12.212   2.976   6.174  1.00  1.00           H  
ATOM   2269  D  HOH  2269      -0.788   3.976   6.174  1.00  1.00           H  
ATOM   2270  D  HOH  2270       0.212   3.976   6.174  1.00  1.00           H  
ATOM   2271  D  HOH  2271       1.212   3.976   6.174  1.00  1.00           H  
ATOM   2272  D  HOH  2272       2.212   3.976   6.174  1.00  1.00           H  
ATOM   2273  D  HOH  2273       3.212   3.976   6.174  1.00  1.00           H  
ATOM   2274  D  HOH  2274       4.212   3.976   6.174  1.00  1.00           H  
ATOM   2275  D  HOH  2275       5.212   3.976   6.174  1.00  1.00           H  
ATOM   2276  D  HOH  2276       6.212   3.976   6.174  1.00  1.00           H  
ATOM   2277  D  HOH  2277       7.212   3.976   6.174  1.00  1.00           H  
ATOM   2278  D  HOH  2278       8.212   3.976   6.174  1.00  1.00           H  
ATOM   2279  D  HOH  2279       9.212   3.976   6.174  1.00  1.00           H  
ATOM   2280  D  HOH  2280      10.212   3.976   6.174  1.00  1.00           H  
ATOM   2281  D  HOH  2281      11.212   3.976   6.174  1.00  1.00           H  
ATOM   2282  D  HOH  2282      12.212   3.976   6.174  1.00  1.00           H  
ATOM   2283  D  HOH  2283      -0.788   4.976   6.174  1.00  1.00           H  
ATOM   2284  D  HOH  2284       0.212   4.976   6.174  1.00  1.00           H  
ATOM   2285  D  HOH  2285       1.212   4.976   6.174  1.00  1.00           H  
ATOM   2286  D  HOH  2286       2.212   4.976   6.174  1.00  1.00           H  
ATOM   2287  D  HOH  2287       3.212   4.976   6.174  1.00  1.00           H  
ATOM   2288  D  HOH  2288       4.212   4.976   6.174  1.00  1.00           H  
ATOM   2289  D  HOH  2289       5.212   4.976   6.174  1.00  1.00           H  
ATOM   2290  D  HOH  2290       6.212   4.976   6.174  1.00  1.00           H  
ATOM   2291  D  HOH  2291       7.212   4.976   6.174  1.00  1.00           H  
ATOM   2292  D  HOH  2292       8.212   4.976   6.174  1.00  1.00           H  
ATOM   2293  D  HOH  2293       9.212   4.976   6.174  1.00  1.00           H  
ATOM   2294  D  HOH  2294      10.212   4.976   6.174  1.00  1.00           H  
ATOM   2295  D  HOH  2295      11.212   4.976   6.174  1.00  1.00           H  
ATOM   2296  D  HOH  2296      12.212   4.976   6.174  1.00  1.00           H  
ATOM   2297  D  HOH  2297      -0.788   5.976   6.174  1.00  1.00           H  
ATOM   2298  D  HOH  2298       0.212   5.976   6.174  1.00  1.00           H  
ATOM   2299  D  HOH  2299       1.212   5.976   6.174  1.00  1.00           H  
ATOM   2300  D  HOH  2300       2.212   5.976   6.174  1.00  1.00           H  
ATOM   2301  D  HOH  2301       3.212   5.976   6.174  1.00  1.00           H  
ATOM   2302  D  HOH  2302       4.212   5.976   6.174  1.00  1.00           H  
ATOM   2303  D  HOH  2303       5.212   5.976   6.174  1.00  1.00           H  
ATOM   2304  D  HOH  2304       6.212   5.976   6.174  1.00  1.00           H  
ATOM   2305  D  HOH  2305       7.212   5.976   6.174  1.00  1.00           H  
ATOM   2306  D  HOH  2306       8.212   5.976   6.174  1.00  1.00           H  
ATOM   2307  D  HOH  2307       9.212   5.976   6.174  1.00  1.00           H  
ATOM   2308  D  HOH  2308      10.212   5.976   6.174  1.00  1.00           H  
ATOM   2309  D  HOH  2309      11.212   5.976   6.174  1.00  1.00           H  
ATOM   2310  D  HOH  2310      12.212   5.976   6.174  1.00  1.00           H  
ATOM   2311  D  HOH  2311      -0.788   6.976   6.174  1.00  1.00           H  
ATOM   2312  D  HOH  2312       0.212   6.976   6.174  1.00  1.00           H  
ATOM   2313  D  HOH  2313       1.212   6.976   6.174  1.00  1.00           H  
ATOM   2314  D  HOH  2314       2.212   6.976   6.174  1.00  1.00           H  
ATOM   2315  D  HOH  2315       3.212   6.976   6.174  1.00  1.00           H  
ATOM   2316  D  HOH  2316       4.212   6.976   6.174  1.00  1.00           H  
ATOM   2317  D  HOH  2317       5.212   6.976   6.174  1.00  1.00           H  
ATOM   2318  D  HOH  2318       6.212   6.976   6.174  1.00  1.00           H  
ATOM   2319  D  HOH  2319       7.212   6.976   6.174  1.00  1.00           H  
ATOM   2320  D  HOH  2320       8.212   6.976   6.174  1.00  1.00           H  
ATOM   2321  D  HOH  2321       9.212   6.976   6.174  1.00  1.00           H  
ATOM   2322  D  HOH  2322      10.212   6.976   6.174  1.00  1.00           H  
ATOM   2323  D  HOH  2323      11.212   6.976   6.174  1.00  1.00           H  
ATOM   2324  D  HOH  2324      12.212   6.976   6.174  1.00  1.00           H  
ATOM   2325  D  HOH  2325      -0.788   7.976   6.174  1.00  1.00           H  
ATOM   2326  D  HOH  2326       0.212   7.976   6.174  1.00  1.00           H  
ATOM   2327  D  HOH  2327       1.212   7.976   6.174  1.00  1.00           H  
ATOM   2328  D  HOH  2328       2.212   7.976   6.174  1.00  1.00           H  
ATOM   2329  D  HOH  2329       3.212   7.976   6.174  1.00  1.00           H  
ATOM   2330  D  HOH  2330       4.212   7.976   6.174  1.00  1.00           H  
ATOM   2331  D  HOH  2331       5.212   7.976   6.174  1.00  1.00           H  
ATOM   2332  D  HOH  2332       6.212   7.976   6.174  1.00  1.00           H  
ATOM   2333  D  HOH  2333       7.212   7.976   6.174  1.00  1.00           H  
ATOM   2334  D  HOH  2334       8.212   7.976   6.174  1.00  1.00           H  
ATOM   2335  D  HOH  2335       9.212   7.976   6.174  1.00  1.00           H  
ATOM   2336  D  HOH  2336      10.212   7.976   6.174  1.00  1.00           H  
ATOM   2337  D  HOH  2337      11.212   7.976   6.174  1.00  1.00           H  
ATOM   2338  D  HOH  2338      12.212   7.976   6.174  1.00  1.00           H  
ATOM   2339  D  HOH  2339      -0.788   8.976   6.174  1.00  1.00           H  
ATOM   2340  D  HOH  2340       0.212   8.976   6.174  1.00  1.00           H  
ATOM   2341  D  HOH  2341       1.212   8.976   6.174  1.00  1.00           H  
ATOM   2342  D  HOH  2342       2.212   8.976   6.174  1.00  1.00           H  
ATOM   2343  D  HOH  2343       3.212   8.976   6.174  1.00  1.00           H  
ATOM   2344  D  HOH  2344       4.212   8.976   6.174  1.00  1.00           H  
ATOM   2345  D  HOH  2345       5.212   8.976   6.174  1.00  1.00           H  
ATOM   2346  D  HOH  2346       6.212   8.976   6.174  1.00  1.00           H  
ATOM   2347  D  HOH  2347       7.212   8.976   6.174  1.00  1.00           H  
ATOM   2348  D  HOH  2348       8.212   8.976   6.174  1.00  1.00           H  
ATOM   2349  D  HOH  2349       9.212   8.976   6.174  1.00  1.00           H  
ATOM   2350  D  HOH  2350      10.212   8.976   6.174  1.00  1.00           H  
ATOM   2351  D  HOH  2351      11.212   8.976   6.174  1.00  1.00           H  
ATOM   2352  D  HOH  2352      12.212   8.976   6.174  1.00  1.00           H  
END
