# Supplementary material for: CageCavityCalc (C3): A Computational Tool for Calculating and Visualizing Cavities in Molecular Cages
Source: J Chem Inf Model. 2024 Jul 9;64(14):5604–16. doi: 10.1021/acs.jcim.4c00355 (PMC11267575; doi:10.1021/acs.jcim.4c00355)
Supplement: Supplementary file 2 — ci4c00355_si_002.zip [file ci4c00355_si_002.zip › CageCavityCalc-v.1.0.5/CageCavityCalc/examples/12_test_cage/test_cavity.pdb]

ATOM      0 C     CG A   0       0.966   2.401  -1.473  0.00  0.00           C
ATOM      1 C     CG A   0       0.554   2.403   1.301  0.00  0.00           C
ATOM      2 C     CG A   0       0.886   1.194  -0.765  0.00  0.00           C
ATOM      3 C     CG A   0       0.851   3.610  -0.771  0.00  0.00           C
ATOM      4 C     CG A   0       0.630   3.623   0.613  0.00  0.00           C
ATOM      5 C     CG A   0       0.665   1.183   0.620  0.00  0.00           C
ATOM      6 H     CG A   0       0.978   0.252  -1.300  0.00  0.00           H
ATOM      7 H     CG A   0       0.916   4.551  -1.312  0.00  0.00           H
ATOM      8 H     CG A   0       0.387   2.404   2.376  0.00  0.00           H
ATOM      9 C     CG A   0       0.518  -0.124   1.361  0.00  0.00           C
ATOM     10 H     CG A   0       0.040  -0.863   0.704  0.00  0.00           H
ATOM     11 H     CG A   0      -0.198   0.004   2.184  0.00  0.00           H
ATOM     12 C     CG A   0       1.140   2.400  -2.972  0.00  0.00           C
ATOM     13 H     CG A   0       0.603   3.257  -3.401  0.00  0.00           H
ATOM     14 H     CG A   0       0.628   1.525  -3.397  0.00  0.00           H
ATOM     15 C     CG A   0       0.445   4.928   1.347  0.00  0.00           C
ATOM     16 H     CG A   0      -0.267   4.785   2.171  0.00  0.00           H
ATOM     17 H     CG A   0      -0.054   5.650   0.686  0.00  0.00           H
ATOM     18 C     CG A   0       2.572   2.419  -3.446  0.00  0.00           C
ATOM     19 C     CG A   0       5.206   2.454  -4.460  0.00  0.00           C
ATOM     20 C     CG A   0       3.228   3.634  -3.682  0.00  0.00           C
ATOM     21 C     CG A   0       3.263   1.223  -3.676  0.00  0.00           C
ATOM     22 C     CG A   0       4.567   1.240  -4.178  0.00  0.00           C
ATOM     23 C     CG A   0       4.532   3.651  -4.184  0.00  0.00           C
ATOM     24 H     CG A   0       2.723   4.577  -3.490  0.00  0.00           H
ATOM     25 H     CG A   0       2.785   0.267  -3.478  0.00  0.00           H
ATOM     26 H     CG A   0       5.076   0.297  -4.360  0.00  0.00           H
ATOM     27 H     CG A   0       5.014   4.607  -4.372  0.00  0.00           H
ATOM     28 C     CG A   0       1.804  -0.697   1.903  0.00  0.00           C
ATOM     29 C     CG A   0       4.140  -1.871   2.966  0.00  0.00           C
ATOM     30 C     CG A   0       2.573  -1.578   1.132  0.00  0.00           C
ATOM     31 C     CG A   0       2.242  -0.371   3.193  0.00  0.00           C
ATOM     32 C     CG A   0       3.398  -0.953   3.719  0.00  0.00           C
ATOM     33 C     CG A   0       3.729  -2.159   1.658  0.00  0.00           C
ATOM     34 H     CG A   0       2.269  -1.828   0.119  0.00  0.00           H
ATOM     35 H     CG A   0       1.677   0.329   3.804  0.00  0.00           H
ATOM     36 H     CG A   0       3.708  -0.694   4.729  0.00  0.00           H
ATOM     37 H     CG A   0       4.301  -2.851   1.044  0.00  0.00           H
ATOM     38 C     CG A   0       1.715   5.541   1.886  0.00  0.00           C
ATOM     39 C     CG A   0       4.015   6.788   2.942  0.00  0.00           C
ATOM     40 C     CG A   0       2.161   5.235   3.178  0.00  0.00           C
ATOM     41 C     CG A   0       2.458   6.439   1.110  0.00  0.00           C
ATOM     42 C     CG A   0       3.597   7.057   1.633  0.00  0.00           C
ATOM     43 C     CG A   0       3.300   5.852   3.701  0.00  0.00           C
ATOM     44 H     CG A   0       1.616   4.523   3.792  0.00  0.00           H
ATOM     45 H     CG A   0       2.147   6.676   0.096  0.00  0.00           H
ATOM     46 H     CG A   0       4.148   7.761   1.015  0.00  0.00           H
ATOM     47 H     CG A   0       3.618   5.608   4.712  0.00  0.00           H
ATOM     48 C     CG A   0       6.586   2.473  -5.069  0.00  0.00           C
ATOM     49 C     CG A   0       5.348  -2.554   3.560  0.00  0.00           C
ATOM     50 C     CG A   0       5.203   7.508   3.532  0.00  0.00           C
ATOM     51 C     CG A   0      10.547   3.769   2.121  0.00  0.00           C
ATOM     52 C     CG A   0      10.783   1.341   0.741  0.00  0.00           C
ATOM     53 C     CG A   0      10.451   2.550   2.806  0.00  0.00           C
ATOM     54 C     CG A   0      10.748   3.756   0.734  0.00  0.00           C
ATOM     55 C     CG A   0      10.882   2.548   0.036  0.00  0.00           C
ATOM     56 C     CG A   0      10.582   1.330   2.128  0.00  0.00           C
ATOM     57 H     CG A   0      10.290   2.550   3.882  0.00  0.00           H
ATOM     58 H     CG A   0      10.819   4.698   0.194  0.00  0.00           H
ATOM     59 H     CG A   0      10.881   0.399   0.206  0.00  0.00           H
ATOM     60 C     CG A   0      10.540   0.025   2.885  0.00  0.00           C
ATOM     61 C     CG A   0      10.467   5.077   2.871  0.00  0.00           C
ATOM     62 C     CG A   0      11.162   2.548  -1.447  0.00  0.00           C
ATOM     63 C     CG A   0       9.078   5.650   3.006  0.00  0.00           C
ATOM     64 C     CG A   0       6.532   6.825   3.325  0.00  0.00           C
ATOM     65 C     CG A   0       8.573   6.530   2.040  0.00  0.00           C
ATOM     66 C     CG A   0       8.277   5.326   4.108  0.00  0.00           C
ATOM     67 C     CG A   0       7.016   5.908   4.266  0.00  0.00           C
ATOM     68 C     CG A   0       7.313   7.112   2.198  0.00  0.00           C
ATOM     69 H     CG A   0       9.165   6.780   1.163  0.00  0.00           H
ATOM     70 H     CG A   0       8.635   4.627   4.860  0.00  0.00           H
ATOM     71 H     CG A   0       6.420   5.650   5.138  0.00  0.00           H
ATOM     72 H     CG A   0       6.951   7.803   1.441  0.00  0.00           H
ATOM     73 C     CG A   0       9.168  -0.588   3.023  0.00  0.00           C
ATOM     74 C     CG A   0       6.657  -1.834   3.349  0.00  0.00           C
ATOM     75 C     CG A   0       8.357  -0.281   4.123  0.00  0.00           C
ATOM     76 C     CG A   0       8.689  -1.487   2.062  0.00  0.00           C
ATOM     77 C     CG A   0       7.446  -2.104   2.223  0.00  0.00           C
ATOM     78 C     CG A   0       7.114  -0.898   4.285  0.00  0.00           C
ATOM     79 H     CG A   0       8.695   0.433   4.871  0.00  0.00           H
ATOM     80 H     CG A   0       9.288  -1.724   1.186  0.00  0.00           H
ATOM     81 H     CG A   0       7.103  -2.809   1.470  0.00  0.00           H
ATOM     82 H     CG A   0       6.511  -0.652   5.155  0.00  0.00           H
ATOM     83 C     CG A   0       9.935   2.528  -2.326  0.00  0.00           C
ATOM     84 C     CG A   0       7.722   2.492  -4.077  0.00  0.00           C
ATOM     85 C     CG A   0       9.379   1.313  -2.746  0.00  0.00           C
ATOM     86 C     CG A   0       9.344   3.724  -2.752  0.00  0.00           C
ATOM     87 C     CG A   0       8.248   3.706  -3.619  0.00  0.00           C
ATOM     88 C     CG A   0       8.283   1.295  -3.612  0.00  0.00           C
ATOM     89 H     CG A   0       9.803   0.371  -2.410  0.00  0.00           H
ATOM     90 H     CG A   0       9.741   4.681  -2.422  0.00  0.00           H
ATOM     91 H     CG A   0       7.817   4.649  -3.946  0.00  0.00           H
ATOM     92 H     CG A   0       7.879   0.339  -3.934  0.00  0.00           H
ATOM     93 H     CG A   0       6.700   1.606  -5.736  0.00  0.00           H
ATOM     94 H     CG A   0       6.675   3.338  -5.741  0.00  0.00           H
ATOM     95 H     CG A   0       5.186  -2.706   4.636  0.00  0.00           H
ATOM     96 H     CG A   0       5.424  -3.573   3.155  0.00  0.00           H
ATOM     97 H     CG A   0       5.250   8.527   3.122  0.00  0.00           H
ATOM     98 H     CG A   0       5.037   7.662   4.608  0.00  0.00           H
ATOM     99 H     CG A   0      10.907   4.950   3.871  0.00  0.00           H
ATOM    100 H     CG A   0      11.120   5.815   2.385  0.00  0.00           H
ATOM    101 H     CG A   0      11.777   3.423  -1.702  0.00  0.00           H
ATOM    102 H     CG A   0      11.802   1.691  -1.697  0.00  0.00           H
ATOM    103 H     CG A   0      11.213  -0.697   2.403  0.00  0.00           H
ATOM    104 H     CG A   0      10.975   0.169   3.884  0.00  0.00           H
ATOM    105 D     CV B   1       5.712   1.776  -2.126  0.00  0.70           D
ATOM    106 D     CV B   1       6.412   1.776  -2.126  0.00  0.71           D
ATOM    107 D     CV B   1       5.712   3.176  -2.126  0.00  0.70           D
ATOM    108 D     CV B   1       6.412   3.176  -2.126  0.00  0.70           D
ATOM    109 D     CV B   1       4.312   1.076  -1.426  0.00  0.74           D
ATOM    110 D     CV B   1       5.012   1.076  -1.426  0.00  0.72           D
ATOM    111 D     CV B   1       5.712   1.076  -1.426  0.00  0.71           D
ATOM    112 D     CV B   1       6.412   1.076  -1.426  0.00  0.71           D
ATOM    113 D     CV B   1       4.312   1.776  -1.426  0.00  0.71           D
ATOM    114 D     CV B   1       5.012   1.776  -1.426  0.00  0.69           D
ATOM    115 D     CV B   1       5.712   1.776  -1.426  0.00  0.68           D
ATOM    116 D     CV B   1       6.412   1.776  -1.426  0.00  0.69           D
ATOM    117 D     CV B   1       7.112   1.776  -1.426  0.00  0.70           D
ATOM    118 D     CV B   1       4.312   2.476  -1.426  0.00  0.69           D
ATOM    119 D     CV B   1       5.012   2.476  -1.426  0.00  0.68           D
ATOM    120 D     CV B   1       5.712   2.476  -1.426  0.00  0.67           D
ATOM    121 D     CV B   1       6.412   2.476  -1.426  0.00  0.68           D
ATOM    122 D     CV B   1       7.112   2.476  -1.426  0.00  0.68           D
ATOM    123 D     CV B   1       4.312   3.176  -1.426  0.00  0.71           D
ATOM    124 D     CV B   1       5.012   3.176  -1.426  0.00  0.69           D
ATOM    125 D     CV B   1       5.712   3.176  -1.426  0.00  0.68           D
ATOM    126 D     CV B   1       6.412   3.176  -1.426  0.00  0.69           D
ATOM    127 D     CV B   1       7.112   3.176  -1.426  0.00  0.70           D
ATOM    128 D     CV B   1       4.312   3.876  -1.426  0.00  0.74           D
ATOM    129 D     CV B   1       5.012   3.876  -1.426  0.00  0.72           D
ATOM    130 D     CV B   1       5.712   3.876  -1.426  0.00  0.71           D
ATOM    131 D     CV B   1       6.412   3.876  -1.426  0.00  0.71           D
ATOM    132 D     CV B   1       5.012   0.376  -0.726  0.00  0.72           D
ATOM    133 D     CV B   1       5.712   0.376  -0.726  0.00  0.71           D
ATOM    134 D     CV B   1       6.412   0.376  -0.726  0.00  0.72           D
ATOM    135 D     CV B   1       3.612   1.076  -0.726  0.00  0.75           D
ATOM    136 D     CV B   1       4.312   1.076  -0.726  0.00  0.72           D
ATOM    137 D     CV B   1       5.012   1.076  -0.726  0.00  0.70           D
ATOM    138 D     CV B   1       5.712   1.076  -0.726  0.00  0.69           D
ATOM    139 D     CV B   1       6.412   1.076  -0.726  0.00  0.69           D
ATOM    140 D     CV B   1       7.112   1.076  -0.726  0.00  0.71           D
ATOM    141 D     CV B   1       7.812   1.076  -0.726  0.00  0.74           D
ATOM    142 D     CV B   1       3.612   1.776  -0.726  0.00  0.72           D
ATOM    143 D     CV B   1       4.312   1.776  -0.726  0.00  0.69           D
ATOM    144 D     CV B   1       5.012   1.776  -0.726  0.00  0.67           D
ATOM    145 D     CV B   1       5.712   1.776  -0.726  0.00  0.67           D
ATOM    146 D     CV B   1       6.412   1.776  -0.726  0.00  0.67           D
ATOM    147 D     CV B   1       7.112   1.776  -0.726  0.00  0.69           D
ATOM    148 D     CV B   1       7.812   1.776  -0.726  0.00  0.71           D
ATOM    149 D     CV B   1       3.612   2.476  -0.726  0.00  0.71           D
ATOM    150 D     CV B   1       4.312   2.476  -0.726  0.00  0.68           D
ATOM    151 D     CV B   1       5.012   2.476  -0.726  0.00  0.67           D
ATOM    152 D     CV B   1       5.712   2.476  -0.726  0.00  0.66           D
ATOM    153 D     CV B   1       6.412   2.476  -0.726  0.00  0.66           D
ATOM    154 D     CV B   1       7.112   2.476  -0.726  0.00  0.68           D
ATOM    155 D     CV B   1       7.812   2.476  -0.726  0.00  0.70           D
ATOM    156 D     CV B   1       3.612   3.176  -0.726  0.00  0.72           D
ATOM    157 D     CV B   1       4.312   3.176  -0.726  0.00  0.69           D
ATOM    158 D     CV B   1       5.012   3.176  -0.726  0.00  0.67           D
ATOM    159 D     CV B   1       5.712   3.176  -0.726  0.00  0.67           D
ATOM    160 D     CV B   1       6.412   3.176  -0.726  0.00  0.67           D
ATOM    161 D     CV B   1       7.112   3.176  -0.726  0.00  0.69           D
ATOM    162 D     CV B   1       7.812   3.176  -0.726  0.00  0.71           D
ATOM    163 D     CV B   1       3.612   3.876  -0.726  0.00  0.75           D
ATOM    164 D     CV B   1       4.312   3.876  -0.726  0.00  0.72           D
ATOM    165 D     CV B   1       5.012   3.876  -0.726  0.00  0.69           D
ATOM    166 D     CV B   1       5.712   3.876  -0.726  0.00  0.69           D
ATOM    167 D     CV B   1       6.412   3.876  -0.726  0.00  0.69           D
ATOM    168 D     CV B   1       7.112   3.876  -0.726  0.00  0.71           D
ATOM    169 D     CV B   1       7.812   3.876  -0.726  0.00  0.74           D
ATOM    170 D     CV B   1       5.012   4.576  -0.726  0.00  0.72           D
ATOM    171 D     CV B   1       5.712   4.576  -0.726  0.00  0.71           D
ATOM    172 D     CV B   1       6.412   4.576  -0.726  0.00  0.72           D
ATOM    173 D     CV B   1       3.612   0.376  -0.026  0.00  0.76           D
ATOM    174 D     CV B   1       4.312   0.376  -0.026  0.00  0.73           D
ATOM    175 D     CV B   1       5.012   0.376  -0.026  0.00  0.70           D
ATOM    176 D     CV B   1       5.712   0.376  -0.026  0.00  0.70           D
ATOM    177 D     CV B   1       6.412   0.376  -0.026  0.00  0.70           D
ATOM    178 D     CV B   1       7.112   0.376  -0.026  0.00  0.73           D
ATOM    179 D     CV B   1       3.612   1.076  -0.026  0.00  0.73           D
ATOM    180 D     CV B   1       4.312   1.076  -0.026  0.00  0.70           D
ATOM    181 D     CV B   1       5.012   1.076  -0.026  0.00  0.68           D
ATOM    182 D     CV B   1       5.712   1.076  -0.026  0.00  0.67           D
ATOM    183 D     CV B   1       6.412   1.076  -0.026  0.00  0.68           D
ATOM    184 D     CV B   1       7.112   1.076  -0.026  0.00  0.70           D
ATOM    185 D     CV B   1       7.812   1.076  -0.026  0.00  0.73           D
ATOM    186 D     CV B   1       8.512   1.076  -0.026  0.00  0.78           D
ATOM    187 D     CV B   1       3.612   1.776  -0.026  0.00  0.71           D
ATOM    188 D     CV B   1       4.312   1.776  -0.026  0.00  0.68           D
ATOM    189 D     CV B   1       5.012   1.776  -0.026  0.00  0.66           D
ATOM    190 D     CV B   1       5.712   1.776  -0.026  0.00  0.66           D
ATOM    191 D     CV B   1       6.412   1.776  -0.026  0.00  0.66           D
ATOM    192 D     CV B   1       7.112   1.776  -0.026  0.00  0.68           D
ATOM    193 D     CV B   1       7.812   1.776  -0.026  0.00  0.71           D
ATOM    194 D     CV B   1       8.512   1.776  -0.026  0.00  0.74           D
ATOM    195 D     CV B   1       2.912   2.476  -0.026  0.00  0.73           D
ATOM    196 D     CV B   1       3.612   2.476  -0.026  0.00  0.70           D
ATOM    197 D     CV B   1       4.312   2.476  -0.026  0.00  0.67           D
ATOM    198 D     CV B   1       5.012   2.476  -0.026  0.00  0.66           D
ATOM    199 D     CV B   1       5.712   2.476  -0.026  0.00  0.65           D
ATOM    200 D     CV B   1       6.412   2.476  -0.026  0.00  0.65           D
ATOM    201 D     CV B   1       7.112   2.476  -0.026  0.00  0.67           D
ATOM    202 D     CV B   1       7.812   2.476  -0.026  0.00  0.70           D
ATOM    203 D     CV B   1       3.612   3.176  -0.026  0.00  0.71           D
ATOM    204 D     CV B   1       4.312   3.176  -0.026  0.00  0.68           D
ATOM    205 D     CV B   1       5.012   3.176  -0.026  0.00  0.66           D
ATOM    206 D     CV B   1       5.712   3.176  -0.026  0.00  0.66           D
ATOM    207 D     CV B   1       6.412   3.176  -0.026  0.00  0.66           D
ATOM    208 D     CV B   1       7.112   3.176  -0.026  0.00  0.68           D
ATOM    209 D     CV B   1       7.812   3.176  -0.026  0.00  0.71           D
ATOM    210 D     CV B   1       8.512   3.176  -0.026  0.00  0.74           D
ATOM    211 D     CV B   1       3.612   3.876  -0.026  0.00  0.73           D
ATOM    212 D     CV B   1       4.312   3.876  -0.026  0.00  0.70           D
ATOM    213 D     CV B   1       5.012   3.876  -0.026  0.00  0.68           D
ATOM    214 D     CV B   1       5.712   3.876  -0.026  0.00  0.67           D
ATOM    215 D     CV B   1       6.412   3.876  -0.026  0.00  0.68           D
ATOM    216 D     CV B   1       7.112   3.876  -0.026  0.00  0.70           D
ATOM    217 D     CV B   1       7.812   3.876  -0.026  0.00  0.73           D
ATOM    218 D     CV B   1       3.612   4.576  -0.026  0.00  0.76           D
ATOM    219 D     CV B   1       4.312   4.576  -0.026  0.00  0.72           D
ATOM    220 D     CV B   1       5.012   4.576  -0.026  0.00  0.70           D
ATOM    221 D     CV B   1       5.712   4.576  -0.026  0.00  0.70           D
ATOM    222 D     CV B   1       6.412   4.576  -0.026  0.00  0.70           D
ATOM    223 D     CV B   1       7.112   4.576  -0.026  0.00  0.73           D
ATOM    224 D     CV B   1       5.012  -0.324   0.674  0.00  0.72           D
ATOM    225 D     CV B   1       4.312   0.376   0.674  0.00  0.70           D
ATOM    226 D     CV B   1       5.012   0.376   0.674  0.00  0.69           D
ATOM    227 D     CV B   1       5.712   0.376   0.674  0.00  0.69           D
ATOM    228 D     CV B   1       6.412   0.376   0.674  0.00  0.69           D
ATOM    229 D     CV B   1       7.112   0.376   0.674  0.00  0.71           D
ATOM    230 D     CV B   1       7.812   0.376   0.674  0.00  0.75           D
ATOM    231 D     CV B   1       3.612   1.076   0.674  0.00  0.71           D
ATOM    232 D     CV B   1       4.312   1.076   0.674  0.00  0.68           D
ATOM    233 D     CV B   1       5.012   1.076   0.674  0.00  0.67           D
ATOM    234 D     CV B   1       5.712   1.076   0.674  0.00  0.66           D
ATOM    235 D     CV B   1       6.412   1.076   0.674  0.00  0.67           D
ATOM    236 D     CV B   1       7.112   1.076   0.674  0.00  0.69           D
ATOM    237 D     CV B   1       7.812   1.076   0.674  0.00  0.72           D
ATOM    238 D     CV B   1       3.612   1.776   0.674  0.00  0.70           D
ATOM    239 D     CV B   1       4.312   1.776   0.674  0.00  0.67           D
ATOM    240 D     CV B   1       5.012   1.776   0.674  0.00  0.66           D
ATOM    241 D     CV B   1       5.712   1.776   0.674  0.00  0.65           D
ATOM    242 D     CV B   1       6.412   1.776   0.674  0.00  0.66           D
ATOM    243 D     CV B   1       7.112   1.776   0.674  0.00  0.67           D
ATOM    244 D     CV B   1       7.812   1.776   0.674  0.00  0.70           D
ATOM    245 D     CV B   1       2.912   2.476   0.674  0.00  0.72           D
ATOM    246 D     CV B   1       3.612   2.476   0.674  0.00  0.69           D
ATOM    247 D     CV B   1       4.312   2.476   0.674  0.00  0.67           D
ATOM    248 D     CV B   1       5.012   2.476   0.674  0.00  0.65           D
ATOM    249 D     CV B   1       5.712   2.476   0.674  0.00  0.64           D
ATOM    250 D     CV B   1       6.412   2.476   0.674  0.00  0.65           D
ATOM    251 D     CV B   1       7.112   2.476   0.674  0.00  0.67           D
ATOM    252 D     CV B   1       7.812   2.476   0.674  0.00  0.69           D
ATOM    253 D     CV B   1       8.512   2.476   0.674  0.00  0.72           D
ATOM    254 D     CV B   1       3.612   3.176   0.674  0.00  0.70           D
ATOM    255 D     CV B   1       4.312   3.176   0.674  0.00  0.67           D
ATOM    256 D     CV B   1       5.012   3.176   0.674  0.00  0.65           D
ATOM    257 D     CV B   1       5.712   3.176   0.674  0.00  0.65           D
ATOM    258 D     CV B   1       6.412   3.176   0.674  0.00  0.66           D
ATOM    259 D     CV B   1       7.112   3.176   0.674  0.00  0.67           D
ATOM    260 D     CV B   1       7.812   3.176   0.674  0.00  0.70           D
ATOM    261 D     CV B   1       3.612   3.876   0.674  0.00  0.71           D
ATOM    262 D     CV B   1       4.312   3.876   0.674  0.00  0.68           D
ATOM    263 D     CV B   1       5.012   3.876   0.674  0.00  0.67           D
ATOM    264 D     CV B   1       5.712   3.876   0.674  0.00  0.66           D
ATOM    265 D     CV B   1       6.412   3.876   0.674  0.00  0.67           D
ATOM    266 D     CV B   1       7.112   3.876   0.674  0.00  0.69           D
ATOM    267 D     CV B   1       7.812   3.876   0.674  0.00  0.72           D
ATOM    268 D     CV B   1       4.312   4.576   0.674  0.00  0.70           D
ATOM    269 D     CV B   1       5.012   4.576   0.674  0.00  0.69           D
ATOM    270 D     CV B   1       5.712   4.576   0.674  0.00  0.69           D
ATOM    271 D     CV B   1       6.412   4.576   0.674  0.00  0.69           D
ATOM    272 D     CV B   1       7.112   4.576   0.674  0.00  0.71           D
ATOM    273 D     CV B   1       7.812   4.576   0.674  0.00  0.75           D
ATOM    274 D     CV B   1       5.712  -0.324   1.374  0.00  0.71           D
ATOM    275 D     CV B   1       4.312   0.376   1.374  0.00  0.69           D
ATOM    276 D     CV B   1       5.012   0.376   1.374  0.00  0.68           D
ATOM    277 D     CV B   1       5.712   0.376   1.374  0.00  0.68           D
ATOM    278 D     CV B   1       6.412   0.376   1.374  0.00  0.68           D
ATOM    279 D     CV B   1       7.112   0.376   1.374  0.00  0.70           D
ATOM    280 D     CV B   1       3.612   1.076   1.374  0.00  0.70           D
ATOM    281 D     CV B   1       4.312   1.076   1.374  0.00  0.68           D
ATOM    282 D     CV B   1       5.012   1.076   1.374  0.00  0.67           D
ATOM    283 D     CV B   1       5.712   1.076   1.374  0.00  0.66           D
ATOM    284 D     CV B   1       6.412   1.076   1.374  0.00  0.67           D
ATOM    285 D     CV B   1       7.112   1.076   1.374  0.00  0.69           D
ATOM    286 D     CV B   1       7.812   1.076   1.374  0.00  0.71           D
ATOM    287 D     CV B   1       2.912   1.776   1.374  0.00  0.74           D
ATOM    288 D     CV B   1       3.612   1.776   1.374  0.00  0.70           D
ATOM    289 D     CV B   1       4.312   1.776   1.374  0.00  0.68           D
ATOM    290 D     CV B   1       5.012   1.776   1.374  0.00  0.66           D
ATOM    291 D     CV B   1       5.712   1.776   1.374  0.00  0.65           D
ATOM    292 D     CV B   1       6.412   1.776   1.374  0.00  0.66           D
ATOM    293 D     CV B   1       7.112   1.776   1.374  0.00  0.68           D
ATOM    294 D     CV B   1       7.812   1.776   1.374  0.00  0.70           D
ATOM    295 D     CV B   1       3.612   2.476   1.374  0.00  0.70           D
ATOM    296 D     CV B   1       4.312   2.476   1.374  0.00  0.67           D
ATOM    297 D     CV B   1       5.012   2.476   1.374  0.00  0.66           D
ATOM    298 D     CV B   1       5.712   2.476   1.374  0.00  0.65           D
ATOM    299 D     CV B   1       6.412   2.476   1.374  0.00  0.66           D
ATOM    300 D     CV B   1       7.112   2.476   1.374  0.00  0.67           D
ATOM    301 D     CV B   1       7.812   2.476   1.374  0.00  0.70           D
ATOM    302 D     CV B   1       8.512   2.476   1.374  0.00  0.73           D
ATOM    303 D     CV B   1       2.912   3.176   1.374  0.00  0.74           D
ATOM    304 D     CV B   1       3.612   3.176   1.374  0.00  0.70           D
ATOM    305 D     CV B   1       4.312   3.176   1.374  0.00  0.68           D
ATOM    306 D     CV B   1       5.012   3.176   1.374  0.00  0.66           D
ATOM    307 D     CV B   1       5.712   3.176   1.374  0.00  0.65           D
ATOM    308 D     CV B   1       6.412   3.176   1.374  0.00  0.66           D
ATOM    309 D     CV B   1       7.112   3.176   1.374  0.00  0.68           D
ATOM    310 D     CV B   1       7.812   3.176   1.374  0.00  0.70           D
ATOM    311 D     CV B   1       3.612   3.876   1.374  0.00  0.70           D
ATOM    312 D     CV B   1       4.312   3.876   1.374  0.00  0.68           D
ATOM    313 D     CV B   1       5.012   3.876   1.374  0.00  0.67           D
ATOM    314 D     CV B   1       5.712   3.876   1.374  0.00  0.66           D
ATOM    315 D     CV B   1       6.412   3.876   1.374  0.00  0.67           D
ATOM    316 D     CV B   1       7.112   3.876   1.374  0.00  0.69           D
ATOM    317 D     CV B   1       7.812   3.876   1.374  0.00  0.71           D
ATOM    318 D     CV B   1       4.312   4.576   1.374  0.00  0.69           D
ATOM    319 D     CV B   1       5.012   4.576   1.374  0.00  0.68           D
ATOM    320 D     CV B   1       5.712   4.576   1.374  0.00  0.68           D
ATOM    321 D     CV B   1       6.412   4.576   1.374  0.00  0.68           D
ATOM    322 D     CV B   1       7.112   4.576   1.374  0.00  0.70           D
ATOM    323 D     CV B   1       5.712   5.276   1.374  0.00  0.71           D
ATOM    324 D     CV B   1       5.012   0.376   2.074  0.00  0.69           D
ATOM    325 D     CV B   1       5.712   0.376   2.074  0.00  0.68           D
ATOM    326 D     CV B   1       6.412   0.376   2.074  0.00  0.68           D
ATOM    327 D     CV B   1       7.112   0.376   2.074  0.00  0.69           D
ATOM    328 D     CV B   1       4.312   1.076   2.074  0.00  0.69           D
ATOM    329 D     CV B   1       5.012   1.076   2.074  0.00  0.68           D
ATOM    330 D     CV B   1       5.712   1.076   2.074  0.00  0.67           D
ATOM    331 D     CV B   1       6.412   1.076   2.074  0.00  0.68           D
ATOM    332 D     CV B   1       7.112   1.076   2.074  0.00  0.69           D
ATOM    333 D     CV B   1       2.912   1.776   2.074  0.00  0.77           D
ATOM    334 D     CV B   1       3.612   1.776   2.074  0.00  0.73           D
ATOM    335 D     CV B   1       4.312   1.776   2.074  0.00  0.69           D
ATOM    336 D     CV B   1       5.012   1.776   2.074  0.00  0.67           D
ATOM    337 D     CV B   1       5.712   1.776   2.074  0.00  0.67           D
ATOM    338 D     CV B   1       6.412   1.776   2.074  0.00  0.67           D
ATOM    339 D     CV B   1       7.112   1.776   2.074  0.00  0.69           D
ATOM    340 D     CV B   1       7.812   1.776   2.074  0.00  0.72           D
ATOM    341 D     CV B   1       2.912   2.476   2.074  0.00  0.78           D
ATOM    342 D     CV B   1       3.612   2.476   2.074  0.00  0.73           D
ATOM    343 D     CV B   1       4.312   2.476   2.074  0.00  0.69           D
ATOM    344 D     CV B   1       5.012   2.476   2.074  0.00  0.67           D
ATOM    345 D     CV B   1       5.712   2.476   2.074  0.00  0.67           D
ATOM    346 D     CV B   1       6.412   2.476   2.074  0.00  0.67           D
ATOM    347 D     CV B   1       7.112   2.476   2.074  0.00  0.69           D
ATOM    348 D     CV B   1       7.812   2.476   2.074  0.00  0.72           D
ATOM    349 D     CV B   1       2.912   3.176   2.074  0.00  0.77           D
ATOM    350 D     CV B   1       3.612   3.176   2.074  0.00  0.72           D
ATOM    351 D     CV B   1       4.312   3.176   2.074  0.00  0.69           D
ATOM    352 D     CV B   1       5.012   3.176   2.074  0.00  0.67           D
ATOM    353 D     CV B   1       5.712   3.176   2.074  0.00  0.67           D
ATOM    354 D     CV B   1       6.412   3.176   2.074  0.00  0.67           D
ATOM    355 D     CV B   1       7.112   3.176   2.074  0.00  0.69           D
ATOM    356 D     CV B   1       7.812   3.176   2.074  0.00  0.72           D
ATOM    357 D     CV B   1       4.312   3.876   2.074  0.00  0.69           D
ATOM    358 D     CV B   1       5.012   3.876   2.074  0.00  0.68           D
ATOM    359 D     CV B   1       5.712   3.876   2.074  0.00  0.67           D
ATOM    360 D     CV B   1       6.412   3.876   2.074  0.00  0.68           D
ATOM    361 D     CV B   1       7.112   3.876   2.074  0.00  0.69           D
ATOM    362 D     CV B   1       5.012   4.576   2.074  0.00  0.69           D
ATOM    363 D     CV B   1       5.712   4.576   2.074  0.00  0.68           D
ATOM    364 D     CV B   1       6.412   4.576   2.074  0.00  0.68           D
ATOM    365 D     CV B   1       7.112   4.576   2.074  0.00  0.69           D
ATOM    366 D     CV B   1       5.712   0.376   2.774  0.00  0.71           D
ATOM    367 D     CV B   1       4.312   1.076   2.774  0.00  0.72           D
ATOM    368 D     CV B   1       5.012   1.076   2.774  0.00  0.71           D
ATOM    369 D     CV B   1       5.712   1.076   2.774  0.00  0.70           D
ATOM    370 D     CV B   1       6.412   1.076   2.774  0.00  0.70           D
ATOM    371 D     CV B   1       4.312   1.776   2.774  0.00  0.72           D
ATOM    372 D     CV B   1       5.012   1.776   2.774  0.00  0.70           D
ATOM    373 D     CV B   1       5.712   1.776   2.774  0.00  0.70           D
ATOM    374 D     CV B   1       6.412   1.776   2.774  0.00  0.70           D
ATOM    375 D     CV B   1       7.112   1.776   2.774  0.00  0.72           D
ATOM    376 D     CV B   1       7.812   1.776   2.774  0.00  0.76           D
ATOM    377 D     CV B   1       4.312   2.476   2.774  0.00  0.72           D
ATOM    378 D     CV B   1       5.012   2.476   2.774  0.00  0.70           D
ATOM    379 D     CV B   1       5.712   2.476   2.774  0.00  0.69           D
ATOM    380 D     CV B   1       6.412   2.476   2.774  0.00  0.70           D
ATOM    381 D     CV B   1       7.112   2.476   2.774  0.00  0.73           D
ATOM    382 D     CV B   1       7.812   2.476   2.774  0.00  0.76           D
ATOM    383 D     CV B   1       4.312   3.176   2.774  0.00  0.72           D
ATOM    384 D     CV B   1       5.012   3.176   2.774  0.00  0.70           D
ATOM    385 D     CV B   1       5.712   3.176   2.774  0.00  0.70           D
ATOM    386 D     CV B   1       6.412   3.176   2.774  0.00  0.70           D
ATOM    387 D     CV B   1       7.112   3.176   2.774  0.00  0.73           D
ATOM    388 D     CV B   1       7.812   3.176   2.774  0.00  0.76           D
ATOM    389 D     CV B   1       5.012   3.876   2.774  0.00  0.71           D
ATOM    390 D     CV B   1       5.712   3.876   2.774  0.00  0.70           D
ATOM    391 D     CV B   1       6.412   3.876   2.774  0.00  0.70           D
