# Supplementary material for: CageCavityCalc (C3): A Computational Tool for Calculating and Visualizing Cavities in Molecular Cages
Source: J Chem Inf Model. 2024 Jul 9;64(14):5604–16. doi: 10.1021/acs.jcim.4c00355 (PMC11267575; doi:10.1021/acs.jcim.4c00355)
Supplement: Supplementary file 2 — ci4c00355_si_002.zip [file ci4c00355_si_002.zip › CageCavityCalc-v.1.0.5/CageCavityCalc/examples/12_test_cage/test_hydrophobicity_cavity_dummy_atoms.txt]

0.0660892138234738, 0.06610976777684238, 0.05749624335243325, 0.044574531197669034, 0.04381674442204869, 0.057054869489778885, 0.04440285659995691, 0.04386953479938934, 0.05632316389508749, 0.05223375768426302, 0.03951036864723365, 0.03808963083482402, 0.04856512380134952, 0.03651812847217647, 0.03603244255594309, 0.046854883782537146, 0.07203662842851227, 0.04835665453885926, 0.03644906894154464, 0.036086032755964045, 0.04709481539806161, 0.07270316358694566, 0.05171258858228451, 0.03932309461312257, 0.038247913659832315, 0.04528712609787862, 0.04481783608959679, 0.05646900258183563, 0.04739963197019013, 0.03653489976330844, 0.03694479344186776, 0.04887219213345877, 0.07232864634157814, 0.04737071897184721, 0.03651806634147014, 0.036972085767638815, 0.04898754615244177, 0.04521863992112241, 0.04493685133369927, 0.056792329518762286, 0.03886107669799927, 0.040966966830500356, 0.054484612341894806, 0.03886277618223333, 0.04092667030263193, 0.054378021919198175
