# Supplementary material for: CageCavityCalc (C3): A Computational Tool for Calculating and Visualizing Cavities in Molecular Cages
Source: J Chem Inf Model. 2024 Jul 9;64(14):5604–16. doi: 10.1021/acs.jcim.4c00355 (PMC11267575; doi:10.1021/acs.jcim.4c00355)
Supplement: Supplementary file 2 — ci4c00355_si_002.zip [file ci4c00355_si_002.zip › CageCavityCalc-v.1.0.5/CageCavityCalc/examples/13_cages_review/1148701.pdb]

HEADER
REMARK Spartan'20 exported M0001
HETATM    1  Pt  UNK  0001       1.817  -8.906  10.727
HETATM    2  Pt  UNK  0001      -8.444 -15.518   5.810
HETATM    3  Pt  UNK  0001       1.459 -22.084   9.936
HETATM    4  N   UNK  0001       2.688  -7.024  11.267
HETATM    5  N   UNK  0001       1.160  -9.041  12.752
HETATM    6  N   UNK  0001       2.492  -8.792   8.883
HETATM    7  N   UNK  0001       0.934 -10.673  10.195
HETATM    8  N   UNK  0001     -10.394 -15.661   5.192
HETATM    9  N   UNK  0001      -9.287 -16.092   7.545
HETATM   10  N   UNK  0001      -7.664 -14.890   3.978
HETATM   11  N   UNK  0001      -6.589 -15.411   6.587
HETATM   12  N   UNK  0001       0.724 -22.462  11.778
HETATM   13  N   UNK  0001       2.414 -23.799  10.292
HETATM   14  N   UNK  0001       0.520 -20.354   9.696
HETATM   15  N   UNK  0001       2.181 -21.850   8.175
HETATM   16  N   UNK  0001       0.220 -13.462   2.507
HETATM   17  N   UNK  0001       0.243 -15.910   2.341
HETATM   18  N   UNK  0001       2.024 -14.754   3.275
HETATM   19  N   UNK  0001      -2.216 -14.029   8.472
HETATM   20  N   UNK  0001      -2.304 -16.432   8.370
HETATM   21  N   UNK  0001      -0.382 -15.389   9.324
HETATM   22  C   UNK  0001       3.660  -9.336   8.713
HETATM   23  C   UNK  0001       4.306  -9.472   7.375
HETATM   24  C   UNK  0001       3.624  -8.815   6.402
HETATM   25  C   UNK  0001       2.358  -8.202   6.767
HETATM   26  C   UNK  0001       1.810  -8.270   7.910
HETATM   27  C   UNK  0001       4.028  -8.996   4.869
HETATM   28  C   UNK  0001       3.481 -10.129   4.309
HETATM   29  C   UNK  0001       2.396 -10.016   3.701
HETATM   30  C   UNK  0001       1.711 -10.945   3.360
HETATM   31  C   UNK  0001       2.149 -12.351   3.433
HETATM   32  C   UNK  0001       3.411 -12.442   4.066
HETATM   33  C   UNK  0001       4.000 -11.422   4.504
HETATM   34  C   UNK  0001       1.397 -13.598   3.020
HETATM   35  C   UNK  0001      -0.301 -14.822   2.309
HETATM   36  C   UNK  0001      -1.755 -14.323   1.682
HETATM   37  C   UNK  0001      -2.246 -13.167   1.511
HETATM   38  C   UNK  0001      -3.611 -13.031   1.001
HETATM   39  C   UNK  0001      -4.189 -14.255   0.709
HETATM   40  C   UNK  0001      -3.665 -15.343   0.709
HETATM   41  C   UNK  0001      -2.462 -15.366   1.244
HETATM   42  C   UNK  0001      -5.849 -14.142   0.246
HETATM   43  C   UNK  0001      -6.654 -14.119   1.779
HETATM   44  C   UNK  0001      -6.788 -15.593   1.901
HETATM   45  C   UNK  0001      -7.440 -15.910   3.166
HETATM   46  C   UNK  0001      -7.433 -13.598   3.774
HETATM   47  C   UNK  0001      -6.967 -13.326   2.777
HETATM   48  C   UNK  0001       1.422 -15.752   2.947
HETATM   49  C   UNK  0001       2.031 -17.112   3.239
HETATM   50  C   UNK  0001       1.251 -18.404   2.996
HETATM   51  C   UNK  0001       1.683 -19.537   3.263
HETATM   52  C   UNK  0001       2.932 -19.696   3.667
HETATM   53  C   UNK  0001       3.685 -18.540   3.896
HETATM   54  C   UNK  0001       3.259 -17.361   3.701
HETATM   55  C   UNK  0001       3.551 -21.079   4.017
HETATM   56  C   UNK  0001       2.987 -21.351   5.477
HETATM   57  C   UNK  0001       1.768 -21.872   5.793
HETATM   58  C   UNK  0001       1.510 -22.258   7.168
HETATM   59  C   UNK  0001       3.382 -21.215   7.910
HETATM   60  C   UNK  0001       3.890 -21.034   6.523
HETATM   61  C   UNK  0001      -0.184 -10.515   9.491
HETATM   62  C   UNK  0001      -0.776 -11.739   9.151
HETATM   63  C   UNK  0001      -0.403 -12.895   9.394
HETATM   64  C   UNK  0001       0.823 -13.054  10.148
HETATM   65  C   UNK  0001       1.454 -11.943  10.465
HETATM   66  C   UNK  0001      -0.994 -14.187   9.068
HETATM   67  C   UNK  0001      -2.741 -15.071   8.251
HETATM   68  C   UNK  0001      -4.156 -15.298   7.596
HETATM   69  C   UNK  0001      -4.759 -14.097   7.243
HETATM   70  C   UNK  0001      -6.032 -14.210   6.725
HETATM   71  C   UNK  0001      -5.857 -16.454   6.986
HETATM   72  C   UNK  0001      -4.738 -16.454   7.496
HETATM   73  C   UNK  0001      -1.017 -16.454   8.956
HETATM   74  C   UNK  0001      -0.429 -17.815   9.182
HETATM   75  C   UNK  0001      -1.121 -18.812   8.810
HETATM   76  C   UNK  0001      -0.610 -20.013   9.029
HETATM   77  C   UNK  0001       1.173 -19.197  10.027
HETATM   78  C   UNK  0001       0.610 -17.928   9.783
HETATM   79  C   UNK  0001       1.284  -7.817  13.287
HETATM   80  C   UNK  0001       2.612  -7.001  12.654
HETATM   81  C   UNK  0001     -10.964 -16.432   6.329
HETATM   82  C   UNK  0001     -10.643 -16.114   7.545
HETATM   83  C   UNK  0001       1.859 -24.434  11.438
HETATM   84  C   UNK  0001       1.431 -23.482  12.411
HETATM   85  H   UNK  0001       3.552  -7.001  10.944
HETATM   86  H   UNK  0001       2.147  -6.346  10.871
HETATM   87  H   UNK  0001       0.166  -9.166  12.710
HETATM   88  H   UNK  0001       1.539  -9.724  13.172
HETATM   89  H   UNK  0001     -10.776 -14.779   5.154
HETATM   90  H   UNK  0001     -10.423 -16.037   4.319
HETATM   91  H   UNK  0001      -9.023 -17.041   7.701
HETATM   92  H   UNK  0001      -8.995 -15.591   8.246
HETATM   93  H   UNK  0001       0.609  -7.221  13.348
HETATM   94  H   UNK  0001       1.621  -7.939  14.277
HETATM   95  H   UNK  0001       3.454  -7.282  12.992
HETATM   96  H   UNK  0001       2.558  -6.022  12.880
HETATM   97  H   UNK  0001     -11.986 -16.418   6.127
HETATM   98  H   UNK  0001     -10.798 -17.413   6.061
HETATM   99  H   UNK  0001     -10.994 -16.697   8.151
HETATM  100  H   UNK  0001     -10.937 -15.221   7.674
HETATM  101  H   UNK  0001       0.696 -21.603  12.236
HETATM  102  H   UNK  0001      -0.236 -22.684  11.630
HETATM  103  H   UNK  0001       2.278 -24.371   9.550
HETATM  104  H   UNK  0001       3.298 -23.632  10.455
HETATM  105  H   UNK  0001       1.080 -24.928  11.158
HETATM  106  H   UNK  0001       2.493 -25.008  11.791
HETATM  107  H   UNK  0001       2.225 -23.083  12.810
HETATM  108  H   UNK  0001       0.920 -23.881  13.073
HETATM  109  H   UNK  0001       1.906  -7.704   6.027
HETATM  110  H   UNK  0001       0.981  -7.760   8.105
HETATM  111  H   UNK  0001       3.684  -8.198   4.392
HETATM  112  H   UNK  0001       4.977  -8.978   4.745
HETATM  113  H   UNK  0001      -5.919 -13.244  -0.097
HETATM  114  H   UNK  0001      -6.073 -14.777  -0.277
HETATM  115  H   UNK  0001       3.282 -21.668   3.365
HETATM  116  H   UNK  0001       4.481 -20.970   4.056
HETATM  117  H   UNK  0001       4.189  -9.730   9.443
HETATM  118  H   UNK  0001       5.101  -9.832   7.187
HETATM  119  H   UNK  0001       2.059  -9.168   3.541
HETATM  120  H   UNK  0001       0.805 -10.864   2.949
HETATM  121  H   UNK  0001       3.864 -13.267   4.173
HETATM  122  H   UNK  0001       4.899 -11.433   4.840
HETATM  123  H   UNK  0001      -1.717 -12.446   1.757
HETATM  124  H   UNK  0001      -4.067 -12.188   1.052
HETATM  125  H   UNK  0001      -3.985 -16.166   0.422
HETATM  126  H   UNK  0001      -2.004 -16.232   1.375
HETATM  127  H   UNK  0001       0.353 -18.225   2.677
HETATM  128  H   UNK  0001       1.164 -20.324   3.008
HETATM  129  H   UNK  0001       4.579 -18.590   4.129
HETATM  130  H   UNK  0001       3.820 -16.491   3.971
HETATM  131  H   UNK  0001       0.782 -22.940   7.314
HETATM  132  H   UNK  0001       3.854 -20.961   8.696
HETATM  133  H   UNK  0001       4.711 -20.573   6.377
HETATM  134  H   UNK  0001      -6.405 -16.189   1.307
HETATM  135  H   UNK  0001      -7.801 -16.785   3.292
HETATM  136  H   UNK  0001      -7.697 -12.936   4.397
HETATM  137  H   UNK  0001      -6.656 -12.458   2.592
HETATM  138  H   UNK  0001      -0.563  -9.687   9.331
HETATM  139  H   UNK  0001      -1.689 -11.698   8.786
HETATM  140  H   UNK  0001       1.210 -13.893  10.333
HETATM  141  H   UNK  0001       2.250 -11.972  10.983
HETATM  142  H   UNK  0001      -4.366 -13.249   7.302
HETATM  143  H   UNK  0001      -6.487 -13.432   6.443
HETATM  144  H   UNK  0001      -6.266 -17.357   6.903
HETATM  145  H   UNK  0001      -4.260 -17.198   7.630
HETATM  146  H   UNK  0001      -1.996 -18.746   8.360
HETATM  147  H   UNK  0001      -1.017 -20.798   8.562
HETATM  148  H   UNK  0001       2.029 -19.263  10.426
HETATM  149  H   UNK  0001       1.216 -17.134  10.010
HETATM  150  H   UNK  0001       1.047 -22.144   5.300
CONECT    1    4    5    6    7
CONECT    2    8    9   10   11
CONECT    3   12   13   14   15
CONECT    4    1   80   85   86
CONECT    5    1   79   87   88
CONECT    6    1   22   26
CONECT    7    1   61   65
CONECT    8    2   81   89   90
CONECT    9    2   82   91   92
CONECT   10    2   45   46
CONECT   11    2   70   71
CONECT   12    3   84  101  102
CONECT   13    3   83  103  104
CONECT   14    3   76   77
CONECT   15    3   58   59
CONECT   16   34   35
CONECT   17   35   48
CONECT   18   34   48
CONECT   19   66   67
CONECT   20   67   73
CONECT   21   66   73
CONECT   22    6   23  117
CONECT   23   22   24  118
CONECT   24   23   25   27
CONECT   25   24   26  109
CONECT   26    6   25  110
CONECT   27   24   28  111  112
CONECT   28   27   29   33
CONECT   29   28   30  119
CONECT   30   29   31  120
CONECT   31   30   32   34
CONECT   32   31   33  121
CONECT   33   28   32  122
CONECT   34   16   18   31
CONECT   35   16   17   36
CONECT   36   35   37   41
CONECT   37   36   38  123
CONECT   38   37   39  124
CONECT   39   38   40   42
CONECT   40   39   41  125
CONECT   41   36   40  126
CONECT   42   39   43  113  114
CONECT   43   42   44   47
CONECT   44   43   45  134
CONECT   45   10   44  135
CONECT   46   10   47  136
CONECT   47   43   46  137
CONECT   48   17   18   49
CONECT   49   48   50   54
CONECT   50   49   51  127
CONECT   51   50   52  128
CONECT   52   51   53   55
CONECT   53   52   54  129
CONECT   54   49   53  130
CONECT   55   52   56  115  116
CONECT   56   55   57   60
CONECT   57   56   58  150
CONECT   58   15   57  131
CONECT   59   15   60  132
CONECT   60   56   59  133
CONECT   61    7   62  138
CONECT   62   61   63  139
CONECT   63   62   64   66
CONECT   64   63   65  140
CONECT   65    7   64  141
CONECT   66   19   21   63
CONECT   67   19   20   68
CONECT   68   67   69   72
CONECT   69   68   70  142
CONECT   70   11   69  143
CONECT   71   11   72  144
CONECT   72   68   71  145
CONECT   73   20   21   74
CONECT   74   73   75   78
CONECT   75   74   76  146
CONECT   76   14   75  147
CONECT   77   14   78  148
CONECT   78   74   77  149
CONECT   79    5   80   93   94
CONECT   80    4   79   95   96
CONECT   81    8   82   97   98
CONECT   82    9   81   99  100
CONECT   83   13   84  105  106
CONECT   84   12   83  107  108
CONECT   85    4
CONECT   86    4
CONECT   87    5
CONECT   88    5
CONECT   89    8
CONECT   90    8
CONECT   91    9
CONECT   92    9
CONECT   93   79
CONECT   94   79
CONECT   95   80
CONECT   96   80
CONECT   97   81
CONECT   98   81
CONECT   99   82
CONECT  100   82
CONECT  101   12
CONECT  102   12
CONECT  103   13
CONECT  104   13
CONECT  105   83
CONECT  106   83
CONECT  107   84
CONECT  108   84
CONECT  109   25
CONECT  110   26
CONECT  111   27
CONECT  112   27
CONECT  113   42
CONECT  114   42
CONECT  115   55
CONECT  116   55
CONECT  117   22
CONECT  118   23
CONECT  119   29
CONECT  120   30
CONECT  121   32
CONECT  122   33
CONECT  123   37
CONECT  124   38
CONECT  125   40
CONECT  126   41
CONECT  127   50
CONECT  128   51
CONECT  129   53
CONECT  130   54
CONECT  131   58
CONECT  132   59
CONECT  133   60
CONECT  134   44
CONECT  135   45
CONECT  136   46
CONECT  137   47
CONECT  138   61
CONECT  139   62
CONECT  140   64
CONECT  141   65
CONECT  142   69
CONECT  143   70
CONECT  144   71
CONECT  145   72
CONECT  146   75
CONECT  147   76
CONECT  148   77
CONECT  149   78
CONECT  150   57
END
