# Supplementary material for: CageCavityCalc (C3): A Computational Tool for Calculating and Visualizing Cavities in Molecular Cages
Source: J Chem Inf Model. 2024 Jul 9;64(14):5604–16. doi: 10.1021/acs.jcim.4c00355 (PMC11267575; doi:10.1021/acs.jcim.4c00355)
Supplement: Supplementary file 2 — ci4c00355_si_002.zip [file ci4c00355_si_002.zip › CageCavityCalc-v.1.0.5/CageCavityCalc/examples/13_cages_review/1148701_cavity.pdb]

ATOM      0 PT    CG A   0       1.817  -8.906  10.727  0.00  0.00          PT
ATOM      1 PT    CG A   0      -8.444 -15.518   5.810  0.00  0.00          PT
ATOM      2 PT    CG A   0       1.459 -22.084   9.936  0.00  0.00          PT
ATOM      3 N     CG A   0       2.688  -7.024  11.267  0.00  0.00           N
ATOM      4 N     CG A   0       1.160  -9.041  12.752  0.00  0.00           N
ATOM      5 N     CG A   0       2.492  -8.792   8.883  0.00  0.00           N
ATOM      6 N     CG A   0       0.934 -10.673  10.195  0.00  0.00           N
ATOM      7 N     CG A   0     -10.394 -15.661   5.192  0.00  0.00           N
ATOM      8 N     CG A   0      -9.287 -16.092   7.545  0.00  0.00           N
ATOM      9 N     CG A   0      -7.664 -14.890   3.978  0.00  0.00           N
ATOM     10 N     CG A   0      -6.589 -15.411   6.587  0.00  0.00           N
ATOM     11 N     CG A   0       0.724 -22.462  11.778  0.00  0.00           N
ATOM     12 N     CG A   0       2.414 -23.799  10.292  0.00  0.00           N
ATOM     13 N     CG A   0       0.520 -20.354   9.696  0.00  0.00           N
ATOM     14 N     CG A   0       2.181 -21.850   8.175  0.00  0.00           N
ATOM     15 N     CG A   0       0.220 -13.462   2.507  0.00  0.00           N
ATOM     16 N     CG A   0       0.243 -15.910   2.341  0.00  0.00           N
ATOM     17 N     CG A   0       2.024 -14.754   3.275  0.00  0.00           N
ATOM     18 N     CG A   0      -2.216 -14.029   8.472  0.00  0.00           N
ATOM     19 N     CG A   0      -2.304 -16.432   8.370  0.00  0.00           N
ATOM     20 N     CG A   0      -0.382 -15.389   9.324  0.00  0.00           N
ATOM     21 C     CG A   0       3.660  -9.336   8.713  0.00  0.00           C
ATOM     22 C     CG A   0       4.306  -9.472   7.375  0.00  0.00           C
ATOM     23 C     CG A   0       3.624  -8.815   6.402  0.00  0.00           C
ATOM     24 C     CG A   0       2.358  -8.202   6.767  0.00  0.00           C
ATOM     25 C     CG A   0       1.810  -8.270   7.910  0.00  0.00           C
ATOM     26 C     CG A   0       4.028  -8.996   4.869  0.00  0.00           C
ATOM     27 C     CG A   0       3.481 -10.129   4.309  0.00  0.00           C
ATOM     28 C     CG A   0       2.396 -10.016   3.701  0.00  0.00           C
ATOM     29 C     CG A   0       1.711 -10.945   3.360  0.00  0.00           C
ATOM     30 C     CG A   0       2.149 -12.351   3.433  0.00  0.00           C
ATOM     31 C     CG A   0       3.411 -12.442   4.066  0.00  0.00           C
ATOM     32 C     CG A   0       4.000 -11.422   4.504  0.00  0.00           C
ATOM     33 C     CG A   0       1.397 -13.598   3.020  0.00  0.00           C
ATOM     34 C     CG A   0      -0.301 -14.822   2.309  0.00  0.00           C
ATOM     35 C     CG A   0      -1.755 -14.323   1.682  0.00  0.00           C
ATOM     36 C     CG A   0      -2.246 -13.167   1.511  0.00  0.00           C
ATOM     37 C     CG A   0      -3.611 -13.031   1.001  0.00  0.00           C
ATOM     38 C     CG A   0      -4.189 -14.255   0.709  0.00  0.00           C
ATOM     39 C     CG A   0      -3.665 -15.343   0.709  0.00  0.00           C
ATOM     40 C     CG A   0      -2.462 -15.366   1.244  0.00  0.00           C
ATOM     41 C     CG A   0      -5.849 -14.142   0.246  0.00  0.00           C
ATOM     42 C     CG A   0      -6.654 -14.119   1.779  0.00  0.00           C
ATOM     43 C     CG A   0      -6.788 -15.593   1.901  0.00  0.00           C
ATOM     44 C     CG A   0      -7.440 -15.910   3.166  0.00  0.00           C
ATOM     45 C     CG A   0      -7.433 -13.598   3.774  0.00  0.00           C
ATOM     46 C     CG A   0      -6.967 -13.326   2.777  0.00  0.00           C
ATOM     47 C     CG A   0       1.422 -15.752   2.947  0.00  0.00           C
ATOM     48 C     CG A   0       2.031 -17.112   3.239  0.00  0.00           C
ATOM     49 C     CG A   0       1.251 -18.404   2.996  0.00  0.00           C
ATOM     50 C     CG A   0       1.683 -19.537   3.263  0.00  0.00           C
ATOM     51 C     CG A   0       2.932 -19.696   3.667  0.00  0.00           C
ATOM     52 C     CG A   0       3.685 -18.540   3.896  0.00  0.00           C
ATOM     53 C     CG A   0       3.259 -17.361   3.701  0.00  0.00           C
ATOM     54 C     CG A   0       3.551 -21.079   4.017  0.00  0.00           C
ATOM     55 C     CG A   0       2.987 -21.351   5.477  0.00  0.00           C
ATOM     56 C     CG A   0       1.768 -21.872   5.793  0.00  0.00           C
ATOM     57 C     CG A   0       1.510 -22.258   7.168  0.00  0.00           C
ATOM     58 C     CG A   0       3.382 -21.215   7.910  0.00  0.00           C
ATOM     59 C     CG A   0       3.890 -21.034   6.523  0.00  0.00           C
ATOM     60 C     CG A   0      -0.184 -10.515   9.491  0.00  0.00           C
ATOM     61 C     CG A   0      -0.776 -11.739   9.151  0.00  0.00           C
ATOM     62 C     CG A   0      -0.403 -12.895   9.394  0.00  0.00           C
ATOM     63 C     CG A   0       0.823 -13.054  10.148  0.00  0.00           C
ATOM     64 C     CG A   0       1.454 -11.943  10.465  0.00  0.00           C
ATOM     65 C     CG A   0      -0.994 -14.187   9.068  0.00  0.00           C
ATOM     66 C     CG A   0      -2.741 -15.071   8.251  0.00  0.00           C
ATOM     67 C     CG A   0      -4.156 -15.298   7.596  0.00  0.00           C
ATOM     68 C     CG A   0      -4.759 -14.097   7.243  0.00  0.00           C
ATOM     69 C     CG A   0      -6.032 -14.210   6.725  0.00  0.00           C
ATOM     70 C     CG A   0      -5.857 -16.454   6.986  0.00  0.00           C
ATOM     71 C     CG A   0      -4.738 -16.454   7.496  0.00  0.00           C
ATOM     72 C     CG A   0      -1.017 -16.454   8.956  0.00  0.00           C
ATOM     73 C     CG A   0      -0.429 -17.815   9.182  0.00  0.00           C
ATOM     74 C     CG A   0      -1.121 -18.812   8.810  0.00  0.00           C
ATOM     75 C     CG A   0      -0.610 -20.013   9.029  0.00  0.00           C
ATOM     76 C     CG A   0       1.173 -19.197  10.027  0.00  0.00           C
ATOM     77 C     CG A   0       0.610 -17.928   9.783  0.00  0.00           C
ATOM     78 C     CG A   0       1.284  -7.817  13.287  0.00  0.00           C
ATOM     79 C     CG A   0       2.612  -7.001  12.654  0.00  0.00           C
ATOM     80 C     CG A   0     -10.964 -16.432   6.329  0.00  0.00           C
ATOM     81 C     CG A   0     -10.643 -16.114   7.545  0.00  0.00           C
ATOM     82 C     CG A   0       1.859 -24.434  11.438  0.00  0.00           C
ATOM     83 C     CG A   0       1.431 -23.482  12.411  0.00  0.00           C
ATOM     84 H     CG A   0       3.552  -7.001  10.944  0.00  0.00           H
ATOM     85 H     CG A   0       2.147  -6.346  10.871  0.00  0.00           H
ATOM     86 H     CG A   0       0.166  -9.166  12.710  0.00  0.00           H
ATOM     87 H     CG A   0       1.539  -9.724  13.172  0.00  0.00           H
ATOM     88 H     CG A   0     -10.776 -14.779   5.154  0.00  0.00           H
ATOM     89 H     CG A   0     -10.423 -16.037   4.319  0.00  0.00           H
ATOM     90 H     CG A   0      -9.023 -17.041   7.701  0.00  0.00           H
ATOM     91 H     CG A   0      -8.995 -15.591   8.246  0.00  0.00           H
ATOM     92 H     CG A   0       0.609  -7.221  13.348  0.00  0.00           H
ATOM     93 H     CG A   0       1.621  -7.939  14.277  0.00  0.00           H
ATOM     94 H     CG A   0       3.454  -7.282  12.992  0.00  0.00           H
ATOM     95 H     CG A   0       2.558  -6.022  12.880  0.00  0.00           H
ATOM     96 H     CG A   0     -11.986 -16.418   6.127  0.00  0.00           H
ATOM     97 H     CG A   0     -10.798 -17.413   6.061  0.00  0.00           H
ATOM     98 H     CG A   0     -10.994 -16.697   8.151  0.00  0.00           H
ATOM     99 H     CG A   0     -10.937 -15.221   7.674  0.00  0.00           H
ATOM    100 H     CG A   0       0.696 -21.603  12.236  0.00  0.00           H
ATOM    101 H     CG A   0      -0.236 -22.684  11.630  0.00  0.00           H
ATOM    102 H     CG A   0       2.278 -24.371   9.550  0.00  0.00           H
ATOM    103 H     CG A   0       3.298 -23.632  10.455  0.00  0.00           H
ATOM    104 H     CG A   0       1.080 -24.928  11.158  0.00  0.00           H
ATOM    105 H     CG A   0       2.493 -25.008  11.791  0.00  0.00           H
ATOM    106 H     CG A   0       2.225 -23.083  12.810  0.00  0.00           H
ATOM    107 H     CG A   0       0.920 -23.881  13.073  0.00  0.00           H
ATOM    108 H     CG A   0       1.906  -7.704   6.027  0.00  0.00           H
ATOM    109 H     CG A   0       0.981  -7.760   8.105  0.00  0.00           H
ATOM    110 H     CG A   0       3.684  -8.198   4.392  0.00  0.00           H
ATOM    111 H     CG A   0       4.977  -8.978   4.745  0.00  0.00           H
ATOM    112 H     CG A   0      -5.919 -13.244  -0.097  0.00  0.00           H
ATOM    113 H     CG A   0      -6.073 -14.777  -0.277  0.00  0.00           H
ATOM    114 H     CG A   0       3.282 -21.668   3.365  0.00  0.00           H
ATOM    115 H     CG A   0       4.481 -20.970   4.056  0.00  0.00           H
ATOM    116 H     CG A   0       4.189  -9.730   9.443  0.00  0.00           H
ATOM    117 H     CG A   0       5.101  -9.832   7.187  0.00  0.00           H
ATOM    118 H     CG A   0       2.059  -9.168   3.541  0.00  0.00           H
ATOM    119 H     CG A   0       0.805 -10.864   2.949  0.00  0.00           H
ATOM    120 H     CG A   0       3.864 -13.267   4.173  0.00  0.00           H
ATOM    121 H     CG A   0       4.899 -11.433   4.840  0.00  0.00           H
ATOM    122 H     CG A   0      -1.717 -12.446   1.757  0.00  0.00           H
ATOM    123 H     CG A   0      -4.067 -12.188   1.052  0.00  0.00           H
ATOM    124 H     CG A   0      -3.985 -16.166   0.422  0.00  0.00           H
ATOM    125 H     CG A   0      -2.004 -16.232   1.375  0.00  0.00           H
ATOM    126 H     CG A   0       0.353 -18.225   2.677  0.00  0.00           H
ATOM    127 H     CG A   0       1.164 -20.324   3.008  0.00  0.00           H
ATOM    128 H     CG A   0       4.579 -18.590   4.129  0.00  0.00           H
ATOM    129 H     CG A   0       3.820 -16.491   3.971  0.00  0.00           H
ATOM    130 H     CG A   0       0.782 -22.940   7.314  0.00  0.00           H
ATOM    131 H     CG A   0       3.854 -20.961   8.696  0.00  0.00           H
ATOM    132 H     CG A   0       4.711 -20.573   6.377  0.00  0.00           H
ATOM    133 H     CG A   0      -6.405 -16.189   1.307  0.00  0.00           H
ATOM    134 H     CG A   0      -7.801 -16.785   3.292  0.00  0.00           H
ATOM    135 H     CG A   0      -7.697 -12.936   4.397  0.00  0.00           H
ATOM    136 H     CG A   0      -6.656 -12.458   2.592  0.00  0.00           H
ATOM    137 H     CG A   0      -0.563  -9.687   9.331  0.00  0.00           H
ATOM    138 H     CG A   0      -1.689 -11.698   8.786  0.00  0.00           H
ATOM    139 H     CG A   0       1.210 -13.893  10.333  0.00  0.00           H
ATOM    140 H     CG A   0       2.250 -11.972  10.983  0.00  0.00           H
ATOM    141 H     CG A   0      -4.366 -13.249   7.302  0.00  0.00           H
ATOM    142 H     CG A   0      -6.487 -13.432   6.443  0.00  0.00           H
ATOM    143 H     CG A   0      -6.266 -17.357   6.903  0.00  0.00           H
ATOM    144 H     CG A   0      -4.260 -17.198   7.630  0.00  0.00           H
ATOM    145 H     CG A   0      -1.996 -18.746   8.360  0.00  0.00           H
ATOM    146 H     CG A   0      -1.017 -20.798   8.562  0.00  0.00           H
ATOM    147 H     CG A   0       2.029 -19.263  10.426  0.00  0.00           H
ATOM    148 H     CG A   0       1.216 -17.134  10.010  0.00  0.00           H
ATOM    149 H     CG A   0       1.047 -22.144   5.300  0.00  0.00           H
ATOM    150 D     CV B   1      -4.824 -17.257   2.283  0.00  0.00           D
ATOM    151 D     CV B   1      -4.324 -17.257   2.283  0.00  0.00           D
ATOM    152 D     CV B   1      -3.824 -17.257   2.283  0.00  0.00           D
ATOM    153 D     CV B   1      -3.324 -17.257   2.283  0.00  0.00           D
ATOM    154 D     CV B   1      -4.824 -16.757   2.283  0.00  0.00           D
ATOM    155 D     CV B   1      -4.324 -16.757   2.283  0.00  0.00           D
ATOM    156 D     CV B   1      -3.824 -17.257   2.783  0.00  0.00           D
ATOM    157 D     CV B   1      -3.324 -17.257   2.783  0.00  0.00           D
ATOM    158 D     CV B   1      -2.824 -17.257   2.783  0.00  0.00           D
ATOM    159 D     CV B   1      -2.324 -17.257   2.783  0.00  0.00           D
ATOM    160 D     CV B   1      -1.824 -17.257   2.783  0.00  0.00           D
ATOM    161 D     CV B   1      -1.324 -17.257   2.783  0.00  0.00           D
ATOM    162 D     CV B   1      -4.824 -16.757   2.783  0.00  0.00           D
ATOM    163 D     CV B   1      -4.324 -16.757   2.783  0.00  0.00           D
ATOM    164 D     CV B   1      -3.824 -16.757   2.783  0.00  0.00           D
ATOM    165 D     CV B   1      -3.324 -16.757   2.783  0.00  0.00           D
ATOM    166 D     CV B   1      -4.824 -16.257   2.783  0.00  0.00           D
ATOM    167 D     CV B   1      -4.324 -16.257   2.783  0.00  0.00           D
ATOM    168 D     CV B   1      -3.824 -16.257   2.783  0.00  0.00           D
ATOM    169 D     CV B   1      -4.324 -15.757   2.783  0.00  0.00           D
ATOM    170 D     CV B   1      -1.824 -17.757   3.283  0.00  0.00           D
ATOM    171 D     CV B   1      -1.324 -17.757   3.283  0.00  0.00           D
ATOM    172 D     CV B   1      -3.824 -17.257   3.283  0.00  0.00           D
ATOM    173 D     CV B   1      -2.324 -17.257   3.283  0.00  0.00           D
ATOM    174 D     CV B   1      -1.824 -17.257   3.283  0.00  0.00           D
ATOM    175 D     CV B   1      -1.324 -17.257   3.283  0.00  0.00           D
ATOM    176 D     CV B   1      -5.324 -16.757   3.283  0.00  0.00           D
ATOM    177 D     CV B   1      -4.824 -16.757   3.283  0.00  0.00           D
ATOM    178 D     CV B   1      -4.324 -16.757   3.283  0.00  0.00           D
ATOM    179 D     CV B   1      -3.824 -16.757   3.283  0.00  0.00           D
ATOM    180 D     CV B   1      -3.324 -16.757   3.283  0.00  0.00           D
ATOM    181 D     CV B   1      -2.824 -16.757   3.283  0.00  0.00           D
ATOM    182 D     CV B   1      -2.324 -16.757   3.283  0.00  0.00           D
ATOM    183 D     CV B   1      -1.824 -16.757   3.283  0.00  0.00           D
ATOM    184 D     CV B   1      -4.824 -16.257   3.283  0.00  0.00           D
ATOM    185 D     CV B   1      -4.324 -16.257   3.283  0.00  0.00           D
ATOM    186 D     CV B   1      -3.824 -16.257   3.283  0.00  0.00           D
ATOM    187 D     CV B   1      -3.324 -16.257   3.283  0.00  0.00           D
ATOM    188 D     CV B   1      -2.824 -16.257   3.283  0.00  0.00           D
ATOM    189 D     CV B   1      -2.324 -16.257   3.283  0.00  0.00           D
ATOM    190 D     CV B   1      -1.824 -16.257   3.283  0.00  0.00           D
ATOM    191 D     CV B   1      -4.824 -15.757   3.283  0.00  0.00           D
ATOM    192 D     CV B   1      -4.324 -15.757   3.283  0.00  0.00           D
ATOM    193 D     CV B   1      -3.824 -15.757   3.283  0.00  0.00           D
ATOM    194 D     CV B   1      -3.324 -15.757   3.283  0.00  0.00           D
ATOM    195 D     CV B   1      -4.824 -15.257   3.283  0.00  0.00           D
ATOM    196 D     CV B   1      -4.324 -15.257   3.283  0.00  0.00           D
ATOM    197 D     CV B   1      -3.824 -15.257   3.283  0.00  0.00           D
ATOM    198 D     CV B   1      -3.324 -15.257   3.283  0.00  0.00           D
ATOM    199 D     CV B   1      -4.824 -14.757   3.283  0.00  0.00           D
ATOM    200 D     CV B   1      -4.324 -14.757   3.283  0.00  0.00           D
ATOM    201 D     CV B   1      -3.824 -14.757   3.283  0.00  0.00           D
ATOM    202 D     CV B   1      -3.324 -14.757   3.283  0.00  0.00           D
ATOM    203 D     CV B   1      -4.824 -14.257   3.283  0.00  0.00           D
ATOM    204 D     CV B   1      -4.324 -14.257   3.283  0.00  0.00           D
ATOM    205 D     CV B   1      -3.824 -14.257   3.283  0.00  0.00           D
ATOM    206 D     CV B   1      -3.324 -14.257   3.283  0.00  0.00           D
ATOM    207 D     CV B   1      -4.824 -13.757   3.283  0.00  0.00           D
ATOM    208 D     CV B   1      -4.324 -13.757   3.283  0.00  0.00           D
ATOM    209 D     CV B   1      -3.824 -13.757   3.283  0.00  0.00           D
ATOM    210 D     CV B   1      -4.824 -13.257   3.283  0.00  0.00           D
ATOM    211 D     CV B   1      -4.324 -13.257   3.283  0.00  0.00           D
ATOM    212 D     CV B   1      -3.824 -13.257   3.283  0.00  0.00           D
ATOM    213 D     CV B   1      -4.824 -12.757   3.283  0.00  0.00           D
ATOM    214 D     CV B   1      -4.324 -12.757   3.283  0.00  0.00           D
ATOM    215 D     CV B   1      -3.824 -12.757   3.283  0.00  0.00           D
ATOM    216 D     CV B   1      -4.824 -12.257   3.283  0.00  0.00           D
ATOM    217 D     CV B   1      -4.324 -12.257   3.283  0.00  0.00           D
ATOM    218 D     CV B   1      -3.824 -12.257   3.283  0.00  0.00           D
ATOM    219 D     CV B   1      -3.324 -12.257   3.283  0.00  0.00           D
ATOM    220 D     CV B   1      -0.824 -18.757   3.783  0.00  0.00           D
ATOM    221 D     CV B   1      -1.324 -17.757   3.783  0.00  0.00           D
ATOM    222 D     CV B   1      -1.324 -17.257   3.783  0.00  0.00           D
ATOM    223 D     CV B   1      -0.824 -17.257   3.783  0.00  0.00           D
ATOM    224 D     CV B   1      -5.324 -16.757   3.783  0.00  0.00           D
ATOM    225 D     CV B   1      -4.824 -16.757   3.783  0.00  0.00           D
ATOM    226 D     CV B   1      -4.324 -16.757   3.783  0.00  0.00           D
ATOM    227 D     CV B   1      -3.824 -16.757   3.783  0.00  0.00           D
ATOM    228 D     CV B   1      -3.324 -16.757   3.783  0.00  0.00           D
ATOM    229 D     CV B   1      -2.324 -16.757   3.783  0.00  0.00           D
ATOM    230 D     CV B   1      -1.824 -16.757   3.783  0.00  0.00           D
ATOM    231 D     CV B   1      -1.324 -16.757   3.783  0.00  0.00           D
ATOM    232 D     CV B   1      -5.324 -16.257   3.783  0.00  0.00           D
ATOM    233 D     CV B   1      -4.824 -16.257   3.783  0.00  0.00           D
ATOM    234 D     CV B   1      -4.324 -16.257   3.783  0.00  0.00           D
ATOM    235 D     CV B   1      -3.824 -16.257   3.783  0.00  0.00           D
ATOM    236 D     CV B   1      -3.324 -16.257   3.783  0.00  0.00           D
ATOM    237 D     CV B   1      -2.824 -16.257   3.783  0.00  0.00           D
ATOM    238 D     CV B   1      -2.324 -16.257   3.783  0.00  0.00           D
ATOM    239 D     CV B   1      -1.824 -16.257   3.783  0.00  0.00           D
ATOM    240 D     CV B   1      -1.324 -16.257   3.783  0.00  0.00           D
ATOM    241 D     CV B   1      -5.324 -15.757   3.783  0.00  0.00           D
ATOM    242 D     CV B   1      -4.824 -15.757   3.783  0.00  0.00           D
ATOM    243 D     CV B   1      -4.324 -15.757   3.783  0.00  0.00           D
ATOM    244 D     CV B   1      -3.824 -15.757   3.783  0.00  0.00           D
ATOM    245 D     CV B   1      -3.324 -15.757   3.783  0.00  0.00           D
ATOM    246 D     CV B   1      -2.824 -15.757   3.783  0.00  0.00           D
ATOM    247 D     CV B   1      -2.324 -15.757   3.783  0.00  0.00           D
ATOM    248 D     CV B   1      -1.824 -15.757   3.783  0.00  0.00           D
ATOM    249 D     CV B   1      -5.324 -15.257   3.783  0.00  0.00           D
ATOM    250 D     CV B   1      -4.824 -15.257   3.783  0.00  0.00           D
ATOM    251 D     CV B   1      -4.324 -15.257   3.783  0.00  0.00           D
ATOM    252 D     CV B   1      -3.824 -15.257   3.783  0.00  0.00           D
ATOM    253 D     CV B   1      -3.324 -15.257   3.783  0.00  0.00           D
ATOM    254 D     CV B   1      -2.824 -15.257   3.783  0.00  0.00           D
ATOM    255 D     CV B   1      -2.324 -15.257   3.783  0.00  0.00           D
ATOM    256 D     CV B   1      -5.324 -14.757   3.783  0.00  0.00           D
ATOM    257 D     CV B   1      -4.824 -14.757   3.783  0.00  0.00           D
ATOM    258 D     CV B   1      -4.324 -14.757   3.783  0.00  0.00           D
ATOM    259 D     CV B   1      -3.824 -14.757   3.783  0.00  0.00           D
ATOM    260 D     CV B   1      -3.324 -14.757   3.783  0.00  0.00           D
ATOM    261 D     CV B   1      -2.824 -14.757   3.783  0.00  0.00           D
ATOM    262 D     CV B   1      -2.324 -14.757   3.783  0.00  0.00           D
ATOM    263 D     CV B   1      -4.824 -14.257   3.783  0.00  0.00           D
ATOM    264 D     CV B   1      -4.324 -14.257   3.783  0.00  0.00           D
ATOM    265 D     CV B   1      -3.824 -14.257   3.783  0.00  0.00           D
ATOM    266 D     CV B   1      -3.324 -14.257   3.783  0.00  0.00           D
ATOM    267 D     CV B   1      -2.824 -14.257   3.783  0.00  0.00           D
ATOM    268 D     CV B   1      -4.824 -13.757   3.783  0.00  0.00           D
ATOM    269 D     CV B   1      -4.324 -13.757   3.783  0.00  0.00           D
ATOM    270 D     CV B   1      -3.824 -13.757   3.783  0.00  0.00           D
ATOM    271 D     CV B   1      -3.324 -13.757   3.783  0.00  0.00           D
ATOM    272 D     CV B   1      -2.824 -13.757   3.783  0.00  0.00           D
ATOM    273 D     CV B   1      -2.324 -13.757   3.783  0.00  0.00           D
ATOM    274 D     CV B   1      -4.824 -13.257   3.783  0.00  0.00           D
ATOM    275 D     CV B   1      -4.324 -13.257   3.783  0.00  0.00           D
ATOM    276 D     CV B   1      -3.824 -13.257   3.783  0.00  0.00           D
ATOM    277 D     CV B   1      -3.324 -13.257   3.783  0.00  0.00           D
ATOM    278 D     CV B   1      -2.824 -13.257   3.783  0.00  0.00           D
ATOM    279 D     CV B   1      -2.324 -13.257   3.783  0.00  0.00           D
ATOM    280 D     CV B   1      -1.824 -13.257   3.783  0.00  0.00           D
ATOM    281 D     CV B   1      -4.824 -12.757   3.783  0.00  0.00           D
ATOM    282 D     CV B   1      -4.324 -12.757   3.783  0.00  0.00           D
ATOM    283 D     CV B   1      -3.824 -12.757   3.783  0.00  0.00           D
ATOM    284 D     CV B   1      -3.324 -12.757   3.783  0.00  0.00           D
ATOM    285 D     CV B   1      -2.824 -12.757   3.783  0.00  0.00           D
ATOM    286 D     CV B   1      -2.324 -12.757   3.783  0.00  0.00           D
ATOM    287 D     CV B   1      -1.824 -12.757   3.783  0.00  0.00           D
ATOM    288 D     CV B   1      -1.324 -12.757   3.783  0.00  0.00           D
ATOM    289 D     CV B   1      -5.324 -12.257   3.783  0.00  0.00           D
ATOM    290 D     CV B   1      -4.824 -12.257   3.783  0.00  0.00           D
ATOM    291 D     CV B   1      -4.324 -12.257   3.783  0.00  0.00           D
ATOM    292 D     CV B   1      -3.824 -12.257   3.783  0.00  0.00           D
ATOM    293 D     CV B   1      -3.324 -12.257   3.783  0.00  0.00           D
ATOM    294 D     CV B   1      -2.824 -12.257   3.783  0.00  0.00           D
ATOM    295 D     CV B   1      -2.324 -12.257   3.783  0.00  0.00           D
ATOM    296 D     CV B   1      -1.824 -12.257   3.783  0.00  0.00           D
ATOM    297 D     CV B   1      -1.324 -12.257   3.783  0.00  0.00           D
ATOM    298 D     CV B   1      -1.824 -11.757   3.783  0.00  0.00           D
ATOM    299 D     CV B   1      -1.324 -11.757   3.783  0.00  0.00           D
ATOM    300 D     CV B   1      -0.824 -11.757   3.783  0.00  0.00           D
ATOM    301 D     CV B   1      -0.824 -11.257   3.783  0.00  0.00           D
ATOM    302 D     CV B   1      -0.324 -19.757   4.283  0.00  0.00           D
ATOM    303 D     CV B   1      -0.824 -19.257   4.283  0.00  0.00           D
ATOM    304 D     CV B   1      -0.324 -19.257   4.283  0.00  0.00           D
ATOM    305 D     CV B   1      -0.824 -18.757   4.283  0.00  0.00           D
ATOM    306 D     CV B   1      -0.824 -18.257   4.283  0.00  0.00           D
ATOM    307 D     CV B   1      -0.824 -17.757   4.283  0.00  0.00           D
ATOM    308 D     CV B   1      -0.824 -17.257   4.283  0.00  0.00           D
ATOM    309 D     CV B   1      -0.324 -17.257   4.283  0.00  0.00           D
ATOM    310 D     CV B   1      -5.324 -16.757   4.283  0.00  0.00           D
ATOM    311 D     CV B   1      -4.824 -16.757   4.283  0.00  0.00           D
ATOM    312 D     CV B   1      -4.324 -16.757   4.283  0.00  0.00           D
ATOM    313 D     CV B   1      -3.324 -16.757   4.283  0.00  0.00           D
ATOM    314 D     CV B   1      -1.824 -16.757   4.283  0.00  0.00           D
ATOM    315 D     CV B   1      -1.324 -16.757   4.283  0.00  0.00           D
ATOM    316 D     CV B   1      -0.824 -16.757   4.283  0.00  0.00           D
ATOM    317 D     CV B   1      -0.324 -16.757   4.283  0.00  0.00           D
ATOM    318 D     CV B   1      -5.324 -16.257   4.283  0.00  0.00           D
ATOM    319 D     CV B   1      -4.824 -16.257   4.283  0.00  0.00           D
ATOM    320 D     CV B   1      -4.324 -16.257   4.283  0.00  0.00           D
ATOM    321 D     CV B   1      -3.824 -16.257   4.283  0.00  0.00           D
ATOM    322 D     CV B   1      -3.324 -16.257   4.283  0.00  0.00           D
ATOM    323 D     CV B   1      -2.824 -16.257   4.283  0.00  0.00           D
ATOM    324 D     CV B   1      -1.824 -16.257   4.283  0.00  0.00           D
ATOM    325 D     CV B   1      -1.324 -16.257   4.283  0.00  0.00           D
ATOM    326 D     CV B   1      -0.824 -16.257   4.283  0.00  0.00           D
ATOM    327 D     CV B   1      -0.324 -16.257   4.283  0.00  0.00           D
ATOM    328 D     CV B   1      -5.324 -15.757   4.283  0.00  0.00           D
ATOM    329 D     CV B   1      -4.824 -15.757   4.283  0.00  0.00           D
ATOM    330 D     CV B   1      -4.324 -15.757   4.283  0.00  0.00           D
ATOM    331 D     CV B   1      -3.824 -15.757   4.283  0.00  0.00           D
ATOM    332 D     CV B   1      -3.324 -15.757   4.283  0.00  0.00           D
ATOM    333 D     CV B   1      -2.824 -15.757   4.283  0.00  0.00           D
ATOM    334 D     CV B   1      -2.324 -15.757   4.283  0.00  0.00           D
ATOM    335 D     CV B   1      -1.824 -15.757   4.283  0.00  0.00           D
ATOM    336 D     CV B   1      -1.324 -15.757   4.283  0.00  0.00           D
ATOM    337 D     CV B   1      -0.824 -15.757   4.283  0.00  0.00           D
ATOM    338 D     CV B   1      -5.324 -15.257   4.283  0.00  0.00           D
ATOM    339 D     CV B   1      -4.824 -15.257   4.283  0.00  0.00           D
ATOM    340 D     CV B   1      -4.324 -15.257   4.283  0.00  0.00           D
ATOM    341 D     CV B   1      -3.824 -15.257   4.283  0.00  0.00           D
ATOM    342 D     CV B   1      -3.324 -15.257   4.283  0.00  0.00           D
ATOM    343 D     CV B   1      -2.824 -15.257   4.283  0.00  0.00           D
ATOM    344 D     CV B   1      -2.324 -15.257   4.283  0.00  0.00           D
ATOM    345 D     CV B   1      -1.824 -15.257   4.283  0.00  0.00           D
ATOM    346 D     CV B   1      -1.324 -15.257   4.283  0.00  0.00           D
ATOM    347 D     CV B   1      -5.324 -14.757   4.283  0.00  0.00           D
ATOM    348 D     CV B   1      -4.824 -14.757   4.283  0.00  0.00           D
ATOM    349 D     CV B   1      -4.324 -14.757   4.283  0.00  0.00           D
ATOM    350 D     CV B   1      -3.824 -14.757   4.283  0.00  0.00           D
ATOM    351 D     CV B   1      -3.324 -14.757   4.283  0.00  0.00           D
ATOM    352 D     CV B   1      -2.824 -14.757   4.283  0.00  0.00           D
ATOM    353 D     CV B   1      -2.324 -14.757   4.283  0.00  0.00           D
ATOM    354 D     CV B   1      -1.824 -14.757   4.283  0.00  0.00           D
ATOM    355 D     CV B   1      -1.324 -14.757   4.283  0.00  0.00           D
ATOM    356 D     CV B   1      -5.324 -14.257   4.283  0.00  0.00           D
ATOM    357 D     CV B   1      -4.824 -14.257   4.283  0.00  0.00           D
ATOM    358 D     CV B   1      -4.324 -14.257   4.283  0.00  0.00           D
ATOM    359 D     CV B   1      -3.824 -14.257   4.283  0.00  0.00           D
ATOM    360 D     CV B   1      -3.324 -14.257   4.283  0.00  0.00           D
ATOM    361 D     CV B   1      -2.824 -14.257   4.283  0.00  0.00           D
ATOM    362 D     CV B   1      -2.324 -14.257   4.283  0.00  0.00           D
ATOM    363 D     CV B   1      -1.824 -14.257   4.283  0.00  0.00           D
ATOM    364 D     CV B   1      -1.324 -14.257   4.283  0.00  0.00           D
ATOM    365 D     CV B   1      -4.824 -13.757   4.283  0.00  0.00           D
ATOM    366 D     CV B   1      -4.324 -13.757   4.283  0.00  0.00           D
ATOM    367 D     CV B   1      -3.824 -13.757   4.283  0.00  0.00           D
ATOM    368 D     CV B   1      -3.324 -13.757   4.283  0.00  0.00           D
ATOM    369 D     CV B   1      -2.824 -13.757   4.283  0.00  0.00           D
ATOM    370 D     CV B   1      -2.324 -13.757   4.283  0.00  0.00           D
ATOM    371 D     CV B   1      -1.824 -13.757   4.283  0.00  0.00           D
ATOM    372 D     CV B   1      -1.324 -13.757   4.283  0.00  0.00           D
ATOM    373 D     CV B   1      -0.824 -13.757   4.283  0.00  0.00           D
ATOM    374 D     CV B   1      -4.824 -13.257   4.283  0.00  0.00           D
ATOM    375 D     CV B   1      -4.324 -13.257   4.283  0.00  0.00           D
ATOM    376 D     CV B   1      -3.824 -13.257   4.283  0.00  0.00           D
ATOM    377 D     CV B   1      -3.324 -13.257   4.283  0.00  0.00           D
ATOM    378 D     CV B   1      -2.824 -13.257   4.283  0.00  0.00           D
ATOM    379 D     CV B   1      -2.324 -13.257   4.283  0.00  0.00           D
ATOM    380 D     CV B   1      -1.824 -13.257   4.283  0.00  0.00           D
ATOM    381 D     CV B   1      -1.324 -13.257   4.283  0.00  0.00           D
ATOM    382 D     CV B   1      -0.824 -13.257   4.283  0.00  0.00           D
ATOM    383 D     CV B   1      -5.324 -12.757   4.283  0.00  0.00           D
ATOM    384 D     CV B   1      -4.824 -12.757   4.283  0.00  0.00           D
ATOM    385 D     CV B   1      -4.324 -12.757   4.283  0.00  0.00           D
ATOM    386 D     CV B   1      -3.824 -12.757   4.283  0.00  0.00           D
ATOM    387 D     CV B   1      -3.324 -12.757   4.283  0.00  0.00           D
ATOM    388 D     CV B   1      -2.824 -12.757   4.283  0.00  0.00           D
ATOM    389 D     CV B   1      -2.324 -12.757   4.283  0.00  0.00           D
ATOM    390 D     CV B   1      -1.824 -12.757   4.283  0.00  0.00           D
ATOM    391 D     CV B   1      -1.324 -12.757   4.283  0.00  0.00           D
ATOM    392 D     CV B   1      -0.824 -12.757   4.283  0.00  0.00           D
ATOM    393 D     CV B   1      -4.824 -12.257   4.283  0.00  0.00           D
ATOM    394 D     CV B   1      -4.324 -12.257   4.283  0.00  0.00           D
ATOM    395 D     CV B   1      -1.324 -12.257   4.283  0.00  0.00           D
ATOM    396 D     CV B   1      -0.824 -12.257   4.283  0.00  0.00           D
ATOM    397 D     CV B   1      -0.324 -12.257   4.283  0.00  0.00           D
ATOM    398 D     CV B   1      -0.824 -11.757   4.283  0.00  0.00           D
ATOM    399 D     CV B   1      -0.324 -11.757   4.283  0.00  0.00           D
ATOM    400 D     CV B   1      -0.824 -11.257   4.283  0.00  0.00           D
ATOM    401 D     CV B   1      -0.324 -11.257   4.283  0.00  0.00           D
ATOM    402 D     CV B   1      -0.324 -10.757   4.283  0.00  0.00           D
ATOM    403 D     CV B   1      -0.324 -20.257   4.783  0.00  0.00           D
ATOM    404 D     CV B   1       0.176 -20.257   4.783  0.00  0.00           D
ATOM    405 D     CV B   1      -0.324 -19.757   4.783  0.00  0.00           D
ATOM    406 D     CV B   1      -0.324 -19.257   4.783  0.00  0.00           D
ATOM    407 D     CV B   1      -0.324 -18.757   4.783  0.00  0.00           D
ATOM    408 D     CV B   1      -0.824 -18.257   4.783  0.00  0.00           D
ATOM    409 D     CV B   1      -0.324 -18.257   4.783  0.00  0.00           D
ATOM    410 D     CV B   1      -0.824 -17.757   4.783  0.00  0.00           D
ATOM    411 D     CV B   1      -0.324 -17.757   4.783  0.00  0.00           D
ATOM    412 D     CV B   1      -0.824 -17.257   4.783  0.00  0.00           D
ATOM    413 D     CV B   1      -0.324 -17.257   4.783  0.00  0.00           D
ATOM    414 D     CV B   1       0.176 -17.257   4.783  0.00  0.00           D
ATOM    415 D     CV B   1      -5.824 -16.757   4.783  0.00  0.00           D
ATOM    416 D     CV B   1      -4.324 -16.757   4.783  0.00  0.00           D
ATOM    417 D     CV B   1      -0.324 -16.757   4.783  0.00  0.00           D
ATOM    418 D     CV B   1       0.176 -16.757   4.783  0.00  0.00           D
ATOM    419 D     CV B   1      -5.824 -16.257   4.783  0.00  0.00           D
ATOM    420 D     CV B   1      -5.324 -16.257   4.783  0.00  0.00           D
ATOM    421 D     CV B   1      -4.824 -16.257   4.783  0.00  0.00           D
ATOM    422 D     CV B   1      -4.324 -16.257   4.783  0.00  0.00           D
ATOM    423 D     CV B   1      -3.824 -16.257   4.783  0.00  0.00           D
ATOM    424 D     CV B   1      -3.324 -16.257   4.783  0.00  0.00           D
ATOM    425 D     CV B   1      -2.824 -16.257   4.783  0.00  0.00           D
ATOM    426 D     CV B   1      -0.824 -16.257   4.783  0.00  0.00           D
ATOM    427 D     CV B   1      -0.324 -16.257   4.783  0.00  0.00           D
ATOM    428 D     CV B   1       0.176 -16.257   4.783  0.00  0.00           D
ATOM    429 D     CV B   1      -5.324 -15.757   4.783  0.00  0.00           D
ATOM    430 D     CV B   1      -4.824 -15.757   4.783  0.00  0.00           D
ATOM    431 D     CV B   1      -4.324 -15.757   4.783  0.00  0.00           D
ATOM    432 D     CV B   1      -3.824 -15.757   4.783  0.00  0.00           D
ATOM    433 D     CV B   1      -3.324 -15.757   4.783  0.00  0.00           D
ATOM    434 D     CV B   1      -2.824 -15.757   4.783  0.00  0.00           D
ATOM    435 D     CV B   1      -1.824 -15.757   4.783  0.00  0.00           D
ATOM    436 D     CV B   1      -1.324 -15.757   4.783  0.00  0.00           D
ATOM    437 D     CV B   1      -0.824 -15.757   4.783  0.00  0.00           D
ATOM    438 D     CV B   1      -0.324 -15.757   4.783  0.00  0.00           D
ATOM    439 D     CV B   1       0.176 -15.757   4.783  0.00  0.00           D
ATOM    440 D     CV B   1      -5.324 -15.257   4.783  0.00  0.00           D
ATOM    441 D     CV B   1      -4.824 -15.257   4.783  0.00  0.00           D
ATOM    442 D     CV B   1      -4.324 -15.257   4.783  0.00  0.00           D
ATOM    443 D     CV B   1      -3.824 -15.257   4.783  0.00  0.00           D
ATOM    444 D     CV B   1      -3.324 -15.257   4.783  0.00  0.00           D
ATOM    445 D     CV B   1      -2.824 -15.257   4.783  0.00  0.00           D
ATOM    446 D     CV B   1      -2.324 -15.257   4.783  0.00  0.00           D
ATOM    447 D     CV B   1      -1.824 -15.257   4.783  0.00  0.00           D
ATOM    448 D     CV B   1      -1.324 -15.257   4.783  0.00  0.00           D
ATOM    449 D     CV B   1      -0.824 -15.257   4.783  0.00  0.00           D
ATOM    450 D     CV B   1      -0.324 -15.257   4.783  0.00  0.00           D
ATOM    451 D     CV B   1       0.176 -15.257   4.783  0.00  0.00           D
ATOM    452 D     CV B   1      -4.824 -14.757   4.783  0.00  0.00           D
ATOM    453 D     CV B   1      -4.324 -14.757   4.783  0.00  0.00           D
ATOM    454 D     CV B   1      -3.824 -14.757   4.783  0.00  0.00           D
ATOM    455 D     CV B   1      -3.324 -14.757   4.783  0.00  0.00           D
ATOM    456 D     CV B   1      -2.824 -14.757   4.783  0.00  0.00           D
ATOM    457 D     CV B   1      -2.324 -14.757   4.783  0.00  0.00           D
ATOM    458 D     CV B   1      -1.824 -14.757   4.783  0.00  0.00           D
ATOM    459 D     CV B   1      -1.324 -14.757   4.783  0.00  0.00           D
ATOM    460 D     CV B   1      -0.824 -14.757   4.783  0.00  0.00           D
ATOM    461 D     CV B   1      -0.324 -14.757   4.783  0.00  0.00           D
ATOM    462 D     CV B   1       0.176 -14.757   4.783  0.00  0.00           D
ATOM    463 D     CV B   1      -4.824 -14.257   4.783  0.00  0.00           D
ATOM    464 D     CV B   1      -4.324 -14.257   4.783  0.00  0.00           D
ATOM    465 D     CV B   1      -3.824 -14.257   4.783  0.00  0.00           D
ATOM    466 D     CV B   1      -3.324 -14.257   4.783  0.00  0.00           D
ATOM    467 D     CV B   1      -2.824 -14.257   4.783  0.00  0.00           D
ATOM    468 D     CV B   1      -2.324 -14.257   4.783  0.00  0.00           D
ATOM    469 D     CV B   1      -1.824 -14.257   4.783  0.00  0.00           D
ATOM    470 D     CV B   1      -1.324 -14.257   4.783  0.00  0.00           D
ATOM    471 D     CV B   1      -0.824 -14.257   4.783  0.00  0.00           D
ATOM    472 D     CV B   1      -0.324 -14.257   4.783  0.00  0.00           D
ATOM    473 D     CV B   1       0.176 -14.257   4.783  0.00  0.00           D
ATOM    474 D     CV B   1      -4.824 -13.757   4.783  0.00  0.00           D
ATOM    475 D     CV B   1      -4.324 -13.757   4.783  0.00  0.00           D
ATOM    476 D     CV B   1      -3.824 -13.757   4.783  0.00  0.00           D
ATOM    477 D     CV B   1      -3.324 -13.757   4.783  0.00  0.00           D
ATOM    478 D     CV B   1      -2.824 -13.757   4.783  0.00  0.00           D
ATOM    479 D     CV B   1      -2.324 -13.757   4.783  0.00  0.00           D
ATOM    480 D     CV B   1      -1.824 -13.757   4.783  0.00  0.00           D
ATOM    481 D     CV B   1      -1.324 -13.757   4.783  0.00  0.00           D
ATOM    482 D     CV B   1      -0.824 -13.757   4.783  0.00  0.00           D
ATOM    483 D     CV B   1      -0.324 -13.757   4.783  0.00  0.00           D
ATOM    484 D     CV B   1      -5.324 -13.257   4.783  0.00  0.00           D
ATOM    485 D     CV B   1      -4.824 -13.257   4.783  0.00  0.00           D
ATOM    486 D     CV B   1      -4.324 -13.257   4.783  0.00  0.00           D
ATOM    487 D     CV B   1      -3.824 -13.257   4.783  0.00  0.00           D
ATOM    488 D     CV B   1      -3.324 -13.257   4.783  0.00  0.00           D
ATOM    489 D     CV B   1      -2.824 -13.257   4.783  0.00  0.00           D
ATOM    490 D     CV B   1      -1.824 -13.257   4.783  0.00  0.00           D
ATOM    491 D     CV B   1      -1.324 -13.257   4.783  0.00  0.00           D
ATOM    492 D     CV B   1      -0.824 -13.257   4.783  0.00  0.00           D
ATOM    493 D     CV B   1      -0.324 -13.257   4.783  0.00  0.00           D
ATOM    494 D     CV B   1      -4.324 -12.757   4.783  0.00  0.00           D
ATOM    495 D     CV B   1      -3.324 -12.757   4.783  0.00  0.00           D
ATOM    496 D     CV B   1      -0.824 -12.757   4.783  0.00  0.00           D
ATOM    497 D     CV B   1      -0.324 -12.757   4.783  0.00  0.00           D
ATOM    498 D     CV B   1       0.176 -12.757   4.783  0.00  0.00           D
ATOM    499 D     CV B   1      -0.824 -12.257   4.783  0.00  0.00           D
ATOM    500 D     CV B   1      -0.324 -12.257   4.783  0.00  0.00           D
ATOM    501 D     CV B   1       0.176 -12.257   4.783  0.00  0.00           D
ATOM    502 D     CV B   1      -0.324 -11.757   4.783  0.00  0.00           D
ATOM    503 D     CV B   1       0.176 -11.757   4.783  0.00  0.00           D
ATOM    504 D     CV B   1      -0.324 -11.257   4.783  0.00  0.00           D
ATOM    505 D     CV B   1      -0.324 -10.757   4.783  0.00  0.00           D
ATOM    506 D     CV B   1      -0.324 -10.257   4.783  0.00  0.00           D
ATOM    507 D     CV B   1       0.176 -10.257   4.783  0.00  0.00           D
ATOM    508 D     CV B   1      -0.324 -20.257   5.283  0.00  0.00           D
ATOM    509 D     CV B   1       0.176 -20.257   5.283  0.00  0.00           D
ATOM    510 D     CV B   1      -0.324 -19.757   5.283  0.00  0.00           D
ATOM    511 D     CV B   1       0.176 -19.757   5.283  0.00  0.00           D
ATOM    512 D     CV B   1       0.676 -19.757   5.283  0.00  0.00           D
ATOM    513 D     CV B   1      -0.324 -19.257   5.283  0.00  0.00           D
ATOM    514 D     CV B   1       0.176 -19.257   5.283  0.00  0.00           D
ATOM    515 D     CV B   1       0.676 -19.257   5.283  0.00  0.00           D
ATOM    516 D     CV B   1      -0.324 -18.757   5.283  0.00  0.00           D
ATOM    517 D     CV B   1       0.176 -18.757   5.283  0.00  0.00           D
ATOM    518 D     CV B   1       0.676 -18.757   5.283  0.00  0.00           D
ATOM    519 D     CV B   1       1.176 -18.757   5.283  0.00  0.00           D
ATOM    520 D     CV B   1      -0.324 -18.257   5.283  0.00  0.00           D
ATOM    521 D     CV B   1       0.176 -18.257   5.283  0.00  0.00           D
ATOM    522 D     CV B   1       0.676 -18.257   5.283  0.00  0.00           D
ATOM    523 D     CV B   1       1.176 -18.257   5.283  0.00  0.00           D
ATOM    524 D     CV B   1       1.676 -18.257   5.283  0.00  0.00           D
ATOM    525 D     CV B   1      -0.324 -17.757   5.283  0.00  0.00           D
ATOM    526 D     CV B   1       0.176 -17.757   5.283  0.00  0.00           D
ATOM    527 D     CV B   1       0.676 -17.757   5.283  0.00  0.00           D
ATOM    528 D     CV B   1       1.176 -17.757   5.283  0.00  0.00           D
ATOM    529 D     CV B   1       0.176 -17.257   5.283  0.00  0.00           D
ATOM    530 D     CV B   1       0.676 -17.257   5.283  0.00  0.00           D
ATOM    531 D     CV B   1       1.176 -17.257   5.283  0.00  0.00           D
ATOM    532 D     CV B   1      -0.324 -16.757   5.283  0.00  0.00           D
ATOM    533 D     CV B   1       0.176 -16.757   5.283  0.00  0.00           D
ATOM    534 D     CV B   1       0.676 -16.757   5.283  0.00  0.00           D
ATOM    535 D     CV B   1       1.176 -16.757   5.283  0.00  0.00           D
ATOM    536 D     CV B   1      -4.324 -16.257   5.283  0.00  0.00           D
ATOM    537 D     CV B   1      -3.824 -16.257   5.283  0.00  0.00           D
ATOM    538 D     CV B   1      -0.324 -16.257   5.283  0.00  0.00           D
ATOM    539 D     CV B   1       0.176 -16.257   5.283  0.00  0.00           D
ATOM    540 D     CV B   1       0.676 -16.257   5.283  0.00  0.00           D
ATOM    541 D     CV B   1       1.176 -16.257   5.283  0.00  0.00           D
ATOM    542 D     CV B   1       1.676 -16.257   5.283  0.00  0.00           D
ATOM    543 D     CV B   1       2.176 -16.257   5.283  0.00  0.00           D
ATOM    544 D     CV B   1      -4.324 -15.757   5.283  0.00  0.00           D
ATOM    545 D     CV B   1      -3.824 -15.757   5.283  0.00  0.00           D
ATOM    546 D     CV B   1      -3.324 -15.757   5.283  0.00  0.00           D
ATOM    547 D     CV B   1      -0.824 -15.757   5.283  0.00  0.00           D
ATOM    548 D     CV B   1      -0.324 -15.757   5.283  0.00  0.00           D
ATOM    549 D     CV B   1       0.176 -15.757   5.283  0.00  0.00           D
ATOM    550 D     CV B   1       0.676 -15.757   5.283  0.00  0.00           D
ATOM    551 D     CV B   1       1.176 -15.757   5.283  0.00  0.00           D
ATOM    552 D     CV B   1       1.676 -15.757   5.283  0.00  0.00           D
ATOM    553 D     CV B   1       2.176 -15.757   5.283  0.00  0.00           D
ATOM    554 D     CV B   1       2.676 -15.757   5.283  0.00  0.00           D
ATOM    555 D     CV B   1      -4.324 -15.257   5.283  0.00  0.00           D
ATOM    556 D     CV B   1      -3.824 -15.257   5.283  0.00  0.00           D
ATOM    557 D     CV B   1      -3.324 -15.257   5.283  0.00  0.00           D
ATOM    558 D     CV B   1      -0.824 -15.257   5.283  0.00  0.00           D
ATOM    559 D     CV B   1      -0.324 -15.257   5.283  0.00  0.00           D
ATOM    560 D     CV B   1       0.176 -15.257   5.283  0.00  0.00           D
ATOM    561 D     CV B   1       0.676 -15.257   5.283  0.00  0.00           D
ATOM    562 D     CV B   1       1.176 -15.257   5.283  0.00  0.00           D
ATOM    563 D     CV B   1       1.676 -15.257   5.283  0.00  0.00           D
ATOM    564 D     CV B   1       2.176 -15.257   5.283  0.00  0.00           D
ATOM    565 D     CV B   1       2.676 -15.257   5.283  0.00  0.00           D
ATOM    566 D     CV B   1       3.176 -15.257   5.283  0.00  0.00           D
ATOM    567 D     CV B   1      -3.824 -14.757   5.283  0.00  0.00           D
ATOM    568 D     CV B   1      -3.324 -14.757   5.283  0.00  0.00           D
ATOM    569 D     CV B   1      -1.824 -14.757   5.283  0.00  0.00           D
ATOM    570 D     CV B   1      -0.824 -14.757   5.283  0.00  0.00           D
ATOM    571 D     CV B   1      -0.324 -14.757   5.283  0.00  0.00           D
ATOM    572 D     CV B   1       0.176 -14.757   5.283  0.00  0.00           D
ATOM    573 D     CV B   1       0.676 -14.757   5.283  0.00  0.00           D
ATOM    574 D     CV B   1       1.176 -14.757   5.283  0.00  0.00           D
ATOM    575 D     CV B   1       2.676 -14.757   5.283  0.00  0.00           D
ATOM    576 D     CV B   1       3.176 -14.757   5.283  0.00  0.00           D
ATOM    577 D     CV B   1      -3.324 -14.257   5.283  0.00  0.00           D
ATOM    578 D     CV B   1      -0.824 -14.257   5.283  0.00  0.00           D
ATOM    579 D     CV B   1      -0.324 -14.257   5.283  0.00  0.00           D
ATOM    580 D     CV B   1       0.176 -14.257   5.283  0.00  0.00           D
ATOM    581 D     CV B   1       0.676 -14.257   5.283  0.00  0.00           D
ATOM    582 D     CV B   1       1.176 -14.257   5.283  0.00  0.00           D
ATOM    583 D     CV B   1       1.676 -14.257   5.283  0.00  0.00           D
ATOM    584 D     CV B   1       2.176 -14.257   5.283  0.00  0.00           D
ATOM    585 D     CV B   1       2.676 -14.257   5.283  0.00  0.00           D
ATOM    586 D     CV B   1      -3.324 -13.757   5.283  0.00  0.00           D
ATOM    587 D     CV B   1      -0.824 -13.757   5.283  0.00  0.00           D
ATOM    588 D     CV B   1      -0.324 -13.757   5.283  0.00  0.00           D
ATOM    589 D     CV B   1       0.176 -13.757   5.283  0.00  0.00           D
ATOM    590 D     CV B   1       0.676 -13.757   5.283  0.00  0.00           D
ATOM    591 D     CV B   1       1.176 -13.757   5.283  0.00  0.00           D
ATOM    592 D     CV B   1       1.676 -13.757   5.283  0.00  0.00           D
ATOM    593 D     CV B   1      -0.324 -13.257   5.283  0.00  0.00           D
ATOM    594 D     CV B   1       0.176 -13.257   5.283  0.00  0.00           D
ATOM    595 D     CV B   1       0.676 -13.257   5.283  0.00  0.00           D
ATOM    596 D     CV B   1       1.176 -13.257   5.283  0.00  0.00           D
ATOM    597 D     CV B   1      -0.324 -12.757   5.283  0.00  0.00           D
ATOM    598 D     CV B   1       0.176 -12.757   5.283  0.00  0.00           D
ATOM    599 D     CV B   1       0.676 -12.757   5.283  0.00  0.00           D
ATOM    600 D     CV B   1      -0.324 -12.257   5.283  0.00  0.00           D
ATOM    601 D     CV B   1       0.176 -12.257   5.283  0.00  0.00           D
ATOM    602 D     CV B   1       0.676 -12.257   5.283  0.00  0.00           D
ATOM    603 D     CV B   1      -0.324 -11.757   5.283  0.00  0.00           D
ATOM    604 D     CV B   1       0.176 -11.757   5.283  0.00  0.00           D
ATOM    605 D     CV B   1       0.676 -11.757   5.283  0.00  0.00           D
ATOM    606 D     CV B   1      -0.324 -11.257   5.283  0.00  0.00           D
ATOM    607 D     CV B   1       0.176 -11.257   5.283  0.00  0.00           D
ATOM    608 D     CV B   1       0.676 -11.257   5.283  0.00  0.00           D
ATOM    609 D     CV B   1      -0.324 -10.757   5.283  0.00  0.00           D
ATOM    610 D     CV B   1       0.176 -10.757   5.283  0.00  0.00           D
ATOM    611 D     CV B   1      -0.324 -10.257   5.283  0.00  0.00           D
ATOM    612 D     CV B   1       0.176 -10.257   5.283  0.00  0.00           D
ATOM    613 D     CV B   1       0.676 -10.257   5.283  0.00  0.00           D
ATOM    614 D     CV B   1       0.176  -9.757   5.283  0.00  0.00           D
ATOM    615 D     CV B   1       0.676  -9.757   5.283  0.00  0.00           D
ATOM    616 D     CV B   1      -0.324 -20.257   5.783  0.00  0.00           D
ATOM    617 D     CV B   1       0.176 -20.257   5.783  0.00  0.00           D
ATOM    618 D     CV B   1      -0.324 -19.757   5.783  0.00  0.00           D
ATOM    619 D     CV B   1       0.176 -19.757   5.783  0.00  0.00           D
ATOM    620 D     CV B   1       0.676 -19.757   5.783  0.00  0.00           D
ATOM    621 D     CV B   1      -0.324 -19.257   5.783  0.00  0.00           D
ATOM    622 D     CV B   1       0.176 -19.257   5.783  0.00  0.00           D
ATOM    623 D     CV B   1       0.676 -19.257   5.783  0.00  0.00           D
ATOM    624 D     CV B   1       1.176 -19.257   5.783  0.00  0.00           D
ATOM    625 D     CV B   1       1.676 -19.257   5.783  0.00  0.00           D
ATOM    626 D     CV B   1       2.176 -19.257   5.783  0.00  0.00           D
ATOM    627 D     CV B   1      -0.324 -18.757   5.783  0.00  0.00           D
ATOM    628 D     CV B   1       0.176 -18.757   5.783  0.00  0.00           D
ATOM    629 D     CV B   1       0.676 -18.757   5.783  0.00  0.00           D
ATOM    630 D     CV B   1       1.176 -18.757   5.783  0.00  0.00           D
ATOM    631 D     CV B   1       1.676 -18.757   5.783  0.00  0.00           D
ATOM    632 D     CV B   1       2.176 -18.757   5.783  0.00  0.00           D
ATOM    633 D     CV B   1      -0.324 -18.257   5.783  0.00  0.00           D
ATOM    634 D     CV B   1       0.176 -18.257   5.783  0.00  0.00           D
ATOM    635 D     CV B   1       0.676 -18.257   5.783  0.00  0.00           D
ATOM    636 D     CV B   1       1.176 -18.257   5.783  0.00  0.00           D
ATOM    637 D     CV B   1       1.676 -18.257   5.783  0.00  0.00           D
ATOM    638 D     CV B   1       2.176 -18.257   5.783  0.00  0.00           D
ATOM    639 D     CV B   1       0.176 -17.757   5.783  0.00  0.00           D
ATOM    640 D     CV B   1       0.676 -17.757   5.783  0.00  0.00           D
ATOM    641 D     CV B   1       1.176 -17.757   5.783  0.00  0.00           D
ATOM    642 D     CV B   1       1.676 -17.757   5.783  0.00  0.00           D
ATOM    643 D     CV B   1       2.176 -17.757   5.783  0.00  0.00           D
ATOM    644 D     CV B   1       0.176 -17.257   5.783  0.00  0.00           D
ATOM    645 D     CV B   1       0.676 -17.257   5.783  0.00  0.00           D
ATOM    646 D     CV B   1       1.176 -17.257   5.783  0.00  0.00           D
ATOM    647 D     CV B   1       1.676 -17.257   5.783  0.00  0.00           D
ATOM    648 D     CV B   1       2.176 -17.257   5.783  0.00  0.00           D
ATOM    649 D     CV B   1      -0.324 -16.757   5.783  0.00  0.00           D
ATOM    650 D     CV B   1       0.176 -16.757   5.783  0.00  0.00           D
ATOM    651 D     CV B   1       0.676 -16.757   5.783  0.00  0.00           D
ATOM    652 D     CV B   1       1.176 -16.757   5.783  0.00  0.00           D
ATOM    653 D     CV B   1       1.676 -16.757   5.783  0.00  0.00           D
ATOM    654 D     CV B   1       2.176 -16.757   5.783  0.00  0.00           D
ATOM    655 D     CV B   1       2.676 -16.757   5.783  0.00  0.00           D
ATOM    656 D     CV B   1       3.676 -16.757   5.783  0.00  0.00           D
ATOM    657 D     CV B   1       0.176 -16.257   5.783  0.00  0.00           D
ATOM    658 D     CV B   1       0.676 -16.257   5.783  0.00  0.00           D
ATOM    659 D     CV B   1       1.176 -16.257   5.783  0.00  0.00           D
ATOM    660 D     CV B   1       1.676 -16.257   5.783  0.00  0.00           D
ATOM    661 D     CV B   1       2.176 -16.257   5.783  0.00  0.00           D
ATOM    662 D     CV B   1       2.676 -16.257   5.783  0.00  0.00           D
ATOM    663 D     CV B   1       3.176 -16.257   5.783  0.00  0.00           D
ATOM    664 D     CV B   1       0.176 -15.757   5.783  0.00  0.00           D
ATOM    665 D     CV B   1       0.676 -15.757   5.783  0.00  0.00           D
ATOM    666 D     CV B   1       1.176 -15.757   5.783  0.00  0.00           D
ATOM    667 D     CV B   1       1.676 -15.757   5.783  0.00  0.00           D
ATOM    668 D     CV B   1       2.176 -15.757   5.783  0.00  0.00           D
ATOM    669 D     CV B   1       2.676 -15.757   5.783  0.00  0.00           D
ATOM    670 D     CV B   1       3.176 -15.757   5.783  0.00  0.00           D
ATOM    671 D     CV B   1       3.676 -15.757   5.783  0.00  0.00           D
ATOM    672 D     CV B   1       0.676 -15.257   5.783  0.00  0.00           D
ATOM    673 D     CV B   1       1.176 -15.257   5.783  0.00  0.00           D
ATOM    674 D     CV B   1       1.676 -15.257   5.783  0.00  0.00           D
ATOM    675 D     CV B   1       2.176 -15.257   5.783  0.00  0.00           D
ATOM    676 D     CV B   1       2.676 -15.257   5.783  0.00  0.00           D
ATOM    677 D     CV B   1       3.176 -15.257   5.783  0.00  0.00           D
ATOM    678 D     CV B   1      -0.324 -14.757   5.783  0.00  0.00           D
ATOM    679 D     CV B   1       0.176 -14.757   5.783  0.00  0.00           D
ATOM    680 D     CV B   1       0.676 -14.757   5.783  0.00  0.00           D
ATOM    681 D     CV B   1       1.176 -14.757   5.783  0.00  0.00           D
ATOM    682 D     CV B   1       1.676 -14.757   5.783  0.00  0.00           D
ATOM    683 D     CV B   1       2.176 -14.757   5.783  0.00  0.00           D
ATOM    684 D     CV B   1       2.676 -14.757   5.783  0.00  0.00           D
ATOM    685 D     CV B   1       3.176 -14.757   5.783  0.00  0.00           D
ATOM    686 D     CV B   1      -0.324 -14.257   5.783  0.00  0.00           D
ATOM    687 D     CV B   1       0.176 -14.257   5.783  0.00  0.00           D
ATOM    688 D     CV B   1       0.676 -14.257   5.783  0.00  0.00           D
ATOM    689 D     CV B   1       1.176 -14.257   5.783  0.00  0.00           D
ATOM    690 D     CV B   1       1.676 -14.257   5.783  0.00  0.00           D
ATOM    691 D     CV B   1       2.176 -14.257   5.783  0.00  0.00           D
ATOM    692 D     CV B   1       2.676 -14.257   5.783  0.00  0.00           D
ATOM    693 D     CV B   1       3.176 -14.257   5.783  0.00  0.00           D
ATOM    694 D     CV B   1       3.676 -14.257   5.783  0.00  0.00           D
ATOM    695 D     CV B   1       0.176 -13.757   5.783  0.00  0.00           D
ATOM    696 D     CV B   1       0.676 -13.757   5.783  0.00  0.00           D
ATOM    697 D     CV B   1       1.176 -13.757   5.783  0.00  0.00           D
ATOM    698 D     CV B   1       1.676 -13.757   5.783  0.00  0.00           D
ATOM    699 D     CV B   1       2.176 -13.757   5.783  0.00  0.00           D
ATOM    700 D     CV B   1       2.676 -13.757   5.783  0.00  0.00           D
ATOM    701 D     CV B   1       4.176 -13.757   5.783  0.00  0.00           D
ATOM    702 D     CV B   1       0.176 -13.257   5.783  0.00  0.00           D
ATOM    703 D     CV B   1       0.676 -13.257   5.783  0.00  0.00           D
ATOM    704 D     CV B   1       1.176 -13.257   5.783  0.00  0.00           D
ATOM    705 D     CV B   1       1.676 -13.257   5.783  0.00  0.00           D
ATOM    706 D     CV B   1       2.176 -13.257   5.783  0.00  0.00           D
ATOM    707 D     CV B   1       0.176 -12.757   5.783  0.00  0.00           D
ATOM    708 D     CV B   1       0.676 -12.757   5.783  0.00  0.00           D
ATOM    709 D     CV B   1       1.176 -12.757   5.783  0.00  0.00           D
ATOM    710 D     CV B   1       1.676 -12.757   5.783  0.00  0.00           D
ATOM    711 D     CV B   1      -0.324 -12.257   5.783  0.00  0.00           D
ATOM    712 D     CV B   1       0.176 -12.257   5.783  0.00  0.00           D
ATOM    713 D     CV B   1       0.676 -12.257   5.783  0.00  0.00           D
ATOM    714 D     CV B   1       1.176 -12.257   5.783  0.00  0.00           D
ATOM    715 D     CV B   1       1.676 -12.257   5.783  0.00  0.00           D
ATOM    716 D     CV B   1      -0.324 -11.757   5.783  0.00  0.00           D
ATOM    717 D     CV B   1       0.176 -11.757   5.783  0.00  0.00           D
ATOM    718 D     CV B   1       0.676 -11.757   5.783  0.00  0.00           D
ATOM    719 D     CV B   1       1.176 -11.757   5.783  0.00  0.00           D
ATOM    720 D     CV B   1       1.676 -11.757   5.783  0.00  0.00           D
ATOM    721 D     CV B   1       2.176 -11.757   5.783  0.00  0.00           D
ATOM    722 D     CV B   1      -0.324 -11.257   5.783  0.00  0.00           D
ATOM    723 D     CV B   1       0.176 -11.257   5.783  0.00  0.00           D
ATOM    724 D     CV B   1       0.676 -11.257   5.783  0.00  0.00           D
ATOM    725 D     CV B   1       1.176 -11.257   5.783  0.00  0.00           D
ATOM    726 D     CV B   1       1.676 -11.257   5.783  0.00  0.00           D
ATOM    727 D     CV B   1       2.176 -11.257   5.783  0.00  0.00           D
ATOM    728 D     CV B   1      -0.324 -10.757   5.783  0.00  0.00           D
ATOM    729 D     CV B   1       0.176 -10.757   5.783  0.00  0.00           D
ATOM    730 D     CV B   1       0.676 -10.757   5.783  0.00  0.00           D
ATOM    731 D     CV B   1       1.176 -10.757   5.783  0.00  0.00           D
ATOM    732 D     CV B   1       1.676 -10.757   5.783  0.00  0.00           D
ATOM    733 D     CV B   1      -0.324 -10.257   5.783  0.00  0.00           D
ATOM    734 D     CV B   1       0.176 -10.257   5.783  0.00  0.00           D
ATOM    735 D     CV B   1       0.676 -10.257   5.783  0.00  0.00           D
ATOM    736 D     CV B   1       1.176 -10.257   5.783  0.00  0.00           D
ATOM    737 D     CV B   1       1.676 -10.257   5.783  0.00  0.00           D
ATOM    738 D     CV B   1       0.176  -9.757   5.783  0.00  0.00           D
ATOM    739 D     CV B   1       0.676  -9.757   5.783  0.00  0.00           D
ATOM    740 D     CV B   1       0.176  -9.257   5.783  0.00  0.00           D
ATOM    741 D     CV B   1       0.676  -9.257   5.783  0.00  0.00           D
ATOM    742 D     CV B   1      -0.324 -20.757   6.283  0.00  0.00           D
ATOM    743 D     CV B   1      -0.324 -20.257   6.283  0.00  0.00           D
ATOM    744 D     CV B   1       0.176 -20.257   6.283  0.00  0.00           D
ATOM    745 D     CV B   1      -0.324 -19.757   6.283  0.00  0.00           D
ATOM    746 D     CV B   1       0.176 -19.757   6.283  0.00  0.00           D
ATOM    747 D     CV B   1       0.676 -19.757   6.283  0.00  0.00           D
ATOM    748 D     CV B   1       1.176 -19.757   6.283  0.00  0.00           D
ATOM    749 D     CV B   1      -0.324 -19.257   6.283  0.00  0.00           D
ATOM    750 D     CV B   1       0.176 -19.257   6.283  0.00  0.00           D
ATOM    751 D     CV B   1       0.676 -19.257   6.283  0.00  0.00           D
ATOM    752 D     CV B   1       1.176 -19.257   6.283  0.00  0.00           D
ATOM    753 D     CV B   1       1.676 -19.257   6.283  0.00  0.00           D
ATOM    754 D     CV B   1       2.176 -19.257   6.283  0.00  0.00           D
ATOM    755 D     CV B   1      -0.324 -18.757   6.283  0.00  0.00           D
ATOM    756 D     CV B   1       0.176 -18.757   6.283  0.00  0.00           D
ATOM    757 D     CV B   1       0.676 -18.757   6.283  0.00  0.00           D
ATOM    758 D     CV B   1       1.176 -18.757   6.283  0.00  0.00           D
ATOM    759 D     CV B   1       1.676 -18.757   6.283  0.00  0.00           D
ATOM    760 D     CV B   1       2.176 -18.757   6.283  0.00  0.00           D
ATOM    761 D     CV B   1       2.676 -18.757   6.283  0.00  0.00           D
ATOM    762 D     CV B   1       3.176 -18.757   6.283  0.00  0.00           D
ATOM    763 D     CV B   1       3.676 -18.757   6.283  0.00  0.00           D
ATOM    764 D     CV B   1       4.176 -18.757   6.283  0.00  0.00           D
ATOM    765 D     CV B   1      -0.324 -18.257   6.283  0.00  0.00           D
ATOM    766 D     CV B   1       0.176 -18.257   6.283  0.00  0.00           D
ATOM    767 D     CV B   1       0.676 -18.257   6.283  0.00  0.00           D
ATOM    768 D     CV B   1       1.176 -18.257   6.283  0.00  0.00           D
ATOM    769 D     CV B   1       1.676 -18.257   6.283  0.00  0.00           D
ATOM    770 D     CV B   1       2.176 -18.257   6.283  0.00  0.00           D
ATOM    771 D     CV B   1       2.676 -18.257   6.283  0.00  0.00           D
ATOM    772 D     CV B   1       3.176 -18.257   6.283  0.00  0.00           D
ATOM    773 D     CV B   1       3.676 -18.257   6.283  0.00  0.00           D
ATOM    774 D     CV B   1      -0.324 -17.757   6.283  0.00  0.00           D
ATOM    775 D     CV B   1       0.176 -17.757   6.283  0.00  0.00           D
ATOM    776 D     CV B   1       0.676 -17.757   6.283  0.00  0.00           D
ATOM    777 D     CV B   1       1.176 -17.757   6.283  0.00  0.00           D
ATOM    778 D     CV B   1       1.676 -17.757   6.283  0.00  0.00           D
ATOM    779 D     CV B   1       2.176 -17.757   6.283  0.00  0.00           D
ATOM    780 D     CV B   1       2.676 -17.757   6.283  0.00  0.00           D
ATOM    781 D     CV B   1       3.176 -17.757   6.283  0.00  0.00           D
ATOM    782 D     CV B   1       3.676 -17.757   6.283  0.00  0.00           D
ATOM    783 D     CV B   1       0.176 -17.257   6.283  0.00  0.00           D
ATOM    784 D     CV B   1       0.676 -17.257   6.283  0.00  0.00           D
ATOM    785 D     CV B   1       1.176 -17.257   6.283  0.00  0.00           D
ATOM    786 D     CV B   1       1.676 -17.257   6.283  0.00  0.00           D
ATOM    787 D     CV B   1       2.176 -17.257   6.283  0.00  0.00           D
ATOM    788 D     CV B   1       2.676 -17.257   6.283  0.00  0.00           D
ATOM    789 D     CV B   1       3.176 -17.257   6.283  0.00  0.00           D
ATOM    790 D     CV B   1       3.676 -17.257   6.283  0.00  0.00           D
ATOM    791 D     CV B   1       0.176 -16.757   6.283  0.00  0.00           D
ATOM    792 D     CV B   1       0.676 -16.757   6.283  0.00  0.00           D
ATOM    793 D     CV B   1       1.676 -16.757   6.283  0.00  0.00           D
ATOM    794 D     CV B   1       2.176 -16.757   6.283  0.00  0.00           D
ATOM    795 D     CV B   1       2.676 -16.757   6.283  0.00  0.00           D
ATOM    796 D     CV B   1       3.676 -16.757   6.283  0.00  0.00           D
ATOM    797 D     CV B   1       0.676 -14.257   6.283  0.00  0.00           D
ATOM    798 D     CV B   1       0.676 -13.757   6.283  0.00  0.00           D
ATOM    799 D     CV B   1       1.176 -13.757   6.283  0.00  0.00           D
ATOM    800 D     CV B   1       1.676 -13.757   6.283  0.00  0.00           D
ATOM    801 D     CV B   1       2.176 -13.757   6.283  0.00  0.00           D
ATOM    802 D     CV B   1       2.676 -13.757   6.283  0.00  0.00           D
ATOM    803 D     CV B   1       3.176 -13.757   6.283  0.00  0.00           D
ATOM    804 D     CV B   1       3.676 -13.757   6.283  0.00  0.00           D
ATOM    805 D     CV B   1       4.176 -13.757   6.283  0.00  0.00           D
ATOM    806 D     CV B   1       0.176 -13.257   6.283  0.00  0.00           D
ATOM    807 D     CV B   1       0.676 -13.257   6.283  0.00  0.00           D
ATOM    808 D     CV B   1       1.176 -13.257   6.283  0.00  0.00           D
ATOM    809 D     CV B   1       1.676 -13.257   6.283  0.00  0.00           D
ATOM    810 D     CV B   1       2.176 -13.257   6.283  0.00  0.00           D
ATOM    811 D     CV B   1       2.676 -13.257   6.283  0.00  0.00           D
ATOM    812 D     CV B   1       3.176 -13.257   6.283  0.00  0.00           D
ATOM    813 D     CV B   1       3.676 -13.257   6.283  0.00  0.00           D
ATOM    814 D     CV B   1       4.176 -13.257   6.283  0.00  0.00           D
ATOM    815 D     CV B   1       0.676 -12.757   6.283  0.00  0.00           D
ATOM    816 D     CV B   1       1.176 -12.757   6.283  0.00  0.00           D
ATOM    817 D     CV B   1       1.676 -12.757   6.283  0.00  0.00           D
ATOM    818 D     CV B   1       2.176 -12.757   6.283  0.00  0.00           D
ATOM    819 D     CV B   1       2.676 -12.757   6.283  0.00  0.00           D
ATOM    820 D     CV B   1       3.176 -12.757   6.283  0.00  0.00           D
ATOM    821 D     CV B   1       3.676 -12.757   6.283  0.00  0.00           D
ATOM    822 D     CV B   1       4.176 -12.757   6.283  0.00  0.00           D
ATOM    823 D     CV B   1      -0.324 -12.257   6.283  0.00  0.00           D
ATOM    824 D     CV B   1       0.176 -12.257   6.283  0.00  0.00           D
ATOM    825 D     CV B   1       0.676 -12.257   6.283  0.00  0.00           D
ATOM    826 D     CV B   1       1.176 -12.257   6.283  0.00  0.00           D
ATOM    827 D     CV B   1       1.676 -12.257   6.283  0.00  0.00           D
ATOM    828 D     CV B   1       2.176 -12.257   6.283  0.00  0.00           D
ATOM    829 D     CV B   1       2.676 -12.257   6.283  0.00  0.00           D
ATOM    830 D     CV B   1      -0.324 -11.757   6.283  0.00  0.00           D
ATOM    831 D     CV B   1       0.176 -11.757   6.283  0.00  0.00           D
ATOM    832 D     CV B   1       0.676 -11.757   6.283  0.00  0.00           D
ATOM    833 D     CV B   1       1.176 -11.757   6.283  0.00  0.00           D
ATOM    834 D     CV B   1       1.676 -11.757   6.283  0.00  0.00           D
ATOM    835 D     CV B   1       2.176 -11.757   6.283  0.00  0.00           D
ATOM    836 D     CV B   1       2.676 -11.757   6.283  0.00  0.00           D
ATOM    837 D     CV B   1      -0.324 -11.257   6.283  0.00  0.00           D
ATOM    838 D     CV B   1       0.176 -11.257   6.283  0.00  0.00           D
ATOM    839 D     CV B   1       0.676 -11.257   6.283  0.00  0.00           D
ATOM    840 D     CV B   1       1.176 -11.257   6.283  0.00  0.00           D
ATOM    841 D     CV B   1       1.676 -11.257   6.283  0.00  0.00           D
ATOM    842 D     CV B   1       2.176 -11.257   6.283  0.00  0.00           D
ATOM    843 D     CV B   1       2.676 -11.257   6.283  0.00  0.00           D
ATOM    844 D     CV B   1      -0.324 -10.757   6.283  0.00  0.00           D
ATOM    845 D     CV B   1       0.176 -10.757   6.283  0.00  0.00           D
ATOM    846 D     CV B   1       0.676 -10.757   6.283  0.00  0.00           D
ATOM    847 D     CV B   1       1.176 -10.757   6.283  0.00  0.00           D
ATOM    848 D     CV B   1       1.676 -10.757   6.283  0.00  0.00           D
ATOM    849 D     CV B   1       2.176 -10.757   6.283  0.00  0.00           D
ATOM    850 D     CV B   1       0.176 -10.257   6.283  0.00  0.00           D
ATOM    851 D     CV B   1       0.676 -10.257   6.283  0.00  0.00           D
ATOM    852 D     CV B   1       1.176 -10.257   6.283  0.00  0.00           D
ATOM    853 D     CV B   1       1.676 -10.257   6.283  0.00  0.00           D
ATOM    854 D     CV B   1      -0.324  -9.757   6.283  0.00  0.00           D
ATOM    855 D     CV B   1       0.176  -9.757   6.283  0.00  0.00           D
ATOM    856 D     CV B   1       0.676  -9.757   6.283  0.00  0.00           D
ATOM    857 D     CV B   1       0.176  -9.257   6.283  0.00  0.00           D
ATOM    858 D     CV B   1      -0.324 -20.257   6.783  0.00  0.00           D
ATOM    859 D     CV B   1       0.176 -20.257   6.783  0.00  0.00           D
ATOM    860 D     CV B   1      -0.324 -19.757   6.783  0.00  0.00           D
ATOM    861 D     CV B   1       0.176 -19.757   6.783  0.00  0.00           D
ATOM    862 D     CV B   1       0.676 -19.757   6.783  0.00  0.00           D
ATOM    863 D     CV B   1       1.176 -19.757   6.783  0.00  0.00           D
ATOM    864 D     CV B   1       1.676 -19.757   6.783  0.00  0.00           D
ATOM    865 D     CV B   1      -0.324 -19.257   6.783  0.00  0.00           D
ATOM    866 D     CV B   1       0.176 -19.257   6.783  0.00  0.00           D
ATOM    867 D     CV B   1       0.676 -19.257   6.783  0.00  0.00           D
ATOM    868 D     CV B   1       1.176 -19.257   6.783  0.00  0.00           D
ATOM    869 D     CV B   1       1.676 -19.257   6.783  0.00  0.00           D
ATOM    870 D     CV B   1       2.176 -19.257   6.783  0.00  0.00           D
ATOM    871 D     CV B   1       0.176 -18.757   6.783  0.00  0.00           D
ATOM    872 D     CV B   1       0.676 -18.757   6.783  0.00  0.00           D
ATOM    873 D     CV B   1       1.176 -18.757   6.783  0.00  0.00           D
ATOM    874 D     CV B   1       1.676 -18.757   6.783  0.00  0.00           D
ATOM    875 D     CV B   1       2.176 -18.757   6.783  0.00  0.00           D
ATOM    876 D     CV B   1       2.676 -18.757   6.783  0.00  0.00           D
ATOM    877 D     CV B   1       3.176 -18.757   6.783  0.00  0.00           D
ATOM    878 D     CV B   1       3.676 -18.757   6.783  0.00  0.00           D
ATOM    879 D     CV B   1      -0.324 -18.257   6.783  0.00  0.00           D
ATOM    880 D     CV B   1       0.176 -18.257   6.783  0.00  0.00           D
ATOM    881 D     CV B   1       0.676 -18.257   6.783  0.00  0.00           D
ATOM    882 D     CV B   1       1.176 -18.257   6.783  0.00  0.00           D
ATOM    883 D     CV B   1       1.676 -18.257   6.783  0.00  0.00           D
ATOM    884 D     CV B   1       2.176 -18.257   6.783  0.00  0.00           D
ATOM    885 D     CV B   1       2.676 -18.257   6.783  0.00  0.00           D
ATOM    886 D     CV B   1       3.176 -18.257   6.783  0.00  0.00           D
ATOM    887 D     CV B   1       3.676 -18.257   6.783  0.00  0.00           D
ATOM    888 D     CV B   1      -0.324 -17.757   6.783  0.00  0.00           D
ATOM    889 D     CV B   1       0.176 -17.757   6.783  0.00  0.00           D
ATOM    890 D     CV B   1       0.676 -17.757   6.783  0.00  0.00           D
ATOM    891 D     CV B   1       1.176 -17.757   6.783  0.00  0.00           D
ATOM    892 D     CV B   1       1.676 -17.757   6.783  0.00  0.00           D
ATOM    893 D     CV B   1       2.176 -17.757   6.783  0.00  0.00           D
ATOM    894 D     CV B   1       2.676 -17.757   6.783  0.00  0.00           D
ATOM    895 D     CV B   1       3.176 -17.757   6.783  0.00  0.00           D
ATOM    896 D     CV B   1       3.676 -17.757   6.783  0.00  0.00           D
ATOM    897 D     CV B   1       0.676 -17.257   6.783  0.00  0.00           D
ATOM    898 D     CV B   1       1.176 -17.257   6.783  0.00  0.00           D
ATOM    899 D     CV B   1       1.676 -17.257   6.783  0.00  0.00           D
ATOM    900 D     CV B   1       2.176 -17.257   6.783  0.00  0.00           D
ATOM    901 D     CV B   1       2.676 -17.257   6.783  0.00  0.00           D
ATOM    902 D     CV B   1       1.676 -16.757   6.783  0.00  0.00           D
ATOM    903 D     CV B   1       0.676 -13.257   6.783  0.00  0.00           D
ATOM    904 D     CV B   1       1.176 -13.257   6.783  0.00  0.00           D
ATOM    905 D     CV B   1       1.676 -13.257   6.783  0.00  0.00           D
ATOM    906 D     CV B   1       2.176 -13.257   6.783  0.00  0.00           D
ATOM    907 D     CV B   1       2.676 -13.257   6.783  0.00  0.00           D
ATOM    908 D     CV B   1       3.176 -13.257   6.783  0.00  0.00           D
ATOM    909 D     CV B   1       3.676 -13.257   6.783  0.00  0.00           D
ATOM    910 D     CV B   1       0.676 -12.757   6.783  0.00  0.00           D
ATOM    911 D     CV B   1       1.176 -12.757   6.783  0.00  0.00           D
ATOM    912 D     CV B   1       1.676 -12.757   6.783  0.00  0.00           D
ATOM    913 D     CV B   1       2.176 -12.757   6.783  0.00  0.00           D
ATOM    914 D     CV B   1       2.676 -12.757   6.783  0.00  0.00           D
ATOM    915 D     CV B   1       3.176 -12.757   6.783  0.00  0.00           D
ATOM    916 D     CV B   1       3.676 -12.757   6.783  0.00  0.00           D
ATOM    917 D     CV B   1       4.176 -12.757   6.783  0.00  0.00           D
ATOM    918 D     CV B   1       0.176 -12.257   6.783  0.00  0.00           D
ATOM    919 D     CV B   1       0.676 -12.257   6.783  0.00  0.00           D
ATOM    920 D     CV B   1       1.176 -12.257   6.783  0.00  0.00           D
ATOM    921 D     CV B   1       1.676 -12.257   6.783  0.00  0.00           D
ATOM    922 D     CV B   1       2.176 -12.257   6.783  0.00  0.00           D
ATOM    923 D     CV B   1       2.676 -12.257   6.783  0.00  0.00           D
ATOM    924 D     CV B   1       3.176 -12.257   6.783  0.00  0.00           D
ATOM    925 D     CV B   1       3.676 -12.257   6.783  0.00  0.00           D
ATOM    926 D     CV B   1       4.176 -12.257   6.783  0.00  0.00           D
ATOM    927 D     CV B   1       4.676 -12.257   6.783  0.00  0.00           D
ATOM    928 D     CV B   1      -0.324 -11.757   6.783  0.00  0.00           D
ATOM    929 D     CV B   1       0.176 -11.757   6.783  0.00  0.00           D
ATOM    930 D     CV B   1       0.676 -11.757   6.783  0.00  0.00           D
ATOM    931 D     CV B   1       1.176 -11.757   6.783  0.00  0.00           D
ATOM    932 D     CV B   1       1.676 -11.757   6.783  0.00  0.00           D
ATOM    933 D     CV B   1       2.176 -11.757   6.783  0.00  0.00           D
ATOM    934 D     CV B   1       2.676 -11.757   6.783  0.00  0.00           D
ATOM    935 D     CV B   1       3.176 -11.757   6.783  0.00  0.00           D
ATOM    936 D     CV B   1       3.676 -11.757   6.783  0.00  0.00           D
ATOM    937 D     CV B   1       4.176 -11.757   6.783  0.00  0.00           D
ATOM    938 D     CV B   1       4.676 -11.757   6.783  0.00  0.00           D
ATOM    939 D     CV B   1      -0.324 -11.257   6.783  0.00  0.00           D
ATOM    940 D     CV B   1       0.176 -11.257   6.783  0.00  0.00           D
ATOM    941 D     CV B   1       0.676 -11.257   6.783  0.00  0.00           D
ATOM    942 D     CV B   1       1.176 -11.257   6.783  0.00  0.00           D
ATOM    943 D     CV B   1       1.676 -11.257   6.783  0.00  0.00           D
ATOM    944 D     CV B   1       2.176 -11.257   6.783  0.00  0.00           D
ATOM    945 D     CV B   1       2.676 -11.257   6.783  0.00  0.00           D
ATOM    946 D     CV B   1      -0.324 -10.757   6.783  0.00  0.00           D
ATOM    947 D     CV B   1       0.176 -10.757   6.783  0.00  0.00           D
ATOM    948 D     CV B   1       0.676 -10.757   6.783  0.00  0.00           D
ATOM    949 D     CV B   1       1.176 -10.757   6.783  0.00  0.00           D
ATOM    950 D     CV B   1       1.676 -10.757   6.783  0.00  0.00           D
ATOM    951 D     CV B   1       2.176 -10.757   6.783  0.00  0.00           D
ATOM    952 D     CV B   1      -0.324 -10.257   6.783  0.00  0.00           D
ATOM    953 D     CV B   1       0.176 -10.257   6.783  0.00  0.00           D
ATOM    954 D     CV B   1       0.676 -10.257   6.783  0.00  0.00           D
ATOM    955 D     CV B   1       1.176 -10.257   6.783  0.00  0.00           D
ATOM    956 D     CV B   1       0.176  -9.757   6.783  0.00  0.00           D
ATOM    957 D     CV B   1       0.176  -9.257   6.783  0.00  0.00           D
ATOM    958 D     CV B   1       1.176 -19.757   7.283  0.00  0.00           D
ATOM    959 D     CV B   1       1.676 -19.757   7.283  0.00  0.00           D
ATOM    960 D     CV B   1       0.676 -19.257   7.283  0.00  0.00           D
ATOM    961 D     CV B   1       1.176 -19.257   7.283  0.00  0.00           D
ATOM    962 D     CV B   1       1.676 -19.257   7.283  0.00  0.00           D
ATOM    963 D     CV B   1       2.176 -19.257   7.283  0.00  0.00           D
ATOM    964 D     CV B   1       0.676 -18.757   7.283  0.00  0.00           D
ATOM    965 D     CV B   1       1.176 -18.757   7.283  0.00  0.00           D
ATOM    966 D     CV B   1       1.676 -18.757   7.283  0.00  0.00           D
ATOM    967 D     CV B   1       2.176 -18.757   7.283  0.00  0.00           D
ATOM    968 D     CV B   1       2.676 -18.757   7.283  0.00  0.00           D
ATOM    969 D     CV B   1       3.176 -18.757   7.283  0.00  0.00           D
ATOM    970 D     CV B   1       3.676 -18.757   7.283  0.00  0.00           D
ATOM    971 D     CV B   1       0.676 -18.257   7.283  0.00  0.00           D
ATOM    972 D     CV B   1       1.176 -18.257   7.283  0.00  0.00           D
ATOM    973 D     CV B   1       1.676 -18.257   7.283  0.00  0.00           D
ATOM    974 D     CV B   1       2.176 -18.257   7.283  0.00  0.00           D
ATOM    975 D     CV B   1       2.676 -18.257   7.283  0.00  0.00           D
ATOM    976 D     CV B   1       3.176 -18.257   7.283  0.00  0.00           D
ATOM    977 D     CV B   1       1.176 -17.757   7.283  0.00  0.00           D
ATOM    978 D     CV B   1       1.676 -17.757   7.283  0.00  0.00           D
ATOM    979 D     CV B   1       2.176 -17.757   7.283  0.00  0.00           D
ATOM    980 D     CV B   1       2.676 -17.757   7.283  0.00  0.00           D
ATOM    981 D     CV B   1       1.176 -17.257   7.283  0.00  0.00           D
ATOM    982 D     CV B   1       1.676 -17.257   7.283  0.00  0.00           D
ATOM    983 D     CV B   1       1.176 -13.257   7.283  0.00  0.00           D
ATOM    984 D     CV B   1       1.676 -13.257   7.283  0.00  0.00           D
ATOM    985 D     CV B   1       2.176 -13.257   7.283  0.00  0.00           D
ATOM    986 D     CV B   1       2.676 -13.257   7.283  0.00  0.00           D
ATOM    987 D     CV B   1       0.676 -12.757   7.283  0.00  0.00           D
ATOM    988 D     CV B   1       1.176 -12.757   7.283  0.00  0.00           D
ATOM    989 D     CV B   1       1.676 -12.757   7.283  0.00  0.00           D
ATOM    990 D     CV B   1       2.176 -12.757   7.283  0.00  0.00           D
ATOM    991 D     CV B   1       2.676 -12.757   7.283  0.00  0.00           D
ATOM    992 D     CV B   1       3.176 -12.757   7.283  0.00  0.00           D
ATOM    993 D     CV B   1       3.676 -12.757   7.283  0.00  0.00           D
ATOM    994 D     CV B   1       0.676 -12.257   7.283  0.00  0.00           D
ATOM    995 D     CV B   1       1.176 -12.257   7.283  0.00  0.00           D
ATOM    996 D     CV B   1       1.676 -12.257   7.283  0.00  0.00           D
ATOM    997 D     CV B   1       2.176 -12.257   7.283  0.00  0.00           D
ATOM    998 D     CV B   1       2.676 -12.257   7.283  0.00  0.00           D
ATOM    999 D     CV B   1       3.176 -12.257   7.283  0.00  0.00           D
ATOM   1000 D     CV B   1       3.676 -12.257   7.283  0.00  0.00           D
ATOM   1001 D     CV B   1       4.176 -12.257   7.283  0.00  0.00           D
ATOM   1002 D     CV B   1       0.676 -11.757   7.283  0.00  0.00           D
ATOM   1003 D     CV B   1       1.176 -11.757   7.283  0.00  0.00           D
ATOM   1004 D     CV B   1       1.676 -11.757   7.283  0.00  0.00           D
ATOM   1005 D     CV B   1       2.176 -11.757   7.283  0.00  0.00           D
ATOM   1006 D     CV B   1       2.676 -11.757   7.283  0.00  0.00           D
ATOM   1007 D     CV B   1       3.176 -11.757   7.283  0.00  0.00           D
ATOM   1008 D     CV B   1       3.676 -11.757   7.283  0.00  0.00           D
ATOM   1009 D     CV B   1       4.176 -11.757   7.283  0.00  0.00           D
ATOM   1010 D     CV B   1       0.676 -11.257   7.283  0.00  0.00           D
ATOM   1011 D     CV B   1       1.176 -11.257   7.283  0.00  0.00           D
ATOM   1012 D     CV B   1       1.676 -11.257   7.283  0.00  0.00           D
ATOM   1013 D     CV B   1       2.176 -11.257   7.283  0.00  0.00           D
ATOM   1014 D     CV B   1       2.676 -11.257   7.283  0.00  0.00           D
ATOM   1015 D     CV B   1       0.176 -10.757   7.283  0.00  0.00           D
ATOM   1016 D     CV B   1       0.676 -10.757   7.283  0.00  0.00           D
ATOM   1017 D     CV B   1       1.176 -10.757   7.283  0.00  0.00           D
ATOM   1018 D     CV B   1       1.676 -10.757   7.283  0.00  0.00           D
ATOM   1019 D     CV B   1       2.176 -10.757   7.283  0.00  0.00           D
ATOM   1020 D     CV B   1       0.176 -10.257   7.283  0.00  0.00           D
ATOM   1021 D     CV B   1       0.676 -10.257   7.283  0.00  0.00           D
ATOM   1022 D     CV B   1       0.176  -9.757   7.283  0.00  0.00           D
ATOM   1023 D     CV B   1       1.676 -19.757   7.783  0.00  0.00           D
ATOM   1024 D     CV B   1       1.176 -19.257   7.783  0.00  0.00           D
ATOM   1025 D     CV B   1       1.676 -19.257   7.783  0.00  0.00           D
ATOM   1026 D     CV B   1       2.176 -19.257   7.783  0.00  0.00           D
ATOM   1027 D     CV B   1       1.176 -18.757   7.783  0.00  0.00           D
ATOM   1028 D     CV B   1       1.676 -18.757   7.783  0.00  0.00           D
ATOM   1029 D     CV B   1       2.176 -18.757   7.783  0.00  0.00           D
ATOM   1030 D     CV B   1       2.676 -18.757   7.783  0.00  0.00           D
ATOM   1031 D     CV B   1       3.176 -18.757   7.783  0.00  0.00           D
ATOM   1032 D     CV B   1       1.676 -18.257   7.783  0.00  0.00           D
ATOM   1033 D     CV B   1       2.176 -18.257   7.783  0.00  0.00           D
ATOM   1034 D     CV B   1       2.676 -18.257   7.783  0.00  0.00           D
ATOM   1035 D     CV B   1       1.676 -17.757   7.783  0.00  0.00           D
ATOM   1036 D     CV B   1       2.176 -17.757   7.783  0.00  0.00           D
ATOM   1037 D     CV B   1       1.176 -13.257   7.783  0.00  0.00           D
ATOM   1038 D     CV B   1       1.676 -13.257   7.783  0.00  0.00           D
ATOM   1039 D     CV B   1       1.176 -12.757   7.783  0.00  0.00           D
ATOM   1040 D     CV B   1       1.676 -12.757   7.783  0.00  0.00           D
ATOM   1041 D     CV B   1       2.176 -12.757   7.783  0.00  0.00           D
ATOM   1042 D     CV B   1       2.676 -12.757   7.783  0.00  0.00           D
ATOM   1043 D     CV B   1       3.176 -12.757   7.783  0.00  0.00           D
ATOM   1044 D     CV B   1       3.676 -12.757   7.783  0.00  0.00           D
ATOM   1045 D     CV B   1       1.176 -12.257   7.783  0.00  0.00           D
ATOM   1046 D     CV B   1       1.676 -12.257   7.783  0.00  0.00           D
ATOM   1047 D     CV B   1       2.176 -12.257   7.783  0.00  0.00           D
ATOM   1048 D     CV B   1       2.676 -12.257   7.783  0.00  0.00           D
ATOM   1049 D     CV B   1       3.176 -12.257   7.783  0.00  0.00           D
ATOM   1050 D     CV B   1       3.676 -12.257   7.783  0.00  0.00           D
ATOM   1051 D     CV B   1       1.176 -11.757   7.783  0.00  0.00           D
ATOM   1052 D     CV B   1       1.676 -11.757   7.783  0.00  0.00           D
ATOM   1053 D     CV B   1       2.176 -11.757   7.783  0.00  0.00           D
ATOM   1054 D     CV B   1       2.676 -11.757   7.783  0.00  0.00           D
ATOM   1055 D     CV B   1       3.176 -11.757   7.783  0.00  0.00           D
ATOM   1056 D     CV B   1       3.676 -11.757   7.783  0.00  0.00           D
ATOM   1057 D     CV B   1       1.176 -11.257   7.783  0.00  0.00           D
ATOM   1058 D     CV B   1       1.676 -11.257   7.783  0.00  0.00           D
ATOM   1059 D     CV B   1       2.176 -11.257   7.783  0.00  0.00           D
ATOM   1060 D     CV B   1       2.676 -11.257   7.783  0.00  0.00           D
ATOM   1061 D     CV B   1       1.676 -10.757   7.783  0.00  0.00           D
ATOM   1062 D     CV B   1       2.176 -10.757   7.783  0.00  0.00           D
ATOM   1063 D     CV B   1       2.176 -12.757   8.283  0.00  0.00           D
ATOM   1064 D     CV B   1       2.676 -12.757   8.283  0.00  0.00           D
ATOM   1065 D     CV B   1       1.676 -12.257   8.283  0.00  0.00           D
ATOM   1066 D     CV B   1       2.176 -12.257   8.283  0.00  0.00           D
ATOM   1067 D     CV B   1       2.676 -12.257   8.283  0.00  0.00           D
ATOM   1068 D     CV B   1       3.676 -12.257   8.283  0.00  0.00           D
ATOM   1069 D     CV B   1       1.676 -11.757   8.283  0.00  0.00           D
ATOM   1070 D     CV B   1       2.176 -11.757   8.283  0.00  0.00           D
ATOM   1071 D     CV B   1       2.676 -11.757   8.283  0.00  0.00           D
ATOM   1072 D     CV B   1       3.176 -11.757   8.283  0.00  0.00           D
ATOM   1073 D     CV B   1       3.676 -11.757   8.283  0.00  0.00           D
ATOM   1074 D     CV B   1       1.676 -11.257   8.283  0.00  0.00           D
ATOM   1075 D     CV B   1       2.176 -11.257   8.283  0.00  0.00           D
ATOM   1076 D     CV B   1       2.676 -11.257   8.283  0.00  0.00           D
ATOM   1077 D     CV B   1       1.676 -10.757   8.283  0.00  0.00           D
