# Supplementary material for: CageCavityCalc (C3): A Computational Tool for Calculating and Visualizing Cavities in Molecular Cages
Source: J Chem Inf Model. 2024 Jul 9;64(14):5604–16. doi: 10.1021/acs.jcim.4c00355 (PMC11267575; doi:10.1021/acs.jcim.4c00355)
Supplement: Supplementary file 2 — ci4c00355_si_002.zip [file ci4c00355_si_002.zip › CageCavityCalc-v.1.0.5/CageCavityCalc/examples/13_cages_review/210396.pdb]

HEADER
REMARK Spartan'20 exported M0001
HETATM    1  Pd  UNK  0001     -16.290 -12.192   3.922
HETATM    2  Pd  UNK  0001     -11.953  -7.057  -0.167
HETATM    3  Pd  UNK  0001     -20.577  -9.618   7.171
HETATM    4  Pd  UNK  0001     -22.197  -4.213  -4.260
HETATM    5  Pd  UNK  0001     -24.594  -0.083  -0.739
HETATM    6  Pd  UNK  0001     -14.643  -4.321  -4.679
HETATM    7  Pd  UNK  0001     -19.518  -2.585   9.379
HETATM    8  Pd  UNK  0001     -20.643   1.587   5.313
HETATM    9  C   UNK  0001     -16.931  -1.144  -0.994
HETATM   10  C   UNK  0001     -16.801  -0.548   0.230
HETATM   11  H   UNK  0001     -15.958  -0.389   0.591
HETATM   12  C   UNK  0001     -17.984  -0.177   0.949
HETATM   13  C   UNK  0001     -19.146  -0.592   0.441
HETATM   14  H   UNK  0001     -19.891  -0.490   0.986
HETATM   15  C   UNK  0001     -19.384  -1.192  -0.868
HETATM   16  C   UNK  0001     -18.203  -1.395  -1.534
HETATM   17  H   UNK  0001     -18.247  -1.726  -2.403
HETATM   18  N   UNK  0001     -14.626  -2.764  -3.434
HETATM   19  C   UNK  0001     -15.704  -2.463  -2.686
HETATM   20  H   UNK  0001     -16.471  -2.984  -2.769
HETATM   21  C   UNK  0001     -15.698  -1.382  -1.775
HETATM   22  C   UNK  0001     -14.665  -0.517  -1.740
HETATM   23  H   UNK  0001     -14.703   0.255  -1.221
HETATM   24  C   UNK  0001     -13.523  -0.826  -2.520
HETATM   25  H   UNK  0001     -12.754  -0.301  -2.496
HETATM   26  C   UNK  0001     -13.619  -1.996  -3.357
HETATM   27  H   UNK  0001     -12.881  -2.207  -3.881
HETATM   28  N   UNK  0001     -18.894   1.288   4.314
HETATM   29  C   UNK  0001     -18.951   0.644   3.143
HETATM   30  H   UNK  0001     -19.773   0.300   2.873
HETATM   31  C   UNK  0001     -17.873   0.458   2.312
HETATM   32  C   UNK  0001     -16.746   0.962   2.785
HETATM   33  H   UNK  0001     -15.987   0.926   2.253
HETATM   34  C   UNK  0001     -16.647   1.540   4.025
HETATM   35  H   UNK  0001     -15.822   1.783   4.375
HETATM   36  C   UNK  0001     -17.789   1.743   4.726
HETATM   37  H   UNK  0001     -17.756   2.224   5.522
HETATM   38  N   UNK  0001     -21.999  -2.666  -2.836
HETATM   39  N   UNK  0001     -22.990  -1.060  -1.526
HETATM   40  C   UNK  0001     -20.644  -1.514  -1.408
HETATM   41  C   UNK  0001     -20.806  -2.494  -2.304
HETATM   42  H   UNK  0001     -20.092  -3.037  -2.547
HETATM   43  C   UNK  0001     -23.086  -2.000  -2.515
HETATM   44  C   UNK  0001     -21.861  -0.799  -1.002
HETATM   45  H   UNK  0001     -21.806  -0.142  -0.347
HETATM   46  C   UNK  0001     -24.332  -2.216  -3.119
HETATM   47  H   UNK  0001     -24.980  -1.620  -2.742
HETATM   48  H   UNK  0001     -24.605  -3.125  -2.969
HETATM   49  H   UNK  0001     -24.259  -2.057  -4.062
HETATM   50  C   UNK  0001     -19.582  -7.826  -1.253
HETATM   51  C   UNK  0001     -19.514  -9.071  -0.623
HETATM   52  H   UNK  0001     -20.301  -9.530  -0.427
HETATM   53  C   UNK  0001     -18.334  -9.609  -0.291
HETATM   54  C   UNK  0001     -17.212  -9.000  -0.687
HETATM   55  H   UNK  0001     -16.398  -9.411  -0.502
HETATM   56  C   UNK  0001     -17.198  -7.817  -1.339
HETATM   57  C   UNK  0001     -18.346  -7.190  -1.579
HETATM   58  H   UNK  0001     -18.342  -6.343  -1.956
HETATM   59  N   UNK  0001     -22.135  -5.579  -2.742
HETATM   60  C   UNK  0001     -21.078  -6.153  -2.531
HETATM   61  H   UNK  0001     -20.371  -5.981  -3.108
HETATM   62  C   UNK  0001     -20.847  -7.076  -1.462
HETATM   63  C   UNK  0001     -21.896  -7.261  -0.556
HETATM   64  H   UNK  0001     -21.822  -7.813   0.187
HETATM   65  C   UNK  0001     -22.934  -6.634  -0.826
HETATM   66  H   UNK  0001     -23.639  -6.745  -0.227
HETATM   67  C   UNK  0001     -23.202  -5.743  -1.959
HETATM   68  H   UNK  0001     -24.025  -5.337  -2.111
HETATM   69  N   UNK  0001     -17.464 -12.112   2.283
HETATM   70  C   UNK  0001     -17.469 -11.070   1.540
HETATM   71  H   UNK  0001     -16.867 -10.395   1.748
HETATM   72  C   UNK  0001     -18.269 -10.885   0.481
HETATM   73  C   UNK  0001     -19.099 -11.887   0.115
HETATM   74  H   UNK  0001     -19.659 -11.794  -0.623
HETATM   75  C   UNK  0001     -19.093 -13.030   0.837
HETATM   76  H   UNK  0001     -19.647 -13.736   0.585
HETATM   77  C   UNK  0001     -18.304 -13.167   1.919
HETATM   78  H   UNK  0001     -18.318 -13.952   2.419
HETATM   79  N   UNK  0001     -14.737  -5.668  -3.108
HETATM   80  N   UNK  0001     -13.556  -6.762  -1.382
HETATM   81  C   UNK  0001     -15.972  -7.093  -1.742
HETATM   82  C   UNK  0001     -14.789  -7.332  -1.098
HETATM   83  H   UNK  0001     -14.813  -7.936  -0.393
HETATM   84  C   UNK  0001     -13.600  -5.911  -2.467
HETATM   85  C   UNK  0001     -15.887  -6.219  -2.796
HETATM   86  H   UNK  0001     -16.648  -6.016  -3.290
HETATM   87  C   UNK  0001     -12.319  -5.350  -2.876
HETATM   88  H   UNK  0001     -12.446  -4.785  -3.640
HETATM   89  H   UNK  0001     -11.715  -6.065  -3.100
HETATM   90  H   UNK  0001     -11.949  -4.838  -2.154
HETATM   91  C   UNK  0001     -15.080  -5.293   3.878
HETATM   92  C   UNK  0001     -15.198  -4.485   4.966
HETATM   93  H   UNK  0001     -14.711  -3.690   4.990
HETATM   94  C   UNK  0001     -15.992  -4.798   6.006
HETATM   95  C   UNK  0001     -16.674  -5.937   6.057
HETATM   96  H   UNK  0001     -17.250  -6.114   6.768
HETATM   97  C   UNK  0001     -16.509  -6.877   5.009
HETATM   98  C   UNK  0001     -15.704  -6.599   3.902
HETATM   99  H   UNK  0001     -15.574  -7.217   3.221
HETATM  100  N   UNK  0001     -12.728  -5.571   0.952
HETATM  101  C   UNK  0001     -13.525  -5.906   2.039
HETATM  102  H   UNK  0001     -13.542  -6.780   2.350
HETATM  103  C   UNK  0001     -14.299  -4.931   2.660
HETATM  104  C   UNK  0001     -14.274  -3.624   2.194
HETATM  105  H   UNK  0001     -14.790  -2.971   2.611
HETATM  106  C   UNK  0001     -13.475  -3.284   1.109
HETATM  107  H   UNK  0001     -13.459  -2.410   0.797
HETATM  108  C   UNK  0001     -12.703  -4.260   0.487
HETATM  109  H   UNK  0001     -12.169  -4.035  -0.240
HETATM  110  N   UNK  0001     -17.698  -2.733   8.623
HETATM  111  C   UNK  0001     -17.473  -3.593   7.666
HETATM  112  H   UNK  0001     -18.191  -4.092   7.345
HETATM  113  C   UNK  0001     -16.274  -3.788   7.126
HETATM  114  C   UNK  0001     -15.140  -3.059   7.655
HETATM  115  H   UNK  0001     -14.284  -3.192   7.318
HETATM  116  C   UNK  0001     -15.379  -2.132   8.708
HETATM  117  H   UNK  0001     -14.702  -1.638   9.109
HETATM  118  C   UNK  0001     -16.690  -2.031   9.082
HETATM  119  H   UNK  0001     -16.888  -1.395   9.732
HETATM  120  N   UNK  0001     -17.254 -10.558   4.704
HETATM  121  N   UNK  0001     -18.946  -9.614   5.942
HETATM  122  C   UNK  0001     -17.200  -8.206   5.036
HETATM  123  C   UNK  0001     -16.667  -9.428   4.533
HETATM  124  H   UNK  0001     -15.867  -9.406   4.063
HETATM  125  C   UNK  0001     -18.432 -10.699   5.370
HETATM  126  C   UNK  0001     -18.274  -8.356   5.811
HETATM  127  H   UNK  0001     -18.598  -7.623   6.278
HETATM  128  C   UNK  0001     -19.001 -11.944   5.610
HETATM  129  H   UNK  0001     -19.818 -11.834   6.097
HETATM  130  H   UNK  0001     -18.390 -12.478   6.123
HETATM  131  H   UNK  0001     -19.178 -12.377   4.774
HETATM  132  C   UNK  0001     -23.997  -3.858   3.042
HETATM  133  C   UNK  0001     -23.868  -5.240   3.234
HETATM  134  H   UNK  0001     -24.340  -5.840   2.700
HETATM  135  C   UNK  0001     -23.057  -5.685   4.196
HETATM  136  C   UNK  0001     -22.304  -4.891   5.060
HETATM  137  H   UNK  0001     -21.781  -5.235   5.747
HETATM  138  C   UNK  0001     -22.404  -3.452   4.776
HETATM  139  C   UNK  0001     -23.285  -3.006   3.857
HETATM  140  H   UNK  0001     -23.419  -2.088   3.771
HETATM  141  N   UNK  0001     -25.189  -1.793   0.259
HETATM  142  C   UNK  0001     -24.442  -2.256   1.275
HETATM  143  H   UNK  0001     -23.680  -1.779   1.516
HETATM  144  C   UNK  0001     -24.743  -3.381   1.970
HETATM  145  C   UNK  0001     -25.831  -4.021   1.598
HETATM  146  H   UNK  0001     -26.059  -4.803   2.047
HETATM  147  C   UNK  0001     -26.717  -3.562   0.503
HETATM  148  H   UNK  0001     -27.458  -4.052   0.225
HETATM  149  C   UNK  0001     -26.353  -2.287  -0.112
HETATM  150  H   UNK  0001     -26.904  -1.854  -0.727
HETATM  151  N   UNK  0001     -21.808  -8.996   5.712
HETATM  152  C   UNK  0001     -21.944  -7.716   5.399
HETATM  153  H   UNK  0001     -21.321  -7.124   5.752
HETATM  154  C   UNK  0001     -22.923  -7.190   4.595
HETATM  155  C   UNK  0001     -23.871  -8.095   4.063
HETATM  156  H   UNK  0001     -24.580  -7.830   3.523
HETATM  157  C   UNK  0001     -23.633  -9.512   4.442
HETATM  158  H   UNK  0001     -24.203 -10.152   4.079
HETATM  159  C   UNK  0001     -22.739  -9.918   5.207
HETATM  160  H   UNK  0001     -22.686 -10.814   5.439
HETATM  161  N   UNK  0001     -20.732  -0.332   5.960
HETATM  162  N   UNK  0001     -20.294  -1.982   7.618
HETATM  163  C   UNK  0001     -21.620  -2.552   5.642
HETATM  164  C   UNK  0001     -21.377  -1.183   5.274
HETATM  165  H   UNK  0001     -21.724  -0.897   4.458
HETATM  166  C   UNK  0001     -20.122  -0.658   7.126
HETATM  167  C   UNK  0001     -21.081  -2.865   6.883
HETATM  168  H   UNK  0001     -21.251  -3.708   7.238
HETATM  169  C   UNK  0001     -19.279   0.238   7.986
HETATM  170  H   UNK  0001     -18.983  -0.248   8.761
HETATM  171  H   UNK  0001     -19.799   0.997   8.262
HETATM  172  H   UNK  0001     -18.517   0.538   7.487
HETATM  173  N   UNK  0001     -15.080 -12.275   5.388
HETATM  174  H   UNK  0001     -14.629 -11.498   5.445
HETATM  175  H   UNK  0001     -15.547 -12.377   6.153
HETATM  176  N   UNK  0001     -15.308 -13.780   3.215
HETATM  177  H   UNK  0001     -15.833 -14.513   3.266
HETATM  178  H   UNK  0001     -15.088 -13.648   2.355
HETATM  179  C   UNK  0001     -14.181 -13.321   5.266
HETATM  180  H   UNK  0001     -13.287 -12.986   5.434
HETATM  181  H   UNK  0001     -14.378 -13.988   5.942
HETATM  182  C   UNK  0001     -14.205 -13.957   3.948
HETATM  183  H   UNK  0001     -13.450 -13.630   3.437
HETATM  184  H   UNK  0001     -14.077 -14.910   4.071
HETATM  185  N   UNK  0001     -10.465  -7.371   1.045
HETATM  186  H   UNK  0001     -10.085  -6.586   1.270
HETATM  187  H   UNK  0001     -10.761  -7.769   1.796
HETATM  188  N   UNK  0001     -11.121  -8.550  -1.184
HETATM  189  H   UNK  0001     -11.751  -9.141  -1.424
HETATM  190  H   UNK  0001     -10.738  -8.228  -1.932
HETATM  191  C   UNK  0001      -9.494  -8.214   0.398
HETATM  192  H   UNK  0001      -8.941  -7.672  -0.187
HETATM  193  H   UNK  0001      -8.917  -8.607   1.072
HETATM  194  C   UNK  0001     -10.092  -9.221  -0.339
HETATM  195  H   UNK  0001     -10.503  -9.874   0.246
HETATM  196  H   UNK  0001      -9.435  -9.671  -0.895
HETATM  197  N   UNK  0001     -19.461 -10.068   8.775
HETATM  198  H   UNK  0001     -19.070 -10.872   8.657
HETATM  199  H   UNK  0001     -18.819  -9.450   8.882
HETATM  200  N   UNK  0001     -22.121  -9.605   8.500
HETATM  201  H   UNK  0001     -22.539  -8.810   8.481
HETATM  202  H   UNK  0001     -22.715 -10.249   8.296
HETATM  203  C   UNK  0001     -20.276 -10.108   9.911
HETATM  204  H   UNK  0001     -20.202 -10.995  10.298
HETATM  205  H   UNK  0001     -19.911  -9.481  10.555
HETATM  206  C   UNK  0001     -21.569  -9.834   9.769
HETATM  207  H   UNK  0001     -21.758  -9.053  10.309
HETATM  208  H   UNK  0001     -22.062 -10.571  10.165
HETATM  209  N   UNK  0001     -22.134  -2.971  -5.821
HETATM  210  H   UNK  0001     -22.923  -2.547  -5.904
HETATM  211  H   UNK  0001     -21.491  -2.353  -5.696
HETATM  212  N   UNK  0001     -22.312  -5.672  -5.645
HETATM  213  H   UNK  0001     -21.534  -6.127  -5.690
HETATM  214  H   UNK  0001     -22.972  -6.250  -5.442
HETATM  215  C   UNK  0001     -21.850  -3.743  -7.051
HETATM  216  H   UNK  0001     -22.116  -3.240  -7.834
HETATM  217  H   UNK  0001     -20.899  -3.938  -7.115
HETATM  218  C   UNK  0001     -22.601  -4.970  -6.970
HETATM  219  H   UNK  0001     -22.360  -5.553  -7.705
HETATM  220  H   UNK  0001     -23.549  -4.776  -7.035
HETATM  221  N   UNK  0001     -26.113   1.019  -0.016
HETATM  222  H   UNK  0001     -26.889   0.595  -0.179
HETATM  223  H   UNK  0001     -26.021   1.098   0.874
HETATM  224  N   UNK  0001     -24.093   1.646  -1.641
HETATM  225  H   UNK  0001     -23.237   1.858  -1.462
HETATM  226  H   UNK  0001     -24.194   1.580  -2.531
HETATM  227  C   UNK  0001     -26.144   2.299  -0.604
HETATM  228  H   UNK  0001     -26.799   2.299  -1.318
HETATM  229  H   UNK  0001     -26.439   2.939   0.064
HETATM  230  C   UNK  0001     -25.019   2.705  -1.088
HETATM  231  H   UNK  0001     -24.544   3.186  -0.390
HETATM  232  H   UNK  0001     -25.208   3.341  -1.796
HETATM  233  N   UNK  0001     -14.637  -3.121  -6.273
HETATM  234  H   UNK  0001     -15.255  -2.477  -6.177
HETATM  235  H   UNK  0001     -13.830  -2.733  -6.361
HETATM  236  N   UNK  0001     -14.664  -5.752  -6.006
HETATM  237  H   UNK  0001     -14.102  -6.409  -5.749
HETATM  238  H   UNK  0001     -15.494  -6.100  -6.056
HETATM  239  C   UNK  0001     -14.940  -3.942  -7.484
HETATM  240  H   UNK  0001     -14.627  -3.483  -8.280
HETATM  241  H   UNK  0001     -15.896  -4.074  -7.564
HETATM  242  C   UNK  0001     -14.255  -5.248  -7.353
HETATM  243  H   UNK  0001     -14.538  -5.862  -8.050
HETATM  244  H   UNK  0001     -13.294  -5.143  -7.401
HETATM  245  N   UNK  0001     -18.773  -3.165  11.154
HETATM  246  H   UNK  0001     -18.245  -3.885  11.052
HETATM  247  H   UNK  0001     -18.287  -2.503  11.522
HETATM  248  N   UNK  0001     -21.295  -2.561  10.306
HETATM  249  H   UNK  0001     -21.746  -1.806  10.109
HETATM  250  H   UNK  0001     -21.790  -3.267  10.058
HETATM  251  C   UNK  0001     -19.916  -3.487  12.001
HETATM  252  H   UNK  0001     -20.199  -4.397  11.819
HETATM  253  H   UNK  0001     -19.646  -3.439  12.931
HETATM  254  C   UNK  0001     -20.985  -2.622  11.787
HETATM  255  H   UNK  0001     -20.762  -1.735  12.113
HETATM  256  H   UNK  0001     -21.765  -2.936  12.274
HETATM  257  N   UNK  0001     -20.693   3.504   4.784
HETATM  258  H   UNK  0001     -20.025   3.945   5.193
HETATM  259  H   UNK  0001     -20.568   3.570   3.894
HETATM  260  N   UNK  0001     -22.353   1.990   6.222
HETATM  261  H   UNK  0001     -23.029   1.566   5.805
HETATM  262  H   UNK  0001     -22.323   1.703   7.075
HETATM  263  C   UNK  0001     -21.955   4.100   5.143
HETATM  264  H   UNK  0001     -21.809   5.022   5.399
HETATM  265  H   UNK  0001     -22.539   4.091   4.370
HETATM  266  C   UNK  0001     -22.570   3.424   6.190
HETATM  267  H   UNK  0001     -23.526   3.588   6.142
HETATM  268  H   UNK  0001     -22.254   3.800   7.027
CONECT    1   69  120  173  176
CONECT    2   80  100  185  188
CONECT    3  121  151  197  200
CONECT    4   38   59  209  212
CONECT    5   39  141  221  224
CONECT    6   18   79  233  236
CONECT    7  110  162  245  248
CONECT    8   28  161  257  260
CONECT    9   10   16   21
CONECT   10    9   11   12
CONECT   11   10
CONECT   12   10   13   31
CONECT   13   12   14   15
CONECT   14   13
CONECT   15   13   16   40
CONECT   16    9   15   17
CONECT   17   16
CONECT   18    6   19   26
CONECT   19   18   20   21
CONECT   20   19
CONECT   21    9   19   22
CONECT   22   21   23   24
CONECT   23   22
CONECT   24   22   25   26
CONECT   25   24
CONECT   26   18   24   27
CONECT   27   26
CONECT   28    8   29   36
CONECT   29   28   30   31
CONECT   30   29
CONECT   31   12   29   32
CONECT   32   31   33   34
CONECT   33   32
CONECT   34   32   35   36
CONECT   35   34
CONECT   36   28   34   37
CONECT   37   36
CONECT   38    4   41   43
CONECT   39    5   43   44
CONECT   40   15   41   44
CONECT   41   38   40   42
CONECT   42   41
CONECT   43   38   39   46
CONECT   44   39   40   45
CONECT   45   44
CONECT   46   43   47   48   49
CONECT   47   46
CONECT   48   46
CONECT   49   46
CONECT   50   51   57   62
CONECT   51   50   52   53
CONECT   52   51
CONECT   53   51   54   72
CONECT   54   53   55   56
CONECT   55   54
CONECT   56   54   57   81
CONECT   57   50   56   58
CONECT   58   57
CONECT   59    4   60   67
CONECT   60   59   61   62
CONECT   61   60
CONECT   62   50   60   63
CONECT   63   62   64   65
CONECT   64   63
CONECT   65   63   66   67
CONECT   66   65
CONECT   67   59   65   68
CONECT   68   67
CONECT   69    1   70   77
CONECT   70   69   71   72
CONECT   71   70
CONECT   72   53   70   73
CONECT   73   72   74   75
CONECT   74   73
CONECT   75   73   76   77
CONECT   76   75
CONECT   77   69   75   78
CONECT   78   77
CONECT   79    6   84   85
CONECT   80    2   82   84
CONECT   81   56   82   85
CONECT   82   80   81   83
CONECT   83   82
CONECT   84   79   80   87
CONECT   85   79   81   86
CONECT   86   85
CONECT   87   84   88   89   90
CONECT   88   87
CONECT   89   87
CONECT   90   87
CONECT   91   92   98  103
CONECT   92   91   93   94
CONECT   93   92
CONECT   94   92   95  113
CONECT   95   94   96   97
CONECT   96   95
CONECT   97   95   98  122
CONECT   98   91   97   99
CONECT   99   98
CONECT  100    2  101  108
CONECT  101  100  102  103
CONECT  102  101
CONECT  103   91  101  104
CONECT  104  103  105  106
CONECT  105  104
CONECT  106  104  107  108
CONECT  107  106
CONECT  108  100  106  109
CONECT  109  108
CONECT  110    7  111  118
CONECT  111  110  112  113
CONECT  112  111
CONECT  113   94  111  114
CONECT  114  113  115  116
CONECT  115  114
CONECT  116  114  117  118
CONECT  117  116
CONECT  118  110  116  119
CONECT  119  118
CONECT  120    1  123  125
CONECT  121    3  125  126
CONECT  122   97  123  126
CONECT  123  120  122  124
CONECT  124  123
CONECT  125  120  121  128
CONECT  126  121  122  127
CONECT  127  126
CONECT  128  125  129  130  131
CONECT  129  128
CONECT  130  128
CONECT  131  128
CONECT  132  133  139  144
CONECT  133  132  134  135
CONECT  134  133
CONECT  135  133  136  154
CONECT  136  135  137  138
CONECT  137  136
CONECT  138  136  139  163
CONECT  139  132  138  140
CONECT  140  139
CONECT  141    5  142  149
CONECT  142  141  143  144
CONECT  143  142
CONECT  144  132  142  145
CONECT  145  144  146  147
CONECT  146  145
CONECT  147  145  148  149
CONECT  148  147
CONECT  149  141  147  150
CONECT  150  149
CONECT  151    3  152  159
CONECT  152  151  153  154
CONECT  153  152
CONECT  154  135  152  155
CONECT  155  154  156  157
CONECT  156  155
CONECT  157  155  158  159
CONECT  158  157
CONECT  159  151  157  160
CONECT  160  159
CONECT  161    8  164  166
CONECT  162    7  166  167
CONECT  163  138  164  167
CONECT  164  161  163  165
CONECT  165  164
CONECT  166  161  162  169
CONECT  167  162  163  168
CONECT  168  167
CONECT  169  166  170  171  172
CONECT  170  169
CONECT  171  169
CONECT  172  169
CONECT  173    1  174  175  179
CONECT  174  173
CONECT  175  173
CONECT  176    1  177  178  182
CONECT  177  176
CONECT  178  176
CONECT  179  173  180  181  182
CONECT  180  179
CONECT  181  179
CONECT  182  176  179  183  184
CONECT  183  182
CONECT  184  182
CONECT  185    2  186  187  191
CONECT  186  185
CONECT  187  185
CONECT  188    2  189  190  194
CONECT  189  188
CONECT  190  188
CONECT  191  185  192  193  194
CONECT  192  191
CONECT  193  191
CONECT  194  188  191  195  196
CONECT  195  194
CONECT  196  194
CONECT  197    3  198  199  203
CONECT  198  197
CONECT  199  197
CONECT  200    3  201  202  206
CONECT  201  200
CONECT  202  200
CONECT  203  197  204  205  206
CONECT  204  203
CONECT  205  203
CONECT  206  200  203  207  208
CONECT  207  206
CONECT  208  206
CONECT  209    4  210  211  215
CONECT  210  209
CONECT  211  209
CONECT  212    4  213  214  218
CONECT  213  212
CONECT  214  212
CONECT  215  209  216  217  218
CONECT  216  215
CONECT  217  215
CONECT  218  212  215  219  220
CONECT  219  218
CONECT  220  218
CONECT  221    5  222  223  227
CONECT  222  221
CONECT  223  221
CONECT  224    5  225  226  230
CONECT  225  224
CONECT  226  224
CONECT  227  221  228  229  230
CONECT  228  227
CONECT  229  227
CONECT  230  224  227  231  232
CONECT  231  230
CONECT  232  230
CONECT  233    6  234  235  239
CONECT  234  233
CONECT  235  233
CONECT  236    6  237  238  242
CONECT  237  236
CONECT  238  236
CONECT  239  233  240  241  242
CONECT  240  239
CONECT  241  239
CONECT  242  236  239  243  244
CONECT  243  242
CONECT  244  242
CONECT  245    7  246  247  251
CONECT  246  245
CONECT  247  245
CONECT  248    7  249  250  254
CONECT  249  248
CONECT  250  248
CONECT  251  245  252  253  254
CONECT  252  251
CONECT  253  251
CONECT  254  248  251  255  256
CONECT  255  254
CONECT  256  254
CONECT  257    8  258  259  263
CONECT  258  257
CONECT  259  257
CONECT  260    8  261  262  266
CONECT  261  260
CONECT  262  260
CONECT  263  257  264  265  266
CONECT  264  263
CONECT  265  263
CONECT  266  260  263  267  268
CONECT  267  266
CONECT  268  266
END
