# Supplementary material for: CageCavityCalc (C3): A Computational Tool for Calculating and Visualizing Cavities in Molecular Cages
Source: J Chem Inf Model. 2024 Jul 9;64(14):5604–16. doi: 10.1021/acs.jcim.4c00355 (PMC11267575; doi:10.1021/acs.jcim.4c00355)
Supplement: Supplementary file 2 — ci4c00355_si_002.zip [file ci4c00355_si_002.zip › CageCavityCalc-v.1.0.5/CageCavityCalc/examples/13_cages_review/210396_cavity.pdb]

ATOM      0 PD    CG A   0     -16.290 -12.192   3.922  0.00  0.00          PD
ATOM      1 PD    CG A   0     -11.953  -7.057  -0.167  0.00  0.00          PD
ATOM      2 PD    CG A   0     -20.577  -9.618   7.171  0.00  0.00          PD
ATOM      3 PD    CG A   0     -22.197  -4.213  -4.260  0.00  0.00          PD
ATOM      4 PD    CG A   0     -24.594  -0.083  -0.739  0.00  0.00          PD
ATOM      5 PD    CG A   0     -14.643  -4.321  -4.679  0.00  0.00          PD
ATOM      6 PD    CG A   0     -19.518  -2.585   9.379  0.00  0.00          PD
ATOM      7 PD    CG A   0     -20.643   1.587   5.313  0.00  0.00          PD
ATOM      8 C     CG A   0     -16.931  -1.144  -0.994  0.00  0.00           C
ATOM      9 C     CG A   0     -16.801  -0.548   0.230  0.00  0.00           C
ATOM     10 H     CG A   0     -15.958  -0.389   0.591  0.00  0.00           H
ATOM     11 C     CG A   0     -17.984  -0.177   0.949  0.00  0.00           C
ATOM     12 C     CG A   0     -19.146  -0.592   0.441  0.00  0.00           C
ATOM     13 H     CG A   0     -19.891  -0.490   0.986  0.00  0.00           H
ATOM     14 C     CG A   0     -19.384  -1.192  -0.868  0.00  0.00           C
ATOM     15 C     CG A   0     -18.203  -1.395  -1.534  0.00  0.00           C
ATOM     16 H     CG A   0     -18.247  -1.726  -2.403  0.00  0.00           H
ATOM     17 N     CG A   0     -14.626  -2.764  -3.434  0.00  0.00           N
ATOM     18 C     CG A   0     -15.704  -2.463  -2.686  0.00  0.00           C
ATOM     19 H     CG A   0     -16.471  -2.984  -2.769  0.00  0.00           H
ATOM     20 C     CG A   0     -15.698  -1.382  -1.775  0.00  0.00           C
ATOM     21 C     CG A   0     -14.665  -0.517  -1.740  0.00  0.00           C
ATOM     22 H     CG A   0     -14.703   0.255  -1.221  0.00  0.00           H
ATOM     23 C     CG A   0     -13.523  -0.826  -2.520  0.00  0.00           C
ATOM     24 H     CG A   0     -12.754  -0.301  -2.496  0.00  0.00           H
ATOM     25 C     CG A   0     -13.619  -1.996  -3.357  0.00  0.00           C
ATOM     26 H     CG A   0     -12.881  -2.207  -3.881  0.00  0.00           H
ATOM     27 N     CG A   0     -18.894   1.288   4.314  0.00  0.00           N
ATOM     28 C     CG A   0     -18.951   0.644   3.143  0.00  0.00           C
ATOM     29 H     CG A   0     -19.773   0.300   2.873  0.00  0.00           H
ATOM     30 C     CG A   0     -17.873   0.458   2.312  0.00  0.00           C
ATOM     31 C     CG A   0     -16.746   0.962   2.785  0.00  0.00           C
ATOM     32 H     CG A   0     -15.987   0.926   2.253  0.00  0.00           H
ATOM     33 C     CG A   0     -16.647   1.540   4.025  0.00  0.00           C
ATOM     34 H     CG A   0     -15.822   1.783   4.375  0.00  0.00           H
ATOM     35 C     CG A   0     -17.789   1.743   4.726  0.00  0.00           C
ATOM     36 H     CG A   0     -17.756   2.224   5.522  0.00  0.00           H
ATOM     37 N     CG A   0     -21.999  -2.666  -2.836  0.00  0.00           N
ATOM     38 N     CG A   0     -22.990  -1.060  -1.526  0.00  0.00           N
ATOM     39 C     CG A   0     -20.644  -1.514  -1.408  0.00  0.00           C
ATOM     40 C     CG A   0     -20.806  -2.494  -2.304  0.00  0.00           C
ATOM     41 H     CG A   0     -20.092  -3.037  -2.547  0.00  0.00           H
ATOM     42 C     CG A   0     -23.086  -2.000  -2.515  0.00  0.00           C
ATOM     43 C     CG A   0     -21.861  -0.799  -1.002  0.00  0.00           C
ATOM     44 H     CG A   0     -21.806  -0.142  -0.347  0.00  0.00           H
ATOM     45 C     CG A   0     -24.332  -2.216  -3.119  0.00  0.00           C
ATOM     46 H     CG A   0     -24.980  -1.620  -2.742  0.00  0.00           H
ATOM     47 H     CG A   0     -24.605  -3.125  -2.969  0.00  0.00           H
ATOM     48 H     CG A   0     -24.259  -2.057  -4.062  0.00  0.00           H
ATOM     49 C     CG A   0     -19.582  -7.826  -1.253  0.00  0.00           C
ATOM     50 C     CG A   0     -19.514  -9.071  -0.623  0.00  0.00           C
ATOM     51 H     CG A   0     -20.301  -9.530  -0.427  0.00  0.00           H
ATOM     52 C     CG A   0     -18.334  -9.609  -0.291  0.00  0.00           C
ATOM     53 C     CG A   0     -17.212  -9.000  -0.687  0.00  0.00           C
ATOM     54 H     CG A   0     -16.398  -9.411  -0.502  0.00  0.00           H
ATOM     55 C     CG A   0     -17.198  -7.817  -1.339  0.00  0.00           C
ATOM     56 C     CG A   0     -18.346  -7.190  -1.579  0.00  0.00           C
ATOM     57 H     CG A   0     -18.342  -6.343  -1.956  0.00  0.00           H
ATOM     58 N     CG A   0     -22.135  -5.579  -2.742  0.00  0.00           N
ATOM     59 C     CG A   0     -21.078  -6.153  -2.531  0.00  0.00           C
ATOM     60 H     CG A   0     -20.371  -5.981  -3.108  0.00  0.00           H
ATOM     61 C     CG A   0     -20.847  -7.076  -1.462  0.00  0.00           C
ATOM     62 C     CG A   0     -21.896  -7.261  -0.556  0.00  0.00           C
ATOM     63 H     CG A   0     -21.822  -7.813   0.187  0.00  0.00           H
ATOM     64 C     CG A   0     -22.934  -6.634  -0.826  0.00  0.00           C
ATOM     65 H     CG A   0     -23.639  -6.745  -0.227  0.00  0.00           H
ATOM     66 C     CG A   0     -23.202  -5.743  -1.959  0.00  0.00           C
ATOM     67 H     CG A   0     -24.025  -5.337  -2.111  0.00  0.00           H
ATOM     68 N     CG A   0     -17.464 -12.112   2.283  0.00  0.00           N
ATOM     69 C     CG A   0     -17.469 -11.070   1.540  0.00  0.00           C
ATOM     70 H     CG A   0     -16.867 -10.395   1.748  0.00  0.00           H
ATOM     71 C     CG A   0     -18.269 -10.885   0.481  0.00  0.00           C
ATOM     72 C     CG A   0     -19.099 -11.887   0.115  0.00  0.00           C
ATOM     73 H     CG A   0     -19.659 -11.794  -0.623  0.00  0.00           H
ATOM     74 C     CG A   0     -19.093 -13.030   0.837  0.00  0.00           C
ATOM     75 H     CG A   0     -19.647 -13.736   0.585  0.00  0.00           H
ATOM     76 C     CG A   0     -18.304 -13.167   1.919  0.00  0.00           C
ATOM     77 H     CG A   0     -18.318 -13.952   2.419  0.00  0.00           H
ATOM     78 N     CG A   0     -14.737  -5.668  -3.108  0.00  0.00           N
ATOM     79 N     CG A   0     -13.556  -6.762  -1.382  0.00  0.00           N
ATOM     80 C     CG A   0     -15.972  -7.093  -1.742  0.00  0.00           C
ATOM     81 C     CG A   0     -14.789  -7.332  -1.098  0.00  0.00           C
ATOM     82 H     CG A   0     -14.813  -7.936  -0.393  0.00  0.00           H
ATOM     83 C     CG A   0     -13.600  -5.911  -2.467  0.00  0.00           C
ATOM     84 C     CG A   0     -15.887  -6.219  -2.796  0.00  0.00           C
ATOM     85 H     CG A   0     -16.648  -6.016  -3.290  0.00  0.00           H
ATOM     86 C     CG A   0     -12.319  -5.350  -2.876  0.00  0.00           C
ATOM     87 H     CG A   0     -12.446  -4.785  -3.640  0.00  0.00           H
ATOM     88 H     CG A   0     -11.715  -6.065  -3.100  0.00  0.00           H
ATOM     89 H     CG A   0     -11.949  -4.838  -2.154  0.00  0.00           H
ATOM     90 C     CG A   0     -15.080  -5.293   3.878  0.00  0.00           C
ATOM     91 C     CG A   0     -15.198  -4.485   4.966  0.00  0.00           C
ATOM     92 H     CG A   0     -14.711  -3.690   4.990  0.00  0.00           H
ATOM     93 C     CG A   0     -15.992  -4.798   6.006  0.00  0.00           C
ATOM     94 C     CG A   0     -16.674  -5.937   6.057  0.00  0.00           C
ATOM     95 H     CG A   0     -17.250  -6.114   6.768  0.00  0.00           H
ATOM     96 C     CG A   0     -16.509  -6.877   5.009  0.00  0.00           C
ATOM     97 C     CG A   0     -15.704  -6.599   3.902  0.00  0.00           C
ATOM     98 H     CG A   0     -15.574  -7.217   3.221  0.00  0.00           H
ATOM     99 N     CG A   0     -12.728  -5.571   0.952  0.00  0.00           N
ATOM    100 C     CG A   0     -13.525  -5.906   2.039  0.00  0.00           C
ATOM    101 H     CG A   0     -13.542  -6.780   2.350  0.00  0.00           H
ATOM    102 C     CG A   0     -14.299  -4.931   2.660  0.00  0.00           C
ATOM    103 C     CG A   0     -14.274  -3.624   2.194  0.00  0.00           C
ATOM    104 H     CG A   0     -14.790  -2.971   2.611  0.00  0.00           H
ATOM    105 C     CG A   0     -13.475  -3.284   1.109  0.00  0.00           C
ATOM    106 H     CG A   0     -13.459  -2.410   0.797  0.00  0.00           H
ATOM    107 C     CG A   0     -12.703  -4.260   0.487  0.00  0.00           C
ATOM    108 H     CG A   0     -12.169  -4.035  -0.240  0.00  0.00           H
ATOM    109 N     CG A   0     -17.698  -2.733   8.623  0.00  0.00           N
ATOM    110 C     CG A   0     -17.473  -3.593   7.666  0.00  0.00           C
ATOM    111 H     CG A   0     -18.191  -4.092   7.345  0.00  0.00           H
ATOM    112 C     CG A   0     -16.274  -3.788   7.126  0.00  0.00           C
ATOM    113 C     CG A   0     -15.140  -3.059   7.655  0.00  0.00           C
ATOM    114 H     CG A   0     -14.284  -3.192   7.318  0.00  0.00           H
ATOM    115 C     CG A   0     -15.379  -2.132   8.708  0.00  0.00           C
ATOM    116 H     CG A   0     -14.702  -1.638   9.109  0.00  0.00           H
ATOM    117 C     CG A   0     -16.690  -2.031   9.082  0.00  0.00           C
ATOM    118 H     CG A   0     -16.888  -1.395   9.732  0.00  0.00           H
ATOM    119 N     CG A   0     -17.254 -10.558   4.704  0.00  0.00           N
ATOM    120 N     CG A   0     -18.946  -9.614   5.942  0.00  0.00           N
ATOM    121 C     CG A   0     -17.200  -8.206   5.036  0.00  0.00           C
ATOM    122 C     CG A   0     -16.667  -9.428   4.533  0.00  0.00           C
ATOM    123 H     CG A   0     -15.867  -9.406   4.063  0.00  0.00           H
ATOM    124 C     CG A   0     -18.432 -10.699   5.370  0.00  0.00           C
ATOM    125 C     CG A   0     -18.274  -8.356   5.811  0.00  0.00           C
ATOM    126 H     CG A   0     -18.598  -7.623   6.278  0.00  0.00           H
ATOM    127 C     CG A   0     -19.001 -11.944   5.610  0.00  0.00           C
ATOM    128 H     CG A   0     -19.818 -11.834   6.097  0.00  0.00           H
ATOM    129 H     CG A   0     -18.390 -12.478   6.123  0.00  0.00           H
ATOM    130 H     CG A   0     -19.178 -12.377   4.774  0.00  0.00           H
ATOM    131 C     CG A   0     -23.997  -3.858   3.042  0.00  0.00           C
ATOM    132 C     CG A   0     -23.868  -5.240   3.234  0.00  0.00           C
ATOM    133 H     CG A   0     -24.340  -5.840   2.700  0.00  0.00           H
ATOM    134 C     CG A   0     -23.057  -5.685   4.196  0.00  0.00           C
ATOM    135 C     CG A   0     -22.304  -4.891   5.060  0.00  0.00           C
ATOM    136 H     CG A   0     -21.781  -5.235   5.747  0.00  0.00           H
ATOM    137 C     CG A   0     -22.404  -3.452   4.776  0.00  0.00           C
ATOM    138 C     CG A   0     -23.285  -3.006   3.857  0.00  0.00           C
ATOM    139 H     CG A   0     -23.419  -2.088   3.771  0.00  0.00           H
ATOM    140 N     CG A   0     -25.189  -1.793   0.259  0.00  0.00           N
ATOM    141 C     CG A   0     -24.442  -2.256   1.275  0.00  0.00           C
ATOM    142 H     CG A   0     -23.680  -1.779   1.516  0.00  0.00           H
ATOM    143 C     CG A   0     -24.743  -3.381   1.970  0.00  0.00           C
ATOM    144 C     CG A   0     -25.831  -4.021   1.598  0.00  0.00           C
ATOM    145 H     CG A   0     -26.059  -4.803   2.047  0.00  0.00           H
ATOM    146 C     CG A   0     -26.717  -3.562   0.503  0.00  0.00           C
ATOM    147 H     CG A   0     -27.458  -4.052   0.225  0.00  0.00           H
ATOM    148 C     CG A   0     -26.353  -2.287  -0.112  0.00  0.00           C
ATOM    149 H     CG A   0     -26.904  -1.854  -0.727  0.00  0.00           H
ATOM    150 N     CG A   0     -21.808  -8.996   5.712  0.00  0.00           N
ATOM    151 C     CG A   0     -21.944  -7.716   5.399  0.00  0.00           C
ATOM    152 H     CG A   0     -21.321  -7.124   5.752  0.00  0.00           H
ATOM    153 C     CG A   0     -22.923  -7.190   4.595  0.00  0.00           C
ATOM    154 C     CG A   0     -23.871  -8.095   4.063  0.00  0.00           C
ATOM    155 H     CG A   0     -24.580  -7.830   3.523  0.00  0.00           H
ATOM    156 C     CG A   0     -23.633  -9.512   4.442  0.00  0.00           C
ATOM    157 H     CG A   0     -24.203 -10.152   4.079  0.00  0.00           H
ATOM    158 C     CG A   0     -22.739  -9.918   5.207  0.00  0.00           C
ATOM    159 H     CG A   0     -22.686 -10.814   5.439  0.00  0.00           H
ATOM    160 N     CG A   0     -20.732  -0.332   5.960  0.00  0.00           N
ATOM    161 N     CG A   0     -20.294  -1.982   7.618  0.00  0.00           N
ATOM    162 C     CG A   0     -21.620  -2.552   5.642  0.00  0.00           C
ATOM    163 C     CG A   0     -21.377  -1.183   5.274  0.00  0.00           C
ATOM    164 H     CG A   0     -21.724  -0.897   4.458  0.00  0.00           H
ATOM    165 C     CG A   0     -20.122  -0.658   7.126  0.00  0.00           C
ATOM    166 C     CG A   0     -21.081  -2.865   6.883  0.00  0.00           C
ATOM    167 H     CG A   0     -21.251  -3.708   7.238  0.00  0.00           H
ATOM    168 C     CG A   0     -19.279   0.238   7.986  0.00  0.00           C
ATOM    169 H     CG A   0     -18.983  -0.248   8.761  0.00  0.00           H
ATOM    170 H     CG A   0     -19.799   0.997   8.262  0.00  0.00           H
ATOM    171 H     CG A   0     -18.517   0.538   7.487  0.00  0.00           H
ATOM    172 N     CG A   0     -15.080 -12.275   5.388  0.00  0.00           N
ATOM    173 H     CG A   0     -14.629 -11.498   5.445  0.00  0.00           H
ATOM    174 H     CG A   0     -15.547 -12.377   6.153  0.00  0.00           H
ATOM    175 N     CG A   0     -15.308 -13.780   3.215  0.00  0.00           N
ATOM    176 H     CG A   0     -15.833 -14.513   3.266  0.00  0.00           H
ATOM    177 H     CG A   0     -15.088 -13.648   2.355  0.00  0.00           H
ATOM    178 C     CG A   0     -14.181 -13.321   5.266  0.00  0.00           C
ATOM    179 H     CG A   0     -13.287 -12.986   5.434  0.00  0.00           H
ATOM    180 H     CG A   0     -14.378 -13.988   5.942  0.00  0.00           H
ATOM    181 C     CG A   0     -14.205 -13.957   3.948  0.00  0.00           C
ATOM    182 H     CG A   0     -13.450 -13.630   3.437  0.00  0.00           H
ATOM    183 H     CG A   0     -14.077 -14.910   4.071  0.00  0.00           H
ATOM    184 N     CG A   0     -10.465  -7.371   1.045  0.00  0.00           N
ATOM    185 H     CG A   0     -10.085  -6.586   1.270  0.00  0.00           H
ATOM    186 H     CG A   0     -10.761  -7.769   1.796  0.00  0.00           H
ATOM    187 N     CG A   0     -11.121  -8.550  -1.184  0.00  0.00           N
ATOM    188 H     CG A   0     -11.751  -9.141  -1.424  0.00  0.00           H
ATOM    189 H     CG A   0     -10.738  -8.228  -1.932  0.00  0.00           H
ATOM    190 C     CG A   0      -9.494  -8.214   0.398  0.00  0.00           C
ATOM    191 H     CG A   0      -8.941  -7.672  -0.187  0.00  0.00           H
ATOM    192 H     CG A   0      -8.917  -8.607   1.072  0.00  0.00           H
ATOM    193 C     CG A   0     -10.092  -9.221  -0.339  0.00  0.00           C
ATOM    194 H     CG A   0     -10.503  -9.874   0.246  0.00  0.00           H
ATOM    195 H     CG A   0      -9.435  -9.671  -0.895  0.00  0.00           H
ATOM    196 N     CG A   0     -19.461 -10.068   8.775  0.00  0.00           N
ATOM    197 H     CG A   0     -19.070 -10.872   8.657  0.00  0.00           H
ATOM    198 H     CG A   0     -18.819  -9.450   8.882  0.00  0.00           H
ATOM    199 N     CG A   0     -22.121  -9.605   8.500  0.00  0.00           N
ATOM    200 H     CG A   0     -22.539  -8.810   8.481  0.00  0.00           H
ATOM    201 H     CG A   0     -22.715 -10.249   8.296  0.00  0.00           H
ATOM    202 C     CG A   0     -20.276 -10.108   9.911  0.00  0.00           C
ATOM    203 H     CG A   0     -20.202 -10.995  10.298  0.00  0.00           H
ATOM    204 H     CG A   0     -19.911  -9.481  10.555  0.00  0.00           H
ATOM    205 C     CG A   0     -21.569  -9.834   9.769  0.00  0.00           C
ATOM    206 H     CG A   0     -21.758  -9.053  10.309  0.00  0.00           H
ATOM    207 H     CG A   0     -22.062 -10.571  10.165  0.00  0.00           H
ATOM    208 N     CG A   0     -22.134  -2.971  -5.821  0.00  0.00           N
ATOM    209 H     CG A   0     -22.923  -2.547  -5.904  0.00  0.00           H
ATOM    210 H     CG A   0     -21.491  -2.353  -5.696  0.00  0.00           H
ATOM    211 N     CG A   0     -22.312  -5.672  -5.645  0.00  0.00           N
ATOM    212 H     CG A   0     -21.534  -6.127  -5.690  0.00  0.00           H
ATOM    213 H     CG A   0     -22.972  -6.250  -5.442  0.00  0.00           H
ATOM    214 C     CG A   0     -21.850  -3.743  -7.051  0.00  0.00           C
ATOM    215 H     CG A   0     -22.116  -3.240  -7.834  0.00  0.00           H
ATOM    216 H     CG A   0     -20.899  -3.938  -7.115  0.00  0.00           H
ATOM    217 C     CG A   0     -22.601  -4.970  -6.970  0.00  0.00           C
ATOM    218 H     CG A   0     -22.360  -5.553  -7.705  0.00  0.00           H
ATOM    219 H     CG A   0     -23.549  -4.776  -7.035  0.00  0.00           H
ATOM    220 N     CG A   0     -26.113   1.019  -0.016  0.00  0.00           N
ATOM    221 H     CG A   0     -26.889   0.595  -0.179  0.00  0.00           H
ATOM    222 H     CG A   0     -26.021   1.098   0.874  0.00  0.00           H
ATOM    223 N     CG A   0     -24.093   1.646  -1.641  0.00  0.00           N
ATOM    224 H     CG A   0     -23.237   1.858  -1.462  0.00  0.00           H
ATOM    225 H     CG A   0     -24.194   1.580  -2.531  0.00  0.00           H
ATOM    226 C     CG A   0     -26.144   2.299  -0.604  0.00  0.00           C
ATOM    227 H     CG A   0     -26.799   2.299  -1.318  0.00  0.00           H
ATOM    228 H     CG A   0     -26.439   2.939   0.064  0.00  0.00           H
ATOM    229 C     CG A   0     -25.019   2.705  -1.088  0.00  0.00           C
ATOM    230 H     CG A   0     -24.544   3.186  -0.390  0.00  0.00           H
ATOM    231 H     CG A   0     -25.208   3.341  -1.796  0.00  0.00           H
ATOM    232 N     CG A   0     -14.637  -3.121  -6.273  0.00  0.00           N
ATOM    233 H     CG A   0     -15.255  -2.477  -6.177  0.00  0.00           H
ATOM    234 H     CG A   0     -13.830  -2.733  -6.361  0.00  0.00           H
ATOM    235 N     CG A   0     -14.664  -5.752  -6.006  0.00  0.00           N
ATOM    236 H     CG A   0     -14.102  -6.409  -5.749  0.00  0.00           H
ATOM    237 H     CG A   0     -15.494  -6.100  -6.056  0.00  0.00           H
ATOM    238 C     CG A   0     -14.940  -3.942  -7.484  0.00  0.00           C
ATOM    239 H     CG A   0     -14.627  -3.483  -8.280  0.00  0.00           H
ATOM    240 H     CG A   0     -15.896  -4.074  -7.564  0.00  0.00           H
ATOM    241 C     CG A   0     -14.255  -5.248  -7.353  0.00  0.00           C
ATOM    242 H     CG A   0     -14.538  -5.862  -8.050  0.00  0.00           H
ATOM    243 H     CG A   0     -13.294  -5.143  -7.401  0.00  0.00           H
ATOM    244 N     CG A   0     -18.773  -3.165  11.154  0.00  0.00           N
ATOM    245 H     CG A   0     -18.245  -3.885  11.052  0.00  0.00           H
ATOM    246 H     CG A   0     -18.287  -2.503  11.522  0.00  0.00           H
ATOM    247 N     CG A   0     -21.295  -2.561  10.306  0.00  0.00           N
ATOM    248 H     CG A   0     -21.746  -1.806  10.109  0.00  0.00           H
ATOM    249 H     CG A   0     -21.790  -3.267  10.058  0.00  0.00           H
ATOM    250 C     CG A   0     -19.916  -3.487  12.001  0.00  0.00           C
ATOM    251 H     CG A   0     -20.199  -4.397  11.819  0.00  0.00           H
ATOM    252 H     CG A   0     -19.646  -3.439  12.931  0.00  0.00           H
ATOM    253 C     CG A   0     -20.985  -2.622  11.787  0.00  0.00           C
ATOM    254 H     CG A   0     -20.762  -1.735  12.113  0.00  0.00           H
ATOM    255 H     CG A   0     -21.765  -2.936  12.274  0.00  0.00           H
ATOM    256 N     CG A   0     -20.693   3.504   4.784  0.00  0.00           N
ATOM    257 H     CG A   0     -20.025   3.945   5.193  0.00  0.00           H
ATOM    258 H     CG A   0     -20.568   3.570   3.894  0.00  0.00           H
ATOM    259 N     CG A   0     -22.353   1.990   6.222  0.00  0.00           N
ATOM    260 H     CG A   0     -23.029   1.566   5.805  0.00  0.00           H
ATOM    261 H     CG A   0     -22.323   1.703   7.075  0.00  0.00           H
ATOM    262 C     CG A   0     -21.955   4.100   5.143  0.00  0.00           C
ATOM    263 H     CG A   0     -21.809   5.022   5.399  0.00  0.00           H
ATOM    264 H     CG A   0     -22.539   4.091   4.370  0.00  0.00           H
ATOM    265 C     CG A   0     -22.570   3.424   6.190  0.00  0.00           C
ATOM    266 H     CG A   0     -23.526   3.588   6.142  0.00  0.00           H
ATOM    267 H     CG A   0     -22.254   3.800   7.027  0.00  0.00           H
ATOM    268 D     CV B   1     -20.324  -4.792  -0.009  0.00  0.00           D
ATOM    269 D     CV B   1     -19.324  -4.792  -0.009  0.00  0.00           D
ATOM    270 D     CV B   1     -18.324  -4.792  -0.009  0.00  0.00           D
ATOM    271 D     CV B   1     -17.324  -4.792  -0.009  0.00  0.00           D
ATOM    272 D     CV B   1     -16.324  -4.792  -0.009  0.00  0.00           D
ATOM    273 D     CV B   1     -19.324  -3.792  -0.009  0.00  0.00           D
ATOM    274 D     CV B   1     -18.324  -3.792  -0.009  0.00  0.00           D
ATOM    275 D     CV B   1     -17.324  -3.792  -0.009  0.00  0.00           D
ATOM    276 D     CV B   1     -16.324  -3.792  -0.009  0.00  0.00           D
ATOM    277 D     CV B   1     -19.324  -5.792   0.991  0.00  0.00           D
ATOM    278 D     CV B   1     -18.324  -5.792   0.991  0.00  0.00           D
ATOM    279 D     CV B   1     -17.324  -5.792   0.991  0.00  0.00           D
ATOM    280 D     CV B   1     -16.324  -5.792   0.991  0.00  0.00           D
ATOM    281 D     CV B   1     -21.324  -4.792   0.991  0.00  0.00           D
ATOM    282 D     CV B   1     -20.324  -4.792   0.991  0.00  0.00           D
ATOM    283 D     CV B   1     -19.324  -4.792   0.991  0.00  0.00           D
ATOM    284 D     CV B   1     -18.324  -4.792   0.991  0.00  0.00           D
ATOM    285 D     CV B   1     -17.324  -4.792   0.991  0.00  0.00           D
ATOM    286 D     CV B   1     -21.324  -3.792   0.991  0.00  0.00           D
ATOM    287 D     CV B   1     -20.324  -3.792   0.991  0.00  0.00           D
ATOM    288 D     CV B   1     -19.324  -3.792   0.991  0.00  0.00           D
ATOM    289 D     CV B   1     -18.324  -3.792   0.991  0.00  0.00           D
ATOM    290 D     CV B   1     -17.324  -3.792   0.991  0.00  0.00           D
ATOM    291 D     CV B   1     -21.324  -2.792   0.991  0.00  0.00           D
ATOM    292 D     CV B   1     -20.324  -8.792   1.991  0.00  0.00           D
ATOM    293 D     CV B   1     -20.324  -7.792   1.991  0.00  0.00           D
ATOM    294 D     CV B   1     -19.324  -7.792   1.991  0.00  0.00           D
ATOM    295 D     CV B   1     -18.324  -7.792   1.991  0.00  0.00           D
ATOM    296 D     CV B   1     -17.324  -7.792   1.991  0.00  0.00           D
ATOM    297 D     CV B   1     -20.324  -6.792   1.991  0.00  0.00           D
ATOM    298 D     CV B   1     -19.324  -6.792   1.991  0.00  0.00           D
ATOM    299 D     CV B   1     -18.324  -6.792   1.991  0.00  0.00           D
ATOM    300 D     CV B   1     -21.324  -5.792   1.991  0.00  0.00           D
ATOM    301 D     CV B   1     -20.324  -5.792   1.991  0.00  0.00           D
ATOM    302 D     CV B   1     -19.324  -5.792   1.991  0.00  0.00           D
ATOM    303 D     CV B   1     -18.324  -5.792   1.991  0.00  0.00           D
ATOM    304 D     CV B   1     -21.324  -4.792   1.991  0.00  0.00           D
ATOM    305 D     CV B   1     -20.324  -4.792   1.991  0.00  0.00           D
ATOM    306 D     CV B   1     -19.324  -4.792   1.991  0.00  0.00           D
ATOM    307 D     CV B   1     -18.324  -4.792   1.991  0.00  0.00           D
ATOM    308 D     CV B   1     -17.324  -4.792   1.991  0.00  0.00           D
ATOM    309 D     CV B   1     -21.324  -3.792   1.991  0.00  0.00           D
ATOM    310 D     CV B   1     -20.324  -3.792   1.991  0.00  0.00           D
ATOM    311 D     CV B   1     -19.324  -3.792   1.991  0.00  0.00           D
ATOM    312 D     CV B   1     -18.324  -3.792   1.991  0.00  0.00           D
ATOM    313 D     CV B   1     -17.324  -3.792   1.991  0.00  0.00           D
ATOM    314 D     CV B   1     -21.324  -2.792   1.991  0.00  0.00           D
ATOM    315 D     CV B   1     -20.324  -2.792   1.991  0.00  0.00           D
ATOM    316 D     CV B   1     -18.324  -2.792   1.991  0.00  0.00           D
ATOM    317 D     CV B   1     -17.324  -2.792   1.991  0.00  0.00           D
ATOM    318 D     CV B   1     -20.324  -9.792   2.991  0.00  0.00           D
ATOM    319 D     CV B   1     -21.324  -8.792   2.991  0.00  0.00           D
ATOM    320 D     CV B   1     -20.324  -8.792   2.991  0.00  0.00           D
ATOM    321 D     CV B   1     -19.324  -8.792   2.991  0.00  0.00           D
ATOM    322 D     CV B   1     -20.324  -7.792   2.991  0.00  0.00           D
ATOM    323 D     CV B   1     -19.324  -7.792   2.991  0.00  0.00           D
ATOM    324 D     CV B   1     -20.324  -6.792   2.991  0.00  0.00           D
ATOM    325 D     CV B   1     -19.324  -6.792   2.991  0.00  0.00           D
ATOM    326 D     CV B   1     -18.324  -6.792   2.991  0.00  0.00           D
ATOM    327 D     CV B   1     -20.324  -5.792   2.991  0.00  0.00           D
ATOM    328 D     CV B   1     -19.324  -5.792   2.991  0.00  0.00           D
ATOM    329 D     CV B   1     -18.324  -5.792   2.991  0.00  0.00           D
ATOM    330 D     CV B   1     -20.324  -4.792   2.991  0.00  0.00           D
ATOM    331 D     CV B   1     -19.324  -4.792   2.991  0.00  0.00           D
ATOM    332 D     CV B   1     -18.324  -4.792   2.991  0.00  0.00           D
ATOM    333 D     CV B   1     -20.324  -3.792   2.991  0.00  0.00           D
ATOM    334 D     CV B   1     -19.324  -3.792   2.991  0.00  0.00           D
ATOM    335 D     CV B   1     -18.324  -3.792   2.991  0.00  0.00           D
ATOM    336 D     CV B   1     -17.324  -3.792   2.991  0.00  0.00           D
ATOM    337 D     CV B   1     -20.324  -2.792   2.991  0.00  0.00           D
ATOM    338 D     CV B   1     -19.324  -2.792   2.991  0.00  0.00           D
ATOM    339 D     CV B   1     -18.324  -2.792   2.991  0.00  0.00           D
ATOM    340 D     CV B   1     -17.324  -2.792   2.991  0.00  0.00           D
ATOM    341 D     CV B   1     -19.324  -5.792   3.991  0.00  0.00           D
ATOM    342 D     CV B   1     -19.324  -4.792   3.991  0.00  0.00           D
ATOM    343 D     CV B   1     -18.324  -4.792   3.991  0.00  0.00           D
ATOM    344 D     CV B   1     -19.324  -3.792   3.991  0.00  0.00           D
ATOM    345 D     CV B   1     -18.324  -3.792   3.991  0.00  0.00           D
ATOM    346 D     CV B   1     -19.324  -2.792   3.991  0.00  0.00           D
ATOM    347 D     CV B   1     -18.324  -2.792   3.991  0.00  0.00           D
ATOM    348 D     CV B   1     -17.324  -2.792   3.991  0.00  0.00           D
ATOM    349 D     CV B   1     -17.324  -1.792   3.991  0.00  0.00           D
ATOM    350 D     CV B   1     -16.324  -1.792   3.991  0.00  0.00           D
ATOM    351 D     CV B   1     -19.324  -5.792   4.991  0.00  0.00           D
ATOM    352 D     CV B   1     -19.324  -4.792   4.991  0.00  0.00           D
ATOM    353 D     CV B   1     -18.324  -3.792   4.991  0.00  0.00           D
ATOM    354 D     CV B   1     -18.324  -2.792   4.991  0.00  0.00           D
ATOM    355 D     CV B   1     -18.324  -1.792   4.991  0.00  0.00           D
ATOM    356 D     CV B   1     -17.324  -1.792   4.991  0.00  0.00           D
