# Supplementary material for: CageCavityCalc (C3): A Computational Tool for Calculating and Visualizing Cavities in Molecular Cages
Source: J Chem Inf Model. 2024 Jul 9;64(14):5604–16. doi: 10.1021/acs.jcim.4c00355 (PMC11267575; doi:10.1021/acs.jcim.4c00355)
Supplement: Supplementary file 2 — ci4c00355_si_002.zip [file ci4c00355_si_002.zip › CageCavityCalc-v.1.0.5/CageCavityCalc/examples/13_cages_review/218828.pdb]

HEADER
REMARK Spartan'20 exported M0001
HETATM    1  Pd  UNK  0001       1.061  51.299  10.971
HETATM    2  N   UNK  0001       0.826  49.322  11.413
HETATM    3  N   UNK  0001      -0.655  51.262   9.838
HETATM    4  Pd  UNK  0001      -1.799  47.203  13.952
HETATM    5  N   UNK  0001      -3.201  46.763  15.338
HETATM    6  N   UNK  0001      -0.441  46.873  15.454
HETATM    7  C   UNK  0001      -2.326  46.269  16.558
HETATM    8  H   UNK  0001      -2.877  46.307  17.378
HETATM    9  H   UNK  0001      -2.079  45.322  16.407
HETATM   10  C   UNK  0001      -1.060  47.058  16.790
HETATM   11  H   UNK  0001      -1.247  48.013  16.983
HETATM   12  H   UNK  0001      -0.506  46.673  17.514
HETATM   13  Pd  UNK  0001      -4.819  50.985  10.594
HETATM   14  N   UNK  0001      -4.389  49.088  11.194
HETATM   15  N   UNK  0001      -5.372  52.858   9.981
HETATM   16  Pd  UNK  0001       4.307  38.730   8.122
HETATM   17  N   UNK  0001       4.666  40.695   7.697
HETATM   18  N   UNK  0001       3.267  38.562   6.371
HETATM   19  Pd  UNK  0001       7.122  42.781   4.979
HETATM   20  N   UNK  0001      -8.990  42.212   6.170
HETATM   21  N   UNK  0001       5.780  42.318   6.456
HETATM   22  Pd  UNK  0001       4.438  38.333   2.418
HETATM   23  N   UNK  0001       4.121  36.374   2.021
HETATM   24  H   UNK  0001       4.673  35.849   2.539
HETATM   25  H   UNK  0001       3.250  36.147   2.199
HETATM   26  N   UNK  0001       5.304  38.321   0.619
HETATM   27  H   UNK  0001       4.791  38.819   0.041
HETATM   28  H   UNK  0001       6.129  38.729   0.682
HETATM   29  C   UNK  0001       4.428  36.174   0.554
HETATM   30  H   UNK  0001       4.658  35.222   0.408
HETATM   31  H   UNK  0001       3.611  36.366   0.031
HETATM   32  C   UNK  0001       5.482  36.970   0.058
HETATM   33  H   UNK  0001       5.452  37.004  -0.930
HETATM   34  H   UNK  0001       6.356  36.596   0.333
HETATM   35  N   UNK  0001      -3.232  47.541  12.515
HETATM   36  N   UNK  0001       1.397  53.258  10.605
HETATM   37  H   UNK  0001       1.725  53.364   9.752
HETATM   38  H   UNK  0001       0.613  53.730  10.676
HETATM   39  N   UNK  0001      -0.340  47.658  12.593
HETATM   40  N   UNK  0001       3.372  38.445   4.034
HETATM   41  N   UNK  0001       8.467  43.367   3.566
HETATM   42  H   UNK  0001       8.563  42.710   2.927
HETATM   43  H   UNK  0001       8.179  44.137   3.153
HETATM   44  N   UNK  0001      -6.717  50.873  11.262
HETATM   45  H   UNK  0001      -7.223  50.345  10.706
HETATM   46  H   UNK  0001      -6.736  50.515  12.110
HETATM   47  N   UNK  0001      -7.926  40.423   7.267
HETATM   48  N   UNK  0001       2.745  51.439  12.070
HETATM   49  H   UNK  0001       2.536  51.421  12.965
HETATM   50  H   UNK  0001       3.299  50.726  11.886
HETATM   51  N   UNK  0001       8.596  43.333   6.265
HETATM   52  H   UNK  0001       8.233  43.756   6.995
HETATM   53  H   UNK  0001       9.047  42.586   6.560
HETATM   54  N   UNK  0001       5.323  38.781   9.868
HETATM   55  H   UNK  0001       6.049  39.340   9.795
HETATM   56  H   UNK  0001       4.778  39.098  10.540
HETATM   57  N   UNK  0001       4.058  36.774   8.587
HETATM   58  H   UNK  0001       3.167  36.555   8.535
HETATM   59  H   UNK  0001       4.518  36.253   7.984
HETATM   60  N   UNK  0001      -2.989  51.141   9.730
HETATM   61  C   UNK  0001       1.208  47.031  10.930
HETATM   62  C   UNK  0001       1.442  48.364  10.693
HETATM   63  H   UNK  0001       2.052  48.616  10.009
HETATM   64  C   UNK  0001      -0.052  48.907  12.344
HETATM   65  H   UNK  0001      -0.501  49.571  12.857
HETATM   66  C   UNK  0001       0.269  46.718  11.901
HETATM   67  H   UNK  0001       0.062  45.809  12.067
HETATM   68  C   UNK  0001       4.109  42.982   7.984
HETATM   69  C   UNK  0001      -7.216  42.642   7.719
HETATM   70  C   UNK  0001       1.250  38.668   5.113
HETATM   71  C   UNK  0001      -2.907  50.979   8.374
HETATM   72  H   UNK  0001      -3.705  50.896   7.865
HETATM   73  C   UNK  0001       1.912  45.982  10.142
HETATM   74  C   UNK  0001       3.343  44.054   8.723
HETATM   75  C   UNK  0001       3.990  45.220   9.083
HETATM   76  H   UNK  0001       4.900  45.363   8.859
HETATM   77  C   UNK  0001      -4.832  48.047  10.452
HETATM   78  H   UNK  0001      -5.374  48.235   9.697
HETATM   79  C   UNK  0001       1.915  38.698   6.311
HETATM   80  H   UNK  0001       1.419  38.812   7.116
HETATM   81  C   UNK  0001      -1.841  51.307  10.419
HETATM   82  H   UNK  0001      -1.891  51.466  11.355
HETATM   83  C   UNK  0001       3.917  38.427   5.241
HETATM   84  H   UNK  0001       4.855  38.306   5.292
HETATM   85  C   UNK  0001      -3.614  48.756  12.210
HETATM   86  H   UNK  0001      -3.304  49.462  12.766
HETATM   87  C   UNK  0001       5.058  43.295   7.053
HETATM   88  H   UNK  0001       5.216  44.205   6.821
HETATM   89  C   UNK  0001      -4.548  46.748  10.726
HETATM   90  C   UNK  0001       1.296  44.801   9.755
HETATM   91  H   UNK  0001       0.384  44.654   9.971
HETATM   92  C   UNK  0001       2.009  43.835   9.053
HETATM   93  H   UNK  0001       1.580  43.027   8.796
HETATM   94  C   UNK  0001      -8.184  43.065   6.799
HETATM   95  H   UNK  0001      -8.267  43.993   6.617
HETATM   96  C   UNK  0001       3.933  41.668   8.273
HETATM   97  H   UNK  0001       3.272  41.427   8.910
HETATM   98  C   UNK  0001      -0.580  51.054   8.497
HETATM   99  H   UNK  0001       0.275  50.994   8.087
HETATM  100  C   UNK  0001      -8.862  40.880   6.467
HETATM  101  H   UNK  0001      -9.475  40.261   6.082
HETATM  102  C   UNK  0001       3.256  46.178   9.790
HETATM  103  H   UNK  0001       3.680  46.990  10.039
HETATM  104  C   UNK  0001      -1.693  50.937   7.727
HETATM  105  C   UNK  0001      -5.091  45.635   9.881
HETATM  106  C   UNK  0001      -5.425  44.439  10.497
HETATM  107  H   UNK  0001      -5.193  44.291  11.405
HETATM  108  C   UNK  0001       2.025  38.566   3.983
HETATM  109  H   UNK  0001       1.601  38.581   3.133
HETATM  110  C   UNK  0001      -6.419  43.642   8.444
HETATM  111  C   UNK  0001       3.453  52.772  11.712
HETATM  112  H   UNK  0001       4.097  53.024  12.424
HETATM  113  H   UNK  0001       3.947  52.685  10.857
HETATM  114  C   UNK  0001       5.780  37.355  10.188
HETATM  115  H   UNK  0001       6.527  37.083   9.599
HETATM  116  H   UNK  0001       6.069  37.279  11.134
HETATM  117  C   UNK  0001      -3.677  46.526  11.765
HETATM  118  H   UNK  0001      -3.388  45.639  11.954
HETATM  119  C   UNK  0001      -7.243  52.251  11.277
HETATM  120  H   UNK  0001      -6.909  52.730  12.077
HETATM  121  H   UNK  0001      -8.233  52.232  11.320
HETATM  122  C   UNK  0001       5.549  41.053   6.839
HETATM  123  H   UNK  0001       6.077  40.370   6.446
HETATM  124  C   UNK  0001      -7.154  41.318   7.938
HETATM  125  H   UNK  0001      -6.542  40.993   8.587
HETATM  126  C   UNK  0001      -5.363  45.816   8.560
HETATM  127  H   UNK  0001      -5.115  46.631   8.140
HETATM  128  C   UNK  0001      -6.806  52.964  10.039
HETATM  129  H   UNK  0001      -7.215  52.549   9.239
HETATM  130  H   UNK  0001      -7.082  53.915  10.074
HETATM  131  C   UNK  0001       2.389  53.760  11.602
HETATM  132  H   UNK  0001       2.759  54.628  11.305
HETATM  133  H   UNK  0001       1.953  53.892  12.480
HETATM  134  C   UNK  0001      -6.104  43.454   9.785
HETATM  135  H   UNK  0001      -6.353  42.646  10.220
HETATM  136  C   UNK  0001       9.505  44.216   5.596
HETATM  137  H   UNK  0001      10.355  44.288   6.099
HETATM  138  H   UNK  0001       9.112  45.118   5.505
HETATM  139  C   UNK  0001      -6.006  44.816   7.813
HETATM  140  H   UNK  0001      -6.158  44.941   6.882
HETATM  141  C   UNK  0001       9.740  43.601   4.245
HETATM  142  H   UNK  0001      10.300  44.205   3.696
HETATM  143  H   UNK  0001      10.224  42.744   4.348
HETATM  144  C   UNK  0001       4.549  36.506   9.928
HETATM  145  H   UNK  0001       4.777  35.547  10.019
HETATM  146  H   UNK  0001       3.845  36.725  10.593
HETATM  147  C   UNK  0001      -1.642  50.851   6.250
HETATM  148  C   UNK  0001      -0.961  50.141   5.629
HETATM  149  H   UNK  0001      -0.410  49.545   6.119
HETATM  150  C   UNK  0001      -2.338  50.069   5.541
HETATM  151  H   UNK  0001      -2.914  49.435   5.953
HETATM  152  C   UNK  0001      -2.759  51.511   5.516
HETATM  153  H   UNK  0001      -3.467  51.926   5.994
HETATM  154  C   UNK  0001      -2.756  51.515   4.117
HETATM  155  H   UNK  0001      -3.455  51.904   3.603
HETATM  156  C   UNK  0001      -0.209  38.740   4.975
HETATM  157  C   UNK  0001      -0.978  38.095   5.880
HETATM  158  H   UNK  0001      -0.550  37.608   6.575
HETATM  159  C   UNK  0001      -0.822  39.434   3.928
HETATM  160  H   UNK  0001      -0.301  39.929   3.304
HETATM  161  N   UNK  0001      -2.553  51.262  -0.100
HETATM  162  N   UNK  0001      -0.219  51.141   0.008
HETATM  163  C   UNK  0001      -0.302  50.979   1.364
HETATM  164  H   UNK  0001       0.496  50.896   1.872
HETATM  165  C   UNK  0001      -1.368  51.307  -0.681
HETATM  166  H   UNK  0001      -1.318  51.466  -1.617
HETATM  167  C   UNK  0001      -2.628  51.054   1.241
HETATM  168  H   UNK  0001      -3.483  50.994   1.651
HETATM  169  C   UNK  0001      -1.516  50.937   2.011
HETATM  170  C   UNK  0001      -1.566  50.851   3.488
HETATM  171  C   UNK  0001      -2.248  50.141   4.109
HETATM  172  H   UNK  0001      -2.798  49.545   3.618
HETATM  173  C   UNK  0001      -0.871  50.069   4.197
HETATM  174  H   UNK  0001      -0.294  49.435   3.785
HETATM  175  C   UNK  0001      -0.449  51.511   4.222
HETATM  176  H   UNK  0001       0.259  51.926   3.744
HETATM  177  C   UNK  0001      -0.452  51.515   5.621
HETATM  178  H   UNK  0001       0.246  51.904   6.134
HETATM  179  N   UNK  0001      -6.476  38.562   3.367
HETATM  180  N   UNK  0001      -6.580  38.445   5.704
HETATM  181  C   UNK  0001      -4.458  38.668   4.625
HETATM  182  C   UNK  0001      -5.123  38.698   3.427
HETATM  183  H   UNK  0001      -4.627  38.812   2.622
HETATM  184  C   UNK  0001      -7.125  38.427   4.497
HETATM  185  H   UNK  0001      -8.063  38.306   4.446
HETATM  186  C   UNK  0001      -5.233  38.566   5.755
HETATM  187  H   UNK  0001      -4.810  38.581   6.605
HETATM  188  C   UNK  0001      -3.000  38.740   4.763
HETATM  189  C   UNK  0001      -2.281  39.393   3.807
HETATM  190  H   UNK  0001      -2.715  39.812   3.075
HETATM  191  C   UNK  0001      -2.441  38.117   5.825
HETATM  192  H   UNK  0001      -2.976  37.717   6.504
HETATM  193  Pd  UNK  0001      -4.270  51.299  -1.233
HETATM  194  N   UNK  0001      -4.034  49.322  -1.675
HETATM  195  Pd  UNK  0001      -1.409  47.203  -4.214
HETATM  196  N   UNK  0001      -0.007  46.763  -5.600
HETATM  197  N   UNK  0001      -2.768  46.873  -5.716
HETATM  198  C   UNK  0001      -0.883  46.269  -6.820
HETATM  199  H   UNK  0001      -0.332  46.307  -7.640
HETATM  200  H   UNK  0001      -1.129  45.322  -6.669
HETATM  201  C   UNK  0001      -2.148  47.058  -7.052
HETATM  202  H   UNK  0001      -1.961  48.013  -7.245
HETATM  203  H   UNK  0001      -2.702  46.673  -7.776
HETATM  204  Pd  UNK  0001       1.611  50.985  -0.856
HETATM  205  N   UNK  0001       1.180  49.088  -1.456
HETATM  206  N   UNK  0001       2.164  52.858  -0.244
HETATM  207  Pd  UNK  0001      -7.516  38.730   1.616
HETATM  208  N   UNK  0001      -7.874  40.695   2.041
HETATM  209  Pd  UNK  0001     -10.331  42.781   4.759
HETATM  210  N   UNK  0001       5.782  42.212   3.568
HETATM  211  N   UNK  0001      -8.989  42.318   3.281
HETATM  212  Pd  UNK  0001      -7.646  38.333   7.319
HETATM  213  N   UNK  0001      -7.330  36.374   7.717
HETATM  214  H   UNK  0001      -7.881  35.849   7.199
HETATM  215  H   UNK  0001      -6.459  36.147   7.538
HETATM  216  N   UNK  0001      -8.512  38.321   9.118
HETATM  217  H   UNK  0001      -8.000  38.819   9.697
HETATM  218  H   UNK  0001      -9.337  38.729   9.055
HETATM  219  C   UNK  0001      -7.637  36.174   9.184
HETATM  220  H   UNK  0001      -7.867  35.223   9.330
HETATM  221  H   UNK  0001      -6.819  36.366   9.707
HETATM  222  C   UNK  0001      -8.691  36.970   9.679
HETATM  223  H   UNK  0001      -8.660  37.004  10.668
HETATM  224  H   UNK  0001      -9.564  36.596   9.405
HETATM  225  N   UNK  0001       0.024  47.541  -2.777
HETATM  226  N   UNK  0001      -4.606  53.258  -0.867
HETATM  227  H   UNK  0001      -4.933  53.364  -0.015
HETATM  228  H   UNK  0001      -3.821  53.730  -0.938
HETATM  229  N   UNK  0001      -2.869  47.658  -2.855
HETATM  230  N   UNK  0001     -11.675  43.367   6.172
HETATM  231  H   UNK  0001     -11.771  42.710   6.811
HETATM  232  H   UNK  0001     -11.387  44.137   6.585
HETATM  233  N   UNK  0001       3.508  50.873  -1.524
HETATM  234  H   UNK  0001       4.015  50.345  -0.968
HETATM  235  H   UNK  0001       3.528  50.515  -2.372
HETATM  236  N   UNK  0001       4.718  40.423   2.471
HETATM  237  N   UNK  0001      -5.954  51.439  -2.332
HETATM  238  H   UNK  0001      -5.745  51.421  -3.227
HETATM  239  H   UNK  0001      -6.507  50.726  -2.148
HETATM  240  N   UNK  0001     -11.804  43.333   3.473
HETATM  241  H   UNK  0001     -11.441  43.756   2.743
HETATM  242  H   UNK  0001     -12.256  42.586   3.178
HETATM  243  N   UNK  0001      -8.531  38.781  -0.130
HETATM  244  H   UNK  0001      -9.257  39.340  -0.057
HETATM  245  H   UNK  0001      -7.986  39.098  -0.802
HETATM  246  N   UNK  0001      -7.266  36.774   1.150
HETATM  247  H   UNK  0001      -6.376  36.555   1.203
HETATM  248  H   UNK  0001      -7.727  36.253   1.754
HETATM  249  C   UNK  0001      -4.417  47.031  -1.192
HETATM  250  C   UNK  0001      -4.650  48.364  -0.956
HETATM  251  H   UNK  0001      -5.261  48.616  -0.271
HETATM  252  C   UNK  0001      -3.156  48.907  -2.606
HETATM  253  H   UNK  0001      -2.707  49.571  -3.119
HETATM  254  C   UNK  0001      -3.477  46.718  -2.163
HETATM  255  H   UNK  0001      -3.270  45.809  -2.329
HETATM  256  C   UNK  0001      -7.318  42.982   1.754
HETATM  257  C   UNK  0001       4.008  42.642   2.018
HETATM  258  C   UNK  0001      -5.121  45.982  -0.405
HETATM  259  C   UNK  0001      -6.552  44.054   1.014
HETATM  260  C   UNK  0001      -7.199  45.220   0.655
HETATM  261  H   UNK  0001      -8.109  45.363   0.879
HETATM  262  C   UNK  0001       1.624  48.047  -0.714
HETATM  263  H   UNK  0001       2.166  48.235   0.041
HETATM  264  C   UNK  0001       0.406  48.756  -2.473
HETATM  265  H   UNK  0001       0.096  49.462  -3.029
HETATM  266  C   UNK  0001      -8.267  43.295   2.685
HETATM  267  H   UNK  0001      -8.424  44.205   2.917
HETATM  268  C   UNK  0001       1.340  46.748  -0.988
HETATM  269  C   UNK  0001      -4.504  44.801  -0.017
HETATM  270  H   UNK  0001      -3.592  44.654  -0.233
HETATM  271  C   UNK  0001      -5.218  43.835   0.685
HETATM  272  H   UNK  0001      -4.788  43.027   0.941
HETATM  273  C   UNK  0001       4.976  43.065   2.939
HETATM  274  H   UNK  0001       5.059  43.993   3.120
HETATM  275  C   UNK  0001      -7.142  41.668   1.465
HETATM  276  H   UNK  0001      -6.480  41.427   0.828
HETATM  277  C   UNK  0001       5.653  40.880   3.271
HETATM  278  H   UNK  0001       6.266  40.261   3.656
HETATM  279  C   UNK  0001      -6.464  46.178  -0.052
HETATM  280  H   UNK  0001      -6.888  46.990  -0.301
HETATM  281  C   UNK  0001       1.883  45.635  -0.143
HETATM  282  C   UNK  0001       2.217  44.439  -0.759
HETATM  283  H   UNK  0001       1.985  44.291  -1.668
HETATM  284  C   UNK  0001       3.210  43.642   1.294
HETATM  285  C   UNK  0001      -6.662  52.772  -1.975
HETATM  286  H   UNK  0001      -7.305  53.024  -2.687
HETATM  287  H   UNK  0001      -7.155  52.685  -1.119
HETATM  288  C   UNK  0001      -8.988  37.355  -0.450
HETATM  289  H   UNK  0001      -9.736  37.083   0.139
HETATM  290  H   UNK  0001      -9.277  37.279  -1.396
HETATM  291  C   UNK  0001       0.469  46.526  -2.027
HETATM  292  H   UNK  0001       0.179  45.639  -2.216
HETATM  293  C   UNK  0001       4.035  52.251  -1.539
HETATM  294  H   UNK  0001       3.700  52.730  -2.339
HETATM  295  H   UNK  0001       5.024  52.232  -1.582
HETATM  296  C   UNK  0001      -8.757  41.053   2.899
HETATM  297  H   UNK  0001      -9.286  40.370   3.291
HETATM  298  C   UNK  0001       3.946  41.318   1.799
HETATM  299  H   UNK  0001       3.333  40.993   1.150
HETATM  300  C   UNK  0001       2.155  45.816   1.178
HETATM  301  H   UNK  0001       1.906  46.631   1.598
HETATM  302  C   UNK  0001       3.597  52.964  -0.301
HETATM  303  H   UNK  0001       4.006  52.549   0.499
HETATM  304  H   UNK  0001       3.874  53.915  -0.337
HETATM  305  C   UNK  0001      -5.597  53.760  -1.864
HETATM  306  H   UNK  0001      -5.968  54.628  -1.567
HETATM  307  H   UNK  0001      -5.161  53.892  -2.742
HETATM  308  C   UNK  0001       2.896  43.454  -0.047
HETATM  309  H   UNK  0001       3.144  42.646  -0.483
HETATM  310  C   UNK  0001     -12.714  44.216   4.142
HETATM  311  H   UNK  0001     -13.564  44.288   3.639
HETATM  312  H   UNK  0001     -12.320  45.118   4.232
HETATM  313  C   UNK  0001       2.798  44.816   1.925
HETATM  314  H   UNK  0001       2.949  44.941   2.856
HETATM  315  C   UNK  0001     -12.948  43.601   5.493
HETATM  316  H   UNK  0001     -13.509  44.205   6.041
HETATM  317  H   UNK  0001     -13.433  42.744   5.390
HETATM  318  C   UNK  0001      -7.757  36.506  -0.191
HETATM  319  H   UNK  0001      -7.986  35.547  -0.281
HETATM  320  H   UNK  0001      -7.053  36.725  -0.855
CONECT    1    2    3   36   48
CONECT    2    1   62   64
CONECT    3    1   81   98
CONECT    4    5    6   35   39
CONECT    5    4    7
CONECT    6    4   10
CONECT    7    5    8    9   10
CONECT    8    7
CONECT    9    7
CONECT   10    6    7   11   12
CONECT   11   10
CONECT   12   10
CONECT   13   14   15   44   60
CONECT   14   13   77   85
CONECT   15   13  128
CONECT   16   17   18   54   57
CONECT   17   16   96  122
CONECT   18   16   79   83
CONECT   19   21   41   51  210
CONECT   20   94  100  209
CONECT   21   19   87  122
CONECT   22   23   26   40  236
CONECT   23   22   24   25   29
CONECT   24   23
CONECT   25   23
CONECT   26   22   27   28   32
CONECT   27   26
CONECT   28   26
CONECT   29   23   30   31   32
CONECT   30   29
CONECT   31   29
CONECT   32   26   29   33   34
CONECT   33   32
CONECT   34   32
CONECT   35    4   85  117
CONECT   36    1   37   38  131
CONECT   37   36
CONECT   38   36
CONECT   39    4   64   66
CONECT   40   22   83  108
CONECT   41   19   42   43  141
CONECT   42   41
CONECT   43   41
CONECT   44   13   45   46  119
CONECT   45   44
CONECT   46   44
CONECT   47  100  124  212
CONECT   48    1   49   50  111
CONECT   49   48
CONECT   50   48
CONECT   51   19   52   53  136
CONECT   52   51
CONECT   53   51
CONECT   54   16   55   56  114
CONECT   55   54
CONECT   56   54
CONECT   57   16   58   59  144
CONECT   58   57
CONECT   59   57
CONECT   60   13   71   81
CONECT   61   62   66   73
CONECT   62    2   61   63
CONECT   63   62
CONECT   64    2   39   65
CONECT   65   64
CONECT   66   39   61   67
CONECT   67   66
CONECT   68   74   87   96
CONECT   69   94  110  124
CONECT   70   79  108  156
CONECT   71   60   72  104
CONECT   72   71
CONECT   73   61   90  102
CONECT   74   68   75   92
CONECT   75   74   76  102
CONECT   76   75
CONECT   77   14   78   89
CONECT   78   77
CONECT   79   18   70   80
CONECT   80   79
CONECT   81    3   60   82
CONECT   82   81
CONECT   83   18   40   84
CONECT   84   83
CONECT   85   14   35   86
CONECT   86   85
CONECT   87   21   68   88
CONECT   88   87
CONECT   89   77  105  117
CONECT   90   73   91   92
CONECT   91   90
CONECT   92   74   90   93
CONECT   93   92
CONECT   94   20   69   95
CONECT   95   94
CONECT   96   17   68   97
CONECT   97   96
CONECT   98    3   99  104
CONECT   99   98
CONECT  100   20   47  101
CONECT  101  100
CONECT  102   73   75  103
CONECT  103  102
CONECT  104   71   98  147
CONECT  105   89  106  126
CONECT  106  105  107  134
CONECT  107  106
CONECT  108   40   70  109
CONECT  109  108
CONECT  110   69  134  139
CONECT  111   48  112  113  131
CONECT  112  111
CONECT  113  111
CONECT  114   54  115  116  144
CONECT  115  114
CONECT  116  114
CONECT  117   35   89  118
CONECT  118  117
CONECT  119   44  120  121  128
CONECT  120  119
CONECT  121  119
CONECT  122   17   21  123
CONECT  123  122
CONECT  124   47   69  125
CONECT  125  124
CONECT  126  105  127  139
CONECT  127  126
CONECT  128   15  119  129  130
CONECT  129  128
CONECT  130  128
CONECT  131   36  111  132  133
CONECT  132  131
CONECT  133  131
CONECT  134  106  110  135
CONECT  135  134
CONECT  136   51  137  138  141
CONECT  137  136
CONECT  138  136
CONECT  139  110  126  140
CONECT  140  139
CONECT  141   41  136  142  143
CONECT  142  141
CONECT  143  141
CONECT  144   57  114  145  146
CONECT  145  144
CONECT  146  144
CONECT  147  104  148  150  152
CONECT  147  177
CONECT  148  147  149  150  173
CONECT  148  177
CONECT  149  148
CONECT  150  147  148  151  152
CONECT  150  171
CONECT  151  150
CONECT  152  147  150  153  154
CONECT  153  152
CONECT  154  152  155  170  171
CONECT  155  154
CONECT  156   70  157  159
CONECT  157  156  158  191
CONECT  158  157
CONECT  159  156  160  189
CONECT  160  159
CONECT  161  165  167  193
CONECT  162  163  165  204
CONECT  163  162  164  169
CONECT  164  163
CONECT  165  161  162  166
CONECT  166  165
CONECT  167  161  168  169
CONECT  168  167
CONECT  169  163  167  170
CONECT  170  154  169  171  173
CONECT  170  175
CONECT  171  150  154  170  172
CONECT  171  173
CONECT  172  171
CONECT  173  148  170  171  174
CONECT  173  175
CONECT  174  173
CONECT  175  170  173  176  177
CONECT  176  175
CONECT  177  147  148  175  178
CONECT  178  177
CONECT  179  182  184  207
CONECT  180  184  186  212
CONECT  181  182  186  188
CONECT  182  179  181  183
CONECT  183  182
CONECT  184  179  180  185
CONECT  185  184
CONECT  186  180  181  187
CONECT  187  186
CONECT  188  181  189  191
CONECT  189  159  188  190
CONECT  190  189
CONECT  191  157  188  192
CONECT  192  191
CONECT  193  161  194  226  237
CONECT  194  193  250  252
CONECT  195  196  197  225  229
CONECT  196  195  198
CONECT  197  195  201
CONECT  198  196  199  200  201
CONECT  199  198
CONECT  200  198
CONECT  201  197  198  202  203
CONECT  202  201
CONECT  203  201
CONECT  204  162  205  206  233
CONECT  205  204  262  264
CONECT  206  204  302
CONECT  207  179  208  243  246
CONECT  208  207  275  296
CONECT  209   20  211  230  240
CONECT  210   19  273  277
CONECT  211  209  266  296
CONECT  212   47  180  213  216
CONECT  213  212  214  215  219
CONECT  214  213
CONECT  215  213
CONECT  216  212  217  218  222
CONECT  217  216
CONECT  218  216
CONECT  219  213  220  221  222
CONECT  220  219
CONECT  221  219
CONECT  222  216  219  223  224
CONECT  223  222
CONECT  224  222
CONECT  225  195  264  291
CONECT  226  193  227  228  305
CONECT  227  226
CONECT  228  226
CONECT  229  195  252  254
CONECT  230  209  231  232  315
CONECT  231  230
CONECT  232  230
CONECT  233  204  234  235  293
CONECT  234  233
CONECT  235  233
CONECT  236   22  277  298
CONECT  237  193  238  239  285
CONECT  238  237
CONECT  239  237
CONECT  240  209  241  242  310
CONECT  241  240
CONECT  242  240
CONECT  243  207  244  245  288
CONECT  244  243
CONECT  245  243
CONECT  246  207  247  248  318
CONECT  247  246
CONECT  248  246
CONECT  249  250  254  258
CONECT  250  194  249  251
CONECT  251  250
CONECT  252  194  229  253
CONECT  253  252
CONECT  254  229  249  255
CONECT  255  254
CONECT  256  259  266  275
CONECT  257  273  284  298
CONECT  258  249  269  279
CONECT  259  256  260  271
CONECT  260  259  261  279
CONECT  261  260
CONECT  262  205  263  268
CONECT  263  262
CONECT  264  205  225  265
CONECT  265  264
CONECT  266  211  256  267
CONECT  267  266
CONECT  268  262  281  291
CONECT  269  258  270  271
CONECT  270  269
CONECT  271  259  269  272
CONECT  272  271
CONECT  273  210  257  274
CONECT  274  273
CONECT  275  208  256  276
CONECT  276  275
CONECT  277  210  236  278
CONECT  278  277
CONECT  279  258  260  280
CONECT  280  279
CONECT  281  268  282  300
CONECT  282  281  283  308
CONECT  283  282
CONECT  284  257  308  313
CONECT  285  237  286  287  305
CONECT  286  285
CONECT  287  285
CONECT  288  243  289  290  318
CONECT  289  288
CONECT  290  288
CONECT  291  225  268  292
CONECT  292  291
CONECT  293  233  294  295  302
CONECT  294  293
CONECT  295  293
CONECT  296  208  211  297
CONECT  297  296
CONECT  298  236  257  299
CONECT  299  298
CONECT  300  281  301  313
CONECT  301  300
CONECT  302  206  293  303  304
CONECT  303  302
CONECT  304  302
CONECT  305  226  285  306  307
CONECT  306  305
CONECT  307  305
CONECT  308  282  284  309
CONECT  309  308
CONECT  310  240  311  312  315
CONECT  311  310
CONECT  312  310
CONECT  313  284  300  314
CONECT  314  313
CONECT  315  230  310  316  317
CONECT  316  315
CONECT  317  315
CONECT  318  246  288  319  320
CONECT  319  318
CONECT  320  318
END
