# Supplementary material for: CageCavityCalc (C3): A Computational Tool for Calculating and Visualizing Cavities in Molecular Cages
Source: J Chem Inf Model. 2024 Jul 9;64(14):5604–16. doi: 10.1021/acs.jcim.4c00355 (PMC11267575; doi:10.1021/acs.jcim.4c00355)
Supplement: Supplementary file 2 — ci4c00355_si_002.zip [file ci4c00355_si_002.zip › CageCavityCalc-v.1.0.5/CageCavityCalc/examples/13_cages_review/218828_cavity.pdb]

ATOM      0 PD    CG A   0       1.061  51.299  10.971  0.00  0.00          PD
ATOM      1 N     CG A   0       0.826  49.322  11.413  0.00  0.00           N
ATOM      2 N     CG A   0      -0.655  51.262   9.838  0.00  0.00           N
ATOM      3 PD    CG A   0      -1.799  47.203  13.952  0.00  0.00          PD
ATOM      4 N     CG A   0      -3.201  46.763  15.338  0.00  0.00           N
ATOM      5 N     CG A   0      -0.441  46.873  15.454  0.00  0.00           N
ATOM      6 C     CG A   0      -2.326  46.269  16.558  0.00  0.00           C
ATOM      7 H     CG A   0      -2.877  46.307  17.378  0.00  0.00           H
ATOM      8 H     CG A   0      -2.079  45.322  16.407  0.00  0.00           H
ATOM      9 C     CG A   0      -1.060  47.058  16.790  0.00  0.00           C
ATOM     10 H     CG A   0      -1.247  48.013  16.983  0.00  0.00           H
ATOM     11 H     CG A   0      -0.506  46.673  17.514  0.00  0.00           H
ATOM     12 PD    CG A   0      -4.819  50.985  10.594  0.00  0.00          PD
ATOM     13 N     CG A   0      -4.389  49.088  11.194  0.00  0.00           N
ATOM     14 N     CG A   0      -5.372  52.858   9.981  0.00  0.00           N
ATOM     15 PD    CG A   0       4.307  38.730   8.122  0.00  0.00          PD
ATOM     16 N     CG A   0       4.666  40.695   7.697  0.00  0.00           N
ATOM     17 N     CG A   0       3.267  38.562   6.371  0.00  0.00           N
ATOM     18 PD    CG A   0       7.122  42.781   4.979  0.00  0.00          PD
ATOM     19 N     CG A   0      -8.990  42.212   6.170  0.00  0.00           N
ATOM     20 N     CG A   0       5.780  42.318   6.456  0.00  0.00           N
ATOM     21 PD    CG A   0       4.438  38.333   2.418  0.00  0.00          PD
ATOM     22 N     CG A   0       4.121  36.374   2.021  0.00  0.00           N
ATOM     23 H     CG A   0       4.673  35.849   2.539  0.00  0.00           H
ATOM     24 H     CG A   0       3.250  36.147   2.199  0.00  0.00           H
ATOM     25 N     CG A   0       5.304  38.321   0.619  0.00  0.00           N
ATOM     26 H     CG A   0       4.791  38.819   0.041  0.00  0.00           H
ATOM     27 H     CG A   0       6.129  38.729   0.682  0.00  0.00           H
ATOM     28 C     CG A   0       4.428  36.174   0.554  0.00  0.00           C
ATOM     29 H     CG A   0       4.658  35.222   0.408  0.00  0.00           H
ATOM     30 H     CG A   0       3.611  36.366   0.031  0.00  0.00           H
ATOM     31 C     CG A   0       5.482  36.970   0.058  0.00  0.00           C
ATOM     32 H     CG A   0       5.452  37.004  -0.930  0.00  0.00           H
ATOM     33 H     CG A   0       6.356  36.596   0.333  0.00  0.00           H
ATOM     34 N     CG A   0      -3.232  47.541  12.515  0.00  0.00           N
ATOM     35 N     CG A   0       1.397  53.258  10.605  0.00  0.00           N
ATOM     36 H     CG A   0       1.725  53.364   9.752  0.00  0.00           H
ATOM     37 H     CG A   0       0.613  53.730  10.676  0.00  0.00           H
ATOM     38 N     CG A   0      -0.340  47.658  12.593  0.00  0.00           N
ATOM     39 N     CG A   0       3.372  38.445   4.034  0.00  0.00           N
ATOM     40 N     CG A   0       8.467  43.367   3.566  0.00  0.00           N
ATOM     41 H     CG A   0       8.563  42.710   2.927  0.00  0.00           H
ATOM     42 H     CG A   0       8.179  44.137   3.153  0.00  0.00           H
ATOM     43 N     CG A   0      -6.717  50.873  11.262  0.00  0.00           N
ATOM     44 H     CG A   0      -7.223  50.345  10.706  0.00  0.00           H
ATOM     45 H     CG A   0      -6.736  50.515  12.110  0.00  0.00           H
ATOM     46 N     CG A   0      -7.926  40.423   7.267  0.00  0.00           N
ATOM     47 N     CG A   0       2.745  51.439  12.070  0.00  0.00           N
ATOM     48 H     CG A   0       2.536  51.421  12.965  0.00  0.00           H
ATOM     49 H     CG A   0       3.299  50.726  11.886  0.00  0.00           H
ATOM     50 N     CG A   0       8.596  43.333   6.265  0.00  0.00           N
ATOM     51 H     CG A   0       8.233  43.756   6.995  0.00  0.00           H
ATOM     52 H     CG A   0       9.047  42.586   6.560  0.00  0.00           H
ATOM     53 N     CG A   0       5.323  38.781   9.868  0.00  0.00           N
ATOM     54 H     CG A   0       6.049  39.340   9.795  0.00  0.00           H
ATOM     55 H     CG A   0       4.778  39.098  10.540  0.00  0.00           H
ATOM     56 N     CG A   0       4.058  36.774   8.587  0.00  0.00           N
ATOM     57 H     CG A   0       3.167  36.555   8.535  0.00  0.00           H
ATOM     58 H     CG A   0       4.518  36.253   7.984  0.00  0.00           H
ATOM     59 N     CG A   0      -2.989  51.141   9.730  0.00  0.00           N
ATOM     60 C     CG A   0       1.208  47.031  10.930  0.00  0.00           C
ATOM     61 C     CG A   0       1.442  48.364  10.693  0.00  0.00           C
ATOM     62 H     CG A   0       2.052  48.616  10.009  0.00  0.00           H
ATOM     63 C     CG A   0      -0.052  48.907  12.344  0.00  0.00           C
ATOM     64 H     CG A   0      -0.501  49.571  12.857  0.00  0.00           H
ATOM     65 C     CG A   0       0.269  46.718  11.901  0.00  0.00           C
ATOM     66 H     CG A   0       0.062  45.809  12.067  0.00  0.00           H
ATOM     67 C     CG A   0       4.109  42.982   7.984  0.00  0.00           C
ATOM     68 C     CG A   0      -7.216  42.642   7.719  0.00  0.00           C
ATOM     69 C     CG A   0       1.250  38.668   5.113  0.00  0.00           C
ATOM     70 C     CG A   0      -2.907  50.979   8.374  0.00  0.00           C
ATOM     71 H     CG A   0      -3.705  50.896   7.865  0.00  0.00           H
ATOM     72 C     CG A   0       1.912  45.982  10.142  0.00  0.00           C
ATOM     73 C     CG A   0       3.343  44.054   8.723  0.00  0.00           C
ATOM     74 C     CG A   0       3.990  45.220   9.083  0.00  0.00           C
ATOM     75 H     CG A   0       4.900  45.363   8.859  0.00  0.00           H
ATOM     76 C     CG A   0      -4.832  48.047  10.452  0.00  0.00           C
ATOM     77 H     CG A   0      -5.374  48.235   9.697  0.00  0.00           H
ATOM     78 C     CG A   0       1.915  38.698   6.311  0.00  0.00           C
ATOM     79 H     CG A   0       1.419  38.812   7.116  0.00  0.00           H
ATOM     80 C     CG A   0      -1.841  51.307  10.419  0.00  0.00           C
ATOM     81 H     CG A   0      -1.891  51.466  11.355  0.00  0.00           H
ATOM     82 C     CG A   0       3.917  38.427   5.241  0.00  0.00           C
ATOM     83 H     CG A   0       4.855  38.306   5.292  0.00  0.00           H
ATOM     84 C     CG A   0      -3.614  48.756  12.210  0.00  0.00           C
ATOM     85 H     CG A   0      -3.304  49.462  12.766  0.00  0.00           H
ATOM     86 C     CG A   0       5.058  43.295   7.053  0.00  0.00           C
ATOM     87 H     CG A   0       5.216  44.205   6.821  0.00  0.00           H
ATOM     88 C     CG A   0      -4.548  46.748  10.726  0.00  0.00           C
ATOM     89 C     CG A   0       1.296  44.801   9.755  0.00  0.00           C
ATOM     90 H     CG A   0       0.384  44.654   9.971  0.00  0.00           H
ATOM     91 C     CG A   0       2.009  43.835   9.053  0.00  0.00           C
ATOM     92 H     CG A   0       1.580  43.027   8.796  0.00  0.00           H
ATOM     93 C     CG A   0      -8.184  43.065   6.799  0.00  0.00           C
ATOM     94 H     CG A   0      -8.267  43.993   6.617  0.00  0.00           H
ATOM     95 C     CG A   0       3.933  41.668   8.273  0.00  0.00           C
ATOM     96 H     CG A   0       3.272  41.427   8.910  0.00  0.00           H
ATOM     97 C     CG A   0      -0.580  51.054   8.497  0.00  0.00           C
ATOM     98 H     CG A   0       0.275  50.994   8.087  0.00  0.00           H
ATOM     99 C     CG A   0      -8.862  40.880   6.467  0.00  0.00           C
ATOM    100 H     CG A   0      -9.475  40.261   6.082  0.00  0.00           H
ATOM    101 C     CG A   0       3.256  46.178   9.790  0.00  0.00           C
ATOM    102 H     CG A   0       3.680  46.990  10.039  0.00  0.00           H
ATOM    103 C     CG A   0      -1.693  50.937   7.727  0.00  0.00           C
ATOM    104 C     CG A   0      -5.091  45.635   9.881  0.00  0.00           C
ATOM    105 C     CG A   0      -5.425  44.439  10.497  0.00  0.00           C
ATOM    106 H     CG A   0      -5.193  44.291  11.405  0.00  0.00           H
ATOM    107 C     CG A   0       2.025  38.566   3.983  0.00  0.00           C
ATOM    108 H     CG A   0       1.601  38.581   3.133  0.00  0.00           H
ATOM    109 C     CG A   0      -6.419  43.642   8.444  0.00  0.00           C
ATOM    110 C     CG A   0       3.453  52.772  11.712  0.00  0.00           C
ATOM    111 H     CG A   0       4.097  53.024  12.424  0.00  0.00           H
ATOM    112 H     CG A   0       3.947  52.685  10.857  0.00  0.00           H
ATOM    113 C     CG A   0       5.780  37.355  10.188  0.00  0.00           C
ATOM    114 H     CG A   0       6.527  37.083   9.599  0.00  0.00           H
ATOM    115 H     CG A   0       6.069  37.279  11.134  0.00  0.00           H
ATOM    116 C     CG A   0      -3.677  46.526  11.765  0.00  0.00           C
ATOM    117 H     CG A   0      -3.388  45.639  11.954  0.00  0.00           H
ATOM    118 C     CG A   0      -7.243  52.251  11.277  0.00  0.00           C
ATOM    119 H     CG A   0      -6.909  52.730  12.077  0.00  0.00           H
ATOM    120 H     CG A   0      -8.233  52.232  11.320  0.00  0.00           H
ATOM    121 C     CG A   0       5.549  41.053   6.839  0.00  0.00           C
ATOM    122 H     CG A   0       6.077  40.370   6.446  0.00  0.00           H
ATOM    123 C     CG A   0      -7.154  41.318   7.938  0.00  0.00           C
ATOM    124 H     CG A   0      -6.542  40.993   8.587  0.00  0.00           H
ATOM    125 C     CG A   0      -5.363  45.816   8.560  0.00  0.00           C
ATOM    126 H     CG A   0      -5.115  46.631   8.140  0.00  0.00           H
ATOM    127 C     CG A   0      -6.806  52.964  10.039  0.00  0.00           C
ATOM    128 H     CG A   0      -7.215  52.549   9.239  0.00  0.00           H
ATOM    129 H     CG A   0      -7.082  53.915  10.074  0.00  0.00           H
ATOM    130 C     CG A   0       2.389  53.760  11.602  0.00  0.00           C
ATOM    131 H     CG A   0       2.759  54.628  11.305  0.00  0.00           H
ATOM    132 H     CG A   0       1.953  53.892  12.480  0.00  0.00           H
ATOM    133 C     CG A   0      -6.104  43.454   9.785  0.00  0.00           C
ATOM    134 H     CG A   0      -6.353  42.646  10.220  0.00  0.00           H
ATOM    135 C     CG A   0       9.505  44.216   5.596  0.00  0.00           C
ATOM    136 H     CG A   0      10.355  44.288   6.099  0.00  0.00           H
ATOM    137 H     CG A   0       9.112  45.118   5.505  0.00  0.00           H
ATOM    138 C     CG A   0      -6.006  44.816   7.813  0.00  0.00           C
ATOM    139 H     CG A   0      -6.158  44.941   6.882  0.00  0.00           H
ATOM    140 C     CG A   0       9.740  43.601   4.245  0.00  0.00           C
ATOM    141 H     CG A   0      10.300  44.205   3.696  0.00  0.00           H
ATOM    142 H     CG A   0      10.224  42.744   4.348  0.00  0.00           H
ATOM    143 C     CG A   0       4.549  36.506   9.928  0.00  0.00           C
ATOM    144 H     CG A   0       4.777  35.547  10.019  0.00  0.00           H
ATOM    145 H     CG A   0       3.845  36.725  10.593  0.00  0.00           H
ATOM    146 C     CG A   0      -1.642  50.851   6.250  0.00  0.00           C
ATOM    147 C     CG A   0      -0.961  50.141   5.629  0.00  0.00           C
ATOM    148 H     CG A   0      -0.410  49.545   6.119  0.00  0.00           H
ATOM    149 C     CG A   0      -2.338  50.069   5.541  0.00  0.00           C
ATOM    150 H     CG A   0      -2.914  49.435   5.953  0.00  0.00           H
ATOM    151 C     CG A   0      -2.759  51.511   5.516  0.00  0.00           C
ATOM    152 H     CG A   0      -3.467  51.926   5.994  0.00  0.00           H
ATOM    153 C     CG A   0      -2.756  51.515   4.117  0.00  0.00           C
ATOM    154 H     CG A   0      -3.455  51.904   3.603  0.00  0.00           H
ATOM    155 C     CG A   0      -0.209  38.740   4.975  0.00  0.00           C
ATOM    156 C     CG A   0      -0.978  38.095   5.880  0.00  0.00           C
ATOM    157 H     CG A   0      -0.550  37.608   6.575  0.00  0.00           H
ATOM    158 C     CG A   0      -0.822  39.434   3.928  0.00  0.00           C
ATOM    159 H     CG A   0      -0.301  39.929   3.304  0.00  0.00           H
ATOM    160 N     CG A   0      -2.553  51.262  -0.100  0.00  0.00           N
ATOM    161 N     CG A   0      -0.219  51.141   0.008  0.00  0.00           N
ATOM    162 C     CG A   0      -0.302  50.979   1.364  0.00  0.00           C
ATOM    163 H     CG A   0       0.496  50.896   1.872  0.00  0.00           H
ATOM    164 C     CG A   0      -1.368  51.307  -0.681  0.00  0.00           C
ATOM    165 H     CG A   0      -1.318  51.466  -1.617  0.00  0.00           H
ATOM    166 C     CG A   0      -2.628  51.054   1.241  0.00  0.00           C
ATOM    167 H     CG A   0      -3.483  50.994   1.651  0.00  0.00           H
ATOM    168 C     CG A   0      -1.516  50.937   2.011  0.00  0.00           C
ATOM    169 C     CG A   0      -1.566  50.851   3.488  0.00  0.00           C
ATOM    170 C     CG A   0      -2.248  50.141   4.109  0.00  0.00           C
ATOM    171 H     CG A   0      -2.798  49.545   3.618  0.00  0.00           H
ATOM    172 C     CG A   0      -0.871  50.069   4.197  0.00  0.00           C
ATOM    173 H     CG A   0      -0.294  49.435   3.785  0.00  0.00           H
ATOM    174 C     CG A   0      -0.449  51.511   4.222  0.00  0.00           C
ATOM    175 H     CG A   0       0.259  51.926   3.744  0.00  0.00           H
ATOM    176 C     CG A   0      -0.452  51.515   5.621  0.00  0.00           C
ATOM    177 H     CG A   0       0.246  51.904   6.134  0.00  0.00           H
ATOM    178 N     CG A   0      -6.476  38.562   3.367  0.00  0.00           N
ATOM    179 N     CG A   0      -6.580  38.445   5.704  0.00  0.00           N
ATOM    180 C     CG A   0      -4.458  38.668   4.625  0.00  0.00           C
ATOM    181 C     CG A   0      -5.123  38.698   3.427  0.00  0.00           C
ATOM    182 H     CG A   0      -4.627  38.812   2.622  0.00  0.00           H
ATOM    183 C     CG A   0      -7.125  38.427   4.497  0.00  0.00           C
ATOM    184 H     CG A   0      -8.063  38.306   4.446  0.00  0.00           H
ATOM    185 C     CG A   0      -5.233  38.566   5.755  0.00  0.00           C
ATOM    186 H     CG A   0      -4.810  38.581   6.605  0.00  0.00           H
ATOM    187 C     CG A   0      -3.000  38.740   4.763  0.00  0.00           C
ATOM    188 C     CG A   0      -2.281  39.393   3.807  0.00  0.00           C
ATOM    189 H     CG A   0      -2.715  39.812   3.075  0.00  0.00           H
ATOM    190 C     CG A   0      -2.441  38.117   5.825  0.00  0.00           C
ATOM    191 H     CG A   0      -2.976  37.717   6.504  0.00  0.00           H
ATOM    192 PD    CG A   0      -4.270  51.299  -1.233  0.00  0.00          PD
ATOM    193 N     CG A   0      -4.034  49.322  -1.675  0.00  0.00           N
ATOM    194 PD    CG A   0      -1.409  47.203  -4.214  0.00  0.00          PD
ATOM    195 N     CG A   0      -0.007  46.763  -5.600  0.00  0.00           N
ATOM    196 N     CG A   0      -2.768  46.873  -5.716  0.00  0.00           N
ATOM    197 C     CG A   0      -0.883  46.269  -6.820  0.00  0.00           C
ATOM    198 H     CG A   0      -0.332  46.307  -7.640  0.00  0.00           H
ATOM    199 H     CG A   0      -1.129  45.322  -6.669  0.00  0.00           H
ATOM    200 C     CG A   0      -2.148  47.058  -7.052  0.00  0.00           C
ATOM    201 H     CG A   0      -1.961  48.013  -7.245  0.00  0.00           H
ATOM    202 H     CG A   0      -2.702  46.673  -7.776  0.00  0.00           H
ATOM    203 PD    CG A   0       1.611  50.985  -0.856  0.00  0.00          PD
ATOM    204 N     CG A   0       1.180  49.088  -1.456  0.00  0.00           N
ATOM    205 N     CG A   0       2.164  52.858  -0.244  0.00  0.00           N
ATOM    206 PD    CG A   0      -7.516  38.730   1.616  0.00  0.00          PD
ATOM    207 N     CG A   0      -7.874  40.695   2.041  0.00  0.00           N
ATOM    208 PD    CG A   0     -10.331  42.781   4.759  0.00  0.00          PD
ATOM    209 N     CG A   0       5.782  42.212   3.568  0.00  0.00           N
ATOM    210 N     CG A   0      -8.989  42.318   3.281  0.00  0.00           N
ATOM    211 PD    CG A   0      -7.646  38.333   7.319  0.00  0.00          PD
ATOM    212 N     CG A   0      -7.330  36.374   7.717  0.00  0.00           N
ATOM    213 H     CG A   0      -7.881  35.849   7.199  0.00  0.00           H
ATOM    214 H     CG A   0      -6.459  36.147   7.538  0.00  0.00           H
ATOM    215 N     CG A   0      -8.512  38.321   9.118  0.00  0.00           N
ATOM    216 H     CG A   0      -8.000  38.819   9.697  0.00  0.00           H
ATOM    217 H     CG A   0      -9.337  38.729   9.055  0.00  0.00           H
ATOM    218 C     CG A   0      -7.637  36.174   9.184  0.00  0.00           C
ATOM    219 H     CG A   0      -7.867  35.223   9.330  0.00  0.00           H
ATOM    220 H     CG A   0      -6.819  36.366   9.707  0.00  0.00           H
ATOM    221 C     CG A   0      -8.691  36.970   9.679  0.00  0.00           C
ATOM    222 H     CG A   0      -8.660  37.004  10.668  0.00  0.00           H
ATOM    223 H     CG A   0      -9.564  36.596   9.405  0.00  0.00           H
ATOM    224 N     CG A   0       0.024  47.541  -2.777  0.00  0.00           N
ATOM    225 N     CG A   0      -4.606  53.258  -0.867  0.00  0.00           N
ATOM    226 H     CG A   0      -4.933  53.364  -0.015  0.00  0.00           H
ATOM    227 H     CG A   0      -3.821  53.730  -0.938  0.00  0.00           H
ATOM    228 N     CG A   0      -2.869  47.658  -2.855  0.00  0.00           N
ATOM    229 N     CG A   0     -11.675  43.367   6.172  0.00  0.00           N
ATOM    230 H     CG A   0     -11.771  42.710   6.811  0.00  0.00           H
ATOM    231 H     CG A   0     -11.387  44.137   6.585  0.00  0.00           H
ATOM    232 N     CG A   0       3.508  50.873  -1.524  0.00  0.00           N
ATOM    233 H     CG A   0       4.015  50.345  -0.968  0.00  0.00           H
ATOM    234 H     CG A   0       3.528  50.515  -2.372  0.00  0.00           H
ATOM    235 N     CG A   0       4.718  40.423   2.471  0.00  0.00           N
ATOM    236 N     CG A   0      -5.954  51.439  -2.332  0.00  0.00           N
ATOM    237 H     CG A   0      -5.745  51.421  -3.227  0.00  0.00           H
ATOM    238 H     CG A   0      -6.507  50.726  -2.148  0.00  0.00           H
ATOM    239 N     CG A   0     -11.804  43.333   3.473  0.00  0.00           N
ATOM    240 H     CG A   0     -11.441  43.756   2.743  0.00  0.00           H
ATOM    241 H     CG A   0     -12.256  42.586   3.178  0.00  0.00           H
ATOM    242 N     CG A   0      -8.531  38.781  -0.130  0.00  0.00           N
ATOM    243 H     CG A   0      -9.257  39.340  -0.057  0.00  0.00           H
ATOM    244 H     CG A   0      -7.986  39.098  -0.802  0.00  0.00           H
ATOM    245 N     CG A   0      -7.266  36.774   1.150  0.00  0.00           N
ATOM    246 H     CG A   0      -6.376  36.555   1.203  0.00  0.00           H
ATOM    247 H     CG A   0      -7.727  36.253   1.754  0.00  0.00           H
ATOM    248 C     CG A   0      -4.417  47.031  -1.192  0.00  0.00           C
ATOM    249 C     CG A   0      -4.650  48.364  -0.956  0.00  0.00           C
ATOM    250 H     CG A   0      -5.261  48.616  -0.271  0.00  0.00           H
ATOM    251 C     CG A   0      -3.156  48.907  -2.606  0.00  0.00           C
ATOM    252 H     CG A   0      -2.707  49.571  -3.119  0.00  0.00           H
ATOM    253 C     CG A   0      -3.477  46.718  -2.163  0.00  0.00           C
ATOM    254 H     CG A   0      -3.270  45.809  -2.329  0.00  0.00           H
ATOM    255 C     CG A   0      -7.318  42.982   1.754  0.00  0.00           C
ATOM    256 C     CG A   0       4.008  42.642   2.018  0.00  0.00           C
ATOM    257 C     CG A   0      -5.121  45.982  -0.405  0.00  0.00           C
ATOM    258 C     CG A   0      -6.552  44.054   1.014  0.00  0.00           C
ATOM    259 C     CG A   0      -7.199  45.220   0.655  0.00  0.00           C
ATOM    260 H     CG A   0      -8.109  45.363   0.879  0.00  0.00           H
ATOM    261 C     CG A   0       1.624  48.047  -0.714  0.00  0.00           C
ATOM    262 H     CG A   0       2.166  48.235   0.041  0.00  0.00           H
ATOM    263 C     CG A   0       0.406  48.756  -2.473  0.00  0.00           C
ATOM    264 H     CG A   0       0.096  49.462  -3.029  0.00  0.00           H
ATOM    265 C     CG A   0      -8.267  43.295   2.685  0.00  0.00           C
ATOM    266 H     CG A   0      -8.424  44.205   2.917  0.00  0.00           H
ATOM    267 C     CG A   0       1.340  46.748  -0.988  0.00  0.00           C
ATOM    268 C     CG A   0      -4.504  44.801  -0.017  0.00  0.00           C
ATOM    269 H     CG A   0      -3.592  44.654  -0.233  0.00  0.00           H
ATOM    270 C     CG A   0      -5.218  43.835   0.685  0.00  0.00           C
ATOM    271 H     CG A   0      -4.788  43.027   0.941  0.00  0.00           H
ATOM    272 C     CG A   0       4.976  43.065   2.939  0.00  0.00           C
ATOM    273 H     CG A   0       5.059  43.993   3.120  0.00  0.00           H
ATOM    274 C     CG A   0      -7.142  41.668   1.465  0.00  0.00           C
ATOM    275 H     CG A   0      -6.480  41.427   0.828  0.00  0.00           H
ATOM    276 C     CG A   0       5.653  40.880   3.271  0.00  0.00           C
ATOM    277 H     CG A   0       6.266  40.261   3.656  0.00  0.00           H
ATOM    278 C     CG A   0      -6.464  46.178  -0.052  0.00  0.00           C
ATOM    279 H     CG A   0      -6.888  46.990  -0.301  0.00  0.00           H
ATOM    280 C     CG A   0       1.883  45.635  -0.143  0.00  0.00           C
ATOM    281 C     CG A   0       2.217  44.439  -0.759  0.00  0.00           C
ATOM    282 H     CG A   0       1.985  44.291  -1.668  0.00  0.00           H
ATOM    283 C     CG A   0       3.210  43.642   1.294  0.00  0.00           C
ATOM    284 C     CG A   0      -6.662  52.772  -1.975  0.00  0.00           C
ATOM    285 H     CG A   0      -7.305  53.024  -2.687  0.00  0.00           H
ATOM    286 H     CG A   0      -7.155  52.685  -1.119  0.00  0.00           H
ATOM    287 C     CG A   0      -8.988  37.355  -0.450  0.00  0.00           C
ATOM    288 H     CG A   0      -9.736  37.083   0.139  0.00  0.00           H
ATOM    289 H     CG A   0      -9.277  37.279  -1.396  0.00  0.00           H
ATOM    290 C     CG A   0       0.469  46.526  -2.027  0.00  0.00           C
ATOM    291 H     CG A   0       0.179  45.639  -2.216  0.00  0.00           H
ATOM    292 C     CG A   0       4.035  52.251  -1.539  0.00  0.00           C
ATOM    293 H     CG A   0       3.700  52.730  -2.339  0.00  0.00           H
ATOM    294 H     CG A   0       5.024  52.232  -1.582  0.00  0.00           H
ATOM    295 C     CG A   0      -8.757  41.053   2.899  0.00  0.00           C
ATOM    296 H     CG A   0      -9.286  40.370   3.291  0.00  0.00           H
ATOM    297 C     CG A   0       3.946  41.318   1.799  0.00  0.00           C
ATOM    298 H     CG A   0       3.333  40.993   1.150  0.00  0.00           H
ATOM    299 C     CG A   0       2.155  45.816   1.178  0.00  0.00           C
ATOM    300 H     CG A   0       1.906  46.631   1.598  0.00  0.00           H
ATOM    301 C     CG A   0       3.597  52.964  -0.301  0.00  0.00           C
ATOM    302 H     CG A   0       4.006  52.549   0.499  0.00  0.00           H
ATOM    303 H     CG A   0       3.874  53.915  -0.337  0.00  0.00           H
ATOM    304 C     CG A   0      -5.597  53.760  -1.864  0.00  0.00           C
ATOM    305 H     CG A   0      -5.968  54.628  -1.567  0.00  0.00           H
ATOM    306 H     CG A   0      -5.161  53.892  -2.742  0.00  0.00           H
ATOM    307 C     CG A   0       2.896  43.454  -0.047  0.00  0.00           C
ATOM    308 H     CG A   0       3.144  42.646  -0.483  0.00  0.00           H
ATOM    309 C     CG A   0     -12.714  44.216   4.142  0.00  0.00           C
ATOM    310 H     CG A   0     -13.564  44.288   3.639  0.00  0.00           H
ATOM    311 H     CG A   0     -12.320  45.118   4.232  0.00  0.00           H
ATOM    312 C     CG A   0       2.798  44.816   1.925  0.00  0.00           C
ATOM    313 H     CG A   0       2.949  44.941   2.856  0.00  0.00           H
ATOM    314 C     CG A   0     -12.948  43.601   5.493  0.00  0.00           C
ATOM    315 H     CG A   0     -13.509  44.205   6.041  0.00  0.00           H
ATOM    316 H     CG A   0     -13.433  42.744   5.390  0.00  0.00           H
ATOM    317 C     CG A   0      -7.757  36.506  -0.191  0.00  0.00           C
ATOM    318 H     CG A   0      -7.986  35.547  -0.281  0.00  0.00           H
ATOM    319 H     CG A   0      -7.053  36.725  -0.855  0.00  0.00           H
ATOM    320 D     CV B   1      -0.605  43.962  -0.131  0.00  0.00           D
ATOM    321 D     CV B   1      -1.605  45.962  -0.131  0.00  0.00           D
ATOM    322 D     CV B   1      -1.605  46.962  -0.131  0.00  0.00           D
ATOM    323 D     CV B   1      -1.605  47.962  -0.131  0.00  0.00           D
ATOM    324 D     CV B   1      -0.605  42.962   0.869  0.00  0.00           D
ATOM    325 D     CV B   1       0.395  42.962   0.869  0.00  0.00           D
ATOM    326 D     CV B   1      -1.605  43.962   0.869  0.00  0.00           D
ATOM    327 D     CV B   1      -0.605  43.962   0.869  0.00  0.00           D
ATOM    328 D     CV B   1      -1.605  44.962   0.869  0.00  0.00           D
ATOM    329 D     CV B   1      -0.605  44.962   0.869  0.00  0.00           D
ATOM    330 D     CV B   1      -1.605  45.962   0.869  0.00  0.00           D
ATOM    331 D     CV B   1      -0.605  45.962   0.869  0.00  0.00           D
ATOM    332 D     CV B   1      -2.605  46.962   0.869  0.00  0.00           D
ATOM    333 D     CV B   1      -1.605  46.962   0.869  0.00  0.00           D
ATOM    334 D     CV B   1      -2.605  47.962   0.869  0.00  0.00           D
ATOM    335 D     CV B   1      -1.605  47.962   0.869  0.00  0.00           D
ATOM    336 D     CV B   1      -0.605  47.962   0.869  0.00  0.00           D
ATOM    337 D     CV B   1      -2.605  41.962   1.869  0.00  0.00           D
ATOM    338 D     CV B   1      -1.605  41.962   1.869  0.00  0.00           D
ATOM    339 D     CV B   1      -0.605  41.962   1.869  0.00  0.00           D
ATOM    340 D     CV B   1       0.395  41.962   1.869  0.00  0.00           D
ATOM    341 D     CV B   1      -2.605  42.962   1.869  0.00  0.00           D
ATOM    342 D     CV B   1      -1.605  42.962   1.869  0.00  0.00           D
ATOM    343 D     CV B   1      -0.605  42.962   1.869  0.00  0.00           D
ATOM    344 D     CV B   1       0.395  42.962   1.869  0.00  0.00           D
ATOM    345 D     CV B   1      -2.605  43.962   1.869  0.00  0.00           D
ATOM    346 D     CV B   1      -1.605  43.962   1.869  0.00  0.00           D
ATOM    347 D     CV B   1      -0.605  43.962   1.869  0.00  0.00           D
ATOM    348 D     CV B   1      -1.605  44.962   1.869  0.00  0.00           D
ATOM    349 D     CV B   1      -0.605  44.962   1.869  0.00  0.00           D
ATOM    350 D     CV B   1      -2.605  45.962   1.869  0.00  0.00           D
ATOM    351 D     CV B   1      -1.605  45.962   1.869  0.00  0.00           D
ATOM    352 D     CV B   1      -0.605  45.962   1.869  0.00  0.00           D
ATOM    353 D     CV B   1      -3.605  46.962   1.869  0.00  0.00           D
ATOM    354 D     CV B   1      -2.605  46.962   1.869  0.00  0.00           D
ATOM    355 D     CV B   1      -1.605  46.962   1.869  0.00  0.00           D
ATOM    356 D     CV B   1      -0.605  46.962   1.869  0.00  0.00           D
ATOM    357 D     CV B   1      -4.605  47.962   1.869  0.00  0.00           D
ATOM    358 D     CV B   1      -3.605  47.962   1.869  0.00  0.00           D
ATOM    359 D     CV B   1      -2.605  47.962   1.869  0.00  0.00           D
ATOM    360 D     CV B   1      -1.605  47.962   1.869  0.00  0.00           D
ATOM    361 D     CV B   1      -0.605  47.962   1.869  0.00  0.00           D
ATOM    362 D     CV B   1      -4.605  48.962   1.869  0.00  0.00           D
ATOM    363 D     CV B   1      -4.605  41.962   2.869  0.00  0.00           D
ATOM    364 D     CV B   1      -3.605  41.962   2.869  0.00  0.00           D
ATOM    365 D     CV B   1      -1.605  41.962   2.869  0.00  0.00           D
ATOM    366 D     CV B   1       1.395  41.962   2.869  0.00  0.00           D
ATOM    367 D     CV B   1      -3.605  42.962   2.869  0.00  0.00           D
ATOM    368 D     CV B   1      -2.605  42.962   2.869  0.00  0.00           D
ATOM    369 D     CV B   1      -1.605  42.962   2.869  0.00  0.00           D
ATOM    370 D     CV B   1      -0.605  42.962   2.869  0.00  0.00           D
ATOM    371 D     CV B   1       0.395  42.962   2.869  0.00  0.00           D
ATOM    372 D     CV B   1      -3.605  43.962   2.869  0.00  0.00           D
ATOM    373 D     CV B   1      -2.605  43.962   2.869  0.00  0.00           D
ATOM    374 D     CV B   1      -1.605  43.962   2.869  0.00  0.00           D
ATOM    375 D     CV B   1      -0.605  43.962   2.869  0.00  0.00           D
ATOM    376 D     CV B   1       0.395  43.962   2.869  0.00  0.00           D
ATOM    377 D     CV B   1      -3.605  44.962   2.869  0.00  0.00           D
ATOM    378 D     CV B   1      -2.605  44.962   2.869  0.00  0.00           D
ATOM    379 D     CV B   1      -1.605  44.962   2.869  0.00  0.00           D
ATOM    380 D     CV B   1      -0.605  44.962   2.869  0.00  0.00           D
ATOM    381 D     CV B   1      -5.605  45.962   2.869  0.00  0.00           D
ATOM    382 D     CV B   1      -4.605  45.962   2.869  0.00  0.00           D
ATOM    383 D     CV B   1      -3.605  45.962   2.869  0.00  0.00           D
ATOM    384 D     CV B   1      -2.605  45.962   2.869  0.00  0.00           D
ATOM    385 D     CV B   1      -1.605  45.962   2.869  0.00  0.00           D
ATOM    386 D     CV B   1      -0.605  45.962   2.869  0.00  0.00           D
ATOM    387 D     CV B   1      -4.605  46.962   2.869  0.00  0.00           D
ATOM    388 D     CV B   1      -3.605  46.962   2.869  0.00  0.00           D
ATOM    389 D     CV B   1      -2.605  46.962   2.869  0.00  0.00           D
ATOM    390 D     CV B   1      -1.605  46.962   2.869  0.00  0.00           D
ATOM    391 D     CV B   1      -0.605  46.962   2.869  0.00  0.00           D
ATOM    392 D     CV B   1      -4.605  47.962   2.869  0.00  0.00           D
ATOM    393 D     CV B   1      -5.605  41.962   3.869  0.00  0.00           D
ATOM    394 D     CV B   1      -4.605  41.962   3.869  0.00  0.00           D
ATOM    395 D     CV B   1      -3.605  41.962   3.869  0.00  0.00           D
ATOM    396 D     CV B   1       0.395  41.962   3.869  0.00  0.00           D
ATOM    397 D     CV B   1       1.395  41.962   3.869  0.00  0.00           D
ATOM    398 D     CV B   1      -5.605  42.962   3.869  0.00  0.00           D
ATOM    399 D     CV B   1      -4.605  42.962   3.869  0.00  0.00           D
ATOM    400 D     CV B   1      -3.605  42.962   3.869  0.00  0.00           D
ATOM    401 D     CV B   1      -2.605  42.962   3.869  0.00  0.00           D
ATOM    402 D     CV B   1      -1.605  42.962   3.869  0.00  0.00           D
ATOM    403 D     CV B   1      -0.605  42.962   3.869  0.00  0.00           D
ATOM    404 D     CV B   1       0.395  42.962   3.869  0.00  0.00           D
ATOM    405 D     CV B   1       1.395  42.962   3.869  0.00  0.00           D
ATOM    406 D     CV B   1      -5.605  43.962   3.869  0.00  0.00           D
ATOM    407 D     CV B   1      -4.605  43.962   3.869  0.00  0.00           D
ATOM    408 D     CV B   1      -3.605  43.962   3.869  0.00  0.00           D
ATOM    409 D     CV B   1      -2.605  43.962   3.869  0.00  0.00           D
ATOM    410 D     CV B   1      -1.605  43.962   3.869  0.00  0.00           D
ATOM    411 D     CV B   1      -0.605  43.962   3.869  0.00  0.00           D
ATOM    412 D     CV B   1       0.395  43.962   3.869  0.00  0.00           D
ATOM    413 D     CV B   1      -5.605  44.962   3.869  0.00  0.00           D
ATOM    414 D     CV B   1      -4.605  44.962   3.869  0.00  0.00           D
ATOM    415 D     CV B   1      -3.605  44.962   3.869  0.00  0.00           D
ATOM    416 D     CV B   1      -2.605  44.962   3.869  0.00  0.00           D
ATOM    417 D     CV B   1      -1.605  44.962   3.869  0.00  0.00           D
ATOM    418 D     CV B   1      -0.605  44.962   3.869  0.00  0.00           D
ATOM    419 D     CV B   1       0.395  44.962   3.869  0.00  0.00           D
ATOM    420 D     CV B   1      -6.605  45.962   3.869  0.00  0.00           D
ATOM    421 D     CV B   1      -5.605  45.962   3.869  0.00  0.00           D
ATOM    422 D     CV B   1      -4.605  45.962   3.869  0.00  0.00           D
ATOM    423 D     CV B   1      -3.605  45.962   3.869  0.00  0.00           D
ATOM    424 D     CV B   1      -2.605  45.962   3.869  0.00  0.00           D
ATOM    425 D     CV B   1      -1.605  45.962   3.869  0.00  0.00           D
ATOM    426 D     CV B   1      -0.605  45.962   3.869  0.00  0.00           D
ATOM    427 D     CV B   1       0.395  45.962   3.869  0.00  0.00           D
ATOM    428 D     CV B   1      -4.605  46.962   3.869  0.00  0.00           D
ATOM    429 D     CV B   1      -3.605  46.962   3.869  0.00  0.00           D
ATOM    430 D     CV B   1      -2.605  46.962   3.869  0.00  0.00           D
ATOM    431 D     CV B   1      -1.605  46.962   3.869  0.00  0.00           D
ATOM    432 D     CV B   1      -0.605  46.962   3.869  0.00  0.00           D
ATOM    433 D     CV B   1       0.395  46.962   3.869  0.00  0.00           D
ATOM    434 D     CV B   1       1.395  46.962   3.869  0.00  0.00           D
ATOM    435 D     CV B   1       1.395  47.962   3.869  0.00  0.00           D
ATOM    436 D     CV B   1      -6.605  41.962   4.869  0.00  0.00           D
ATOM    437 D     CV B   1      -5.605  41.962   4.869  0.00  0.00           D
ATOM    438 D     CV B   1      -4.605  41.962   4.869  0.00  0.00           D
ATOM    439 D     CV B   1      -3.605  41.962   4.869  0.00  0.00           D
ATOM    440 D     CV B   1      -2.605  41.962   4.869  0.00  0.00           D
ATOM    441 D     CV B   1      -1.605  41.962   4.869  0.00  0.00           D
ATOM    442 D     CV B   1      -0.605  41.962   4.869  0.00  0.00           D
ATOM    443 D     CV B   1       0.395  41.962   4.869  0.00  0.00           D
ATOM    444 D     CV B   1       1.395  41.962   4.869  0.00  0.00           D
ATOM    445 D     CV B   1       2.395  41.962   4.869  0.00  0.00           D
ATOM    446 D     CV B   1       3.395  41.962   4.869  0.00  0.00           D
ATOM    447 D     CV B   1      -5.605  42.962   4.869  0.00  0.00           D
ATOM    448 D     CV B   1      -4.605  42.962   4.869  0.00  0.00           D
ATOM    449 D     CV B   1      -3.605  42.962   4.869  0.00  0.00           D
ATOM    450 D     CV B   1      -2.605  42.962   4.869  0.00  0.00           D
ATOM    451 D     CV B   1      -1.605  42.962   4.869  0.00  0.00           D
ATOM    452 D     CV B   1      -0.605  42.962   4.869  0.00  0.00           D
ATOM    453 D     CV B   1       0.395  42.962   4.869  0.00  0.00           D
ATOM    454 D     CV B   1       1.395  42.962   4.869  0.00  0.00           D
ATOM    455 D     CV B   1       2.395  42.962   4.869  0.00  0.00           D
ATOM    456 D     CV B   1      -5.605  43.962   4.869  0.00  0.00           D
ATOM    457 D     CV B   1      -4.605  43.962   4.869  0.00  0.00           D
ATOM    458 D     CV B   1      -3.605  43.962   4.869  0.00  0.00           D
ATOM    459 D     CV B   1      -2.605  43.962   4.869  0.00  0.00           D
ATOM    460 D     CV B   1      -1.605  43.962   4.869  0.00  0.00           D
ATOM    461 D     CV B   1      -0.605  43.962   4.869  0.00  0.00           D
ATOM    462 D     CV B   1       0.395  43.962   4.869  0.00  0.00           D
ATOM    463 D     CV B   1       1.395  43.962   4.869  0.00  0.00           D
ATOM    464 D     CV B   1       2.395  43.962   4.869  0.00  0.00           D
ATOM    465 D     CV B   1      -4.605  44.962   4.869  0.00  0.00           D
ATOM    466 D     CV B   1      -3.605  44.962   4.869  0.00  0.00           D
ATOM    467 D     CV B   1      -2.605  44.962   4.869  0.00  0.00           D
ATOM    468 D     CV B   1      -1.605  44.962   4.869  0.00  0.00           D
ATOM    469 D     CV B   1      -0.605  44.962   4.869  0.00  0.00           D
ATOM    470 D     CV B   1       0.395  44.962   4.869  0.00  0.00           D
ATOM    471 D     CV B   1       1.395  44.962   4.869  0.00  0.00           D
ATOM    472 D     CV B   1      -8.605  45.962   4.869  0.00  0.00           D
ATOM    473 D     CV B   1      -7.605  45.962   4.869  0.00  0.00           D
ATOM    474 D     CV B   1      -6.605  45.962   4.869  0.00  0.00           D
ATOM    475 D     CV B   1      -5.605  45.962   4.869  0.00  0.00           D
ATOM    476 D     CV B   1      -4.605  45.962   4.869  0.00  0.00           D
ATOM    477 D     CV B   1      -3.605  45.962   4.869  0.00  0.00           D
ATOM    478 D     CV B   1      -2.605  45.962   4.869  0.00  0.00           D
ATOM    479 D     CV B   1      -1.605  45.962   4.869  0.00  0.00           D
ATOM    480 D     CV B   1      -0.605  45.962   4.869  0.00  0.00           D
ATOM    481 D     CV B   1       0.395  45.962   4.869  0.00  0.00           D
ATOM    482 D     CV B   1       1.395  45.962   4.869  0.00  0.00           D
ATOM    483 D     CV B   1       2.395  45.962   4.869  0.00  0.00           D
ATOM    484 D     CV B   1       3.395  45.962   4.869  0.00  0.00           D
ATOM    485 D     CV B   1       4.395  45.962   4.869  0.00  0.00           D
ATOM    486 D     CV B   1       5.395  45.962   4.869  0.00  0.00           D
ATOM    487 D     CV B   1      -4.605  46.962   4.869  0.00  0.00           D
ATOM    488 D     CV B   1      -3.605  46.962   4.869  0.00  0.00           D
ATOM    489 D     CV B   1      -2.605  46.962   4.869  0.00  0.00           D
ATOM    490 D     CV B   1      -1.605  46.962   4.869  0.00  0.00           D
ATOM    491 D     CV B   1      -0.605  46.962   4.869  0.00  0.00           D
ATOM    492 D     CV B   1       0.395  46.962   4.869  0.00  0.00           D
ATOM    493 D     CV B   1       1.395  46.962   4.869  0.00  0.00           D
ATOM    494 D     CV B   1      -4.605  41.962   5.869  0.00  0.00           D
ATOM    495 D     CV B   1      -3.605  41.962   5.869  0.00  0.00           D
ATOM    496 D     CV B   1      -2.605  41.962   5.869  0.00  0.00           D
ATOM    497 D     CV B   1      -1.605  41.962   5.869  0.00  0.00           D
ATOM    498 D     CV B   1      -0.605  41.962   5.869  0.00  0.00           D
ATOM    499 D     CV B   1       0.395  41.962   5.869  0.00  0.00           D
ATOM    500 D     CV B   1       1.395  41.962   5.869  0.00  0.00           D
ATOM    501 D     CV B   1       2.395  41.962   5.869  0.00  0.00           D
ATOM    502 D     CV B   1      -4.605  42.962   5.869  0.00  0.00           D
ATOM    503 D     CV B   1      -3.605  42.962   5.869  0.00  0.00           D
ATOM    504 D     CV B   1      -2.605  42.962   5.869  0.00  0.00           D
ATOM    505 D     CV B   1      -1.605  42.962   5.869  0.00  0.00           D
ATOM    506 D     CV B   1      -0.605  42.962   5.869  0.00  0.00           D
ATOM    507 D     CV B   1       0.395  42.962   5.869  0.00  0.00           D
ATOM    508 D     CV B   1       1.395  42.962   5.869  0.00  0.00           D
ATOM    509 D     CV B   1       2.395  42.962   5.869  0.00  0.00           D
ATOM    510 D     CV B   1      -3.605  43.962   5.869  0.00  0.00           D
ATOM    511 D     CV B   1      -2.605  43.962   5.869  0.00  0.00           D
ATOM    512 D     CV B   1      -1.605  43.962   5.869  0.00  0.00           D
ATOM    513 D     CV B   1      -0.605  43.962   5.869  0.00  0.00           D
ATOM    514 D     CV B   1       0.395  43.962   5.869  0.00  0.00           D
ATOM    515 D     CV B   1       1.395  43.962   5.869  0.00  0.00           D
ATOM    516 D     CV B   1       2.395  43.962   5.869  0.00  0.00           D
ATOM    517 D     CV B   1      -3.605  44.962   5.869  0.00  0.00           D
ATOM    518 D     CV B   1      -2.605  44.962   5.869  0.00  0.00           D
ATOM    519 D     CV B   1      -1.605  44.962   5.869  0.00  0.00           D
ATOM    520 D     CV B   1      -0.605  44.962   5.869  0.00  0.00           D
ATOM    521 D     CV B   1       0.395  44.962   5.869  0.00  0.00           D
ATOM    522 D     CV B   1       1.395  44.962   5.869  0.00  0.00           D
ATOM    523 D     CV B   1       2.395  44.962   5.869  0.00  0.00           D
ATOM    524 D     CV B   1      -3.605  45.962   5.869  0.00  0.00           D
ATOM    525 D     CV B   1      -2.605  45.962   5.869  0.00  0.00           D
ATOM    526 D     CV B   1      -1.605  45.962   5.869  0.00  0.00           D
ATOM    527 D     CV B   1      -0.605  45.962   5.869  0.00  0.00           D
ATOM    528 D     CV B   1       0.395  45.962   5.869  0.00  0.00           D
ATOM    529 D     CV B   1       1.395  45.962   5.869  0.00  0.00           D
ATOM    530 D     CV B   1       2.395  45.962   5.869  0.00  0.00           D
ATOM    531 D     CV B   1       3.395  45.962   5.869  0.00  0.00           D
ATOM    532 D     CV B   1      -4.605  46.962   5.869  0.00  0.00           D
ATOM    533 D     CV B   1      -3.605  46.962   5.869  0.00  0.00           D
ATOM    534 D     CV B   1      -2.605  46.962   5.869  0.00  0.00           D
ATOM    535 D     CV B   1      -1.605  46.962   5.869  0.00  0.00           D
ATOM    536 D     CV B   1      -0.605  46.962   5.869  0.00  0.00           D
ATOM    537 D     CV B   1       0.395  46.962   5.869  0.00  0.00           D
ATOM    538 D     CV B   1       1.395  46.962   5.869  0.00  0.00           D
ATOM    539 D     CV B   1      -4.605  47.962   5.869  0.00  0.00           D
ATOM    540 D     CV B   1      -4.605  40.962   6.869  0.00  0.00           D
ATOM    541 D     CV B   1      -3.605  40.962   6.869  0.00  0.00           D
ATOM    542 D     CV B   1      -2.605  40.962   6.869  0.00  0.00           D
ATOM    543 D     CV B   1      -1.605  40.962   6.869  0.00  0.00           D
ATOM    544 D     CV B   1      -0.605  40.962   6.869  0.00  0.00           D
ATOM    545 D     CV B   1       0.395  40.962   6.869  0.00  0.00           D
ATOM    546 D     CV B   1      -4.605  41.962   6.869  0.00  0.00           D
ATOM    547 D     CV B   1      -3.605  41.962   6.869  0.00  0.00           D
ATOM    548 D     CV B   1      -2.605  41.962   6.869  0.00  0.00           D
ATOM    549 D     CV B   1      -1.605  41.962   6.869  0.00  0.00           D
ATOM    550 D     CV B   1      -0.605  41.962   6.869  0.00  0.00           D
ATOM    551 D     CV B   1       0.395  41.962   6.869  0.00  0.00           D
ATOM    552 D     CV B   1       1.395  41.962   6.869  0.00  0.00           D
ATOM    553 D     CV B   1      -3.605  42.962   6.869  0.00  0.00           D
ATOM    554 D     CV B   1      -2.605  42.962   6.869  0.00  0.00           D
ATOM    555 D     CV B   1      -1.605  42.962   6.869  0.00  0.00           D
ATOM    556 D     CV B   1      -0.605  42.962   6.869  0.00  0.00           D
ATOM    557 D     CV B   1       0.395  42.962   6.869  0.00  0.00           D
ATOM    558 D     CV B   1      -3.605  43.962   6.869  0.00  0.00           D
ATOM    559 D     CV B   1      -2.605  43.962   6.869  0.00  0.00           D
ATOM    560 D     CV B   1      -1.605  43.962   6.869  0.00  0.00           D
ATOM    561 D     CV B   1      -0.605  43.962   6.869  0.00  0.00           D
ATOM    562 D     CV B   1       0.395  43.962   6.869  0.00  0.00           D
ATOM    563 D     CV B   1      -2.605  44.962   6.869  0.00  0.00           D
ATOM    564 D     CV B   1      -1.605  44.962   6.869  0.00  0.00           D
ATOM    565 D     CV B   1      -0.605  44.962   6.869  0.00  0.00           D
ATOM    566 D     CV B   1       0.395  44.962   6.869  0.00  0.00           D
ATOM    567 D     CV B   1      -2.605  45.962   6.869  0.00  0.00           D
ATOM    568 D     CV B   1      -1.605  45.962   6.869  0.00  0.00           D
ATOM    569 D     CV B   1      -0.605  45.962   6.869  0.00  0.00           D
ATOM    570 D     CV B   1       0.395  45.962   6.869  0.00  0.00           D
ATOM    571 D     CV B   1       1.395  45.962   6.869  0.00  0.00           D
ATOM    572 D     CV B   1       2.395  45.962   6.869  0.00  0.00           D
ATOM    573 D     CV B   1      -2.605  46.962   6.869  0.00  0.00           D
ATOM    574 D     CV B   1      -1.605  46.962   6.869  0.00  0.00           D
ATOM    575 D     CV B   1      -0.605  46.962   6.869  0.00  0.00           D
ATOM    576 D     CV B   1       0.395  46.962   6.869  0.00  0.00           D
ATOM    577 D     CV B   1       1.395  46.962   6.869  0.00  0.00           D
ATOM    578 D     CV B   1       1.395  47.962   6.869  0.00  0.00           D
ATOM    579 D     CV B   1      -3.605  39.962   7.869  0.00  0.00           D
ATOM    580 D     CV B   1      -2.605  39.962   7.869  0.00  0.00           D
ATOM    581 D     CV B   1      -3.605  40.962   7.869  0.00  0.00           D
ATOM    582 D     CV B   1      -0.605  40.962   7.869  0.00  0.00           D
ATOM    583 D     CV B   1       0.395  40.962   7.869  0.00  0.00           D
ATOM    584 D     CV B   1      -3.605  41.962   7.869  0.00  0.00           D
ATOM    585 D     CV B   1      -2.605  41.962   7.869  0.00  0.00           D
ATOM    586 D     CV B   1      -0.605  41.962   7.869  0.00  0.00           D
ATOM    587 D     CV B   1      -3.605  42.962   7.869  0.00  0.00           D
ATOM    588 D     CV B   1      -2.605  42.962   7.869  0.00  0.00           D
ATOM    589 D     CV B   1      -1.605  42.962   7.869  0.00  0.00           D
ATOM    590 D     CV B   1      -0.605  42.962   7.869  0.00  0.00           D
ATOM    591 D     CV B   1      -2.605  43.962   7.869  0.00  0.00           D
ATOM    592 D     CV B   1      -1.605  43.962   7.869  0.00  0.00           D
ATOM    593 D     CV B   1      -0.605  43.962   7.869  0.00  0.00           D
ATOM    594 D     CV B   1      -2.605  44.962   7.869  0.00  0.00           D
ATOM    595 D     CV B   1      -1.605  44.962   7.869  0.00  0.00           D
ATOM    596 D     CV B   1      -2.605  45.962   7.869  0.00  0.00           D
ATOM    597 D     CV B   1      -1.605  45.962   7.869  0.00  0.00           D
ATOM    598 D     CV B   1      -0.605  45.962   7.869  0.00  0.00           D
ATOM    599 D     CV B   1      -2.605  46.962   7.869  0.00  0.00           D
ATOM    600 D     CV B   1      -1.605  46.962   7.869  0.00  0.00           D
ATOM    601 D     CV B   1      -0.605  46.962   7.869  0.00  0.00           D
ATOM    602 D     CV B   1       0.395  46.962   7.869  0.00  0.00           D
ATOM    603 D     CV B   1      -2.605  47.962   7.869  0.00  0.00           D
ATOM    604 D     CV B   1      -1.605  47.962   7.869  0.00  0.00           D
ATOM    605 D     CV B   1      -0.605  47.962   7.869  0.00  0.00           D
ATOM    606 D     CV B   1       0.395  47.962   7.869  0.00  0.00           D
ATOM    607 D     CV B   1       1.395  47.962   7.869  0.00  0.00           D
ATOM    608 D     CV B   1       1.395  48.962   7.869  0.00  0.00           D
ATOM    609 D     CV B   1      -3.605  42.962   8.869  0.00  0.00           D
ATOM    610 D     CV B   1      -2.605  42.962   8.869  0.00  0.00           D
ATOM    611 D     CV B   1      -2.605  43.962   8.869  0.00  0.00           D
ATOM    612 D     CV B   1      -1.605  43.962   8.869  0.00  0.00           D
ATOM    613 D     CV B   1      -2.605  44.962   8.869  0.00  0.00           D
ATOM    614 D     CV B   1      -1.605  44.962   8.869  0.00  0.00           D
ATOM    615 D     CV B   1      -2.605  45.962   8.869  0.00  0.00           D
ATOM    616 D     CV B   1      -1.605  45.962   8.869  0.00  0.00           D
ATOM    617 D     CV B   1      -1.605  46.962   8.869  0.00  0.00           D
ATOM    618 D     CV B   1      -0.605  46.962   8.869  0.00  0.00           D
ATOM    619 D     CV B   1      -2.605  47.962   8.869  0.00  0.00           D
ATOM    620 D     CV B   1      -1.605  47.962   8.869  0.00  0.00           D
ATOM    621 D     CV B   1      -0.605  47.962   8.869  0.00  0.00           D
ATOM    622 D     CV B   1      -2.605  43.962   9.869  0.00  0.00           D
ATOM    623 D     CV B   1      -1.605  45.962   9.869  0.00  0.00           D
ATOM    624 D     CV B   1      -1.605  46.962   9.869  0.00  0.00           D
ATOM    625 D     CV B   1      -1.605  47.962   9.869  0.00  0.00           D
