# Supplementary material for: CageCavityCalc (C3): A Computational Tool for Calculating and Visualizing Cavities in Molecular Cages
Source: J Chem Inf Model. 2024 Jul 9;64(14):5604–16. doi: 10.1021/acs.jcim.4c00355 (PMC11267575; doi:10.1021/acs.jcim.4c00355)
Supplement: Supplementary file 2 — ci4c00355_si_002.zip [file ci4c00355_si_002.zip › CageCavityCalc-v.1.0.5/CageCavityCalc/examples/13_cages_review/41586_2016_BFnature20771_MOESM527_ESM.pdb]

HEADER
REMARK Spartan'20 exported Molecule 1
HETATM    1  C   UNK  0001      31.749  83.100  -0.875
HETATM    2  C   UNK  0001      33.141  83.063  -0.990
HETATM    3  N   UNK  0001      33.910  83.364   0.090
HETATM    4  C   UNK  0001      33.354  83.695   1.270
HETATM    5  C   UNK  0001      31.962  83.754   1.428
HETATM    6  C   UNK  0001      31.112  83.452   0.349
HETATM    7  C   UNK  0001      29.610  83.416   0.565
HETATM    8  C   UNK  0001      28.599  82.975  -0.285
HETATM    9  O   UNK  0001      28.878  82.357  -1.465
HETATM   10  C   UNK  0001      28.892  80.961  -1.552
HETATM   11  Se  UNK  0001      28.907  84.128   2.078
HETATM   12  C   UNK  0001      25.713  83.452  -1.537
HETATM   13  O   UNK  0001      26.167  82.732  -0.429
HETATM   14  C   UNK  0001      27.295  83.129   0.233
HETATM   15  C   UNK  0001      27.237  83.739   1.472
HETATM   16  C   UNK  0001      25.991  84.180   2.235
HETATM   17  C   UNK  0001      26.101  84.672   3.559
HETATM   18  C   UNK  0001      24.944  84.951   4.308
HETATM   19  N   UNK  0001      23.706  84.760   3.804
HETATM   20  C   UNK  0001      23.552  84.283   2.551
HETATM   21  C   UNK  0001      24.673  83.989   1.745
HETATM   22  C   UNK  0001      14.651  88.508  12.902
HETATM   23  C   UNK  0001      14.336  89.030  14.169
HETATM   24  N   UNK  0001      15.325  89.412  15.018
HETATM   25  C   UNK  0001      16.607  89.287  14.615
HETATM   26  C   UNK  0001      16.981  88.780  13.363
HETATM   27  C   UNK  0001      15.985  88.368  12.456
HETATM   28  C   UNK  0001      16.395  87.854  11.088
HETATM   29  C   UNK  0001      15.611  87.531   9.980
HETATM   30  O   UNK  0001      14.248  87.641   9.965
HETATM   31  C   UNK  0001      13.706  88.795   9.389
HETATM   32  Se  UNK  0001      18.160  87.611  10.705
HETATM   33  C   UNK  0001      15.384  85.480   7.360
HETATM   34  O   UNK  0001      15.699  86.796   7.676
HETATM   35  C   UNK  0001      16.322  87.141   8.828
HETATM   36  C   UNK  0001      17.699  87.097   9.009
HETATM   37  C   UNK  0001      18.746  86.634   8.007
HETATM   38  C   UNK  0001      20.124  86.730   8.324
HETATM   39  C   UNK  0001      21.105  86.333   7.403
HETATM   40  N   UNK  0001      20.768  85.848   6.179
HETATM   41  C   UNK  0001      19.464  85.745   5.834
HETATM   42  C   UNK  0001      18.446  86.134   6.712
HETATM   43  C   UNK  0001      13.040  90.933  20.503
HETATM   44  C   UNK  0001      13.267  90.565  19.179
HETATM   45  N   UNK  0001      14.527  90.463  18.675
HETATM   46  C   UNK  0001      15.589  90.705  19.495
HETATM   47  C   UNK  0001      15.413  91.102  20.820
HETATM   48  C   UNK  0001      14.117  91.212  21.396
HETATM   49  C   UNK  0001      13.948  91.653  22.835
HETATM   50  C   UNK  0001      12.783  91.969  23.541
HETATM   51  O   UNK  0001      11.560  92.028  22.936
HETATM   52  C   UNK  0001      10.930  93.240  22.677
HETATM   53  Se  UNK  0001      15.406  91.690  23.950
HETATM   54  C   UNK  0001      10.945  91.741  26.118
HETATM   55  O   UNK  0001      11.970  92.601  25.758
HETATM   56  C   UNK  0001      12.974  92.263  24.894
HETATM   57  C   UNK  0001      14.300  92.167  25.326
HETATM   58  C   UNK  0001      14.878  92.270  26.722
HETATM   59  C   UNK  0001      16.285  92.219  26.881
HETATM   60  C   UNK  0001      16.849  92.292  28.162
HETATM   61  N   UNK  0001      16.065  92.395  29.270
HETATM   62  C   UNK  0001      14.717  92.425  29.155
HETATM   63  C   UNK  0001      14.095  92.358  27.903
HETATM   64  C   UNK  0001      22.827  89.133  40.197
HETATM   65  C   UNK  0001      24.065  88.978  40.830
HETATM   66  N   UNK  0001      25.208  89.434  40.255
HETATM   67  C   UNK  0001      25.178  90.044  39.060
HETATM   68  C   UNK  0001      23.969  90.227  38.369
HETATM   69  C   UNK  0001      22.753  89.787  38.945
HETATM   70  C   UNK  0001      21.464  90.073  38.202
HETATM   71  C   UNK  0001      20.167  89.875  38.642
HETATM   72  O   UNK  0001      19.852  89.309  39.837
HETATM   73  C   UNK  0001      19.384  88.008  39.938
HETATM   74  Se  UNK  0001      21.530  90.830  36.533
HETATM   75  C   UNK  0001      17.259  90.940  38.945
HETATM   76  O   UNK  0001      17.860  90.147  37.980
HETATM   77  C   UNK  0001      19.186  90.257  37.707
HETATM   78  C   UNK  0001      19.691  90.808  36.526
HETATM   79  C   UNK  0001      18.944  91.242  35.288
HETATM   80  C   UNK  0001      19.677  91.682  34.165
HETATM   81  C   UNK  0001      19.003  92.131  33.013
HETATM   82  N   UNK  0001      17.655  92.094  32.941
HETATM   83  C   UNK  0001      16.908  91.646  33.992
HETATM   84  C   UNK  0001      17.530  91.205  35.173
HETATM   85  C   UNK  0001      15.706  88.207  30.998
HETATM   86  C   UNK  0001      15.706  89.588  31.199
HETATM   87  N   UNK  0001      16.798  90.308  30.840
HETATM   88  C   UNK  0001      17.882  89.706  30.293
HETATM   89  C   UNK  0001      17.926  88.324  30.077
HETATM   90  C   UNK  0001      16.820  87.523  30.451
HETATM   91  C   UNK  0001      16.878  86.017  30.206
HETATM   92  C   UNK  0001      15.985  85.017  30.580
HETATM   93  O   UNK  0001      14.952  85.231  31.444
HETATM   94  C   UNK  0001      13.626  85.010  31.113
HETATM   95  Se  UNK  0001      18.124  85.378  29.030
HETATM   96  C   UNK  0001      14.248  82.438  29.558
HETATM   97  O   UNK  0001      15.442  82.673  30.206
HETATM   98  C   UNK  0001      16.212  83.768  29.976
HETATM   99  C   UNK  0001      17.310  83.739  29.112
HETATM  100  C   UNK  0001      17.845  82.548  28.335
HETATM  101  C   UNK  0001      19.047  82.629  27.600
HETATM  102  C   UNK  0001      19.530  81.564  26.823
HETATM  103  N   UNK  0001      18.842  80.388  26.794
HETATM  104  C   UNK  0001      17.669  80.270  27.442
HETATM  105  C   UNK  0001      17.135  81.321  28.205
HETATM  106  C   UNK  0001      13.992  86.046  18.272
HETATM  107  C   UNK  0001      13.985  87.318  17.682
HETATM  108  N   UNK  0001      15.105  88.052  17.523
HETATM  109  C   UNK  0001      16.285  87.560  17.969
HETATM  110  C   UNK  0001      16.358  86.289  18.545
HETATM  111  C   UNK  0001      15.215  85.480  18.718
HETATM  112  C   UNK  0001      15.296  84.283  19.654
HETATM  113  C   UNK  0001      14.351  83.276  19.841
HETATM  114  O   UNK  0001      13.106  83.313  19.294
HETATM  115  C   UNK  0001      12.842  83.173  17.926
HETATM  116  Se  UNK  0001      16.864  83.915  20.538
HETATM  117  C   UNK  0001      12.769  81.262  21.583
HETATM  118  O   UNK  0001      14.007  81.145  20.964
HETATM  119  C   UNK  0001      14.798  82.210  20.662
HETATM  120  C   UNK  0001      16.094  82.357  21.137
HETATM  121  C   UNK  0001      16.878  81.498  22.116
HETATM  122  C   UNK  0001      18.226  81.843  22.389
HETATM  123  C   UNK  0001      18.944  81.093  23.325
HETATM  124  N   UNK  0001      18.373  80.087  24.030
HETATM  125  C   UNK  0001      17.083  79.741  23.814
HETATM  126  C   UNK  0001      16.322  80.439  22.864
HETATM  127  C   UNK  0001      22.585  73.414  16.098
HETATM  128  C   UNK  0001      23.442  73.231  15.004
HETATM  129  N   UNK  0001      24.394  74.157  14.730
HETATM  130  C   UNK  0001      24.541  75.252  15.522
HETATM  131  C   UNK  0001      23.698  75.494  16.616
HETATM  132  C   UNK  0001      22.688  74.553  16.933
HETATM  133  C   UNK  0001      21.794  74.811  18.142
HETATM  134  C   UNK  0001      20.761  74.010  18.632
HETATM  135  O   UNK  0001      20.241  72.996  17.883
HETATM  136  C   UNK  0001      20.658  71.673  17.984
HETATM  137  Se  UNK  0001      22.299  76.111  19.337
HETATM  138  C   UNK  0001      19.618  72.525  21.281
HETATM  139  O   UNK  0001      19.354  73.723  20.604
HETATM  140  C   UNK  0001      20.329  74.377  19.913
HETATM  141  C   UNK  0001      21.017  75.457  20.474
HETATM  142  C   UNK  0001      20.570  76.332  21.640
HETATM  143  C   UNK  0001      21.384  77.419  22.029
HETATM  144  C   UNK  0001      21.083  78.139  23.195
HETATM  145  N   UNK  0001      20.028  77.794  23.973
HETATM  146  C   UNK  0001      19.215  76.765  23.642
HETATM  147  C   UNK  0001      19.472  76.030  22.475
HETATM  148  C   UNK  0001      21.567  81.248   5.891
HETATM  149  C   UNK  0001      21.501  82.519   5.301
HETATM  150  N   UNK  0001      22.241  83.540   5.776
HETATM  151  C   UNK  0001      23.061  83.342   6.841
HETATM  152  C   UNK  0001      23.156  82.086   7.446
HETATM  153  C   UNK  0001      22.438  80.961   6.971
HETATM  154  C   UNK  0001      22.578  79.594   7.619
HETATM  155  C   UNK  0001      21.918  78.411   7.288
HETATM  156  O   UNK  0001      21.054  78.301   6.237
HETATM  157  C   UNK  0001      21.442  77.588   5.085
HETATM  158  Se  UNK  0001      23.691  79.323   9.053
HETATM  159  C   UNK  0001      20.468  75.781   8.367
HETATM  160  O   UNK  0001      21.742  76.060   7.878
HETATM  161  C   UNK  0001      22.277  77.294   8.065
HETATM  162  C   UNK  0001      23.186  77.574   9.073
HETATM  163  C   UNK  0001      23.823  76.618  10.066
HETATM  164  C   UNK  0001      24.746  77.147  10.987
HETATM  165  C   UNK  0001      25.295  76.295  11.966
HETATM  166  N   UNK  0001      24.929  74.994  12.053
HETATM  167  C   UNK  0001      24.057  74.451  11.189
HETATM  168  C   UNK  0001      23.501  75.252  10.181
HETATM  169  C   UNK  0001      32.526  68.697  20.993
HETATM  170  C   UNK  0001      33.713  68.741  21.727
HETATM  171  N   UNK  0001      34.313  69.931  21.986
HETATM  172  C   UNK  0001      33.764  71.085  21.554
HETATM  173  C   UNK  0001      32.599  71.092  20.777
HETATM  174  C   UNK  0001      31.932  69.880  20.489
HETATM  175  C   UNK  0001      30.760  69.909  19.524
HETATM  176  C   UNK  0001      29.933  68.873  19.092
HETATM  177  O   UNK  0001      30.006  67.617  19.625
HETATM  178  C   UNK  0001      29.010  67.080  20.431
HETATM  179  Se  UNK  0001      30.401  71.467  18.632
HETATM  180  C   UNK  0001      28.423  67.595  16.400
HETATM  181  O   UNK  0001      28.145  68.359  17.538
HETATM  182  C   UNK  0001      29.017  69.241  18.099
HETATM  183  C   UNK  0001      29.097  70.578  17.696
HETATM  184  C   UNK  0001      28.196  71.328  16.731
HETATM  185  C   UNK  0001      28.394  72.716  16.515
HETATM  186  C   UNK  0001      27.669  73.378  15.508
HETATM  187  N   UNK  0001      26.761  72.724  14.759
HETATM  188  C   UNK  0001      26.548  71.394  14.903
HETATM  189  C   UNK  0001      27.259  70.696  15.868
HETATM  190  C   UNK  0001      28.555  71.960  10.728
HETATM  191  C   UNK  0001      27.413  72.283  11.477
HETATM  192  N   UNK  0001      27.347  73.444  12.168
HETATM  193  C   UNK  0001      28.372  74.318  12.139
HETATM  194  C   UNK  0001      29.544  74.032  11.434
HETATM  195  C   UNK  0001      29.669  72.827  10.699
HETATM  196  C   UNK  0001      31.024  72.415  10.167
HETATM  197  C   UNK  0001      31.324  71.298   9.375
HETATM  198  O   UNK  0001      30.357  70.431   8.958
HETATM  199  C   UNK  0001      29.830  70.556   7.676
HETATM  200  Se  UNK  0001      32.533  73.392  10.496
HETATM  201  C   UNK  0001      33.434  68.991   8.900
HETATM  202  O   UNK  0001      33.141  70.181   8.223
HETATM  203  C   UNK  0001      32.665  71.210   8.972
HETATM  204  C   UNK  0001      33.493  72.202   9.490
HETATM  205  C   UNK  0001      34.995  72.349   9.361
HETATM  206  C   UNK  0001      35.632  73.547   9.764
HETATM  207  C   UNK  0001      37.009  73.708   9.620
HETATM  208  N   UNK  0001      37.793  72.702   9.145
HETATM  209  C   UNK  0001      37.222  71.541   8.756
HETATM  210  C   UNK  0001      35.837  71.335   8.842
HETATM  211  C   UNK  0001      39.221  74.142   5.171
HETATM  212  C   UNK  0001      39.566  73.451   6.337
HETATM  213  N   UNK  0001      39.617  74.091   7.532
HETATM  214  C   UNK  0001      39.324  75.406   7.604
HETATM  215  C   UNK  0001      38.972  76.148   6.467
HETATM  216  C   UNK  0001      38.936  75.523   5.200
HETATM  217  C   UNK  0001      38.562  76.339   3.962
HETATM  218  C   UNK  0001      38.569  75.935   2.638
HETATM  219  O   UNK  0001      39.112  74.752   2.235
HETATM  220  C   UNK  0001      38.357  73.642   1.903
HETATM  221  Se  UNK  0001      37.793  78.000   4.165
HETATM  222  C   UNK  0001      39.009  76.266  -0.371
HETATM  223  O   UNK  0001      37.925  76.684   0.392
HETATM  224  C   UNK  0001      38.005  76.868   1.745
HETATM  225  C   UNK  0001      37.544  78.029   2.354
HETATM  226  C   UNK  0001      36.980  79.264   1.687
HETATM  227  C   UNK  0001      36.804  80.432   2.465
HETATM  228  C   UNK  0001      36.306  81.608   1.875
HETATM  229  N   UNK  0001      36.079  81.659   0.536
HETATM  230  C   UNK  0001      36.277  80.572  -0.242
HETATM  231  C   UNK  0001      36.731  79.359   0.305
HETATM  232  C   UNK  0001      39.602  69.909  12.125
HETATM  233  C   UNK  0001      39.756  70.593  10.915
HETATM  234  N   UNK  0001      39.822  71.945  10.872
HETATM  235  C   UNK  0001      39.764  72.680  11.995
HETATM  236  C   UNK  0001      39.573  72.048  13.233
HETATM  237  C   UNK  0001      39.515  70.644  13.334
HETATM  238  C   UNK  0001      39.192  69.998  14.655
HETATM  239  C   UNK  0001      39.331  68.660  14.989
HETATM  240  O   UNK  0001      39.683  67.705  14.083
HETATM  241  C   UNK  0001      38.672  66.845  13.636
HETATM  242  Se  UNK  0001      38.650  70.975  16.095
HETATM  243  C   UNK  0001      38.064  66.176  16.343
HETATM  244  O   UNK  0001      39.053  67.066  16.775
HETATM  245  C   UNK  0001      38.994  68.351  16.314
HETATM  246  C   UNK  0001      38.606  69.439  17.088
HETATM  247  C   UNK  0001      38.064  69.461  18.502
HETATM  248  C   UNK  0001      37.961  70.688  19.193
HETATM  249  C   UNK  0001      37.353  70.762  20.460
HETATM  250  N   UNK  0001      36.914  69.645  21.079
HETATM  251  C   UNK  0001      37.016  68.440  20.474
HETATM  252  C   UNK  0001      37.588  68.315  19.193
HETATM  253  C   UNK  0001      31.932  72.959  33.013
HETATM  254  C   UNK  0001      31.456  73.944  33.877
HETATM  255  N   UNK  0001      31.361  75.237  33.488
HETATM  256  C   UNK  0001      31.727  75.597  32.236
HETATM  257  C   UNK  0001      32.211  74.642  31.329
HETATM  258  C   UNK  0001      32.328  73.282  31.689
HETATM  259  C   UNK  0001      32.841  72.268  30.677
HETATM  260  C   UNK  0001      33.039  70.901  30.825
HETATM  261  O   UNK  0001      32.753  70.196  31.962
HETATM  262  C   UNK  0001      31.867  69.138  32.020
HETATM  263  Se  UNK  0001      33.354  72.827  29.006
HETATM  264  C   UNK  0001      32.841  67.991  29.371
HETATM  265  O   UNK  0001      33.830  68.925  29.659
HETATM  266  C   UNK  0001      33.573  70.262  29.688
HETATM  267  C   UNK  0001      33.808  71.107  28.623
HETATM  268  C   UNK  0001      34.299  70.732  27.226
HETATM  269  C   UNK  0001      34.526  71.739  26.262
HETATM  270  C   UNK  0001      34.987  71.408  24.995
HETATM  271  N   UNK  0001      35.280  70.130  24.678
HETATM  272  C   UNK  0001      35.097  69.138  25.571
HETATM  273  C   UNK  0001      34.614  69.410  26.852
HETATM  274  C   UNK  0001      20.966  76.802  28.637
HETATM  275  C   UNK  0001      20.146  77.331  27.644
HETATM  276  N   UNK  0001      20.614  78.257  26.765
HETATM  277  C   UNK  0001      21.896  78.683  26.837
HETATM  278  C   UNK  0001      22.768  78.169  27.802
HETATM  279  C   UNK  0001      22.314  77.228  28.752
HETATM  280  C   UNK  0001      23.288  76.648  29.760
HETATM  281  C   UNK  0001      23.076  75.568  30.609
HETATM  282  O   UNK  0001      21.955  74.811  30.566
HETATM  283  C   UNK  0001      20.944  75.016  31.516
HETATM  284  Se  UNK  0001      24.885  77.478  30.111
HETATM  285  C   UNK  0001      23.222  74.355  33.532
HETATM  286  O   UNK  0001      24.057  74.362  32.466
HETATM  287  C   UNK  0001      24.101  75.362  31.559
HETATM  288  C   UNK  0001      25.164  76.258  31.459
HETATM  289  C   UNK  0001      26.424  76.302  32.294
HETATM  290  C   UNK  0001      27.427  77.265  32.034
HETATM  291  C   UNK  0001      28.592  77.302  32.812
HETATM  292  N   UNK  0001      28.834  76.383  33.762
HETATM  293  C   UNK  0001      27.911  75.428  34.036
HETATM  294  C   UNK  0001      26.717  75.369  33.330
HETATM  295  C   UNK  0001      28.387  78.536  37.764
HETATM  296  C   UNK  0001      28.973  77.530  36.972
HETATM  297  N   UNK  0001      29.823  77.853  35.979
HETATM  298  C   UNK  0001      30.116  79.154  35.734
HETATM  299  C   UNK  0001      29.559  80.190  36.497
HETATM  300  C   UNK  0001      28.680  79.910  37.577
HETATM  301  C   UNK  0001      28.043  81.027  38.383
HETATM  302  C   UNK  0001      27.156  80.888  39.448
HETATM  303  O   UNK  0001      26.651  79.690  39.852
HETATM  304  C   UNK  0001      27.039  79.212  41.104
HETATM  305  Se  UNK  0001      28.533  82.784  38.179
HETATM  306  C   UNK  0001      24.665  81.902  40.902
HETATM  307  O   UNK  0001      26.013  82.130  41.205
HETATM  308  C   UNK  0001      26.885  82.078  40.154
HETATM  309  C   UNK  0001      27.486  83.202  39.621
HETATM  310  C   UNK  0001      27.251  84.643  40.024
HETATM  311  C   UNK  0001      27.852  85.679  39.276
HETATM  312  C   UNK  0001      27.691  87.009  39.679
HETATM  313  N   UNK  0001      27.046  87.332  40.816
HETATM  314  C   UNK  0001      26.490  86.362  41.579
HETATM  315  C   UNK  0001      26.577  85.017  41.219
HETATM  316  C   UNK  0001      30.094  89.287  44.127
HETATM  317  C   UNK  0001      28.826  89.184  43.537
HETATM  318  N   UNK  0001      28.643  89.228  42.198
HETATM  319  C   UNK  0001      29.720  89.382  41.392
HETATM  320  C   UNK  0001      31.009  89.507  41.939
HETATM  321  C   UNK  0001      31.251  89.434  43.335
HETATM  322  C   UNK  0001      32.628  89.713  43.897
HETATM  323  C   UNK  0001      33.009  89.610  45.221
HETATM  324  O   UNK  0001      32.211  89.030  46.171
HETATM  325  C   UNK  0001      32.160  87.641  46.200
HETATM  326  Se  UNK  0001      33.954  90.485  42.896
HETATM  327  C   UNK  0001      34.137  90.448  47.899
HETATM  328  O   UNK  0001      34.811  90.007  46.776
HETATM  329  C   UNK  0001      34.313  90.066  45.509
HETATM  330  C   UNK  0001      34.987  90.595  44.415
HETATM  331  C   UNK  0001      36.386  91.168  44.329
HETATM  332  C   UNK  0001      36.958  91.462  43.062
HETATM  333  C   UNK  0001      38.233  92.020  42.947
HETATM  334  N   UNK  0001      39.002  92.234  44.041
HETATM  335  C   UNK  0001      38.496  91.976  45.279
HETATM  336  C   UNK  0001      37.214  91.455  45.437
HETATM  337  C   UNK  0001      42.445  89.257  44.473
HETATM  338  C   UNK  0001      42.005  90.588  44.501
HETATM  339  N   UNK  0001      41.558  91.183  43.379
HETATM  340  C   UNK  0001      41.507  90.507  42.213
HETATM  341  C   UNK  0001      41.954  89.184  42.141
HETATM  342  C   UNK  0001      42.452  88.523  43.278
HETATM  343  C   UNK  0001      42.848  87.068  43.148
HETATM  344  C   UNK  0001      43.273  86.179  44.127
HETATM  345  O   UNK  0001      43.463  86.553  45.423
HETATM  346  C   UNK  0001      44.716  86.700  45.999
HETATM  347  Se  UNK  0001      42.701  86.259  41.516
HETATM  348  C   UNK  0001      44.979  83.981  45.336
HETATM  349  O   UNK  0001      43.932  83.856  44.458
HETATM  350  C   UNK  0001      43.500  84.871  43.652
HETATM  351  C   UNK  0001      43.251  84.702  42.299
HETATM  352  C   UNK  0001      43.463  83.445  41.464
HETATM  353  C   UNK  0001      43.089  83.408  40.111
HETATM  354  C   UNK  0001      43.338  82.262  39.333
HETATM  355  N   UNK  0001      43.932  81.167  39.852
HETATM  356  C   UNK  0001      44.305  81.152  41.162
HETATM  357  C   UNK  0001      44.078  82.269  41.968
HETATM  358  C   UNK  0001      40.877  77.669  39.535
HETATM  359  C   UNK  0001      42.166  78.220  39.535
HETATM  360  N   UNK  0001      42.547  79.109  38.585
HETATM  361  C   UNK  0001      41.676  79.462  37.620
HETATM  362  C   UNK  0001      40.372  78.962  37.577
HETATM  363  C   UNK  0001      39.925  78.037  38.556
HETATM  364  C   UNK  0001      38.526  77.449  38.441
HETATM  365  C   UNK  0001      37.830  76.670  39.348
HETATM  366  O   UNK  0001      38.401  76.148  40.471
HETATM  367  C   UNK  0001      38.687  74.774  40.456
HETATM  368  Se  UNK  0001      37.463  77.890  37.017
HETATM  369  C   UNK  0001      35.419  75.715  41.061
HETATM  370  O   UNK  0001      35.698  75.553  39.722
HETATM  371  C   UNK  0001      36.511  76.339  38.988
HETATM  372  C   UNK  0001      36.115  76.905  37.764
HETATM  373  C   UNK  0001      34.760  76.817  37.087
HETATM  374  C   UNK  0001      34.614  77.309  35.777
HETATM  375  C   UNK  0001      33.368  77.243  35.130
HETATM  376  N   UNK  0001      32.284  76.714  35.749
HETATM  377  C   UNK  0001      32.387  76.251  37.016
HETATM  378  C   UNK  0001      33.595  76.295  37.721
HETATM  379  C   UNK  0001      45.946  76.214  36.713
HETATM  380  C   UNK  0001      45.434  77.103  37.663
HETATM  381  N   UNK  0001      44.877  78.272  37.275
HETATM  382  C   UNK  0001      44.804  78.602  35.965
HETATM  383  C   UNK  0001      45.302  77.750  34.986
HETATM  384  C   UNK  0001      45.888  76.515  35.331
HETATM  385  C   UNK  0001      46.408  75.619  34.237
HETATM  386  C   UNK  0001      46.789  74.289  34.280
HETATM  387  O   UNK  0001      46.760  73.525  35.418
HETATM  388  C   UNK  0001      47.932  73.106  36.123
HETATM  389  Se  UNK  0001      46.620  76.324  32.561
HETATM  390  C   UNK  0001      46.716  71.519  32.653
HETATM  391  O   UNK  0001      47.675  72.496  32.913
HETATM  392  C   UNK  0001      47.287  73.789  33.071
HETATM  393  C   UNK  0001      47.250  74.700  32.006
HETATM  394  C   UNK  0001      47.858  74.539  30.624
HETATM  395  C   UNK  0001      47.521  75.450  29.602
HETATM  396  C   UNK  0001      48.056  75.318  28.320
HETATM  397  N   UNK  0001      48.884  74.289  28.018
HETATM  398  C   UNK  0001      49.228  73.392  28.968
HETATM  399  C   UNK  0001      48.737  73.488  30.278
HETATM  400  C   UNK  0001      47.089  71.019  25.614
HETATM  401  C   UNK  0001      48.210  71.820  25.859
HETATM  402  N   UNK  0001      48.159  73.165  25.715
HETATM  403  C   UNK  0001      46.994  73.745  25.340
HETATM  404  C   UNK  0001      45.844  72.996  25.081
HETATM  405  C   UNK  0001      45.859  71.585  25.182
HETATM  406  C   UNK  0001      44.562  70.798  25.067
HETATM  407  C   UNK  0001      44.379  69.424  25.196
HETATM  408  O   UNK  0001      45.397  68.572  25.470
HETATM  409  C   UNK  0001      46.005  68.403  26.722
HETATM  410  Se  UNK  0001      42.994  71.666  24.669
HETATM  411  C   UNK  0001      42.818  66.926  26.175
HETATM  412  O   UNK  0001      42.650  67.712  25.052
HETATM  413  C   UNK  0001      43.045  69.013  24.995
HETATM  414  C   UNK  0001      42.152  70.042  24.707
HETATM  415  C   UNK  0001      40.657  69.946  24.433
HETATM  416  C   UNK  0001      39.932  71.114  24.102
HETATM  417  C   UNK  0001      38.606  71.041  23.685
HETATM  418  N   UNK  0001      37.961  69.851  23.642
HETATM  419  C   UNK  0001      38.621  68.697  23.901
HETATM  420  C   UNK  0001      39.969  68.719  24.275
HETATM  421  C   UNK  0001      53.455  75.575  15.537
HETATM  422  C   UNK  0001      53.572  76.302  14.342
HETATM  423  N   UNK  0001      52.979  77.515  14.198
HETATM  424  C   UNK  0001      52.254  78.037  15.205
HETATM  425  C   UNK  0001      52.100  77.361  16.429
HETATM  426  C   UNK  0001      52.715  76.097  16.631
HETATM  427  C   UNK  0001      52.518  75.369  17.946
HETATM  428  C   UNK  0001      52.994  74.105  18.301
HETATM  429  O   UNK  0001      53.800  73.407  17.451
HETATM  430  C   UNK  0001      55.177  73.503  17.682
HETATM  431  Se  UNK  0001      51.558  76.085  19.307
HETATM  432  C   UNK  0001      52.854  71.254  19.625
HETATM  433  O   UNK  0001      53.096  72.518  20.143
HETATM  434  C   UNK  0001      52.679  73.694  19.611
HETATM  435  C   UNK  0001      51.895  74.605  20.330
HETATM  436  C   UNK  0001      51.294  74.451  21.712
HETATM  437  C   UNK  0001      50.759  75.568  22.389
HETATM  438  C   UNK  0001      50.320  75.457  23.714
HETATM  439  N   UNK  0001      50.378  74.289  24.405
HETATM  440  C   UNK  0001      50.869  73.187  23.785
HETATM  441  C   UNK  0001      51.316  73.245  22.461
HETATM  442  C   UNK  0001      43.976  72.731   8.785
HETATM  443  C   UNK  0001      42.606  72.496   8.684
HETATM  444  N   UNK  0001      41.705  73.392   9.173
HETATM  445  C   UNK  0001      42.137  74.517   9.764
HETATM  446  C   UNK  0001      43.507  74.803   9.908
HETATM  447  C   UNK  0001      44.474  73.914   9.404
HETATM  448  C   UNK  0001      45.954  74.149   9.649
HETATM  449  C   UNK  0001      47.016  73.437   9.101
HETATM  450  O   UNK  0001      46.804  72.305   8.382
HETATM  451  C   UNK  0001      46.078  72.283   7.172
HETATM  452  Se  UNK  0001      46.532  75.619  10.568
HETATM  453  C   UNK  0001      49.932  72.253   9.433
HETATM  454  O   UNK  0001      49.448  73.451   8.929
HETATM  455  C   UNK  0001      48.283  74.002   9.361
HETATM  456  C   UNK  0001      48.247  75.163  10.138
HETATM  457  C   UNK  0001      49.404  75.891  10.786
HETATM  458  C   UNK  0001      49.170  77.045  11.578
HETATM  459  C   UNK  0001      50.232  77.801  12.067
HETATM  460  N   UNK  0001      51.529  77.478  11.837
HETATM  461  C   UNK  0001      51.792  76.383  11.088
HETATM  462  C   UNK  0001      50.774  75.590  10.555
HETATM  463  C   UNK  0001      53.821  80.219   8.698
HETATM  464  C   UNK  0001      53.829  79.470   9.879
HETATM  465  N   UNK  0001      52.928  79.719  10.858
HETATM  466  C   UNK  0001      51.997  80.697  10.714
HETATM  467  C   UNK  0001      51.961  81.490   9.548
HETATM  468  C   UNK  0001      52.876  81.248   8.497
HETATM  469  C   UNK  0001      52.913  82.225   7.331
HETATM  470  C   UNK  0001      53.814  82.277   6.265
HETATM  471  O   UNK  0001      54.913  81.468   6.265
HETATM  472  C   UNK  0001      54.935  80.263   5.574
HETATM  473  Se  UNK  0001      51.529  83.401   7.102
HETATM  474  C   UNK  0001      55.528  83.761   4.063
HETATM  475  O   UNK  0001      54.173  83.423   4.106
HETATM  476  C   UNK  0001      53.470  83.188   5.258
HETATM  477  C   UNK  0001      52.290  83.886   5.513
HETATM  478  C   UNK  0001      51.682  85.003   4.696
HETATM  479  C   UNK  0001      50.598  85.745   5.215
HETATM  480  C   UNK  0001      49.954  86.700   4.437
HETATM  481  N   UNK  0001      50.334  86.943   3.156
HETATM  482  C   UNK  0001      51.367  86.259   2.623
HETATM  483  C   UNK  0001      52.056  85.289   3.357
HETATM  484  C   UNK  0001      46.965  85.921  -0.098
HETATM  485  C   UNK  0001      48.049  86.641   0.421
HETATM  486  N   UNK  0001      47.961  87.163   1.673
HETATM  487  C   UNK  0001      46.847  86.994   2.422
HETATM  488  C   UNK  0001      45.734  86.311   1.932
HETATM  489  C   UNK  0001      45.778  85.716   0.637
HETATM  490  C   UNK  0001      44.503  85.135   0.046
HETATM  491  C   UNK  0001      44.364  84.371  -1.105
HETATM  492  O   UNK  0001      45.404  84.092  -1.940
HETATM  493  C   UNK  0001      46.078  82.886  -1.811
HETATM  494  Se  UNK  0001      42.914  85.282   0.926
HETATM  495  C   UNK  0001      42.716  83.680  -3.653
HETATM  496  O   UNK  0001      42.760  83.092  -2.387
HETATM  497  C   UNK  0001      43.075  83.856  -1.307
HETATM  498  C   UNK  0001      42.137  84.239  -0.357
HETATM  499  C   UNK  0001      40.643  84.033  -0.400
HETATM  500  C   UNK  0001      39.844  84.430   0.694
HETATM  501  C   UNK  0001      38.452  84.283   0.622
HETATM  502  N   UNK  0001      37.852  83.724  -0.443
HETATM  503  C   UNK  0001      38.577  83.320  -1.523
HETATM  504  C   UNK  0001      39.969  83.474  -1.523
HETATM  505  C   UNK  0001      42.364  96.282  -2.156
HETATM  506  C   UNK  0001      41.133  96.929  -2.070
HETATM  507  N   UNK  0001      40.430  96.988  -0.918
HETATM  508  C   UNK  0001      40.928  96.422   0.205
HETATM  509  C   UNK  0001      42.137  95.731   0.161
HETATM  510  C   UNK  0001      42.928  95.658  -1.005
HETATM  511  C   UNK  0001      44.137  94.739  -1.062
HETATM  512  C   UNK  0001      45.060  94.563  -2.084
HETATM  513  O   UNK  0001      45.009  95.298  -3.236
HETATM  514  C   UNK  0001      45.492  96.598  -3.250
HETATM  515  Se  UNK  0001      44.503  93.622   0.347
HETATM  516  C   UNK  0001      46.818  92.358  -3.682
HETATM  517  O   UNK  0001      47.053  93.270  -2.689
HETATM  518  C   UNK  0001      46.056  93.608  -1.811
HETATM  519  C   UNK  0001      45.932  92.976  -0.587
HETATM  520  C   UNK  0001      46.855  91.925   0.018
HETATM  521  C   UNK  0001      46.796  91.631   1.400
HETATM  522  C   UNK  0001      47.580  90.617   1.961
HETATM  523  N   UNK  0001      48.430  89.897   1.184
HETATM  524  C   UNK  0001      48.532  90.147  -0.141
HETATM  525  C   UNK  0001      47.763  91.153  -0.745
HETATM  526  C   UNK  0001      35.771  86.987  -2.761
HETATM  527  C   UNK  0001      35.698  85.686  -2.243
HETATM  528  N   UNK  0001      35.647  85.458  -0.918
HETATM  529  C   UNK  0001      35.661  86.480  -0.026
HETATM  530  C   UNK  0001      35.749  87.803  -0.472
HETATM  531  C   UNK  0001      35.749  88.089  -1.868
HETATM  532  C   UNK  0001      35.984  89.522  -2.300
HETATM  533  C   UNK  0001      35.859  90.080  -3.567
HETATM  534  O   UNK  0001      35.544  89.324  -4.661
HETATM  535  C   UNK  0001      36.504  88.684  -5.482
HETATM  536  Se  UNK  0001      36.460  90.771  -1.054
HETATM  537  C   UNK  0001      36.848  91.991  -5.870
HETATM  538  O   UNK  0001      36.093  92.204  -4.762
HETATM  539  C   UNK  0001      36.137  91.455  -3.625
HETATM  540  C   UNK  0001      36.474  92.020  -2.387
HETATM  541  C   UNK  0001      36.899  93.453  -2.127
HETATM  542  C   UNK  0001      37.082  93.902  -0.803
HETATM  543  C   UNK  0001      37.573  95.180  -0.515
HETATM  544  N   UNK  0001      37.903  96.018  -1.523
HETATM  545  C   UNK  0001      37.764  95.628  -2.804
HETATM  546  C   UNK  0001      37.280  94.365  -3.135
HETATM  547  C   UNK  0001      34.731  99.192  -2.056
HETATM  548  C   UNK  0001      36.086  98.884  -2.084
HETATM  549  N   UNK  0001      36.716  98.450  -0.976
HETATM  550  C   UNK  0001      36.035  98.296   0.176
HETATM  551  C   UNK  0001      34.672  98.612   0.277
HETATM  552  C   UNK  0001      33.976  99.045  -0.861
HETATM  553  C   UNK  0001      32.482  99.295  -0.789
HETATM  554  C   UNK  0001      31.639  99.744  -1.811
HETATM  555  O   UNK  0001      32.116 100.126  -3.020
HETATM  556  C   UNK  0001      32.086 101.397  -3.466
HETATM  557  Se  UNK  0001      31.537  98.869   0.714
HETATM  558  C   UNK  0001      28.863  99.237  -3.279
HETATM  559  O   UNK  0001      29.310 100.140  -2.329
HETATM  560  C   UNK  0001      30.284  99.773  -1.451
HETATM  561  C   UNK  0001      30.006  99.332  -0.155
HETATM  562  C   UNK  0001      28.680  99.354   0.593
HETATM  563  C   UNK  0001      28.629  98.950   1.947
HETATM  564  C   UNK  0001      27.435  99.016   2.681
HETATM  565  N   UNK  0001      26.277  99.435   2.105
HETATM  566  C   UNK  0001      26.284  99.839   0.809
HETATM  567  C   UNK  0001      27.456  99.817   0.046
HETATM  568  C   UNK  0001      22.753  96.172   1.558
HETATM  569  C   UNK  0001      23.200  97.480   1.716
HETATM  570  N   UNK  0001      24.006  97.811   2.753
HETATM  571  C   UNK  0001      24.372  96.863   3.645
HETATM  572  C   UNK  0001      23.948  95.533   3.530
HETATM  573  C   UNK  0001      23.112  95.143   2.450
HETATM  574  C   UNK  0001      22.607  93.718   2.378
HETATM  575  C   UNK  0001      21.992  93.086   1.299
HETATM  576  O   UNK  0001      21.449  93.777   0.248
HETATM  577  C   UNK  0001      20.065  93.938   0.205
HETATM  578  Se  UNK  0001      23.156  92.491   3.622
HETATM  579  C   UNK  0001      19.962  90.521   0.449
HETATM  580  O   UNK  0001      21.288  90.933   0.406
HETATM  581  C   UNK  0001      21.852  91.690   1.400
HETATM  582  C   UNK  0001      22.446  91.175   2.551
HETATM  583  C   UNK  0001      22.321  89.765   3.113
HETATM  584  C   UNK  0001      22.834  89.507   4.408
HETATM  585  C   UNK  0001      22.753  88.221   4.955
HETATM  586  N   UNK  0001      22.241  87.193   4.236
HETATM  587  C   UNK  0001      21.764  87.384   2.983
HETATM  588  C   UNK  0001      21.801  88.662   2.393
HETATM  589  C   UNK  0001      17.787 103.690  11.189
HETATM  590  C   UNK  0001      17.538 104.101  12.499
HETATM  591  N   UNK  0001      18.321 103.682  13.521
HETATM  592  C   UNK  0001      19.347 102.845  13.276
HETATM  593  C   UNK  0001      19.662 102.433  11.981
HETATM  594  C   UNK  0001      18.871 102.830  10.872
HETATM  595  C   UNK  0001      19.193 102.367   9.461
HETATM  596  C   UNK  0001      18.439 102.580   8.310
HETATM  597  O   UNK  0001      17.245 103.227   8.338
HETATM  598  C   UNK  0001      17.098 104.505   7.820
HETATM  599  Se  UNK  0001      20.754 101.500   9.048
HETATM  600  C   UNK  0001      17.252 101.654   5.589
HETATM  601  O   UNK  0001      18.468 102.249   5.891
HETATM  602  C   UNK  0001      19.039 102.139   7.115
HETATM  603  C   UNK  0001      20.270 101.514   7.295
HETATM  604  C   UNK  0001      21.186 100.956   6.237
HETATM  605  C   UNK  0001      22.373 100.295   6.625
HETATM  606  C   UNK  0001      23.296  99.876   5.646
HETATM  607  N   UNK  0001      23.076 100.074   4.322
HETATM  608  C   UNK  0001      21.962 100.736   3.904
HETATM  609  C   UNK  0001      21.025 101.191   4.840
HETATM  610  C   UNK  0001      13.465  93.674  15.796
HETATM  611  C   UNK  0001      13.516  92.285  15.940
HETATM  612  N   UNK  0001      14.710  91.690  16.170
HETATM  613  C   UNK  0001      15.809  92.454  16.314
HETATM  614  C   UNK  0001      15.801  93.850  16.170
HETATM  615  C   UNK  0001      14.593  94.526  15.896
HETATM  616  C   UNK  0001      14.549  96.047  15.796
HETATM  617  C   UNK  0001      13.465  96.870  15.479
HETATM  618  O   UNK  0001      12.197  96.429  15.249
HETATM  619  C   UNK  0001      11.098  96.767  15.968
HETATM  620  Se  UNK  0001      16.072  97.047  16.039
HETATM  621  C   UNK  0001      12.747  99.854  13.924
HETATM  622  O   UNK  0001      12.820  99.192  15.133
HETATM  623  C   UNK  0001      13.758  98.244  15.421
HETATM  624  C   UNK  0001      15.091  98.546  15.695
HETATM  625  C   UNK  0001      15.728  99.913  15.853
HETATM  626  C   UNK  0001      17.127  99.979  16.098
HETATM  627  C   UNK  0001      17.794 101.206  16.040
HETATM  628  N   UNK  0001      17.157 102.345  15.695
HETATM  629  C   UNK  0001      15.831 102.330  15.421
HETATM  630  C   UNK  0001      15.113 101.132  15.493
HETATM  631  C   UNK  0001      17.003 105.490  19.222
HETATM  632  C   UNK  0001      17.083 105.159  17.869
HETATM  633  N   UNK  0001      18.168 104.498  17.394
HETATM  634  C   UNK  0001      19.171 104.145  18.229
HETATM  635  C   UNK  0001      19.135 104.461  19.582
HETATM  636  C   UNK  0001      18.028 105.137  20.129
HETATM  637  C   UNK  0001      18.080 105.600  21.583
HETATM  638  C   UNK  0001      17.091 106.203  22.346
HETATM  639  O   UNK  0001      15.875 106.541  21.828
HETATM  640  C   UNK  0001      14.798 105.666  22.015
HETATM  641  Se  UNK  0001      19.559 105.233  22.583
HETATM  642  C   UNK  0001      16.336 108.297  24.750
HETATM  643  O   UNK  0001      16.534 106.923  24.592
HETATM  644  C   UNK  0001      17.406 106.364  23.714
HETATM  645  C   UNK  0001      18.688 105.931  24.045
HETATM  646  C   UNK  0001      19.479 106.034  25.340
HETATM  647  C   UNK  0001      20.776 105.461  25.369
HETATM  648  C   UNK  0001      21.479 105.402  26.578
HETATM  649  N   UNK  0001      20.973 105.923  27.730
HETATM  650  C   UNK  0001      19.750 106.497  27.730
HETATM  651  C   UNK  0001      18.995 106.563  26.550
HETATM  652  C   UNK  0001      16.226  96.407  32.049
HETATM  653  C   UNK  0001      16.043  95.026  31.977
HETATM  654  N   UNK  0001      16.959  94.240  31.358
HETATM  655  C   UNK  0001      18.072  94.783  30.811
HETATM  656  C   UNK  0001      18.292  96.165  30.854
HETATM  657  C   UNK  0001      17.354  97.032  31.459
HETATM  658  C   UNK  0001      17.662  98.509  31.588
HETATM  659  C   UNK  0001      16.966  99.450  32.351
HETATM  660  O   UNK  0001      15.985  99.119  33.244
HETATM  661  C   UNK  0001      16.212  99.156  34.611
HETATM  662  Se  UNK  0001      18.922  99.317  30.546
HETATM  663  C   UNK  0001      15.435 102.051  32.668
HETATM  664  O   UNK  0001      16.798 101.801  32.855
HETATM  665  C   UNK  0001      17.391 100.780  32.178
HETATM  666  C   UNK  0001      18.417 100.934  31.243
HETATM  667  C   UNK  0001      19.157 102.198  30.868
HETATM  668  C   UNK  0001      20.351 102.139  30.120
HETATM  669  C   UNK  0001      21.054 103.307  29.803
HETATM  670  N   UNK  0001      20.651 104.527  30.235
HETATM  671  C   UNK  0001      19.523 104.630  30.969
HETATM  672  C   UNK  0001      18.768 103.499  31.300
HETATM  673  C   UNK  0001      22.702 106.886  33.589
HETATM  674  C   UNK  0001      22.065 106.864  32.351
HETATM  675  N   UNK  0001      22.534 106.122  31.315
HETATM  676  C   UNK  0001      23.625 105.358  31.531
HETATM  677  C   UNK  0001      24.328 105.387  32.740
HETATM  678  C   UNK  0001      23.860 106.122  33.863
HETATM  679  C   UNK  0001      24.680 106.203  35.130
HETATM  680  C   UNK  0001      24.394 106.916  36.296
HETATM  681  O   UNK  0001      23.354 107.790  36.382
HETATM  682  C   UNK  0001      22.043 107.423  36.699
HETATM  683  Se  UNK  0001      26.131 105.115  35.371
HETATM  684  C   UNK  0001      24.614 106.541  39.693
HETATM  685  O   UNK  0001      25.142 107.202  38.599
HETATM  686  C   UNK  0001      25.266 106.644  37.361
HETATM  687  C   UNK  0001      26.255 105.710  37.087
HETATM  688  C   UNK  0001      27.405 105.240  37.951
HETATM  689  C   UNK  0001      28.365 104.358  37.404
HETATM  690  C   UNK  0001      29.368 103.807  38.210
HETATM  691  N   UNK  0001      29.500 104.145  39.506
HETATM  692  C   UNK  0001      28.607 104.983  40.096
HETATM  693  C   UNK  0001      27.559 105.527  39.333
HETATM  694  C   UNK  0001      28.350 100.456  42.558
HETATM  695  C   UNK  0001      29.061 101.617  42.256
HETATM  696  N   UNK  0001      29.779 101.720  41.118
HETATM  697  C   UNK  0001      29.823 100.684  40.240
HETATM  698  C   UNK  0001      29.105  99.508  40.485
HETATM  699  C   UNK  0001      28.328  99.361  41.665
HETATM  700  C   UNK  0001      27.632  98.031  41.925
HETATM  701  C   UNK  0001      26.629  97.730  42.846
HETATM  702  O   UNK  0001      26.079  98.678  43.652
HETATM  703  C   UNK  0001      26.519  98.825  44.977
HETATM  704  Se  UNK  0001      28.160  96.540  41.018
HETATM  705  C   UNK  0001      25.596  95.709  45.077
HETATM  706  O   UNK  0001      25.310  95.878  43.724
HETATM  707  C   UNK  0001      26.255  96.378  42.875
HETATM  708  C   UNK  0001      26.951  95.555  41.982
HETATM  709  C   UNK  0001      26.958  94.034  41.939
HETATM  710  C   UNK  0001      27.552  93.358  40.845
HETATM  711  C   UNK  0001      27.478  91.962  40.715
HETATM  712  N   UNK  0001      26.826  91.219  41.637
HETATM  713  C   UNK  0001      26.211  91.822  42.688
HETATM  714  C   UNK  0001      26.255  93.211  42.860
HETATM  715  C   UNK  0001      38.833  96.429  45.063
HETATM  716  C   UNK  0001      39.617  95.276  44.890
HETATM  717  N   UNK  0001      39.844  94.791  43.652
HETATM  718  C   UNK  0001      39.331  95.393  42.558
HETATM  719  C   UNK  0001      38.526  96.532  42.673
HETATM  720  C   UNK  0001      38.269  97.098  43.954
HETATM  721  C   UNK  0001      37.229  98.193  44.055
HETATM  722  C   UNK  0001      36.885  98.987  45.149
HETATM  723  O   UNK  0001      37.383  98.781  46.402
HETATM  724  C   UNK  0001      38.386  99.486  46.978
HETATM  725  Se  UNK  0001      36.350  98.729  42.541
HETATM  726  C   UNK  0001      36.277 102.014  45.984
HETATM  727  O   UNK  0001      35.500 100.875  45.768
HETATM  728  C   UNK  0001      35.940  99.979  44.847
HETATM  729  C   UNK  0001      35.537 100.045  43.523
HETATM  730  C   UNK  0001      34.460 100.912  42.889
HETATM  731  C   UNK  0001      34.299 100.912  41.478
HETATM  732  C   UNK  0001      33.251 101.617  40.874
HETATM  733  N   UNK  0001      32.365 102.315  41.622
HETATM  734  C   UNK  0001      32.497 102.360  42.961
HETATM  735  C   UNK  0001      33.529 101.684  43.623
HETATM  736  C   UNK  0001      33.632 106.636  40.946
HETATM  737  C   UNK  0001      32.548 105.791  41.205
HETATM  738  N   UNK  0001      32.138 104.865  40.312
HETATM  739  C   UNK  0001      32.768 104.740  39.117
HETATM  740  C   UNK  0001      33.859 105.556  38.801
HETATM  741  C   UNK  0001      34.328 106.541  39.708
HETATM  742  C   UNK  0001      35.515 107.415  39.348
HETATM  743  C   UNK  0001      36.145 108.341  40.168
HETATM  744  O   UNK  0001      35.661 108.775  41.363
HETATM  745  C   UNK  0001      35.068 110.039  41.435
HETATM  746  Se  UNK  0001      36.460 107.143  37.803
HETATM  747  C   UNK  0001      38.665 109.546  41.536
HETATM  748  O   UNK  0001      38.035 109.811  40.327
HETATM  749  C   UNK  0001      37.324 108.885  39.636
HETATM  750  C   UNK  0001      37.683 108.370  38.398
HETATM  751  C   UNK  0001      38.789 108.819  37.462
HETATM  752  C   UNK  0001      38.826 108.297  36.152
HETATM  753  C   UNK  0001      39.851 108.686  35.274
HETATM  754  N   UNK  0001      40.811 109.561  35.648
HETATM  755  C   UNK  0001      40.818 110.090  36.900
HETATM  756  C   UNK  0001      39.822 109.730  37.807
HETATM  757  C   UNK  0001      39.251 113.250  33.316
HETATM  758  C   UNK  0001      40.291 112.566  33.935
HETATM  759  N   UNK  0001      40.628 111.317  33.517
HETATM  760  C   UNK  0001      39.947 110.715  32.524
HETATM  761  C   UNK  0001      38.921 111.376  31.833
HETATM  762  C   UNK  0001      38.533 112.677  32.222
HETATM  763  C   UNK  0001      37.441 113.404  31.459
HETATM  764  C   UNK  0001      36.943 114.683  31.718
HETATM  765  O   UNK  0001      37.324 115.403  32.797
HETATM  766  C   UNK  0001      38.240 116.461  32.783
HETATM  767  Se  UNK  0001      36.731 112.691  29.928
HETATM  768  C   UNK  0001      34.511 116.718  31.790
HETATM  769  O   UNK  0001      35.419 116.365  30.811
HETATM  770  C   UNK  0001      36.020 115.138  30.753
HETATM  771  C   UNK  0001      35.771 114.234  29.717
HETATM  772  C   UNK  0001      34.760 114.330  28.594
HETATM  773  C   UNK  0001      34.518 113.176  27.802
HETATM  774  C   UNK  0001      33.793 113.250  26.622
HETATM  775  N   UNK  0001      33.324 114.440  26.161
HETATM  776  C   UNK  0001      33.537 115.572  26.881
HETATM  777  C   UNK  0001      34.240 115.550  28.090
HETATM  778  C   UNK  0001      28.629 114.558  26.362
HETATM  779  C   UNK  0001      29.793 114.999  25.729
HETATM  780  N   UNK  0001      30.629 114.132  25.110
HETATM  781  C   UNK  0001      30.335 112.816  25.096
HETATM  782  C   UNK  0001      29.185 112.317  25.715
HETATM  783  C   UNK  0001      28.270 113.191  26.348
HETATM  784  C   UNK  0001      27.083 112.603  27.097
HETATM  785  C   UNK  0001      26.153 113.250  27.903
HETATM  786  O   UNK  0001      26.248 114.580  28.148
HETATM  787  C   UNK  0001      26.006 115.557  27.197
HETATM  788  Se  UNK  0001      26.709 110.825  26.922
HETATM  789  C   UNK  0001      24.175 112.713  30.580
HETATM  790  O   UNK  0001      24.116 112.824  29.198
HETATM  791  C   UNK  0001      25.134 112.412  28.392
HETATM  792  C   UNK  0001      25.244 111.075  27.989
HETATM  793  C   UNK  0001      24.292 109.936  28.291
HETATM  794  C   UNK  0001      24.717 108.591  28.104
HETATM  795  C   UNK  0001      23.904 107.533  28.522
HETATM  796  N   UNK  0001      22.695 107.739  29.112
HETATM  797  C   UNK  0001      22.255 109.002  29.299
HETATM  798  C   UNK  0001      23.032 110.090  28.896
HETATM  799  C   UNK  0001      29.977 114.352  13.420
HETATM  800  C   UNK  0001      29.874 113.617  12.240
HETATM  801  N   UNK  0001      30.233 112.309  12.197
HETATM  802  C   UNK  0001      30.687 111.692  13.305
HETATM  803  C   UNK  0001      30.790 112.375  14.514
HETATM  804  C   UNK  0001      30.482 113.757  14.601
HETATM  805  C   UNK  0001      30.504 114.440  15.954
HETATM  806  C   UNK  0001      30.350 115.792  16.242
HETATM  807  O   UNK  0001      30.042 116.718  15.292
HETATM  808  C   UNK  0001      31.024 117.490  14.702
HETATM  809  Se  UNK  0001      30.936 113.485  17.444
HETATM  810  C   UNK  0001      29.259 118.078  18.027
HETATM  811  O   UNK  0001      30.475 117.394  18.056
HETATM  812  C   UNK  0001      30.585 116.123  17.595
HETATM  813  C   UNK  0001      30.900 115.043  18.401
HETATM  814  C   UNK  0001      31.039 114.999  19.913
HETATM  815  C   UNK  0001      31.368 113.764  20.532
HETATM  816  C   UNK  0001      31.705 113.720  21.900
HETATM  817  N   UNK  0001      31.698 114.837  22.663
HETATM  818  C   UNK  0001      31.390 116.035  22.116
HETATM  819  C   UNK  0001      31.075 116.138  20.748
HETATM  820  C   UNK  0001      19.655 107.739  14.298
HETATM  821  C   UNK  0001      18.856 106.658  14.687
HETATM  822  N   UNK  0001      19.413 105.505  15.133
HETATM  823  C   UNK  0001      20.761 105.372  15.191
HETATM  824  C   UNK  0001      21.596 106.416  14.774
HETATM  825  C   UNK  0001      21.069 107.665  14.342
HETATM  826  C   UNK  0001      21.992 108.657  13.651
HETATM  827  C   UNK  0001      21.728 109.965  13.248
HETATM  828  O   UNK  0001      20.482 110.494  13.190
HETATM  829  C   UNK  0001      19.860 110.656  11.952
HETATM  830  Se  UNK  0001      23.786 108.290  13.530
HETATM  831  C   UNK  0001      22.050 112.346  11.218
HETATM  832  O   UNK  0001      22.783 111.971  12.384
HETATM  833  C   UNK  0001      22.856 110.693  12.816
HETATM  834  C   UNK  0001      24.057 109.987  12.902
HETATM  835  C   UNK  0001      25.427 110.421  12.398
HETATM  836  C   UNK  0001      26.555 109.612  12.643
HETATM  837  C   UNK  0001      27.786 109.870  12.038
HETATM  838  N   UNK  0001      27.933 110.913  11.189
HETATM  839  C   UNK  0001      26.878 111.707  10.901
HETATM  840  C   UNK  0001      25.625 111.486  11.491
HETATM  841  C   UNK  0001      28.145 109.796   6.913
HETATM  842  C   UNK  0001      28.658 110.612   7.935
HETATM  843  N   UNK  0001      29.310 110.083   9.001
HETATM  844  C   UNK  0001      29.471 108.745   9.087
HETATM  845  C   UNK  0001      28.980 107.878   8.094
HETATM  846  C   UNK  0001      28.284 108.393   6.985
HETATM  847  C   UNK  0001      27.647 107.430   5.992
HETATM  848  C   UNK  0001      27.061 107.739   4.768
HETATM  849  O   UNK  0001      26.958 109.024   4.336
HETATM  850  C   UNK  0001      27.911 109.994   4.452
HETATM  851  Se  UNK  0001      27.625 105.637   6.332
HETATM  852  C   UNK  0001      25.273 107.790   2.436
HETATM  853  O   UNK  0001      25.977 106.717   2.854
HETATM  854  C   UNK  0001      26.577 106.614   4.063
HETATM  855  C   UNK  0001      26.783 105.394   4.725
HETATM  856  C   UNK  0001      26.211 104.028   4.365
HETATM  857  C   UNK  0001      26.555 102.889   5.128
HETATM  858  C   UNK  0001      26.109 101.610   4.768
HETATM  859  N   UNK  0001      25.369 101.412   3.645
HETATM  860  C   UNK  0001      25.002 102.470   2.882
HETATM  861  C   UNK  0001      25.398 103.763   3.228
HETATM  862  C   UNK  0001      33.302 112.574   8.554
HETATM  863  C   UNK  0001      31.991 112.441   9.015
HETATM  864  N   UNK  0001      31.647 111.427   9.836
HETATM  865  C   UNK  0001      32.577 110.531  10.239
HETATM  866  C   UNK  0001      33.888 110.590   9.764
HETATM  867  C   UNK  0001      34.306 111.640   8.914
HETATM  868  C   UNK  0001      35.705 111.640   8.324
HETATM  869  C   UNK  0001      36.262 112.610   7.489
HETATM  870  O   UNK  0001      35.551 113.669   7.028
HETATM  871  C   UNK  0001      35.603 114.925   7.633
HETATM  872  Se  UNK  0001      36.929 110.369   8.770
HETATM  873  C   UNK  0001      38.240 113.228   5.042
HETATM  874  O   UNK  0001      38.342 113.257   6.424
HETATM  875  C   UNK  0001      37.624 112.412   7.201
HETATM  876  C   UNK  0001      38.174 111.266   7.777
HETATM  877  C   UNK  0001      39.588 110.722   7.719
HETATM  878  C   UNK  0001      39.903 109.502   8.353
HETATM  879  C   UNK  0001      41.177 108.951   8.266
HETATM  880  N   UNK  0001      42.152 109.517   7.504
HETATM  881  C   UNK  0001      41.895 110.693   6.884
HETATM  882  C   UNK  0001      40.650 111.302   6.985
HETATM  883  C   UNK  0001      42.804 107.401   3.444
HETATM  884  C   UNK  0001      43.295 108.172   4.509
HETATM  885  N   UNK  0001      43.302 107.680   5.762
HETATM  886  C   UNK  0001      42.840 106.431   6.006
HETATM  887  C   UNK  0001      42.335 105.630   4.970
HETATM  888  C   UNK  0001      42.313 106.085   3.631
HETATM  889  C   UNK  0001      41.932 105.145   2.508
HETATM  890  C   UNK  0001      41.793 105.468   1.155
HETATM  891  O   UNK  0001      42.232 106.658   0.651
HETATM  892  C   UNK  0001      43.573 106.908   0.421
HETATM  893  Se  UNK  0001      41.236 103.484   2.868
HETATM  894  C   UNK  0001      39.778 105.145  -1.451
HETATM  895  O   UNK  0001      40.921 104.549  -0.947
HETATM  896  C   UNK  0001      41.185 104.461   0.392
HETATM  897  C   UNK  0001      40.796 103.330   1.104
HETATM  898  C   UNK  0001      40.313 102.007   0.536
HETATM  899  C   UNK  0001      39.859 100.985   1.400
HETATM  900  C   UNK  0001      39.368  99.780   0.881
HETATM  901  N   UNK  0001      39.265  99.567  -0.458
HETATM  902  C   UNK  0001      39.676 100.530  -1.321
HETATM  903  C   UNK  0001      40.188 101.742  -0.846
HETATM  904  C   UNK  0001      53.807 102.940   6.971
HETATM  905  C   UNK  0001      54.649 101.926   7.446
HETATM  906  N   UNK  0001      54.217 101.066   8.382
HETATM  907  C   UNK  0001      52.972 101.206   8.886
HETATM  908  C   UNK  0001      52.085 102.183   8.425
HETATM  909  C   UNK  0001      52.488 103.124   7.446
HETATM  910  C   UNK  0001      51.536 104.226   7.014
HETATM  911  C   UNK  0001      51.682 105.181   6.006
HETATM  912  O   UNK  0001      52.811 105.255   5.243
HETATM  913  C   UNK  0001      52.950 104.557   4.048
HETATM  914  Se  UNK  0001      49.902 104.388   7.816
HETATM  915  C   UNK  0001      49.595 107.055   3.876
HETATM  916  O   UNK  0001      50.510 107.004   4.883
HETATM  917  C   UNK  0001      50.576 106.019   5.819
HETATM  918  C   UNK  0001      49.514 105.769   6.683
HETATM  919  C   UNK  0001      48.254 106.585   6.884
HETATM  920  C   UNK  0001      47.214 106.070   7.705
HETATM  921  C   UNK  0001      45.968 106.695   7.791
HETATM  922  N   UNK  0001      45.661 107.761   7.014
HETATM  923  C   UNK  0001      46.606 108.268   6.179
HETATM  924  C   UNK  0001      47.888 107.702   6.093
HETATM  925  C   UNK  0001      52.466  91.300   2.047
HETATM  926  C   UNK  0001      51.638  90.198   1.788
HETATM  927  N   UNK  0001      50.774  89.750   2.738
HETATM  928  C   UNK  0001      50.686  90.360   3.933
HETATM  929  C   UNK  0001      51.507  91.455   4.236
HETATM  930  C   UNK  0001      52.422  91.962   3.285
HETATM  931  C   UNK  0001      53.169  93.255   3.608
HETATM  932  C   UNK  0001      54.019  94.019   2.825
HETATM  933  O   UNK  0001      54.422  93.674   1.572
HETATM  934  C   UNK  0001      55.660  93.071   1.342
HETATM  935  Se  UNK  0001      52.920  94.049   5.239
HETATM  936  C   UNK  0001      54.766  96.900   1.846
HETATM  937  O   UNK  0001      55.338  96.062   2.810
HETATM  938  C   UNK  0001      54.517  95.180   3.444
HETATM  939  C   UNK  0001      54.034  95.408   4.725
HETATM  940  C   UNK  0001      54.408  96.532   5.661
HETATM  941  C   UNK  0001      53.800  96.635   6.942
HETATM  942  C   UNK  0001      54.158  97.657   7.849
HETATM  943  N   UNK  0001      55.060  98.597   7.489
HETATM  944  C   UNK  0001      55.624  98.568   6.265
HETATM  945  C   UNK  0001      55.316  97.576   5.330
HETATM  946  C   UNK  0001      58.576  97.025  10.109
HETATM  947  C   UNK  0001      57.829  98.053   9.533
HETATM  948  N   UNK  0001      56.547  98.296   9.893
HETATM  949  C   UNK  0001      55.953  97.532  10.843
HETATM  950  C   UNK  0001      56.656  96.474  11.448
HETATM  951  C   UNK  0001      57.990  96.194  11.103
HETATM  952  C   UNK  0001      58.766  95.143  11.880
HETATM  953  C   UNK  0001      60.056  94.666  11.664
HETATM  954  O   UNK  0001      60.869  95.092  10.656
HETATM  955  C   UNK  0001      61.154  94.225   9.620
HETATM  956  Se  UNK  0001      57.982  94.320  13.311
HETATM  957  C   UNK  0001      61.821  91.969  11.664
HETATM  958  O   UNK  0001      61.682  93.079  12.499
HETATM  959  C   UNK  0001      60.466  93.674  12.571
HETATM  960  C   UNK  0001      59.513  93.328  13.521
HETATM  961  C   UNK  0001      59.653  92.432  14.745
HETATM  962  C   UNK  0001      58.495  92.094  15.493
HETATM  963  C   UNK  0001      58.576  91.300  16.631
HETATM  964  N   UNK  0001      59.777  90.815  17.034
HETATM  965  C   UNK  0001      60.905  91.117  16.357
HETATM  966  C   UNK  0001      60.883  91.932  15.220
HETATM  967  C   UNK  0001      60.275  86.149  17.034
HETATM  968  C   UNK  0001      60.524  87.398  17.624
HETATM  969  N   UNK  0001      59.484  88.192  17.955
HETATM  970  C   UNK  0001      58.217  87.803  17.725
HETATM  971  C   UNK  0001      57.917  86.568  17.163
HETATM  972  C   UNK  0001      58.964  85.701  16.775
HETATM  973  C   UNK  0001      58.612  84.363  16.141
HETATM  974  C   UNK  0001      59.426  83.291  15.810
HETATM  975  O   UNK  0001      60.766  83.283  16.084
HETATM  976  C   UNK  0001      61.235  82.548  17.178
HETATM  977  Se  UNK  0001      56.869  84.025  15.686
HETATM  978  C   UNK  0001      59.484  80.675  13.521
HETATM  979  O   UNK  0001      59.382  81.042  14.860
HETATM  980  C   UNK  0001      58.759  82.188  15.249
HETATM  981  C   UNK  0001      57.389  82.379  15.076
HETATM  982  C   UNK  0001      56.378  81.468  14.399
HETATM  983  C   UNK  0001      55.008  81.828  14.399
HETATM  984  C   UNK  0001      54.027  80.954  13.924
HETATM  985  N   UNK  0001      54.349  79.749  13.392
HETATM  986  C   UNK  0001      55.653  79.374  13.334
HETATM  987  C   UNK  0001      56.671  80.212  13.823
HETATM  988  C   UNK  0001      59.177  86.664  29.673
HETATM  989  C   UNK  0001      58.407  86.348  30.811
HETATM  990  N   UNK  0001      57.067  86.480  30.796
HETATM  991  C   UNK  0001      56.459  86.928  29.673
HETATM  992  C   UNK  0001      57.177  87.259  28.536
HETATM  993  C   UNK  0001      58.583  87.104  28.479
HETATM  994  C   UNK  0001      59.345  87.450  27.205
HETATM  995  C   UNK  0001      60.715  87.435  26.981
HETATM  996  O   UNK  0001      61.638  87.237  27.975
HETATM  997  C   UNK  0001      62.561  86.186  28.061
HETATM  998  Se  UNK  0001      58.422  87.758  25.644
HETATM  999  C   UNK  0001      63.425  88.243  26.046
HETATM 1000  O   UNK  0001      62.414  87.663  25.268
HETATM 1001  C   UNK  0001      61.103  87.648  25.643
HETATM 1002  C   UNK  0001      60.034  87.847  24.776
HETATM 1003  C   UNK  0001      60.048  88.236  23.296
HETATM 1004  C   UNK  0001      58.825  88.493  22.648
HETATM 1005  C   UNK  0001      58.803  88.964  21.324
HETATM 1006  N   UNK  0001      59.946  89.103  20.618
HETATM 1007  C   UNK  0001      61.140  88.809  21.180
HETATM 1008  C   UNK  0001      61.213  88.368  22.504
HETATM 1009  C   UNK  0001      53.375  75.817  27.860
HETATM 1010  C   UNK  0001      52.459  74.936  27.298
HETATM 1011  N   UNK  0001      51.279  75.347  26.765
HETATM 1012  C   UNK  0001      50.964  76.662  26.780
HETATM 1013  C   UNK  0001      51.844  77.588  27.370
HETATM 1014  C   UNK  0001      53.082  77.206  27.932
HETATM 1015  C   UNK  0001      54.012  78.228  28.579
HETATM 1016  C   UNK  0001      55.316  78.015  29.011
HETATM 1017  O   UNK  0001      55.939  76.809  28.911
HETATM 1018  C   UNK  0001      56.107  75.972  30.005
HETATM 1019  Se  UNK  0001      53.492  79.954  28.877
HETATM 1020  C   UNK  0001      57.470  78.411  31.243
HETATM 1021  O   UNK  0001      57.213  79.095  30.062
HETATM 1022  C   UNK  0001      55.939  79.146  29.573
HETATM 1023  C   UNK  0001      55.140  80.293  29.616
HETATM 1024  C   UNK  0001      55.433  81.623  30.278
HETATM 1025  C   UNK  0001      54.591  82.740  30.019
HETATM 1026  C   UNK  0001      54.825  83.967  30.652
HETATM 1027  N   UNK  0001      55.858  84.165  31.502
HETATM 1028  C   UNK  0001      56.686  83.129  31.775
HETATM 1029  C   UNK  0001      56.495  81.872  31.185
HETATM 1030  C   UNK  0001      54.473  84.261  35.849
HETATM 1031  C   UNK  0001      55.294  84.834  34.870
HETATM 1032  N   UNK  0001      54.818  85.363  33.719
HETATM 1033  C   UNK  0001      53.484  85.356  33.503
HETATM 1034  C   UNK  0001      52.613  84.775  34.439
HETATM 1035  C   UNK  0001      53.067  84.187  35.648
HETATM 1036  C   UNK  0001      52.122  83.423  36.569
HETATM 1037  C   UNK  0001      52.415  82.850  37.807
HETATM 1038  O   UNK  0001      53.653  82.923  38.369
HETATM 1039  C   UNK  0001      53.924  83.945  39.276
HETATM 1040  Se  UNK  0001      50.356  83.166  36.140
HETATM 1041  C   UNK  0001      52.159  80.528  39.909
HETATM 1042  O   UNK  0001      51.426  81.652  39.679
HETATM 1043  C   UNK  0001      51.323  82.247  38.455
HETATM 1044  C   UNK  0001      50.129  82.291  37.735
HETATM 1045  C   UNK  0001      48.789  81.637  38.023
HETATM 1046  C   UNK  0001      47.653  82.056  37.289
HETATM 1047  C   UNK  0001      46.401  81.476  37.548
HETATM 1048  N   UNK  0001      46.254  80.491  38.455
HETATM 1049  C   UNK  0001      47.316  80.072  39.189
HETATM 1050  C   UNK  0001      48.576  80.638  39.002
HETATM 1051  C   UNK  0001      54.832  96.371  36.612
HETATM 1052  C   UNK  0001      54.093  97.554  36.785
HETATM 1053  N   UNK  0001      52.862  97.686  36.238
HETATM 1054  C   UNK  0001      52.334  96.657  35.533
HETATM 1055  C   UNK  0001      53.038  95.474  35.288
HETATM 1056  C   UNK  0001      54.312  95.283  35.864
HETATM 1057  C   UNK  0001      55.052  93.982  35.648
HETATM 1058  C   UNK  0001      56.334  93.630  36.037
HETATM 1059  O   UNK  0001      57.089  94.416  36.843
HETATM 1060  C   UNK  0001      57.243  94.041  38.182
HETATM 1061  Se  UNK  0001      54.302  92.678  34.593
HETATM 1062  C   UNK  0001      59.162  92.483  35.504
HETATM 1063  O   UNK  0001      57.990  91.851  35.907
HETATM 1064  C   UNK  0001      56.766  92.358  35.590
HETATM 1065  C   UNK  0001      55.836  91.690  34.799
HETATM 1066  C   UNK  0001      55.975  90.323  34.151
HETATM 1067  C   UNK  0001      54.862  89.691  33.532
HETATM 1068  C   UNK  0001      54.928  88.376  33.042
HETATM 1069  N   UNK  0001      56.085  87.670  33.085
HETATM 1070  C   UNK  0001      57.177  88.243  33.647
HETATM 1071  C   UNK  0001      57.162  89.537  34.194
HETATM 1072  C   UNK  0001      44.533  94.967  43.868
HETATM 1073  C   UNK  0001      43.324  94.335  44.170
HETATM 1074  N   UNK  0001      42.467  93.953  43.191
HETATM 1075  C   UNK  0001      42.752  94.188  41.896
HETATM 1076  C   UNK  0001      43.961  94.791  41.536
HETATM 1077  C   UNK  0001      44.877  95.217  42.529
HETATM 1078  C   UNK  0001      46.159  95.893  42.106
HETATM 1079  C   UNK  0001      47.162  96.400  42.918
HETATM 1080  O   UNK  0001      47.133  96.334  44.286
HETATM 1081  C   UNK  0001      48.034  95.482  44.919
HETATM 1082  Se  UNK  0001      46.540  96.121  40.331
HETATM 1083  C   UNK  0001      49.250  98.546  43.695
HETATM 1084  O   UNK  0001      49.338  97.466  42.846
HETATM 1085  C   UNK  0001      48.254  96.944  42.213
HETATM 1086  C   UNK  0001      48.115  96.907  40.830
HETATM 1087  C   UNK  0001      49.038  97.510  39.794
HETATM 1088  C   UNK  0001      48.694  97.473  38.426
HETATM 1089  C   UNK  0001      49.551  98.046  37.476
HETATM 1090  N   UNK  0001      50.715  98.634  37.822
HETATM 1091  C   UNK  0001      51.082  98.678  39.117
HETATM 1092  C   UNK  0001      50.276  98.127  40.111
HETATM 1093  C   UNK  0001      50.349 103.109  37.620
HETATM 1094  C   UNK  0001      51.096 101.933  37.462
HETATM 1095  N   UNK  0001      50.825 101.044  36.468
HETATM 1096  C   UNK  0001      49.814 101.309  35.605
HETATM 1097  C   UNK  0001      49.023 102.455  35.734
HETATM 1098  C   UNK  0001      49.287 103.418  36.742
HETATM 1099  C   UNK  0001      48.422 104.652  36.857
HETATM 1100  C   UNK  0001      48.481 105.674  37.793
HETATM 1101  O   UNK  0001      49.389 105.674  38.815
HETATM 1102  C   UNK  0001      50.562 106.423  38.700
HETATM 1103  Se  UNK  0001      47.097 104.976  35.626
HETATM 1104  C   UNK  0001      46.833 107.599  39.636
HETATM 1105  O   UNK  0001      47.412 107.797  38.383
HETATM 1106  C   UNK  0001      47.565 106.717  37.577
HETATM 1107  C   UNK  0001      46.716 106.526  36.497
HETATM 1108  C   UNK  0001      45.602 107.437  36.037
HETATM 1109  C   UNK  0001      44.782 107.048  34.957
HETATM 1110  C   UNK  0001      43.785 107.915  34.482
HETATM 1111  N   UNK  0001      43.566 109.113  35.072
HETATM 1112  C   UNK  0001      44.320 109.517  36.123
HETATM 1113  C   UNK  0001      45.338 108.694  36.627
HETATM 1114  C   UNK  0001      44.686 112.735  32.006
HETATM 1115  C   UNK  0001      43.990 112.184  33.085
HETATM 1116  N   UNK  0001      43.346 111.001  32.956
HETATM 1117  C   UNK  0001      43.353 110.318  31.790
HETATM 1118  C   UNK  0001      44.042 110.832  30.681
HETATM 1119  C   UNK  0001      44.723 112.067  30.768
HETATM 1120  C   UNK  0001      45.302 112.706  29.517
HETATM 1121  C   UNK  0001      46.078 113.860  29.472
HETATM 1122  O   UNK  0001      46.357 114.565  30.595
HETATM 1123  C   UNK  0001      45.837 115.844  30.796
HETATM 1124  Se  UNK  0001      45.060 111.986  27.855
HETATM 1125  C   UNK  0001      46.884 116.623  28.205
HETATM 1126  O   UNK  0001      47.250 115.322  27.903
HETATM 1127  C   UNK  0001      46.503 114.227  28.176
HETATM 1128  C   UNK  0001      46.064 113.360  27.169
HETATM 1129  C   UNK  0001      46.269 113.456  25.671
HETATM 1130  C   UNK  0001      45.859 112.368  24.865
HETATM 1131  C   UNK  0001      45.917 112.449  23.469
HETATM 1132  N   UNK  0001      46.349 113.573  22.835
HETATM 1133  C   UNK  0001      46.738 114.646  23.570
HETATM 1134  C   UNK  0001      46.701 114.602  24.980
HETATM 1135  C   UNK  0001      43.148 116.351  21.079
HETATM 1136  C   UNK  0001      44.437 115.851  20.906
HETATM 1137  N   UNK  0001      44.679 114.521  20.849
HETATM 1138  C   UNK  0001      43.668 113.632  20.978
HETATM 1139  C   UNK  0001      42.350 114.087  21.137
HETATM 1140  C   UNK  0001      42.049 115.469  21.180
HETATM 1141  C   UNK  0001      40.643 115.925  21.525
HETATM 1142  C   UNK  0001      40.166 117.225  21.597
HETATM 1143  O   UNK  0001      40.943 118.305  21.324
HETATM 1144  C   UNK  0001      40.950 118.923  20.071
HETATM 1145  Se  UNK  0001      39.331 114.719  21.953
HETATM 1146  C   UNK  0001      38.460 119.334  23.181
HETATM 1147  O   UNK  0001      38.189 118.526  22.087
HETATM 1148  C   UNK  0001      38.804 117.321  21.957
HETATM 1149  C   UNK  0001      38.174 116.108  22.202
HETATM 1150  C   UNK  0001      36.760 115.836  22.691
HETATM 1151  C   UNK  0001      36.262 114.514  22.720
HETATM 1152  C   UNK  0001      34.980 114.227  23.195
HETATM 1153  N   UNK  0001      34.159 115.212  23.627
HETATM 1154  C   UNK  0001      34.592 116.498  23.642
HETATM 1155  C   UNK  0001      35.874 116.828  23.195
HETATM 1156  C   UNK  0001      45.683 111.707   9.692
HETATM 1157  C   UNK  0001      45.221 110.906   8.641
HETATM 1158  N   UNK  0001      44.569 109.737   8.871
HETATM 1159  C   UNK  0001      44.349 109.326  10.138
HETATM 1160  C   UNK  0001      44.789 110.090  11.218
HETATM 1161  C   UNK  0001      45.478 111.310  11.045
HETATM 1162  C   UNK  0001      46.034 112.037  12.247
HETATM 1163  C   UNK  0001      46.804 113.198  12.297
HETATM 1164  O   UNK  0001      47.324 113.742  11.160
HETATM 1165  C   UNK  0001      46.906 114.925  10.584
HETATM 1166  Se  UNK  0001      45.500 111.552  13.917
HETATM 1167  C   UNK  0001      49.082 114.609  14.155
HETATM 1168  O   UNK  0001      47.719 114.808  13.895
HETATM 1169  C   UNK  0001      46.965 113.720  13.593
HETATM 1170  C   UNK  0001      46.379 112.978  14.615
HETATM 1171  C   UNK  0001      46.503 113.140  16.112
HETATM 1172  C   UNK  0001      45.859 112.221  16.976
HETATM 1173  C   UNK  0001      45.895 112.375  18.358
HETATM 1174  N   UNK  0001      46.481 113.448  18.920
HETATM 1175  C   UNK  0001      47.097 114.367  18.142
HETATM 1176  C   UNK  0001      47.126 114.242  16.760
HETATM 1177  C   UNK  0001      50.613 112.912  21.554
HETATM 1178  C   UNK  0001      49.389 113.551  21.295
HETATM 1179  N   UNK  0001      48.298 112.846  20.921
HETATM 1180  C   UNK  0001      48.335 111.501  20.820
HETATM 1181  C   UNK  0001      49.536 110.817  21.036
HETATM 1182  C   UNK  0001      50.708 111.501  21.439
HETATM 1183  C   UNK  0001      51.961 110.722  21.799
HETATM 1184  C   UNK  0001      53.155 111.229  22.303
HETATM 1185  O   UNK  0001      53.382 112.574  22.389
HETATM 1186  C   UNK  0001      54.254 113.169  21.482
HETATM 1187  Se  UNK  0001      51.975 108.885  21.799
HETATM 1188  C   UNK  0001      55.455 111.104  24.491
HETATM 1189  O   UNK  0001      55.316 110.553  23.210
HETATM 1190  C   UNK  0001      54.100 110.259  22.677
HETATM 1191  C   UNK  0001      53.660 108.944  22.519
HETATM 1192  C   UNK  0001      54.444 107.658  22.720
HETATM 1193  C   UNK  0001      53.880 106.423  22.317
HETATM 1194  C   UNK  0001      54.620 105.247  22.504
HETATM 1195  N   UNK  0001      55.851 105.240  23.066
HETATM 1196  C   UNK  0001      56.415 106.394  23.469
HETATM 1197  C   UNK  0001      55.726 107.606  23.310
HETATM 1198  C   UNK  0001      58.056 104.351  19.035
HETATM 1199  C   UNK  0001      57.975 104.417  20.431
HETATM 1200  N   UNK  0001      57.001 103.741  21.093
HETATM 1201  C   UNK  0001      56.100 103.006  20.388
HETATM 1202  C   UNK  0001      56.166 102.889  18.992
HETATM 1203  C   UNK  0001      57.162 103.587  18.257
HETATM 1204  C   UNK  0001      57.125 103.594  16.731
HETATM 1205  C   UNK  0001      57.917 104.307  15.839
HETATM 1206  O   UNK  0001      58.752 105.292  16.256
HETATM 1207  C   UNK  0001      60.092 105.034  16.544
HETATM 1208  Se  UNK  0001      56.158 102.338  15.817
HETATM 1209  C   UNK  0001      58.334 105.806  13.104
HETATM 1210  O   UNK  0001      58.547 104.483  13.478
HETATM 1211  C   UNK  0001      57.836 103.910  14.486
HETATM 1212  C   UNK  0001      56.935 102.874  14.255
HETATM 1213  C   UNK  0001      56.554 102.257  12.931
HETATM 1214  C   UNK  0001      55.375 101.478  12.816
HETATM 1215  C   UNK  0001      55.038 100.816  11.621
HETATM 1216  N   UNK  0001      55.887 100.824  10.570
HETATM 1217  C   UNK  0001      57.045 101.522  10.642
HETATM 1218  C   UNK  0001      57.411 102.242  11.794
HETATM 1219  C   UNK  0001      61.513  93.571  20.330
HETATM 1220  C   UNK  0001      61.404  92.292  19.769
HETATM 1221  N   UNK  0001      60.187  91.704  19.654
HETATM 1222  C   UNK  0001      59.067  92.336  20.057
HETATM 1223  C   UNK  0001      59.133  93.615  20.633
HETATM 1224  C   UNK  0001      60.371  94.262  20.791
HETATM 1225  C   UNK  0001      60.393  95.651  21.410
HETATM 1226  C   UNK  0001      61.484  96.415  21.813
HETATM 1227  O   UNK  0001      62.751  95.915  21.784
HETATM 1228  C   UNK  0001      63.601  96.106  20.705
HETATM 1229  Se  UNK  0001      58.832  96.591  21.547
HETATM 1230  C   UNK  0001      63.001  99.266  21.784
HETATM 1231  O   UNK  0001      62.085  98.619  22.648
HETATM 1232  C   UNK  0001      61.162  97.723  22.231
HETATM 1233  C   UNK  0001      59.799  98.024  22.173
HETATM 1234  C   UNK  0001      59.089  99.325  22.504
HETATM 1235  C   UNK  0001      57.682  99.376  22.533
HETATM 1236  C   UNK  0001      56.993 100.567  22.835
HETATM 1237  N   UNK  0001      57.675 101.713  23.080
HETATM 1238  C   UNK  0001      59.030 101.713  23.023
HETATM 1239  C   UNK  0001      59.755 100.552  22.735
HETATM 1240  C   UNK  0001      54.657 101.610  34.107
HETATM 1241  C   UNK  0001      53.917 101.030  35.144
HETATM 1242  N   UNK  0001      52.869 100.221  34.870
HETATM 1243  C   UNK  0001      52.525  99.979  33.575
HETATM 1244  C   UNK  0001      53.235 100.515  32.495
HETATM 1245  C   UNK  0001      54.349 101.368  32.740
HETATM 1246  C   UNK  0001      55.045 102.044  31.572
HETATM 1247  C   UNK  0001      56.107 102.940  31.588
HETATM 1248  O   UNK  0001      56.613 103.418  32.754
HETATM 1249  C   UNK  0001      57.873 103.028  33.201
HETATM 1250  Se  UNK  0001      54.591 101.588  29.859
HETATM 1251  C   UNK  0001      57.448 105.505  30.365
HETATM 1252  O   UNK  0001      57.631 104.145  30.091
HETATM 1253  C   UNK  0001      56.605 103.271  30.307
HETATM 1254  C   UNK  0001      55.924 102.676  29.242
HETATM 1255  C   UNK  0001      56.129 102.911  27.759
HETATM 1256  C   UNK  0001      55.257 102.338  26.809
HETATM 1257  C   UNK  0001      55.477 102.514  25.441
HETATM 1258  N   UNK  0001      56.488 103.285  24.966
HETATM 1259  C   UNK  0001      57.345 103.859  25.830
HETATM 1260  C   UNK  0001      57.191 103.682  27.212
HETATM 1261  Pd  UNK  0001      22.229  85.308   4.951
HETATM 1262  Pd  UNK  0001      14.780  89.882  16.832
HETATM 1263  Pd  UNK  0001      16.772  92.268  31.148
HETATM 1264  Pd  UNK  0001      19.436  79.114  25.404
HETATM 1265  Pd  UNK  0001      25.816  73.766  13.374
HETATM 1266  Pd  UNK  0001      39.747  73.024   9.181
HETATM 1267  Pd  UNK  0001      35.882  83.539  -0.219
HETATM 1268  Pd  UNK  0001      38.589  97.771  -0.995
HETATM 1269  Pd  UNK  0001      24.633  99.682   3.140
HETATM 1270  Pd  UNK  0001      18.182 104.064  15.457
HETATM 1271  Pd  UNK  0001      21.629 106.158  29.635
HETATM 1272  Pd  UNK  0001      30.896 103.315  40.688
HETATM 1273  Pd  UNK  0001      26.922  89.297  41.228
HETATM 1274  Pd  UNK  0001      30.560  76.532  34.751
HETATM 1275  Pd  UNK  0001      36.098  69.801  22.879
HETATM 1276  Pd  UNK  0001      49.683  74.275  26.211
HETATM 1277  Pd  UNK  0001      52.992  78.591  12.526
HETATM 1278  Pd  UNK  0001      49.437  88.422   2.098
HETATM 1279  Pd  UNK  0001      55.474  99.729   9.041
HETATM 1280  Pd  UNK  0001      43.978 108.733   7.254
HETATM 1281  Pd  UNK  0001      29.818 111.230  10.551
HETATM 1282  Pd  UNK  0001      32.430 114.772  24.428
HETATM 1283  Pd  UNK  0001      42.099 110.257  34.316
HETATM 1284  Pd  UNK  0001      51.859  99.384  36.371
HETATM 1285  Pd  UNK  0001      40.757  93.029  43.701
HETATM 1286  Pd  UNK  0001      44.406  79.736  38.603
HETATM 1287  Pd  UNK  0001      56.007  85.901  32.307
HETATM 1288  Pd  UNK  0001      59.991  89.913  18.787
HETATM 1289  Pd  UNK  0001      56.766 103.504  23.060
HETATM 1290  Pd  UNK  0001      46.502 113.676  20.859
CONECT    1    2    6
CONECT    2    1    3
CONECT    3    2    4
CONECT    4    3    5
CONECT    5    4    6
CONECT    6    1    5    7
CONECT    7    6    8   11
CONECT    8    7    9   14
CONECT    9    8   10
CONECT   10    9
CONECT   11    7   15
CONECT   12   13
CONECT   13   12   14
CONECT   14    8   13   15
CONECT   15   11   14   16
CONECT   16   15   17   21
CONECT   17   16   18
CONECT   18   17   19
CONECT   19   18   20
CONECT   20   19   21
CONECT   21   16   20
CONECT   22   23   27
CONECT   23   22   24
CONECT   24   23   25
CONECT   25   24   26
CONECT   26   25   27
CONECT   27   22   26   28
CONECT   28   27   29   32
CONECT   29   28   30   35
CONECT   30   29   31
CONECT   31   30
CONECT   32   28   36
CONECT   33   34
CONECT   34   33   35
CONECT   35   29   34   36
CONECT   36   32   35   37
CONECT   37   36   38   42
CONECT   38   37   39
CONECT   39   38   40
CONECT   40   39   41
CONECT   41   40   42
CONECT   42   37   41
CONECT   43   44   48
CONECT   44   43   45
CONECT   45   44   46
CONECT   46   45   47
CONECT   47   46   48
CONECT   48   43   47   49
CONECT   49   48   50   53
CONECT   50   49   51   56
CONECT   51   50   52
CONECT   52   51
CONECT   53   49   57
CONECT   54   55
CONECT   55   54   56
CONECT   56   50   55   57
CONECT   57   53   56   58
CONECT   58   57   59   63
CONECT   59   58   60
CONECT   60   59   61
CONECT   61   60   62
CONECT   62   61   63
CONECT   63   58   62
CONECT   64   65   69
CONECT   65   64   66
CONECT   66   65   67
CONECT   67   66   68
CONECT   68   67   69
CONECT   69   64   68   70
CONECT   70   69   71   74
CONECT   71   70   72   77
CONECT   72   71   73
CONECT   73   72
CONECT   74   70   78
CONECT   75   76
CONECT   76   75   77
CONECT   77   71   76   78
CONECT   78   74   77   79
CONECT   79   78   80   84
CONECT   80   79   81
CONECT   81   80   82
CONECT   82   81   83
CONECT   83   82   84
CONECT   84   79   83
CONECT   85   86   90
CONECT   86   85   87
CONECT   87   86   88
CONECT   88   87   89
CONECT   89   88   90
CONECT   90   85   89   91
CONECT   91   90   92   95
CONECT   92   91   93   98
CONECT   93   92   94
CONECT   94   93
CONECT   95   91   99
CONECT   96   97
CONECT   97   96   98
CONECT   98   92   97   99
CONECT   99   95   98  100
CONECT  100   99  101  105
CONECT  101  100  102
CONECT  102  101  103
CONECT  103  102  104
CONECT  104  103  105
CONECT  105  100  104
CONECT  106  107  111
CONECT  107  106  108
CONECT  108  107  109
CONECT  109  108  110
CONECT  110  109  111
CONECT  111  106  110  112
CONECT  112  111  113  116
CONECT  113  112  114  119
CONECT  114  113  115
CONECT  115  114
CONECT  116  112  120
CONECT  117  118
CONECT  118  117  119
CONECT  119  113  118  120
CONECT  120  116  119  121
CONECT  121  120  122  126
CONECT  122  121  123
CONECT  123  122  124
CONECT  124  123  125
CONECT  125  124  126
CONECT  126  121  125
CONECT  127  128  132
CONECT  128  127  129
CONECT  129  128  130
CONECT  130  129  131
CONECT  131  130  132
CONECT  132  127  131  133
CONECT  133  132  134  137
CONECT  134  133  135  140
CONECT  135  134  136
CONECT  136  135
CONECT  137  133  141
CONECT  138  139
CONECT  139  138  140
CONECT  140  134  139  141
CONECT  141  137  140  142
CONECT  142  141  143  147
CONECT  143  142  144
CONECT  144  143  145
CONECT  145  144  146
CONECT  146  145  147
CONECT  147  142  146
CONECT  148  149  153
CONECT  149  148  150
CONECT  150  149  151
CONECT  151  150  152
CONECT  152  151  153
CONECT  153  148  152  154
CONECT  154  153  155  158
CONECT  155  154  156  161
CONECT  156  155  157
CONECT  157  156
CONECT  158  154  162
CONECT  159  160
CONECT  160  159  161
CONECT  161  155  160  162
CONECT  162  158  161  163
CONECT  163  162  164  168
CONECT  164  163  165
CONECT  165  164  166
CONECT  166  165  167
CONECT  167  166  168
CONECT  168  163  167
CONECT  169  170  174
CONECT  170  169  171
CONECT  171  170  172
CONECT  172  171  173
CONECT  173  172  174
CONECT  174  169  173  175
CONECT  175  174  176  179
CONECT  176  175  177  182
CONECT  177  176  178
CONECT  178  177
CONECT  179  175  183
CONECT  180  181
CONECT  181  180  182
CONECT  182  176  181  183
CONECT  183  179  182  184
CONECT  184  183  185  189
CONECT  185  184  186
CONECT  186  185  187
CONECT  187  186  188
CONECT  188  187  189
CONECT  189  184  188
CONECT  190  191  195
CONECT  191  190  192
CONECT  192  191  193
CONECT  193  192  194
CONECT  194  193  195
CONECT  195  190  194  196
CONECT  196  195  197  200
CONECT  197  196  198  203
CONECT  198  197  199
CONECT  199  198
CONECT  200  196  204
CONECT  201  202
CONECT  202  201  203
CONECT  203  197  202  204
CONECT  204  200  203  205
CONECT  205  204  206  210
CONECT  206  205  207
CONECT  207  206  208
CONECT  208  207  209
CONECT  209  208  210
CONECT  210  205  209
CONECT  211  212  216
CONECT  212  211  213
CONECT  213  212  214
CONECT  214  213  215
CONECT  215  214  216
CONECT  216  211  215  217
CONECT  217  216  218  221
CONECT  218  217  219  224
CONECT  219  218  220
CONECT  220  219
CONECT  221  217  225
CONECT  222  223
CONECT  223  222  224
CONECT  224  218  223  225
CONECT  225  221  224  226
CONECT  226  225  227  231
CONECT  227  226  228
CONECT  228  227  229
CONECT  229  228  230
CONECT  230  229  231
CONECT  231  226  230
CONECT  232  233  237
CONECT  233  232  234
CONECT  234  233  235
CONECT  235  234  236
CONECT  236  235  237
CONECT  237  232  236  238
CONECT  238  237  239  242
CONECT  239  238  240  245
CONECT  240  239  241
CONECT  241  240
CONECT  242  238  246
CONECT  243  244
CONECT  244  243  245
CONECT  245  239  244  246
CONECT  246  242  245  247
CONECT  247  246  248  252
CONECT  248  247  249
CONECT  249  248  250
CONECT  250  249  251
CONECT  251  250  252
CONECT  252  247  251
CONECT  253  254  258
CONECT  254  253  255
CONECT  255  254  256
CONECT  256  255  257
CONECT  257  256  258
CONECT  258  253  257  259
CONECT  259  258  260  263
CONECT  260  259  261  266
CONECT  261  260  262
CONECT  262  261
CONECT  263  259  267
CONECT  264  265
CONECT  265  264  266
CONECT  266  260  265  267
CONECT  267  263  266  268
CONECT  268  267  269  273
CONECT  269  268  270
CONECT  270  269  271
CONECT  271  270  272
CONECT  272  271  273
CONECT  273  268  272
CONECT  274  275  279
CONECT  275  274  276
CONECT  276  275  277
CONECT  277  276  278
CONECT  278  277  279
CONECT  279  274  278  280
CONECT  280  279  281  284
CONECT  281  280  282  287
CONECT  282  281  283
CONECT  283  282
CONECT  284  280  288
CONECT  285  286
CONECT  286  285  287
CONECT  287  281  286  288
CONECT  288  284  287  289
CONECT  289  288  290  294
CONECT  290  289  291
CONECT  291  290  292
CONECT  292  291  293
CONECT  293  292  294
CONECT  294  289  293
CONECT  295  296  300
CONECT  296  295  297
CONECT  297  296  298
CONECT  298  297  299
CONECT  299  298  300
CONECT  300  295  299  301
CONECT  301  300  302  305
CONECT  302  301  303  308
CONECT  303  302  304
CONECT  304  303
CONECT  305  301  309
CONECT  306  307
CONECT  307  306  308
CONECT  308  302  307  309
CONECT  309  305  308  310
CONECT  310  309  311  315
CONECT  311  310  312
CONECT  312  311  313
CONECT  313  312  314
CONECT  314  313  315
CONECT  315  310  314
CONECT  316  317  321
CONECT  317  316  318
CONECT  318  317  319
CONECT  319  318  320
CONECT  320  319  321
CONECT  321  316  320  322
CONECT  322  321  323  326
CONECT  323  322  324  329
CONECT  324  323  325
CONECT  325  324
CONECT  326  322  330
CONECT  327  328
CONECT  328  327  329
CONECT  329  323  328  330
CONECT  330  326  329  331
CONECT  331  330  332  336
CONECT  332  331  333
CONECT  333  332  334
CONECT  334  333  335
CONECT  335  334  336
CONECT  336  331  335
CONECT  337  338  342
CONECT  338  337  339
CONECT  339  338  340
CONECT  340  339  341
CONECT  341  340  342
CONECT  342  337  341  343
CONECT  343  342  344  347
CONECT  344  343  345  350
CONECT  345  344  346
CONECT  346  345
CONECT  347  343  351
CONECT  348  349
CONECT  349  348  350
CONECT  350  344  349  351
CONECT  351  347  350  352
CONECT  352  351  353  357
CONECT  353  352  354
CONECT  354  353  355
CONECT  355  354  356
CONECT  356  355  357
CONECT  357  352  356
CONECT  358  359  363
CONECT  359  358  360
CONECT  360  359  361
CONECT  361  360  362
CONECT  362  361  363
CONECT  363  358  362  364
CONECT  364  363  365  368
CONECT  365  364  366  371
CONECT  366  365  367
CONECT  367  366
CONECT  368  364  372
CONECT  369  370
CONECT  370  369  371
CONECT  371  365  370  372
CONECT  372  368  371  373
CONECT  373  372  374  378
CONECT  374  373  375
CONECT  375  374  376
CONECT  376  375  377
CONECT  377  376  378
CONECT  378  373  377
CONECT  379  380  384
CONECT  380  379  381
CONECT  381  380  382
CONECT  382  381  383
CONECT  383  382  384
CONECT  384  379  383  385
CONECT  385  384  386  389
CONECT  386  385  387  392
CONECT  387  386  388
CONECT  388  387
CONECT  389  385  393
CONECT  390  391
CONECT  391  390  392
CONECT  392  386  391  393
CONECT  393  389  392  394
CONECT  394  393  395  399
CONECT  395  394  396
CONECT  396  395  397
CONECT  397  396  398
CONECT  398  397  399
CONECT  399  394  398
CONECT  400  401  405
CONECT  401  400  402
CONECT  402  401  403
CONECT  403  402  404
CONECT  404  403  405
CONECT  405  400  404  406
CONECT  406  405  407  410
CONECT  407  406  408  413
CONECT  408  407  409
CONECT  409  408
CONECT  410  406  414
CONECT  411  412
CONECT  412  411  413
CONECT  413  407  412  414
CONECT  414  410  413  415
CONECT  415  414  416  420
CONECT  416  415  417
CONECT  417  416  418
CONECT  418  417  419
CONECT  419  418  420
CONECT  420  415  419
CONECT  421  422  426
CONECT  422  421  423
CONECT  423  422  424
CONECT  424  423  425
CONECT  425  424  426
CONECT  426  421  425  427
CONECT  427  426  428  431
CONECT  428  427  429  434
CONECT  429  428  430
CONECT  430  429
CONECT  431  427  435
CONECT  432  433
CONECT  433  432  434
CONECT  434  428  433  435
CONECT  435  431  434  436
CONECT  436  435  437  441
CONECT  437  436  438
CONECT  438  437  439
CONECT  439  438  440
CONECT  440  439  441
CONECT  441  436  440
CONECT  442  443  447
CONECT  443  442  444
CONECT  444  443  445
CONECT  445  444  446
CONECT  446  445  447
CONECT  447  442  446  448
CONECT  448  447  449  452
CONECT  449  448  450  455
CONECT  450  449  451
CONECT  451  450
CONECT  452  448  456
CONECT  453  454
CONECT  454  453  455
CONECT  455  449  454  456
CONECT  456  452  455  457
CONECT  457  456  458  462
CONECT  458  457  459
CONECT  459  458  460
CONECT  460  459  461
CONECT  461  460  462
CONECT  462  457  461
CONECT  463  464  468
CONECT  464  463  465
CONECT  465  464  466
CONECT  466  465  467
CONECT  467  466  468
CONECT  468  463  467  469
CONECT  469  468  470  473
CONECT  470  469  471  476
CONECT  471  470  472
CONECT  472  471
CONECT  473  469  477
CONECT  474  475
CONECT  475  474  476
CONECT  476  470  475  477
CONECT  477  473  476  478
CONECT  478  477  479  483
CONECT  479  478  480
CONECT  480  479  481
CONECT  481  480  482
CONECT  482  481  483
CONECT  483  478  482
CONECT  484  485  489
CONECT  485  484  486
CONECT  486  485  487
CONECT  487  486  488
CONECT  488  487  489
CONECT  489  484  488  490
CONECT  490  489  491  494
CONECT  491  490  492  497
CONECT  492  491  493
CONECT  493  492
CONECT  494  490  498
CONECT  495  496
CONECT  496  495  497
CONECT  497  491  496  498
CONECT  498  494  497  499
CONECT  499  498  500  504
CONECT  500  499  501
CONECT  501  500  502
CONECT  502  501  503
CONECT  503  502  504
CONECT  504  499  503
CONECT  505  506  510
CONECT  506  505  507
CONECT  507  506  508
CONECT  508  507  509
CONECT  509  508  510
CONECT  510  505  509  511
CONECT  511  510  512  515
CONECT  512  511  513  518
CONECT  513  512  514
CONECT  514  513
CONECT  515  511  519
CONECT  516  517
CONECT  517  516  518
CONECT  518  512  517  519
CONECT  519  515  518  520
CONECT  520  519  521  525
CONECT  521  520  522
CONECT  522  521  523
CONECT  523  522  524
CONECT  524  523  525
CONECT  525  520  524
CONECT  526  527  531
CONECT  527  526  528
CONECT  528  527  529
CONECT  529  528  530
CONECT  530  529  531
CONECT  531  526  530  532
CONECT  532  531  533  536
CONECT  533  532  534  539
CONECT  534  533  535
CONECT  535  534
CONECT  536  532  540
CONECT  537  538
CONECT  538  537  539
CONECT  539  533  538  540
CONECT  540  536  539  541
CONECT  541  540  542  546
CONECT  542  541  543
CONECT  543  542  544
CONECT  544  543  545
CONECT  545  544  546
CONECT  546  541  545
CONECT  547  548  552
CONECT  548  547  549
CONECT  549  548  550
CONECT  550  549  551
CONECT  551  550  552
CONECT  552  547  551  553
CONECT  553  552  554  557
CONECT  554  553  555  560
CONECT  555  554  556
CONECT  556  555
CONECT  557  553  561
CONECT  558  559
CONECT  559  558  560
CONECT  560  554  559  561
CONECT  561  557  560  562
CONECT  562  561  563  567
CONECT  563  562  564
CONECT  564  563  565
CONECT  565  564  566
CONECT  566  565  567
CONECT  567  562  566
CONECT  568  569  573
CONECT  569  568  570
CONECT  570  569  571
CONECT  571  570  572
CONECT  572  571  573
CONECT  573  568  572  574
CONECT  574  573  575  578
CONECT  575  574  576  581
CONECT  576  575  577
CONECT  577  576
CONECT  578  574  582
CONECT  579  580
CONECT  580  579  581
CONECT  581  575  580  582
CONECT  582  578  581  583
CONECT  583  582  584  588
CONECT  584  583  585
CONECT  585  584  586
CONECT  586  585  587
CONECT  587  586  588
CONECT  588  583  587
CONECT  589  590  594
CONECT  590  589  591
CONECT  591  590  592
CONECT  592  591  593
CONECT  593  592  594
CONECT  594  589  593  595
CONECT  595  594  596  599
CONECT  596  595  597  602
CONECT  597  596  598
CONECT  598  597
CONECT  599  595  603
CONECT  600  601
CONECT  601  600  602
CONECT  602  596  601  603
CONECT  603  599  602  604
CONECT  604  603  605  609
CONECT  605  604  606
CONECT  606  605  607
CONECT  607  606  608
CONECT  608  607  609
CONECT  609  604  608
CONECT  610  611  615
CONECT  611  610  612
CONECT  612  611  613
CONECT  613  612  614
CONECT  614  613  615
CONECT  615  610  614  616
CONECT  616  615  617  620
CONECT  617  616  618  623
CONECT  618  617  619
CONECT  619  618
CONECT  620  616  624
CONECT  621  622
CONECT  622  621  623
CONECT  623  617  622  624
CONECT  624  620  623  625
CONECT  625  624  626  630
CONECT  626  625  627
CONECT  627  626  628
CONECT  628  627  629
CONECT  629  628  630
CONECT  630  625  629
CONECT  631  632  636
CONECT  632  631  633
CONECT  633  632  634
CONECT  634  633  635
CONECT  635  634  636
CONECT  636  631  635  637
CONECT  637  636  638  641
CONECT  638  637  639  644
CONECT  639  638  640
CONECT  640  639
CONECT  641  637  645
CONECT  642  643
CONECT  643  642  644
CONECT  644  638  643  645
CONECT  645  641  644  646
CONECT  646  645  647  651
CONECT  647  646  648
CONECT  648  647  649
CONECT  649  648  650
CONECT  650  649  651
CONECT  651  646  650
CONECT  652  653  657
CONECT  653  652  654
CONECT  654  653  655
CONECT  655  654  656
CONECT  656  655  657
CONECT  657  652  656  658
CONECT  658  657  659  662
CONECT  659  658  660  665
CONECT  660  659  661
CONECT  661  660
CONECT  662  658  666
CONECT  663  664
CONECT  664  663  665
CONECT  665  659  664  666
CONECT  666  662  665  667
CONECT  667  666  668  672
CONECT  668  667  669
CONECT  669  668  670
CONECT  670  669  671
CONECT  671  670  672
CONECT  672  667  671
CONECT  673  674  678
CONECT  674  673  675
CONECT  675  674  676 1271
CONECT  676  675  677
CONECT  677  676  678
CONECT  678  673  677  679
CONECT  679  678  680  683
CONECT  680  679  681  686
CONECT  681  680  682
CONECT  682  681
CONECT  683  679  687
CONECT  684  685
CONECT  685  684  686
CONECT  686  680  685  687
CONECT  687  683  686  688
CONECT  688  687  689  693
CONECT  689  688  690
CONECT  690  689  691
CONECT  691  690  692
CONECT  692  691  693
CONECT  693  688  692
CONECT  694  695  699
CONECT  695  694  696
CONECT  696  695  697
CONECT  697  696  698
CONECT  698  697  699
CONECT  699  694  698  700
CONECT  700  699  701  704
CONECT  701  700  702  707
CONECT  702  701  703
CONECT  703  702
CONECT  704  700  708
CONECT  705  706
CONECT  706  705  707
CONECT  707  701  706  708
CONECT  708  704  707  709
CONECT  709  708  710  714
CONECT  710  709  711
CONECT  711  710  712
CONECT  712  711  713
CONECT  713  712  714
CONECT  714  709  713
CONECT  715  716  720
CONECT  716  715  717
CONECT  717  716  718
CONECT  718  717  719
CONECT  719  718  720
CONECT  720  715  719  721
CONECT  721  720  722  725
CONECT  722  721  723  728
CONECT  723  722  724
CONECT  724  723
CONECT  725  721  729
CONECT  726  727
CONECT  727  726  728
CONECT  728  722  727  729
CONECT  729  725  728  730
CONECT  730  729  731  735
CONECT  731  730  732
CONECT  732  731  733
CONECT  733  732  734
CONECT  734  733  735
CONECT  735  730  734
CONECT  736  737  741
CONECT  737  736  738
CONECT  738  737  739
CONECT  739  738  740
CONECT  740  739  741
CONECT  741  736  740  742
CONECT  742  741  743  746
CONECT  743  742  744  749
CONECT  744  743  745
CONECT  745  744
CONECT  746  742  750
CONECT  747  748
CONECT  748  747  749
CONECT  749  743  748  750
CONECT  750  746  749  751
CONECT  751  750  752  756
CONECT  752  751  753
CONECT  753  752  754
CONECT  754  753  755
CONECT  755  754  756
CONECT  756  751  755
CONECT  757  758  762
CONECT  758  757  759
CONECT  759  758  760
CONECT  760  759  761
CONECT  761  760  762
CONECT  762  757  761  763
CONECT  763  762  764  767
CONECT  764  763  765  770
CONECT  765  764  766
CONECT  766  765
CONECT  767  763  771
CONECT  768  769
CONECT  769  768  770
CONECT  770  764  769  771
CONECT  771  767  770  772
CONECT  772  771  773  777
CONECT  773  772  774
CONECT  774  773  775
CONECT  775  774  776
CONECT  776  775  777
CONECT  777  772  776
CONECT  778  779  783
CONECT  779  778  780
CONECT  780  779  781
CONECT  781  780  782
CONECT  782  781  783
CONECT  783  778  782  784
CONECT  784  783  785  788
CONECT  785  784  786  791
CONECT  786  785  787
CONECT  787  786
CONECT  788  784  792
CONECT  789  790
CONECT  790  789  791
CONECT  791  785  790  792
CONECT  792  788  791  793
CONECT  793  792  794  798
CONECT  794  793  795
CONECT  795  794  796
CONECT  796  795  797
CONECT  797  796  798
CONECT  798  793  797
CONECT  799  800  804
CONECT  800  799  801
CONECT  801  800  802
CONECT  802  801  803
CONECT  803  802  804
CONECT  804  799  803  805
CONECT  805  804  806  809
CONECT  806  805  807  812
CONECT  807  806  808
CONECT  808  807
CONECT  809  805  813
CONECT  810  811
CONECT  811  810  812
CONECT  812  806  811  813
CONECT  813  809  812  814
CONECT  814  813  815  819
CONECT  815  814  816
CONECT  816  815  817
CONECT  817  816  818 1282
CONECT  818  817  819
CONECT  819  814  818
CONECT  820  821  825
CONECT  821  820  822
CONECT  822  821  823 1270
CONECT  823  822  824
CONECT  824  823  825
CONECT  825  820  824  826
CONECT  826  825  827  830
CONECT  827  826  828  833
CONECT  828  827  829
CONECT  829  828
CONECT  830  826  834
CONECT  831  832
CONECT  832  831  833
CONECT  833  827  832  834
CONECT  834  830  833  835
CONECT  835  834  836  840
CONECT  836  835  837
CONECT  837  836  838
CONECT  838  837  839
CONECT  839  838  840
CONECT  840  835  839
CONECT  841  842  846
CONECT  842  841  843
CONECT  843  842  844
CONECT  844  843  845
CONECT  845  844  846
CONECT  846  841  845  847
CONECT  847  846  848  851
CONECT  848  847  849  854
CONECT  849  848  850
CONECT  850  849
CONECT  851  847  855
CONECT  852  853
CONECT  853  852  854
CONECT  854  848  853  855
CONECT  855  851  854  856
CONECT  856  855  857  861
CONECT  857  856  858
CONECT  858  857  859
CONECT  859  858  860
CONECT  860  859  861
CONECT  861  856  860
CONECT  862  863  867
CONECT  863  862  864
CONECT  864  863  865
CONECT  865  864  866
CONECT  866  865  867
CONECT  867  862  866  868
CONECT  868  867  869  872
CONECT  869  868  870  875
CONECT  870  869  871
CONECT  871  870
CONECT  872  868  876
CONECT  873  874
CONECT  874  873  875
CONECT  875  869  874  876
CONECT  876  872  875  877
CONECT  877  876  878  882
CONECT  878  877  879
CONECT  879  878  880
CONECT  880  879  881
CONECT  881  880  882
CONECT  882  877  881
CONECT  883  884  888
CONECT  884  883  885
CONECT  885  884  886
CONECT  886  885  887
CONECT  887  886  888
CONECT  888  883  887  889
CONECT  889  888  890  893
CONECT  890  889  891  896
CONECT  891  890  892
CONECT  892  891
CONECT  893  889  897
CONECT  894  895
CONECT  895  894  896
CONECT  896  890  895  897
CONECT  897  893  896  898
CONECT  898  897  899  903
CONECT  899  898  900
CONECT  900  899  901
CONECT  901  900  902
CONECT  902  901  903
CONECT  903  898  902
CONECT  904  905  909
CONECT  905  904  906
CONECT  906  905  907
CONECT  907  906  908
CONECT  908  907  909
CONECT  909  904  908  910
CONECT  910  909  911  914
CONECT  911  910  912  917
CONECT  912  911  913
CONECT  913  912
CONECT  914  910  918
CONECT  915  916
CONECT  916  915  917
CONECT  917  911  916  918
CONECT  918  914  917  919
CONECT  919  918  920  924
CONECT  920  919  921
CONECT  921  920  922
CONECT  922  921  923
CONECT  923  922  924
CONECT  924  919  923
CONECT  925  926  930
CONECT  926  925  927
CONECT  927  926  928
CONECT  928  927  929
CONECT  929  928  930
CONECT  930  925  929  931
CONECT  931  930  932  935
CONECT  932  931  933  938
CONECT  933  932  934
CONECT  934  933
CONECT  935  931  939
CONECT  936  937
CONECT  937  936  938
CONECT  938  932  937  939
CONECT  939  935  938  940
CONECT  940  939  941  945
CONECT  941  940  942
CONECT  942  941  943
CONECT  943  942  944
CONECT  944  943  945
CONECT  945  940  944
CONECT  946  947  951
CONECT  947  946  948
CONECT  948  947  949
CONECT  949  948  950
CONECT  950  949  951
CONECT  951  946  950  952
CONECT  952  951  953  956
CONECT  953  952  954  959
CONECT  954  953  955
CONECT  955  954
CONECT  956  952  960
CONECT  957  958
CONECT  958  957  959
CONECT  959  953  958  960
CONECT  960  956  959  961
CONECT  961  960  962  966
CONECT  962  961  963
CONECT  963  962  964
CONECT  964  963  965
CONECT  965  964  966
CONECT  966  961  965
CONECT  967  968  972
CONECT  968  967  969
CONECT  969  968  970
CONECT  970  969  971
CONECT  971  970  972
CONECT  972  967  971  973
CONECT  973  972  974  977
CONECT  974  973  975  980
CONECT  975  974  976
CONECT  976  975
CONECT  977  973  981
CONECT  978  979
CONECT  979  978  980
CONECT  980  974  979  981
CONECT  981  977  980  982
CONECT  982  981  983  987
CONECT  983  982  984
CONECT  984  983  985
CONECT  985  984  986
CONECT  986  985  987
CONECT  987  982  986
CONECT  988  989  993
CONECT  989  988  990
CONECT  990  989  991
CONECT  991  990  992
CONECT  992  991  993
CONECT  993  988  992  994
CONECT  994  993  995  998
CONECT  995  994  996 1001
CONECT  996  995  997
CONECT  997  996
CONECT  998  994 1002
CONECT  999 1000
CONECT 1000  999 1001
CONECT 1001  995 1000 1002
CONECT 1002  998 1001 1003
CONECT 1003 1002 1004 1008
CONECT 1004 1003 1005
CONECT 1005 1004 1006
CONECT 1006 1005 1007
CONECT 1007 1006 1008
CONECT 1008 1003 1007
CONECT 1009 1010 1014
CONECT 1010 1009 1011
CONECT 1011 1010 1012
CONECT 1012 1011 1013
CONECT 1013 1012 1014
CONECT 1014 1009 1013 1015
CONECT 1015 1014 1016 1019
CONECT 1016 1015 1017 1022
CONECT 1017 1016 1018
CONECT 1018 1017
CONECT 1019 1015 1023
CONECT 1020 1021
CONECT 1021 1020 1022
CONECT 1022 1016 1021 1023
CONECT 1023 1019 1022 1024
CONECT 1024 1023 1025 1029
CONECT 1025 1024 1026
CONECT 1026 1025 1027
CONECT 1027 1026 1028 1287
CONECT 1028 1027 1029
CONECT 1029 1024 1028
CONECT 1030 1031 1035
CONECT 1031 1030 1032
CONECT 1032 1031 1033 1287
CONECT 1033 1032 1034
CONECT 1034 1033 1035
CONECT 1035 1030 1034 1036
CONECT 1036 1035 1037 1040
CONECT 1037 1036 1038 1043
CONECT 1038 1037 1039
CONECT 1039 1038
CONECT 1040 1036 1044
CONECT 1041 1042
CONECT 1042 1041 1043
CONECT 1043 1037 1042 1044
CONECT 1044 1040 1043 1045
CONECT 1045 1044 1046 1050
CONECT 1046 1045 1047
CONECT 1047 1046 1048
CONECT 1048 1047 1049
CONECT 1049 1048 1050
CONECT 1050 1045 1049
CONECT 1051 1052 1056
CONECT 1052 1051 1053
CONECT 1053 1052 1054
CONECT 1054 1053 1055
CONECT 1055 1054 1056
CONECT 1056 1051 1055 1057
CONECT 1057 1056 1058 1061
CONECT 1058 1057 1059 1064
CONECT 1059 1058 1060
CONECT 1060 1059
CONECT 1061 1057 1065
CONECT 1062 1063
CONECT 1063 1062 1064
CONECT 1064 1058 1063 1065
CONECT 1065 1061 1064 1066
CONECT 1066 1065 1067 1071
CONECT 1067 1066 1068
CONECT 1068 1067 1069
CONECT 1069 1068 1070
CONECT 1070 1069 1071
CONECT 1071 1066 1070
CONECT 1072 1073 1077
CONECT 1073 1072 1074
CONECT 1074 1073 1075
CONECT 1075 1074 1076
CONECT 1076 1075 1077
CONECT 1077 1072 1076 1078
CONECT 1078 1077 1079 1082
CONECT 1079 1078 1080 1085
CONECT 1080 1079 1081
CONECT 1081 1080
CONECT 1082 1078 1086
CONECT 1083 1084
CONECT 1084 1083 1085
CONECT 1085 1079 1084 1086
CONECT 1086 1082 1085 1087
CONECT 1087 1086 1088 1092
CONECT 1088 1087 1089
CONECT 1089 1088 1090
CONECT 1090 1089 1091
CONECT 1091 1090 1092
CONECT 1092 1087 1091
CONECT 1093 1094 1098
CONECT 1094 1093 1095
CONECT 1095 1094 1096
CONECT 1096 1095 1097
CONECT 1097 1096 1098
CONECT 1098 1093 1097 1099
CONECT 1099 1098 1100 1103
CONECT 1100 1099 1101 1106
CONECT 1101 1100 1102
CONECT 1102 1101
CONECT 1103 1099 1107
CONECT 1104 1105
CONECT 1105 1104 1106
CONECT 1106 1100 1105 1107
CONECT 1107 1103 1106 1108
CONECT 1108 1107 1109 1113
CONECT 1109 1108 1110
CONECT 1110 1109 1111
CONECT 1111 1110 1112
CONECT 1112 1111 1113
CONECT 1113 1108 1112
CONECT 1114 1115 1119
CONECT 1115 1114 1116
CONECT 1116 1115 1117
CONECT 1117 1116 1118
CONECT 1118 1117 1119
CONECT 1119 1114 1118 1120
CONECT 1120 1119 1121 1124
CONECT 1121 1120 1122 1127
CONECT 1122 1121 1123
CONECT 1123 1122
CONECT 1124 1120 1128
CONECT 1125 1126
CONECT 1126 1125 1127
CONECT 1127 1121 1126 1128
CONECT 1128 1124 1127 1129
CONECT 1129 1128 1130 1134
CONECT 1130 1129 1131
CONECT 1131 1130 1132
CONECT 1132 1131 1133
CONECT 1133 1132 1134
CONECT 1134 1129 1133
CONECT 1135 1136 1140
CONECT 1136 1135 1137
CONECT 1137 1136 1138
CONECT 1138 1137 1139
CONECT 1139 1138 1140
CONECT 1140 1135 1139 1141
CONECT 1141 1140 1142 1145
CONECT 1142 1141 1143 1148
CONECT 1143 1142 1144
CONECT 1144 1143
CONECT 1145 1141 1149
CONECT 1146 1147
CONECT 1147 1146 1148
CONECT 1148 1142 1147 1149
CONECT 1149 1145 1148 1150
CONECT 1150 1149 1151 1155
CONECT 1151 1150 1152
CONECT 1152 1151 1153
CONECT 1153 1152 1154
CONECT 1154 1153 1155
CONECT 1155 1150 1154
CONECT 1156 1157 1161
CONECT 1157 1156 1158
CONECT 1158 1157 1159
CONECT 1159 1158 1160
CONECT 1160 1159 1161
CONECT 1161 1156 1160 1162
CONECT 1162 1161 1163 1166
CONECT 1163 1162 1164 1169
CONECT 1164 1163 1165
CONECT 1165 1164
CONECT 1166 1162 1170
CONECT 1167 1168
CONECT 1168 1167 1169
CONECT 1169 1163 1168 1170
CONECT 1170 1166 1169 1171
CONECT 1171 1170 1172 1176
CONECT 1172 1171 1173
CONECT 1173 1172 1174
CONECT 1174 1173 1175
CONECT 1175 1174 1176
CONECT 1176 1171 1175
CONECT 1177 1178 1182
CONECT 1178 1177 1179
CONECT 1179 1178 1180
CONECT 1180 1179 1181
CONECT 1181 1180 1182
CONECT 1182 1177 1181 1183
CONECT 1183 1182 1184 1187
CONECT 1184 1183 1185 1190
CONECT 1185 1184 1186
CONECT 1186 1185
CONECT 1187 1183 1191
CONECT 1188 1189
CONECT 1189 1188 1190
CONECT 1190 1184 1189 1191
CONECT 1191 1187 1190 1192
CONECT 1192 1191 1193 1197
CONECT 1193 1192 1194
CONECT 1194 1193 1195
CONECT 1195 1194 1196
CONECT 1196 1195 1197
CONECT 1197 1192 1196
CONECT 1198 1199 1203
CONECT 1199 1198 1200
CONECT 1200 1199 1201
CONECT 1201 1200 1202
CONECT 1202 1201 1203
CONECT 1203 1198 1202 1204
CONECT 1204 1203 1205 1208
CONECT 1205 1204 1206 1211
CONECT 1206 1205 1207
CONECT 1207 1206
CONECT 1208 1204 1212
CONECT 1209 1210
CONECT 1210 1209 1211
CONECT 1211 1205 1210 1212
CONECT 1212 1208 1211 1213
CONECT 1213 1212 1214 1218
CONECT 1214 1213 1215
CONECT 1215 1214 1216
CONECT 1216 1215 1217
CONECT 1217 1216 1218
CONECT 1218 1213 1217
CONECT 1219 1220 1224
CONECT 1220 1219 1221
CONECT 1221 1220 1222
CONECT 1222 1221 1223
CONECT 1223 1222 1224
CONECT 1224 1219 1223 1225
CONECT 1225 1224 1226 1229
CONECT 1226 1225 1227 1232
CONECT 1227 1226 1228
CONECT 1228 1227
CONECT 1229 1225 1233
CONECT 1230 1231
CONECT 1231 1230 1232
CONECT 1232 1226 1231 1233
CONECT 1233 1229 1232 1234
CONECT 1234 1233 1235 1239
CONECT 1235 1234 1236
CONECT 1236 1235 1237
CONECT 1237 1236 1238
CONECT 1238 1237 1239
CONECT 1239 1234 1238
CONECT 1240 1241 1245
CONECT 1241 1240 1242
CONECT 1242 1241 1243
CONECT 1243 1242 1244
CONECT 1244 1243 1245
CONECT 1245 1240 1244 1246
CONECT 1246 1245 1247 1250
CONECT 1247 1246 1248 1253
CONECT 1248 1247 1249
CONECT 1249 1248
CONECT 1250 1246 1254
CONECT 1251 1252
CONECT 1252 1251 1253
CONECT 1253 1247 1252 1254
CONECT 1254 1250 1253 1255
CONECT 1255 1254 1256 1260
CONECT 1256 1255 1257
CONECT 1257 1256 1258
CONECT 1258 1257 1259
CONECT 1259 1258 1260
CONECT 1260 1255 1259
CONECT 1270  822
CONECT 1271  675
CONECT 1282  817
CONECT 1287 1027 1032
END
