# Supplementary material for: CageCavityCalc (C3): A Computational Tool for Calculating and Visualizing Cavities in Molecular Cages
Source: J Chem Inf Model. 2024 Jul 9;64(14):5604–16. doi: 10.1021/acs.jcim.4c00355 (PMC11267575; doi:10.1021/acs.jcim.4c00355)
Supplement: Supplementary file 2 — ci4c00355_si_002.zip [file ci4c00355_si_002.zip › CageCavityCalc-v.1.0.5/CageCavityCalc/examples/13_cages_review/41586_2016_BFnature20771_MOESM527_ESM_cavity.pdb]

ATOM      0 C     CG A   0      31.749  83.100  -0.875  0.00  0.00           C
ATOM      1 C     CG A   0      33.141  83.063  -0.990  0.00  0.00           C
ATOM      2 N     CG A   0      33.910  83.364   0.090  0.00  0.00           N
ATOM      3 C     CG A   0      33.354  83.695   1.270  0.00  0.00           C
ATOM      4 C     CG A   0      31.962  83.754   1.428  0.00  0.00           C
ATOM      5 C     CG A   0      31.112  83.452   0.349  0.00  0.00           C
ATOM      6 C     CG A   0      29.610  83.416   0.565  0.00  0.00           C
ATOM      7 C     CG A   0      28.599  82.975  -0.285  0.00  0.00           C
ATOM      8 O     CG A   0      28.878  82.357  -1.465  0.00  0.00           O
ATOM      9 C     CG A   0      28.892  80.961  -1.552  0.00  0.00           C
ATOM     10 SE    CG A   0      28.907  84.128   2.078  0.00  0.00          SE
ATOM     11 C     CG A   0      25.713  83.452  -1.537  0.00  0.00           C
ATOM     12 O     CG A   0      26.167  82.732  -0.429  0.00  0.00           O
ATOM     13 C     CG A   0      27.295  83.129   0.233  0.00  0.00           C
ATOM     14 C     CG A   0      27.237  83.739   1.472  0.00  0.00           C
ATOM     15 C     CG A   0      25.991  84.180   2.235  0.00  0.00           C
ATOM     16 C     CG A   0      26.101  84.672   3.559  0.00  0.00           C
ATOM     17 C     CG A   0      24.944  84.951   4.308  0.00  0.00           C
ATOM     18 N     CG A   0      23.706  84.760   3.804  0.00  0.00           N
ATOM     19 C     CG A   0      23.552  84.283   2.551  0.00  0.00           C
ATOM     20 C     CG A   0      24.673  83.989   1.745  0.00  0.00           C
ATOM     21 C     CG A   0      14.651  88.508  12.902  0.00  0.00           C
ATOM     22 C     CG A   0      14.336  89.030  14.169  0.00  0.00           C
ATOM     23 N     CG A   0      15.325  89.412  15.018  0.00  0.00           N
ATOM     24 C     CG A   0      16.607  89.287  14.615  0.00  0.00           C
ATOM     25 C     CG A   0      16.981  88.780  13.363  0.00  0.00           C
ATOM     26 C     CG A   0      15.985  88.368  12.456  0.00  0.00           C
ATOM     27 C     CG A   0      16.395  87.854  11.088  0.00  0.00           C
ATOM     28 C     CG A   0      15.611  87.531   9.980  0.00  0.00           C
ATOM     29 O     CG A   0      14.248  87.641   9.965  0.00  0.00           O
ATOM     30 C     CG A   0      13.706  88.795   9.389  0.00  0.00           C
ATOM     31 SE    CG A   0      18.160  87.611  10.705  0.00  0.00          SE
ATOM     32 C     CG A   0      15.384  85.480   7.360  0.00  0.00           C
ATOM     33 O     CG A   0      15.699  86.796   7.676  0.00  0.00           O
ATOM     34 C     CG A   0      16.322  87.141   8.828  0.00  0.00           C
ATOM     35 C     CG A   0      17.699  87.097   9.009  0.00  0.00           C
ATOM     36 C     CG A   0      18.746  86.634   8.007  0.00  0.00           C
ATOM     37 C     CG A   0      20.124  86.730   8.324  0.00  0.00           C
ATOM     38 C     CG A   0      21.105  86.333   7.403  0.00  0.00           C
ATOM     39 N     CG A   0      20.768  85.848   6.179  0.00  0.00           N
ATOM     40 C     CG A   0      19.464  85.745   5.834  0.00  0.00           C
ATOM     41 C     CG A   0      18.446  86.134   6.712  0.00  0.00           C
ATOM     42 C     CG A   0      13.040  90.933  20.503  0.00  0.00           C
ATOM     43 C     CG A   0      13.267  90.565  19.179  0.00  0.00           C
ATOM     44 N     CG A   0      14.527  90.463  18.675  0.00  0.00           N
ATOM     45 C     CG A   0      15.589  90.705  19.495  0.00  0.00           C
ATOM     46 C     CG A   0      15.413  91.102  20.820  0.00  0.00           C
ATOM     47 C     CG A   0      14.117  91.212  21.396  0.00  0.00           C
ATOM     48 C     CG A   0      13.948  91.653  22.835  0.00  0.00           C
ATOM     49 C     CG A   0      12.783  91.969  23.541  0.00  0.00           C
ATOM     50 O     CG A   0      11.560  92.028  22.936  0.00  0.00           O
ATOM     51 C     CG A   0      10.930  93.240  22.677  0.00  0.00           C
ATOM     52 SE    CG A   0      15.406  91.690  23.950  0.00  0.00          SE
ATOM     53 C     CG A   0      10.945  91.741  26.118  0.00  0.00           C
ATOM     54 O     CG A   0      11.970  92.601  25.758  0.00  0.00           O
ATOM     55 C     CG A   0      12.974  92.263  24.894  0.00  0.00           C
ATOM     56 C     CG A   0      14.300  92.167  25.326  0.00  0.00           C
ATOM     57 C     CG A   0      14.878  92.270  26.722  0.00  0.00           C
ATOM     58 C     CG A   0      16.285  92.219  26.881  0.00  0.00           C
ATOM     59 C     CG A   0      16.849  92.292  28.162  0.00  0.00           C
ATOM     60 N     CG A   0      16.065  92.395  29.270  0.00  0.00           N
ATOM     61 C     CG A   0      14.717  92.425  29.155  0.00  0.00           C
ATOM     62 C     CG A   0      14.095  92.358  27.903  0.00  0.00           C
ATOM     63 C     CG A   0      22.827  89.133  40.197  0.00  0.00           C
ATOM     64 C     CG A   0      24.065  88.978  40.830  0.00  0.00           C
ATOM     65 N     CG A   0      25.208  89.434  40.255  0.00  0.00           N
ATOM     66 C     CG A   0      25.178  90.044  39.060  0.00  0.00           C
ATOM     67 C     CG A   0      23.969  90.227  38.369  0.00  0.00           C
ATOM     68 C     CG A   0      22.753  89.787  38.945  0.00  0.00           C
ATOM     69 C     CG A   0      21.464  90.073  38.202  0.00  0.00           C
ATOM     70 C     CG A   0      20.167  89.875  38.642  0.00  0.00           C
ATOM     71 O     CG A   0      19.852  89.309  39.837  0.00  0.00           O
ATOM     72 C     CG A   0      19.384  88.008  39.938  0.00  0.00           C
ATOM     73 SE    CG A   0      21.530  90.830  36.533  0.00  0.00          SE
ATOM     74 C     CG A   0      17.259  90.940  38.945  0.00  0.00           C
ATOM     75 O     CG A   0      17.860  90.147  37.980  0.00  0.00           O
ATOM     76 C     CG A   0      19.186  90.257  37.707  0.00  0.00           C
ATOM     77 C     CG A   0      19.691  90.808  36.526  0.00  0.00           C
ATOM     78 C     CG A   0      18.944  91.242  35.288  0.00  0.00           C
ATOM     79 C     CG A   0      19.677  91.682  34.165  0.00  0.00           C
ATOM     80 C     CG A   0      19.003  92.131  33.013  0.00  0.00           C
ATOM     81 N     CG A   0      17.655  92.094  32.941  0.00  0.00           N
ATOM     82 C     CG A   0      16.908  91.646  33.992  0.00  0.00           C
ATOM     83 C     CG A   0      17.530  91.205  35.173  0.00  0.00           C
ATOM     84 C     CG A   0      15.706  88.207  30.998  0.00  0.00           C
ATOM     85 C     CG A   0      15.706  89.588  31.199  0.00  0.00           C
ATOM     86 N     CG A   0      16.798  90.308  30.840  0.00  0.00           N
ATOM     87 C     CG A   0      17.882  89.706  30.293  0.00  0.00           C
ATOM     88 C     CG A   0      17.926  88.324  30.077  0.00  0.00           C
ATOM     89 C     CG A   0      16.820  87.523  30.451  0.00  0.00           C
ATOM     90 C     CG A   0      16.878  86.017  30.206  0.00  0.00           C
ATOM     91 C     CG A   0      15.985  85.017  30.580  0.00  0.00           C
ATOM     92 O     CG A   0      14.952  85.231  31.444  0.00  0.00           O
ATOM     93 C     CG A   0      13.626  85.010  31.113  0.00  0.00           C
ATOM     94 SE    CG A   0      18.124  85.378  29.030  0.00  0.00          SE
ATOM     95 C     CG A   0      14.248  82.438  29.558  0.00  0.00           C
ATOM     96 O     CG A   0      15.442  82.673  30.206  0.00  0.00           O
ATOM     97 C     CG A   0      16.212  83.768  29.976  0.00  0.00           C
ATOM     98 C     CG A   0      17.310  83.739  29.112  0.00  0.00           C
ATOM     99 C     CG A   0      17.845  82.548  28.335  0.00  0.00           C
ATOM    100 C     CG A   0      19.047  82.629  27.600  0.00  0.00           C
ATOM    101 C     CG A   0      19.530  81.564  26.823  0.00  0.00           C
ATOM    102 N     CG A   0      18.842  80.388  26.794  0.00  0.00           N
ATOM    103 C     CG A   0      17.669  80.270  27.442  0.00  0.00           C
ATOM    104 C     CG A   0      17.135  81.321  28.205  0.00  0.00           C
ATOM    105 C     CG A   0      13.992  86.046  18.272  0.00  0.00           C
ATOM    106 C     CG A   0      13.985  87.318  17.682  0.00  0.00           C
ATOM    107 N     CG A   0      15.105  88.052  17.523  0.00  0.00           N
ATOM    108 C     CG A   0      16.285  87.560  17.969  0.00  0.00           C
ATOM    109 C     CG A   0      16.358  86.289  18.545  0.00  0.00           C
ATOM    110 C     CG A   0      15.215  85.480  18.718  0.00  0.00           C
ATOM    111 C     CG A   0      15.296  84.283  19.654  0.00  0.00           C
ATOM    112 C     CG A   0      14.351  83.276  19.841  0.00  0.00           C
ATOM    113 O     CG A   0      13.106  83.313  19.294  0.00  0.00           O
ATOM    114 C     CG A   0      12.842  83.173  17.926  0.00  0.00           C
ATOM    115 SE    CG A   0      16.864  83.915  20.538  0.00  0.00          SE
ATOM    116 C     CG A   0      12.769  81.262  21.583  0.00  0.00           C
ATOM    117 O     CG A   0      14.007  81.145  20.964  0.00  0.00           O
ATOM    118 C     CG A   0      14.798  82.210  20.662  0.00  0.00           C
ATOM    119 C     CG A   0      16.094  82.357  21.137  0.00  0.00           C
ATOM    120 C     CG A   0      16.878  81.498  22.116  0.00  0.00           C
ATOM    121 C     CG A   0      18.226  81.843  22.389  0.00  0.00           C
ATOM    122 C     CG A   0      18.944  81.093  23.325  0.00  0.00           C
ATOM    123 N     CG A   0      18.373  80.087  24.030  0.00  0.00           N
ATOM    124 C     CG A   0      17.083  79.741  23.814  0.00  0.00           C
ATOM    125 C     CG A   0      16.322  80.439  22.864  0.00  0.00           C
ATOM    126 C     CG A   0      22.585  73.414  16.098  0.00  0.00           C
ATOM    127 C     CG A   0      23.442  73.231  15.004  0.00  0.00           C
ATOM    128 N     CG A   0      24.394  74.157  14.730  0.00  0.00           N
ATOM    129 C     CG A   0      24.541  75.252  15.522  0.00  0.00           C
ATOM    130 C     CG A   0      23.698  75.494  16.616  0.00  0.00           C
ATOM    131 C     CG A   0      22.688  74.553  16.933  0.00  0.00           C
ATOM    132 C     CG A   0      21.794  74.811  18.142  0.00  0.00           C
ATOM    133 C     CG A   0      20.761  74.010  18.632  0.00  0.00           C
ATOM    134 O     CG A   0      20.241  72.996  17.883  0.00  0.00           O
ATOM    135 C     CG A   0      20.658  71.673  17.984  0.00  0.00           C
ATOM    136 SE    CG A   0      22.299  76.111  19.337  0.00  0.00          SE
ATOM    137 C     CG A   0      19.618  72.525  21.281  0.00  0.00           C
ATOM    138 O     CG A   0      19.354  73.723  20.604  0.00  0.00           O
ATOM    139 C     CG A   0      20.329  74.377  19.913  0.00  0.00           C
ATOM    140 C     CG A   0      21.017  75.457  20.474  0.00  0.00           C
ATOM    141 C     CG A   0      20.570  76.332  21.640  0.00  0.00           C
ATOM    142 C     CG A   0      21.384  77.419  22.029  0.00  0.00           C
ATOM    143 C     CG A   0      21.083  78.139  23.195  0.00  0.00           C
ATOM    144 N     CG A   0      20.028  77.794  23.973  0.00  0.00           N
ATOM    145 C     CG A   0      19.215  76.765  23.642  0.00  0.00           C
ATOM    146 C     CG A   0      19.472  76.030  22.475  0.00  0.00           C
ATOM    147 C     CG A   0      21.567  81.248   5.891  0.00  0.00           C
ATOM    148 C     CG A   0      21.501  82.519   5.301  0.00  0.00           C
ATOM    149 N     CG A   0      22.241  83.540   5.776  0.00  0.00           N
ATOM    150 C     CG A   0      23.061  83.342   6.841  0.00  0.00           C
ATOM    151 C     CG A   0      23.156  82.086   7.446  0.00  0.00           C
ATOM    152 C     CG A   0      22.438  80.961   6.971  0.00  0.00           C
ATOM    153 C     CG A   0      22.578  79.594   7.619  0.00  0.00           C
ATOM    154 C     CG A   0      21.918  78.411   7.288  0.00  0.00           C
ATOM    155 O     CG A   0      21.054  78.301   6.237  0.00  0.00           O
ATOM    156 C     CG A   0      21.442  77.588   5.085  0.00  0.00           C
ATOM    157 SE    CG A   0      23.691  79.323   9.053  0.00  0.00          SE
ATOM    158 C     CG A   0      20.468  75.781   8.367  0.00  0.00           C
ATOM    159 O     CG A   0      21.742  76.060   7.878  0.00  0.00           O
ATOM    160 C     CG A   0      22.277  77.294   8.065  0.00  0.00           C
ATOM    161 C     CG A   0      23.186  77.574   9.073  0.00  0.00           C
ATOM    162 C     CG A   0      23.823  76.618  10.066  0.00  0.00           C
ATOM    163 C     CG A   0      24.746  77.147  10.987  0.00  0.00           C
ATOM    164 C     CG A   0      25.295  76.295  11.966  0.00  0.00           C
ATOM    165 N     CG A   0      24.929  74.994  12.053  0.00  0.00           N
ATOM    166 C     CG A   0      24.057  74.451  11.189  0.00  0.00           C
ATOM    167 C     CG A   0      23.501  75.252  10.181  0.00  0.00           C
ATOM    168 C     CG A   0      32.526  68.697  20.993  0.00  0.00           C
ATOM    169 C     CG A   0      33.713  68.741  21.727  0.00  0.00           C
ATOM    170 N     CG A   0      34.313  69.931  21.986  0.00  0.00           N
ATOM    171 C     CG A   0      33.764  71.085  21.554  0.00  0.00           C
ATOM    172 C     CG A   0      32.599  71.092  20.777  0.00  0.00           C
ATOM    173 C     CG A   0      31.932  69.880  20.489  0.00  0.00           C
ATOM    174 C     CG A   0      30.760  69.909  19.524  0.00  0.00           C
ATOM    175 C     CG A   0      29.933  68.873  19.092  0.00  0.00           C
ATOM    176 O     CG A   0      30.006  67.617  19.625  0.00  0.00           O
ATOM    177 C     CG A   0      29.010  67.080  20.431  0.00  0.00           C
ATOM    178 SE    CG A   0      30.401  71.467  18.632  0.00  0.00          SE
ATOM    179 C     CG A   0      28.423  67.595  16.400  0.00  0.00           C
ATOM    180 O     CG A   0      28.145  68.359  17.538  0.00  0.00           O
ATOM    181 C     CG A   0      29.017  69.241  18.099  0.00  0.00           C
ATOM    182 C     CG A   0      29.097  70.578  17.696  0.00  0.00           C
ATOM    183 C     CG A   0      28.196  71.328  16.731  0.00  0.00           C
ATOM    184 C     CG A   0      28.394  72.716  16.515  0.00  0.00           C
ATOM    185 C     CG A   0      27.669  73.378  15.508  0.00  0.00           C
ATOM    186 N     CG A   0      26.761  72.724  14.759  0.00  0.00           N
ATOM    187 C     CG A   0      26.548  71.394  14.903  0.00  0.00           C
ATOM    188 C     CG A   0      27.259  70.696  15.868  0.00  0.00           C
ATOM    189 C     CG A   0      28.555  71.960  10.728  0.00  0.00           C
ATOM    190 C     CG A   0      27.413  72.283  11.477  0.00  0.00           C
ATOM    191 N     CG A   0      27.347  73.444  12.168  0.00  0.00           N
ATOM    192 C     CG A   0      28.372  74.318  12.139  0.00  0.00           C
ATOM    193 C     CG A   0      29.544  74.032  11.434  0.00  0.00           C
ATOM    194 C     CG A   0      29.669  72.827  10.699  0.00  0.00           C
ATOM    195 C     CG A   0      31.024  72.415  10.167  0.00  0.00           C
ATOM    196 C     CG A   0      31.324  71.298   9.375  0.00  0.00           C
ATOM    197 O     CG A   0      30.357  70.431   8.958  0.00  0.00           O
ATOM    198 C     CG A   0      29.830  70.556   7.676  0.00  0.00           C
ATOM    199 SE    CG A   0      32.533  73.392  10.496  0.00  0.00          SE
ATOM    200 C     CG A   0      33.434  68.991   8.900  0.00  0.00           C
ATOM    201 O     CG A   0      33.141  70.181   8.223  0.00  0.00           O
ATOM    202 C     CG A   0      32.665  71.210   8.972  0.00  0.00           C
ATOM    203 C     CG A   0      33.493  72.202   9.490  0.00  0.00           C
ATOM    204 C     CG A   0      34.995  72.349   9.361  0.00  0.00           C
ATOM    205 C     CG A   0      35.632  73.547   9.764  0.00  0.00           C
ATOM    206 C     CG A   0      37.009  73.708   9.620  0.00  0.00           C
ATOM    207 N     CG A   0      37.793  72.702   9.145  0.00  0.00           N
ATOM    208 C     CG A   0      37.222  71.541   8.756  0.00  0.00           C
ATOM    209 C     CG A   0      35.837  71.335   8.842  0.00  0.00           C
ATOM    210 C     CG A   0      39.221  74.142   5.171  0.00  0.00           C
ATOM    211 C     CG A   0      39.566  73.451   6.337  0.00  0.00           C
ATOM    212 N     CG A   0      39.617  74.091   7.532  0.00  0.00           N
ATOM    213 C     CG A   0      39.324  75.406   7.604  0.00  0.00           C
ATOM    214 C     CG A   0      38.972  76.148   6.467  0.00  0.00           C
ATOM    215 C     CG A   0      38.936  75.523   5.200  0.00  0.00           C
ATOM    216 C     CG A   0      38.562  76.339   3.962  0.00  0.00           C
ATOM    217 C     CG A   0      38.569  75.935   2.638  0.00  0.00           C
ATOM    218 O     CG A   0      39.112  74.752   2.235  0.00  0.00           O
ATOM    219 C     CG A   0      38.357  73.642   1.903  0.00  0.00           C
ATOM    220 SE    CG A   0      37.793  78.000   4.165  0.00  0.00          SE
ATOM    221 C     CG A   0      39.009  76.266  -0.371  0.00  0.00           C
ATOM    222 O     CG A   0      37.925  76.684   0.392  0.00  0.00           O
ATOM    223 C     CG A   0      38.005  76.868   1.745  0.00  0.00           C
ATOM    224 C     CG A   0      37.544  78.029   2.354  0.00  0.00           C
ATOM    225 C     CG A   0      36.980  79.264   1.687  0.00  0.00           C
ATOM    226 C     CG A   0      36.804  80.432   2.465  0.00  0.00           C
ATOM    227 C     CG A   0      36.306  81.608   1.875  0.00  0.00           C
ATOM    228 N     CG A   0      36.079  81.659   0.536  0.00  0.00           N
ATOM    229 C     CG A   0      36.277  80.572  -0.242  0.00  0.00           C
ATOM    230 C     CG A   0      36.731  79.359   0.305  0.00  0.00           C
ATOM    231 C     CG A   0      39.602  69.909  12.125  0.00  0.00           C
ATOM    232 C     CG A   0      39.756  70.593  10.915  0.00  0.00           C
ATOM    233 N     CG A   0      39.822  71.945  10.872  0.00  0.00           N
ATOM    234 C     CG A   0      39.764  72.680  11.995  0.00  0.00           C
ATOM    235 C     CG A   0      39.573  72.048  13.233  0.00  0.00           C
ATOM    236 C     CG A   0      39.515  70.644  13.334  0.00  0.00           C
ATOM    237 C     CG A   0      39.192  69.998  14.655  0.00  0.00           C
ATOM    238 C     CG A   0      39.331  68.660  14.989  0.00  0.00           C
ATOM    239 O     CG A   0      39.683  67.705  14.083  0.00  0.00           O
ATOM    240 C     CG A   0      38.672  66.845  13.636  0.00  0.00           C
ATOM    241 SE    CG A   0      38.650  70.975  16.095  0.00  0.00          SE
ATOM    242 C     CG A   0      38.064  66.176  16.343  0.00  0.00           C
ATOM    243 O     CG A   0      39.053  67.066  16.775  0.00  0.00           O
ATOM    244 C     CG A   0      38.994  68.351  16.314  0.00  0.00           C
ATOM    245 C     CG A   0      38.606  69.439  17.088  0.00  0.00           C
ATOM    246 C     CG A   0      38.064  69.461  18.502  0.00  0.00           C
ATOM    247 C     CG A   0      37.961  70.688  19.193  0.00  0.00           C
ATOM    248 C     CG A   0      37.353  70.762  20.460  0.00  0.00           C
ATOM    249 N     CG A   0      36.914  69.645  21.079  0.00  0.00           N
ATOM    250 C     CG A   0      37.016  68.440  20.474  0.00  0.00           C
ATOM    251 C     CG A   0      37.588  68.315  19.193  0.00  0.00           C
ATOM    252 C     CG A   0      31.932  72.959  33.013  0.00  0.00           C
ATOM    253 C     CG A   0      31.456  73.944  33.877  0.00  0.00           C
ATOM    254 N     CG A   0      31.361  75.237  33.488  0.00  0.00           N
ATOM    255 C     CG A   0      31.727  75.597  32.236  0.00  0.00           C
ATOM    256 C     CG A   0      32.211  74.642  31.329  0.00  0.00           C
ATOM    257 C     CG A   0      32.328  73.282  31.689  0.00  0.00           C
ATOM    258 C     CG A   0      32.841  72.268  30.677  0.00  0.00           C
ATOM    259 C     CG A   0      33.039  70.901  30.825  0.00  0.00           C
ATOM    260 O     CG A   0      32.753  70.196  31.962  0.00  0.00           O
ATOM    261 C     CG A   0      31.867  69.138  32.020  0.00  0.00           C
ATOM    262 SE    CG A   0      33.354  72.827  29.006  0.00  0.00          SE
ATOM    263 C     CG A   0      32.841  67.991  29.371  0.00  0.00           C
ATOM    264 O     CG A   0      33.830  68.925  29.659  0.00  0.00           O
ATOM    265 C     CG A   0      33.573  70.262  29.688  0.00  0.00           C
ATOM    266 C     CG A   0      33.808  71.107  28.623  0.00  0.00           C
ATOM    267 C     CG A   0      34.299  70.732  27.226  0.00  0.00           C
ATOM    268 C     CG A   0      34.526  71.739  26.262  0.00  0.00           C
ATOM    269 C     CG A   0      34.987  71.408  24.995  0.00  0.00           C
ATOM    270 N     CG A   0      35.280  70.130  24.678  0.00  0.00           N
ATOM    271 C     CG A   0      35.097  69.138  25.571  0.00  0.00           C
ATOM    272 C     CG A   0      34.614  69.410  26.852  0.00  0.00           C
ATOM    273 C     CG A   0      20.966  76.802  28.637  0.00  0.00           C
ATOM    274 C     CG A   0      20.146  77.331  27.644  0.00  0.00           C
ATOM    275 N     CG A   0      20.614  78.257  26.765  0.00  0.00           N
ATOM    276 C     CG A   0      21.896  78.683  26.837  0.00  0.00           C
ATOM    277 C     CG A   0      22.768  78.169  27.802  0.00  0.00           C
ATOM    278 C     CG A   0      22.314  77.228  28.752  0.00  0.00           C
ATOM    279 C     CG A   0      23.288  76.648  29.760  0.00  0.00           C
ATOM    280 C     CG A   0      23.076  75.568  30.609  0.00  0.00           C
ATOM    281 O     CG A   0      21.955  74.811  30.566  0.00  0.00           O
ATOM    282 C     CG A   0      20.944  75.016  31.516  0.00  0.00           C
ATOM    283 SE    CG A   0      24.885  77.478  30.111  0.00  0.00          SE
ATOM    284 C     CG A   0      23.222  74.355  33.532  0.00  0.00           C
ATOM    285 O     CG A   0      24.057  74.362  32.466  0.00  0.00           O
ATOM    286 C     CG A   0      24.101  75.362  31.559  0.00  0.00           C
ATOM    287 C     CG A   0      25.164  76.258  31.459  0.00  0.00           C
ATOM    288 C     CG A   0      26.424  76.302  32.294  0.00  0.00           C
ATOM    289 C     CG A   0      27.427  77.265  32.034  0.00  0.00           C
ATOM    290 C     CG A   0      28.592  77.302  32.812  0.00  0.00           C
ATOM    291 N     CG A   0      28.834  76.383  33.762  0.00  0.00           N
ATOM    292 C     CG A   0      27.911  75.428  34.036  0.00  0.00           C
ATOM    293 C     CG A   0      26.717  75.369  33.330  0.00  0.00           C
ATOM    294 C     CG A   0      28.387  78.536  37.764  0.00  0.00           C
ATOM    295 C     CG A   0      28.973  77.530  36.972  0.00  0.00           C
ATOM    296 N     CG A   0      29.823  77.853  35.979  0.00  0.00           N
ATOM    297 C     CG A   0      30.116  79.154  35.734  0.00  0.00           C
ATOM    298 C     CG A   0      29.559  80.190  36.497  0.00  0.00           C
ATOM    299 C     CG A   0      28.680  79.910  37.577  0.00  0.00           C
ATOM    300 C     CG A   0      28.043  81.027  38.383  0.00  0.00           C
ATOM    301 C     CG A   0      27.156  80.888  39.448  0.00  0.00           C
ATOM    302 O     CG A   0      26.651  79.690  39.852  0.00  0.00           O
ATOM    303 C     CG A   0      27.039  79.212  41.104  0.00  0.00           C
ATOM    304 SE    CG A   0      28.533  82.784  38.179  0.00  0.00          SE
ATOM    305 C     CG A   0      24.665  81.902  40.902  0.00  0.00           C
ATOM    306 O     CG A   0      26.013  82.130  41.205  0.00  0.00           O
ATOM    307 C     CG A   0      26.885  82.078  40.154  0.00  0.00           C
ATOM    308 C     CG A   0      27.486  83.202  39.621  0.00  0.00           C
ATOM    309 C     CG A   0      27.251  84.643  40.024  0.00  0.00           C
ATOM    310 C     CG A   0      27.852  85.679  39.276  0.00  0.00           C
ATOM    311 C     CG A   0      27.691  87.009  39.679  0.00  0.00           C
ATOM    312 N     CG A   0      27.046  87.332  40.816  0.00  0.00           N
ATOM    313 C     CG A   0      26.490  86.362  41.579  0.00  0.00           C
ATOM    314 C     CG A   0      26.577  85.017  41.219  0.00  0.00           C
ATOM    315 C     CG A   0      30.094  89.287  44.127  0.00  0.00           C
ATOM    316 C     CG A   0      28.826  89.184  43.537  0.00  0.00           C
ATOM    317 N     CG A   0      28.643  89.228  42.198  0.00  0.00           N
ATOM    318 C     CG A   0      29.720  89.382  41.392  0.00  0.00           C
ATOM    319 C     CG A   0      31.009  89.507  41.939  0.00  0.00           C
ATOM    320 C     CG A   0      31.251  89.434  43.335  0.00  0.00           C
ATOM    321 C     CG A   0      32.628  89.713  43.897  0.00  0.00           C
ATOM    322 C     CG A   0      33.009  89.610  45.221  0.00  0.00           C
ATOM    323 O     CG A   0      32.211  89.030  46.171  0.00  0.00           O
ATOM    324 C     CG A   0      32.160  87.641  46.200  0.00  0.00           C
ATOM    325 SE    CG A   0      33.954  90.485  42.896  0.00  0.00          SE
ATOM    326 C     CG A   0      34.137  90.448  47.899  0.00  0.00           C
ATOM    327 O     CG A   0      34.811  90.007  46.776  0.00  0.00           O
ATOM    328 C     CG A   0      34.313  90.066  45.509  0.00  0.00           C
ATOM    329 C     CG A   0      34.987  90.595  44.415  0.00  0.00           C
ATOM    330 C     CG A   0      36.386  91.168  44.329  0.00  0.00           C
ATOM    331 C     CG A   0      36.958  91.462  43.062  0.00  0.00           C
ATOM    332 C     CG A   0      38.233  92.020  42.947  0.00  0.00           C
ATOM    333 N     CG A   0      39.002  92.234  44.041  0.00  0.00           N
ATOM    334 C     CG A   0      38.496  91.976  45.279  0.00  0.00           C
ATOM    335 C     CG A   0      37.214  91.455  45.437  0.00  0.00           C
ATOM    336 C     CG A   0      42.445  89.257  44.473  0.00  0.00           C
ATOM    337 C     CG A   0      42.005  90.588  44.501  0.00  0.00           C
ATOM    338 N     CG A   0      41.558  91.183  43.379  0.00  0.00           N
ATOM    339 C     CG A   0      41.507  90.507  42.213  0.00  0.00           C
ATOM    340 C     CG A   0      41.954  89.184  42.141  0.00  0.00           C
ATOM    341 C     CG A   0      42.452  88.523  43.278  0.00  0.00           C
ATOM    342 C     CG A   0      42.848  87.068  43.148  0.00  0.00           C
ATOM    343 C     CG A   0      43.273  86.179  44.127  0.00  0.00           C
ATOM    344 O     CG A   0      43.463  86.553  45.423  0.00  0.00           O
ATOM    345 C     CG A   0      44.716  86.700  45.999  0.00  0.00           C
ATOM    346 SE    CG A   0      42.701  86.259  41.516  0.00  0.00          SE
ATOM    347 C     CG A   0      44.979  83.981  45.336  0.00  0.00           C
ATOM    348 O     CG A   0      43.932  83.856  44.458  0.00  0.00           O
ATOM    349 C     CG A   0      43.500  84.871  43.652  0.00  0.00           C
ATOM    350 C     CG A   0      43.251  84.702  42.299  0.00  0.00           C
ATOM    351 C     CG A   0      43.463  83.445  41.464  0.00  0.00           C
ATOM    352 C     CG A   0      43.089  83.408  40.111  0.00  0.00           C
ATOM    353 C     CG A   0      43.338  82.262  39.333  0.00  0.00           C
ATOM    354 N     CG A   0      43.932  81.167  39.852  0.00  0.00           N
ATOM    355 C     CG A   0      44.305  81.152  41.162  0.00  0.00           C
ATOM    356 C     CG A   0      44.078  82.269  41.968  0.00  0.00           C
ATOM    357 C     CG A   0      40.877  77.669  39.535  0.00  0.00           C
ATOM    358 C     CG A   0      42.166  78.220  39.535  0.00  0.00           C
ATOM    359 N     CG A   0      42.547  79.109  38.585  0.00  0.00           N
ATOM    360 C     CG A   0      41.676  79.462  37.620  0.00  0.00           C
ATOM    361 C     CG A   0      40.372  78.962  37.577  0.00  0.00           C
ATOM    362 C     CG A   0      39.925  78.037  38.556  0.00  0.00           C
ATOM    363 C     CG A   0      38.526  77.449  38.441  0.00  0.00           C
ATOM    364 C     CG A   0      37.830  76.670  39.348  0.00  0.00           C
ATOM    365 O     CG A   0      38.401  76.148  40.471  0.00  0.00           O
ATOM    366 C     CG A   0      38.687  74.774  40.456  0.00  0.00           C
ATOM    367 SE    CG A   0      37.463  77.890  37.017  0.00  0.00          SE
ATOM    368 C     CG A   0      35.419  75.715  41.061  0.00  0.00           C
ATOM    369 O     CG A   0      35.698  75.553  39.722  0.00  0.00           O
ATOM    370 C     CG A   0      36.511  76.339  38.988  0.00  0.00           C
ATOM    371 C     CG A   0      36.115  76.905  37.764  0.00  0.00           C
ATOM    372 C     CG A   0      34.760  76.817  37.087  0.00  0.00           C
ATOM    373 C     CG A   0      34.614  77.309  35.777  0.00  0.00           C
ATOM    374 C     CG A   0      33.368  77.243  35.130  0.00  0.00           C
ATOM    375 N     CG A   0      32.284  76.714  35.749  0.00  0.00           N
ATOM    376 C     CG A   0      32.387  76.251  37.016  0.00  0.00           C
ATOM    377 C     CG A   0      33.595  76.295  37.721  0.00  0.00           C
ATOM    378 C     CG A   0      45.946  76.214  36.713  0.00  0.00           C
ATOM    379 C     CG A   0      45.434  77.103  37.663  0.00  0.00           C
ATOM    380 N     CG A   0      44.877  78.272  37.275  0.00  0.00           N
ATOM    381 C     CG A   0      44.804  78.602  35.965  0.00  0.00           C
ATOM    382 C     CG A   0      45.302  77.750  34.986  0.00  0.00           C
ATOM    383 C     CG A   0      45.888  76.515  35.331  0.00  0.00           C
ATOM    384 C     CG A   0      46.408  75.619  34.237  0.00  0.00           C
ATOM    385 C     CG A   0      46.789  74.289  34.280  0.00  0.00           C
ATOM    386 O     CG A   0      46.760  73.525  35.418  0.00  0.00           O
ATOM    387 C     CG A   0      47.932  73.106  36.123  0.00  0.00           C
ATOM    388 SE    CG A   0      46.620  76.324  32.561  0.00  0.00          SE
ATOM    389 C     CG A   0      46.716  71.519  32.653  0.00  0.00           C
ATOM    390 O     CG A   0      47.675  72.496  32.913  0.00  0.00           O
ATOM    391 C     CG A   0      47.287  73.789  33.071  0.00  0.00           C
ATOM    392 C     CG A   0      47.250  74.700  32.006  0.00  0.00           C
ATOM    393 C     CG A   0      47.858  74.539  30.624  0.00  0.00           C
ATOM    394 C     CG A   0      47.521  75.450  29.602  0.00  0.00           C
ATOM    395 C     CG A   0      48.056  75.318  28.320  0.00  0.00           C
ATOM    396 N     CG A   0      48.884  74.289  28.018  0.00  0.00           N
ATOM    397 C     CG A   0      49.228  73.392  28.968  0.00  0.00           C
ATOM    398 C     CG A   0      48.737  73.488  30.278  0.00  0.00           C
ATOM    399 C     CG A   0      47.089  71.019  25.614  0.00  0.00           C
ATOM    400 C     CG A   0      48.210  71.820  25.859  0.00  0.00           C
ATOM    401 N     CG A   0      48.159  73.165  25.715  0.00  0.00           N
ATOM    402 C     CG A   0      46.994  73.745  25.340  0.00  0.00           C
ATOM    403 C     CG A   0      45.844  72.996  25.081  0.00  0.00           C
ATOM    404 C     CG A   0      45.859  71.585  25.182  0.00  0.00           C
ATOM    405 C     CG A   0      44.562  70.798  25.067  0.00  0.00           C
ATOM    406 C     CG A   0      44.379  69.424  25.196  0.00  0.00           C
ATOM    407 O     CG A   0      45.397  68.572  25.470  0.00  0.00           O
ATOM    408 C     CG A   0      46.005  68.403  26.722  0.00  0.00           C
ATOM    409 SE    CG A   0      42.994  71.666  24.669  0.00  0.00          SE
ATOM    410 C     CG A   0      42.818  66.926  26.175  0.00  0.00           C
ATOM    411 O     CG A   0      42.650  67.712  25.052  0.00  0.00           O
ATOM    412 C     CG A   0      43.045  69.013  24.995  0.00  0.00           C
ATOM    413 C     CG A   0      42.152  70.042  24.707  0.00  0.00           C
ATOM    414 C     CG A   0      40.657  69.946  24.433  0.00  0.00           C
ATOM    415 C     CG A   0      39.932  71.114  24.102  0.00  0.00           C
ATOM    416 C     CG A   0      38.606  71.041  23.685  0.00  0.00           C
ATOM    417 N     CG A   0      37.961  69.851  23.642  0.00  0.00           N
ATOM    418 C     CG A   0      38.621  68.697  23.901  0.00  0.00           C
ATOM    419 C     CG A   0      39.969  68.719  24.275  0.00  0.00           C
ATOM    420 C     CG A   0      53.455  75.575  15.537  0.00  0.00           C
ATOM    421 C     CG A   0      53.572  76.302  14.342  0.00  0.00           C
ATOM    422 N     CG A   0      52.979  77.515  14.198  0.00  0.00           N
ATOM    423 C     CG A   0      52.254  78.037  15.205  0.00  0.00           C
ATOM    424 C     CG A   0      52.100  77.361  16.429  0.00  0.00           C
ATOM    425 C     CG A   0      52.715  76.097  16.631  0.00  0.00           C
ATOM    426 C     CG A   0      52.518  75.369  17.946  0.00  0.00           C
ATOM    427 C     CG A   0      52.994  74.105  18.301  0.00  0.00           C
ATOM    428 O     CG A   0      53.800  73.407  17.451  0.00  0.00           O
ATOM    429 C     CG A   0      55.177  73.503  17.682  0.00  0.00           C
ATOM    430 SE    CG A   0      51.558  76.085  19.307  0.00  0.00          SE
ATOM    431 C     CG A   0      52.854  71.254  19.625  0.00  0.00           C
ATOM    432 O     CG A   0      53.096  72.518  20.143  0.00  0.00           O
ATOM    433 C     CG A   0      52.679  73.694  19.611  0.00  0.00           C
ATOM    434 C     CG A   0      51.895  74.605  20.330  0.00  0.00           C
ATOM    435 C     CG A   0      51.294  74.451  21.712  0.00  0.00           C
ATOM    436 C     CG A   0      50.759  75.568  22.389  0.00  0.00           C
ATOM    437 C     CG A   0      50.320  75.457  23.714  0.00  0.00           C
ATOM    438 N     CG A   0      50.378  74.289  24.405  0.00  0.00           N
ATOM    439 C     CG A   0      50.869  73.187  23.785  0.00  0.00           C
ATOM    440 C     CG A   0      51.316  73.245  22.461  0.00  0.00           C
ATOM    441 C     CG A   0      43.976  72.731   8.785  0.00  0.00           C
ATOM    442 C     CG A   0      42.606  72.496   8.684  0.00  0.00           C
ATOM    443 N     CG A   0      41.705  73.392   9.173  0.00  0.00           N
ATOM    444 C     CG A   0      42.137  74.517   9.764  0.00  0.00           C
ATOM    445 C     CG A   0      43.507  74.803   9.908  0.00  0.00           C
ATOM    446 C     CG A   0      44.474  73.914   9.404  0.00  0.00           C
ATOM    447 C     CG A   0      45.954  74.149   9.649  0.00  0.00           C
ATOM    448 C     CG A   0      47.016  73.437   9.101  0.00  0.00           C
ATOM    449 O     CG A   0      46.804  72.305   8.382  0.00  0.00           O
ATOM    450 C     CG A   0      46.078  72.283   7.172  0.00  0.00           C
ATOM    451 SE    CG A   0      46.532  75.619  10.568  0.00  0.00          SE
ATOM    452 C     CG A   0      49.932  72.253   9.433  0.00  0.00           C
ATOM    453 O     CG A   0      49.448  73.451   8.929  0.00  0.00           O
ATOM    454 C     CG A   0      48.283  74.002   9.361  0.00  0.00           C
ATOM    455 C     CG A   0      48.247  75.163  10.138  0.00  0.00           C
ATOM    456 C     CG A   0      49.404  75.891  10.786  0.00  0.00           C
ATOM    457 C     CG A   0      49.170  77.045  11.578  0.00  0.00           C
ATOM    458 C     CG A   0      50.232  77.801  12.067  0.00  0.00           C
ATOM    459 N     CG A   0      51.529  77.478  11.837  0.00  0.00           N
ATOM    460 C     CG A   0      51.792  76.383  11.088  0.00  0.00           C
ATOM    461 C     CG A   0      50.774  75.590  10.555  0.00  0.00           C
ATOM    462 C     CG A   0      53.821  80.219   8.698  0.00  0.00           C
ATOM    463 C     CG A   0      53.829  79.470   9.879  0.00  0.00           C
ATOM    464 N     CG A   0      52.928  79.719  10.858  0.00  0.00           N
ATOM    465 C     CG A   0      51.997  80.697  10.714  0.00  0.00           C
ATOM    466 C     CG A   0      51.961  81.490   9.548  0.00  0.00           C
ATOM    467 C     CG A   0      52.876  81.248   8.497  0.00  0.00           C
ATOM    468 C     CG A   0      52.913  82.225   7.331  0.00  0.00           C
ATOM    469 C     CG A   0      53.814  82.277   6.265  0.00  0.00           C
ATOM    470 O     CG A   0      54.913  81.468   6.265  0.00  0.00           O
ATOM    471 C     CG A   0      54.935  80.263   5.574  0.00  0.00           C
ATOM    472 SE    CG A   0      51.529  83.401   7.102  0.00  0.00          SE
ATOM    473 C     CG A   0      55.528  83.761   4.063  0.00  0.00           C
ATOM    474 O     CG A   0      54.173  83.423   4.106  0.00  0.00           O
ATOM    475 C     CG A   0      53.470  83.188   5.258  0.00  0.00           C
ATOM    476 C     CG A   0      52.290  83.886   5.513  0.00  0.00           C
ATOM    477 C     CG A   0      51.682  85.003   4.696  0.00  0.00           C
ATOM    478 C     CG A   0      50.598  85.745   5.215  0.00  0.00           C
ATOM    479 C     CG A   0      49.954  86.700   4.437  0.00  0.00           C
ATOM    480 N     CG A   0      50.334  86.943   3.156  0.00  0.00           N
ATOM    481 C     CG A   0      51.367  86.259   2.623  0.00  0.00           C
ATOM    482 C     CG A   0      52.056  85.289   3.357  0.00  0.00           C
ATOM    483 C     CG A   0      46.965  85.921  -0.098  0.00  0.00           C
ATOM    484 C     CG A   0      48.049  86.641   0.421  0.00  0.00           C
ATOM    485 N     CG A   0      47.961  87.163   1.673  0.00  0.00           N
ATOM    486 C     CG A   0      46.847  86.994   2.422  0.00  0.00           C
ATOM    487 C     CG A   0      45.734  86.311   1.932  0.00  0.00           C
ATOM    488 C     CG A   0      45.778  85.716   0.637  0.00  0.00           C
ATOM    489 C     CG A   0      44.503  85.135   0.046  0.00  0.00           C
ATOM    490 C     CG A   0      44.364  84.371  -1.105  0.00  0.00           C
ATOM    491 O     CG A   0      45.404  84.092  -1.940  0.00  0.00           O
ATOM    492 C     CG A   0      46.078  82.886  -1.811  0.00  0.00           C
ATOM    493 SE    CG A   0      42.914  85.282   0.926  0.00  0.00          SE
ATOM    494 C     CG A   0      42.716  83.680  -3.653  0.00  0.00           C
ATOM    495 O     CG A   0      42.760  83.092  -2.387  0.00  0.00           O
ATOM    496 C     CG A   0      43.075  83.856  -1.307  0.00  0.00           C
ATOM    497 C     CG A   0      42.137  84.239  -0.357  0.00  0.00           C
ATOM    498 C     CG A   0      40.643  84.033  -0.400  0.00  0.00           C
ATOM    499 C     CG A   0      39.844  84.430   0.694  0.00  0.00           C
ATOM    500 C     CG A   0      38.452  84.283   0.622  0.00  0.00           C
ATOM    501 N     CG A   0      37.852  83.724  -0.443  0.00  0.00           N
ATOM    502 C     CG A   0      38.577  83.320  -1.523  0.00  0.00           C
ATOM    503 C     CG A   0      39.969  83.474  -1.523  0.00  0.00           C
ATOM    504 C     CG A   0      42.364  96.282  -2.156  0.00  0.00           C
ATOM    505 C     CG A   0      41.133  96.929  -2.070  0.00  0.00           C
ATOM    506 N     CG A   0      40.430  96.988  -0.918  0.00  0.00           N
ATOM    507 C     CG A   0      40.928  96.422   0.205  0.00  0.00           C
ATOM    508 C     CG A   0      42.137  95.731   0.161  0.00  0.00           C
ATOM    509 C     CG A   0      42.928  95.658  -1.005  0.00  0.00           C
ATOM    510 C     CG A   0      44.137  94.739  -1.062  0.00  0.00           C
ATOM    511 C     CG A   0      45.060  94.563  -2.084  0.00  0.00           C
ATOM    512 O     CG A   0      45.009  95.298  -3.236  0.00  0.00           O
ATOM    513 C     CG A   0      45.492  96.598  -3.250  0.00  0.00           C
ATOM    514 SE    CG A   0      44.503  93.622   0.347  0.00  0.00          SE
ATOM    515 C     CG A   0      46.818  92.358  -3.682  0.00  0.00           C
ATOM    516 O     CG A   0      47.053  93.270  -2.689  0.00  0.00           O
ATOM    517 C     CG A   0      46.056  93.608  -1.811  0.00  0.00           C
ATOM    518 C     CG A   0      45.932  92.976  -0.587  0.00  0.00           C
ATOM    519 C     CG A   0      46.855  91.925   0.018  0.00  0.00           C
ATOM    520 C     CG A   0      46.796  91.631   1.400  0.00  0.00           C
ATOM    521 C     CG A   0      47.580  90.617   1.961  0.00  0.00           C
ATOM    522 N     CG A   0      48.430  89.897   1.184  0.00  0.00           N
ATOM    523 C     CG A   0      48.532  90.147  -0.141  0.00  0.00           C
ATOM    524 C     CG A   0      47.763  91.153  -0.745  0.00  0.00           C
ATOM    525 C     CG A   0      35.771  86.987  -2.761  0.00  0.00           C
ATOM    526 C     CG A   0      35.698  85.686  -2.243  0.00  0.00           C
ATOM    527 N     CG A   0      35.647  85.458  -0.918  0.00  0.00           N
ATOM    528 C     CG A   0      35.661  86.480  -0.026  0.00  0.00           C
ATOM    529 C     CG A   0      35.749  87.803  -0.472  0.00  0.00           C
ATOM    530 C     CG A   0      35.749  88.089  -1.868  0.00  0.00           C
ATOM    531 C     CG A   0      35.984  89.522  -2.300  0.00  0.00           C
ATOM    532 C     CG A   0      35.859  90.080  -3.567  0.00  0.00           C
ATOM    533 O     CG A   0      35.544  89.324  -4.661  0.00  0.00           O
ATOM    534 C     CG A   0      36.504  88.684  -5.482  0.00  0.00           C
ATOM    535 SE    CG A   0      36.460  90.771  -1.054  0.00  0.00          SE
ATOM    536 C     CG A   0      36.848  91.991  -5.870  0.00  0.00           C
ATOM    537 O     CG A   0      36.093  92.204  -4.762  0.00  0.00           O
ATOM    538 C     CG A   0      36.137  91.455  -3.625  0.00  0.00           C
ATOM    539 C     CG A   0      36.474  92.020  -2.387  0.00  0.00           C
ATOM    540 C     CG A   0      36.899  93.453  -2.127  0.00  0.00           C
ATOM    541 C     CG A   0      37.082  93.902  -0.803  0.00  0.00           C
ATOM    542 C     CG A   0      37.573  95.180  -0.515  0.00  0.00           C
ATOM    543 N     CG A   0      37.903  96.018  -1.523  0.00  0.00           N
ATOM    544 C     CG A   0      37.764  95.628  -2.804  0.00  0.00           C
ATOM    545 C     CG A   0      37.280  94.365  -3.135  0.00  0.00           C
ATOM    546 C     CG A   0      34.731  99.192  -2.056  0.00  0.00           C
ATOM    547 C     CG A   0      36.086  98.884  -2.084  0.00  0.00           C
ATOM    548 N     CG A   0      36.716  98.450  -0.976  0.00  0.00           N
ATOM    549 C     CG A   0      36.035  98.296   0.176  0.00  0.00           C
ATOM    550 C     CG A   0      34.672  98.612   0.277  0.00  0.00           C
ATOM    551 C     CG A   0      33.976  99.045  -0.861  0.00  0.00           C
ATOM    552 C     CG A   0      32.482  99.295  -0.789  0.00  0.00           C
ATOM    553 C     CG A   0      31.639  99.744  -1.811  0.00  0.00           C
ATOM    554 O     CG A   0      32.116 100.126  -3.020  0.00  0.00           O
ATOM    555 C     CG A   0      32.086 101.397  -3.466  0.00  0.00           C
ATOM    556 SE    CG A   0      31.537  98.869   0.714  0.00  0.00          SE
ATOM    557 C     CG A   0      28.863  99.237  -3.279  0.00  0.00           C
ATOM    558 O     CG A   0      29.310 100.140  -2.329  0.00  0.00           O
ATOM    559 C     CG A   0      30.284  99.773  -1.451  0.00  0.00           C
ATOM    560 C     CG A   0      30.006  99.332  -0.155  0.00  0.00           C
ATOM    561 C     CG A   0      28.680  99.354   0.593  0.00  0.00           C
ATOM    562 C     CG A   0      28.629  98.950   1.947  0.00  0.00           C
ATOM    563 C     CG A   0      27.435  99.016   2.681  0.00  0.00           C
ATOM    564 N     CG A   0      26.277  99.435   2.105  0.00  0.00           N
ATOM    565 C     CG A   0      26.284  99.839   0.809  0.00  0.00           C
ATOM    566 C     CG A   0      27.456  99.817   0.046  0.00  0.00           C
ATOM    567 C     CG A   0      22.753  96.172   1.558  0.00  0.00           C
ATOM    568 C     CG A   0      23.200  97.480   1.716  0.00  0.00           C
ATOM    569 N     CG A   0      24.006  97.811   2.753  0.00  0.00           N
ATOM    570 C     CG A   0      24.372  96.863   3.645  0.00  0.00           C
ATOM    571 C     CG A   0      23.948  95.533   3.530  0.00  0.00           C
ATOM    572 C     CG A   0      23.112  95.143   2.450  0.00  0.00           C
ATOM    573 C     CG A   0      22.607  93.718   2.378  0.00  0.00           C
ATOM    574 C     CG A   0      21.992  93.086   1.299  0.00  0.00           C
ATOM    575 O     CG A   0      21.449  93.777   0.248  0.00  0.00           O
ATOM    576 C     CG A   0      20.065  93.938   0.205  0.00  0.00           C
ATOM    577 SE    CG A   0      23.156  92.491   3.622  0.00  0.00          SE
ATOM    578 C     CG A   0      19.962  90.521   0.449  0.00  0.00           C
ATOM    579 O     CG A   0      21.288  90.933   0.406  0.00  0.00           O
ATOM    580 C     CG A   0      21.852  91.690   1.400  0.00  0.00           C
ATOM    581 C     CG A   0      22.446  91.175   2.551  0.00  0.00           C
ATOM    582 C     CG A   0      22.321  89.765   3.113  0.00  0.00           C
ATOM    583 C     CG A   0      22.834  89.507   4.408  0.00  0.00           C
ATOM    584 C     CG A   0      22.753  88.221   4.955  0.00  0.00           C
ATOM    585 N     CG A   0      22.241  87.193   4.236  0.00  0.00           N
ATOM    586 C     CG A   0      21.764  87.384   2.983  0.00  0.00           C
ATOM    587 C     CG A   0      21.801  88.662   2.393  0.00  0.00           C
ATOM    588 C     CG A   0      17.787 103.690  11.189  0.00  0.00           C
ATOM    589 C     CG A   0      17.538 104.101  12.499  0.00  0.00           C
ATOM    590 N     CG A   0      18.321 103.682  13.521  0.00  0.00           N
ATOM    591 C     CG A   0      19.347 102.845  13.276  0.00  0.00           C
ATOM    592 C     CG A   0      19.662 102.433  11.981  0.00  0.00           C
ATOM    593 C     CG A   0      18.871 102.830  10.872  0.00  0.00           C
ATOM    594 C     CG A   0      19.193 102.367   9.461  0.00  0.00           C
ATOM    595 C     CG A   0      18.439 102.580   8.310  0.00  0.00           C
ATOM    596 O     CG A   0      17.245 103.227   8.338  0.00  0.00           O
ATOM    597 C     CG A   0      17.098 104.505   7.820  0.00  0.00           C
ATOM    598 SE    CG A   0      20.754 101.500   9.048  0.00  0.00          SE
ATOM    599 C     CG A   0      17.252 101.654   5.589  0.00  0.00           C
ATOM    600 O     CG A   0      18.468 102.249   5.891  0.00  0.00           O
ATOM    601 C     CG A   0      19.039 102.139   7.115  0.00  0.00           C
ATOM    602 C     CG A   0      20.270 101.514   7.295  0.00  0.00           C
ATOM    603 C     CG A   0      21.186 100.956   6.237  0.00  0.00           C
ATOM    604 C     CG A   0      22.373 100.295   6.625  0.00  0.00           C
ATOM    605 C     CG A   0      23.296  99.876   5.646  0.00  0.00           C
ATOM    606 N     CG A   0      23.076 100.074   4.322  0.00  0.00           N
ATOM    607 C     CG A   0      21.962 100.736   3.904  0.00  0.00           C
ATOM    608 C     CG A   0      21.025 101.191   4.840  0.00  0.00           C
ATOM    609 C     CG A   0      13.465  93.674  15.796  0.00  0.00           C
ATOM    610 C     CG A   0      13.516  92.285  15.940  0.00  0.00           C
ATOM    611 N     CG A   0      14.710  91.690  16.170  0.00  0.00           N
ATOM    612 C     CG A   0      15.809  92.454  16.314  0.00  0.00           C
ATOM    613 C     CG A   0      15.801  93.850  16.170  0.00  0.00           C
ATOM    614 C     CG A   0      14.593  94.526  15.896  0.00  0.00           C
ATOM    615 C     CG A   0      14.549  96.047  15.796  0.00  0.00           C
ATOM    616 C     CG A   0      13.465  96.870  15.479  0.00  0.00           C
ATOM    617 O     CG A   0      12.197  96.429  15.249  0.00  0.00           O
ATOM    618 C     CG A   0      11.098  96.767  15.968  0.00  0.00           C
ATOM    619 SE    CG A   0      16.072  97.047  16.039  0.00  0.00          SE
ATOM    620 C     CG A   0      12.747  99.854  13.924  0.00  0.00           C
ATOM    621 O     CG A   0      12.820  99.192  15.133  0.00  0.00           O
ATOM    622 C     CG A   0      13.758  98.244  15.421  0.00  0.00           C
ATOM    623 C     CG A   0      15.091  98.546  15.695  0.00  0.00           C
ATOM    624 C     CG A   0      15.728  99.913  15.853  0.00  0.00           C
ATOM    625 C     CG A   0      17.127  99.979  16.098  0.00  0.00           C
ATOM    626 C     CG A   0      17.794 101.206  16.040  0.00  0.00           C
ATOM    627 N     CG A   0      17.157 102.345  15.695  0.00  0.00           N
ATOM    628 C     CG A   0      15.831 102.330  15.421  0.00  0.00           C
ATOM    629 C     CG A   0      15.113 101.132  15.493  0.00  0.00           C
ATOM    630 C     CG A   0      17.003 105.490  19.222  0.00  0.00           C
ATOM    631 C     CG A   0      17.083 105.159  17.869  0.00  0.00           C
ATOM    632 N     CG A   0      18.168 104.498  17.394  0.00  0.00           N
ATOM    633 C     CG A   0      19.171 104.145  18.229  0.00  0.00           C
ATOM    634 C     CG A   0      19.135 104.461  19.582  0.00  0.00           C
ATOM    635 C     CG A   0      18.028 105.137  20.129  0.00  0.00           C
ATOM    636 C     CG A   0      18.080 105.600  21.583  0.00  0.00           C
ATOM    637 C     CG A   0      17.091 106.203  22.346  0.00  0.00           C
ATOM    638 O     CG A   0      15.875 106.541  21.828  0.00  0.00           O
ATOM    639 C     CG A   0      14.798 105.666  22.015  0.00  0.00           C
ATOM    640 SE    CG A   0      19.559 105.233  22.583  0.00  0.00          SE
ATOM    641 C     CG A   0      16.336 108.297  24.750  0.00  0.00           C
ATOM    642 O     CG A   0      16.534 106.923  24.592  0.00  0.00           O
ATOM    643 C     CG A   0      17.406 106.364  23.714  0.00  0.00           C
ATOM    644 C     CG A   0      18.688 105.931  24.045  0.00  0.00           C
ATOM    645 C     CG A   0      19.479 106.034  25.340  0.00  0.00           C
ATOM    646 C     CG A   0      20.776 105.461  25.369  0.00  0.00           C
ATOM    647 C     CG A   0      21.479 105.402  26.578  0.00  0.00           C
ATOM    648 N     CG A   0      20.973 105.923  27.730  0.00  0.00           N
ATOM    649 C     CG A   0      19.750 106.497  27.730  0.00  0.00           C
ATOM    650 C     CG A   0      18.995 106.563  26.550  0.00  0.00           C
ATOM    651 C     CG A   0      16.226  96.407  32.049  0.00  0.00           C
ATOM    652 C     CG A   0      16.043  95.026  31.977  0.00  0.00           C
ATOM    653 N     CG A   0      16.959  94.240  31.358  0.00  0.00           N
ATOM    654 C     CG A   0      18.072  94.783  30.811  0.00  0.00           C
ATOM    655 C     CG A   0      18.292  96.165  30.854  0.00  0.00           C
ATOM    656 C     CG A   0      17.354  97.032  31.459  0.00  0.00           C
ATOM    657 C     CG A   0      17.662  98.509  31.588  0.00  0.00           C
ATOM    658 C     CG A   0      16.966  99.450  32.351  0.00  0.00           C
ATOM    659 O     CG A   0      15.985  99.119  33.244  0.00  0.00           O
ATOM    660 C     CG A   0      16.212  99.156  34.611  0.00  0.00           C
ATOM    661 SE    CG A   0      18.922  99.317  30.546  0.00  0.00          SE
ATOM    662 C     CG A   0      15.435 102.051  32.668  0.00  0.00           C
ATOM    663 O     CG A   0      16.798 101.801  32.855  0.00  0.00           O
ATOM    664 C     CG A   0      17.391 100.780  32.178  0.00  0.00           C
ATOM    665 C     CG A   0      18.417 100.934  31.243  0.00  0.00           C
ATOM    666 C     CG A   0      19.157 102.198  30.868  0.00  0.00           C
ATOM    667 C     CG A   0      20.351 102.139  30.120  0.00  0.00           C
ATOM    668 C     CG A   0      21.054 103.307  29.803  0.00  0.00           C
ATOM    669 N     CG A   0      20.651 104.527  30.235  0.00  0.00           N
ATOM    670 C     CG A   0      19.523 104.630  30.969  0.00  0.00           C
ATOM    671 C     CG A   0      18.768 103.499  31.300  0.00  0.00           C
ATOM    672 C     CG A   0      22.702 106.886  33.589  0.00  0.00           C
ATOM    673 C     CG A   0      22.065 106.864  32.351  0.00  0.00           C
ATOM    674 N     CG A   0      22.534 106.122  31.315  0.00  0.00           N
ATOM    675 C     CG A   0      23.625 105.358  31.531  0.00  0.00           C
ATOM    676 C     CG A   0      24.328 105.387  32.740  0.00  0.00           C
ATOM    677 C     CG A   0      23.860 106.122  33.863  0.00  0.00           C
ATOM    678 C     CG A   0      24.680 106.203  35.130  0.00  0.00           C
ATOM    679 C     CG A   0      24.394 106.916  36.296  0.00  0.00           C
ATOM    680 O     CG A   0      23.354 107.790  36.382  0.00  0.00           O
ATOM    681 C     CG A   0      22.043 107.423  36.699  0.00  0.00           C
ATOM    682 SE    CG A   0      26.131 105.115  35.371  0.00  0.00          SE
ATOM    683 C     CG A   0      24.614 106.541  39.693  0.00  0.00           C
ATOM    684 O     CG A   0      25.142 107.202  38.599  0.00  0.00           O
ATOM    685 C     CG A   0      25.266 106.644  37.361  0.00  0.00           C
ATOM    686 C     CG A   0      26.255 105.710  37.087  0.00  0.00           C
ATOM    687 C     CG A   0      27.405 105.240  37.951  0.00  0.00           C
ATOM    688 C     CG A   0      28.365 104.358  37.404  0.00  0.00           C
ATOM    689 C     CG A   0      29.368 103.807  38.210  0.00  0.00           C
ATOM    690 N     CG A   0      29.500 104.145  39.506  0.00  0.00           N
ATOM    691 C     CG A   0      28.607 104.983  40.096  0.00  0.00           C
ATOM    692 C     CG A   0      27.559 105.527  39.333  0.00  0.00           C
ATOM    693 C     CG A   0      28.350 100.456  42.558  0.00  0.00           C
ATOM    694 C     CG A   0      29.061 101.617  42.256  0.00  0.00           C
ATOM    695 N     CG A   0      29.779 101.720  41.118  0.00  0.00           N
ATOM    696 C     CG A   0      29.823 100.684  40.240  0.00  0.00           C
ATOM    697 C     CG A   0      29.105  99.508  40.485  0.00  0.00           C
ATOM    698 C     CG A   0      28.328  99.361  41.665  0.00  0.00           C
ATOM    699 C     CG A   0      27.632  98.031  41.925  0.00  0.00           C
ATOM    700 C     CG A   0      26.629  97.730  42.846  0.00  0.00           C
ATOM    701 O     CG A   0      26.079  98.678  43.652  0.00  0.00           O
ATOM    702 C     CG A   0      26.519  98.825  44.977  0.00  0.00           C
ATOM    703 SE    CG A   0      28.160  96.540  41.018  0.00  0.00          SE
ATOM    704 C     CG A   0      25.596  95.709  45.077  0.00  0.00           C
ATOM    705 O     CG A   0      25.310  95.878  43.724  0.00  0.00           O
ATOM    706 C     CG A   0      26.255  96.378  42.875  0.00  0.00           C
ATOM    707 C     CG A   0      26.951  95.555  41.982  0.00  0.00           C
ATOM    708 C     CG A   0      26.958  94.034  41.939  0.00  0.00           C
ATOM    709 C     CG A   0      27.552  93.358  40.845  0.00  0.00           C
ATOM    710 C     CG A   0      27.478  91.962  40.715  0.00  0.00           C
ATOM    711 N     CG A   0      26.826  91.219  41.637  0.00  0.00           N
ATOM    712 C     CG A   0      26.211  91.822  42.688  0.00  0.00           C
ATOM    713 C     CG A   0      26.255  93.211  42.860  0.00  0.00           C
ATOM    714 C     CG A   0      38.833  96.429  45.063  0.00  0.00           C
ATOM    715 C     CG A   0      39.617  95.276  44.890  0.00  0.00           C
ATOM    716 N     CG A   0      39.844  94.791  43.652  0.00  0.00           N
ATOM    717 C     CG A   0      39.331  95.393  42.558  0.00  0.00           C
ATOM    718 C     CG A   0      38.526  96.532  42.673  0.00  0.00           C
ATOM    719 C     CG A   0      38.269  97.098  43.954  0.00  0.00           C
ATOM    720 C     CG A   0      37.229  98.193  44.055  0.00  0.00           C
ATOM    721 C     CG A   0      36.885  98.987  45.149  0.00  0.00           C
ATOM    722 O     CG A   0      37.383  98.781  46.402  0.00  0.00           O
ATOM    723 C     CG A   0      38.386  99.486  46.978  0.00  0.00           C
ATOM    724 SE    CG A   0      36.350  98.729  42.541  0.00  0.00          SE
ATOM    725 C     CG A   0      36.277 102.014  45.984  0.00  0.00           C
ATOM    726 O     CG A   0      35.500 100.875  45.768  0.00  0.00           O
ATOM    727 C     CG A   0      35.940  99.979  44.847  0.00  0.00           C
ATOM    728 C     CG A   0      35.537 100.045  43.523  0.00  0.00           C
ATOM    729 C     CG A   0      34.460 100.912  42.889  0.00  0.00           C
ATOM    730 C     CG A   0      34.299 100.912  41.478  0.00  0.00           C
ATOM    731 C     CG A   0      33.251 101.617  40.874  0.00  0.00           C
ATOM    732 N     CG A   0      32.365 102.315  41.622  0.00  0.00           N
ATOM    733 C     CG A   0      32.497 102.360  42.961  0.00  0.00           C
ATOM    734 C     CG A   0      33.529 101.684  43.623  0.00  0.00           C
ATOM    735 C     CG A   0      33.632 106.636  40.946  0.00  0.00           C
ATOM    736 C     CG A   0      32.548 105.791  41.205  0.00  0.00           C
ATOM    737 N     CG A   0      32.138 104.865  40.312  0.00  0.00           N
ATOM    738 C     CG A   0      32.768 104.740  39.117  0.00  0.00           C
ATOM    739 C     CG A   0      33.859 105.556  38.801  0.00  0.00           C
ATOM    740 C     CG A   0      34.328 106.541  39.708  0.00  0.00           C
ATOM    741 C     CG A   0      35.515 107.415  39.348  0.00  0.00           C
ATOM    742 C     CG A   0      36.145 108.341  40.168  0.00  0.00           C
ATOM    743 O     CG A   0      35.661 108.775  41.363  0.00  0.00           O
ATOM    744 C     CG A   0      35.068 110.039  41.435  0.00  0.00           C
ATOM    745 SE    CG A   0      36.460 107.143  37.803  0.00  0.00          SE
ATOM    746 C     CG A   0      38.665 109.546  41.536  0.00  0.00           C
ATOM    747 O     CG A   0      38.035 109.811  40.327  0.00  0.00           O
ATOM    748 C     CG A   0      37.324 108.885  39.636  0.00  0.00           C
ATOM    749 C     CG A   0      37.683 108.370  38.398  0.00  0.00           C
ATOM    750 C     CG A   0      38.789 108.819  37.462  0.00  0.00           C
ATOM    751 C     CG A   0      38.826 108.297  36.152  0.00  0.00           C
ATOM    752 C     CG A   0      39.851 108.686  35.274  0.00  0.00           C
ATOM    753 N     CG A   0      40.811 109.561  35.648  0.00  0.00           N
ATOM    754 C     CG A   0      40.818 110.090  36.900  0.00  0.00           C
ATOM    755 C     CG A   0      39.822 109.730  37.807  0.00  0.00           C
ATOM    756 C     CG A   0      39.251 113.250  33.316  0.00  0.00           C
ATOM    757 C     CG A   0      40.291 112.566  33.935  0.00  0.00           C
ATOM    758 N     CG A   0      40.628 111.317  33.517  0.00  0.00           N
ATOM    759 C     CG A   0      39.947 110.715  32.524  0.00  0.00           C
ATOM    760 C     CG A   0      38.921 111.376  31.833  0.00  0.00           C
ATOM    761 C     CG A   0      38.533 112.677  32.222  0.00  0.00           C
ATOM    762 C     CG A   0      37.441 113.404  31.459  0.00  0.00           C
ATOM    763 C     CG A   0      36.943 114.683  31.718  0.00  0.00           C
ATOM    764 O     CG A   0      37.324 115.403  32.797  0.00  0.00           O
ATOM    765 C     CG A   0      38.240 116.461  32.783  0.00  0.00           C
ATOM    766 SE    CG A   0      36.731 112.691  29.928  0.00  0.00          SE
ATOM    767 C     CG A   0      34.511 116.718  31.790  0.00  0.00           C
ATOM    768 O     CG A   0      35.419 116.365  30.811  0.00  0.00           O
ATOM    769 C     CG A   0      36.020 115.138  30.753  0.00  0.00           C
ATOM    770 C     CG A   0      35.771 114.234  29.717  0.00  0.00           C
ATOM    771 C     CG A   0      34.760 114.330  28.594  0.00  0.00           C
ATOM    772 C     CG A   0      34.518 113.176  27.802  0.00  0.00           C
ATOM    773 C     CG A   0      33.793 113.250  26.622  0.00  0.00           C
ATOM    774 N     CG A   0      33.324 114.440  26.161  0.00  0.00           N
ATOM    775 C     CG A   0      33.537 115.572  26.881  0.00  0.00           C
ATOM    776 C     CG A   0      34.240 115.550  28.090  0.00  0.00           C
ATOM    777 C     CG A   0      28.629 114.558  26.362  0.00  0.00           C
ATOM    778 C     CG A   0      29.793 114.999  25.729  0.00  0.00           C
ATOM    779 N     CG A   0      30.629 114.132  25.110  0.00  0.00           N
ATOM    780 C     CG A   0      30.335 112.816  25.096  0.00  0.00           C
ATOM    781 C     CG A   0      29.185 112.317  25.715  0.00  0.00           C
ATOM    782 C     CG A   0      28.270 113.191  26.348  0.00  0.00           C
ATOM    783 C     CG A   0      27.083 112.603  27.097  0.00  0.00           C
ATOM    784 C     CG A   0      26.153 113.250  27.903  0.00  0.00           C
ATOM    785 O     CG A   0      26.248 114.580  28.148  0.00  0.00           O
ATOM    786 C     CG A   0      26.006 115.557  27.197  0.00  0.00           C
ATOM    787 SE    CG A   0      26.709 110.825  26.922  0.00  0.00          SE
ATOM    788 C     CG A   0      24.175 112.713  30.580  0.00  0.00           C
ATOM    789 O     CG A   0      24.116 112.824  29.198  0.00  0.00           O
ATOM    790 C     CG A   0      25.134 112.412  28.392  0.00  0.00           C
ATOM    791 C     CG A   0      25.244 111.075  27.989  0.00  0.00           C
ATOM    792 C     CG A   0      24.292 109.936  28.291  0.00  0.00           C
ATOM    793 C     CG A   0      24.717 108.591  28.104  0.00  0.00           C
ATOM    794 C     CG A   0      23.904 107.533  28.522  0.00  0.00           C
ATOM    795 N     CG A   0      22.695 107.739  29.112  0.00  0.00           N
ATOM    796 C     CG A   0      22.255 109.002  29.299  0.00  0.00           C
ATOM    797 C     CG A   0      23.032 110.090  28.896  0.00  0.00           C
ATOM    798 C     CG A   0      29.977 114.352  13.420  0.00  0.00           C
ATOM    799 C     CG A   0      29.874 113.617  12.240  0.00  0.00           C
ATOM    800 N     CG A   0      30.233 112.309  12.197  0.00  0.00           N
ATOM    801 C     CG A   0      30.687 111.692  13.305  0.00  0.00           C
ATOM    802 C     CG A   0      30.790 112.375  14.514  0.00  0.00           C
ATOM    803 C     CG A   0      30.482 113.757  14.601  0.00  0.00           C
ATOM    804 C     CG A   0      30.504 114.440  15.954  0.00  0.00           C
ATOM    805 C     CG A   0      30.350 115.792  16.242  0.00  0.00           C
ATOM    806 O     CG A   0      30.042 116.718  15.292  0.00  0.00           O
ATOM    807 C     CG A   0      31.024 117.490  14.702  0.00  0.00           C
ATOM    808 SE    CG A   0      30.936 113.485  17.444  0.00  0.00          SE
ATOM    809 C     CG A   0      29.259 118.078  18.027  0.00  0.00           C
ATOM    810 O     CG A   0      30.475 117.394  18.056  0.00  0.00           O
ATOM    811 C     CG A   0      30.585 116.123  17.595  0.00  0.00           C
ATOM    812 C     CG A   0      30.900 115.043  18.401  0.00  0.00           C
ATOM    813 C     CG A   0      31.039 114.999  19.913  0.00  0.00           C
ATOM    814 C     CG A   0      31.368 113.764  20.532  0.00  0.00           C
ATOM    815 C     CG A   0      31.705 113.720  21.900  0.00  0.00           C
ATOM    816 N     CG A   0      31.698 114.837  22.663  0.00  0.00           N
ATOM    817 C     CG A   0      31.390 116.035  22.116  0.00  0.00           C
ATOM    818 C     CG A   0      31.075 116.138  20.748  0.00  0.00           C
ATOM    819 C     CG A   0      19.655 107.739  14.298  0.00  0.00           C
ATOM    820 C     CG A   0      18.856 106.658  14.687  0.00  0.00           C
ATOM    821 N     CG A   0      19.413 105.505  15.133  0.00  0.00           N
ATOM    822 C     CG A   0      20.761 105.372  15.191  0.00  0.00           C
ATOM    823 C     CG A   0      21.596 106.416  14.774  0.00  0.00           C
ATOM    824 C     CG A   0      21.069 107.665  14.342  0.00  0.00           C
ATOM    825 C     CG A   0      21.992 108.657  13.651  0.00  0.00           C
ATOM    826 C     CG A   0      21.728 109.965  13.248  0.00  0.00           C
ATOM    827 O     CG A   0      20.482 110.494  13.190  0.00  0.00           O
ATOM    828 C     CG A   0      19.860 110.656  11.952  0.00  0.00           C
ATOM    829 SE    CG A   0      23.786 108.290  13.530  0.00  0.00          SE
ATOM    830 C     CG A   0      22.050 112.346  11.218  0.00  0.00           C
ATOM    831 O     CG A   0      22.783 111.971  12.384  0.00  0.00           O
ATOM    832 C     CG A   0      22.856 110.693  12.816  0.00  0.00           C
ATOM    833 C     CG A   0      24.057 109.987  12.902  0.00  0.00           C
ATOM    834 C     CG A   0      25.427 110.421  12.398  0.00  0.00           C
ATOM    835 C     CG A   0      26.555 109.612  12.643  0.00  0.00           C
ATOM    836 C     CG A   0      27.786 109.870  12.038  0.00  0.00           C
ATOM    837 N     CG A   0      27.933 110.913  11.189  0.00  0.00           N
ATOM    838 C     CG A   0      26.878 111.707  10.901  0.00  0.00           C
ATOM    839 C     CG A   0      25.625 111.486  11.491  0.00  0.00           C
ATOM    840 C     CG A   0      28.145 109.796   6.913  0.00  0.00           C
ATOM    841 C     CG A   0      28.658 110.612   7.935  0.00  0.00           C
ATOM    842 N     CG A   0      29.310 110.083   9.001  0.00  0.00           N
ATOM    843 C     CG A   0      29.471 108.745   9.087  0.00  0.00           C
ATOM    844 C     CG A   0      28.980 107.878   8.094  0.00  0.00           C
ATOM    845 C     CG A   0      28.284 108.393   6.985  0.00  0.00           C
ATOM    846 C     CG A   0      27.647 107.430   5.992  0.00  0.00           C
ATOM    847 C     CG A   0      27.061 107.739   4.768  0.00  0.00           C
ATOM    848 O     CG A   0      26.958 109.024   4.336  0.00  0.00           O
ATOM    849 C     CG A   0      27.911 109.994   4.452  0.00  0.00           C
ATOM    850 SE    CG A   0      27.625 105.637   6.332  0.00  0.00          SE
ATOM    851 C     CG A   0      25.273 107.790   2.436  0.00  0.00           C
ATOM    852 O     CG A   0      25.977 106.717   2.854  0.00  0.00           O
ATOM    853 C     CG A   0      26.577 106.614   4.063  0.00  0.00           C
ATOM    854 C     CG A   0      26.783 105.394   4.725  0.00  0.00           C
ATOM    855 C     CG A   0      26.211 104.028   4.365  0.00  0.00           C
ATOM    856 C     CG A   0      26.555 102.889   5.128  0.00  0.00           C
ATOM    857 C     CG A   0      26.109 101.610   4.768  0.00  0.00           C
ATOM    858 N     CG A   0      25.369 101.412   3.645  0.00  0.00           N
ATOM    859 C     CG A   0      25.002 102.470   2.882  0.00  0.00           C
ATOM    860 C     CG A   0      25.398 103.763   3.228  0.00  0.00           C
ATOM    861 C     CG A   0      33.302 112.574   8.554  0.00  0.00           C
ATOM    862 C     CG A   0      31.991 112.441   9.015  0.00  0.00           C
ATOM    863 N     CG A   0      31.647 111.427   9.836  0.00  0.00           N
ATOM    864 C     CG A   0      32.577 110.531  10.239  0.00  0.00           C
ATOM    865 C     CG A   0      33.888 110.590   9.764  0.00  0.00           C
ATOM    866 C     CG A   0      34.306 111.640   8.914  0.00  0.00           C
ATOM    867 C     CG A   0      35.705 111.640   8.324  0.00  0.00           C
ATOM    868 C     CG A   0      36.262 112.610   7.489  0.00  0.00           C
ATOM    869 O     CG A   0      35.551 113.669   7.028  0.00  0.00           O
ATOM    870 C     CG A   0      35.603 114.925   7.633  0.00  0.00           C
ATOM    871 SE    CG A   0      36.929 110.369   8.770  0.00  0.00          SE
ATOM    872 C     CG A   0      38.240 113.228   5.042  0.00  0.00           C
ATOM    873 O     CG A   0      38.342 113.257   6.424  0.00  0.00           O
ATOM    874 C     CG A   0      37.624 112.412   7.201  0.00  0.00           C
ATOM    875 C     CG A   0      38.174 111.266   7.777  0.00  0.00           C
ATOM    876 C     CG A   0      39.588 110.722   7.719  0.00  0.00           C
ATOM    877 C     CG A   0      39.903 109.502   8.353  0.00  0.00           C
ATOM    878 C     CG A   0      41.177 108.951   8.266  0.00  0.00           C
ATOM    879 N     CG A   0      42.152 109.517   7.504  0.00  0.00           N
ATOM    880 C     CG A   0      41.895 110.693   6.884  0.00  0.00           C
ATOM    881 C     CG A   0      40.650 111.302   6.985  0.00  0.00           C
ATOM    882 C     CG A   0      42.804 107.401   3.444  0.00  0.00           C
ATOM    883 C     CG A   0      43.295 108.172   4.509  0.00  0.00           C
ATOM    884 N     CG A   0      43.302 107.680   5.762  0.00  0.00           N
ATOM    885 C     CG A   0      42.840 106.431   6.006  0.00  0.00           C
ATOM    886 C     CG A   0      42.335 105.630   4.970  0.00  0.00           C
ATOM    887 C     CG A   0      42.313 106.085   3.631  0.00  0.00           C
ATOM    888 C     CG A   0      41.932 105.145   2.508  0.00  0.00           C
ATOM    889 C     CG A   0      41.793 105.468   1.155  0.00  0.00           C
ATOM    890 O     CG A   0      42.232 106.658   0.651  0.00  0.00           O
ATOM    891 C     CG A   0      43.573 106.908   0.421  0.00  0.00           C
ATOM    892 SE    CG A   0      41.236 103.484   2.868  0.00  0.00          SE
ATOM    893 C     CG A   0      39.778 105.145  -1.451  0.00  0.00           C
ATOM    894 O     CG A   0      40.921 104.549  -0.947  0.00  0.00           O
ATOM    895 C     CG A   0      41.185 104.461   0.392  0.00  0.00           C
ATOM    896 C     CG A   0      40.796 103.330   1.104  0.00  0.00           C
ATOM    897 C     CG A   0      40.313 102.007   0.536  0.00  0.00           C
ATOM    898 C     CG A   0      39.859 100.985   1.400  0.00  0.00           C
ATOM    899 C     CG A   0      39.368  99.780   0.881  0.00  0.00           C
ATOM    900 N     CG A   0      39.265  99.567  -0.458  0.00  0.00           N
ATOM    901 C     CG A   0      39.676 100.530  -1.321  0.00  0.00           C
ATOM    902 C     CG A   0      40.188 101.742  -0.846  0.00  0.00           C
ATOM    903 C     CG A   0      53.807 102.940   6.971  0.00  0.00           C
ATOM    904 C     CG A   0      54.649 101.926   7.446  0.00  0.00           C
ATOM    905 N     CG A   0      54.217 101.066   8.382  0.00  0.00           N
ATOM    906 C     CG A   0      52.972 101.206   8.886  0.00  0.00           C
ATOM    907 C     CG A   0      52.085 102.183   8.425  0.00  0.00           C
ATOM    908 C     CG A   0      52.488 103.124   7.446  0.00  0.00           C
ATOM    909 C     CG A   0      51.536 104.226   7.014  0.00  0.00           C
ATOM    910 C     CG A   0      51.682 105.181   6.006  0.00  0.00           C
ATOM    911 O     CG A   0      52.811 105.255   5.243  0.00  0.00           O
ATOM    912 C     CG A   0      52.950 104.557   4.048  0.00  0.00           C
ATOM    913 SE    CG A   0      49.902 104.388   7.816  0.00  0.00          SE
ATOM    914 C     CG A   0      49.595 107.055   3.876  0.00  0.00           C
ATOM    915 O     CG A   0      50.510 107.004   4.883  0.00  0.00           O
ATOM    916 C     CG A   0      50.576 106.019   5.819  0.00  0.00           C
ATOM    917 C     CG A   0      49.514 105.769   6.683  0.00  0.00           C
ATOM    918 C     CG A   0      48.254 106.585   6.884  0.00  0.00           C
ATOM    919 C     CG A   0      47.214 106.070   7.705  0.00  0.00           C
ATOM    920 C     CG A   0      45.968 106.695   7.791  0.00  0.00           C
ATOM    921 N     CG A   0      45.661 107.761   7.014  0.00  0.00           N
ATOM    922 C     CG A   0      46.606 108.268   6.179  0.00  0.00           C
ATOM    923 C     CG A   0      47.888 107.702   6.093  0.00  0.00           C
ATOM    924 C     CG A   0      52.466  91.300   2.047  0.00  0.00           C
ATOM    925 C     CG A   0      51.638  90.198   1.788  0.00  0.00           C
ATOM    926 N     CG A   0      50.774  89.750   2.738  0.00  0.00           N
ATOM    927 C     CG A   0      50.686  90.360   3.933  0.00  0.00           C
ATOM    928 C     CG A   0      51.507  91.455   4.236  0.00  0.00           C
ATOM    929 C     CG A   0      52.422  91.962   3.285  0.00  0.00           C
ATOM    930 C     CG A   0      53.169  93.255   3.608  0.00  0.00           C
ATOM    931 C     CG A   0      54.019  94.019   2.825  0.00  0.00           C
ATOM    932 O     CG A   0      54.422  93.674   1.572  0.00  0.00           O
ATOM    933 C     CG A   0      55.660  93.071   1.342  0.00  0.00           C
ATOM    934 SE    CG A   0      52.920  94.049   5.239  0.00  0.00          SE
ATOM    935 C     CG A   0      54.766  96.900   1.846  0.00  0.00           C
ATOM    936 O     CG A   0      55.338  96.062   2.810  0.00  0.00           O
ATOM    937 C     CG A   0      54.517  95.180   3.444  0.00  0.00           C
ATOM    938 C     CG A   0      54.034  95.408   4.725  0.00  0.00           C
ATOM    939 C     CG A   0      54.408  96.532   5.661  0.00  0.00           C
ATOM    940 C     CG A   0      53.800  96.635   6.942  0.00  0.00           C
ATOM    941 C     CG A   0      54.158  97.657   7.849  0.00  0.00           C
ATOM    942 N     CG A   0      55.060  98.597   7.489  0.00  0.00           N
ATOM    943 C     CG A   0      55.624  98.568   6.265  0.00  0.00           C
ATOM    944 C     CG A   0      55.316  97.576   5.330  0.00  0.00           C
ATOM    945 C     CG A   0      58.576  97.025  10.109  0.00  0.00           C
ATOM    946 C     CG A   0      57.829  98.053   9.533  0.00  0.00           C
ATOM    947 N     CG A   0      56.547  98.296   9.893  0.00  0.00           N
ATOM    948 C     CG A   0      55.953  97.532  10.843  0.00  0.00           C
ATOM    949 C     CG A   0      56.656  96.474  11.448  0.00  0.00           C
ATOM    950 C     CG A   0      57.990  96.194  11.103  0.00  0.00           C
ATOM    951 C     CG A   0      58.766  95.143  11.880  0.00  0.00           C
ATOM    952 C     CG A   0      60.056  94.666  11.664  0.00  0.00           C
ATOM    953 O     CG A   0      60.869  95.092  10.656  0.00  0.00           O
ATOM    954 C     CG A   0      61.154  94.225   9.620  0.00  0.00           C
ATOM    955 SE    CG A   0      57.982  94.320  13.311  0.00  0.00          SE
ATOM    956 C     CG A   0      61.821  91.969  11.664  0.00  0.00           C
ATOM    957 O     CG A   0      61.682  93.079  12.499  0.00  0.00           O
ATOM    958 C     CG A   0      60.466  93.674  12.571  0.00  0.00           C
ATOM    959 C     CG A   0      59.513  93.328  13.521  0.00  0.00           C
ATOM    960 C     CG A   0      59.653  92.432  14.745  0.00  0.00           C
ATOM    961 C     CG A   0      58.495  92.094  15.493  0.00  0.00           C
ATOM    962 C     CG A   0      58.576  91.300  16.631  0.00  0.00           C
ATOM    963 N     CG A   0      59.777  90.815  17.034  0.00  0.00           N
ATOM    964 C     CG A   0      60.905  91.117  16.357  0.00  0.00           C
ATOM    965 C     CG A   0      60.883  91.932  15.220  0.00  0.00           C
ATOM    966 C     CG A   0      60.275  86.149  17.034  0.00  0.00           C
ATOM    967 C     CG A   0      60.524  87.398  17.624  0.00  0.00           C
ATOM    968 N     CG A   0      59.484  88.192  17.955  0.00  0.00           N
ATOM    969 C     CG A   0      58.217  87.803  17.725  0.00  0.00           C
ATOM    970 C     CG A   0      57.917  86.568  17.163  0.00  0.00           C
ATOM    971 C     CG A   0      58.964  85.701  16.775  0.00  0.00           C
ATOM    972 C     CG A   0      58.612  84.363  16.141  0.00  0.00           C
ATOM    973 C     CG A   0      59.426  83.291  15.810  0.00  0.00           C
ATOM    974 O     CG A   0      60.766  83.283  16.084  0.00  0.00           O
ATOM    975 C     CG A   0      61.235  82.548  17.178  0.00  0.00           C
ATOM    976 SE    CG A   0      56.869  84.025  15.686  0.00  0.00          SE
ATOM    977 C     CG A   0      59.484  80.675  13.521  0.00  0.00           C
ATOM    978 O     CG A   0      59.382  81.042  14.860  0.00  0.00           O
ATOM    979 C     CG A   0      58.759  82.188  15.249  0.00  0.00           C
ATOM    980 C     CG A   0      57.389  82.379  15.076  0.00  0.00           C
ATOM    981 C     CG A   0      56.378  81.468  14.399  0.00  0.00           C
ATOM    982 C     CG A   0      55.008  81.828  14.399  0.00  0.00           C
ATOM    983 C     CG A   0      54.027  80.954  13.924  0.00  0.00           C
ATOM    984 N     CG A   0      54.349  79.749  13.392  0.00  0.00           N
ATOM    985 C     CG A   0      55.653  79.374  13.334  0.00  0.00           C
ATOM    986 C     CG A   0      56.671  80.212  13.823  0.00  0.00           C
ATOM    987 C     CG A   0      59.177  86.664  29.673  0.00  0.00           C
ATOM    988 C     CG A   0      58.407  86.348  30.811  0.00  0.00           C
ATOM    989 N     CG A   0      57.067  86.480  30.796  0.00  0.00           N
ATOM    990 C     CG A   0      56.459  86.928  29.673  0.00  0.00           C
ATOM    991 C     CG A   0      57.177  87.259  28.536  0.00  0.00           C
ATOM    992 C     CG A   0      58.583  87.104  28.479  0.00  0.00           C
ATOM    993 C     CG A   0      59.345  87.450  27.205  0.00  0.00           C
ATOM    994 C     CG A   0      60.715  87.435  26.981  0.00  0.00           C
ATOM    995 O     CG A   0      61.638  87.237  27.975  0.00  0.00           O
ATOM    996 C     CG A   0      62.561  86.186  28.061  0.00  0.00           C
ATOM    997 SE    CG A   0      58.422  87.758  25.644  0.00  0.00          SE
ATOM    998 C     CG A   0      63.425  88.243  26.046  0.00  0.00           C
ATOM    999 O     CG A   0      62.414  87.663  25.268  0.00  0.00           O
ATOM   1000 C     CG A   0      61.103  87.648  25.643  0.00  0.00           C
ATOM   1001 C     CG A   0      60.034  87.847  24.776  0.00  0.00           C
ATOM   1002 C     CG A   0      60.048  88.236  23.296  0.00  0.00           C
ATOM   1003 C     CG A   0      58.825  88.493  22.648  0.00  0.00           C
ATOM   1004 C     CG A   0      58.803  88.964  21.324  0.00  0.00           C
ATOM   1005 N     CG A   0      59.946  89.103  20.618  0.00  0.00           N
ATOM   1006 C     CG A   0      61.140  88.809  21.180  0.00  0.00           C
ATOM   1007 C     CG A   0      61.213  88.368  22.504  0.00  0.00           C
ATOM   1008 C     CG A   0      53.375  75.817  27.860  0.00  0.00           C
ATOM   1009 C     CG A   0      52.459  74.936  27.298  0.00  0.00           C
ATOM   1010 N     CG A   0      51.279  75.347  26.765  0.00  0.00           N
ATOM   1011 C     CG A   0      50.964  76.662  26.780  0.00  0.00           C
ATOM   1012 C     CG A   0      51.844  77.588  27.370  0.00  0.00           C
ATOM   1013 C     CG A   0      53.082  77.206  27.932  0.00  0.00           C
ATOM   1014 C     CG A   0      54.012  78.228  28.579  0.00  0.00           C
ATOM   1015 C     CG A   0      55.316  78.015  29.011  0.00  0.00           C
ATOM   1016 O     CG A   0      55.939  76.809  28.911  0.00  0.00           O
ATOM   1017 C     CG A   0      56.107  75.972  30.005  0.00  0.00           C
ATOM   1018 SE    CG A   0      53.492  79.954  28.877  0.00  0.00          SE
ATOM   1019 C     CG A   0      57.470  78.411  31.243  0.00  0.00           C
ATOM   1020 O     CG A   0      57.213  79.095  30.062  0.00  0.00           O
ATOM   1021 C     CG A   0      55.939  79.146  29.573  0.00  0.00           C
ATOM   1022 C     CG A   0      55.140  80.293  29.616  0.00  0.00           C
ATOM   1023 C     CG A   0      55.433  81.623  30.278  0.00  0.00           C
ATOM   1024 C     CG A   0      54.591  82.740  30.019  0.00  0.00           C
ATOM   1025 C     CG A   0      54.825  83.967  30.652  0.00  0.00           C
ATOM   1026 N     CG A   0      55.858  84.165  31.502  0.00  0.00           N
ATOM   1027 C     CG A   0      56.686  83.129  31.775  0.00  0.00           C
ATOM   1028 C     CG A   0      56.495  81.872  31.185  0.00  0.00           C
ATOM   1029 C     CG A   0      54.473  84.261  35.849  0.00  0.00           C
ATOM   1030 C     CG A   0      55.294  84.834  34.870  0.00  0.00           C
ATOM   1031 N     CG A   0      54.818  85.363  33.719  0.00  0.00           N
ATOM   1032 C     CG A   0      53.484  85.356  33.503  0.00  0.00           C
ATOM   1033 C     CG A   0      52.613  84.775  34.439  0.00  0.00           C
ATOM   1034 C     CG A   0      53.067  84.187  35.648  0.00  0.00           C
ATOM   1035 C     CG A   0      52.122  83.423  36.569  0.00  0.00           C
ATOM   1036 C     CG A   0      52.415  82.850  37.807  0.00  0.00           C
ATOM   1037 O     CG A   0      53.653  82.923  38.369  0.00  0.00           O
ATOM   1038 C     CG A   0      53.924  83.945  39.276  0.00  0.00           C
ATOM   1039 SE    CG A   0      50.356  83.166  36.140  0.00  0.00          SE
ATOM   1040 C     CG A   0      52.159  80.528  39.909  0.00  0.00           C
ATOM   1041 O     CG A   0      51.426  81.652  39.679  0.00  0.00           O
ATOM   1042 C     CG A   0      51.323  82.247  38.455  0.00  0.00           C
ATOM   1043 C     CG A   0      50.129  82.291  37.735  0.00  0.00           C
ATOM   1044 C     CG A   0      48.789  81.637  38.023  0.00  0.00           C
ATOM   1045 C     CG A   0      47.653  82.056  37.289  0.00  0.00           C
ATOM   1046 C     CG A   0      46.401  81.476  37.548  0.00  0.00           C
ATOM   1047 N     CG A   0      46.254  80.491  38.455  0.00  0.00           N
ATOM   1048 C     CG A   0      47.316  80.072  39.189  0.00  0.00           C
ATOM   1049 C     CG A   0      48.576  80.638  39.002  0.00  0.00           C
ATOM   1050 C     CG A   0      54.832  96.371  36.612  0.00  0.00           C
ATOM   1051 C     CG A   0      54.093  97.554  36.785  0.00  0.00           C
ATOM   1052 N     CG A   0      52.862  97.686  36.238  0.00  0.00           N
ATOM   1053 C     CG A   0      52.334  96.657  35.533  0.00  0.00           C
ATOM   1054 C     CG A   0      53.038  95.474  35.288  0.00  0.00           C
ATOM   1055 C     CG A   0      54.312  95.283  35.864  0.00  0.00           C
ATOM   1056 C     CG A   0      55.052  93.982  35.648  0.00  0.00           C
ATOM   1057 C     CG A   0      56.334  93.630  36.037  0.00  0.00           C
ATOM   1058 O     CG A   0      57.089  94.416  36.843  0.00  0.00           O
ATOM   1059 C     CG A   0      57.243  94.041  38.182  0.00  0.00           C
ATOM   1060 SE    CG A   0      54.302  92.678  34.593  0.00  0.00          SE
ATOM   1061 C     CG A   0      59.162  92.483  35.504  0.00  0.00           C
ATOM   1062 O     CG A   0      57.990  91.851  35.907  0.00  0.00           O
ATOM   1063 C     CG A   0      56.766  92.358  35.590  0.00  0.00           C
ATOM   1064 C     CG A   0      55.836  91.690  34.799  0.00  0.00           C
ATOM   1065 C     CG A   0      55.975  90.323  34.151  0.00  0.00           C
ATOM   1066 C     CG A   0      54.862  89.691  33.532  0.00  0.00           C
ATOM   1067 C     CG A   0      54.928  88.376  33.042  0.00  0.00           C
ATOM   1068 N     CG A   0      56.085  87.670  33.085  0.00  0.00           N
ATOM   1069 C     CG A   0      57.177  88.243  33.647  0.00  0.00           C
ATOM   1070 C     CG A   0      57.162  89.537  34.194  0.00  0.00           C
ATOM   1071 C     CG A   0      44.533  94.967  43.868  0.00  0.00           C
ATOM   1072 C     CG A   0      43.324  94.335  44.170  0.00  0.00           C
ATOM   1073 N     CG A   0      42.467  93.953  43.191  0.00  0.00           N
ATOM   1074 C     CG A   0      42.752  94.188  41.896  0.00  0.00           C
ATOM   1075 C     CG A   0      43.961  94.791  41.536  0.00  0.00           C
ATOM   1076 C     CG A   0      44.877  95.217  42.529  0.00  0.00           C
ATOM   1077 C     CG A   0      46.159  95.893  42.106  0.00  0.00           C
ATOM   1078 C     CG A   0      47.162  96.400  42.918  0.00  0.00           C
ATOM   1079 O     CG A   0      47.133  96.334  44.286  0.00  0.00           O
ATOM   1080 C     CG A   0      48.034  95.482  44.919  0.00  0.00           C
ATOM   1081 SE    CG A   0      46.540  96.121  40.331  0.00  0.00          SE
ATOM   1082 C     CG A   0      49.250  98.546  43.695  0.00  0.00           C
ATOM   1083 O     CG A   0      49.338  97.466  42.846  0.00  0.00           O
ATOM   1084 C     CG A   0      48.254  96.944  42.213  0.00  0.00           C
ATOM   1085 C     CG A   0      48.115  96.907  40.830  0.00  0.00           C
ATOM   1086 C     CG A   0      49.038  97.510  39.794  0.00  0.00           C
ATOM   1087 C     CG A   0      48.694  97.473  38.426  0.00  0.00           C
ATOM   1088 C     CG A   0      49.551  98.046  37.476  0.00  0.00           C
ATOM   1089 N     CG A   0      50.715  98.634  37.822  0.00  0.00           N
ATOM   1090 C     CG A   0      51.082  98.678  39.117  0.00  0.00           C
ATOM   1091 C     CG A   0      50.276  98.127  40.111  0.00  0.00           C
ATOM   1092 C     CG A   0      50.349 103.109  37.620  0.00  0.00           C
ATOM   1093 C     CG A   0      51.096 101.933  37.462  0.00  0.00           C
ATOM   1094 N     CG A   0      50.825 101.044  36.468  0.00  0.00           N
ATOM   1095 C     CG A   0      49.814 101.309  35.605  0.00  0.00           C
ATOM   1096 C     CG A   0      49.023 102.455  35.734  0.00  0.00           C
ATOM   1097 C     CG A   0      49.287 103.418  36.742  0.00  0.00           C
ATOM   1098 C     CG A   0      48.422 104.652  36.857  0.00  0.00           C
ATOM   1099 C     CG A   0      48.481 105.674  37.793  0.00  0.00           C
ATOM   1100 O     CG A   0      49.389 105.674  38.815  0.00  0.00           O
ATOM   1101 C     CG A   0      50.562 106.423  38.700  0.00  0.00           C
ATOM   1102 SE    CG A   0      47.097 104.976  35.626  0.00  0.00          SE
ATOM   1103 C     CG A   0      46.833 107.599  39.636  0.00  0.00           C
ATOM   1104 O     CG A   0      47.412 107.797  38.383  0.00  0.00           O
ATOM   1105 C     CG A   0      47.565 106.717  37.577  0.00  0.00           C
ATOM   1106 C     CG A   0      46.716 106.526  36.497  0.00  0.00           C
ATOM   1107 C     CG A   0      45.602 107.437  36.037  0.00  0.00           C
ATOM   1108 C     CG A   0      44.782 107.048  34.957  0.00  0.00           C
ATOM   1109 C     CG A   0      43.785 107.915  34.482  0.00  0.00           C
ATOM   1110 N     CG A   0      43.566 109.113  35.072  0.00  0.00           N
ATOM   1111 C     CG A   0      44.320 109.517  36.123  0.00  0.00           C
ATOM   1112 C     CG A   0      45.338 108.694  36.627  0.00  0.00           C
ATOM   1113 C     CG A   0      44.686 112.735  32.006  0.00  0.00           C
ATOM   1114 C     CG A   0      43.990 112.184  33.085  0.00  0.00           C
ATOM   1115 N     CG A   0      43.346 111.001  32.956  0.00  0.00           N
ATOM   1116 C     CG A   0      43.353 110.318  31.790  0.00  0.00           C
ATOM   1117 C     CG A   0      44.042 110.832  30.681  0.00  0.00           C
ATOM   1118 C     CG A   0      44.723 112.067  30.768  0.00  0.00           C
ATOM   1119 C     CG A   0      45.302 112.706  29.517  0.00  0.00           C
ATOM   1120 C     CG A   0      46.078 113.860  29.472  0.00  0.00           C
ATOM   1121 O     CG A   0      46.357 114.565  30.595  0.00  0.00           O
ATOM   1122 C     CG A   0      45.837 115.844  30.796  0.00  0.00           C
ATOM   1123 SE    CG A   0      45.060 111.986  27.855  0.00  0.00          SE
ATOM   1124 C     CG A   0      46.884 116.623  28.205  0.00  0.00           C
ATOM   1125 O     CG A   0      47.250 115.322  27.903  0.00  0.00           O
ATOM   1126 C     CG A   0      46.503 114.227  28.176  0.00  0.00           C
ATOM   1127 C     CG A   0      46.064 113.360  27.169  0.00  0.00           C
ATOM   1128 C     CG A   0      46.269 113.456  25.671  0.00  0.00           C
ATOM   1129 C     CG A   0      45.859 112.368  24.865  0.00  0.00           C
ATOM   1130 C     CG A   0      45.917 112.449  23.469  0.00  0.00           C
ATOM   1131 N     CG A   0      46.349 113.573  22.835  0.00  0.00           N
ATOM   1132 C     CG A   0      46.738 114.646  23.570  0.00  0.00           C
ATOM   1133 C     CG A   0      46.701 114.602  24.980  0.00  0.00           C
ATOM   1134 C     CG A   0      43.148 116.351  21.079  0.00  0.00           C
ATOM   1135 C     CG A   0      44.437 115.851  20.906  0.00  0.00           C
ATOM   1136 N     CG A   0      44.679 114.521  20.849  0.00  0.00           N
ATOM   1137 C     CG A   0      43.668 113.632  20.978  0.00  0.00           C
ATOM   1138 C     CG A   0      42.350 114.087  21.137  0.00  0.00           C
ATOM   1139 C     CG A   0      42.049 115.469  21.180  0.00  0.00           C
ATOM   1140 C     CG A   0      40.643 115.925  21.525  0.00  0.00           C
ATOM   1141 C     CG A   0      40.166 117.225  21.597  0.00  0.00           C
ATOM   1142 O     CG A   0      40.943 118.305  21.324  0.00  0.00           O
ATOM   1143 C     CG A   0      40.950 118.923  20.071  0.00  0.00           C
ATOM   1144 SE    CG A   0      39.331 114.719  21.953  0.00  0.00          SE
ATOM   1145 C     CG A   0      38.460 119.334  23.181  0.00  0.00           C
ATOM   1146 O     CG A   0      38.189 118.526  22.087  0.00  0.00           O
ATOM   1147 C     CG A   0      38.804 117.321  21.957  0.00  0.00           C
ATOM   1148 C     CG A   0      38.174 116.108  22.202  0.00  0.00           C
ATOM   1149 C     CG A   0      36.760 115.836  22.691  0.00  0.00           C
ATOM   1150 C     CG A   0      36.262 114.514  22.720  0.00  0.00           C
ATOM   1151 C     CG A   0      34.980 114.227  23.195  0.00  0.00           C
ATOM   1152 N     CG A   0      34.159 115.212  23.627  0.00  0.00           N
ATOM   1153 C     CG A   0      34.592 116.498  23.642  0.00  0.00           C
ATOM   1154 C     CG A   0      35.874 116.828  23.195  0.00  0.00           C
ATOM   1155 C     CG A   0      45.683 111.707   9.692  0.00  0.00           C
ATOM   1156 C     CG A   0      45.221 110.906   8.641  0.00  0.00           C
ATOM   1157 N     CG A   0      44.569 109.737   8.871  0.00  0.00           N
ATOM   1158 C     CG A   0      44.349 109.326  10.138  0.00  0.00           C
ATOM   1159 C     CG A   0      44.789 110.090  11.218  0.00  0.00           C
ATOM   1160 C     CG A   0      45.478 111.310  11.045  0.00  0.00           C
ATOM   1161 C     CG A   0      46.034 112.037  12.247  0.00  0.00           C
ATOM   1162 C     CG A   0      46.804 113.198  12.297  0.00  0.00           C
ATOM   1163 O     CG A   0      47.324 113.742  11.160  0.00  0.00           O
ATOM   1164 C     CG A   0      46.906 114.925  10.584  0.00  0.00           C
ATOM   1165 SE    CG A   0      45.500 111.552  13.917  0.00  0.00          SE
ATOM   1166 C     CG A   0      49.082 114.609  14.155  0.00  0.00           C
ATOM   1167 O     CG A   0      47.719 114.808  13.895  0.00  0.00           O
ATOM   1168 C     CG A   0      46.965 113.720  13.593  0.00  0.00           C
ATOM   1169 C     CG A   0      46.379 112.978  14.615  0.00  0.00           C
ATOM   1170 C     CG A   0      46.503 113.140  16.112  0.00  0.00           C
ATOM   1171 C     CG A   0      45.859 112.221  16.976  0.00  0.00           C
ATOM   1172 C     CG A   0      45.895 112.375  18.358  0.00  0.00           C
ATOM   1173 N     CG A   0      46.481 113.448  18.920  0.00  0.00           N
ATOM   1174 C     CG A   0      47.097 114.367  18.142  0.00  0.00           C
ATOM   1175 C     CG A   0      47.126 114.242  16.760  0.00  0.00           C
ATOM   1176 C     CG A   0      50.613 112.912  21.554  0.00  0.00           C
ATOM   1177 C     CG A   0      49.389 113.551  21.295  0.00  0.00           C
ATOM   1178 N     CG A   0      48.298 112.846  20.921  0.00  0.00           N
ATOM   1179 C     CG A   0      48.335 111.501  20.820  0.00  0.00           C
ATOM   1180 C     CG A   0      49.536 110.817  21.036  0.00  0.00           C
ATOM   1181 C     CG A   0      50.708 111.501  21.439  0.00  0.00           C
ATOM   1182 C     CG A   0      51.961 110.722  21.799  0.00  0.00           C
ATOM   1183 C     CG A   0      53.155 111.229  22.303  0.00  0.00           C
ATOM   1184 O     CG A   0      53.382 112.574  22.389  0.00  0.00           O
ATOM   1185 C     CG A   0      54.254 113.169  21.482  0.00  0.00           C
ATOM   1186 SE    CG A   0      51.975 108.885  21.799  0.00  0.00          SE
ATOM   1187 C     CG A   0      55.455 111.104  24.491  0.00  0.00           C
ATOM   1188 O     CG A   0      55.316 110.553  23.210  0.00  0.00           O
ATOM   1189 C     CG A   0      54.100 110.259  22.677  0.00  0.00           C
ATOM   1190 C     CG A   0      53.660 108.944  22.519  0.00  0.00           C
ATOM   1191 C     CG A   0      54.444 107.658  22.720  0.00  0.00           C
ATOM   1192 C     CG A   0      53.880 106.423  22.317  0.00  0.00           C
ATOM   1193 C     CG A   0      54.620 105.247  22.504  0.00  0.00           C
ATOM   1194 N     CG A   0      55.851 105.240  23.066  0.00  0.00           N
ATOM   1195 C     CG A   0      56.415 106.394  23.469  0.00  0.00           C
ATOM   1196 C     CG A   0      55.726 107.606  23.310  0.00  0.00           C
ATOM   1197 C     CG A   0      58.056 104.351  19.035  0.00  0.00           C
ATOM   1198 C     CG A   0      57.975 104.417  20.431  0.00  0.00           C
ATOM   1199 N     CG A   0      57.001 103.741  21.093  0.00  0.00           N
ATOM   1200 C     CG A   0      56.100 103.006  20.388  0.00  0.00           C
ATOM   1201 C     CG A   0      56.166 102.889  18.992  0.00  0.00           C
ATOM   1202 C     CG A   0      57.162 103.587  18.257  0.00  0.00           C
ATOM   1203 C     CG A   0      57.125 103.594  16.731  0.00  0.00           C
ATOM   1204 C     CG A   0      57.917 104.307  15.839  0.00  0.00           C
ATOM   1205 O     CG A   0      58.752 105.292  16.256  0.00  0.00           O
ATOM   1206 C     CG A   0      60.092 105.034  16.544  0.00  0.00           C
ATOM   1207 SE    CG A   0      56.158 102.338  15.817  0.00  0.00          SE
ATOM   1208 C     CG A   0      58.334 105.806  13.104  0.00  0.00           C
ATOM   1209 O     CG A   0      58.547 104.483  13.478  0.00  0.00           O
ATOM   1210 C     CG A   0      57.836 103.910  14.486  0.00  0.00           C
ATOM   1211 C     CG A   0      56.935 102.874  14.255  0.00  0.00           C
ATOM   1212 C     CG A   0      56.554 102.257  12.931  0.00  0.00           C
ATOM   1213 C     CG A   0      55.375 101.478  12.816  0.00  0.00           C
ATOM   1214 C     CG A   0      55.038 100.816  11.621  0.00  0.00           C
ATOM   1215 N     CG A   0      55.887 100.824  10.570  0.00  0.00           N
ATOM   1216 C     CG A   0      57.045 101.522  10.642  0.00  0.00           C
ATOM   1217 C     CG A   0      57.411 102.242  11.794  0.00  0.00           C
ATOM   1218 C     CG A   0      61.513  93.571  20.330  0.00  0.00           C
ATOM   1219 C     CG A   0      61.404  92.292  19.769  0.00  0.00           C
ATOM   1220 N     CG A   0      60.187  91.704  19.654  0.00  0.00           N
ATOM   1221 C     CG A   0      59.067  92.336  20.057  0.00  0.00           C
ATOM   1222 C     CG A   0      59.133  93.615  20.633  0.00  0.00           C
ATOM   1223 C     CG A   0      60.371  94.262  20.791  0.00  0.00           C
ATOM   1224 C     CG A   0      60.393  95.651  21.410  0.00  0.00           C
ATOM   1225 C     CG A   0      61.484  96.415  21.813  0.00  0.00           C
ATOM   1226 O     CG A   0      62.751  95.915  21.784  0.00  0.00           O
ATOM   1227 C     CG A   0      63.601  96.106  20.705  0.00  0.00           C
ATOM   1228 SE    CG A   0      58.832  96.591  21.547  0.00  0.00          SE
ATOM   1229 C     CG A   0      63.001  99.266  21.784  0.00  0.00           C
ATOM   1230 O     CG A   0      62.085  98.619  22.648  0.00  0.00           O
ATOM   1231 C     CG A   0      61.162  97.723  22.231  0.00  0.00           C
ATOM   1232 C     CG A   0      59.799  98.024  22.173  0.00  0.00           C
ATOM   1233 C     CG A   0      59.089  99.325  22.504  0.00  0.00           C
ATOM   1234 C     CG A   0      57.682  99.376  22.533  0.00  0.00           C
ATOM   1235 C     CG A   0      56.993 100.567  22.835  0.00  0.00           C
ATOM   1236 N     CG A   0      57.675 101.713  23.080  0.00  0.00           N
ATOM   1237 C     CG A   0      59.030 101.713  23.023  0.00  0.00           C
ATOM   1238 C     CG A   0      59.755 100.552  22.735  0.00  0.00           C
ATOM   1239 C     CG A   0      54.657 101.610  34.107  0.00  0.00           C
ATOM   1240 C     CG A   0      53.917 101.030  35.144  0.00  0.00           C
ATOM   1241 N     CG A   0      52.869 100.221  34.870  0.00  0.00           N
ATOM   1242 C     CG A   0      52.525  99.979  33.575  0.00  0.00           C
ATOM   1243 C     CG A   0      53.235 100.515  32.495  0.00  0.00           C
ATOM   1244 C     CG A   0      54.349 101.368  32.740  0.00  0.00           C
ATOM   1245 C     CG A   0      55.045 102.044  31.572  0.00  0.00           C
ATOM   1246 C     CG A   0      56.107 102.940  31.588  0.00  0.00           C
ATOM   1247 O     CG A   0      56.613 103.418  32.754  0.00  0.00           O
ATOM   1248 C     CG A   0      57.873 103.028  33.201  0.00  0.00           C
ATOM   1249 SE    CG A   0      54.591 101.588  29.859  0.00  0.00          SE
ATOM   1250 C     CG A   0      57.448 105.505  30.365  0.00  0.00           C
ATOM   1251 O     CG A   0      57.631 104.145  30.091  0.00  0.00           O
ATOM   1252 C     CG A   0      56.605 103.271  30.307  0.00  0.00           C
ATOM   1253 C     CG A   0      55.924 102.676  29.242  0.00  0.00           C
ATOM   1254 C     CG A   0      56.129 102.911  27.759  0.00  0.00           C
ATOM   1255 C     CG A   0      55.257 102.338  26.809  0.00  0.00           C
ATOM   1256 C     CG A   0      55.477 102.514  25.441  0.00  0.00           C
ATOM   1257 N     CG A   0      56.488 103.285  24.966  0.00  0.00           N
ATOM   1258 C     CG A   0      57.345 103.859  25.830  0.00  0.00           C
ATOM   1259 C     CG A   0      57.191 103.682  27.212  0.00  0.00           C
ATOM   1260 PD    CG A   0      22.229  85.308   4.951  0.00  0.00          PD
ATOM   1261 PD    CG A   0      14.780  89.882  16.832  0.00  0.00          PD
ATOM   1262 PD    CG A   0      16.772  92.268  31.148  0.00  0.00          PD
ATOM   1263 PD    CG A   0      19.436  79.114  25.404  0.00  0.00          PD
ATOM   1264 PD    CG A   0      25.816  73.766  13.374  0.00  0.00          PD
ATOM   1265 PD    CG A   0      39.747  73.024   9.181  0.00  0.00          PD
ATOM   1266 PD    CG A   0      35.882  83.539  -0.219  0.00  0.00          PD
ATOM   1267 PD    CG A   0      38.589  97.771  -0.995  0.00  0.00          PD
ATOM   1268 PD    CG A   0      24.633  99.682   3.140  0.00  0.00          PD
ATOM   1269 PD    CG A   0      18.182 104.064  15.457  0.00  0.00          PD
ATOM   1270 PD    CG A   0      21.629 106.158  29.635  0.00  0.00          PD
ATOM   1271 PD    CG A   0      30.896 103.315  40.688  0.00  0.00          PD
ATOM   1272 PD    CG A   0      26.922  89.297  41.228  0.00  0.00          PD
ATOM   1273 PD    CG A   0      30.560  76.532  34.751  0.00  0.00          PD
ATOM   1274 PD    CG A   0      36.098  69.801  22.879  0.00  0.00          PD
ATOM   1275 PD    CG A   0      49.683  74.275  26.211  0.00  0.00          PD
ATOM   1276 PD    CG A   0      52.992  78.591  12.526  0.00  0.00          PD
ATOM   1277 PD    CG A   0      49.437  88.422   2.098  0.00  0.00          PD
ATOM   1278 PD    CG A   0      55.474  99.729   9.041  0.00  0.00          PD
ATOM   1279 PD    CG A   0      43.978 108.733   7.254  0.00  0.00          PD
ATOM   1280 PD    CG A   0      29.818 111.230  10.551  0.00  0.00          PD
ATOM   1281 PD    CG A   0      32.430 114.772  24.428  0.00  0.00          PD
ATOM   1282 PD    CG A   0      42.099 110.257  34.316  0.00  0.00          PD
ATOM   1283 PD    CG A   0      51.859  99.384  36.371  0.00  0.00          PD
ATOM   1284 PD    CG A   0      40.757  93.029  43.701  0.00  0.00          PD
ATOM   1285 PD    CG A   0      44.406  79.736  38.603  0.00  0.00          PD
ATOM   1286 PD    CG A   0      56.007  85.901  32.307  0.00  0.00          PD
ATOM   1287 PD    CG A   0      59.991  89.913  18.787  0.00  0.00          PD
ATOM   1288 PD    CG A   0      56.766 103.504  23.060  0.00  0.00          PD
ATOM   1289 PD    CG A   0      46.502 113.676  20.859  0.00  0.00          PD
ATOM   1290 D     CV B   1      31.141  89.485  -0.078  0.00  0.00           D
ATOM   1291 D     CV B   1      31.141  92.485  -0.078  0.00  0.00           D
ATOM   1292 D     CV B   1      43.141  80.485   2.922  0.00  0.00           D
ATOM   1293 D     CV B   1      28.141  89.485   2.922  0.00  0.00           D
ATOM   1294 D     CV B   1      31.141  89.485   2.922  0.00  0.00           D
ATOM   1295 D     CV B   1      40.141  89.485   2.922  0.00  0.00           D
ATOM   1296 D     CV B   1      28.141  92.485   2.922  0.00  0.00           D
ATOM   1297 D     CV B   1      31.141  92.485   2.922  0.00  0.00           D
ATOM   1298 D     CV B   1      34.141  92.485   2.922  0.00  0.00           D
ATOM   1299 D     CV B   1      40.141  92.485   2.922  0.00  0.00           D
ATOM   1300 D     CV B   1      46.141  98.485   2.922  0.00  0.00           D
ATOM   1301 D     CV B   1      49.141  98.485   2.922  0.00  0.00           D
ATOM   1302 D     CV B   1      46.141 101.485   2.922  0.00  0.00           D
ATOM   1303 D     CV B   1      31.141 104.485   2.922  0.00  0.00           D
ATOM   1304 D     CV B   1      34.141 104.485   2.922  0.00  0.00           D
ATOM   1305 D     CV B   1      31.141  77.485   5.922  0.00  0.00           D
ATOM   1306 D     CV B   1      28.141  80.485   5.922  0.00  0.00           D
ATOM   1307 D     CV B   1      31.141  80.485   5.922  0.00  0.00           D
ATOM   1308 D     CV B   1      43.141  80.485   5.922  0.00  0.00           D
ATOM   1309 D     CV B   1      46.141  80.485   5.922  0.00  0.00           D
ATOM   1310 D     CV B   1      34.141  83.485   5.922  0.00  0.00           D
ATOM   1311 D     CV B   1      40.141  83.485   5.922  0.00  0.00           D
ATOM   1312 D     CV B   1      43.141  83.485   5.922  0.00  0.00           D
ATOM   1313 D     CV B   1      46.141  83.485   5.922  0.00  0.00           D
ATOM   1314 D     CV B   1      31.141  86.485   5.922  0.00  0.00           D
ATOM   1315 D     CV B   1      34.141  86.485   5.922  0.00  0.00           D
ATOM   1316 D     CV B   1      37.141  86.485   5.922  0.00  0.00           D
ATOM   1317 D     CV B   1      40.141  86.485   5.922  0.00  0.00           D
ATOM   1318 D     CV B   1      43.141  86.485   5.922  0.00  0.00           D
ATOM   1319 D     CV B   1      28.141  89.485   5.922  0.00  0.00           D
ATOM   1320 D     CV B   1      31.141  89.485   5.922  0.00  0.00           D
ATOM   1321 D     CV B   1      34.141  89.485   5.922  0.00  0.00           D
ATOM   1322 D     CV B   1      37.141  89.485   5.922  0.00  0.00           D
ATOM   1323 D     CV B   1      40.141  89.485   5.922  0.00  0.00           D
ATOM   1324 D     CV B   1      43.141  89.485   5.922  0.00  0.00           D
ATOM   1325 D     CV B   1      28.141  92.485   5.922  0.00  0.00           D
ATOM   1326 D     CV B   1      31.141  92.485   5.922  0.00  0.00           D
ATOM   1327 D     CV B   1      34.141  92.485   5.922  0.00  0.00           D
ATOM   1328 D     CV B   1      37.141  92.485   5.922  0.00  0.00           D
ATOM   1329 D     CV B   1      40.141  92.485   5.922  0.00  0.00           D
ATOM   1330 D     CV B   1      43.141  92.485   5.922  0.00  0.00           D
ATOM   1331 D     CV B   1      31.141  95.485   5.922  0.00  0.00           D
ATOM   1332 D     CV B   1      34.141  95.485   5.922  0.00  0.00           D
ATOM   1333 D     CV B   1      37.141  95.485   5.922  0.00  0.00           D
ATOM   1334 D     CV B   1      40.141  95.485   5.922  0.00  0.00           D
ATOM   1335 D     CV B   1      43.141  95.485   5.922  0.00  0.00           D
ATOM   1336 D     CV B   1      46.141  95.485   5.922  0.00  0.00           D
ATOM   1337 D     CV B   1      31.141  98.485   5.922  0.00  0.00           D
ATOM   1338 D     CV B   1      34.141  98.485   5.922  0.00  0.00           D
ATOM   1339 D     CV B   1      37.141  98.485   5.922  0.00  0.00           D
ATOM   1340 D     CV B   1      40.141  98.485   5.922  0.00  0.00           D
ATOM   1341 D     CV B   1      43.141  98.485   5.922  0.00  0.00           D
ATOM   1342 D     CV B   1      46.141  98.485   5.922  0.00  0.00           D
ATOM   1343 D     CV B   1      49.141  98.485   5.922  0.00  0.00           D
ATOM   1344 D     CV B   1      31.141 101.485   5.922  0.00  0.00           D
ATOM   1345 D     CV B   1      34.141 101.485   5.922  0.00  0.00           D
ATOM   1346 D     CV B   1      37.141 101.485   5.922  0.00  0.00           D
ATOM   1347 D     CV B   1      46.141 101.485   5.922  0.00  0.00           D
ATOM   1348 D     CV B   1      34.141 104.485   5.922  0.00  0.00           D
ATOM   1349 D     CV B   1      37.141 104.485   5.922  0.00  0.00           D
ATOM   1350 D     CV B   1      34.141 107.485   5.922  0.00  0.00           D
ATOM   1351 D     CV B   1      31.141  80.485   8.922  0.00  0.00           D
ATOM   1352 D     CV B   1      34.141  80.485   8.922  0.00  0.00           D
ATOM   1353 D     CV B   1      37.141  80.485   8.922  0.00  0.00           D
ATOM   1354 D     CV B   1      40.141  80.485   8.922  0.00  0.00           D
ATOM   1355 D     CV B   1      43.141  80.485   8.922  0.00  0.00           D
ATOM   1356 D     CV B   1      46.141  80.485   8.922  0.00  0.00           D
ATOM   1357 D     CV B   1      28.141  83.485   8.922  0.00  0.00           D
ATOM   1358 D     CV B   1      31.141  83.485   8.922  0.00  0.00           D
ATOM   1359 D     CV B   1      34.141  83.485   8.922  0.00  0.00           D
ATOM   1360 D     CV B   1      37.141  83.485   8.922  0.00  0.00           D
ATOM   1361 D     CV B   1      40.141  83.485   8.922  0.00  0.00           D
ATOM   1362 D     CV B   1      43.141  83.485   8.922  0.00  0.00           D
ATOM   1363 D     CV B   1      46.141  83.485   8.922  0.00  0.00           D
ATOM   1364 D     CV B   1      28.141  86.485   8.922  0.00  0.00           D
ATOM   1365 D     CV B   1      31.141  86.485   8.922  0.00  0.00           D
ATOM   1366 D     CV B   1      34.141  86.485   8.922  0.00  0.00           D
ATOM   1367 D     CV B   1      37.141  86.485   8.922  0.00  0.00           D
ATOM   1368 D     CV B   1      40.141  86.485   8.922  0.00  0.00           D
ATOM   1369 D     CV B   1      43.141  86.485   8.922  0.00  0.00           D
ATOM   1370 D     CV B   1      46.141  86.485   8.922  0.00  0.00           D
ATOM   1371 D     CV B   1      55.141  86.485   8.922  0.00  0.00           D
ATOM   1372 D     CV B   1      25.141  89.485   8.922  0.00  0.00           D
ATOM   1373 D     CV B   1      28.141  89.485   8.922  0.00  0.00           D
ATOM   1374 D     CV B   1      31.141  89.485   8.922  0.00  0.00           D
ATOM   1375 D     CV B   1      34.141  89.485   8.922  0.00  0.00           D
ATOM   1376 D     CV B   1      37.141  89.485   8.922  0.00  0.00           D
ATOM   1377 D     CV B   1      40.141  89.485   8.922  0.00  0.00           D
ATOM   1378 D     CV B   1      43.141  89.485   8.922  0.00  0.00           D
ATOM   1379 D     CV B   1      46.141  89.485   8.922  0.00  0.00           D
ATOM   1380 D     CV B   1      49.141  89.485   8.922  0.00  0.00           D
ATOM   1381 D     CV B   1      52.141  89.485   8.922  0.00  0.00           D
ATOM   1382 D     CV B   1      55.141  89.485   8.922  0.00  0.00           D
ATOM   1383 D     CV B   1      19.141  92.485   8.922  0.00  0.00           D
ATOM   1384 D     CV B   1      22.141  92.485   8.922  0.00  0.00           D
ATOM   1385 D     CV B   1      25.141  92.485   8.922  0.00  0.00           D
ATOM   1386 D     CV B   1      28.141  92.485   8.922  0.00  0.00           D
ATOM   1387 D     CV B   1      31.141  92.485   8.922  0.00  0.00           D
ATOM   1388 D     CV B   1      34.141  92.485   8.922  0.00  0.00           D
ATOM   1389 D     CV B   1      37.141  92.485   8.922  0.00  0.00           D
ATOM   1390 D     CV B   1      40.141  92.485   8.922  0.00  0.00           D
ATOM   1391 D     CV B   1      43.141  92.485   8.922  0.00  0.00           D
ATOM   1392 D     CV B   1      46.141  92.485   8.922  0.00  0.00           D
ATOM   1393 D     CV B   1      49.141  92.485   8.922  0.00  0.00           D
ATOM   1394 D     CV B   1      19.141  95.485   8.922  0.00  0.00           D
ATOM   1395 D     CV B   1      22.141  95.485   8.922  0.00  0.00           D
ATOM   1396 D     CV B   1      25.141  95.485   8.922  0.00  0.00           D
ATOM   1397 D     CV B   1      28.141  95.485   8.922  0.00  0.00           D
ATOM   1398 D     CV B   1      31.141  95.485   8.922  0.00  0.00           D
ATOM   1399 D     CV B   1      34.141  95.485   8.922  0.00  0.00           D
ATOM   1400 D     CV B   1      37.141  95.485   8.922  0.00  0.00           D
ATOM   1401 D     CV B   1      40.141  95.485   8.922  0.00  0.00           D
ATOM   1402 D     CV B   1      43.141  95.485   8.922  0.00  0.00           D
ATOM   1403 D     CV B   1      46.141  95.485   8.922  0.00  0.00           D
ATOM   1404 D     CV B   1      49.141  95.485   8.922  0.00  0.00           D
ATOM   1405 D     CV B   1      28.141  98.485   8.922  0.00  0.00           D
ATOM   1406 D     CV B   1      31.141  98.485   8.922  0.00  0.00           D
ATOM   1407 D     CV B   1      34.141  98.485   8.922  0.00  0.00           D
ATOM   1408 D     CV B   1      37.141  98.485   8.922  0.00  0.00           D
ATOM   1409 D     CV B   1      40.141  98.485   8.922  0.00  0.00           D
ATOM   1410 D     CV B   1      43.141  98.485   8.922  0.00  0.00           D
ATOM   1411 D     CV B   1      46.141  98.485   8.922  0.00  0.00           D
ATOM   1412 D     CV B   1      31.141 101.485   8.922  0.00  0.00           D
ATOM   1413 D     CV B   1      34.141 101.485   8.922  0.00  0.00           D
ATOM   1414 D     CV B   1      37.141 101.485   8.922  0.00  0.00           D
ATOM   1415 D     CV B   1      40.141 101.485   8.922  0.00  0.00           D
ATOM   1416 D     CV B   1      43.141 101.485   8.922  0.00  0.00           D
ATOM   1417 D     CV B   1      34.141 104.485   8.922  0.00  0.00           D
ATOM   1418 D     CV B   1      37.141 104.485   8.922  0.00  0.00           D
ATOM   1419 D     CV B   1      28.141  80.485  11.922  0.00  0.00           D
ATOM   1420 D     CV B   1      31.141  80.485  11.922  0.00  0.00           D
ATOM   1421 D     CV B   1      34.141  80.485  11.922  0.00  0.00           D
ATOM   1422 D     CV B   1      37.141  80.485  11.922  0.00  0.00           D
ATOM   1423 D     CV B   1      40.141  80.485  11.922  0.00  0.00           D
ATOM   1424 D     CV B   1      43.141  80.485  11.922  0.00  0.00           D
ATOM   1425 D     CV B   1      22.141  83.485  11.922  0.00  0.00           D
ATOM   1426 D     CV B   1      25.141  83.485  11.922  0.00  0.00           D
ATOM   1427 D     CV B   1      28.141  83.485  11.922  0.00  0.00           D
ATOM   1428 D     CV B   1      31.141  83.485  11.922  0.00  0.00           D
ATOM   1429 D     CV B   1      34.141  83.485  11.922  0.00  0.00           D
ATOM   1430 D     CV B   1      37.141  83.485  11.922  0.00  0.00           D
ATOM   1431 D     CV B   1      40.141  83.485  11.922  0.00  0.00           D
ATOM   1432 D     CV B   1      43.141  83.485  11.922  0.00  0.00           D
ATOM   1433 D     CV B   1      46.141  83.485  11.922  0.00  0.00           D
ATOM   1434 D     CV B   1      25.141  86.485  11.922  0.00  0.00           D
ATOM   1435 D     CV B   1      28.141  86.485  11.922  0.00  0.00           D
ATOM   1436 D     CV B   1      31.141  86.485  11.922  0.00  0.00           D
ATOM   1437 D     CV B   1      34.141  86.485  11.922  0.00  0.00           D
ATOM   1438 D     CV B   1      37.141  86.485  11.922  0.00  0.00           D
ATOM   1439 D     CV B   1      40.141  86.485  11.922  0.00  0.00           D
ATOM   1440 D     CV B   1      43.141  86.485  11.922  0.00  0.00           D
ATOM   1441 D     CV B   1      46.141  86.485  11.922  0.00  0.00           D
ATOM   1442 D     CV B   1      49.141  86.485  11.922  0.00  0.00           D
ATOM   1443 D     CV B   1      52.141  86.485  11.922  0.00  0.00           D
ATOM   1444 D     CV B   1      25.141  89.485  11.922  0.00  0.00           D
ATOM   1445 D     CV B   1      28.141  89.485  11.922  0.00  0.00           D
ATOM   1446 D     CV B   1      31.141  89.485  11.922  0.00  0.00           D
ATOM   1447 D     CV B   1      34.141  89.485  11.922  0.00  0.00           D
ATOM   1448 D     CV B   1      37.141  89.485  11.922  0.00  0.00           D
ATOM   1449 D     CV B   1      40.141  89.485  11.922  0.00  0.00           D
ATOM   1450 D     CV B   1      43.141  89.485  11.922  0.00  0.00           D
ATOM   1451 D     CV B   1      46.141  89.485  11.922  0.00  0.00           D
ATOM   1452 D     CV B   1      49.141  89.485  11.922  0.00  0.00           D
ATOM   1453 D     CV B   1      52.141  89.485  11.922  0.00  0.00           D
ATOM   1454 D     CV B   1      55.141  89.485  11.922  0.00  0.00           D
ATOM   1455 D     CV B   1      22.141  92.485  11.922  0.00  0.00           D
ATOM   1456 D     CV B   1      25.141  92.485  11.922  0.00  0.00           D
ATOM   1457 D     CV B   1      28.141  92.485  11.922  0.00  0.00           D
ATOM   1458 D     CV B   1      31.141  92.485  11.922  0.00  0.00           D
ATOM   1459 D     CV B   1      34.141  92.485  11.922  0.00  0.00           D
ATOM   1460 D     CV B   1      37.141  92.485  11.922  0.00  0.00           D
ATOM   1461 D     CV B   1      40.141  92.485  11.922  0.00  0.00           D
ATOM   1462 D     CV B   1      43.141  92.485  11.922  0.00  0.00           D
ATOM   1463 D     CV B   1      46.141  92.485  11.922  0.00  0.00           D
ATOM   1464 D     CV B   1      49.141  92.485  11.922  0.00  0.00           D
ATOM   1465 D     CV B   1      52.141  92.485  11.922  0.00  0.00           D
ATOM   1466 D     CV B   1      19.141  95.485  11.922  0.00  0.00           D
ATOM   1467 D     CV B   1      22.141  95.485  11.922  0.00  0.00           D
ATOM   1468 D     CV B   1      25.141  95.485  11.922  0.00  0.00           D
ATOM   1469 D     CV B   1      28.141  95.485  11.922  0.00  0.00           D
ATOM   1470 D     CV B   1      31.141  95.485  11.922  0.00  0.00           D
ATOM   1471 D     CV B   1      34.141  95.485  11.922  0.00  0.00           D
ATOM   1472 D     CV B   1      37.141  95.485  11.922  0.00  0.00           D
ATOM   1473 D     CV B   1      40.141  95.485  11.922  0.00  0.00           D
ATOM   1474 D     CV B   1      43.141  95.485  11.922  0.00  0.00           D
ATOM   1475 D     CV B   1      46.141  95.485  11.922  0.00  0.00           D
ATOM   1476 D     CV B   1      49.141  95.485  11.922  0.00  0.00           D
ATOM   1477 D     CV B   1      25.141  98.485  11.922  0.00  0.00           D
ATOM   1478 D     CV B   1      28.141  98.485  11.922  0.00  0.00           D
ATOM   1479 D     CV B   1      31.141  98.485  11.922  0.00  0.00           D
ATOM   1480 D     CV B   1      34.141  98.485  11.922  0.00  0.00           D
ATOM   1481 D     CV B   1      37.141  98.485  11.922  0.00  0.00           D
ATOM   1482 D     CV B   1      40.141  98.485  11.922  0.00  0.00           D
ATOM   1483 D     CV B   1      43.141  98.485  11.922  0.00  0.00           D
ATOM   1484 D     CV B   1      46.141  98.485  11.922  0.00  0.00           D
ATOM   1485 D     CV B   1      49.141  98.485  11.922  0.00  0.00           D
ATOM   1486 D     CV B   1      25.141 101.485  11.922  0.00  0.00           D
ATOM   1487 D     CV B   1      28.141 101.485  11.922  0.00  0.00           D
ATOM   1488 D     CV B   1      31.141 101.485  11.922  0.00  0.00           D
ATOM   1489 D     CV B   1      34.141 101.485  11.922  0.00  0.00           D
ATOM   1490 D     CV B   1      37.141 101.485  11.922  0.00  0.00           D
ATOM   1491 D     CV B   1      40.141 101.485  11.922  0.00  0.00           D
ATOM   1492 D     CV B   1      43.141 101.485  11.922  0.00  0.00           D
ATOM   1493 D     CV B   1      46.141 101.485  11.922  0.00  0.00           D
ATOM   1494 D     CV B   1      28.141 104.485  11.922  0.00  0.00           D
ATOM   1495 D     CV B   1      31.141 104.485  11.922  0.00  0.00           D
ATOM   1496 D     CV B   1      34.141 104.485  11.922  0.00  0.00           D
ATOM   1497 D     CV B   1      37.141 104.485  11.922  0.00  0.00           D
ATOM   1498 D     CV B   1      40.141 104.485  11.922  0.00  0.00           D
ATOM   1499 D     CV B   1      43.141 104.485  11.922  0.00  0.00           D
ATOM   1500 D     CV B   1      49.141 107.485  11.922  0.00  0.00           D
ATOM   1501 D     CV B   1      31.141  77.485  14.922  0.00  0.00           D
ATOM   1502 D     CV B   1      34.141  77.485  14.922  0.00  0.00           D
ATOM   1503 D     CV B   1      37.141  77.485  14.922  0.00  0.00           D
ATOM   1504 D     CV B   1      40.141  77.485  14.922  0.00  0.00           D
ATOM   1505 D     CV B   1      43.141  77.485  14.922  0.00  0.00           D
ATOM   1506 D     CV B   1      22.141  80.485  14.922  0.00  0.00           D
ATOM   1507 D     CV B   1      25.141  80.485  14.922  0.00  0.00           D
ATOM   1508 D     CV B   1      28.141  80.485  14.922  0.00  0.00           D
ATOM   1509 D     CV B   1      31.141  80.485  14.922  0.00  0.00           D
ATOM   1510 D     CV B   1      34.141  80.485  14.922  0.00  0.00           D
ATOM   1511 D     CV B   1      37.141  80.485  14.922  0.00  0.00           D
ATOM   1512 D     CV B   1      40.141  80.485  14.922  0.00  0.00           D
ATOM   1513 D     CV B   1      43.141  80.485  14.922  0.00  0.00           D
ATOM   1514 D     CV B   1      46.141  80.485  14.922  0.00  0.00           D
ATOM   1515 D     CV B   1      19.141  83.485  14.922  0.00  0.00           D
ATOM   1516 D     CV B   1      22.141  83.485  14.922  0.00  0.00           D
ATOM   1517 D     CV B   1      25.141  83.485  14.922  0.00  0.00           D
ATOM   1518 D     CV B   1      28.141  83.485  14.922  0.00  0.00           D
ATOM   1519 D     CV B   1      31.141  83.485  14.922  0.00  0.00           D
ATOM   1520 D     CV B   1      34.141  83.485  14.922  0.00  0.00           D
ATOM   1521 D     CV B   1      37.141  83.485  14.922  0.00  0.00           D
ATOM   1522 D     CV B   1      40.141  83.485  14.922  0.00  0.00           D
ATOM   1523 D     CV B   1      43.141  83.485  14.922  0.00  0.00           D
ATOM   1524 D     CV B   1      46.141  83.485  14.922  0.00  0.00           D
ATOM   1525 D     CV B   1      49.141  83.485  14.922  0.00  0.00           D
ATOM   1526 D     CV B   1      22.141  86.485  14.922  0.00  0.00           D
ATOM   1527 D     CV B   1      25.141  86.485  14.922  0.00  0.00           D
ATOM   1528 D     CV B   1      28.141  86.485  14.922  0.00  0.00           D
ATOM   1529 D     CV B   1      31.141  86.485  14.922  0.00  0.00           D
ATOM   1530 D     CV B   1      34.141  86.485  14.922  0.00  0.00           D
ATOM   1531 D     CV B   1      37.141  86.485  14.922  0.00  0.00           D
ATOM   1532 D     CV B   1      40.141  86.485  14.922  0.00  0.00           D
ATOM   1533 D     CV B   1      43.141  86.485  14.922  0.00  0.00           D
ATOM   1534 D     CV B   1      46.141  86.485  14.922  0.00  0.00           D
ATOM   1535 D     CV B   1      49.141  86.485  14.922  0.00  0.00           D
ATOM   1536 D     CV B   1      52.141  86.485  14.922  0.00  0.00           D
ATOM   1537 D     CV B   1      22.141  89.485  14.922  0.00  0.00           D
ATOM   1538 D     CV B   1      25.141  89.485  14.922  0.00  0.00           D
ATOM   1539 D     CV B   1      28.141  89.485  14.922  0.00  0.00           D
ATOM   1540 D     CV B   1      31.141  89.485  14.922  0.00  0.00           D
ATOM   1541 D     CV B   1      34.141  89.485  14.922  0.00  0.00           D
ATOM   1542 D     CV B   1      37.141  89.485  14.922  0.00  0.00           D
ATOM   1543 D     CV B   1      40.141  89.485  14.922  0.00  0.00           D
ATOM   1544 D     CV B   1      43.141  89.485  14.922  0.00  0.00           D
ATOM   1545 D     CV B   1      46.141  89.485  14.922  0.00  0.00           D
ATOM   1546 D     CV B   1      49.141  89.485  14.922  0.00  0.00           D
ATOM   1547 D     CV B   1      52.141  89.485  14.922  0.00  0.00           D
ATOM   1548 D     CV B   1      22.141  92.485  14.922  0.00  0.00           D
ATOM   1549 D     CV B   1      25.141  92.485  14.922  0.00  0.00           D
ATOM   1550 D     CV B   1      28.141  92.485  14.922  0.00  0.00           D
ATOM   1551 D     CV B   1      31.141  92.485  14.922  0.00  0.00           D
ATOM   1552 D     CV B   1      34.141  92.485  14.922  0.00  0.00           D
ATOM   1553 D     CV B   1      37.141  92.485  14.922  0.00  0.00           D
ATOM   1554 D     CV B   1      40.141  92.485  14.922  0.00  0.00           D
ATOM   1555 D     CV B   1      43.141  92.485  14.922  0.00  0.00           D
ATOM   1556 D     CV B   1      46.141  92.485  14.922  0.00  0.00           D
ATOM   1557 D     CV B   1      49.141  92.485  14.922  0.00  0.00           D
ATOM   1558 D     CV B   1      52.141  92.485  14.922  0.00  0.00           D
ATOM   1559 D     CV B   1      22.141  95.485  14.922  0.00  0.00           D
ATOM   1560 D     CV B   1      25.141  95.485  14.922  0.00  0.00           D
ATOM   1561 D     CV B   1      28.141  95.485  14.922  0.00  0.00           D
ATOM   1562 D     CV B   1      31.141  95.485  14.922  0.00  0.00           D
ATOM   1563 D     CV B   1      34.141  95.485  14.922  0.00  0.00           D
ATOM   1564 D     CV B   1      37.141  95.485  14.922  0.00  0.00           D
ATOM   1565 D     CV B   1      40.141  95.485  14.922  0.00  0.00           D
ATOM   1566 D     CV B   1      43.141  95.485  14.922  0.00  0.00           D
ATOM   1567 D     CV B   1      46.141  95.485  14.922  0.00  0.00           D
ATOM   1568 D     CV B   1      49.141  95.485  14.922  0.00  0.00           D
ATOM   1569 D     CV B   1      52.141  95.485  14.922  0.00  0.00           D
ATOM   1570 D     CV B   1      22.141  98.485  14.922  0.00  0.00           D
ATOM   1571 D     CV B   1      25.141  98.485  14.922  0.00  0.00           D
ATOM   1572 D     CV B   1      28.141  98.485  14.922  0.00  0.00           D
ATOM   1573 D     CV B   1      31.141  98.485  14.922  0.00  0.00           D
ATOM   1574 D     CV B   1      34.141  98.485  14.922  0.00  0.00           D
ATOM   1575 D     CV B   1      37.141  98.485  14.922  0.00  0.00           D
ATOM   1576 D     CV B   1      40.141  98.485  14.922  0.00  0.00           D
ATOM   1577 D     CV B   1      43.141  98.485  14.922  0.00  0.00           D
ATOM   1578 D     CV B   1      46.141  98.485  14.922  0.00  0.00           D
ATOM   1579 D     CV B   1      49.141  98.485  14.922  0.00  0.00           D
ATOM   1580 D     CV B   1      52.141  98.485  14.922  0.00  0.00           D
ATOM   1581 D     CV B   1      25.141 101.485  14.922  0.00  0.00           D
ATOM   1582 D     CV B   1      28.141 101.485  14.922  0.00  0.00           D
ATOM   1583 D     CV B   1      31.141 101.485  14.922  0.00  0.00           D
ATOM   1584 D     CV B   1      34.141 101.485  14.922  0.00  0.00           D
ATOM   1585 D     CV B   1      37.141 101.485  14.922  0.00  0.00           D
ATOM   1586 D     CV B   1      40.141 101.485  14.922  0.00  0.00           D
ATOM   1587 D     CV B   1      43.141 101.485  14.922  0.00  0.00           D
ATOM   1588 D     CV B   1      46.141 101.485  14.922  0.00  0.00           D
ATOM   1589 D     CV B   1      49.141 101.485  14.922  0.00  0.00           D
ATOM   1590 D     CV B   1      28.141 104.485  14.922  0.00  0.00           D
ATOM   1591 D     CV B   1      31.141 104.485  14.922  0.00  0.00           D
ATOM   1592 D     CV B   1      34.141 104.485  14.922  0.00  0.00           D
ATOM   1593 D     CV B   1      37.141 104.485  14.922  0.00  0.00           D
ATOM   1594 D     CV B   1      40.141 104.485  14.922  0.00  0.00           D
ATOM   1595 D     CV B   1      43.141 104.485  14.922  0.00  0.00           D
ATOM   1596 D     CV B   1      46.141 104.485  14.922  0.00  0.00           D
ATOM   1597 D     CV B   1      49.141 104.485  14.922  0.00  0.00           D
ATOM   1598 D     CV B   1      34.141 107.485  14.922  0.00  0.00           D
ATOM   1599 D     CV B   1      37.141 107.485  14.922  0.00  0.00           D
ATOM   1600 D     CV B   1      40.141 107.485  14.922  0.00  0.00           D
ATOM   1601 D     CV B   1      49.141 107.485  14.922  0.00  0.00           D
ATOM   1602 D     CV B   1      52.141 107.485  14.922  0.00  0.00           D
ATOM   1603 D     CV B   1      37.141 110.485  14.922  0.00  0.00           D
ATOM   1604 D     CV B   1      40.141 110.485  14.922  0.00  0.00           D
ATOM   1605 D     CV B   1      37.141 113.485  14.922  0.00  0.00           D
ATOM   1606 D     CV B   1      40.141 113.485  14.922  0.00  0.00           D
ATOM   1607 D     CV B   1      43.141  74.485  17.922  0.00  0.00           D
ATOM   1608 D     CV B   1      46.141  74.485  17.922  0.00  0.00           D
ATOM   1609 D     CV B   1      28.141  77.485  17.922  0.00  0.00           D
ATOM   1610 D     CV B   1      31.141  77.485  17.922  0.00  0.00           D
ATOM   1611 D     CV B   1      34.141  77.485  17.922  0.00  0.00           D
ATOM   1612 D     CV B   1      37.141  77.485  17.922  0.00  0.00           D
ATOM   1613 D     CV B   1      40.141  77.485  17.922  0.00  0.00           D
ATOM   1614 D     CV B   1      43.141  77.485  17.922  0.00  0.00           D
ATOM   1615 D     CV B   1      46.141  77.485  17.922  0.00  0.00           D
ATOM   1616 D     CV B   1      25.141  80.485  17.922  0.00  0.00           D
ATOM   1617 D     CV B   1      28.141  80.485  17.922  0.00  0.00           D
ATOM   1618 D     CV B   1      31.141  80.485  17.922  0.00  0.00           D
ATOM   1619 D     CV B   1      34.141  80.485  17.922  0.00  0.00           D
ATOM   1620 D     CV B   1      37.141  80.485  17.922  0.00  0.00           D
ATOM   1621 D     CV B   1      40.141  80.485  17.922  0.00  0.00           D
ATOM   1622 D     CV B   1      43.141  80.485  17.922  0.00  0.00           D
ATOM   1623 D     CV B   1      46.141  80.485  17.922  0.00  0.00           D
ATOM   1624 D     CV B   1      22.141  83.485  17.922  0.00  0.00           D
ATOM   1625 D     CV B   1      25.141  83.485  17.922  0.00  0.00           D
ATOM   1626 D     CV B   1      28.141  83.485  17.922  0.00  0.00           D
ATOM   1627 D     CV B   1      31.141  83.485  17.922  0.00  0.00           D
ATOM   1628 D     CV B   1      34.141  83.485  17.922  0.00  0.00           D
ATOM   1629 D     CV B   1      37.141  83.485  17.922  0.00  0.00           D
ATOM   1630 D     CV B   1      40.141  83.485  17.922  0.00  0.00           D
ATOM   1631 D     CV B   1      43.141  83.485  17.922  0.00  0.00           D
ATOM   1632 D     CV B   1      46.141  83.485  17.922  0.00  0.00           D
ATOM   1633 D     CV B   1      49.141  83.485  17.922  0.00  0.00           D
ATOM   1634 D     CV B   1      52.141  83.485  17.922  0.00  0.00           D
ATOM   1635 D     CV B   1      22.141  86.485  17.922  0.00  0.00           D
ATOM   1636 D     CV B   1      25.141  86.485  17.922  0.00  0.00           D
ATOM   1637 D     CV B   1      28.141  86.485  17.922  0.00  0.00           D
ATOM   1638 D     CV B   1      31.141  86.485  17.922  0.00  0.00           D
ATOM   1639 D     CV B   1      34.141  86.485  17.922  0.00  0.00           D
ATOM   1640 D     CV B   1      37.141  86.485  17.922  0.00  0.00           D
ATOM   1641 D     CV B   1      40.141  86.485  17.922  0.00  0.00           D
ATOM   1642 D     CV B   1      43.141  86.485  17.922  0.00  0.00           D
ATOM   1643 D     CV B   1      46.141  86.485  17.922  0.00  0.00           D
ATOM   1644 D     CV B   1      49.141  86.485  17.922  0.00  0.00           D
ATOM   1645 D     CV B   1      52.141  86.485  17.922  0.00  0.00           D
ATOM   1646 D     CV B   1      22.141  89.485  17.922  0.00  0.00           D
ATOM   1647 D     CV B   1      25.141  89.485  17.922  0.00  0.00           D
ATOM   1648 D     CV B   1      28.141  89.485  17.922  0.00  0.00           D
ATOM   1649 D     CV B   1      31.141  89.485  17.922  0.00  0.00           D
ATOM   1650 D     CV B   1      34.141  89.485  17.922  0.00  0.00           D
ATOM   1651 D     CV B   1      37.141  89.485  17.922  0.00  0.00           D
ATOM   1652 D     CV B   1      40.141  89.485  17.922  0.00  0.00           D
ATOM   1653 D     CV B   1      43.141  89.485  17.922  0.00  0.00           D
ATOM   1654 D     CV B   1      46.141  89.485  17.922  0.00  0.00           D
ATOM   1655 D     CV B   1      49.141  89.485  17.922  0.00  0.00           D
ATOM   1656 D     CV B   1      52.141  89.485  17.922  0.00  0.00           D
ATOM   1657 D     CV B   1      22.141  92.485  17.922  0.00  0.00           D
ATOM   1658 D     CV B   1      25.141  92.485  17.922  0.00  0.00           D
ATOM   1659 D     CV B   1      28.141  92.485  17.922  0.00  0.00           D
ATOM   1660 D     CV B   1      31.141  92.485  17.922  0.00  0.00           D
ATOM   1661 D     CV B   1      34.141  92.485  17.922  0.00  0.00           D
ATOM   1662 D     CV B   1      37.141  92.485  17.922  0.00  0.00           D
ATOM   1663 D     CV B   1      40.141  92.485  17.922  0.00  0.00           D
ATOM   1664 D     CV B   1      43.141  92.485  17.922  0.00  0.00           D
ATOM   1665 D     CV B   1      46.141  92.485  17.922  0.00  0.00           D
ATOM   1666 D     CV B   1      49.141  92.485  17.922  0.00  0.00           D
ATOM   1667 D     CV B   1      52.141  92.485  17.922  0.00  0.00           D
ATOM   1668 D     CV B   1      22.141  95.485  17.922  0.00  0.00           D
ATOM   1669 D     CV B   1      25.141  95.485  17.922  0.00  0.00           D
ATOM   1670 D     CV B   1      28.141  95.485  17.922  0.00  0.00           D
ATOM   1671 D     CV B   1      31.141  95.485  17.922  0.00  0.00           D
ATOM   1672 D     CV B   1      34.141  95.485  17.922  0.00  0.00           D
ATOM   1673 D     CV B   1      37.141  95.485  17.922  0.00  0.00           D
ATOM   1674 D     CV B   1      40.141  95.485  17.922  0.00  0.00           D
ATOM   1675 D     CV B   1      43.141  95.485  17.922  0.00  0.00           D
ATOM   1676 D     CV B   1      46.141  95.485  17.922  0.00  0.00           D
ATOM   1677 D     CV B   1      49.141  95.485  17.922  0.00  0.00           D
ATOM   1678 D     CV B   1      52.141  95.485  17.922  0.00  0.00           D
ATOM   1679 D     CV B   1      55.141  95.485  17.922  0.00  0.00           D
ATOM   1680 D     CV B   1      22.141  98.485  17.922  0.00  0.00           D
ATOM   1681 D     CV B   1      25.141  98.485  17.922  0.00  0.00           D
ATOM   1682 D     CV B   1      28.141  98.485  17.922  0.00  0.00           D
ATOM   1683 D     CV B   1      31.141  98.485  17.922  0.00  0.00           D
ATOM   1684 D     CV B   1      34.141  98.485  17.922  0.00  0.00           D
ATOM   1685 D     CV B   1      37.141  98.485  17.922  0.00  0.00           D
ATOM   1686 D     CV B   1      40.141  98.485  17.922  0.00  0.00           D
ATOM   1687 D     CV B   1      43.141  98.485  17.922  0.00  0.00           D
ATOM   1688 D     CV B   1      46.141  98.485  17.922  0.00  0.00           D
ATOM   1689 D     CV B   1      49.141  98.485  17.922  0.00  0.00           D
ATOM   1690 D     CV B   1      52.141  98.485  17.922  0.00  0.00           D
ATOM   1691 D     CV B   1      25.141 101.485  17.922  0.00  0.00           D
ATOM   1692 D     CV B   1      28.141 101.485  17.922  0.00  0.00           D
ATOM   1693 D     CV B   1      31.141 101.485  17.922  0.00  0.00           D
ATOM   1694 D     CV B   1      34.141 101.485  17.922  0.00  0.00           D
ATOM   1695 D     CV B   1      37.141 101.485  17.922  0.00  0.00           D
ATOM   1696 D     CV B   1      40.141 101.485  17.922  0.00  0.00           D
ATOM   1697 D     CV B   1      43.141 101.485  17.922  0.00  0.00           D
ATOM   1698 D     CV B   1      46.141 101.485  17.922  0.00  0.00           D
ATOM   1699 D     CV B   1      49.141 101.485  17.922  0.00  0.00           D
ATOM   1700 D     CV B   1      25.141 104.485  17.922  0.00  0.00           D
ATOM   1701 D     CV B   1      28.141 104.485  17.922  0.00  0.00           D
ATOM   1702 D     CV B   1      31.141 104.485  17.922  0.00  0.00           D
ATOM   1703 D     CV B   1      34.141 104.485  17.922  0.00  0.00           D
ATOM   1704 D     CV B   1      37.141 104.485  17.922  0.00  0.00           D
ATOM   1705 D     CV B   1      40.141 104.485  17.922  0.00  0.00           D
ATOM   1706 D     CV B   1      43.141 104.485  17.922  0.00  0.00           D
ATOM   1707 D     CV B   1      46.141 104.485  17.922  0.00  0.00           D
ATOM   1708 D     CV B   1      49.141 104.485  17.922  0.00  0.00           D
ATOM   1709 D     CV B   1      28.141 107.485  17.922  0.00  0.00           D
ATOM   1710 D     CV B   1      31.141 107.485  17.922  0.00  0.00           D
ATOM   1711 D     CV B   1      34.141 107.485  17.922  0.00  0.00           D
ATOM   1712 D     CV B   1      37.141 107.485  17.922  0.00  0.00           D
ATOM   1713 D     CV B   1      40.141 107.485  17.922  0.00  0.00           D
ATOM   1714 D     CV B   1      43.141 107.485  17.922  0.00  0.00           D
ATOM   1715 D     CV B   1      46.141 107.485  17.922  0.00  0.00           D
ATOM   1716 D     CV B   1      25.141 110.485  17.922  0.00  0.00           D
ATOM   1717 D     CV B   1      37.141 110.485  17.922  0.00  0.00           D
ATOM   1718 D     CV B   1      40.141 110.485  17.922  0.00  0.00           D
ATOM   1719 D     CV B   1      28.141  77.485  20.922  0.00  0.00           D
ATOM   1720 D     CV B   1      31.141  77.485  20.922  0.00  0.00           D
ATOM   1721 D     CV B   1      34.141  77.485  20.922  0.00  0.00           D
ATOM   1722 D     CV B   1      37.141  77.485  20.922  0.00  0.00           D
ATOM   1723 D     CV B   1      40.141  77.485  20.922  0.00  0.00           D
ATOM   1724 D     CV B   1      43.141  77.485  20.922  0.00  0.00           D
ATOM   1725 D     CV B   1      46.141  77.485  20.922  0.00  0.00           D
ATOM   1726 D     CV B   1      25.141  80.485  20.922  0.00  0.00           D
ATOM   1727 D     CV B   1      28.141  80.485  20.922  0.00  0.00           D
ATOM   1728 D     CV B   1      31.141  80.485  20.922  0.00  0.00           D
ATOM   1729 D     CV B   1      34.141  80.485  20.922  0.00  0.00           D
ATOM   1730 D     CV B   1      37.141  80.485  20.922  0.00  0.00           D
ATOM   1731 D     CV B   1      40.141  80.485  20.922  0.00  0.00           D
ATOM   1732 D     CV B   1      43.141  80.485  20.922  0.00  0.00           D
ATOM   1733 D     CV B   1      46.141  80.485  20.922  0.00  0.00           D
ATOM   1734 D     CV B   1      49.141  80.485  20.922  0.00  0.00           D
ATOM   1735 D     CV B   1      55.141  80.485  20.922  0.00  0.00           D
ATOM   1736 D     CV B   1      25.141  83.485  20.922  0.00  0.00           D
ATOM   1737 D     CV B   1      28.141  83.485  20.922  0.00  0.00           D
ATOM   1738 D     CV B   1      31.141  83.485  20.922  0.00  0.00           D
ATOM   1739 D     CV B   1      34.141  83.485  20.922  0.00  0.00           D
ATOM   1740 D     CV B   1      37.141  83.485  20.922  0.00  0.00           D
ATOM   1741 D     CV B   1      40.141  83.485  20.922  0.00  0.00           D
ATOM   1742 D     CV B   1      43.141  83.485  20.922  0.00  0.00           D
ATOM   1743 D     CV B   1      46.141  83.485  20.922  0.00  0.00           D
ATOM   1744 D     CV B   1      49.141  83.485  20.922  0.00  0.00           D
ATOM   1745 D     CV B   1      52.141  83.485  20.922  0.00  0.00           D
ATOM   1746 D     CV B   1      55.141  83.485  20.922  0.00  0.00           D
ATOM   1747 D     CV B   1      58.141  83.485  20.922  0.00  0.00           D
ATOM   1748 D     CV B   1      22.141  86.485  20.922  0.00  0.00           D
ATOM   1749 D     CV B   1      25.141  86.485  20.922  0.00  0.00           D
ATOM   1750 D     CV B   1      28.141  86.485  20.922  0.00  0.00           D
ATOM   1751 D     CV B   1      31.141  86.485  20.922  0.00  0.00           D
ATOM   1752 D     CV B   1      34.141  86.485  20.922  0.00  0.00           D
ATOM   1753 D     CV B   1      37.141  86.485  20.922  0.00  0.00           D
ATOM   1754 D     CV B   1      40.141  86.485  20.922  0.00  0.00           D
ATOM   1755 D     CV B   1      43.141  86.485  20.922  0.00  0.00           D
ATOM   1756 D     CV B   1      46.141  86.485  20.922  0.00  0.00           D
ATOM   1757 D     CV B   1      49.141  86.485  20.922  0.00  0.00           D
ATOM   1758 D     CV B   1      52.141  86.485  20.922  0.00  0.00           D
ATOM   1759 D     CV B   1      22.141  89.485  20.922  0.00  0.00           D
ATOM   1760 D     CV B   1      25.141  89.485  20.922  0.00  0.00           D
ATOM   1761 D     CV B   1      28.141  89.485  20.922  0.00  0.00           D
ATOM   1762 D     CV B   1      31.141  89.485  20.922  0.00  0.00           D
ATOM   1763 D     CV B   1      34.141  89.485  20.922  0.00  0.00           D
ATOM   1764 D     CV B   1      37.141  89.485  20.922  0.00  0.00           D
ATOM   1765 D     CV B   1      40.141  89.485  20.922  0.00  0.00           D
ATOM   1766 D     CV B   1      43.141  89.485  20.922  0.00  0.00           D
ATOM   1767 D     CV B   1      46.141  89.485  20.922  0.00  0.00           D
ATOM   1768 D     CV B   1      49.141  89.485  20.922  0.00  0.00           D
ATOM   1769 D     CV B   1      52.141  89.485  20.922  0.00  0.00           D
ATOM   1770 D     CV B   1      22.141  92.485  20.922  0.00  0.00           D
ATOM   1771 D     CV B   1      25.141  92.485  20.922  0.00  0.00           D
ATOM   1772 D     CV B   1      28.141  92.485  20.922  0.00  0.00           D
ATOM   1773 D     CV B   1      31.141  92.485  20.922  0.00  0.00           D
ATOM   1774 D     CV B   1      34.141  92.485  20.922  0.00  0.00           D
ATOM   1775 D     CV B   1      37.141  92.485  20.922  0.00  0.00           D
ATOM   1776 D     CV B   1      40.141  92.485  20.922  0.00  0.00           D
ATOM   1777 D     CV B   1      43.141  92.485  20.922  0.00  0.00           D
ATOM   1778 D     CV B   1      46.141  92.485  20.922  0.00  0.00           D
ATOM   1779 D     CV B   1      49.141  92.485  20.922  0.00  0.00           D
ATOM   1780 D     CV B   1      52.141  92.485  20.922  0.00  0.00           D
ATOM   1781 D     CV B   1      19.141  95.485  20.922  0.00  0.00           D
ATOM   1782 D     CV B   1      22.141  95.485  20.922  0.00  0.00           D
ATOM   1783 D     CV B   1      25.141  95.485  20.922  0.00  0.00           D
ATOM   1784 D     CV B   1      28.141  95.485  20.922  0.00  0.00           D
ATOM   1785 D     CV B   1      31.141  95.485  20.922  0.00  0.00           D
ATOM   1786 D     CV B   1      34.141  95.485  20.922  0.00  0.00           D
ATOM   1787 D     CV B   1      37.141  95.485  20.922  0.00  0.00           D
ATOM   1788 D     CV B   1      40.141  95.485  20.922  0.00  0.00           D
ATOM   1789 D     CV B   1      43.141  95.485  20.922  0.00  0.00           D
ATOM   1790 D     CV B   1      46.141  95.485  20.922  0.00  0.00           D
ATOM   1791 D     CV B   1      49.141  95.485  20.922  0.00  0.00           D
ATOM   1792 D     CV B   1      52.141  95.485  20.922  0.00  0.00           D
ATOM   1793 D     CV B   1      16.141  98.485  20.922  0.00  0.00           D
ATOM   1794 D     CV B   1      19.141  98.485  20.922  0.00  0.00           D
ATOM   1795 D     CV B   1      22.141  98.485  20.922  0.00  0.00           D
ATOM   1796 D     CV B   1      25.141  98.485  20.922  0.00  0.00           D
ATOM   1797 D     CV B   1      28.141  98.485  20.922  0.00  0.00           D
ATOM   1798 D     CV B   1      31.141  98.485  20.922  0.00  0.00           D
ATOM   1799 D     CV B   1      34.141  98.485  20.922  0.00  0.00           D
ATOM   1800 D     CV B   1      37.141  98.485  20.922  0.00  0.00           D
ATOM   1801 D     CV B   1      40.141  98.485  20.922  0.00  0.00           D
ATOM   1802 D     CV B   1      43.141  98.485  20.922  0.00  0.00           D
ATOM   1803 D     CV B   1      46.141  98.485  20.922  0.00  0.00           D
ATOM   1804 D     CV B   1      49.141  98.485  20.922  0.00  0.00           D
ATOM   1805 D     CV B   1      52.141  98.485  20.922  0.00  0.00           D
ATOM   1806 D     CV B   1      25.141 101.485  20.922  0.00  0.00           D
ATOM   1807 D     CV B   1      28.141 101.485  20.922  0.00  0.00           D
ATOM   1808 D     CV B   1      31.141 101.485  20.922  0.00  0.00           D
ATOM   1809 D     CV B   1      34.141 101.485  20.922  0.00  0.00           D
ATOM   1810 D     CV B   1      37.141 101.485  20.922  0.00  0.00           D
ATOM   1811 D     CV B   1      40.141 101.485  20.922  0.00  0.00           D
ATOM   1812 D     CV B   1      43.141 101.485  20.922  0.00  0.00           D
ATOM   1813 D     CV B   1      46.141 101.485  20.922  0.00  0.00           D
ATOM   1814 D     CV B   1      49.141 101.485  20.922  0.00  0.00           D
ATOM   1815 D     CV B   1      25.141 104.485  20.922  0.00  0.00           D
ATOM   1816 D     CV B   1      28.141 104.485  20.922  0.00  0.00           D
ATOM   1817 D     CV B   1      31.141 104.485  20.922  0.00  0.00           D
ATOM   1818 D     CV B   1      34.141 104.485  20.922  0.00  0.00           D
ATOM   1819 D     CV B   1      37.141 104.485  20.922  0.00  0.00           D
ATOM   1820 D     CV B   1      40.141 104.485  20.922  0.00  0.00           D
ATOM   1821 D     CV B   1      43.141 104.485  20.922  0.00  0.00           D
ATOM   1822 D     CV B   1      46.141 104.485  20.922  0.00  0.00           D
ATOM   1823 D     CV B   1      49.141 104.485  20.922  0.00  0.00           D
ATOM   1824 D     CV B   1      25.141 107.485  20.922  0.00  0.00           D
ATOM   1825 D     CV B   1      28.141 107.485  20.922  0.00  0.00           D
ATOM   1826 D     CV B   1      31.141 107.485  20.922  0.00  0.00           D
ATOM   1827 D     CV B   1      34.141 107.485  20.922  0.00  0.00           D
ATOM   1828 D     CV B   1      37.141 107.485  20.922  0.00  0.00           D
ATOM   1829 D     CV B   1      40.141 107.485  20.922  0.00  0.00           D
ATOM   1830 D     CV B   1      43.141 107.485  20.922  0.00  0.00           D
ATOM   1831 D     CV B   1      25.141 110.485  20.922  0.00  0.00           D
ATOM   1832 D     CV B   1      25.141  74.485  23.922  0.00  0.00           D
ATOM   1833 D     CV B   1      28.141  74.485  23.922  0.00  0.00           D
ATOM   1834 D     CV B   1      31.141  74.485  23.922  0.00  0.00           D
ATOM   1835 D     CV B   1      28.141  77.485  23.922  0.00  0.00           D
ATOM   1836 D     CV B   1      31.141  77.485  23.922  0.00  0.00           D
ATOM   1837 D     CV B   1      34.141  77.485  23.922  0.00  0.00           D
ATOM   1838 D     CV B   1      37.141  77.485  23.922  0.00  0.00           D
ATOM   1839 D     CV B   1      40.141  77.485  23.922  0.00  0.00           D
ATOM   1840 D     CV B   1      43.141  77.485  23.922  0.00  0.00           D
ATOM   1841 D     CV B   1      25.141  80.485  23.922  0.00  0.00           D
ATOM   1842 D     CV B   1      28.141  80.485  23.922  0.00  0.00           D
ATOM   1843 D     CV B   1      31.141  80.485  23.922  0.00  0.00           D
ATOM   1844 D     CV B   1      34.141  80.485  23.922  0.00  0.00           D
ATOM   1845 D     CV B   1      37.141  80.485  23.922  0.00  0.00           D
ATOM   1846 D     CV B   1      40.141  80.485  23.922  0.00  0.00           D
ATOM   1847 D     CV B   1      43.141  80.485  23.922  0.00  0.00           D
ATOM   1848 D     CV B   1      46.141  80.485  23.922  0.00  0.00           D
ATOM   1849 D     CV B   1      49.141  80.485  23.922  0.00  0.00           D
ATOM   1850 D     CV B   1      55.141  80.485  23.922  0.00  0.00           D
ATOM   1851 D     CV B   1      25.141  83.485  23.922  0.00  0.00           D
ATOM   1852 D     CV B   1      28.141  83.485  23.922  0.00  0.00           D
ATOM   1853 D     CV B   1      31.141  83.485  23.922  0.00  0.00           D
ATOM   1854 D     CV B   1      34.141  83.485  23.922  0.00  0.00           D
ATOM   1855 D     CV B   1      37.141  83.485  23.922  0.00  0.00           D
ATOM   1856 D     CV B   1      40.141  83.485  23.922  0.00  0.00           D
ATOM   1857 D     CV B   1      43.141  83.485  23.922  0.00  0.00           D
ATOM   1858 D     CV B   1      46.141  83.485  23.922  0.00  0.00           D
ATOM   1859 D     CV B   1      49.141  83.485  23.922  0.00  0.00           D
ATOM   1860 D     CV B   1      52.141  83.485  23.922  0.00  0.00           D
ATOM   1861 D     CV B   1      55.141  83.485  23.922  0.00  0.00           D
ATOM   1862 D     CV B   1      22.141  86.485  23.922  0.00  0.00           D
ATOM   1863 D     CV B   1      25.141  86.485  23.922  0.00  0.00           D
ATOM   1864 D     CV B   1      28.141  86.485  23.922  0.00  0.00           D
ATOM   1865 D     CV B   1      31.141  86.485  23.922  0.00  0.00           D
ATOM   1866 D     CV B   1      34.141  86.485  23.922  0.00  0.00           D
ATOM   1867 D     CV B   1      37.141  86.485  23.922  0.00  0.00           D
ATOM   1868 D     CV B   1      40.141  86.485  23.922  0.00  0.00           D
ATOM   1869 D     CV B   1      43.141  86.485  23.922  0.00  0.00           D
ATOM   1870 D     CV B   1      46.141  86.485  23.922  0.00  0.00           D
ATOM   1871 D     CV B   1      49.141  86.485  23.922  0.00  0.00           D
ATOM   1872 D     CV B   1      52.141  86.485  23.922  0.00  0.00           D
ATOM   1873 D     CV B   1      22.141  89.485  23.922  0.00  0.00           D
ATOM   1874 D     CV B   1      25.141  89.485  23.922  0.00  0.00           D
ATOM   1875 D     CV B   1      28.141  89.485  23.922  0.00  0.00           D
ATOM   1876 D     CV B   1      31.141  89.485  23.922  0.00  0.00           D
ATOM   1877 D     CV B   1      34.141  89.485  23.922  0.00  0.00           D
ATOM   1878 D     CV B   1      37.141  89.485  23.922  0.00  0.00           D
ATOM   1879 D     CV B   1      40.141  89.485  23.922  0.00  0.00           D
ATOM   1880 D     CV B   1      43.141  89.485  23.922  0.00  0.00           D
ATOM   1881 D     CV B   1      46.141  89.485  23.922  0.00  0.00           D
ATOM   1882 D     CV B   1      49.141  89.485  23.922  0.00  0.00           D
ATOM   1883 D     CV B   1      52.141  89.485  23.922  0.00  0.00           D
ATOM   1884 D     CV B   1      22.141  92.485  23.922  0.00  0.00           D
ATOM   1885 D     CV B   1      25.141  92.485  23.922  0.00  0.00           D
ATOM   1886 D     CV B   1      28.141  92.485  23.922  0.00  0.00           D
ATOM   1887 D     CV B   1      31.141  92.485  23.922  0.00  0.00           D
ATOM   1888 D     CV B   1      34.141  92.485  23.922  0.00  0.00           D
ATOM   1889 D     CV B   1      37.141  92.485  23.922  0.00  0.00           D
ATOM   1890 D     CV B   1      40.141  92.485  23.922  0.00  0.00           D
ATOM   1891 D     CV B   1      43.141  92.485  23.922  0.00  0.00           D
ATOM   1892 D     CV B   1      46.141  92.485  23.922  0.00  0.00           D
ATOM   1893 D     CV B   1      49.141  92.485  23.922  0.00  0.00           D
ATOM   1894 D     CV B   1      52.141  92.485  23.922  0.00  0.00           D
ATOM   1895 D     CV B   1      55.141  92.485  23.922  0.00  0.00           D
ATOM   1896 D     CV B   1      19.141  95.485  23.922  0.00  0.00           D
ATOM   1897 D     CV B   1      22.141  95.485  23.922  0.00  0.00           D
ATOM   1898 D     CV B   1      25.141  95.485  23.922  0.00  0.00           D
ATOM   1899 D     CV B   1      28.141  95.485  23.922  0.00  0.00           D
ATOM   1900 D     CV B   1      31.141  95.485  23.922  0.00  0.00           D
ATOM   1901 D     CV B   1      34.141  95.485  23.922  0.00  0.00           D
ATOM   1902 D     CV B   1      37.141  95.485  23.922  0.00  0.00           D
ATOM   1903 D     CV B   1      40.141  95.485  23.922  0.00  0.00           D
ATOM   1904 D     CV B   1      43.141  95.485  23.922  0.00  0.00           D
ATOM   1905 D     CV B   1      46.141  95.485  23.922  0.00  0.00           D
ATOM   1906 D     CV B   1      49.141  95.485  23.922  0.00  0.00           D
ATOM   1907 D     CV B   1      52.141  95.485  23.922  0.00  0.00           D
ATOM   1908 D     CV B   1      19.141  98.485  23.922  0.00  0.00           D
ATOM   1909 D     CV B   1      22.141  98.485  23.922  0.00  0.00           D
ATOM   1910 D     CV B   1      25.141  98.485  23.922  0.00  0.00           D
ATOM   1911 D     CV B   1      28.141  98.485  23.922  0.00  0.00           D
ATOM   1912 D     CV B   1      31.141  98.485  23.922  0.00  0.00           D
ATOM   1913 D     CV B   1      34.141  98.485  23.922  0.00  0.00           D
ATOM   1914 D     CV B   1      37.141  98.485  23.922  0.00  0.00           D
ATOM   1915 D     CV B   1      40.141  98.485  23.922  0.00  0.00           D
ATOM   1916 D     CV B   1      43.141  98.485  23.922  0.00  0.00           D
ATOM   1917 D     CV B   1      46.141  98.485  23.922  0.00  0.00           D
ATOM   1918 D     CV B   1      49.141  98.485  23.922  0.00  0.00           D
ATOM   1919 D     CV B   1      52.141  98.485  23.922  0.00  0.00           D
ATOM   1920 D     CV B   1      25.141 101.485  23.922  0.00  0.00           D
ATOM   1921 D     CV B   1      28.141 101.485  23.922  0.00  0.00           D
ATOM   1922 D     CV B   1      31.141 101.485  23.922  0.00  0.00           D
ATOM   1923 D     CV B   1      34.141 101.485  23.922  0.00  0.00           D
ATOM   1924 D     CV B   1      37.141 101.485  23.922  0.00  0.00           D
ATOM   1925 D     CV B   1      40.141 101.485  23.922  0.00  0.00           D
ATOM   1926 D     CV B   1      43.141 101.485  23.922  0.00  0.00           D
ATOM   1927 D     CV B   1      46.141 101.485  23.922  0.00  0.00           D
ATOM   1928 D     CV B   1      49.141 101.485  23.922  0.00  0.00           D
ATOM   1929 D     CV B   1      28.141 104.485  23.922  0.00  0.00           D
ATOM   1930 D     CV B   1      31.141 104.485  23.922  0.00  0.00           D
ATOM   1931 D     CV B   1      34.141 104.485  23.922  0.00  0.00           D
ATOM   1932 D     CV B   1      37.141 104.485  23.922  0.00  0.00           D
ATOM   1933 D     CV B   1      40.141 104.485  23.922  0.00  0.00           D
ATOM   1934 D     CV B   1      43.141 104.485  23.922  0.00  0.00           D
ATOM   1935 D     CV B   1      46.141 104.485  23.922  0.00  0.00           D
ATOM   1936 D     CV B   1      49.141 104.485  23.922  0.00  0.00           D
ATOM   1937 D     CV B   1      31.141 107.485  23.922  0.00  0.00           D
ATOM   1938 D     CV B   1      34.141 107.485  23.922  0.00  0.00           D
ATOM   1939 D     CV B   1      37.141 107.485  23.922  0.00  0.00           D
ATOM   1940 D     CV B   1      40.141 107.485  23.922  0.00  0.00           D
ATOM   1941 D     CV B   1      43.141 107.485  23.922  0.00  0.00           D
ATOM   1942 D     CV B   1      46.141 107.485  23.922  0.00  0.00           D
ATOM   1943 D     CV B   1      28.141  74.485  26.922  0.00  0.00           D
ATOM   1944 D     CV B   1      31.141  77.485  26.922  0.00  0.00           D
ATOM   1945 D     CV B   1      34.141  77.485  26.922  0.00  0.00           D
ATOM   1946 D     CV B   1      37.141  77.485  26.922  0.00  0.00           D
ATOM   1947 D     CV B   1      40.141  77.485  26.922  0.00  0.00           D
ATOM   1948 D     CV B   1      43.141  77.485  26.922  0.00  0.00           D
ATOM   1949 D     CV B   1      28.141  80.485  26.922  0.00  0.00           D
ATOM   1950 D     CV B   1      31.141  80.485  26.922  0.00  0.00           D
ATOM   1951 D     CV B   1      34.141  80.485  26.922  0.00  0.00           D
ATOM   1952 D     CV B   1      37.141  80.485  26.922  0.00  0.00           D
ATOM   1953 D     CV B   1      40.141  80.485  26.922  0.00  0.00           D
ATOM   1954 D     CV B   1      43.141  80.485  26.922  0.00  0.00           D
ATOM   1955 D     CV B   1      46.141  80.485  26.922  0.00  0.00           D
ATOM   1956 D     CV B   1      25.141  83.485  26.922  0.00  0.00           D
ATOM   1957 D     CV B   1      28.141  83.485  26.922  0.00  0.00           D
ATOM   1958 D     CV B   1      31.141  83.485  26.922  0.00  0.00           D
ATOM   1959 D     CV B   1      34.141  83.485  26.922  0.00  0.00           D
ATOM   1960 D     CV B   1      37.141  83.485  26.922  0.00  0.00           D
ATOM   1961 D     CV B   1      40.141  83.485  26.922  0.00  0.00           D
ATOM   1962 D     CV B   1      43.141  83.485  26.922  0.00  0.00           D
ATOM   1963 D     CV B   1      46.141  83.485  26.922  0.00  0.00           D
ATOM   1964 D     CV B   1      49.141  83.485  26.922  0.00  0.00           D
ATOM   1965 D     CV B   1      25.141  86.485  26.922  0.00  0.00           D
ATOM   1966 D     CV B   1      28.141  86.485  26.922  0.00  0.00           D
ATOM   1967 D     CV B   1      31.141  86.485  26.922  0.00  0.00           D
ATOM   1968 D     CV B   1      34.141  86.485  26.922  0.00  0.00           D
ATOM   1969 D     CV B   1      37.141  86.485  26.922  0.00  0.00           D
ATOM   1970 D     CV B   1      40.141  86.485  26.922  0.00  0.00           D
ATOM   1971 D     CV B   1      43.141  86.485  26.922  0.00  0.00           D
ATOM   1972 D     CV B   1      46.141  86.485  26.922  0.00  0.00           D
ATOM   1973 D     CV B   1      49.141  86.485  26.922  0.00  0.00           D
ATOM   1974 D     CV B   1      52.141  86.485  26.922  0.00  0.00           D
ATOM   1975 D     CV B   1      22.141  89.485  26.922  0.00  0.00           D
ATOM   1976 D     CV B   1      25.141  89.485  26.922  0.00  0.00           D
ATOM   1977 D     CV B   1      28.141  89.485  26.922  0.00  0.00           D
ATOM   1978 D     CV B   1      31.141  89.485  26.922  0.00  0.00           D
ATOM   1979 D     CV B   1      34.141  89.485  26.922  0.00  0.00           D
ATOM   1980 D     CV B   1      37.141  89.485  26.922  0.00  0.00           D
ATOM   1981 D     CV B   1      40.141  89.485  26.922  0.00  0.00           D
ATOM   1982 D     CV B   1      43.141  89.485  26.922  0.00  0.00           D
ATOM   1983 D     CV B   1      46.141  89.485  26.922  0.00  0.00           D
ATOM   1984 D     CV B   1      49.141  89.485  26.922  0.00  0.00           D
ATOM   1985 D     CV B   1      52.141  89.485  26.922  0.00  0.00           D
ATOM   1986 D     CV B   1      22.141  92.485  26.922  0.00  0.00           D
ATOM   1987 D     CV B   1      25.141  92.485  26.922  0.00  0.00           D
ATOM   1988 D     CV B   1      28.141  92.485  26.922  0.00  0.00           D
ATOM   1989 D     CV B   1      31.141  92.485  26.922  0.00  0.00           D
ATOM   1990 D     CV B   1      34.141  92.485  26.922  0.00  0.00           D
ATOM   1991 D     CV B   1      37.141  92.485  26.922  0.00  0.00           D
ATOM   1992 D     CV B   1      40.141  92.485  26.922  0.00  0.00           D
ATOM   1993 D     CV B   1      43.141  92.485  26.922  0.00  0.00           D
ATOM   1994 D     CV B   1      46.141  92.485  26.922  0.00  0.00           D
ATOM   1995 D     CV B   1      49.141  92.485  26.922  0.00  0.00           D
ATOM   1996 D     CV B   1      52.141  92.485  26.922  0.00  0.00           D
ATOM   1997 D     CV B   1      55.141  92.485  26.922  0.00  0.00           D
ATOM   1998 D     CV B   1      58.141  92.485  26.922  0.00  0.00           D
ATOM   1999 D     CV B   1      22.141  95.485  26.922  0.00  0.00           D
ATOM   2000 D     CV B   1      25.141  95.485  26.922  0.00  0.00           D
ATOM   2001 D     CV B   1      28.141  95.485  26.922  0.00  0.00           D
ATOM   2002 D     CV B   1      31.141  95.485  26.922  0.00  0.00           D
ATOM   2003 D     CV B   1      34.141  95.485  26.922  0.00  0.00           D
ATOM   2004 D     CV B   1      37.141  95.485  26.922  0.00  0.00           D
ATOM   2005 D     CV B   1      40.141  95.485  26.922  0.00  0.00           D
ATOM   2006 D     CV B   1      43.141  95.485  26.922  0.00  0.00           D
ATOM   2007 D     CV B   1      46.141  95.485  26.922  0.00  0.00           D
ATOM   2008 D     CV B   1      49.141  95.485  26.922  0.00  0.00           D
ATOM   2009 D     CV B   1      52.141  95.485  26.922  0.00  0.00           D
ATOM   2010 D     CV B   1      55.141  95.485  26.922  0.00  0.00           D
ATOM   2011 D     CV B   1      58.141  95.485  26.922  0.00  0.00           D
ATOM   2012 D     CV B   1      22.141  98.485  26.922  0.00  0.00           D
ATOM   2013 D     CV B   1      25.141  98.485  26.922  0.00  0.00           D
ATOM   2014 D     CV B   1      28.141  98.485  26.922  0.00  0.00           D
ATOM   2015 D     CV B   1      31.141  98.485  26.922  0.00  0.00           D
ATOM   2016 D     CV B   1      34.141  98.485  26.922  0.00  0.00           D
ATOM   2017 D     CV B   1      37.141  98.485  26.922  0.00  0.00           D
ATOM   2018 D     CV B   1      40.141  98.485  26.922  0.00  0.00           D
ATOM   2019 D     CV B   1      43.141  98.485  26.922  0.00  0.00           D
ATOM   2020 D     CV B   1      46.141  98.485  26.922  0.00  0.00           D
ATOM   2021 D     CV B   1      49.141  98.485  26.922  0.00  0.00           D
ATOM   2022 D     CV B   1      52.141  98.485  26.922  0.00  0.00           D
ATOM   2023 D     CV B   1      25.141 101.485  26.922  0.00  0.00           D
ATOM   2024 D     CV B   1      28.141 101.485  26.922  0.00  0.00           D
ATOM   2025 D     CV B   1      31.141 101.485  26.922  0.00  0.00           D
ATOM   2026 D     CV B   1      34.141 101.485  26.922  0.00  0.00           D
ATOM   2027 D     CV B   1      37.141 101.485  26.922  0.00  0.00           D
ATOM   2028 D     CV B   1      40.141 101.485  26.922  0.00  0.00           D
ATOM   2029 D     CV B   1      43.141 101.485  26.922  0.00  0.00           D
ATOM   2030 D     CV B   1      46.141 101.485  26.922  0.00  0.00           D
ATOM   2031 D     CV B   1      49.141 101.485  26.922  0.00  0.00           D
ATOM   2032 D     CV B   1      28.141 104.485  26.922  0.00  0.00           D
ATOM   2033 D     CV B   1      31.141 104.485  26.922  0.00  0.00           D
ATOM   2034 D     CV B   1      34.141 104.485  26.922  0.00  0.00           D
ATOM   2035 D     CV B   1      37.141 104.485  26.922  0.00  0.00           D
ATOM   2036 D     CV B   1      40.141 104.485  26.922  0.00  0.00           D
ATOM   2037 D     CV B   1      43.141 104.485  26.922  0.00  0.00           D
ATOM   2038 D     CV B   1      46.141 104.485  26.922  0.00  0.00           D
ATOM   2039 D     CV B   1      49.141 104.485  26.922  0.00  0.00           D
ATOM   2040 D     CV B   1      31.141 107.485  26.922  0.00  0.00           D
ATOM   2041 D     CV B   1      34.141 107.485  26.922  0.00  0.00           D
ATOM   2042 D     CV B   1      37.141 107.485  26.922  0.00  0.00           D
ATOM   2043 D     CV B   1      40.141 107.485  26.922  0.00  0.00           D
ATOM   2044 D     CV B   1      43.141 107.485  26.922  0.00  0.00           D
ATOM   2045 D     CV B   1      49.141 107.485  26.922  0.00  0.00           D
ATOM   2046 D     CV B   1      52.141 107.485  26.922  0.00  0.00           D
ATOM   2047 D     CV B   1      40.141 110.485  26.922  0.00  0.00           D
ATOM   2048 D     CV B   1      40.141  74.485  29.922  0.00  0.00           D
ATOM   2049 D     CV B   1      37.141  77.485  29.922  0.00  0.00           D
ATOM   2050 D     CV B   1      40.141  77.485  29.922  0.00  0.00           D
ATOM   2051 D     CV B   1      31.141  80.485  29.922  0.00  0.00           D
ATOM   2052 D     CV B   1      34.141  80.485  29.922  0.00  0.00           D
ATOM   2053 D     CV B   1      37.141  80.485  29.922  0.00  0.00           D
ATOM   2054 D     CV B   1      40.141  80.485  29.922  0.00  0.00           D
ATOM   2055 D     CV B   1      43.141  80.485  29.922  0.00  0.00           D
ATOM   2056 D     CV B   1      46.141  80.485  29.922  0.00  0.00           D
ATOM   2057 D     CV B   1      25.141  83.485  29.922  0.00  0.00           D
ATOM   2058 D     CV B   1      28.141  83.485  29.922  0.00  0.00           D
ATOM   2059 D     CV B   1      31.141  83.485  29.922  0.00  0.00           D
ATOM   2060 D     CV B   1      34.141  83.485  29.922  0.00  0.00           D
ATOM   2061 D     CV B   1      37.141  83.485  29.922  0.00  0.00           D
ATOM   2062 D     CV B   1      40.141  83.485  29.922  0.00  0.00           D
ATOM   2063 D     CV B   1      43.141  83.485  29.922  0.00  0.00           D
ATOM   2064 D     CV B   1      46.141  83.485  29.922  0.00  0.00           D
ATOM   2065 D     CV B   1      49.141  83.485  29.922  0.00  0.00           D
ATOM   2066 D     CV B   1      25.141  86.485  29.922  0.00  0.00           D
ATOM   2067 D     CV B   1      28.141  86.485  29.922  0.00  0.00           D
ATOM   2068 D     CV B   1      31.141  86.485  29.922  0.00  0.00           D
ATOM   2069 D     CV B   1      34.141  86.485  29.922  0.00  0.00           D
ATOM   2070 D     CV B   1      37.141  86.485  29.922  0.00  0.00           D
ATOM   2071 D     CV B   1      40.141  86.485  29.922  0.00  0.00           D
ATOM   2072 D     CV B   1      43.141  86.485  29.922  0.00  0.00           D
ATOM   2073 D     CV B   1      46.141  86.485  29.922  0.00  0.00           D
ATOM   2074 D     CV B   1      49.141  86.485  29.922  0.00  0.00           D
ATOM   2075 D     CV B   1      25.141  89.485  29.922  0.00  0.00           D
ATOM   2076 D     CV B   1      28.141  89.485  29.922  0.00  0.00           D
ATOM   2077 D     CV B   1      31.141  89.485  29.922  0.00  0.00           D
ATOM   2078 D     CV B   1      34.141  89.485  29.922  0.00  0.00           D
ATOM   2079 D     CV B   1      37.141  89.485  29.922  0.00  0.00           D
ATOM   2080 D     CV B   1      40.141  89.485  29.922  0.00  0.00           D
ATOM   2081 D     CV B   1      43.141  89.485  29.922  0.00  0.00           D
ATOM   2082 D     CV B   1      46.141  89.485  29.922  0.00  0.00           D
ATOM   2083 D     CV B   1      49.141  89.485  29.922  0.00  0.00           D
ATOM   2084 D     CV B   1      25.141  92.485  29.922  0.00  0.00           D
ATOM   2085 D     CV B   1      28.141  92.485  29.922  0.00  0.00           D
ATOM   2086 D     CV B   1      31.141  92.485  29.922  0.00  0.00           D
ATOM   2087 D     CV B   1      34.141  92.485  29.922  0.00  0.00           D
ATOM   2088 D     CV B   1      37.141  92.485  29.922  0.00  0.00           D
ATOM   2089 D     CV B   1      40.141  92.485  29.922  0.00  0.00           D
ATOM   2090 D     CV B   1      43.141  92.485  29.922  0.00  0.00           D
ATOM   2091 D     CV B   1      46.141  92.485  29.922  0.00  0.00           D
ATOM   2092 D     CV B   1      49.141  92.485  29.922  0.00  0.00           D
ATOM   2093 D     CV B   1      52.141  92.485  29.922  0.00  0.00           D
ATOM   2094 D     CV B   1      58.141  92.485  29.922  0.00  0.00           D
ATOM   2095 D     CV B   1      25.141  95.485  29.922  0.00  0.00           D
ATOM   2096 D     CV B   1      28.141  95.485  29.922  0.00  0.00           D
ATOM   2097 D     CV B   1      31.141  95.485  29.922  0.00  0.00           D
ATOM   2098 D     CV B   1      34.141  95.485  29.922  0.00  0.00           D
ATOM   2099 D     CV B   1      37.141  95.485  29.922  0.00  0.00           D
ATOM   2100 D     CV B   1      40.141  95.485  29.922  0.00  0.00           D
ATOM   2101 D     CV B   1      43.141  95.485  29.922  0.00  0.00           D
ATOM   2102 D     CV B   1      46.141  95.485  29.922  0.00  0.00           D
ATOM   2103 D     CV B   1      49.141  95.485  29.922  0.00  0.00           D
ATOM   2104 D     CV B   1      52.141  95.485  29.922  0.00  0.00           D
ATOM   2105 D     CV B   1      55.141  95.485  29.922  0.00  0.00           D
ATOM   2106 D     CV B   1      25.141  98.485  29.922  0.00  0.00           D
ATOM   2107 D     CV B   1      28.141  98.485  29.922  0.00  0.00           D
ATOM   2108 D     CV B   1      31.141  98.485  29.922  0.00  0.00           D
ATOM   2109 D     CV B   1      34.141  98.485  29.922  0.00  0.00           D
ATOM   2110 D     CV B   1      37.141  98.485  29.922  0.00  0.00           D
ATOM   2111 D     CV B   1      40.141  98.485  29.922  0.00  0.00           D
ATOM   2112 D     CV B   1      43.141  98.485  29.922  0.00  0.00           D
ATOM   2113 D     CV B   1      46.141  98.485  29.922  0.00  0.00           D
ATOM   2114 D     CV B   1      49.141  98.485  29.922  0.00  0.00           D
ATOM   2115 D     CV B   1      28.141 101.485  29.922  0.00  0.00           D
ATOM   2116 D     CV B   1      31.141 101.485  29.922  0.00  0.00           D
ATOM   2117 D     CV B   1      34.141 101.485  29.922  0.00  0.00           D
ATOM   2118 D     CV B   1      37.141 101.485  29.922  0.00  0.00           D
ATOM   2119 D     CV B   1      40.141 101.485  29.922  0.00  0.00           D
ATOM   2120 D     CV B   1      43.141 101.485  29.922  0.00  0.00           D
ATOM   2121 D     CV B   1      46.141 101.485  29.922  0.00  0.00           D
ATOM   2122 D     CV B   1      49.141 101.485  29.922  0.00  0.00           D
ATOM   2123 D     CV B   1      28.141 104.485  29.922  0.00  0.00           D
ATOM   2124 D     CV B   1      31.141 104.485  29.922  0.00  0.00           D
ATOM   2125 D     CV B   1      34.141 104.485  29.922  0.00  0.00           D
ATOM   2126 D     CV B   1      37.141 104.485  29.922  0.00  0.00           D
ATOM   2127 D     CV B   1      40.141 104.485  29.922  0.00  0.00           D
ATOM   2128 D     CV B   1      43.141 104.485  29.922  0.00  0.00           D
ATOM   2129 D     CV B   1      46.141 104.485  29.922  0.00  0.00           D
ATOM   2130 D     CV B   1      49.141 104.485  29.922  0.00  0.00           D
ATOM   2131 D     CV B   1      31.141 107.485  29.922  0.00  0.00           D
ATOM   2132 D     CV B   1      34.141 107.485  29.922  0.00  0.00           D
ATOM   2133 D     CV B   1      49.141 107.485  29.922  0.00  0.00           D
ATOM   2134 D     CV B   1      31.141 110.485  29.922  0.00  0.00           D
ATOM   2135 D     CV B   1      37.141  74.485  32.922  0.00  0.00           D
ATOM   2136 D     CV B   1      40.141  74.485  32.922  0.00  0.00           D
ATOM   2137 D     CV B   1      40.141  77.485  32.922  0.00  0.00           D
ATOM   2138 D     CV B   1      40.141  80.485  32.922  0.00  0.00           D
ATOM   2139 D     CV B   1      22.141  83.485  32.922  0.00  0.00           D
ATOM   2140 D     CV B   1      25.141  83.485  32.922  0.00  0.00           D
ATOM   2141 D     CV B   1      28.141  83.485  32.922  0.00  0.00           D
ATOM   2142 D     CV B   1      31.141  83.485  32.922  0.00  0.00           D
ATOM   2143 D     CV B   1      34.141  83.485  32.922  0.00  0.00           D
ATOM   2144 D     CV B   1      37.141  83.485  32.922  0.00  0.00           D
ATOM   2145 D     CV B   1      40.141  83.485  32.922  0.00  0.00           D
ATOM   2146 D     CV B   1      43.141  83.485  32.922  0.00  0.00           D
ATOM   2147 D     CV B   1      46.141  83.485  32.922  0.00  0.00           D
ATOM   2148 D     CV B   1      22.141  86.485  32.922  0.00  0.00           D
ATOM   2149 D     CV B   1      25.141  86.485  32.922  0.00  0.00           D
ATOM   2150 D     CV B   1      28.141  86.485  32.922  0.00  0.00           D
ATOM   2151 D     CV B   1      31.141  86.485  32.922  0.00  0.00           D
ATOM   2152 D     CV B   1      34.141  86.485  32.922  0.00  0.00           D
ATOM   2153 D     CV B   1      37.141  86.485  32.922  0.00  0.00           D
ATOM   2154 D     CV B   1      40.141  86.485  32.922  0.00  0.00           D
ATOM   2155 D     CV B   1      43.141  86.485  32.922  0.00  0.00           D
ATOM   2156 D     CV B   1      46.141  86.485  32.922  0.00  0.00           D
ATOM   2157 D     CV B   1      25.141  89.485  32.922  0.00  0.00           D
ATOM   2158 D     CV B   1      28.141  89.485  32.922  0.00  0.00           D
ATOM   2159 D     CV B   1      31.141  89.485  32.922  0.00  0.00           D
ATOM   2160 D     CV B   1      34.141  89.485  32.922  0.00  0.00           D
ATOM   2161 D     CV B   1      37.141  89.485  32.922  0.00  0.00           D
ATOM   2162 D     CV B   1      40.141  89.485  32.922  0.00  0.00           D
ATOM   2163 D     CV B   1      43.141  89.485  32.922  0.00  0.00           D
ATOM   2164 D     CV B   1      46.141  89.485  32.922  0.00  0.00           D
ATOM   2165 D     CV B   1      49.141  89.485  32.922  0.00  0.00           D
ATOM   2166 D     CV B   1      25.141  92.485  32.922  0.00  0.00           D
ATOM   2167 D     CV B   1      28.141  92.485  32.922  0.00  0.00           D
ATOM   2168 D     CV B   1      31.141  92.485  32.922  0.00  0.00           D
ATOM   2169 D     CV B   1      34.141  92.485  32.922  0.00  0.00           D
ATOM   2170 D     CV B   1      37.141  92.485  32.922  0.00  0.00           D
ATOM   2171 D     CV B   1      40.141  92.485  32.922  0.00  0.00           D
ATOM   2172 D     CV B   1      43.141  92.485  32.922  0.00  0.00           D
ATOM   2173 D     CV B   1      46.141  92.485  32.922  0.00  0.00           D
ATOM   2174 D     CV B   1      49.141  92.485  32.922  0.00  0.00           D
ATOM   2175 D     CV B   1      25.141  95.485  32.922  0.00  0.00           D
ATOM   2176 D     CV B   1      28.141  95.485  32.922  0.00  0.00           D
ATOM   2177 D     CV B   1      31.141  95.485  32.922  0.00  0.00           D
ATOM   2178 D     CV B   1      34.141  95.485  32.922  0.00  0.00           D
ATOM   2179 D     CV B   1      37.141  95.485  32.922  0.00  0.00           D
ATOM   2180 D     CV B   1      40.141  95.485  32.922  0.00  0.00           D
ATOM   2181 D     CV B   1      43.141  95.485  32.922  0.00  0.00           D
ATOM   2182 D     CV B   1      46.141  95.485  32.922  0.00  0.00           D
ATOM   2183 D     CV B   1      25.141  98.485  32.922  0.00  0.00           D
ATOM   2184 D     CV B   1      28.141  98.485  32.922  0.00  0.00           D
ATOM   2185 D     CV B   1      31.141  98.485  32.922  0.00  0.00           D
ATOM   2186 D     CV B   1      34.141  98.485  32.922  0.00  0.00           D
ATOM   2187 D     CV B   1      37.141  98.485  32.922  0.00  0.00           D
ATOM   2188 D     CV B   1      40.141  98.485  32.922  0.00  0.00           D
ATOM   2189 D     CV B   1      43.141  98.485  32.922  0.00  0.00           D
ATOM   2190 D     CV B   1      46.141  98.485  32.922  0.00  0.00           D
ATOM   2191 D     CV B   1      31.141 101.485  32.922  0.00  0.00           D
ATOM   2192 D     CV B   1      34.141 101.485  32.922  0.00  0.00           D
ATOM   2193 D     CV B   1      37.141 101.485  32.922  0.00  0.00           D
ATOM   2194 D     CV B   1      40.141 101.485  32.922  0.00  0.00           D
ATOM   2195 D     CV B   1      43.141 101.485  32.922  0.00  0.00           D
ATOM   2196 D     CV B   1      31.141 104.485  32.922  0.00  0.00           D
ATOM   2197 D     CV B   1      34.141 104.485  32.922  0.00  0.00           D
ATOM   2198 D     CV B   1      37.141 104.485  32.922  0.00  0.00           D
ATOM   2199 D     CV B   1      40.141 104.485  32.922  0.00  0.00           D
ATOM   2200 D     CV B   1      31.141 107.485  32.922  0.00  0.00           D
ATOM   2201 D     CV B   1      34.141 107.485  32.922  0.00  0.00           D
ATOM   2202 D     CV B   1      34.141  83.485  35.922  0.00  0.00           D
ATOM   2203 D     CV B   1      37.141  83.485  35.922  0.00  0.00           D
ATOM   2204 D     CV B   1      31.141  86.485  35.922  0.00  0.00           D
ATOM   2205 D     CV B   1      34.141  86.485  35.922  0.00  0.00           D
ATOM   2206 D     CV B   1      37.141  86.485  35.922  0.00  0.00           D
ATOM   2207 D     CV B   1      40.141  86.485  35.922  0.00  0.00           D
ATOM   2208 D     CV B   1      43.141  86.485  35.922  0.00  0.00           D
ATOM   2209 D     CV B   1      46.141  86.485  35.922  0.00  0.00           D
ATOM   2210 D     CV B   1      31.141  89.485  35.922  0.00  0.00           D
ATOM   2211 D     CV B   1      34.141  89.485  35.922  0.00  0.00           D
ATOM   2212 D     CV B   1      37.141  89.485  35.922  0.00  0.00           D
ATOM   2213 D     CV B   1      40.141  89.485  35.922  0.00  0.00           D
ATOM   2214 D     CV B   1      43.141  89.485  35.922  0.00  0.00           D
ATOM   2215 D     CV B   1      46.141  89.485  35.922  0.00  0.00           D
ATOM   2216 D     CV B   1      49.141  89.485  35.922  0.00  0.00           D
ATOM   2217 D     CV B   1      28.141  92.485  35.922  0.00  0.00           D
ATOM   2218 D     CV B   1      31.141  92.485  35.922  0.00  0.00           D
ATOM   2219 D     CV B   1      34.141  92.485  35.922  0.00  0.00           D
ATOM   2220 D     CV B   1      37.141  92.485  35.922  0.00  0.00           D
ATOM   2221 D     CV B   1      40.141  92.485  35.922  0.00  0.00           D
ATOM   2222 D     CV B   1      43.141  92.485  35.922  0.00  0.00           D
ATOM   2223 D     CV B   1      46.141  92.485  35.922  0.00  0.00           D
ATOM   2224 D     CV B   1      49.141  92.485  35.922  0.00  0.00           D
ATOM   2225 D     CV B   1      25.141  95.485  35.922  0.00  0.00           D
ATOM   2226 D     CV B   1      28.141  95.485  35.922  0.00  0.00           D
ATOM   2227 D     CV B   1      31.141  95.485  35.922  0.00  0.00           D
ATOM   2228 D     CV B   1      34.141  95.485  35.922  0.00  0.00           D
ATOM   2229 D     CV B   1      37.141  95.485  35.922  0.00  0.00           D
ATOM   2230 D     CV B   1      40.141  95.485  35.922  0.00  0.00           D
ATOM   2231 D     CV B   1      43.141  95.485  35.922  0.00  0.00           D
ATOM   2232 D     CV B   1      22.141  98.485  35.922  0.00  0.00           D
ATOM   2233 D     CV B   1      25.141  98.485  35.922  0.00  0.00           D
ATOM   2234 D     CV B   1      28.141  98.485  35.922  0.00  0.00           D
ATOM   2235 D     CV B   1      31.141  98.485  35.922  0.00  0.00           D
ATOM   2236 D     CV B   1      34.141  98.485  35.922  0.00  0.00           D
ATOM   2237 D     CV B   1      37.141  98.485  35.922  0.00  0.00           D
ATOM   2238 D     CV B   1      40.141  98.485  35.922  0.00  0.00           D
ATOM   2239 D     CV B   1      43.141  98.485  35.922  0.00  0.00           D
ATOM   2240 D     CV B   1      34.141 101.485  35.922  0.00  0.00           D
ATOM   2241 D     CV B   1      37.141 101.485  35.922  0.00  0.00           D
ATOM   2242 D     CV B   1      40.141 101.485  35.922  0.00  0.00           D
ATOM   2243 D     CV B   1      43.141 101.485  35.922  0.00  0.00           D
ATOM   2244 D     CV B   1      34.141  83.485  38.922  0.00  0.00           D
ATOM   2245 D     CV B   1      37.141  83.485  38.922  0.00  0.00           D
ATOM   2246 D     CV B   1      34.141  86.485  38.922  0.00  0.00           D
ATOM   2247 D     CV B   1      37.141  86.485  38.922  0.00  0.00           D
ATOM   2248 D     CV B   1      46.141  89.485  38.922  0.00  0.00           D
ATOM   2249 D     CV B   1      49.141  89.485  38.922  0.00  0.00           D
ATOM   2250 D     CV B   1      34.141  95.485  38.922  0.00  0.00           D
ATOM   2251 D     CV B   1      40.141 101.485  38.922  0.00  0.00           D
ATOM   2252 D     CV B   1      43.141 101.485  38.922  0.00  0.00           D
ATOM   2253 D     CV B   1      43.141 104.485  38.922  0.00  0.00           D
ATOM   2254 D     CV B   1      37.141  86.485  41.922  0.00  0.00           D
