# Supplementary material for: CageCavityCalc (C3): A Computational Tool for Calculating and Visualizing Cavities in Molecular Cages
Source: J Chem Inf Model. 2024 Jul 9;64(14):5604–16. doi: 10.1021/acs.jcim.4c00355 (PMC11267575; doi:10.1021/acs.jcim.4c00355)
Supplement: Supplementary file 2 — ci4c00355_si_002.zip [file ci4c00355_si_002.zip › CageCavityCalc-v.1.0.5/CageCavityCalc/examples/13_cages_review/41586_2016_BFnature20771_MOESM528_ESM.pdb]

HEADER
REMARK Spartan'20 exported M0001
HETATM    1  C   UNK  0001      25.349  33.391  44.847
HETATM    2  C   UNK  0001      25.807  34.467  44.091
HETATM    3  N   UNK  0001      25.438  35.735  44.412
HETATM    4  C   UNK  0001      24.642  35.990  45.481
HETATM    5  C   UNK  0001      24.126  34.939  46.238
HETATM    6  C   UNK  0001      24.521  33.607  45.982
HETATM    7  C   UNK  0001      23.966  32.480  46.834
HETATM    8  C   UNK  0001      24.221  31.117  46.682
HETATM    9  O   UNK  0001      25.024  30.639  45.699
HETATM   10  C   UNK  0001      26.049  29.734  45.869
HETATM   11  Se  UNK  0001      23.113  33.021  48.319
HETATM   12  C   UNK  0001      23.113  28.091  46.749
HETATM   13  O   UNK  0001      23.635  28.964  47.685
HETATM   14  C   UNK  0001      23.559  30.314  47.628
HETATM   15  C   UNK  0001      22.782  31.040  48.536
HETATM   16  C   UNK  0001      21.922  30.480  49.653
HETATM   17  C   UNK  0001      21.125  31.359  50.428
HETATM   18  C   UNK  0001      20.348  30.868  51.478
HETATM   19  N   UNK  0001      20.272  29.531  51.705
HETATM   20  C   UNK  0001      20.973  28.645  50.948
HETATM   21  C   UNK  0001      21.782  29.097  49.898
HETATM   22  C   UNK  0001      14.583  35.907  40.808
HETATM   23  C   UNK  0001      13.239  35.977  41.196
HETATM   24  N   UNK  0001      12.915  36.296  42.473
HETATM   25  C   UNK  0001      13.870  36.525  43.410
HETATM   26  C   UNK  0001      15.214  36.544  43.050
HETATM   27  C   UNK  0001      15.609  36.162  41.745
HETATM   28  C   UNK  0001      17.087  36.104  41.404
HETATM   29  C   UNK  0001      17.641  35.799  40.156
HETATM   30  O   UNK  0001      16.864  35.531  39.077
HETATM   31  C   UNK  0001      17.189  35.761  37.753
HETATM   32  Se  UNK  0001      18.399  36.780  42.454
HETATM   33  C   UNK  0001      19.801  34.372  38.349
HETATM   34  O   UNK  0001      19.813  35.563  39.049
HETATM   35  C   UNK  0001      19.042  35.831  40.137
HETATM   36  C   UNK  0001      19.616  36.149  41.376
HETATM   37  C   UNK  0001      21.094  36.270  41.688
HETATM   38  C   UNK  0001      21.501  36.525  43.022
HETATM   39  C   UNK  0001      22.858  36.652  43.334
HETATM   40  N   UNK  0001      23.801  36.455  42.379
HETATM   41  C   UNK  0001      23.457  36.149  41.102
HETATM   42  C   UNK  0001      22.113  36.034  40.742
HETATM   43  C   UNK  0001      16.061  29.129  50.702
HETATM   44  C   UNK  0001      16.959  28.862  51.743
HETATM   45  N   UNK  0001      17.705  29.868  52.273
HETATM   46  C   UNK  0001      17.609  31.136  51.819
HETATM   47  C   UNK  0001      16.660  31.461  50.835
HETATM   48  C   UNK  0001      15.908  30.442  50.211
HETATM   49  C   UNK  0001      14.953  30.805  49.085
HETATM   50  C   UNK  0001      14.093  29.938  48.404
HETATM   51  O   UNK  0001      14.036  28.613  48.697
HETATM   52  C   UNK  0001      12.953  27.785  48.413
HETATM   53  Se  UNK  0001      14.577  32.321  48.423
HETATM   54  C   UNK  0001      12.672  28.760  45.916
HETATM   55  O   UNK  0001      12.443  29.932  46.607
HETATM   56  C   UNK  0001      13.335  30.569  47.411
HETATM   57  C   UNK  0001      13.602  31.932  47.269
HETATM   58  C   UNK  0001      12.991  32.888  46.266
HETATM   59  C   UNK  0001      13.335  34.257  46.304
HETATM   60  C   UNK  0001      12.806  35.149  45.368
HETATM   61  N   UNK  0001      11.857  34.729  44.488
HETATM   62  C   UNK  0001      11.462  33.429  44.441
HETATM   63  C   UNK  0001      12.010  32.493  45.330
HETATM   64  C   UNK  0001       7.201  35.130  44.081
HETATM   65  C   UNK  0001       8.411  35.334  43.410
HETATM   66  N   UNK  0001       9.309  36.232  43.883
HETATM   67  C   UNK  0001       9.067  36.952  44.999
HETATM   68  C   UNK  0001       7.889  36.754  45.727
HETATM   69  C   UNK  0001       6.889  35.882  45.235
HETATM   70  C   UNK  0001       5.602  35.710  46.020
HETATM   71  C   UNK  0001       4.544  34.843  45.718
HETATM   72  O   UNK  0001       4.595  34.002  44.649
HETATM   73  C   UNK  0001       5.519  32.990  44.460
HETATM   74  Se  UNK  0001       5.277  36.589  47.534
HETATM   75  C   UNK  0001       1.754  33.722  45.396
HETATM   76  O   UNK  0001       2.359  34.149  46.559
HETATM   77  C   UNK  0001       3.487  34.901  46.635
HETATM   78  C   UNK  0001       3.697  35.811  47.676
HETATM   79  C   UNK  0001       2.761  36.098  48.830
HETATM   80  C   UNK  0001       3.086  37.117  49.757
HETATM   81  C   UNK  0001       2.258  37.378  50.844
HETATM   82  N   UNK  0001       1.060  36.748  50.958
HETATM   83  C   UNK  0001       0.678  35.805  50.059
HETATM   84  C   UNK  0001       1.499  35.474  48.981
HETATM   85  C   UNK  0001       0.767  33.544  54.136
HETATM   86  C   UNK  0001       0.264  34.499  53.256
HETATM   87  N   UNK  0001       0.665  35.799  53.351
HETATM   88  C   UNK  0001       1.570  36.194  54.278
HETATM   89  C   UNK  0001       2.066  35.276  55.205
HETATM   90  C   UNK  0001       1.729  33.907  55.110
HETATM   91  C   UNK  0001       2.315  32.926  56.104
HETATM   92  C   UNK  0001       2.035  31.556  56.208
HETATM   93  O   UNK  0001       1.187  30.945  55.347
HETATM   94  C   UNK  0001       1.525  29.932  54.467
HETATM   95  Se  UNK  0001       3.557  33.213  57.579
HETATM   96  C   UNK  0001       1.493  28.989  58.090
HETATM   97  O   UNK  0001       2.608  29.594  57.541
HETATM   98  C   UNK  0001       2.723  30.913  57.248
HETATM   99  C   UNK  0001       3.538  31.767  57.995
HETATM  100  C   UNK  0001       4.411  31.384  59.168
HETATM  101  C   UNK  0001       5.175  32.384  59.821
HETATM  102  C   UNK  0001       6.009  32.053  60.890
HETATM  103  N   UNK  0001       6.009  30.786  61.391
HETATM  104  C   UNK  0001       5.271  29.805  60.814
HETATM  105  C   UNK  0001       4.462  30.078  59.707
HETATM  106  C   UNK  0001      10.201  28.066  60.389
HETATM  107  C   UNK  0001       9.150  28.569  61.155
HETATM  108  N   UNK  0001       8.952  29.906  61.259
HETATM  109  C   UNK  0001       9.787  30.792  60.644
HETATM  110  C   UNK  0001      10.812  30.333  59.821
HETATM  111  C   UNK  0001      11.093  28.945  59.726
HETATM  112  C   UNK  0001      12.246  28.473  58.866
HETATM  113  C   UNK  0001      12.622  27.148  58.620
HETATM  114  O   UNK  0001      11.946  26.104  59.159
HETATM  115  C   UNK  0001      11.373  25.065  58.449
HETATM  116  Se  UNK  0001      13.367  29.391  57.929
HETATM  117  C   UNK  0001      14.832  24.900  58.232
HETATM  118  O   UNK  0001      14.290  25.849  57.399
HETATM  119  C   UNK  0001      13.749  27.027  57.787
HETATM  120  C   UNK  0001      14.278  28.257  57.381
HETATM  121  C   UNK  0001      15.482  28.473  56.482
HETATM  122  C   UNK  0001      15.915  29.792  56.208
HETATM  123  C   UNK  0001      16.991  30.015  55.347
HETATM  124  N   UNK  0001      17.711  28.970  54.874
HETATM  125  C   UNK  0001      17.367  27.690  55.148
HETATM  126  C   UNK  0001      16.259  27.416  55.962
HETATM  127  C   UNK  0001      15.877  27.499  70.027
HETATM  128  C   UNK  0001      17.017  27.747  70.793
HETATM  129  N   UNK  0001      17.654  28.945  70.708
HETATM  130  C   UNK  0001      17.227  29.913  69.857
HETATM  131  C   UNK  0001      16.055  29.728  69.119
HETATM  132  C   UNK  0001      15.386  28.486  69.138
HETATM  133  C   UNK  0001      14.144  28.288  68.287
HETATM  134  C   UNK  0001      13.341  27.148  68.221
HETATM  135  O   UNK  0001      13.609  26.046  68.958
HETATM  136  C   UNK  0001      12.838  25.556  69.999
HETATM  137  Se  UNK  0001      13.494  29.645  67.199
HETATM  138  C   UNK  0001      11.564  25.135  66.395
HETATM  139  O   UNK  0001      11.341  26.301  67.104
HETATM  140  C   UNK  0001      12.258  27.269  67.331
HETATM  141  C   UNK  0001      12.201  28.505  66.679
HETATM  142  C   UNK  0001      11.144  28.976  65.704
HETATM  143  C   UNK  0001      11.258  30.250  65.109
HETATM  144  C   UNK  0001      10.265  30.722  64.248
HETATM  145  N   UNK  0001       9.258  29.900  63.860
HETATM  146  C   UNK  0001       9.131  28.645  64.361
HETATM  147  C   UNK  0001      10.061  28.161  65.288
HETATM  148  C   UNK  0001      28.438  29.231  65.676
HETATM  149  C   UNK  0001      29.336  29.843  64.796
HETATM  150  N   UNK  0001      29.062  31.072  64.286
HETATM  151  C   UNK  0001      27.910  31.722  64.588
HETATM  152  C   UNK  0001      27.024  31.180  65.525
HETATM  153  C   UNK  0001      27.241  29.881  66.045
HETATM  154  C   UNK  0001      26.215  29.276  66.981
HETATM  155  C   UNK  0001      26.298  28.034  67.625
HETATM  156  O   UNK  0001      27.362  27.218  67.464
HETATM  157  C   UNK  0001      28.145  26.702  68.476
HETATM  158  Se  UNK  0001      24.769  30.091  67.577
HETATM  159  C   UNK  0001      25.661  25.403  68.892
HETATM  160  O   UNK  0001      25.043  26.620  69.176
HETATM  161  C   UNK  0001      25.202  27.760  68.457
HETATM  162  C   UNK  0001      24.234  28.773  68.476
HETATM  163  C   UNK  0001      22.947  28.792  69.280
HETATM  164  C   UNK  0001      22.055  29.881  69.129
HETATM  165  C   UNK  0001      20.896  29.945  69.904
HETATM  166  N   UNK  0001      20.539  28.900  70.689
HETATM  167  C   UNK  0001      21.336  27.811  70.822
HETATM  168  C   UNK  0001      22.546  27.728  70.122
HETATM  169  C   UNK  0001      22.393  28.027  55.555
HETATM  170  C   UNK  0001      21.234  28.174  54.789
HETATM  171  N   UNK  0001      20.552  29.346  54.798
HETATM  172  C   UNK  0001      20.941  30.384  55.574
HETATM  173  C   UNK  0001      22.113  30.301  56.321
HETATM  174  C   UNK  0001      22.833  29.085  56.387
HETATM  175  C   UNK  0001      24.088  29.002  57.229
HETATM  176  C   UNK  0001      24.935  27.900  57.381
HETATM  177  O   UNK  0001      24.712  26.741  56.718
HETATM  178  C   UNK  0001      25.610  26.110  55.867
HETATM  179  Se  UNK  0001      24.578  30.410  58.156
HETATM  180  C   UNK  0001      26.776  25.951  59.007
HETATM  181  O   UNK  0001      26.992  27.225  58.516
HETATM  182  C   UNK  0001      26.024  28.136  58.232
HETATM  183  C   UNK  0001      26.062  29.429  58.762
HETATM  184  C   UNK  0001      27.126  30.015  59.660
HETATM  185  C   UNK  0001      26.979  31.333  60.152
HETATM  186  C   UNK  0001      27.954  31.894  60.975
HETATM  187  N   UNK  0001      28.992  31.142  61.420
HETATM  188  C   UNK  0001      29.145  29.856  61.022
HETATM  189  C   UNK  0001      28.222  29.263  60.152
HETATM  190  C   UNK  0001      33.343  32.333  59.972
HETATM  191  C   UNK  0001      32.445  31.881  60.947
HETATM  192  N   UNK  0001      31.388  32.646  61.306
HETATM  193  C   UNK  0001      31.177  33.869  60.757
HETATM  194  C   UNK  0001      32.005  34.334  59.736
HETATM  195  C   UNK  0001      33.158  33.595  59.367
HETATM  196  C   UNK  0001      34.069  34.143  58.279
HETATM  197  C   UNK  0001      35.216  33.531  57.768
HETATM  198  O   UNK  0001      35.617  32.302  58.185
HETATM  199  C   UNK  0001      35.407  31.117  57.513
HETATM  200  Se  UNK  0001      33.687  36.015  57.352
HETATM  201  C   UNK  0001      38.293  33.977  56.699
HETATM  202  O   UNK  0001      37.012  33.926  56.160
HETATM  203  C   UNK  0001      35.872  34.295  56.794
HETATM  204  C   UNK  0001      35.254  35.525  56.529
HETATM  205  C   UNK  0001      35.706  36.576  55.536
HETATM  206  C   UNK  0001      34.980  37.786  55.432
HETATM  207  C   UNK  0001      35.350  38.748  54.486
HETATM  208  N   UNK  0001      36.484  38.589  53.758
HETATM  209  C   UNK  0001      37.235  37.461  53.862
HETATM  210  C   UNK  0001      36.872  36.448  54.751
HETATM  211  C   UNK  0001      35.248  38.079  49.132
HETATM  212  C   UNK  0001      35.955  38.525  50.248
HETATM  213  N   UNK  0001      35.362  39.315  51.175
HETATM  214  C   UNK  0001      34.076  39.716  51.034
HETATM  215  C   UNK  0001      33.305  39.251  49.955
HETATM  216  C   UNK  0001      33.904  38.474  48.934
HETATM  217  C   UNK  0001      33.069  38.035  47.751
HETATM  218  C   UNK  0001      33.477  37.219  46.692
HETATM  219  O   UNK  0001      34.732  36.710  46.635
HETATM  220  C   UNK  0001      35.076  35.474  46.124
HETATM  221  Se  UNK  0001      31.394  38.500  47.363
HETATM  222  C   UNK  0001      33.572  36.461  43.637
HETATM  223  O   UNK  0001      32.630  36.226  44.630
HETATM  224  C   UNK  0001      32.470  36.971  45.746
HETATM  225  C   UNK  0001      31.247  37.582  46.049
HETATM  226  C   UNK  0001      29.961  37.493  45.254
HETATM  227  C   UNK  0001      28.827  38.213  45.689
HETATM  228  C   UNK  0001      27.623  38.117  44.989
HETATM  229  N   UNK  0001      27.566  37.436  43.816
HETATM  230  C   UNK  0001      28.642  36.767  43.334
HETATM  231  C   UNK  0001      29.859  36.792  44.034
HETATM  232  C   UNK  0001      39.000  47.532  44.355
HETATM  233  C   UNK  0001      38.802  48.762  43.722
HETATM  234  N   UNK  0001      37.923  49.660  44.233
HETATM  235  C   UNK  0001      37.197  49.386  45.349
HETATM  236  C   UNK  0001      37.394  48.188  46.039
HETATM  237  C   UNK  0001      38.254  47.195  45.509
HETATM  238  C   UNK  0001      38.426  45.882  46.257
HETATM  239  C   UNK  0001      39.274  44.825  45.916
HETATM  240  O   UNK  0001      40.102  44.901  44.847
HETATM  241  C   UNK  0001      41.357  45.507  44.838
HETATM  242  Se  UNK  0001      37.637  45.379  47.468
HETATM  243  C   UNK  0001      39.993  41.787  45.566
HETATM  244  O   UNK  0001      39.936  42.608  46.682
HETATM  245  C   UNK  0001      39.210  43.742  46.805
HETATM  246  C   UNK  0001      38.337  43.946  47.874
HETATM  247  C   UNK  0001      38.051  42.978  49.009
HETATM  248  C   UNK  0001      37.057  43.303  49.965
HETATM  249  C   UNK  0001      36.796  42.443  51.034
HETATM  250  N   UNK  0001      37.401  41.232  51.090
HETATM  251  C   UNK  0001      38.318  40.850  50.163
HETATM  252  C   UNK  0001      38.643  41.697  49.104
HETATM  253  C   UNK  0001      29.113  50.303  36.278
HETATM  254  C   UNK  0001      27.763  50.157  35.965
HETATM  255  N   UNK  0001      26.833  50.093  36.959
HETATM  256  C   UNK  0001      27.183  50.220  38.264
HETATM  257  C   UNK  0001      28.534  50.284  38.623
HETATM  258  C   UNK  0001      29.527  50.424  37.630
HETATM  259  C   UNK  0001      30.980  50.533  38.046
HETATM  260  C   UNK  0001      32.095  50.622  37.197
HETATM  261  O   UNK  0001      31.967  50.571  35.848
HETATM  262  C   UNK  0001      31.585  51.609  35.038
HETATM  263  Se  UNK  0001      31.776  50.666  39.579
HETATM  264  C   UNK  0001      35.038  49.934  36.363
HETATM  265  O   UNK  0001      34.528  50.832  37.280
HETATM  266  C   UNK  0001      33.311  50.749  37.876
HETATM  267  C   UNK  0001      33.184  50.787  39.267
HETATM  268  C   UNK  0001      34.299  50.915  40.288
HETATM  269  C   UNK  0001      33.980  50.985  41.669
HETATM  270  C   UNK  0001      34.993  51.049  42.625
HETATM  271  N   UNK  0001      36.286  51.240  42.237
HETATM  272  C   UNK  0001      36.636  51.176  40.922
HETATM  273  C   UNK  0001      35.655  51.061  39.929
HETATM  274  C   UNK  0001      26.737  39.277  39.740
HETATM  275  C   UNK  0001      26.769  38.264  40.704
HETATM  276  N   UNK  0001      26.342  38.506  41.972
HETATM  277  C   UNK  0001      25.928  39.742  42.350
HETATM  278  C   UNK  0001      25.833  40.767  41.414
HETATM  279  C   UNK  0001      26.292  40.570  40.089
HETATM  280  C   UNK  0001      26.209  41.710  39.087
HETATM  281  C   UNK  0001      26.591  41.685  37.744
HETATM  282  O   UNK  0001      27.120  40.570  37.176
HETATM  283  C   UNK  0001      26.680  39.997  35.994
HETATM  284  Se  UNK  0001      25.597  43.723  39.172
HETATM  285  C   UNK  0001      28.011  43.532  35.322
HETATM  286  O   UNK  0001      26.737  43.131  35.786
HETATM  287  C   UNK  0001      26.419  42.908  37.082
HETATM  288  C   UNK  0001      25.877  43.914  37.895
HETATM  289  C   UNK  0001      25.559  45.341  37.488
HETATM  290  C   UNK  0001      24.973  46.220  38.425
HETATM  291  C   UNK  0001      24.718  47.545  38.084
HETATM  292  N   UNK  0001      24.897  47.972  36.807
HETATM  293  C   UNK  0001      25.419  47.150  35.861
HETATM  294  C   UNK  0001      25.750  45.831  36.173
HETATM  295  C   UNK  0001      21.438  49.985  34.405
HETATM  296  C   UNK  0001      22.750  50.157  34.849
HETATM  297  N   UNK  0001      23.017  50.220  36.183
HETATM  298  C   UNK  0001      22.036  50.093  37.110
HETATM  299  C   UNK  0001      20.705  50.029  36.703
HETATM  300  C   UNK  0001      20.380  49.857  35.341
HETATM  301  C   UNK  0001      18.928  49.679  34.925
HETATM  302  C   UNK  0001      18.431  49.596  33.620
HETATM  303  O   UNK  0001      19.246  49.660  32.541
HETATM  304  C   UNK  0001      19.609  48.583  31.756
HETATM  305  Se  UNK  0001      17.444  49.583  36.221
HETATM  306  C   UNK  0001      16.552  50.036  31.255
HETATM  307  O   UNK  0001      16.322  49.316  32.418
HETATM  308  C   UNK  0001      17.036  49.424  33.565
HETATM  309  C   UNK  0001      16.418  49.386  34.821
HETATM  310  C   UNK  0001      14.934  49.265  35.105
HETATM  311  C   UNK  0001      14.488  49.201  36.438
HETATM  312  C   UNK  0001      13.118  49.074  36.722
HETATM  313  N   UNK  0001      12.227  48.946  35.710
HETATM  314  C   UNK  0001      12.615  48.946  34.414
HETATM  315  C   UNK  0001      13.966  49.106  34.083
HETATM  316  C   UNK  0001      10.099  45.137  36.684
HETATM  317  C   UNK  0001      10.265  46.494  36.400
HETATM  318  N   UNK  0001      10.781  47.328  37.337
HETATM  319  C   UNK  0001      11.169  46.870  38.557
HETATM  320  C   UNK  0001      10.965  45.532  38.898
HETATM  321  C   UNK  0001      10.488  44.615  37.933
HETATM  322  C   UNK  0001      10.316  43.156  38.321
HETATM  323  C   UNK  0001       9.793  42.137  37.517
HETATM  324  O   UNK  0001       9.405  42.360  36.240
HETATM  325  C   UNK  0001      10.067  41.939  35.105
HETATM  326  Se  UNK  0001      10.437  42.640  39.550
HETATM  327  C   UNK  0001       8.073  39.551  37.025
HETATM  328  O   UNK  0001       9.335  39.735  37.573
HETATM  329  C   UNK  0001       9.787  40.876  38.141
HETATM  330  C   UNK  0001      10.277  40.895  39.456
HETATM  331  C   UNK  0001      10.430  39.710  40.383
HETATM  332  C   UNK  0001      10.902  39.920  41.707
HETATM  333  C   UNK  0001      11.086  38.837  42.568
HETATM  334  N   UNK  0001      10.685  37.595  42.199
HETATM  335  C   UNK  0001      10.169  37.359  40.960
HETATM  336  C   UNK  0001      10.029  38.398  40.042
HETATM  337  C   UNK  0001      -0.125  48.137  40.146
HETATM  338  C   UNK  0001      -1.182  48.118  41.064
HETATM  339  N   UNK  0001      -0.940  48.246  42.388
HETATM  340  C   UNK  0001       0.308  48.437  42.870
HETATM  341  C   UNK  0001       1.404  48.437  42.000
HETATM  342  C   UNK  0001       1.206  48.316  40.600
HETATM  343  C   UNK  0001       2.385  48.456  39.664
HETATM  344  C   UNK  0001       2.385  48.278  38.273
HETATM  345  O   UNK  0001       1.232  48.055  37.592
HETATM  346  C   UNK  0001       0.812  48.749  36.467
HETATM  347  Se  UNK  0001       3.366  48.755  39.617
HETATM  348  C   UNK  0001       4.767  47.360  35.795
HETATM  349  O   UNK  0001       3.901  48.271  36.353
HETATM  350  C   UNK  0001       3.653  48.405  37.684
HETATM  351  C   UNK  0001       4.684  48.596  38.604
HETATM  352  C   UNK  0001       6.162  48.736  38.302
HETATM  353  C   UNK  0001       7.067  49.010  39.352
HETATM  354  C   UNK  0001       8.436  49.074  39.106
HETATM  355  N   UNK  0001       8.901  49.074  37.829
HETATM  356  C   UNK  0001       8.061  48.819  36.779
HETATM  357  C   UNK  0001       6.691  48.692  36.987
HETATM  358  C   UNK  0001      -2.768  38.729  49.274
HETATM  359  C   UNK  0001      -2.208  37.837  50.201
HETATM  360  N   UNK  0001      -0.998  38.098  50.759
HETATM  361  C   UNK  0001      -0.297  39.213  50.428
HETATM  362  C   UNK  0001      -0.845  40.162  49.558
HETATM  363  C   UNK  0001      -2.074  39.901  48.905
HETATM  364  C   UNK  0001      -2.616  40.907  47.912
HETATM  365  C   UNK  0001      -3.832  40.837  47.222
HETATM  366  O   UNK  0001      -4.686  39.799  47.401
HETATM  367  C   UNK  0001      -5.501  39.602  48.499
HETATM  368  Se  UNK  0001      -1.921  42.385  47.590
HETATM  369  C   UNK  0001      -5.648  41.220  44.687
HETATM  370  O   UNK  0001      -5.189  42.111  45.642
HETATM  371  C   UNK  0001      -4.081  41.946  46.399
HETATM  372  C   UNK  0001      -3.042  42.882  46.389
HETATM  373  C   UNK  0001      -2.979  44.163  45.585
HETATM  374  C   UNK  0001      -1.845  45.003  45.689
HETATM  375  C   UNK  0001      -1.768  46.195  44.970
HETATM  376  N   UNK  0001      -2.788  46.558  44.147
HETATM  377  C   UNK  0001      -3.896  45.787  44.006
HETATM  378  C   UNK  0001      -6.622  48.749  44.687
HETATM  379  C   UNK  0001      -5.558  48.399  43.845
HETATM  380  N   UNK  0001      -4.304  48.857  44.110
HETATM  381  C   UNK  0001      -4.042  49.628  45.188
HETATM  382  C   UNK  0001      -5.081  50.048  46.020
HETATM  383  C   UNK  0001      -6.393  49.552  45.831
HETATM  384  C   UNK  0001      -7.501  49.985  46.768
HETATM  385  C   UNK  0001      -8.852  49.641  46.692
HETATM  386  O   UNK  0001      -9.330  48.832  45.708
HETATM  387  C   UNK  0001     -10.056  47.679  45.897
HETATM  388  Se  UNK  0001      -7.399  50.985  48.461
HETATM  389  C   UNK  0001     -11.948  50.539  47.042
HETATM  390  O   UNK  0001     -10.973  50.010  47.846
HETATM  391  C   UNK  0001      -9.635  50.195  47.713
HETATM  392  C   UNK  0001      -8.915  50.985  48.612
HETATM  393  C   UNK  0001      -9.463  51.768  49.785
HETATM  394  C   UNK  0001      -8.597  52.590  50.542
HETATM  395  C   UNK  0001      -9.081  53.291  51.658
HETATM  396  N   UNK  0001     -10.400  53.265  51.961
HETATM  397  C   UNK  0001     -11.279  52.533  51.223
HETATM  398  C   UNK  0001     -10.839  51.794  50.125
HETATM  399  C   UNK  0001      -8.196  40.799  59.774
HETATM  400  C   UNK  0001      -8.667  41.621  60.795
HETATM  401  N   UNK  0001      -7.877  42.596  61.315
HETATM  402  C   UNK  0001      -6.610  42.787  60.880
HETATM  403  C   UNK  0001      -6.119  42.035  59.802
HETATM  404  C   UNK  0001      -6.883  40.978  59.263
HETATM  405  C   UNK  0001      -6.316  40.156  58.128
HETATM  406  C   UNK  0001      -6.941  39.086  57.475
HETATM  407  O   UNK  0001      -8.202  38.703  57.778
HETATM  408  C   UNK  0001      -9.355  39.200  57.172
HETATM  409  Se  UNK  0001      -4.788  40.283  57.626
HETATM  410  C   UNK  0001      -6.571  36.098  56.179
HETATM  411  O   UNK  0001      -6.508  37.410  55.744
HETATM  412  C   UNK  0001      -6.132  38.468  56.501
HETATM  413  C   UNK  0001      -4.864  39.047  56.378
HETATM  414  C   UNK  0001      -3.762  38.621  55.432
HETATM  415  C   UNK  0001      -2.514  39.289  55.470
HETATM  416  C   UNK  0001      -1.501  38.939  54.571
HETATM  417  N   UNK  0001      -1.654  37.875  53.748
HETATM  418  C   UNK  0001      -2.813  37.175  53.710
HETATM  419  C   UNK  0001      -3.877  37.525  54.543
HETATM  420  C   UNK  0001       4.608  30.308  65.468
HETATM  421  C   UNK  0001       5.583  29.989  64.522
HETATM  422  N   UNK  0001       6.525  30.907  64.172
HETATM  423  C   UNK  0001       6.545  32.142  64.730
HETATM  424  C   UNK  0001       5.615  32.486  65.714
HETATM  425  C   UNK  0001       4.576  31.588  66.064
HETATM  426  C   UNK  0001       3.563  31.996  67.114
HETATM  427  C   UNK  0001       2.519  31.219  67.615
HETATM  428  O   UNK  0001       2.302  29.951  67.190
HETATM  429  C   UNK  0001       2.538  28.804  67.927
HETATM  430  Se  UNK  0001       3.621  33.850  67.880
HETATM  431  C   UNK  0001      -0.526  30.983  68.589
HETATM  432  O   UNK  0001       0.659  31.333  69.204
HETATM  433  C   UNK  0001       1.742  31.875  68.580
HETATM  434  C   UNK  0001       2.156  33.181  68.854
HETATM  435  C   UNK  0001       1.525  34.162  69.819
HETATM  436  C   UNK  0001       2.047  35.467  69.923
HETATM  437  C   UNK  0001       1.512  36.372  70.841
HETATM  438  N   UNK  0001       0.397  36.047  71.550
HETATM  439  C   UNK  0001      -0.169  34.818  71.446
HETATM  440  C   UNK  0001       0.366  33.862  70.576
HETATM  441  C   UNK  0001      11.940  32.333  80.111
HETATM  442  C   UNK  0001      11.398  33.321  80.933
HETATM  443  N   UNK  0001      11.768  34.620  80.792
HETATM  444  C   UNK  0001      12.692  34.990  79.865
HETATM  445  C   UNK  0001      13.201  34.047  78.966
HETATM  446  C   UNK  0001      12.895  32.671  79.127
HETATM  447  C   UNK  0001      13.501  31.658  78.171
HETATM  448  C   UNK  0001      13.271  30.282  78.153
HETATM  449  O   UNK  0001      12.373  29.696  78.994
HETATM  450  C   UNK  0001      11.258  28.983  78.607
HETATM  451  Se  UNK  0001      14.195  32.066  76.942
HETATM  452  C   UNK  0001      14.450  27.295  77.907
HETATM  453  O   UNK  0001      13.997  28.250  77.008
HETATM  454  C   UNK  0001      14.036  29.594  77.197
HETATM  455  C   UNK  0001      14.883  30.416  76.459
HETATM  456  C   UNK  0001      15.896  29.983  75.419
HETATM  457  C   UNK  0001      16.654  30.958  74.728
HETATM  458  C   UNK  0001      17.622  30.575  73.801
HETATM  459  N   UNK  0001      17.737  29.276  73.432
HETATM  460  C   UNK  0001      16.991  28.308  74.028
HETATM  461  C   UNK  0001      16.068  28.632  75.022
HETATM  462  C   UNK  0001      24.756  61.604  34.168
HETATM  463  C   UNK  0001      24.642  62.954  34.509
HETATM  464  N   UNK  0001      24.260  63.323  35.757
HETATM  465  C   UNK  0001      23.992  62.400  36.713
HETATM  466  C   UNK  0001      24.024  61.037  36.410
HETATM  467  C   UNK  0001      24.482  60.604  35.142
HETATM  468  C   UNK  0001      24.565  59.119  34.849
HETATM  469  C   UNK  0001      24.935  58.521  33.638
HETATM  470  O   UNK  0001      25.221  59.259  32.532
HETATM  471  C   UNK  0001      26.298  59.075  31.690
HETATM  472  Se  UNK  0001      24.068  57.801  36.098
HETATM  473  C   UNK  0001      24.425  55.953  31.605
HETATM  474  O   UNK  0001      25.272  56.316  32.636
HETATM  475  C   UNK  0001      24.947  57.119  33.686
HETATM  476  C   UNK  0001      24.597  56.590  34.934
HETATM  477  C   UNK  0001      24.591  55.132  35.332
HETATM  478  C   UNK  0001      24.221  54.775  36.656
HETATM  479  C   UNK  0001      24.260  53.437  37.053
HETATM  480  N   UNK  0001      24.470  52.456  36.145
HETATM  481  C   UNK  0001      24.801  52.749  34.859
HETATM  482  C   UNK  0001      24.865  54.081  34.433
HETATM  483  Pd  UNK  0001      19.011  29.365  53.465
HETATM  484  Pd  UNK  0001      25.693  37.079  43.060
HETATM  485  Pd  UNK  0001      11.080  36.047  43.324
HETATM  486  Pd  UNK  0001      -0.507  37.079  52.386
HETATM  487  Pd  UNK  0001       7.596  30.282  62.801
HETATM  488  Pd  UNK  0001      18.979  29.333  72.155
HETATM  489  Pd  UNK  0001      30.069  31.811  62.555
HETATM  490  Pd  UNK  0001      36.904  39.914  52.244
HETATM  491  Pd  UNK  0001      37.853  51.482  43.097
HETATM  492  Pd  UNK  0001      24.769  50.240  36.391
HETATM  493  Pd  UNK  0001      10.169  49.061  36.079
HETATM  494  Pd  UNK  0001      -2.813  48.379  43.211
HETATM  495  C   UNK  0001      38.184  55.004  41.045
HETATM  496  C   UNK  0001      38.121  53.647  41.395
HETATM  497  N   UNK  0001      37.439  53.259  42.502
HETATM  498  C   UNK  0001      36.783  54.157  43.287
HETATM  499  C   UNK  0001      36.866  55.520  43.003
HETATM  500  C   UNK  0001      37.509  55.973  41.830
HETATM  501  C   UNK  0001      37.560  57.457  41.527
HETATM  502  C   UNK  0001      38.197  58.075  40.449
HETATM  503  O   UNK  0001      38.911  57.361  39.541
HETATM  504  C   UNK  0001      40.197  57.673  39.115
HETATM  505  Se  UNK  0001      36.872  58.629  42.152
HETATM  506  C   UNK  0001      38.847  59.928  38.169
HETATM  507  O   UNK  0001      38.573  60.285  39.475
HETATM  508  C   UNK  0001      38.063  59.470  40.430
HETATM  509  C   UNK  0001      37.318  59.973  41.508
HETATM  510  C   UNK  0001      37.025  61.432  41.802
HETATM  511  C   UNK  0001      36.229  61.769  42.927
HETATM  512  C   UNK  0001      35.993  63.107  43.249
HETATM  513  N   UNK  0001      36.388  64.088  42.397
HETATM  514  C   UNK  0001      37.121  63.814  41.291
HETATM  515  C   UNK  0001      37.452  62.495  40.969
HETATM  516  C   UNK  0001       8.519  80.809  44.847
HETATM  517  C   UNK  0001       8.061  79.733  44.091
HETATM  518  N   UNK  0001       8.430  78.465  44.412
HETATM  519  C   UNK  0001       9.226  78.210  45.481
HETATM  520  C   UNK  0001       9.742  79.261  46.238
HETATM  521  C   UNK  0001       9.347  80.593  45.982
HETATM  522  C   UNK  0001       9.902  81.720  46.834
HETATM  523  C   UNK  0001       9.647  83.083  46.682
HETATM  524  O   UNK  0001       8.844  83.561  45.699
HETATM  525  C   UNK  0001       7.819  84.466  45.869
HETATM  526  Se  UNK  0001      10.755  81.179  48.319
HETATM  527  C   UNK  0001      10.755  86.109  46.749
HETATM  528  O   UNK  0001      10.233  85.236  47.685
HETATM  529  C   UNK  0001      10.309  83.886  47.628
HETATM  530  C   UNK  0001      11.086  83.160  48.536
HETATM  531  C   UNK  0001      11.946  83.720  49.653
HETATM  532  C   UNK  0001      12.743  82.841  50.428
HETATM  533  C   UNK  0001      13.520  83.332  51.478
HETATM  534  N   UNK  0001      13.596  84.669  51.705
HETATM  535  C   UNK  0001      12.895  85.555  50.948
HETATM  536  C   UNK  0001      12.086  85.103  49.898
HETATM  537  C   UNK  0001      19.285  78.293  40.808
HETATM  538  C   UNK  0001      20.629  78.223  41.196
HETATM  539  N   UNK  0001      20.953  77.904  42.473
HETATM  540  C   UNK  0001      19.998  77.675  43.410
HETATM  541  C   UNK  0001      18.654  77.656  43.050
HETATM  542  C   UNK  0001      18.259  78.038  41.745
HETATM  543  C   UNK  0001      16.781  78.096  41.404
HETATM  544  C   UNK  0001      16.227  78.401  40.156
HETATM  545  O   UNK  0001      17.004  78.669  39.077
HETATM  546  C   UNK  0001      16.679  78.440  37.753
HETATM  547  Se  UNK  0001      15.469  77.420  42.454
HETATM  548  C   UNK  0001      14.068  79.828  38.349
HETATM  549  O   UNK  0001      14.055  78.637  39.049
HETATM  550  C   UNK  0001      14.826  78.369  40.137
HETATM  551  C   UNK  0001      14.252  78.051  41.376
HETATM  552  C   UNK  0001      12.774  77.930  41.688
HETATM  553  C   UNK  0001      12.367  77.675  43.022
HETATM  554  C   UNK  0001      11.010  77.548  43.334
HETATM  555  N   UNK  0001      10.067  77.745  42.379
HETATM  556  C   UNK  0001      10.411  78.051  41.102
HETATM  557  C   UNK  0001      11.755  78.166  40.742
HETATM  558  C   UNK  0001      17.807  85.071  50.702
HETATM  559  C   UNK  0001      16.909  85.338  51.743
HETATM  560  N   UNK  0001      16.163  84.332  52.273
HETATM  561  C   UNK  0001      16.259  83.064  51.819
HETATM  562  C   UNK  0001      17.208  82.739  50.835
HETATM  563  C   UNK  0001      17.960  83.758  50.211
HETATM  564  C   UNK  0001      18.915  83.395  49.085
HETATM  565  C   UNK  0001      19.775  84.262  48.404
HETATM  566  O   UNK  0001      19.832  85.587  48.697
HETATM  567  C   UNK  0001      20.915  86.415  48.413
HETATM  568  Se  UNK  0001      19.291  81.879  48.423
HETATM  569  C   UNK  0001      21.196  85.440  45.916
HETATM  570  O   UNK  0001      21.425  84.268  46.607
HETATM  571  C   UNK  0001      20.533  83.631  47.411
HETATM  572  C   UNK  0001      20.266  82.268  47.269
HETATM  573  C   UNK  0001      20.877  81.312  46.266
HETATM  574  C   UNK  0001      20.533  79.943  46.304
HETATM  575  C   UNK  0001      21.062  79.051  45.368
HETATM  576  N   UNK  0001      22.011  79.471  44.488
HETATM  577  C   UNK  0001      22.406  80.771  44.441
HETATM  578  C   UNK  0001      21.858  81.707  45.330
HETATM  579  C   UNK  0001      26.667  79.070  44.081
HETATM  580  C   UNK  0001      25.457  78.866  43.410
HETATM  581  N   UNK  0001      24.559  77.968  43.883
HETATM  582  C   UNK  0001      24.801  77.248  44.999
HETATM  583  C   UNK  0001      25.979  77.446  45.727
HETATM  584  C   UNK  0001      26.979  78.318  45.235
HETATM  585  C   UNK  0001      28.266  78.490  46.020
HETATM  586  C   UNK  0001      29.324  79.357  45.718
HETATM  587  O   UNK  0001      29.273  80.198  44.649
HETATM  588  C   UNK  0001      28.349  81.210  44.460
HETATM  589  Se  UNK  0001      28.591  77.611  47.534
HETATM  590  C   UNK  0001      32.114  80.478  45.396
HETATM  591  O   UNK  0001      31.509  80.051  46.559
HETATM  592  C   UNK  0001      30.381  79.299  46.635
HETATM  593  C   UNK  0001      30.171  78.389  47.676
HETATM  594  C   UNK  0001      31.107  78.102  48.830
HETATM  595  C   UNK  0001      30.782  77.083  49.757
HETATM  596  C   UNK  0001      31.610  76.822  50.844
HETATM  597  N   UNK  0001      32.808  77.452  50.958
HETATM  598  C   UNK  0001      33.190  78.395  50.059
HETATM  599  C   UNK  0001      32.369  78.726  48.981
HETATM  600  C   UNK  0001      33.101  80.656  54.136
HETATM  601  C   UNK  0001      33.604  79.701  53.256
HETATM  602  N   UNK  0001      33.203  78.401  53.351
HETATM  603  C   UNK  0001      32.298  78.006  54.278
HETATM  604  C   UNK  0001      31.802  78.924  55.205
HETATM  605  C   UNK  0001      32.139  80.293  55.110
HETATM  606  C   UNK  0001      31.553  81.274  56.104
HETATM  607  C   UNK  0001      31.833  82.644  56.208
HETATM  608  O   UNK  0001      32.681  83.255  55.347
HETATM  609  C   UNK  0001      32.343  84.268  54.467
HETATM  610  Se  UNK  0001      30.311  80.988  57.579
HETATM  611  C   UNK  0001      32.375  85.211  58.090
HETATM  612  O   UNK  0001      31.260  84.606  57.541
HETATM  613  C   UNK  0001      31.145  83.287  57.248
HETATM  614  C   UNK  0001      30.330  82.433  57.995
HETATM  615  C   UNK  0001      29.457  82.816  59.168
HETATM  616  C   UNK  0001      28.693  81.816  59.821
HETATM  617  C   UNK  0001      27.859  82.147  60.890
HETATM  618  N   UNK  0001      27.859  83.414  61.391
HETATM  619  C   UNK  0001      28.597  84.395  60.814
HETATM  620  C   UNK  0001      29.406  84.122  59.707
HETATM  621  C   UNK  0001      23.667  86.134  60.389
HETATM  622  C   UNK  0001      24.718  85.631  61.155
HETATM  623  N   UNK  0001      24.916  84.294  61.259
HETATM  624  C   UNK  0001      24.081  83.408  60.644
HETATM  625  C   UNK  0001      23.056  83.867  59.821
HETATM  626  C   UNK  0001      22.775  85.255  59.726
HETATM  627  C   UNK  0001      21.622  85.727  58.866
HETATM  628  C   UNK  0001      21.246  87.052  58.620
HETATM  629  O   UNK  0001      21.922  88.096  59.159
HETATM  630  C   UNK  0001      22.495  89.135  58.449
HETATM  631  Se  UNK  0001      20.501  84.810  57.929
HETATM  632  C   UNK  0001      19.036  89.300  58.232
HETATM  633  O   UNK  0001      19.578  88.351  57.399
HETATM  634  C   UNK  0001      20.119  87.173  57.787
HETATM  635  C   UNK  0001      19.590  85.943  57.381
HETATM  636  C   UNK  0001      18.386  85.727  56.482
HETATM  637  C   UNK  0001      17.953  84.408  56.208
HETATM  638  C   UNK  0001      16.877  84.185  55.347
HETATM  639  N   UNK  0001      16.157  85.230  54.874
HETATM  640  C   UNK  0001      16.501  86.510  55.148
HETATM  641  C   UNK  0001      17.609  86.784  55.962
HETATM  642  C   UNK  0001      17.991  86.701  70.027
HETATM  643  C   UNK  0001      16.851  86.453  70.793
HETATM  644  N   UNK  0001      16.214  85.255  70.708
HETATM  645  C   UNK  0001      16.641  84.287  69.857
HETATM  646  C   UNK  0001      17.813  84.472  69.119
HETATM  647  C   UNK  0001      18.482  85.714  69.138
HETATM  648  C   UNK  0001      19.724  85.912  68.287
HETATM  649  C   UNK  0001      20.527  87.052  68.221
HETATM  650  O   UNK  0001      20.259  88.154  68.958
HETATM  651  C   UNK  0001      21.030  88.644  69.999
HETATM  652  Se  UNK  0001      20.374  84.555  67.199
HETATM  653  C   UNK  0001      22.304  89.065  66.395
HETATM  654  O   UNK  0001      22.527  87.899  67.104
HETATM  655  C   UNK  0001      21.610  86.931  67.331
HETATM  656  C   UNK  0001      21.667  85.695  66.679
HETATM  657  C   UNK  0001      22.724  85.224  65.704
HETATM  658  C   UNK  0001      22.610  83.950  65.109
HETATM  659  C   UNK  0001      23.603  83.478  64.248
HETATM  660  N   UNK  0001      24.610  84.300  63.860
HETATM  661  C   UNK  0001      24.737  85.555  64.361
HETATM  662  C   UNK  0001      23.807  86.039  65.288
HETATM  663  C   UNK  0001       5.430  84.969  65.676
HETATM  664  C   UNK  0001       4.532  84.357  64.796
HETATM  665  N   UNK  0001       4.806  83.128  64.286
HETATM  666  C   UNK  0001       5.958  82.478  64.588
HETATM  667  C   UNK  0001       6.844  83.020  65.525
HETATM  668  C   UNK  0001       6.627  84.319  66.045
HETATM  669  C   UNK  0001       7.653  84.924  66.981
HETATM  670  C   UNK  0001       7.570  86.166  67.625
HETATM  671  O   UNK  0001       6.506  86.982  67.464
HETATM  672  C   UNK  0001       5.723  87.498  68.476
HETATM  673  Se  UNK  0001       9.099  84.109  67.577
HETATM  674  C   UNK  0001       8.207  88.797  68.892
HETATM  675  O   UNK  0001       8.825  87.580  69.176
HETATM  676  C   UNK  0001       8.666  86.440  68.457
HETATM  677  C   UNK  0001       9.634  85.427  68.476
HETATM  678  C   UNK  0001      10.921  85.408  69.280
HETATM  679  C   UNK  0001      11.813  84.319  69.129
HETATM  680  C   UNK  0001      12.972  84.255  69.904
HETATM  681  N   UNK  0001      13.329  85.300  70.689
HETATM  682  C   UNK  0001      12.532  86.389  70.822
HETATM  683  C   UNK  0001      11.322  86.472  70.122
HETATM  684  C   UNK  0001      11.475  86.173  55.555
HETATM  685  C   UNK  0001      12.634  86.026  54.789
HETATM  686  N   UNK  0001      13.316  84.854  54.798
HETATM  687  C   UNK  0001      12.927  83.816  55.574
HETATM  688  C   UNK  0001      11.755  83.899  56.321
HETATM  689  C   UNK  0001      11.035  85.115  56.387
HETATM  690  C   UNK  0001       9.780  85.198  57.229
HETATM  691  C   UNK  0001       8.933  86.300  57.381
HETATM  692  O   UNK  0001       9.156  87.459  56.718
HETATM  693  C   UNK  0001       8.258  88.090  55.867
HETATM  694  Se  UNK  0001       9.290  83.790  58.156
HETATM  695  C   UNK  0001       7.092  88.249  59.007
HETATM  696  O   UNK  0001       6.876  86.975  58.516
HETATM  697  C   UNK  0001       7.844  86.064  58.232
HETATM  698  C   UNK  0001       7.806  84.771  58.762
HETATM  699  C   UNK  0001       6.742  84.185  59.660
HETATM  700  C   UNK  0001       6.889  82.867  60.152
HETATM  701  C   UNK  0001       5.914  82.306  60.975
HETATM  702  N   UNK  0001       4.876  83.058  61.420
HETATM  703  C   UNK  0001       4.723  84.344  61.022
HETATM  704  C   UNK  0001       5.646  84.937  60.152
HETATM  705  C   UNK  0001       0.525  81.867  59.972
HETATM  706  C   UNK  0001       1.423  82.319  60.947
HETATM  707  N   UNK  0001       2.480  81.554  61.306
HETATM  708  C   UNK  0001       2.691  80.331  60.757
HETATM  709  C   UNK  0001       1.863  79.866  59.736
HETATM  710  C   UNK  0001       0.710  80.605  59.367
HETATM  711  C   UNK  0001      -0.201  80.057  58.279
HETATM  712  C   UNK  0001      -1.348  80.669  57.768
HETATM  713  O   UNK  0001      -1.749  81.898  58.185
HETATM  714  C   UNK  0001      -1.539  83.083  57.513
HETATM  715  Se  UNK  0001       0.181  78.185  57.352
HETATM  716  C   UNK  0001      -4.425  80.223  56.699
HETATM  717  O   UNK  0001      -3.144  80.274  56.160
HETATM  718  C   UNK  0001      -2.004  79.905  56.794
HETATM  719  C   UNK  0001      -1.386  78.675  56.529
HETATM  720  C   UNK  0001      -1.838  77.624  55.536
HETATM  721  C   UNK  0001      -1.112  76.414  55.432
HETATM  722  C   UNK  0001      -1.482  75.452  54.486
HETATM  723  N   UNK  0001      -2.616  75.611  53.758
HETATM  724  C   UNK  0001      -3.367  76.739  53.862
HETATM  725  C   UNK  0001      -3.004  77.752  54.751
HETATM  726  C   UNK  0001      -1.380  76.121  49.132
HETATM  727  C   UNK  0001      -2.087  75.675  50.248
HETATM  728  N   UNK  0001      -1.494  74.885  51.175
HETATM  729  C   UNK  0001      -0.208  74.484  51.034
HETATM  730  C   UNK  0001       0.563  74.949  49.955
HETATM  731  C   UNK  0001      -0.036  75.726  48.934
HETATM  732  C   UNK  0001       0.799  76.165  47.751
HETATM  733  C   UNK  0001       0.391  76.981  46.692
HETATM  734  O   UNK  0001      -0.864  77.490  46.635
HETATM  735  C   UNK  0001      -1.208  78.726  46.124
HETATM  736  Se  UNK  0001       2.474  75.700  47.363
HETATM  737  C   UNK  0001       0.296  77.739  43.637
HETATM  738  O   UNK  0001       1.238  77.974  44.630
HETATM  739  C   UNK  0001       1.398  77.229  45.746
HETATM  740  C   UNK  0001       2.621  76.618  46.049
HETATM  741  C   UNK  0001       3.907  76.707  45.254
HETATM  742  C   UNK  0001       5.041  75.987  45.689
HETATM  743  C   UNK  0001       6.245  76.083  44.989
HETATM  744  N   UNK  0001       6.302  76.764  43.816
HETATM  745  C   UNK  0001       5.226  77.433  43.334
HETATM  746  C   UNK  0001       4.009  77.408  44.034
HETATM  747  C   UNK  0001      -5.132  66.668  44.355
HETATM  748  C   UNK  0001      -4.934  65.438  43.722
HETATM  749  N   UNK  0001      -4.055  64.540  44.233
HETATM  750  C   UNK  0001      -3.329  64.814  45.349
HETATM  751  C   UNK  0001      -3.526  66.012  46.039
HETATM  752  C   UNK  0001      -4.386  67.005  45.509
HETATM  753  C   UNK  0001      -4.558  68.318  46.257
HETATM  754  C   UNK  0001      -5.406  69.375  45.916
HETATM  755  O   UNK  0001      -6.234  69.299  44.847
HETATM  756  C   UNK  0001      -7.489  68.693  44.838
HETATM  757  Se  UNK  0001      -3.768  68.821  47.468
HETATM  758  C   UNK  0001      -6.125  72.413  45.566
HETATM  759  O   UNK  0001      -6.068  71.592  46.682
HETATM  760  C   UNK  0001      -5.342  70.458  46.805
HETATM  761  C   UNK  0001      -4.469  70.254  47.874
HETATM  762  C   UNK  0001      -4.183  71.222  49.009
HETATM  763  C   UNK  0001      -3.189  70.897  49.965
HETATM  764  C   UNK  0001      -2.928  71.757  51.034
HETATM  765  N   UNK  0001      -3.533  72.968  51.090
HETATM  766  C   UNK  0001      -4.450  73.350  50.163
HETATM  767  C   UNK  0001      -4.775  72.503  49.104
HETATM  768  C   UNK  0001       4.755  63.897  36.278
HETATM  769  C   UNK  0001       6.105  64.043  35.965
HETATM  770  N   UNK  0001       7.035  64.107  36.959
HETATM  771  C   UNK  0001       6.685  63.980  38.264
HETATM  772  C   UNK  0001       5.334  63.916  38.623
HETATM  773  C   UNK  0001       4.341  63.776  37.630
HETATM  774  C   UNK  0001       2.888  63.667  38.046
HETATM  775  C   UNK  0001       1.773  63.578  37.197
HETATM  776  O   UNK  0001       1.901  63.629  35.848
HETATM  777  C   UNK  0001       2.283  62.591  35.038
HETATM  778  Se  UNK  0001       2.092  63.534  39.579
HETATM  779  C   UNK  0001      -1.170  64.266  36.363
HETATM  780  O   UNK  0001      -0.660  63.368  37.280
HETATM  781  C   UNK  0001       0.557  63.451  37.876
HETATM  782  C   UNK  0001       0.684  63.413  39.267
HETATM  783  C   UNK  0001      -0.431  63.285  40.288
HETATM  784  C   UNK  0001      -0.112  63.215  41.669
HETATM  785  C   UNK  0001      -1.125  63.151  42.625
HETATM  786  N   UNK  0001      -2.418  62.960  42.237
HETATM  787  C   UNK  0001      -2.768  63.024  40.922
HETATM  788  C   UNK  0001      -1.787  63.139  39.929
HETATM  789  C   UNK  0001       7.131  74.923  39.740
HETATM  790  C   UNK  0001       7.099  75.936  40.704
HETATM  791  N   UNK  0001       7.526  75.694  41.972
HETATM  792  C   UNK  0001       7.940  74.458  42.350
HETATM  793  C   UNK  0001       8.035  73.433  41.414
HETATM  794  C   UNK  0001       7.576  73.630  40.089
HETATM  795  C   UNK  0001       7.659  72.490  39.087
HETATM  796  C   UNK  0001       7.277  72.515  37.744
HETATM  797  O   UNK  0001       6.748  73.630  37.176
HETATM  798  C   UNK  0001       7.188  74.203  35.994
HETATM  799  Se  UNK  0001       8.271  70.477  39.172
HETATM  800  C   UNK  0001       5.857  70.668  35.322
HETATM  801  O   UNK  0001       7.131  71.069  35.786
HETATM  802  C   UNK  0001       7.449  71.292  37.082
HETATM  803  C   UNK  0001       7.991  70.286  37.895
HETATM  804  C   UNK  0001       8.309  68.859  37.488
HETATM  805  C   UNK  0001       8.895  67.980  38.425
HETATM  806  C   UNK  0001       9.150  66.655  38.084
HETATM  807  N   UNK  0001       8.972  66.228  36.807
HETATM  808  C   UNK  0001       8.449  67.050  35.861
HETATM  809  C   UNK  0001       8.118  68.369  36.173
HETATM  810  C   UNK  0001      12.430  64.215  34.405
HETATM  811  C   UNK  0001      11.118  64.043  34.849
HETATM  812  N   UNK  0001      10.851  63.980  36.183
HETATM  813  C   UNK  0001      11.832  64.107  37.110
HETATM  814  C   UNK  0001      13.163  64.171  36.703
HETATM  815  C   UNK  0001      13.488  64.343  35.341
HETATM  816  C   UNK  0001      14.940  64.521  34.925
HETATM  817  C   UNK  0001      15.437  64.604  33.620
HETATM  818  O   UNK  0001      14.622  64.540  32.541
HETATM  819  C   UNK  0001      14.259  65.617  31.756
HETATM  820  Se  UNK  0001      16.424  64.617  36.221
HETATM  821  C   UNK  0001      17.316  64.164  31.255
HETATM  822  O   UNK  0001      17.546  64.884  32.418
HETATM  823  C   UNK  0001      16.832  64.776  33.565
HETATM  824  C   UNK  0001      17.450  64.814  34.821
HETATM  825  C   UNK  0001      18.934  64.935  35.105
HETATM  826  C   UNK  0001      19.380  64.999  36.438
HETATM  827  C   UNK  0001      20.750  65.126  36.722
HETATM  828  N   UNK  0001      21.641  65.254  35.710
HETATM  829  C   UNK  0001      21.253  65.254  34.414
HETATM  830  C   UNK  0001      19.902  65.094  34.083
HETATM  831  C   UNK  0001      23.769  69.063  36.684
HETATM  832  C   UNK  0001      23.603  67.706  36.400
HETATM  833  N   UNK  0001      23.087  66.872  37.337
HETATM  834  C   UNK  0001      22.699  67.330  38.557
HETATM  835  C   UNK  0001      22.903  68.668  38.898
HETATM  836  C   UNK  0001      23.380  69.585  37.933
HETATM  837  C   UNK  0001      23.552  71.044  38.321
HETATM  838  C   UNK  0001      24.075  72.063  37.517
HETATM  839  O   UNK  0001      24.463  71.840  36.240
HETATM  840  C   UNK  0001      23.801  72.261  35.105
HETATM  841  Se  UNK  0001      23.431  71.560  39.550
HETATM  842  C   UNK  0001      25.795  74.649  37.025
HETATM  843  O   UNK  0001      24.533  74.465  37.573
HETATM  844  C   UNK  0001      24.081  73.324  38.141
HETATM  845  C   UNK  0001      23.591  73.305  39.456
HETATM  846  C   UNK  0001      23.438  74.490  40.383
HETATM  847  C   UNK  0001      22.966  74.280  41.707
HETATM  848  C   UNK  0001      22.782  75.363  42.568
HETATM  849  N   UNK  0001      23.183  76.605  42.199
HETATM  850  C   UNK  0001      23.699  76.841  40.960
HETATM  851  C   UNK  0001      23.839  75.802  40.042
HETATM  852  C   UNK  0001      33.993  66.063  40.146
HETATM  853  C   UNK  0001      35.050  66.082  41.064
HETATM  854  N   UNK  0001      34.808  65.954  42.388
HETATM  855  C   UNK  0001      33.560  65.763  42.870
HETATM  856  C   UNK  0001      32.464  65.763  42.000
HETATM  857  C   UNK  0001      32.662  65.884  40.600
HETATM  858  C   UNK  0001      31.483  65.744  39.664
HETATM  859  C   UNK  0001      31.483  65.922  38.273
HETATM  860  O   UNK  0001      32.636  66.145  37.592
HETATM  861  C   UNK  0001      33.056  65.451  36.467
HETATM  862  Se  UNK  0001      30.502  65.445  39.617
HETATM  863  C   UNK  0001      29.101  66.840  35.795
HETATM  864  O   UNK  0001      29.967  65.929  36.353
HETATM  865  C   UNK  0001      30.215  65.795  37.684
HETATM  866  C   UNK  0001      29.184  65.604  38.604
HETATM  867  C   UNK  0001      27.706  65.464  38.302
HETATM  868  C   UNK  0001      26.801  65.190  39.352
HETATM  869  C   UNK  0001      25.432  65.126  39.106
HETATM  870  N   UNK  0001      24.967  65.126  37.829
HETATM  871  C   UNK  0001      25.807  65.381  36.779
HETATM  872  C   UNK  0001      27.177  65.508  36.987
HETATM  873  C   UNK  0001      36.636  75.471  49.274
HETATM  874  C   UNK  0001      36.076  76.363  50.201
HETATM  875  N   UNK  0001      34.866  76.102  50.759
HETATM  876  C   UNK  0001      34.165  74.987  50.428
HETATM  877  C   UNK  0001      34.713  74.038  49.558
HETATM  878  C   UNK  0001      35.942  74.299  48.905
HETATM  879  C   UNK  0001      36.484  73.293  47.912
HETATM  880  C   UNK  0001      37.700  73.363  47.222
HETATM  881  O   UNK  0001      38.554  74.401  47.401
HETATM  882  C   UNK  0001      39.369  74.598  48.499
HETATM  883  Se  UNK  0001      35.789  71.815  47.590
HETATM  884  C   UNK  0001      39.516  72.980  44.687
HETATM  885  O   UNK  0001      39.057  72.089  45.642
HETATM  886  C   UNK  0001      37.949  72.254  46.399
HETATM  887  C   UNK  0001      36.910  71.318  46.389
HETATM  888  C   UNK  0001      36.847  70.037  45.585
HETATM  889  C   UNK  0001      35.713  69.197  45.689
HETATM  890  C   UNK  0001      35.636  68.005  44.970
HETATM  891  N   UNK  0001      36.656  67.642  44.147
HETATM  892  C   UNK  0001      37.764  68.413  44.006
HETATM  893  C   UNK  0001      40.490  65.451  44.687
HETATM  894  C   UNK  0001      39.426  65.801  43.845
HETATM  895  N   UNK  0001      38.172  65.343  44.110
HETATM  896  C   UNK  0001      37.910  64.572  45.188
HETATM  897  C   UNK  0001      38.949  64.152  46.020
HETATM  898  C   UNK  0001      40.261  64.648  45.831
HETATM  899  C   UNK  0001      41.369  64.215  46.768
HETATM  900  C   UNK  0001      42.720  64.559  46.692
HETATM  901  O   UNK  0001      43.198  65.368  45.708
HETATM  902  C   UNK  0001      43.924  66.521  45.897
HETATM  903  Se  UNK  0001      41.267  63.215  48.461
HETATM  904  C   UNK  0001      45.816  63.661  47.042
HETATM  905  O   UNK  0001      44.841  64.190  47.846
HETATM  906  C   UNK  0001      43.503  64.005  47.713
HETATM  907  C   UNK  0001      42.783  63.215  48.612
HETATM  908  C   UNK  0001      43.331  62.432  49.785
HETATM  909  C   UNK  0001      42.465  61.610  50.542
HETATM  910  C   UNK  0001      42.949  60.909  51.658
HETATM  911  N   UNK  0001      44.268  60.935  51.961
HETATM  912  C   UNK  0001      45.147  61.667  51.223
HETATM  913  C   UNK  0001      44.707  62.406  50.125
HETATM  914  C   UNK  0001      42.064  73.401  59.774
HETATM  915  C   UNK  0001      42.535  72.579  60.795
HETATM  916  N   UNK  0001      41.745  71.604  61.315
HETATM  917  C   UNK  0001      40.478  71.413  60.880
HETATM  918  C   UNK  0001      39.987  72.165  59.802
HETATM  919  C   UNK  0001      40.751  73.222  59.263
HETATM  920  C   UNK  0001      40.185  74.044  58.128
HETATM  921  C   UNK  0001      40.809  75.114  57.475
HETATM  922  O   UNK  0001      42.070  75.497  57.778
HETATM  923  C   UNK  0001      43.223  75.000  57.172
HETATM  924  Se  UNK  0001      38.656  73.917  57.626
HETATM  925  C   UNK  0001      40.439  78.102  56.179
HETATM  926  O   UNK  0001      40.376  76.790  55.744
HETATM  927  C   UNK  0001      40.000  75.732  56.501
HETATM  928  C   UNK  0001      38.732  75.153  56.378
HETATM  929  C   UNK  0001      37.630  75.579  55.432
HETATM  930  C   UNK  0001      36.382  74.911  55.470
HETATM  931  C   UNK  0001      35.369  75.261  54.571
HETATM  932  N   UNK  0001      35.522  76.325  53.748
HETATM  933  C   UNK  0001      36.681  77.025  53.710
HETATM  934  C   UNK  0001      37.745  76.675  54.543
HETATM  935  C   UNK  0001      29.260  83.892  65.468
HETATM  936  C   UNK  0001      28.285  84.211  64.522
HETATM  937  N   UNK  0001      27.343  83.293  64.172
HETATM  938  C   UNK  0001      27.323  82.058  64.730
HETATM  939  C   UNK  0001      28.253  81.714  65.714
HETATM  940  C   UNK  0001      29.292  82.612  66.064
HETATM  941  C   UNK  0001      30.305  82.204  67.114
HETATM  942  C   UNK  0001      31.349  82.981  67.615
HETATM  943  O   UNK  0001      31.566  84.249  67.190
HETATM  944  C   UNK  0001      31.330  85.396  67.927
HETATM  945  Se  UNK  0001      30.247  80.351  67.880
HETATM  946  C   UNK  0001      34.394  83.217  68.589
HETATM  947  O   UNK  0001      33.209  82.867  69.204
HETATM  948  C   UNK  0001      32.126  82.325  68.580
HETATM  949  C   UNK  0001      31.712  81.019  68.854
HETATM  950  C   UNK  0001      32.343  80.038  69.819
HETATM  951  C   UNK  0001      31.821  78.733  69.923
HETATM  952  C   UNK  0001      32.356  77.828  70.841
HETATM  953  N   UNK  0001      33.471  78.153  71.550
HETATM  954  C   UNK  0001      34.037  79.382  71.446
HETATM  955  C   UNK  0001      33.502  80.338  70.576
HETATM  956  C   UNK  0001      21.928  81.867  80.111
HETATM  957  C   UNK  0001      22.470  80.879  80.933
HETATM  958  N   UNK  0001      22.100  79.580  80.792
HETATM  959  C   UNK  0001      21.176  79.210  79.865
HETATM  960  C   UNK  0001      20.667  80.153  78.966
HETATM  961  C   UNK  0001      20.973  81.529  79.127
HETATM  962  C   UNK  0001      20.367  82.542  78.171
HETATM  963  C   UNK  0001      20.597  83.918  78.153
HETATM  964  O   UNK  0001      21.495  84.504  78.994
HETATM  965  C   UNK  0001      22.610  85.217  78.607
HETATM  966  Se  UNK  0001      19.673  82.134  76.942
HETATM  967  C   UNK  0001      19.418  86.905  77.907
HETATM  968  O   UNK  0001      19.871  85.950  77.008
HETATM  969  C   UNK  0001      19.832  84.606  77.197
HETATM  970  C   UNK  0001      18.985  83.784  76.459
HETATM  971  C   UNK  0001      17.972  84.217  75.419
HETATM  972  C   UNK  0001      17.214  83.242  74.728
HETATM  973  C   UNK  0001      16.246  83.625  73.801
HETATM  974  N   UNK  0001      16.131  84.924  73.432
HETATM  975  C   UNK  0001      16.877  85.892  74.028
HETATM  976  C   UNK  0001      17.800  85.568  75.022
HETATM  977  C   UNK  0001       9.112  52.596  34.168
HETATM  978  C   UNK  0001       9.226  51.246  34.509
HETATM  979  N   UNK  0001       9.609  50.877  35.757
HETATM  980  C   UNK  0001       9.876  51.800  36.713
HETATM  981  C   UNK  0001       9.844  53.163  36.410
HETATM  982  C   UNK  0001       9.386  53.596  35.142
HETATM  983  C   UNK  0001       9.303  55.081  34.849
HETATM  984  C   UNK  0001       8.933  55.679  33.638
HETATM  985  O   UNK  0001       8.647  54.941  32.532
HETATM  986  C   UNK  0001       7.570  55.125  31.690
HETATM  987  Se  UNK  0001       9.800  56.399  36.098
HETATM  988  C   UNK  0001       9.443  58.247  31.605
HETATM  989  O   UNK  0001       8.596  57.884  32.636
HETATM  990  C   UNK  0001       8.921  57.081  33.686
HETATM  991  C   UNK  0001       9.271  57.610  34.934
HETATM  992  C   UNK  0001       9.277  59.068  35.332
HETATM  993  C   UNK  0001       9.647  59.425  36.656
HETATM  994  C   UNK  0001       9.609  60.763  37.053
HETATM  995  N   UNK  0001       9.398  61.744  36.145
HETATM  996  C   UNK  0001       9.067  61.451  34.859
HETATM  997  C   UNK  0001       9.003  60.119  34.433
HETATM  998  Pd  UNK  0001      14.857  84.835  53.465
HETATM  999  Pd  UNK  0001       8.175  77.121  43.060
HETATM 1000  Pd  UNK  0001      22.788  78.153  43.324
HETATM 1001  Pd  UNK  0001      34.375  77.121  52.386
HETATM 1002  Pd  UNK  0001      26.272  83.918  62.801
HETATM 1003  Pd  UNK  0001      14.889  84.867  72.155
HETATM 1004  Pd  UNK  0001       3.799  82.389  62.555
HETATM 1005  Pd  UNK  0001      -3.036  74.286  52.244
HETATM 1006  Pd  UNK  0001      -3.985  62.718  43.097
HETATM 1007  Pd  UNK  0001       9.099  63.960  36.391
HETATM 1008  Pd  UNK  0001      23.699  65.139  36.079
HETATM 1009  Pd  UNK  0001      36.681  65.821  43.211
HETATM 1010  C   UNK  0001      -4.316  59.196  41.045
HETATM 1011  C   UNK  0001      -4.253  60.553  41.395
HETATM 1012  N   UNK  0001      -3.571  60.941  42.502
HETATM 1013  C   UNK  0001      -2.915  60.043  43.287
HETATM 1014  C   UNK  0001      -2.998  58.680  43.003
HETATM 1015  C   UNK  0001      -3.641  58.227  41.830
HETATM 1016  C   UNK  0001      -3.692  56.743  41.527
HETATM 1017  C   UNK  0001      -4.329  56.125  40.449
HETATM 1018  O   UNK  0001      -5.042  56.839  39.541
HETATM 1019  C   UNK  0001      -6.329  56.527  39.115
HETATM 1020  Se  UNK  0001      -3.004  55.571  42.152
HETATM 1021  C   UNK  0001      -4.979  54.272  38.169
HETATM 1022  O   UNK  0001      -4.705  53.915  39.475
HETATM 1023  C   UNK  0001      -4.195  54.730  40.430
HETATM 1024  C   UNK  0001      -3.450  54.227  41.508
HETATM 1025  C   UNK  0001      -3.157  52.768  41.802
HETATM 1026  C   UNK  0001      -2.361  52.431  42.927
HETATM 1027  C   UNK  0001      -2.125  51.093  43.249
HETATM 1028  N   UNK  0001      -2.520  50.112  42.397
HETATM 1029  C   UNK  0001      -3.253  50.386  41.291
HETATM 1030  C   UNK  0001      -3.584  51.705  40.969
HETATM 1031  C   UNK  0001      -6.775  48.685  80.546
HETATM 1032  C   UNK  0001      -5.699  48.227  81.302
HETATM 1033  N   UNK  0001      -4.431  48.596  80.981
HETATM 1034  C   UNK  0001      -4.176  49.392  79.912
HETATM 1035  C   UNK  0001      -5.227  49.908  79.155
HETATM 1036  C   UNK  0001      -6.559  49.513  79.411
HETATM 1037  C   UNK  0001      -7.686  50.068  78.559
HETATM 1038  C   UNK  0001      -9.049  49.813  78.711
HETATM 1039  O   UNK  0001      -9.527  49.010  79.694
HETATM 1040  C   UNK  0001     -10.432  47.985  79.524
HETATM 1041  Se  UNK  0001      -7.145  50.921  77.074
HETATM 1042  C   UNK  0001     -12.075  50.921  78.644
HETATM 1043  O   UNK  0001     -11.202  50.399  77.708
HETATM 1044  C   UNK  0001      -9.852  50.475  77.765
HETATM 1045  C   UNK  0001      -9.126  51.252  76.857
HETATM 1046  C   UNK  0001      -9.686  52.112  75.740
HETATM 1047  C   UNK  0001      -8.807  52.909  74.965
HETATM 1048  C   UNK  0001      -9.298  53.686  73.915
HETATM 1049  N   UNK  0001     -10.635  53.762  73.688
HETATM 1050  C   UNK  0001     -11.521  53.061  74.445
HETATM 1051  C   UNK  0001     -11.069  52.252  75.495
HETATM 1052  C   UNK  0001      -4.259  59.451  84.585
HETATM 1053  C   UNK  0001      -4.189  60.795  84.197
HETATM 1054  N   UNK  0001      -3.870  61.119  82.920
HETATM 1055  C   UNK  0001      -3.641  60.164  81.983
HETATM 1056  C   UNK  0001      -3.622  58.820  82.343
HETATM 1057  C   UNK  0001      -4.004  58.425  83.648
HETATM 1058  C   UNK  0001      -4.062  56.947  83.989
HETATM 1059  C   UNK  0001      -4.367  56.393  85.237
HETATM 1060  O   UNK  0001      -4.635  57.170  86.316
HETATM 1061  C   UNK  0001      -4.405  56.845  87.640
HETATM 1062  Se  UNK  0001      -3.386  55.635  82.939
HETATM 1063  C   UNK  0001      -5.794  54.234  87.044
HETATM 1064  O   UNK  0001      -4.603  54.221  86.344
HETATM 1065  C   UNK  0001      -4.335  54.992  85.256
HETATM 1066  C   UNK  0001      -4.017  54.418  84.017
HETATM 1067  C   UNK  0001      -3.896  52.940  83.705
HETATM 1068  C   UNK  0001      -3.641  52.533  82.371
HETATM 1069  C   UNK  0001      -3.514  51.176  82.059
HETATM 1070  N   UNK  0001      -3.711  50.233  83.014
HETATM 1071  C   UNK  0001      -4.017  50.577  84.291
HETATM 1072  C   UNK  0001      -4.132  51.921  84.651
HETATM 1073  C   UNK  0001     -11.037  57.973  74.691
HETATM 1074  C   UNK  0001     -11.304  57.075  73.650
HETATM 1075  N   UNK  0001     -10.298  56.329  73.120
HETATM 1076  C   UNK  0001      -9.030  56.425  73.574
HETATM 1077  C   UNK  0001      -8.705  57.374  74.558
HETATM 1078  C   UNK  0001      -9.724  58.126  75.182
HETATM 1079  C   UNK  0001      -9.361  59.081  76.308
HETATM 1080  C   UNK  0001     -10.228  59.941  76.989
HETATM 1081  O   UNK  0001     -11.553  59.998  76.696
HETATM 1082  C   UNK  0001     -12.381  61.081  76.980
HETATM 1083  Se  UNK  0001      -7.845  59.457  76.970
HETATM 1084  C   UNK  0001     -11.406  61.362  79.477
HETATM 1085  O   UNK  0001     -10.234  61.591  78.786
HETATM 1086  C   UNK  0001      -9.597  60.699  77.982
HETATM 1087  C   UNK  0001      -8.234  60.432  78.124
HETATM 1088  C   UNK  0001      -7.278  61.043  79.127
HETATM 1089  C   UNK  0001      -5.909  60.699  79.089
HETATM 1090  C   UNK  0001      -5.017  61.228  80.025
HETATM 1091  N   UNK  0001      -5.437  62.177  80.905
HETATM 1092  C   UNK  0001      -6.737  62.572  80.952
HETATM 1093  C   UNK  0001      -7.673  62.024  80.063
HETATM 1094  C   UNK  0001      -5.036  66.833  81.312
HETATM 1095  C   UNK  0001      -4.832  65.623  81.983
HETATM 1096  N   UNK  0001      -3.934  64.725  81.510
HETATM 1097  C   UNK  0001      -3.214  64.967  80.394
HETATM 1098  C   UNK  0001      -3.412  66.145  79.666
HETATM 1099  C   UNK  0001      -4.284  67.145  80.158
HETATM 1100  C   UNK  0001      -4.456  68.432  79.373
HETATM 1101  C   UNK  0001      -5.323  69.490  79.675
HETATM 1102  O   UNK  0001      -6.164  69.439  80.744
HETATM 1103  C   UNK  0001      -7.176  68.515  80.933
HETATM 1104  Se  UNK  0001      -3.577  68.757  77.859
HETATM 1105  C   UNK  0001      -6.444  72.280  79.997
HETATM 1106  O   UNK  0001      -6.017  71.675  78.834
HETATM 1107  C   UNK  0001      -5.265  70.547  78.758
HETATM 1108  C   UNK  0001      -4.355  70.337  77.717
HETATM 1109  C   UNK  0001      -4.068  71.273  76.563
HETATM 1110  C   UNK  0001      -3.049  70.948  75.636
HETATM 1111  C   UNK  0001      -2.788  71.776  74.549
HETATM 1112  N   UNK  0001      -3.418  72.974  74.435
HETATM 1113  C   UNK  0001      -4.361  73.356  75.334
HETATM 1114  C   UNK  0001      -4.692  72.535  76.412
HETATM 1115  C   UNK  0001      -6.622  73.267  71.257
HETATM 1116  C   UNK  0001      -5.667  73.770  72.137
HETATM 1117  N   UNK  0001      -4.367  73.369  72.042
HETATM 1118  C   UNK  0001      -3.972  72.464  71.115
HETATM 1119  C   UNK  0001      -4.890  71.968  70.188
HETATM 1120  C   UNK  0001      -6.259  72.305  70.283
HETATM 1121  C   UNK  0001      -7.240  71.719  69.289
HETATM 1122  C   UNK  0001      -8.610  71.999  69.185
HETATM 1123  O   UNK  0001      -9.221  72.847  70.046
HETATM 1124  C   UNK  0001     -10.234  72.509  70.926
HETATM 1125  Se  UNK  0001      -6.953  70.477  67.814
HETATM 1126  C   UNK  0001     -11.177  72.541  67.303
HETATM 1127  O   UNK  0001     -10.572  71.426  67.852
HETATM 1128  C   UNK  0001      -9.253  71.311  68.145
HETATM 1129  C   UNK  0001      -8.399  70.496  67.398
HETATM 1130  C   UNK  0001      -8.782  69.623  66.225
HETATM 1131  C   UNK  0001      -7.782  68.859  65.572
HETATM 1132  C   UNK  0001      -8.113  68.025  64.503
HETATM 1133  N   UNK  0001      -9.380  68.025  64.002
HETATM 1134  C   UNK  0001     -10.361  68.763  64.579
HETATM 1135  C   UNK  0001     -10.088  69.572  65.686
HETATM 1136  C   UNK  0001     -12.100  63.833  65.004
HETATM 1137  C   UNK  0001     -11.597  64.884  64.238
HETATM 1138  N   UNK  0001     -10.260  65.082  64.134
HETATM 1139  C   UNK  0001      -9.374  64.247  64.749
HETATM 1140  C   UNK  0001      -9.833  63.222  65.572
HETATM 1141  C   UNK  0001     -11.221  62.941  65.667
HETATM 1142  C   UNK  0001     -11.693  61.788  66.527
HETATM 1143  C   UNK  0001     -13.018  61.412  66.773
HETATM 1144  O   UNK  0001     -14.062  62.088  66.234
HETATM 1145  C   UNK  0001     -15.101  62.661  66.944
HETATM 1146  Se  UNK  0001     -10.775  60.667  67.464
HETATM 1147  C   UNK  0001     -15.266  59.202  67.161
HETATM 1148  O   UNK  0001     -14.317  59.744  67.994
HETATM 1149  C   UNK  0001     -13.139  60.285  67.606
HETATM 1150  C   UNK  0001     -11.909  59.756  68.012
HETATM 1151  C   UNK  0001     -11.693  58.552  68.911
HETATM 1152  C   UNK  0001     -10.374  58.119  69.185
HETATM 1153  C   UNK  0001     -10.151  57.043  70.046
HETATM 1154  N   UNK  0001     -11.196  56.323  70.519
HETATM 1155  C   UNK  0001     -12.476  56.667  70.245
HETATM 1156  C   UNK  0001     -12.750  57.775  69.431
HETATM 1157  C   UNK  0001     -12.667  58.157  55.366
HETATM 1158  C   UNK  0001     -12.419  57.017  54.600
HETATM 1159  N   UNK  0001     -11.221  56.380  54.685
HETATM 1160  C   UNK  0001     -10.253  56.807  55.536
HETATM 1161  C   UNK  0001     -10.438  57.979  56.274
HETATM 1162  C   UNK  0001     -11.680  58.648  56.255
HETATM 1163  C   UNK  0001     -11.878  59.890  57.106
HETATM 1164  C   UNK  0001     -13.018  60.693  57.172
HETATM 1165  O   UNK  0001     -14.120  60.425  56.435
HETATM 1166  C   UNK  0001     -14.610  61.196  55.394
HETATM 1167  Se  UNK  0001     -10.521  60.540  58.194
HETATM 1168  C   UNK  0001     -15.031  62.470  58.998
HETATM 1169  O   UNK  0001     -13.865  62.693  58.289
HETATM 1170  C   UNK  0001     -12.897  61.776  58.062
HETATM 1171  C   UNK  0001     -11.661  61.833  58.714
HETATM 1172  C   UNK  0001     -11.190  62.890  59.689
HETATM 1173  C   UNK  0001      -9.916  62.776  60.284
HETATM 1174  C   UNK  0001      -9.444  63.769  61.145
HETATM 1175  N   UNK  0001     -10.266  64.776  61.533
HETATM 1176  C   UNK  0001     -11.521  64.903  61.032
HETATM 1177  C   UNK  0001     -12.005  63.973  60.105
HETATM 1178  C   UNK  0001     -10.935  45.596  59.717
HETATM 1179  C   UNK  0001     -10.323  44.698  60.597
HETATM 1180  N   UNK  0001      -9.094  44.972  61.107
HETATM 1181  C   UNK  0001      -8.444  46.124  60.805
HETATM 1182  C   UNK  0001      -8.986  47.010  59.868
HETATM 1183  C   UNK  0001     -10.285  46.793  59.348
HETATM 1184  C   UNK  0001     -10.890  47.819  58.412
HETATM 1185  C   UNK  0001     -12.132  47.736  57.768
HETATM 1186  O   UNK  0001     -12.948  46.672  57.929
HETATM 1187  C   UNK  0001     -13.464  45.889  56.917
HETATM 1188  Se  UNK  0001     -10.075  49.265  57.816
HETATM 1189  C   UNK  0001     -14.763  48.373  56.501
HETATM 1190  O   UNK  0001     -13.546  48.991  56.217
HETATM 1191  C   UNK  0001     -12.406  48.832  56.936
HETATM 1192  C   UNK  0001     -11.393  49.800  56.917
HETATM 1193  C   UNK  0001     -11.374  51.087  56.113
HETATM 1194  C   UNK  0001     -10.285  51.979  56.264
HETATM 1195  C   UNK  0001     -10.221  53.138  55.489
HETATM 1196  N   UNK  0001     -11.266  53.495  54.704
HETATM 1197  C   UNK  0001     -12.355  52.698  54.571
HETATM 1198  C   UNK  0001     -12.438  51.488  55.271
HETATM 1199  C   UNK  0001     -12.139  51.641  69.838
HETATM 1200  C   UNK  0001     -11.992  52.800  70.604
HETATM 1201  N   UNK  0001     -10.820  53.482  70.595
HETATM 1202  C   UNK  0001      -9.782  53.093  69.819
HETATM 1203  C   UNK  0001      -9.865  51.921  69.072
HETATM 1204  C   UNK  0001     -11.081  51.201  69.006
HETATM 1205  C   UNK  0001     -11.164  49.946  68.164
HETATM 1206  C   UNK  0001     -12.266  49.099  68.012
HETATM 1207  O   UNK  0001     -13.425  49.322  68.675
HETATM 1208  C   UNK  0001     -14.056  48.424  69.526
HETATM 1209  Se  UNK  0001      -9.756  49.456  67.237
HETATM 1210  C   UNK  0001     -14.215  47.258  66.386
HETATM 1211  O   UNK  0001     -12.941  47.042  66.877
HETATM 1212  C   UNK  0001     -12.030  48.010  67.161
HETATM 1213  C   UNK  0001     -10.737  47.972  66.631
HETATM 1214  C   UNK  0001     -10.151  46.908  65.733
HETATM 1215  C   UNK  0001      -8.833  47.055  65.241
HETATM 1216  C   UNK  0001      -8.272  46.080  64.418
HETATM 1217  N   UNK  0001      -9.024  45.042  63.973
HETATM 1218  C   UNK  0001     -10.310  44.889  64.371
HETATM 1219  C   UNK  0001     -10.903  45.812  65.241
HETATM 1220  C   UNK  0001      -7.833  40.691  65.421
HETATM 1221  C   UNK  0001      -8.285  41.589  64.446
HETATM 1222  N   UNK  0001      -7.520  42.646  64.087
HETATM 1223  C   UNK  0001      -6.297  42.857  64.636
HETATM 1224  C   UNK  0001      -5.832  42.029  65.657
HETATM 1225  C   UNK  0001      -6.571  40.876  66.026
HETATM 1226  C   UNK  0001      -6.023  39.965  67.114
HETATM 1227  C   UNK  0001      -6.635  38.818  67.625
HETATM 1228  O   UNK  0001      -7.864  38.417  67.208
HETATM 1229  C   UNK  0001      -9.049  38.627  67.880
HETATM 1230  Se  UNK  0001      -4.151  40.347  68.041
HETATM 1231  C   UNK  0001      -6.189  35.741  68.694
HETATM 1232  O   UNK  0001      -6.240  37.022  69.233
HETATM 1233  C   UNK  0001      -5.871  38.162  68.599
HETATM 1234  C   UNK  0001      -4.641  38.780  68.864
HETATM 1235  C   UNK  0001      -3.590  38.328  69.857
HETATM 1236  C   UNK  0001      -2.380  39.054  69.961
HETATM 1237  C   UNK  0001      -1.418  38.684  70.907
HETATM 1238  N   UNK  0001      -1.577  37.550  71.635
HETATM 1239  C   UNK  0001      -2.705  36.799  71.531
HETATM 1240  C   UNK  0001      -3.718  37.162  70.642
HETATM 1241  C   UNK  0001      -2.087  38.786  76.261
HETATM 1242  C   UNK  0001      -1.641  38.079  75.145
HETATM 1243  N   UNK  0001      -0.851  38.672  74.218
HETATM 1244  C   UNK  0001      -0.450  39.958  74.359
HETATM 1245  C   UNK  0001      -0.915  40.729  75.438
HETATM 1246  C   UNK  0001      -1.692  40.130  76.459
HETATM 1247  C   UNK  0001      -2.131  40.965  77.642
HETATM 1248  C   UNK  0001      -2.947  40.557  78.701
HETATM 1249  O   UNK  0001      -3.456  39.302  78.758
HETATM 1250  C   UNK  0001      -4.692  38.958  79.269
HETATM 1251  Se  UNK  0001      -1.666  42.640  78.030
HETATM 1252  C   UNK  0001      -3.705  40.462  81.756
HETATM 1253  O   UNK  0001      -3.940  41.404  80.763
HETATM 1254  C   UNK  0001      -3.195  41.564  79.647
HETATM 1255  C   UNK  0001      -2.584  42.787  79.344
HETATM 1256  C   UNK  0001      -2.673  44.073  80.139
HETATM 1257  C   UNK  0001      -1.953  45.207  79.704
HETATM 1258  C   UNK  0001      -2.049  46.411  80.404
HETATM 1259  N   UNK  0001      -2.730  46.468  81.577
HETATM 1260  C   UNK  0001      -3.399  45.392  82.059
HETATM 1261  C   UNK  0001      -3.374  44.175  81.359
HETATM 1262  C   UNK  0001       7.366  35.034  81.038
HETATM 1263  C   UNK  0001       8.596  35.232  81.671
HETATM 1264  N   UNK  0001       9.494  36.111  81.160
HETATM 1265  C   UNK  0001       9.220  36.837  80.044
HETATM 1266  C   UNK  0001       8.022  36.640  79.354
HETATM 1267  C   UNK  0001       7.029  35.780  79.884
HETATM 1268  C   UNK  0001       5.716  35.608  79.136
HETATM 1269  C   UNK  0001       4.659  34.760  79.477
HETATM 1270  O   UNK  0001       4.735  33.932  80.546
HETATM 1271  C   UNK  0001       5.341  32.677  80.555
HETATM 1272  Se  UNK  0001       5.213  36.398  77.925
HETATM 1273  C   UNK  0001       1.621  34.041  79.827
HETATM 1274  O   UNK  0001       2.442  34.098  78.711
HETATM 1275  C   UNK  0001       3.576  34.824  78.588
HETATM 1276  C   UNK  0001       3.780  35.697  77.519
HETATM 1277  C   UNK  0001       2.812  35.983  76.384
HETATM 1278  C   UNK  0001       3.137  36.977  75.428
HETATM 1279  C   UNK  0001       2.277  37.238  74.359
HETATM 1280  N   UNK  0001       1.066  36.633  74.303
HETATM 1281  C   UNK  0001       0.684  35.716  75.230
HETATM 1282  C   UNK  0001       1.531  35.391  76.289
HETATM 1283  C   UNK  0001      10.137  44.921  89.115
HETATM 1284  C   UNK  0001       9.991  46.271  89.428
HETATM 1285  N   UNK  0001       9.927  47.201  88.434
HETATM 1286  C   UNK  0001      10.054  46.851  87.129
HETATM 1287  C   UNK  0001      10.118  45.500  86.770
HETATM 1288  C   UNK  0001      10.258  44.507  87.763
HETATM 1289  C   UNK  0001      10.367  43.054  87.347
HETATM 1290  C   UNK  0001      10.456  41.939  88.196
HETATM 1291  O   UNK  0001      10.405  42.067  89.545
HETATM 1292  C   UNK  0001      11.443  42.449  90.355
HETATM 1293  Se  UNK  0001      10.500  42.258  85.814
HETATM 1294  C   UNK  0001       9.768  38.996  89.030
HETATM 1295  O   UNK  0001      10.666  39.506  88.113
HETATM 1296  C   UNK  0001      10.583  40.723  87.517
HETATM 1297  C   UNK  0001      10.621  40.850  86.126
HETATM 1298  C   UNK  0001      10.749  39.735  85.105
HETATM 1299  C   UNK  0001      10.819  40.054  83.724
HETATM 1300  C   UNK  0001      10.883  39.041  82.768
HETATM 1301  N   UNK  0001      11.074  37.748  83.156
HETATM 1302  C   UNK  0001      11.010  37.398  84.471
HETATM 1303  C   UNK  0001      10.895  38.379  85.464
HETATM 1304  C   UNK  0001      -0.889  47.297  85.653
HETATM 1305  C   UNK  0001      -1.902  47.265  84.689
HETATM 1306  N   UNK  0001      -1.660  47.692  83.421
HETATM 1307  C   UNK  0001      -0.424  48.106  83.043
HETATM 1308  C   UNK  0001       0.601  48.201  83.979
HETATM 1309  C   UNK  0001       0.404  47.742  85.304
HETATM 1310  C   UNK  0001       1.544  47.825  86.306
HETATM 1311  C   UNK  0001       1.519  47.443  87.649
HETATM 1312  O   UNK  0001       0.404  46.914  88.217
HETATM 1313  C   UNK  0001      -0.169  47.354  89.399
HETATM 1314  Se  UNK  0001       3.557  48.437  86.221
HETATM 1315  C   UNK  0001       3.366  46.023  90.071
HETATM 1316  O   UNK  0001       2.965  47.297  89.607
HETATM 1317  C   UNK  0001       2.742  47.615  88.311
HETATM 1318  C   UNK  0001       3.748  48.157  87.498
HETATM 1319  C   UNK  0001       5.175  48.475  87.905
HETATM 1320  C   UNK  0001       6.054  49.061  86.968
HETATM 1321  C   UNK  0001       7.379  49.316  87.309
HETATM 1322  N   UNK  0001       7.806  49.138  88.586
HETATM 1323  C   UNK  0001       6.984  48.615  89.532
HETATM 1324  C   UNK  0001       5.665  48.284  89.220
HETATM 1325  C   UNK  0001       9.819  52.596  90.988
HETATM 1326  C   UNK  0001       9.991  51.284  90.544
HETATM 1327  N   UNK  0001      10.054  51.017  89.210
HETATM 1328  C   UNK  0001       9.927  51.998  88.283
HETATM 1329  C   UNK  0001       9.863  53.329  88.690
HETATM 1330  C   UNK  0001       9.691  53.654  90.052
HETATM 1331  C   UNK  0001       9.513  55.106  90.468
HETATM 1332  C   UNK  0001       9.430  55.603  91.773
HETATM 1333  O   UNK  0001       9.494  54.788  92.852
HETATM 1334  C   UNK  0001       8.417  54.425  93.637
HETATM 1335  Se  UNK  0001       9.417  56.590  89.172
HETATM 1336  C   UNK  0001       9.870  57.482  94.138
HETATM 1337  O   UNK  0001       9.150  57.712  92.975
HETATM 1338  C   UNK  0001       9.258  56.998  91.828
HETATM 1339  C   UNK  0001       9.220  57.616  90.572
HETATM 1340  C   UNK  0001       9.099  59.100  90.288
HETATM 1341  C   UNK  0001       9.035  59.546  88.955
HETATM 1342  C   UNK  0001       8.908  60.916  88.671
HETATM 1343  N   UNK  0001       8.780  61.807  89.683
HETATM 1344  C   UNK  0001       8.780  61.419  90.979
HETATM 1345  C   UNK  0001       8.940  60.068  91.310
HETATM 1346  C   UNK  0001       4.971  63.935  88.709
HETATM 1347  C   UNK  0001       6.328  63.769  88.993
HETATM 1348  N   UNK  0001       7.162  63.253  88.056
HETATM 1349  C   UNK  0001       6.704  62.865  86.836
HETATM 1350  C   UNK  0001       5.366  63.069  86.495
HETATM 1351  C   UNK  0001       4.449  63.546  87.460
HETATM 1352  C   UNK  0001       2.990  63.718  87.072
HETATM 1353  C   UNK  0001       1.971  64.241  87.876
HETATM 1354  O   UNK  0001       2.194  64.629  89.153
HETATM 1355  C   UNK  0001       1.773  63.967  90.288
HETATM 1356  Se  UNK  0001       2.474  63.597  85.843
HETATM 1357  C   UNK  0001      -0.615  65.961  88.368
HETATM 1358  O   UNK  0001      -0.431  64.699  87.820
HETATM 1359  C   UNK  0001       0.710  64.247  87.252
HETATM 1360  C   UNK  0001       0.729  63.757  85.937
HETATM 1361  C   UNK  0001      -0.456  63.604  85.010
HETATM 1362  C   UNK  0001      -0.246  63.132  83.686
HETATM 1363  C   UNK  0001      -1.329  62.948  82.825
HETATM 1364  N   UNK  0001      -2.571  63.349  83.194
HETATM 1365  C   UNK  0001      -2.807  63.865  84.433
HETATM 1366  C   UNK  0001      -1.768  64.005  85.351
HETATM 1367  C   UNK  0001       7.971  74.159  85.247
HETATM 1368  C   UNK  0001       7.952  75.216  84.329
HETATM 1369  N   UNK  0001       8.080  74.974  83.005
HETATM 1370  C   UNK  0001       8.271  73.726  82.523
HETATM 1371  C   UNK  0001       8.271  72.630  83.393
HETATM 1372  C   UNK  0001       8.150  72.828  84.793
HETATM 1373  C   UNK  0001       8.290  71.649  85.729
HETATM 1374  C   UNK  0001       8.112  71.649  87.120
HETATM 1375  O   UNK  0001       7.889  72.802  87.801
HETATM 1376  C   UNK  0001       8.583  73.222  88.926
HETATM 1377  Se  UNK  0001       8.589  70.668  85.776
HETATM 1378  C   UNK  0001       7.194  69.267  89.598
HETATM 1379  O   UNK  0001       8.105  70.133  89.040
HETATM 1380  C   UNK  0001       8.239  70.381  87.709
HETATM 1381  C   UNK  0001       8.430  69.350  86.789
HETATM 1382  C   UNK  0001       8.570  67.872  87.091
HETATM 1383  C   UNK  0001       8.844  66.967  86.041
HETATM 1384  C   UNK  0001       8.908  65.598  86.287
HETATM 1385  N   UNK  0001       8.908  65.133  87.564
HETATM 1386  C   UNK  0001       8.653  65.973  88.614
HETATM 1387  C   UNK  0001       8.526  67.343  88.406
HETATM 1388  C   UNK  0001      -1.437  76.802  76.119
HETATM 1389  C   UNK  0001      -2.329  76.242  75.192
HETATM 1390  N   UNK  0001      -2.068  75.032  74.634
HETATM 1391  C   UNK  0001      -0.953  74.331  74.965
HETATM 1392  C   UNK  0001      -0.004  74.879  75.835
HETATM 1393  C   UNK  0001      -0.265  76.108  76.488
HETATM 1394  C   UNK  0001       0.741  76.650  77.481
HETATM 1395  C   UNK  0001       0.671  77.866  78.171
HETATM 1396  O   UNK  0001      -0.367  78.720  77.992
HETATM 1397  C   UNK  0001      -0.564  79.535  76.894
HETATM 1398  Se  UNK  0001       2.219  75.955  77.803
HETATM 1399  C   UNK  0001       1.054  79.682  80.706
HETATM 1400  O   UNK  0001       1.945  79.223  79.751
HETATM 1401  C   UNK  0001       1.780  78.115  78.994
HETATM 1402  C   UNK  0001       2.716  77.076  79.004
HETATM 1403  C   UNK  0001       3.997  77.013  79.808
HETATM 1404  C   UNK  0001       4.837  75.879  79.704
HETATM 1405  C   UNK  0001       6.029  75.802  80.423
HETATM 1406  N   UNK  0001       6.392  76.822  81.246
HETATM 1407  C   UNK  0001       5.621  77.930  81.387
HETATM 1408  C   UNK  0001       8.583  80.656  80.706
HETATM 1409  C   UNK  0001       8.233  79.592  81.548
HETATM 1410  N   UNK  0001       8.691  78.338  81.283
HETATM 1411  C   UNK  0001       9.462  78.076  80.205
HETATM 1412  C   UNK  0001       9.882  79.115  79.373
HETATM 1413  C   UNK  0001       9.386  80.427  79.562
HETATM 1414  C   UNK  0001       9.819  81.535  78.625
HETATM 1415  C   UNK  0001       9.475  82.886  78.701
HETATM 1416  O   UNK  0001       8.666  83.364  79.685
HETATM 1417  C   UNK  0001       7.513  84.090  79.496
HETATM 1418  Se  UNK  0001      10.819  81.433  76.932
HETATM 1419  C   UNK  0001      10.373  85.982  78.351
HETATM 1420  O   UNK  0001       9.844  85.007  77.547
HETATM 1421  C   UNK  0001      10.029  83.669  77.680
HETATM 1422  C   UNK  0001      10.819  82.949  76.781
HETATM 1423  C   UNK  0001      11.602  83.497  75.608
HETATM 1424  C   UNK  0001      12.424  82.631  74.851
HETATM 1425  C   UNK  0001      13.125  83.115  73.735
HETATM 1426  N   UNK  0001      13.099  84.434  73.432
HETATM 1427  C   UNK  0001      12.367  85.313  74.170
HETATM 1428  C   UNK  0001      11.628  84.873  75.268
HETATM 1429  C   UNK  0001       0.633  82.230  65.619
HETATM 1430  C   UNK  0001       1.455  82.701  64.598
HETATM 1431  N   UNK  0001       2.430  81.911  64.078
HETATM 1432  C   UNK  0001       2.621  80.644  64.513
HETATM 1433  C   UNK  0001       1.869  80.153  65.591
HETATM 1434  C   UNK  0001       0.812  80.917  66.130
HETATM 1435  C   UNK  0001      -0.010  80.351  67.265
HETATM 1436  C   UNK  0001      -1.080  80.975  67.918
HETATM 1437  O   UNK  0001      -1.463  82.236  67.615
HETATM 1438  C   UNK  0001      -0.966  83.389  68.221
HETATM 1439  Se  UNK  0001       0.117  78.822  67.767
HETATM 1440  C   UNK  0001      -4.068  80.605  69.214
HETATM 1441  O   UNK  0001      -2.756  80.542  69.649
HETATM 1442  C   UNK  0001      -1.698  80.166  68.892
HETATM 1443  C   UNK  0001      -1.119  78.898  69.015
HETATM 1444  C   UNK  0001      -1.545  77.796  69.961
HETATM 1445  C   UNK  0001      -0.877  76.548  69.923
HETATM 1446  C   UNK  0001      -1.227  75.535  70.822
HETATM 1447  N   UNK  0001      -2.291  75.688  71.645
HETATM 1448  C   UNK  0001      -2.991  76.847  71.683
HETATM 1449  C   UNK  0001      -2.641  77.911  70.850
HETATM 1450  C   UNK  0001      -9.858  69.426  59.925
HETATM 1451  C   UNK  0001     -10.177  68.451  60.871
HETATM 1452  N   UNK  0001      -9.259  67.509  61.221
HETATM 1453  C   UNK  0001      -8.024  67.489  60.663
HETATM 1454  C   UNK  0001      -7.680  68.419  59.679
HETATM 1455  C   UNK  0001      -8.578  69.458  59.329
HETATM 1456  C   UNK  0001      -8.170  70.471  58.279
HETATM 1457  C   UNK  0001      -8.947  71.515  57.778
HETATM 1458  O   UNK  0001     -10.215  71.732  58.203
HETATM 1459  C   UNK  0001     -11.362  71.496  57.466
HETATM 1460  Se  UNK  0001      -6.316  70.413  57.513
HETATM 1461  C   UNK  0001      -9.183  74.560  56.804
HETATM 1462  O   UNK  0001      -8.833  73.375  56.189
HETATM 1463  C   UNK  0001      -8.291  72.292  56.813
HETATM 1464  C   UNK  0001      -6.985  71.878  56.539
HETATM 1465  C   UNK  0001      -6.004  72.509  55.574
HETATM 1466  C   UNK  0001      -4.699  71.987  55.470
HETATM 1467  C   UNK  0001      -3.794  72.522  54.552
HETATM 1468  N   UNK  0001      -4.119  73.637  53.843
HETATM 1469  C   UNK  0001      -5.348  74.203  53.947
HETATM 1470  C   UNK  0001      -6.304  73.668  54.817
HETATM 1471  C   UNK  0001      -7.833  62.094  45.282
HETATM 1472  C   UNK  0001      -6.845  62.636  44.460
HETATM 1473  N   UNK  0001      -5.546  62.266  44.601
HETATM 1474  C   UNK  0001      -5.176  61.342  45.528
HETATM 1475  C   UNK  0001      -6.119  60.833  46.427
HETATM 1476  C   UNK  0001      -7.495  61.139  46.266
HETATM 1477  C   UNK  0001      -8.508  60.533  47.222
HETATM 1478  C   UNK  0001      -9.884  60.763  47.240
HETATM 1479  O   UNK  0001     -10.470  61.661  46.399
HETATM 1480  C   UNK  0001     -11.183  62.776  46.786
HETATM 1481  Se  UNK  0001      -8.100  59.839  48.451
HETATM 1482  C   UNK  0001     -12.871  59.584  47.486
HETATM 1483  O   UNK  0001     -11.916  60.037  48.385
HETATM 1484  C   UNK  0001     -10.572  59.998  48.196
HETATM 1485  C   UNK  0001      -9.750  59.151  48.934
HETATM 1486  C   UNK  0001     -10.183  58.138  49.974
HETATM 1487  C   UNK  0001      -9.208  57.380  50.665
HETATM 1488  C   UNK  0001      -9.591  56.412  51.592
HETATM 1489  N   UNK  0001     -10.890  56.297  51.961
HETATM 1490  C   UNK  0001     -11.858  57.043  51.365
HETATM 1491  C   UNK  0001     -11.534  57.966  50.371
HETATM 1492  C   UNK  0001      21.438  49.278  91.225
HETATM 1493  C   UNK  0001      22.788  49.392  90.884
HETATM 1494  N   UNK  0001      23.157  49.775  89.636
HETATM 1495  C   UNK  0001      22.234  50.042  88.680
HETATM 1496  C   UNK  0001      20.871  50.010  88.983
HETATM 1497  C   UNK  0001      20.438  49.552  90.251
HETATM 1498  C   UNK  0001      18.953  49.469  90.544
HETATM 1499  C   UNK  0001      18.355  49.099  91.755
HETATM 1500  O   UNK  0001      19.093  48.813  92.861
HETATM 1501  C   UNK  0001      18.909  47.736  93.703
HETATM 1502  Se  UNK  0001      17.635  49.966  89.295
HETATM 1503  C   UNK  0001      15.787  49.609  93.788
HETATM 1504  O   UNK  0001      16.150  48.762  92.757
HETATM 1505  C   UNK  0001      16.953  49.087  91.707
HETATM 1506  C   UNK  0001      16.424  49.437  90.459
HETATM 1507  C   UNK  0001      14.966  49.443  90.061
HETATM 1508  C   UNK  0001      14.609  49.813  88.737
HETATM 1509  C   UNK  0001      13.271  49.775  88.340
HETATM 1510  N   UNK  0001      12.290  49.564  89.248
HETATM 1511  C   UNK  0001      12.583  49.233  90.534
HETATM 1512  C   UNK  0001      13.915  49.169  90.960
HETATM 1513  Pd  UNK  0001     -10.801  55.023  71.928
HETATM 1514  Pd  UNK  0001      -3.087  48.341  82.333
HETATM 1515  Pd  UNK  0001      -4.119  62.954  82.069
HETATM 1516  Pd  UNK  0001      -3.087  74.541  73.007
HETATM 1517  Pd  UNK  0001      -9.884  66.438  62.592
HETATM 1518  Pd  UNK  0001     -10.833  55.055  53.238
HETATM 1519  Pd  UNK  0001      -8.355  43.965  62.838
HETATM 1520  Pd  UNK  0001      -0.252  37.130  73.149
HETATM 1521  Pd  UNK  0001      11.316  36.181  82.296
HETATM 1522  Pd  UNK  0001      10.074  49.265  89.002
HETATM 1523  Pd  UNK  0001       8.895  63.865  89.314
HETATM 1524  Pd  UNK  0001       8.213  76.847  82.182
HETATM 1525  C   UNK  0001      14.838  35.850  84.348
HETATM 1526  C   UNK  0001      13.481  35.913  83.998
HETATM 1527  N   UNK  0001      13.093  36.595  82.891
HETATM 1528  C   UNK  0001      13.991  37.251  82.106
HETATM 1529  C   UNK  0001      15.354  37.168  82.390
HETATM 1530  C   UNK  0001      15.807  36.525  83.563
HETATM 1531  C   UNK  0001      17.291  36.474  83.866
HETATM 1532  C   UNK  0001      17.909  35.837  84.944
HETATM 1533  O   UNK  0001      17.195  35.124  85.852
HETATM 1534  C   UNK  0001      17.507  33.837  86.278
HETATM 1535  Se  UNK  0001      18.463  37.162  83.241
HETATM 1536  C   UNK  0001      19.762  35.187  87.224
HETATM 1537  O   UNK  0001      20.119  35.461  85.918
HETATM 1538  C   UNK  0001      19.304  35.971  84.963
HETATM 1539  C   UNK  0001      19.807  36.716  83.885
HETATM 1540  C   UNK  0001      21.266  37.009  83.591
HETATM 1541  C   UNK  0001      21.603  37.805  82.466
HETATM 1542  C   UNK  0001      22.941  38.041  82.144
HETATM 1543  N   UNK  0001      23.922  37.646  82.996
HETATM 1544  C   UNK  0001      23.648  36.913  84.102
HETATM 1545  C   UNK  0001      22.329  36.582  84.424
HETATM 1546  C   UNK  0001      40.643  65.515  80.546
HETATM 1547  C   UNK  0001      39.567  65.973  81.302
HETATM 1548  N   UNK  0001      38.299  65.604  80.981
HETATM 1549  C   UNK  0001      38.044  64.808  79.912
HETATM 1550  C   UNK  0001      39.095  64.292  79.155
HETATM 1551  C   UNK  0001      40.427  64.687  79.411
HETATM 1552  C   UNK  0001      41.554  64.132  78.559
HETATM 1553  C   UNK  0001      42.917  64.387  78.711
HETATM 1554  O   UNK  0001      43.395  65.190  79.694
HETATM 1555  C   UNK  0001      44.300  66.215  79.524
HETATM 1556  Se  UNK  0001      41.013  63.279  77.074
HETATM 1557  C   UNK  0001      45.943  63.279  78.644
HETATM 1558  O   UNK  0001      45.070  63.801  77.708
HETATM 1559  C   UNK  0001      43.720  63.725  77.765
HETATM 1560  C   UNK  0001      42.994  62.948  76.857
HETATM 1561  C   UNK  0001      43.554  62.088  75.740
HETATM 1562  C   UNK  0001      42.675  61.291  74.965
HETATM 1563  C   UNK  0001      43.166  60.514  73.915
HETATM 1564  N   UNK  0001      44.503  60.438  73.688
HETATM 1565  C   UNK  0001      45.389  61.139  74.445
HETATM 1566  C   UNK  0001      44.937  61.948  75.495
HETATM 1567  C   UNK  0001      38.127  54.749  84.585
HETATM 1568  C   UNK  0001      38.057  53.405  84.197
HETATM 1569  N   UNK  0001      37.738  53.081  82.920
HETATM 1570  C   UNK  0001      37.509  54.036  81.983
HETATM 1571  C   UNK  0001      37.490  55.380  82.343
HETATM 1572  C   UNK  0001      37.872  55.775  83.648
HETATM 1573  C   UNK  0001      37.930  57.253  83.989
HETATM 1574  C   UNK  0001      38.235  57.807  85.237
HETATM 1575  O   UNK  0001      38.503  57.030  86.316
HETATM 1576  C   UNK  0001      38.274  57.355  87.640
HETATM 1577  Se  UNK  0001      37.254  58.565  82.939
HETATM 1578  C   UNK  0001      39.662  59.967  87.044
HETATM 1579  O   UNK  0001      38.471  59.979  86.344
HETATM 1580  C   UNK  0001      38.203  59.208  85.256
HETATM 1581  C   UNK  0001      37.885  59.782  84.017
HETATM 1582  C   UNK  0001      37.764  61.260  83.705
HETATM 1583  C   UNK  0001      37.509  61.667  82.371
HETATM 1584  C   UNK  0001      37.382  63.024  82.059
HETATM 1585  N   UNK  0001      37.579  63.967  83.014
HETATM 1586  C   UNK  0001      37.885  63.623  84.291
HETATM 1587  C   UNK  0001      38.000  62.279  84.651
HETATM 1588  C   UNK  0001      44.905  56.227  74.691
HETATM 1589  C   UNK  0001      45.172  57.125  73.650
HETATM 1590  N   UNK  0001      44.166  57.871  73.120
HETATM 1591  C   UNK  0001      42.898  57.775  73.574
HETATM 1592  C   UNK  0001      42.573  56.826  74.558
HETATM 1593  C   UNK  0001      43.592  56.074  75.182
HETATM 1594  C   UNK  0001      43.229  55.119  76.308
HETATM 1595  C   UNK  0001      44.096  54.259  76.989
HETATM 1596  O   UNK  0001      45.421  54.202  76.696
HETATM 1597  C   UNK  0001      46.249  53.119  76.980
HETATM 1598  Se  UNK  0001      41.713  54.743  76.970
HETATM 1599  C   UNK  0001      45.274  52.838  79.477
HETATM 1600  O   UNK  0001      44.102  52.609  78.786
HETATM 1601  C   UNK  0001      43.465  53.501  77.982
HETATM 1602  C   UNK  0001      42.102  53.768  78.124
HETATM 1603  C   UNK  0001      41.146  53.157  79.127
HETATM 1604  C   UNK  0001      39.777  53.501  79.089
HETATM 1605  C   UNK  0001      38.885  52.972  80.025
HETATM 1606  N   UNK  0001      39.305  52.023  80.905
HETATM 1607  C   UNK  0001      40.605  51.628  80.952
HETATM 1608  C   UNK  0001      41.541  52.176  80.063
HETATM 1609  C   UNK  0001      38.904  47.367  81.312
HETATM 1610  C   UNK  0001      38.700  48.577  81.983
HETATM 1611  N   UNK  0001      37.802  49.475  81.510
HETATM 1612  C   UNK  0001      37.082  49.233  80.394
HETATM 1613  C   UNK  0001      37.280  48.055  79.666
HETATM 1614  C   UNK  0001      38.152  47.055  80.158
HETATM 1615  C   UNK  0001      38.324  45.768  79.373
HETATM 1616  C   UNK  0001      39.191  44.710  79.675
HETATM 1617  O   UNK  0001      40.032  44.761  80.744
HETATM 1618  C   UNK  0001      41.044  45.685  80.933
HETATM 1619  Se  UNK  0001      37.445  45.443  77.859
HETATM 1620  C   UNK  0001      40.312  41.920  79.997
HETATM 1621  O   UNK  0001      39.885  42.525  78.834
HETATM 1622  C   UNK  0001      39.133  43.653  78.758
HETATM 1623  C   UNK  0001      38.223  43.863  77.717
HETATM 1624  C   UNK  0001      37.936  42.927  76.563
HETATM 1625  C   UNK  0001      36.917  43.252  75.636
HETATM 1626  C   UNK  0001      36.656  42.424  74.549
HETATM 1627  N   UNK  0001      37.286  41.226  74.435
HETATM 1628  C   UNK  0001      38.229  40.844  75.334
HETATM 1629  C   UNK  0001      38.560  41.665  76.412
HETATM 1630  C   UNK  0001      40.490  40.933  71.257
HETATM 1631  C   UNK  0001      39.535  40.430  72.137
HETATM 1632  N   UNK  0001      38.235  40.831  72.042
HETATM 1633  C   UNK  0001      37.840  41.736  71.115
HETATM 1634  C   UNK  0001      38.758  42.232  70.188
HETATM 1635  C   UNK  0001      40.127  41.895  70.283
HETATM 1636  C   UNK  0001      41.108  42.481  69.289
HETATM 1637  C   UNK  0001      42.478  42.201  69.185
HETATM 1638  O   UNK  0001      43.089  41.353  70.046
HETATM 1639  C   UNK  0001      44.102  41.691  70.926
HETATM 1640  Se  UNK  0001      40.822  43.723  67.814
HETATM 1641  C   UNK  0001      45.045  41.659  67.303
HETATM 1642  O   UNK  0001      44.440  42.774  67.852
HETATM 1643  C   UNK  0001      43.121  42.889  68.145
HETATM 1644  C   UNK  0001      42.267  43.704  67.398
HETATM 1645  C   UNK  0001      42.650  44.577  66.225
HETATM 1646  C   UNK  0001      41.650  45.341  65.572
HETATM 1647  C   UNK  0001      41.981  46.175  64.503
HETATM 1648  N   UNK  0001      43.248  46.175  64.002
HETATM 1649  C   UNK  0001      44.229  45.437  64.579
HETATM 1650  C   UNK  0001      43.956  44.628  65.686
HETATM 1651  C   UNK  0001      45.968  50.367  65.004
HETATM 1652  C   UNK  0001      45.465  49.316  64.238
HETATM 1653  N   UNK  0001      44.128  49.118  64.134
HETATM 1654  C   UNK  0001      43.242  49.953  64.749
HETATM 1655  C   UNK  0001      43.701  50.978  65.572
HETATM 1656  C   UNK  0001      45.089  51.259  65.667
HETATM 1657  C   UNK  0001      45.561  52.412  66.527
HETATM 1658  C   UNK  0001      46.886  52.788  66.773
HETATM 1659  O   UNK  0001      47.930  52.112  66.234
HETATM 1660  C   UNK  0001      48.969  51.539  66.944
HETATM 1661  Se  UNK  0001      44.644  53.533  67.464
HETATM 1662  C   UNK  0001      49.134  54.998  67.161
HETATM 1663  O   UNK  0001      48.185  54.456  67.994
HETATM 1664  C   UNK  0001      47.007  53.915  67.606
HETATM 1665  C   UNK  0001      45.777  54.444  68.012
HETATM 1666  C   UNK  0001      45.561  55.648  68.911
HETATM 1667  C   UNK  0001      44.242  56.081  69.185
HETATM 1668  C   UNK  0001      44.019  57.157  70.046
HETATM 1669  N   UNK  0001      45.064  57.877  70.519
HETATM 1670  C   UNK  0001      46.344  57.533  70.245
HETATM 1671  C   UNK  0001      46.618  56.425  69.431
HETATM 1672  C   UNK  0001      46.535  56.043  55.366
HETATM 1673  C   UNK  0001      46.287  57.183  54.600
HETATM 1674  N   UNK  0001      45.089  57.820  54.685
HETATM 1675  C   UNK  0001      44.121  57.393  55.536
HETATM 1676  C   UNK  0001      44.306  56.221  56.274
HETATM 1677  C   UNK  0001      45.548  55.552  56.255
HETATM 1678  C   UNK  0001      45.746  54.310  57.106
HETATM 1679  C   UNK  0001      46.886  53.507  57.172
HETATM 1680  O   UNK  0001      47.988  53.775  56.435
HETATM 1681  C   UNK  0001      48.478  53.004  55.394
HETATM 1682  Se  UNK  0001      44.389  53.660  58.194
HETATM 1683  C   UNK  0001      48.899  51.730  58.998
HETATM 1684  O   UNK  0001      47.733  51.507  58.289
HETATM 1685  C   UNK  0001      46.765  52.424  58.062
HETATM 1686  C   UNK  0001      45.529  52.367  58.714
HETATM 1687  C   UNK  0001      45.058  51.310  59.689
HETATM 1688  C   UNK  0001      43.784  51.424  60.284
HETATM 1689  C   UNK  0001      43.312  50.431  61.145
HETATM 1690  N   UNK  0001      44.134  49.424  61.533
HETATM 1691  C   UNK  0001      45.389  49.297  61.032
HETATM 1692  C   UNK  0001      45.873  50.227  60.105
HETATM 1693  C   UNK  0001      44.803  68.604  59.717
HETATM 1694  C   UNK  0001      44.191  69.502  60.597
HETATM 1695  N   UNK  0001      42.962  69.228  61.107
HETATM 1696  C   UNK  0001      42.312  68.076  60.805
HETATM 1697  C   UNK  0001      42.854  67.190  59.868
HETATM 1698  C   UNK  0001      44.153  67.407  59.348
HETATM 1699  C   UNK  0001      44.758  66.381  58.412
HETATM 1700  C   UNK  0001      46.000  66.464  57.768
HETATM 1701  O   UNK  0001      46.816  67.528  57.929
HETATM 1702  C   UNK  0001      47.332  68.311  56.917
HETATM 1703  Se  UNK  0001      43.943  64.935  57.816
HETATM 1704  C   UNK  0001      48.631  65.827  56.501
HETATM 1705  O   UNK  0001      47.414  65.209  56.217
HETATM 1706  C   UNK  0001      46.274  65.368  56.936
HETATM 1707  C   UNK  0001      45.261  64.400  56.917
HETATM 1708  C   UNK  0001      45.242  63.113  56.113
HETATM 1709  C   UNK  0001      44.153  62.221  56.264
HETATM 1710  C   UNK  0001      44.089  61.062  55.489
HETATM 1711  N   UNK  0001      45.134  60.705  54.704
HETATM 1712  C   UNK  0001      46.223  61.502  54.571
HETATM 1713  C   UNK  0001      46.306  62.712  55.271
HETATM 1714  C   UNK  0001      46.007  62.559  69.838
HETATM 1715  C   UNK  0001      45.860  61.400  70.604
HETATM 1716  N   UNK  0001      44.688  60.718  70.595
HETATM 1717  C   UNK  0001      43.650  61.107  69.819
HETATM 1718  C   UNK  0001      43.733  62.279  69.072
HETATM 1719  C   UNK  0001      44.949  62.999  69.006
HETATM 1720  C   UNK  0001      45.032  64.254  68.164
HETATM 1721  C   UNK  0001      46.134  65.101  68.012
HETATM 1722  O   UNK  0001      47.293  64.878  68.675
HETATM 1723  C   UNK  0001      47.924  65.776  69.526
HETATM 1724  Se  UNK  0001      43.624  64.744  67.237
HETATM 1725  C   UNK  0001      48.083  66.942  66.386
HETATM 1726  O   UNK  0001      46.809  67.158  66.877
HETATM 1727  C   UNK  0001      45.898  66.190  67.161
HETATM 1728  C   UNK  0001      44.605  66.228  66.631
HETATM 1729  C   UNK  0001      44.019  67.292  65.733
HETATM 1730  C   UNK  0001      42.701  67.145  65.241
HETATM 1731  C   UNK  0001      42.140  68.120  64.418
HETATM 1732  N   UNK  0001      42.892  69.158  63.973
HETATM 1733  C   UNK  0001      44.178  69.311  64.371
HETATM 1734  C   UNK  0001      44.771  68.388  65.241
HETATM 1735  C   UNK  0001      41.701  73.509  65.421
HETATM 1736  C   UNK  0001      42.153  72.611  64.446
HETATM 1737  N   UNK  0001      41.388  71.554  64.087
HETATM 1738  C   UNK  0001      40.165  71.343  64.636
HETATM 1739  C   UNK  0001      39.700  72.171  65.657
HETATM 1740  C   UNK  0001      40.439  73.324  66.026
HETATM 1741  C   UNK  0001      39.891  74.235  67.114
HETATM 1742  C   UNK  0001      40.503  75.382  67.625
HETATM 1743  O   UNK  0001      41.732  75.783  67.208
HETATM 1744  C   UNK  0001      42.917  75.573  67.880
HETATM 1745  Se  UNK  0001      38.019  73.853  68.041
HETATM 1746  C   UNK  0001      40.057  78.459  68.694
HETATM 1747  O   UNK  0001      40.108  77.178  69.233
HETATM 1748  C   UNK  0001      39.739  76.038  68.599
HETATM 1749  C   UNK  0001      38.509  75.420  68.864
HETATM 1750  C   UNK  0001      37.458  75.872  69.857
HETATM 1751  C   UNK  0001      36.248  75.146  69.961
HETATM 1752  C   UNK  0001      35.286  75.516  70.907
HETATM 1753  N   UNK  0001      35.445  76.650  71.635
HETATM 1754  C   UNK  0001      36.573  77.401  71.531
HETATM 1755  C   UNK  0001      37.586  77.038  70.642
HETATM 1756  C   UNK  0001      35.955  75.414  76.261
HETATM 1757  C   UNK  0001      35.509  76.121  75.145
HETATM 1758  N   UNK  0001      34.719  75.528  74.218
HETATM 1759  C   UNK  0001      34.318  74.242  74.359
HETATM 1760  C   UNK  0001      34.783  73.471  75.438
HETATM 1761  C   UNK  0001      35.560  74.070  76.459
HETATM 1762  C   UNK  0001      35.999  73.235  77.642
HETATM 1763  C   UNK  0001      36.815  73.643  78.701
HETATM 1764  O   UNK  0001      37.324  74.898  78.758
HETATM 1765  C   UNK  0001      38.560  75.242  79.269
HETATM 1766  Se  UNK  0001      35.534  71.560  78.030
HETATM 1767  C   UNK  0001      37.573  73.738  81.756
HETATM 1768  O   UNK  0001      37.808  72.796  80.763
HETATM 1769  C   UNK  0001      37.063  72.636  79.647
HETATM 1770  C   UNK  0001      36.452  71.413  79.344
HETATM 1771  C   UNK  0001      36.541  70.127  80.139
HETATM 1772  C   UNK  0001      35.821  68.993  79.704
HETATM 1773  C   UNK  0001      35.917  67.789  80.404
HETATM 1774  N   UNK  0001      36.598  67.732  81.577
HETATM 1775  C   UNK  0001      37.267  68.808  82.059
HETATM 1776  C   UNK  0001      37.242  70.025  81.359
HETATM 1777  C   UNK  0001      26.502  79.166  81.038
HETATM 1778  C   UNK  0001      25.272  78.968  81.671
HETATM 1779  N   UNK  0001      24.374  78.089  81.160
HETATM 1780  C   UNK  0001      24.648  77.363  80.044
HETATM 1781  C   UNK  0001      25.846  77.560  79.354
HETATM 1782  C   UNK  0001      26.839  78.420  79.884
HETATM 1783  C   UNK  0001      28.152  78.592  79.136
HETATM 1784  C   UNK  0001      29.209  79.440  79.477
HETATM 1785  O   UNK  0001      29.133  80.268  80.546
HETATM 1786  C   UNK  0001      28.527  81.523  80.555
HETATM 1787  Se  UNK  0001      28.655  77.803  77.925
HETATM 1788  C   UNK  0001      32.247  80.159  79.827
HETATM 1789  O   UNK  0001      31.426  80.102  78.711
HETATM 1790  C   UNK  0001      30.292  79.376  78.588
HETATM 1791  C   UNK  0001      30.088  78.503  77.519
HETATM 1792  C   UNK  0001      31.056  78.217  76.384
HETATM 1793  C   UNK  0001      30.731  77.223  75.428
HETATM 1794  C   UNK  0001      31.591  76.962  74.359
HETATM 1795  N   UNK  0001      32.802  77.567  74.303
HETATM 1796  C   UNK  0001      33.184  78.484  75.230
HETATM 1797  C   UNK  0001      32.337  78.809  76.289
HETATM 1798  C   UNK  0001      23.731  69.279  89.115
HETATM 1799  C   UNK  0001      23.877  67.929  89.428
HETATM 1800  N   UNK  0001      23.941  66.999  88.434
HETATM 1801  C   UNK  0001      23.814  67.349  87.129
HETATM 1802  C   UNK  0001      23.750  68.700  86.770
HETATM 1803  C   UNK  0001      23.610  69.693  87.763
HETATM 1804  C   UNK  0001      23.501  71.146  87.347
HETATM 1805  C   UNK  0001      23.412  72.261  88.196
HETATM 1806  O   UNK  0001      23.463  72.133  89.545
HETATM 1807  C   UNK  0001      22.425  71.751  90.355
HETATM 1808  Se  UNK  0001      23.368  71.942  85.814
HETATM 1809  C   UNK  0001      24.100  75.204  89.030
HETATM 1810  O   UNK  0001      23.202  74.694  88.113
HETATM 1811  C   UNK  0001      23.285  73.477  87.517
HETATM 1812  C   UNK  0001      23.247  73.350  86.126
HETATM 1813  C   UNK  0001      23.119  74.465  85.105
HETATM 1814  C   UNK  0001      23.049  74.146  83.724
HETATM 1815  C   UNK  0001      22.986  75.159  82.768
HETATM 1816  N   UNK  0001      22.794  76.452  83.156
HETATM 1817  C   UNK  0001      22.858  76.802  84.471
HETATM 1818  C   UNK  0001      22.973  75.821  85.464
HETATM 1819  C   UNK  0001      34.757  66.903  85.653
HETATM 1820  C   UNK  0001      35.770  66.935  84.689
HETATM 1821  N   UNK  0001      35.528  66.508  83.421
HETATM 1822  C   UNK  0001      34.292  66.094  83.043
HETATM 1823  C   UNK  0001      33.267  65.999  83.979
HETATM 1824  C   UNK  0001      33.464  66.458  85.304
HETATM 1825  C   UNK  0001      32.324  66.375  86.306
HETATM 1826  C   UNK  0001      32.349  66.757  87.649
HETATM 1827  O   UNK  0001      33.464  67.286  88.217
HETATM 1828  C   UNK  0001      34.037  66.846  89.399
HETATM 1829  Se  UNK  0001      30.311  65.763  86.221
HETATM 1830  C   UNK  0001      30.502  68.177  90.071
HETATM 1831  O   UNK  0001      30.903  66.903  89.607
HETATM 1832  C   UNK  0001      31.126  66.585  88.311
HETATM 1833  C   UNK  0001      30.120  66.043  87.498
HETATM 1834  C   UNK  0001      28.693  65.725  87.905
HETATM 1835  C   UNK  0001      27.814  65.139  86.968
HETATM 1836  C   UNK  0001      26.489  64.884  87.309
HETATM 1837  N   UNK  0001      26.062  65.063  88.586
HETATM 1838  C   UNK  0001      26.884  65.585  89.532
HETATM 1839  C   UNK  0001      28.203  65.916  89.220
HETATM 1840  C   UNK  0001      24.049  61.604  90.988
HETATM 1841  C   UNK  0001      23.877  62.916  90.544
HETATM 1842  N   UNK  0001      23.814  63.183  89.210
HETATM 1843  C   UNK  0001      23.941  62.202  88.283
HETATM 1844  C   UNK  0001      24.005  60.871  88.690
HETATM 1845  C   UNK  0001      24.177  60.546  90.052
HETATM 1846  C   UNK  0001      24.355  59.094  90.468
HETATM 1847  C   UNK  0001      24.438  58.597  91.773
HETATM 1848  O   UNK  0001      24.374  59.412  92.852
HETATM 1849  C   UNK  0001      25.451  59.775  93.637
HETATM 1850  Se  UNK  0001      24.451  57.610  89.172
HETATM 1851  C   UNK  0001      23.998  56.718  94.138
HETATM 1852  O   UNK  0001      24.718  56.488  92.975
HETATM 1853  C   UNK  0001      24.610  57.202  91.828
HETATM 1854  C   UNK  0001      24.648  56.584  90.572
HETATM 1855  C   UNK  0001      24.769  55.100  90.288
HETATM 1856  C   UNK  0001      24.833  54.654  88.955
HETATM 1857  C   UNK  0001      24.960  53.284  88.671
HETATM 1858  N   UNK  0001      25.088  52.393  89.683
HETATM 1859  C   UNK  0001      25.088  52.781  90.979
HETATM 1860  C   UNK  0001      24.928  54.132  91.310
HETATM 1861  C   UNK  0001      28.897  50.265  88.709
HETATM 1862  C   UNK  0001      27.540  50.431  88.993
HETATM 1863  N   UNK  0001      26.706  50.947  88.056
HETATM 1864  C   UNK  0001      27.164  51.335  86.836
HETATM 1865  C   UNK  0001      28.502  51.131  86.495
HETATM 1866  C   UNK  0001      29.419  50.654  87.460
HETATM 1867  C   UNK  0001      30.878  50.482  87.072
HETATM 1868  C   UNK  0001      31.897  49.959  87.876
HETATM 1869  O   UNK  0001      31.674  49.571  89.153
HETATM 1870  C   UNK  0001      32.095  50.233  90.288
HETATM 1871  Se  UNK  0001      31.394  50.603  85.843
HETATM 1872  C   UNK  0001      34.483  48.239  88.368
HETATM 1873  O   UNK  0001      34.299  49.501  87.820
HETATM 1874  C   UNK  0001      33.158  49.953  87.252
HETATM 1875  C   UNK  0001      33.139  50.443  85.937
HETATM 1876  C   UNK  0001      34.324  50.596  85.010
HETATM 1877  C   UNK  0001      34.114  51.068  83.686
HETATM 1878  C   UNK  0001      35.197  51.252  82.825
HETATM 1879  N   UNK  0001      36.439  50.851  83.194
HETATM 1880  C   UNK  0001      36.675  50.335  84.433
HETATM 1881  C   UNK  0001      35.636  50.195  85.351
HETATM 1882  C   UNK  0001      25.897  40.041  85.247
HETATM 1883  C   UNK  0001      25.916  38.984  84.329
HETATM 1884  N   UNK  0001      25.788  39.226  83.005
HETATM 1885  C   UNK  0001      25.597  40.474  82.523
HETATM 1886  C   UNK  0001      25.597  41.570  83.393
HETATM 1887  C   UNK  0001      25.718  41.372  84.793
HETATM 1888  C   UNK  0001      25.578  42.551  85.729
HETATM 1889  C   UNK  0001      25.756  42.551  87.120
HETATM 1890  O   UNK  0001      25.979  41.398  87.801
HETATM 1891  C   UNK  0001      25.285  40.978  88.926
HETATM 1892  Se  UNK  0001      25.279  43.532  85.776
HETATM 1893  C   UNK  0001      26.674  44.933  89.598
HETATM 1894  O   UNK  0001      25.763  44.067  89.040
HETATM 1895  C   UNK  0001      25.629  43.819  87.709
HETATM 1896  C   UNK  0001      25.438  44.850  86.789
HETATM 1897  C   UNK  0001      25.298  46.328  87.091
HETATM 1898  C   UNK  0001      25.024  47.233  86.041
HETATM 1899  C   UNK  0001      24.960  48.602  86.287
HETATM 1900  N   UNK  0001      24.960  49.067  87.564
HETATM 1901  C   UNK  0001      25.215  48.227  88.614
HETATM 1902  C   UNK  0001      25.342  46.857  88.406
HETATM 1903  C   UNK  0001      35.305  37.398  76.119
HETATM 1904  C   UNK  0001      36.197  37.958  75.192
HETATM 1905  N   UNK  0001      35.936  39.168  74.634
HETATM 1906  C   UNK  0001      34.821  39.869  74.965
HETATM 1907  C   UNK  0001      33.872  39.321  75.835
HETATM 1908  C   UNK  0001      34.133  38.092  76.488
HETATM 1909  C   UNK  0001      33.127  37.550  77.481
HETATM 1910  C   UNK  0001      33.197  36.334  78.171
HETATM 1911  O   UNK  0001      34.235  35.480  77.992
HETATM 1912  C   UNK  0001      34.432  34.665  76.894
HETATM 1913  Se  UNK  0001      31.649  38.245  77.803
HETATM 1914  C   UNK  0001      32.814  34.518  80.706
HETATM 1915  O   UNK  0001      31.923  34.977  79.751
HETATM 1916  C   UNK  0001      32.088  36.085  78.994
HETATM 1917  C   UNK  0001      31.152  37.124  79.004
HETATM 1918  C   UNK  0001      29.871  37.187  79.808
HETATM 1919  C   UNK  0001      29.031  38.321  79.704
HETATM 1920  C   UNK  0001      27.839  38.398  80.423
HETATM 1921  N   UNK  0001      27.476  37.378  81.246
HETATM 1922  C   UNK  0001      28.247  36.270  81.387
HETATM 1923  C   UNK  0001      25.285  33.544  80.706
HETATM 1924  C   UNK  0001      25.635  34.608  81.548
HETATM 1925  N   UNK  0001      25.177  35.862  81.283
HETATM 1926  C   UNK  0001      24.406  36.124  80.205
HETATM 1927  C   UNK  0001      23.986  35.085  79.373
HETATM 1928  C   UNK  0001      24.482  33.773  79.562
HETATM 1929  C   UNK  0001      24.049  32.665  78.625
HETATM 1930  C   UNK  0001      24.393  31.314  78.701
HETATM 1931  O   UNK  0001      25.202  30.836  79.685
HETATM 1932  C   UNK  0001      26.355  30.110  79.496
HETATM 1933  Se  UNK  0001      23.049  32.767  76.932
HETATM 1934  C   UNK  0001      23.495  28.218  78.351
HETATM 1935  O   UNK  0001      24.024  29.193  77.547
HETATM 1936  C   UNK  0001      23.839  30.531  77.680
HETATM 1937  C   UNK  0001      23.049  31.251  76.781
HETATM 1938  C   UNK  0001      22.266  30.703  75.608
HETATM 1939  C   UNK  0001      21.444  31.569  74.851
HETATM 1940  C   UNK  0001      20.743  31.085  73.735
HETATM 1941  N   UNK  0001      20.769  29.766  73.432
HETATM 1942  C   UNK  0001      21.501  28.887  74.170
HETATM 1943  C   UNK  0001      22.240  29.327  75.268
HETATM 1944  C   UNK  0001      33.235  31.970  65.619
HETATM 1945  C   UNK  0001      32.413  31.499  64.598
HETATM 1946  N   UNK  0001      31.438  32.289  64.078
HETATM 1947  C   UNK  0001      31.247  33.556  64.513
HETATM 1948  C   UNK  0001      31.999  34.047  65.591
HETATM 1949  C   UNK  0001      33.056  33.283  66.130
HETATM 1950  C   UNK  0001      33.878  33.850  67.265
HETATM 1951  C   UNK  0001      34.948  33.225  67.918
HETATM 1952  O   UNK  0001      35.331  31.964  67.615
HETATM 1953  C   UNK  0001      34.834  30.811  68.221
HETATM 1954  Se  UNK  0001      33.751  35.378  67.767
HETATM 1955  C   UNK  0001      37.936  33.595  69.214
HETATM 1956  O   UNK  0001      36.624  33.658  69.649
HETATM 1957  C   UNK  0001      35.566  34.034  68.892
HETATM 1958  C   UNK  0001      34.987  35.302  69.015
HETATM 1959  C   UNK  0001      35.413  36.404  69.961
HETATM 1960  C   UNK  0001      34.745  37.652  69.923
HETATM 1961  C   UNK  0001      35.095  38.665  70.822
HETATM 1962  N   UNK  0001      36.159  38.512  71.645
HETATM 1963  C   UNK  0001      36.859  37.353  71.683
HETATM 1964  C   UNK  0001      36.509  36.289  70.850
HETATM 1965  C   UNK  0001      43.726  44.774  59.925
HETATM 1966  C   UNK  0001      44.045  45.749  60.871
HETATM 1967  N   UNK  0001      43.127  46.691  61.221
HETATM 1968  C   UNK  0001      41.892  46.711  60.663
HETATM 1969  C   UNK  0001      41.548  45.781  59.679
HETATM 1970  C   UNK  0001      42.446  44.742  59.329
HETATM 1971  C   UNK  0001      42.038  43.729  58.279
HETATM 1972  C   UNK  0001      42.815  42.685  57.778
HETATM 1973  O   UNK  0001      44.083  42.468  58.203
HETATM 1974  C   UNK  0001      45.230  42.704  57.466
HETATM 1975  Se  UNK  0001      40.184  43.787  57.513
HETATM 1976  C   UNK  0001      43.051  39.640  56.804
HETATM 1977  O   UNK  0001      42.701  40.825  56.189
HETATM 1978  C   UNK  0001      42.159  41.908  56.813
HETATM 1979  C   UNK  0001      40.853  42.322  56.539
HETATM 1980  C   UNK  0001      39.872  41.691  55.574
HETATM 1981  C   UNK  0001      38.567  42.213  55.470
HETATM 1982  C   UNK  0001      37.662  41.678  54.552
HETATM 1983  N   UNK  0001      37.987  40.563  53.843
HETATM 1984  C   UNK  0001      39.216  39.997  53.947
HETATM 1985  C   UNK  0001      40.172  40.532  54.817
HETATM 1986  C   UNK  0001      41.701  52.106  45.282
HETATM 1987  C   UNK  0001      40.713  51.564  44.460
HETATM 1988  N   UNK  0001      39.414  51.934  44.601
HETATM 1989  C   UNK  0001      39.044  52.858  45.528
HETATM 1990  C   UNK  0001      39.987  53.367  46.427
HETATM 1991  C   UNK  0001      41.363  53.061  46.266
HETATM 1992  C   UNK  0001      42.376  53.667  47.222
HETATM 1993  C   UNK  0001      43.752  53.437  47.240
HETATM 1994  O   UNK  0001      44.338  52.539  46.399
HETATM 1995  C   UNK  0001      45.051  51.424  46.786
HETATM 1996  Se  UNK  0001      41.968  54.361  48.451
HETATM 1997  C   UNK  0001      46.739  54.616  47.486
HETATM 1998  O   UNK  0001      45.784  54.163  48.385
HETATM 1999  C   UNK  0001      44.440  54.202  48.196
HETATM 2000  C   UNK  0001      43.618  55.049  48.934
HETATM 2001  C   UNK  0001      44.051  56.062  49.974
HETATM 2002  C   UNK  0001      43.076  56.820  50.665
HETATM 2003  C   UNK  0001      43.459  57.788  51.592
HETATM 2004  N   UNK  0001      44.758  57.903  51.961
HETATM 2005  C   UNK  0001      45.726  57.157  51.365
HETATM 2006  C   UNK  0001      45.402  56.234  50.371
HETATM 2007  C   UNK  0001      12.430  64.922  91.225
HETATM 2008  C   UNK  0001      11.080  64.808  90.884
HETATM 2009  N   UNK  0001      10.711  64.425  89.636
HETATM 2010  C   UNK  0001      11.634  64.158  88.680
HETATM 2011  C   UNK  0001      12.997  64.190  88.983
HETATM 2012  C   UNK  0001      13.431  64.648  90.251
HETATM 2013  C   UNK  0001      14.915  64.731  90.544
HETATM 2014  C   UNK  0001      15.513  65.101  91.755
HETATM 2015  O   UNK  0001      14.775  65.387  92.861
HETATM 2016  C   UNK  0001      14.959  66.464  93.703
HETATM 2017  Se  UNK  0001      16.233  64.234  89.295
HETATM 2018  C   UNK  0001      18.081  64.591  93.788
HETATM 2019  O   UNK  0001      17.718  65.438  92.757
HETATM 2020  C   UNK  0001      16.915  65.113  91.707
HETATM 2021  C   UNK  0001      17.444  64.763  90.459
HETATM 2022  C   UNK  0001      18.902  64.757  90.061
HETATM 2023  C   UNK  0001      19.259  64.387  88.737
HETATM 2024  C   UNK  0001      20.597  64.425  88.340
HETATM 2025  N   UNK  0001      21.578  64.636  89.248
HETATM 2026  C   UNK  0001      21.285  64.967  90.534
HETATM 2027  C   UNK  0001      19.953  65.031  90.960
HETATM 2028  Pd  UNK  0001      44.669  59.177  71.928
HETATM 2029  Pd  UNK  0001      36.955  65.859  82.333
HETATM 2030  Pd  UNK  0001      37.987  51.246  82.069
HETATM 2031  Pd  UNK  0001      36.955  39.659  73.007
HETATM 2032  Pd  UNK  0001      43.752  47.762  62.592
HETATM 2033  Pd  UNK  0001      44.701  59.145  53.238
HETATM 2034  Pd  UNK  0001      42.223  70.235  62.838
HETATM 2035  Pd  UNK  0001      34.120  77.070  73.149
HETATM 2036  Pd  UNK  0001      22.552  78.019  82.296
HETATM 2037  Pd  UNK  0001      23.794  64.935  89.002
HETATM 2038  Pd  UNK  0001      24.973  50.335  89.314
HETATM 2039  Pd  UNK  0001      25.655  37.353  82.182
HETATM 2040  C   UNK  0001      19.030  78.350  84.348
HETATM 2041  C   UNK  0001      20.387  78.287  83.998
HETATM 2042  N   UNK  0001      20.775  77.605  82.891
HETATM 2043  C   UNK  0001      19.877  76.949  82.106
HETATM 2044  C   UNK  0001      18.514  77.032  82.390
HETATM 2045  C   UNK  0001      18.061  77.675  83.563
HETATM 2046  C   UNK  0001      16.577  77.726  83.866
HETATM 2047  C   UNK  0001      15.959  78.363  84.944
HETATM 2048  O   UNK  0001      16.673  79.077  85.852
HETATM 2049  C   UNK  0001      16.361  80.363  86.278
HETATM 2050  Se  UNK  0001      15.405  77.038  83.241
HETATM 2051  C   UNK  0001      14.106  79.013  87.224
HETATM 2052  O   UNK  0001      13.749  78.739  85.918
HETATM 2053  C   UNK  0001      14.564  78.229  84.963
HETATM 2054  C   UNK  0001      14.061  77.484  83.885
HETATM 2055  C   UNK  0001      12.602  77.191  83.591
HETATM 2056  C   UNK  0001      12.265  76.395  82.466
HETATM 2057  C   UNK  0001      10.927  76.159  82.144
HETATM 2058  N   UNK  0001       9.946  76.554  82.996
HETATM 2059  C   UNK  0001      10.220  77.287  84.102
HETATM 2060  C   UNK  0001      11.539  77.618  84.424
CONECT    1    2    6
CONECT    2    1    3
CONECT    3    2    4  484
CONECT    4    3    5
CONECT    5    4    6
CONECT    6    1    5    7
CONECT    7    6    8   11
CONECT    8    7    9   14
CONECT    9    8   10
CONECT   10    9
CONECT   11    7   15
CONECT   12   13
CONECT   13   12   14
CONECT   14    8   13   15
CONECT   15   11   14   16
CONECT   16   15   17   21
CONECT   17   16   18
CONECT   18   17   19
CONECT   19   18   20  483
CONECT   20   19   21
CONECT   21   16   20
CONECT   22   23   27
CONECT   23   22   24
CONECT   24   23   25  485
CONECT   25   24   26
CONECT   26   25   27
CONECT   27   22   26   28
CONECT   28   27   29   32
CONECT   29   28   30   35
CONECT   30   29   31
CONECT   31   30
CONECT   32   28   36
CONECT   33   34
CONECT   34   33   35
CONECT   35   29   34   36
CONECT   36   32   35   37
CONECT   37   36   38   42
CONECT   38   37   39
CONECT   39   38   40
CONECT   40   39   41  484
CONECT   41   40   42
CONECT   42   37   41
CONECT   43   44   48
CONECT   44   43   45
CONECT   45   44   46  483
CONECT   46   45   47
CONECT   47   46   48
CONECT   48   43   47   49
CONECT   49   48   50   53
CONECT   50   49   51   56
CONECT   51   50   52
CONECT   52   51
CONECT   53   49   57
CONECT   54   55
CONECT   55   54   56
CONECT   56   50   55   57
CONECT   57   53   56   58
CONECT   58   57   59   63
CONECT   59   58   60
CONECT   60   59   61
CONECT   61   60   62  485
CONECT   62   61   63
CONECT   63   58   62
CONECT   64   65   69
CONECT   65   64   66
CONECT   66   65   67  485
CONECT   67   66   68
CONECT   68   67   69
CONECT   69   64   68   70
CONECT   70   69   71   74
CONECT   71   70   72   77
CONECT   72   71   73
CONECT   73   72
CONECT   74   70   78
CONECT   75   76
CONECT   76   75   77
CONECT   77   71   76   78
CONECT   78   74   77   79
CONECT   79   78   80   84
CONECT   80   79   81
CONECT   81   80   82
CONECT   82   81   83  486
CONECT   83   82   84
CONECT   84   79   83
CONECT   85   86   90
CONECT   86   85   87
CONECT   87   86   88  486
CONECT   88   87   89
CONECT   89   88   90
CONECT   90   85   89   91
CONECT   91   90   92   95
CONECT   92   91   93   98
CONECT   93   92   94
CONECT   94   93
CONECT   95   91   99
CONECT   96   97
CONECT   97   96   98
CONECT   98   92   97   99
CONECT   99   95   98  100
CONECT  100   99  101  105
CONECT  101  100  102
CONECT  102  101  103
CONECT  103  102  104  487
CONECT  104  103  105
CONECT  105  100  104
CONECT  106  107  111
CONECT  107  106  108
CONECT  108  107  109  487
CONECT  109  108  110
CONECT  110  109  111
CONECT  111  106  110  112
CONECT  112  111  113  116
CONECT  113  112  114  119
CONECT  114  113  115
CONECT  115  114
CONECT  116  112  120
CONECT  117  118
CONECT  118  117  119
CONECT  119  113  118  120
CONECT  120  116  119  121
CONECT  121  120  122  126
CONECT  122  121  123
CONECT  123  122  124
CONECT  124  123  125  483
CONECT  125  124  126
CONECT  126  121  125
CONECT  127  128  132
CONECT  128  127  129
CONECT  129  128  130  488
CONECT  130  129  131
CONECT  131  130  132
CONECT  132  127  131  133
CONECT  133  132  134  137
CONECT  134  133  135  140
CONECT  135  134  136
CONECT  136  135
CONECT  137  133  141
CONECT  138  139
CONECT  139  138  140
CONECT  140  134  139  141
CONECT  141  137  140  142
CONECT  142  141  143  147
CONECT  143  142  144
CONECT  144  143  145
CONECT  145  144  146  487
CONECT  146  145  147
CONECT  147  142  146
CONECT  148  149  153
CONECT  149  148  150
CONECT  150  149  151  489
CONECT  151  150  152
CONECT  152  151  153
CONECT  153  148  152  154
CONECT  154  153  155  158
CONECT  155  154  156  161
CONECT  156  155  157
CONECT  157  156
CONECT  158  154  162
CONECT  159  160
CONECT  160  159  161
CONECT  161  155  160  162
CONECT  162  158  161  163
CONECT  163  162  164  168
CONECT  164  163  165
CONECT  165  164  166
CONECT  166  165  167  488
CONECT  167  166  168
CONECT  168  163  167
CONECT  169  170  174
CONECT  170  169  171
CONECT  171  170  172  483
CONECT  172  171  173
CONECT  173  172  174
CONECT  174  169  173  175
CONECT  175  174  176  179
CONECT  176  175  177  182
CONECT  177  176  178
CONECT  178  177
CONECT  179  175  183
CONECT  180  181
CONECT  181  180  182
CONECT  182  176  181  183
CONECT  183  179  182  184
CONECT  184  183  185  189
CONECT  185  184  186
CONECT  186  185  187
CONECT  187  186  188  489
CONECT  188  187  189
CONECT  189  184  188
CONECT  190  191  195
CONECT  191  190  192
CONECT  192  191  193  489
CONECT  193  192  194
CONECT  194  193  195
CONECT  195  190  194  196
CONECT  196  195  197  200
CONECT  197  196  198  203
CONECT  198  197  199
CONECT  199  198
CONECT  200  196  204
CONECT  201  202
CONECT  202  201  203
CONECT  203  197  202  204
CONECT  204  200  203  205
CONECT  205  204  206  210
CONECT  206  205  207
CONECT  207  206  208
CONECT  208  207  209  490
CONECT  209  208  210
CONECT  210  205  209
CONECT  211  212  216
CONECT  212  211  213  490
CONECT  213  212  214  490
CONECT  214  213  215
CONECT  215  214  216
CONECT  216  211  215  217
CONECT  217  216  218  221
CONECT  218  217  219  224
CONECT  219  218  220
CONECT  220  219
CONECT  221  217  225
CONECT  222  223
CONECT  223  222  224
CONECT  224  218  223  225
CONECT  225  221  224  226
CONECT  226  225  227  231
CONECT  227  226  228
CONECT  228  227  229
CONECT  229  228  230  484
CONECT  230  229  231
CONECT  231  226  230
CONECT  232  233  237
CONECT  233  232  234
CONECT  234  233  235  491
CONECT  235  234  236
CONECT  236  235  237
CONECT  237  232  236  238
CONECT  238  237  239  242
CONECT  239  238  240  242  245
CONECT  240  239  241
CONECT  241  240
CONECT  242  238  239  246
CONECT  243  244
CONECT  244  243  245
CONECT  245  239  244  246
CONECT  246  242  245  247
CONECT  247  246  248  252
CONECT  248  247  249
CONECT  249  248  250
CONECT  250  249  251  490
CONECT  251  250  252
CONECT  252  247  251
CONECT  253  254  258
CONECT  254  253  255
CONECT  255  254  256  492
CONECT  256  255  257
CONECT  257  256  258
CONECT  258  253  257  259
CONECT  259  258  260  263
CONECT  260  259  261  266
CONECT  261  260  262
CONECT  262  261
CONECT  263  259  266  267
CONECT  264  265
CONECT  265  264  266
CONECT  266  260  263  265  267
CONECT  267  263  266  268
CONECT  268  267  269  273
CONECT  269  268  270
CONECT  270  269  271
CONECT  271  270  272  491
CONECT  272  271  273  491
CONECT  273  268  272
CONECT  274  275  279
CONECT  275  274  276
CONECT  276  275  277  484
CONECT  277  276  278
CONECT  278  277  279
CONECT  279  274  278  280
CONECT  280  279  281  284
CONECT  281  280  282  287
CONECT  282  281  283
CONECT  283  282
CONECT  284  280  288  289
CONECT  285  286
CONECT  286  285  287
CONECT  287  281  286  288
CONECT  288  284  287  289
CONECT  289  284  288  290  294
CONECT  290  289  291
CONECT  291  290  292
CONECT  292  291  293  492
CONECT  293  292  294
CONECT  294  289  293
CONECT  295  296  300
CONECT  296  295  297  492
CONECT  297  296  298  492
CONECT  298  297  299
CONECT  299  298  300
CONECT  300  295  299  301
CONECT  301  300  302  305
CONECT  302  301  303  308
CONECT  303  302  304
CONECT  304  303
CONECT  305  301  309
CONECT  306  307
CONECT  307  306  308
CONECT  308  302  307  309
CONECT  309  305  308  310
CONECT  310  309  311  315
CONECT  311  310  312
CONECT  312  311  313
CONECT  313  312  314  493
CONECT  314  313  315
CONECT  315  310  314
CONECT  316  317  321
CONECT  317  316  318  493
CONECT  318  317  319  493
CONECT  319  318  320
CONECT  320  319  321
CONECT  321  316  320  322
CONECT  322  321  323  326
CONECT  323  322  324  329
CONECT  324  323  325
CONECT  325  324
CONECT  326  322  330
CONECT  327  328
CONECT  328  327  329
CONECT  329  323  328  330
CONECT  330  326  329  331
CONECT  331  330  332  336
CONECT  332  331  333
CONECT  333  332  334
CONECT  334  333  335  485
CONECT  335  334  336
CONECT  336  331  335
CONECT  337  338  342
CONECT  338  337  339
CONECT  339  338  340  494
CONECT  340  339  341
CONECT  341  340  342
CONECT  342  337  341  343
CONECT  343  342  344  347
CONECT  344  343  345  347  350
CONECT  345  344  346
CONECT  346  345
CONECT  347  343  344  350  351
CONECT  348  349
CONECT  349  348  350
CONECT  350  344  347  349  351
CONECT  351  347  350  352
CONECT  352  351  353  357
CONECT  353  352  354
CONECT  354  353  355
CONECT  355  354  356  493
CONECT  356  355  357  493
CONECT  357  352  356
CONECT  358  359  363
CONECT  359  358  360
CONECT  360  359  361  486
CONECT  361  360  362
CONECT  362  361  363
CONECT  363  358  362  364
CONECT  364  363  365  368
CONECT  365  364  366  371
CONECT  366  365  367
CONECT  367  366
CONECT  368  364  372
CONECT  369  370
CONECT  370  369  371
CONECT  371  365  370  372
CONECT  372  368  371  373
CONECT  373  372  374
CONECT  374  373  375
CONECT  375  374  376
CONECT  376  375  377  494
CONECT  377  376
CONECT  378  379  383
CONECT  379  378  380
CONECT  380  379  381  494
CONECT  381  380  382
CONECT  382  381  383
CONECT  383  378  382  384
CONECT  384  383  385  388
CONECT  385  384  386  391
CONECT  386  385  387
CONECT  387  386
CONECT  388  384  392
CONECT  389  390
CONECT  390  389  391
CONECT  391  385  390  392
CONECT  392  388  391  393
CONECT  393  392  394  398
CONECT  394  393  395
CONECT  395  394  396
CONECT  396  395  397 1518
CONECT  397  396  398
CONECT  398  393  397
CONECT  399  400  404
CONECT  400  399  401
CONECT  401  400  402 1519
CONECT  402  401  403
CONECT  403  402  404
CONECT  404  399  403  405
CONECT  405  404  406  409
CONECT  406  405  407  412
CONECT  407  406  408
CONECT  408  407
CONECT  409  405  413
CONECT  410  411
CONECT  411  410  412
CONECT  412  406  411  413
CONECT  413  409  412  414
CONECT  414  413  415  419
CONECT  415  414  416
CONECT  416  415  417
CONECT  417  416  418  486
CONECT  418  417  419
CONECT  419  414  418
CONECT  420  421  425
CONECT  421  420  422
CONECT  422  421  423  487
CONECT  423  422  424
CONECT  424  423  425
CONECT  425  420  424  426
CONECT  426  425  427  430
CONECT  427  426  428  433
CONECT  428  427  429
CONECT  429  428
CONECT  430  426  434
CONECT  431  432
CONECT  432  431  433
CONECT  433  427  432  434
CONECT  434  430  433  435
CONECT  435  434  436  440
CONECT  436  435  437
CONECT  437  436  438
CONECT  438  437  439 1520
CONECT  439  438  440
CONECT  440  435  439
CONECT  441  442  446
CONECT  442  441  443
CONECT  443  442  444 1521
CONECT  444  443  445
CONECT  445  444  446
CONECT  446  441  445  447
CONECT  447  446  448  451
CONECT  448  447  449  451  454
CONECT  449  448  450
CONECT  450  449
CONECT  451  447  448  455
CONECT  452  453
CONECT  453  452  454
CONECT  454  448  453  455
CONECT  455  451  454  456
CONECT  456  455  457  461
CONECT  457  456  458
CONECT  458  457  459  488
CONECT  459  458  460  488
CONECT  460  459  461
CONECT  461  456  460
CONECT  462  463  467
CONECT  463  462  464
CONECT  464  463  465 1008
CONECT  465  464  466
CONECT  466  465  467
CONECT  467  462  466  468
CONECT  468  467  469  472
CONECT  469  468  470  475
CONECT  470  469  471
CONECT  471  470
CONECT  472  468  476
CONECT  473  474
CONECT  474  473  475
CONECT  475  469  474  476
CONECT  476  472  475  477
CONECT  477  476  478  482
CONECT  478  477  479
CONECT  479  478  480
CONECT  480  479  481  492
CONECT  481  480  482
CONECT  482  477  481
CONECT  483   19   45  124  171
CONECT  484    3   40  229  276
CONECT  485   24   61   66  334
CONECT  486   82   87  360  417
CONECT  487  103  108  145  422
CONECT  488  129  166  458  459
CONECT  488 1941
CONECT  489  150  187  192 1946
CONECT  490  208  212  213  250
CONECT  490 1983
CONECT  491  234  271  272  497
CONECT  491 1988
CONECT  492  255  292  296  297
CONECT  492  480
CONECT  493  313  317  318  355
CONECT  493  356  979
CONECT  494  339  376  380 1028
CONECT  495  496  500
CONECT  496  495  497
CONECT  497  491  496  498
CONECT  498  497  499
CONECT  499  498  500
CONECT  500  495  499  501
CONECT  501  500  502  505
CONECT  502  501  503  508
CONECT  503  502  504
CONECT  504  503
CONECT  505  501  509
CONECT  506  507
CONECT  507  506  508
CONECT  508  502  507  509
CONECT  509  505  508  510
CONECT  510  509  511  515
CONECT  511  510  512
CONECT  512  511  513
CONECT  513  512  514 1009
CONECT  514  513  515
CONECT  515  510  514
CONECT  516  517  521
CONECT  517  516  518
CONECT  518  517  519  999
CONECT  519  518  520
CONECT  520  519  521
CONECT  521  516  520  522
CONECT  522  521  523  526
CONECT  523  522  524  529
CONECT  524  523  525
CONECT  525  524
CONECT  526  522  530
CONECT  527  528
CONECT  528  527  529
CONECT  529  523  528  530
CONECT  530  526  529  531
CONECT  531  530  532  536
CONECT  532  531  533
CONECT  533  532  534
CONECT  534  533  535  998
CONECT  535  534  536
CONECT  536  531  535
CONECT  537  538  542
CONECT  538  537  539
CONECT  539  538  540 1000
CONECT  540  539  541
CONECT  541  540  542
CONECT  542  537  541  543
CONECT  543  542  544  547
CONECT  544  543  545  550
CONECT  545  544  546
CONECT  546  545
CONECT  547  543  551
CONECT  548  549
CONECT  549  548  550
CONECT  550  544  549  551
CONECT  551  547  550  552
CONECT  552  551  553  557
CONECT  553  552  554
CONECT  554  553  555
CONECT  555  554  556  999
CONECT  556  555  557
CONECT  557  552  556
CONECT  558  559  563
CONECT  559  558  560
CONECT  560  559  561  998
CONECT  561  560  562
CONECT  562  561  563
CONECT  563  558  562  564
CONECT  564  563  565  568
CONECT  565  564  566  571
CONECT  566  565  567
CONECT  567  566
CONECT  568  564  572
CONECT  569  570
CONECT  570  569  571
CONECT  571  565  570  572
CONECT  572  568  571  573
CONECT  573  572  574  578
CONECT  574  573  575
CONECT  575  574  576
CONECT  576  575  577 1000
CONECT  577  576  578
CONECT  578  573  577
CONECT  579  580  584
CONECT  580  579  581
CONECT  581  580  582 1000
CONECT  582  581  583
CONECT  583  582  584
CONECT  584  579  583  585
CONECT  585  584  586  589
CONECT  586  585  587  592
CONECT  587  586  588
CONECT  588  587
CONECT  589  585  593
CONECT  590  591
CONECT  591  590  592
CONECT  592  586  591  593
CONECT  593  589  592  594
CONECT  594  593  595  599
CONECT  595  594  596
CONECT  596  595  597
CONECT  597  596  598 1001
CONECT  598  597  599
CONECT  599  594  598
CONECT  600  601  605
CONECT  601  600  602
CONECT  602  601  603 1001
CONECT  603  602  604
CONECT  604  603  605
CONECT  605  600  604  606
CONECT  606  605  607  610
CONECT  607  606  608  613
CONECT  608  607  609
CONECT  609  608
CONECT  610  606  614
CONECT  611  612
CONECT  612  611  613
CONECT  613  607  612  614
CONECT  614  610  613  615
CONECT  615  614  616  620
CONECT  616  615  617
CONECT  617  616  618
CONECT  618  617  619 1002
CONECT  619  618  620
CONECT  620  615  619
CONECT  621  622  626
CONECT  622  621  623
CONECT  623  622  624 1002
CONECT  624  623  625
CONECT  625  624  626
CONECT  626  621  625  627
CONECT  627  626  628  631
CONECT  628  627  629  634
CONECT  629  628  630
CONECT  630  629
CONECT  631  627  635
CONECT  632  633
CONECT  633  632  634
CONECT  634  628  633  635
CONECT  635  631  634  636
CONECT  636  635  637  641
CONECT  637  636  638
CONECT  638  637  639
CONECT  639  638  640  998
CONECT  640  639  641
CONECT  641  636  640
CONECT  642  643  647
CONECT  643  642  644
CONECT  644  643  645 1003
CONECT  645  644  646
CONECT  646  645  647
CONECT  647  642  646  648
CONECT  648  647  649  652
CONECT  649  648  650  655
CONECT  650  649  651
CONECT  651  650
CONECT  652  648  656
CONECT  653  654
CONECT  654  653  655
CONECT  655  649  654  656
CONECT  656  652  655  657
CONECT  657  656  658  662
CONECT  658  657  659
CONECT  659  658  660
CONECT  660  659  661 1002
CONECT  661  660  662
CONECT  662  657  661
CONECT  663  664  668
CONECT  664  663  665
CONECT  665  664  666 1004
CONECT  666  665  667
CONECT  667  666  668
CONECT  668  663  667  669
CONECT  669  668  670  673
CONECT  670  669  671  676
CONECT  671  670  672
CONECT  672  671
CONECT  673  669  677
CONECT  674  675
CONECT  675  674  676
CONECT  676  670  675  677
CONECT  677  673  676  678
CONECT  678  677  679  683
CONECT  679  678  680
CONECT  680  679  681
CONECT  681  680  682 1003
CONECT  682  681  683
CONECT  683  678  682
CONECT  684  685  689
CONECT  685  684  686
CONECT  686  685  687  998
CONECT  687  686  688
CONECT  688  687  689
CONECT  689  684  688  690
CONECT  690  689  691  694
CONECT  691  690  692  697
CONECT  692  691  693
CONECT  693  692
CONECT  694  690  698
CONECT  695  696
CONECT  696  695  697
CONECT  697  691  696  698
CONECT  698  694  697  699
CONECT  699  698  700  704
CONECT  700  699  701
CONECT  701  700  702
CONECT  702  701  703 1004
CONECT  703  702  704
CONECT  704  699  703
CONECT  705  706  710
CONECT  706  705  707
CONECT  707  706  708 1004
CONECT  708  707  709
CONECT  709  708  710
CONECT  710  705  709  711
CONECT  711  710  712  715
CONECT  712  711  713  718
CONECT  713  712  714
CONECT  714  713
CONECT  715  711  719
CONECT  716  717
CONECT  717  716  718
CONECT  718  712  717  719
CONECT  719  715  718  720
CONECT  720  719  721  725
CONECT  721  720  722
CONECT  722  721  723
CONECT  723  722  724 1005
CONECT  724  723  725
CONECT  725  720  724
CONECT  726  727  731
CONECT  727  726  728 1005
CONECT  728  727  729 1005
CONECT  729  728  730
CONECT  730  729  731
CONECT  731  726  730  732
CONECT  732  731  733  736
CONECT  733  732  734  739
CONECT  734  733  735
CONECT  735  734
CONECT  736  732  740
CONECT  737  738
CONECT  738  737  739
CONECT  739  733  738  740
CONECT  740  736  739  741
CONECT  741  740  742  746
CONECT  742  741  743
CONECT  743  742  744
CONECT  744  743  745  999
CONECT  745  744  746
CONECT  746  741  745
CONECT  747  748  752
CONECT  748  747  749
CONECT  749  748  750 1006
CONECT  750  749  751
CONECT  751  750  752
CONECT  752  747  751  753
CONECT  753  752  754  757
CONECT  754  753  755  757  760
CONECT  755  754  756
CONECT  756  755
CONECT  757  753  754  761
CONECT  758  759
CONECT  759  758  760
CONECT  760  754  759  761
CONECT  761  757  760  762
CONECT  762  761  763  767
CONECT  763  762  764
CONECT  764  763  765
CONECT  765  764  766 1005
CONECT  766  765  767
CONECT  767  762  766
CONECT  768  769  773
CONECT  769  768  770
CONECT  770  769  771 1007
CONECT  771  770  772
CONECT  772  771  773
CONECT  773  768  772  774
CONECT  774  773  775  778
CONECT  775  774  776  781
CONECT  776  775  777
CONECT  777  776
CONECT  778  774  781  782
CONECT  779  780
CONECT  780  779  781
CONECT  781  775  778  780  782
CONECT  782  778  781  783
CONECT  783  782  784  788
CONECT  784  783  785
CONECT  785  784  786
CONECT  786  785  787 1006
CONECT  787  786  788 1006
CONECT  788  783  787
CONECT  789  790  794
CONECT  790  789  791
CONECT  791  790  792  999
CONECT  792  791  793
CONECT  793  792  794
CONECT  794  789  793  795
CONECT  795  794  796  799
CONECT  796  795  797  802
CONECT  797  796  798
CONECT  798  797
CONECT  799  795  803  804
CONECT  800  801
CONECT  801  800  802
CONECT  802  796  801  803
CONECT  803  799  802  804
CONECT  804  799  803  805  809
CONECT  805  804  806
CONECT  806  805  807
CONECT  807  806  808 1007
CONECT  808  807  809
CONECT  809  804  808
CONECT  810  811  815
CONECT  811  810  812 1007
CONECT  812  811  813 1007
CONECT  813  812  814
CONECT  814  813  815
CONECT  815  810  814  816
CONECT  816  815  817  820
CONECT  817  816  818  823
CONECT  818  817  819
CONECT  819  818
CONECT  820  816  824
CONECT  821  822
CONECT  822  821  823
CONECT  823  817  822  824
CONECT  824  820  823  825
CONECT  825  824  826  830
CONECT  826  825  827
CONECT  827  826  828
CONECT  828  827  829 1008
CONECT  829  828  830
CONECT  830  825  829
CONECT  831  832  836
CONECT  832  831  833 1008
CONECT  833  832  834 1008
CONECT  834  833  835
CONECT  835  834  836
CONECT  836  831  835  837
CONECT  837  836  838  841
CONECT  838  837  839  844
CONECT  839  838  840
CONECT  840  839
CONECT  841  837  845
CONECT  842  843
CONECT  843  842  844
CONECT  844  838  843  845
CONECT  845  841  844  846
CONECT  846  845  847  851
CONECT  847  846  848
CONECT  848  847  849
CONECT  849  848  850 1000
CONECT  850  849  851
CONECT  851  846  850
CONECT  852  853  857
CONECT  853  852  854
CONECT  854  853  855 1009
CONECT  855  854  856
CONECT  856  855  857
CONECT  857  852  856  858
CONECT  858  857  859  862
CONECT  859  858  860  862  865
CONECT  860  859  861
CONECT  861  860
CONECT  862  858  859  865  866
CONECT  863  864
CONECT  864  863  865
CONECT  865  859  862  864  866
CONECT  866  862  865  867
CONECT  867  866  868  872
CONECT  868  867  869
CONECT  869  868  870
CONECT  870  869  871 1008
CONECT  871  870  872 1008
CONECT  872  867  871
CONECT  873  874  878
CONECT  874  873  875
CONECT  875  874  876 1001
CONECT  876  875  877
CONECT  877  876  878
CONECT  878  873  877  879
CONECT  879  878  880  883
CONECT  880  879  881  886
CONECT  881  880  882
CONECT  882  881
CONECT  883  879  887
CONECT  884  885
CONECT  885  884  886
CONECT  886  880  885  887
CONECT  887  883  886  888
CONECT  888  887  889
CONECT  889  888  890
CONECT  890  889  891
CONECT  891  890  892 1009
CONECT  892  891
CONECT  893  894  898
CONECT  894  893  895
CONECT  895  894  896 1009
CONECT  896  895  897
CONECT  897  896  898
CONECT  898  893  897  899
CONECT  899  898  900  903
CONECT  900  899  901  906
CONECT  901  900  902
CONECT  902  901
CONECT  903  899  907
CONECT  904  905
CONECT  905  904  906
CONECT  906  900  905  907
CONECT  907  903  906  908
CONECT  908  907  909  913
CONECT  909  908  910
CONECT  910  909  911
CONECT  911  910  912 2033
CONECT  912  911  913
CONECT  913  908  912
CONECT  914  915  919
CONECT  915  914  916
CONECT  916  915  917 2034
CONECT  917  916  918
CONECT  918  917  919
CONECT  919  914  918  920
CONECT  920  919  921  924
CONECT  921  920  922  927
CONECT  922  921  923
CONECT  923  922
CONECT  924  920  928
CONECT  925  926
CONECT  926  925  927
CONECT  927  921  926  928
CONECT  928  924  927  929
CONECT  929  928  930  934
CONECT  930  929  931
CONECT  931  930  932
CONECT  932  931  933 1001
CONECT  933  932  934
CONECT  934  929  933
CONECT  935  936  940
CONECT  936  935  937
CONECT  937  936  938 1002
CONECT  938  937  939
CONECT  939  938  940
CONECT  940  935  939  941
CONECT  941  940  942  945
CONECT  942  941  943  948
CONECT  943  942  944
CONECT  944  943
CONECT  945  941  949
CONECT  946  947
CONECT  947  946  948
CONECT  948  942  947  949
CONECT  949  945  948  950
CONECT  950  949  951  955
CONECT  951  950  952
CONECT  952  951  953
CONECT  953  952  954 2035
CONECT  954  953  955
CONECT  955  950  954
CONECT  956  957  961
CONECT  957  956  958
CONECT  958  957  959 2036
CONECT  959  958  960
CONECT  960  959  961
CONECT  961  956  960  962
CONECT  962  961  963  966
CONECT  963  962  964  966  969
CONECT  964  963  965
CONECT  965  964
CONECT  966  962  963  970
CONECT  967  968
CONECT  968  967  969
CONECT  969  963  968  970
CONECT  970  966  969  971
CONECT  971  970  972  976
CONECT  972  971  973
CONECT  973  972  974 1003
CONECT  974  973  975 1003
CONECT  975  974  976
CONECT  976  971  975
CONECT  977  978  982
CONECT  978  977  979
CONECT  979  493  978  980
CONECT  980  979  981
CONECT  981  980  982
CONECT  982  977  981  983
CONECT  983  982  984  987
CONECT  984  983  985  990
CONECT  985  984  986
CONECT  986  985
CONECT  987  983  991
CONECT  988  989
CONECT  989  988  990
CONECT  990  984  989  991
CONECT  991  987  990  992
CONECT  992  991  993  997
CONECT  993  992  994
CONECT  994  993  995
CONECT  995  994  996 1007
CONECT  996  995  997
CONECT  997  992  996
CONECT  998  534  560  639  686
CONECT  999  518  555  744  791
CONECT 1000  539  576  581  849
CONECT 1001  597  602  875  932
CONECT 1002  618  623  660  937
CONECT 1003  644  681  973  974
CONECT 1003 1426
CONECT 1004  665  702  707 1431
CONECT 1005  723  727  728  765
CONECT 1005 1468
CONECT 1006  749  786  787 1012
CONECT 1006 1473
CONECT 1007  770  807  811  812
CONECT 1007  995
CONECT 1008  464  828  832  833
CONECT 1008  870  871
CONECT 1009  513  854  891  895
CONECT 1010 1011 1015
CONECT 1011 1010 1012
CONECT 1012 1006 1011 1013
CONECT 1013 1012 1014
CONECT 1014 1013 1015
CONECT 1015 1010 1014 1016
CONECT 1016 1015 1017 1020
CONECT 1017 1016 1018 1023
CONECT 1018 1017 1019
CONECT 1019 1018
CONECT 1020 1016 1024
CONECT 1021 1022
CONECT 1022 1021 1023
CONECT 1023 1017 1022 1024
CONECT 1024 1020 1023 1025
CONECT 1025 1024 1026 1030
CONECT 1026 1025 1027
CONECT 1027 1026 1028
CONECT 1028  494 1027 1029
CONECT 1029 1028 1030
CONECT 1030 1025 1029
CONECT 1031 1032 1036
CONECT 1032 1031 1033
CONECT 1033 1032 1034 1514
CONECT 1034 1033 1035
CONECT 1035 1034 1036
CONECT 1036 1031 1035 1037
CONECT 1037 1036 1038 1041
CONECT 1038 1037 1039 1044
CONECT 1039 1038 1040
CONECT 1040 1039
CONECT 1041 1037 1045
CONECT 1042 1043
CONECT 1043 1042 1044
CONECT 1044 1038 1043 1045
CONECT 1045 1041 1044 1046
CONECT 1046 1045 1047 1051
CONECT 1047 1046 1048
CONECT 1048 1047 1049
CONECT 1049 1048 1050 1513
CONECT 1050 1049 1051
CONECT 1051 1046 1050
CONECT 1052 1053 1057
CONECT 1053 1052 1054
CONECT 1054 1053 1055 1515
CONECT 1055 1054 1056
CONECT 1056 1055 1057
CONECT 1057 1052 1056 1058
CONECT 1058 1057 1059 1062
CONECT 1059 1058 1060 1065
CONECT 1060 1059 1061
CONECT 1061 1060
CONECT 1062 1058 1066
CONECT 1063 1064
CONECT 1064 1063 1065
CONECT 1065 1059 1064 1066
CONECT 1066 1062 1065 1067
CONECT 1067 1066 1068 1072
CONECT 1068 1067 1069
CONECT 1069 1068 1070
CONECT 1070 1069 1071 1514
CONECT 1071 1070 1072
CONECT 1072 1067 1071
CONECT 1073 1074 1078
CONECT 1074 1073 1075
CONECT 1075 1074 1076 1513
CONECT 1076 1075 1077
CONECT 1077 1076 1078
CONECT 1078 1073 1077 1079
CONECT 1079 1078 1080 1083
CONECT 1080 1079 1081 1086
CONECT 1081 1080 1082
CONECT 1082 1081
CONECT 1083 1079 1087
CONECT 1084 1085
CONECT 1085 1084 1086
CONECT 1086 1080 1085 1087
CONECT 1087 1083 1086 1088
CONECT 1088 1087 1089 1093
CONECT 1089 1088 1090
CONECT 1090 1089 1091
CONECT 1091 1090 1092 1515
CONECT 1092 1091 1093
CONECT 1093 1088 1092
CONECT 1094 1095 1099
CONECT 1095 1094 1096
CONECT 1096 1095 1097 1515
CONECT 1097 1096 1098
CONECT 1098 1097 1099
CONECT 1099 1094 1098 1100
CONECT 1100 1099 1101 1104
CONECT 1101 1100 1102 1107
CONECT 1102 1101 1103
CONECT 1103 1102
CONECT 1104 1100 1108
CONECT 1105 1106
CONECT 1106 1105 1107
CONECT 1107 1101 1106 1108
CONECT 1108 1104 1107 1109
CONECT 1109 1108 1110 1114
CONECT 1110 1109 1111
CONECT 1111 1110 1112
CONECT 1112 1111 1113 1516
CONECT 1113 1112 1114
CONECT 1114 1109 1113
CONECT 1115 1116 1120
CONECT 1116 1115 1117
CONECT 1117 1116 1118 1516
CONECT 1118 1117 1119
CONECT 1119 1118 1120
CONECT 1120 1115 1119 1121
CONECT 1121 1120 1122 1125
CONECT 1122 1121 1123 1128
CONECT 1123 1122 1124
CONECT 1124 1123
CONECT 1125 1121 1129
CONECT 1126 1127
CONECT 1127 1126 1128
CONECT 1128 1122 1127 1129
CONECT 1129 1125 1128 1130
CONECT 1130 1129 1131 1135
CONECT 1131 1130 1132
CONECT 1132 1131 1133
CONECT 1133 1132 1134 1517
CONECT 1134 1133 1135
CONECT 1135 1130 1134
CONECT 1136 1137 1141
CONECT 1137 1136 1138
CONECT 1138 1137 1139 1517
CONECT 1139 1138 1140
CONECT 1140 1139 1141
CONECT 1141 1136 1140 1142
CONECT 1142 1141 1143 1146
CONECT 1143 1142 1144 1149
CONECT 1144 1143 1145
CONECT 1145 1144
CONECT 1146 1142 1150
CONECT 1147 1148
CONECT 1148 1147 1149
CONECT 1149 1143 1148 1150
CONECT 1150 1146 1149 1151
CONECT 1151 1150 1152 1156
CONECT 1152 1151 1153
CONECT 1153 1152 1154
CONECT 1154 1153 1155 1513
CONECT 1155 1154 1156
CONECT 1156 1151 1155
CONECT 1157 1158 1162
CONECT 1158 1157 1159
CONECT 1159 1158 1160 1518
CONECT 1160 1159 1161
CONECT 1161 1160 1162
CONECT 1162 1157 1161 1163
CONECT 1163 1162 1164 1167
CONECT 1164 1163 1165 1170
CONECT 1165 1164 1166
CONECT 1166 1165
CONECT 1167 1163 1171
CONECT 1168 1169
CONECT 1169 1168 1170
CONECT 1170 1164 1169 1171
CONECT 1171 1167 1170 1172
CONECT 1172 1171 1173 1177
CONECT 1173 1172 1174
CONECT 1174 1173 1175
CONECT 1175 1174 1176 1517
CONECT 1176 1175 1177
CONECT 1177 1172 1176
CONECT 1178 1179 1183
CONECT 1179 1178 1180
CONECT 1180 1179 1181 1519
CONECT 1181 1180 1182
CONECT 1182 1181 1183
CONECT 1183 1178 1182 1184
CONECT 1184 1183 1185 1188
CONECT 1185 1184 1186 1191
CONECT 1186 1185 1187
CONECT 1187 1186
CONECT 1188 1184 1192
CONECT 1189 1190
CONECT 1190 1189 1191
CONECT 1191 1185 1190 1192
CONECT 1192 1188 1191 1193
CONECT 1193 1192 1194 1198
CONECT 1194 1193 1195
CONECT 1195 1194 1196
CONECT 1196 1195 1197 1518
CONECT 1197 1196 1198
CONECT 1198 1193 1197
CONECT 1199 1200 1204
CONECT 1200 1199 1201
CONECT 1201 1200 1202 1513
CONECT 1202 1201 1203
CONECT 1203 1202 1204
CONECT 1204 1199 1203 1205
CONECT 1205 1204 1206 1209
CONECT 1206 1205 1207 1212
CONECT 1207 1206 1208
CONECT 1208 1207
CONECT 1209 1205 1213
CONECT 1210 1211
CONECT 1211 1210 1212
CONECT 1212 1206 1211 1213
CONECT 1213 1209 1212 1214
CONECT 1214 1213 1215 1219
CONECT 1215 1214 1216
CONECT 1216 1215 1217
CONECT 1217 1216 1218 1519
CONECT 1218 1217 1219
CONECT 1219 1214 1218
CONECT 1220 1221 1225
CONECT 1221 1220 1222
CONECT 1222 1221 1223 1519
CONECT 1223 1222 1224
CONECT 1224 1223 1225
CONECT 1225 1220 1224 1226
CONECT 1226 1225 1227 1230
CONECT 1227 1226 1228 1233
CONECT 1228 1227 1229
CONECT 1229 1228
CONECT 1230 1226 1234
CONECT 1231 1232
CONECT 1232 1231 1233
CONECT 1233 1227 1232 1234
CONECT 1234 1230 1233 1235
CONECT 1235 1234 1236 1240
CONECT 1236 1235 1237
CONECT 1237 1236 1238
CONECT 1238 1237 1239 1520
CONECT 1239 1238 1240
CONECT 1240 1235 1239
CONECT 1241 1242 1246
CONECT 1242 1241 1243 1520
CONECT 1243 1242 1244 1520
CONECT 1244 1243 1245
CONECT 1245 1244 1246
CONECT 1246 1241 1245 1247
CONECT 1247 1246 1248 1251
CONECT 1248 1247 1249 1254
CONECT 1249 1248 1250
CONECT 1250 1249
CONECT 1251 1247 1255
CONECT 1252 1253
CONECT 1253 1252 1254
CONECT 1254 1248 1253 1255
CONECT 1255 1251 1254 1256
CONECT 1256 1255 1257 1261
CONECT 1257 1256 1258
CONECT 1258 1257 1259
CONECT 1259 1258 1260 1514
CONECT 1260 1259 1261
CONECT 1261 1256 1260
CONECT 1262 1263 1267
CONECT 1263 1262 1264
CONECT 1264 1263 1265 1521
CONECT 1265 1264 1266
CONECT 1266 1265 1267
CONECT 1267 1262 1266 1268
CONECT 1268 1267 1269 1272
CONECT 1269 1268 1270 1272 1275
CONECT 1270 1269 1271
CONECT 1271 1270
CONECT 1272 1268 1269 1276
CONECT 1273 1274
CONECT 1274 1273 1275
CONECT 1275 1269 1274 1276
CONECT 1276 1272 1275 1277
CONECT 1277 1276 1278 1282
CONECT 1278 1277 1279
CONECT 1279 1278 1280
CONECT 1280 1279 1281 1520
CONECT 1281 1280 1282
CONECT 1282 1277 1281
CONECT 1283 1284 1288
CONECT 1284 1283 1285
CONECT 1285 1284 1286 1522
CONECT 1286 1285 1287
CONECT 1287 1286 1288
CONECT 1288 1283 1287 1289
CONECT 1289 1288 1290 1293
CONECT 1290 1289 1291 1296
CONECT 1291 1290 1292
CONECT 1292 1291
CONECT 1293 1289 1296 1297
CONECT 1294 1295
CONECT 1295 1294 1296
CONECT 1296 1290 1293 1295 1297
CONECT 1297 1293 1296 1298
CONECT 1298 1297 1299 1303
CONECT 1299 1298 1300
CONECT 1300 1299 1301
CONECT 1301 1300 1302 1521
CONECT 1302 1301 1303 1521
CONECT 1303 1298 1302
CONECT 1304 1305 1309
CONECT 1305 1304 1306
CONECT 1306 1305 1307 1514
CONECT 1307 1306 1308
CONECT 1308 1307 1309
CONECT 1309 1304 1308 1310
CONECT 1310 1309 1311 1314
CONECT 1311 1310 1312 1317
CONECT 1312 1311 1313
CONECT 1313 1312
CONECT 1314 1310 1318 1319
CONECT 1315 1316
CONECT 1316 1315 1317
CONECT 1317 1311 1316 1318
CONECT 1318 1314 1317 1319
CONECT 1319 1314 1318 1320 1324
CONECT 1320 1319 1321
CONECT 1321 1320 1322
CONECT 1322 1321 1323 1522
CONECT 1323 1322 1324
CONECT 1324 1319 1323
CONECT 1325 1326 1330
CONECT 1326 1325 1327 1522
CONECT 1327 1326 1328 1522
CONECT 1328 1327 1329
CONECT 1329 1328 1330
CONECT 1330 1325 1329 1331
CONECT 1331 1330 1332 1335
CONECT 1332 1331 1333 1338
CONECT 1333 1332 1334
CONECT 1334 1333
CONECT 1335 1331 1339
CONECT 1336 1337
CONECT 1337 1336 1338
CONECT 1338 1332 1337 1339
CONECT 1339 1335 1338 1340
CONECT 1340 1339 1341 1345
CONECT 1341 1340 1342
CONECT 1342 1341 1343
CONECT 1343 1342 1344 1523
CONECT 1344 1343 1345
CONECT 1345 1340 1344
CONECT 1346 1347 1351
CONECT 1347 1346 1348 1523
CONECT 1348 1347 1349 1523
CONECT 1349 1348 1350
CONECT 1350 1349 1351
CONECT 1351 1346 1350 1352
CONECT 1352 1351 1353 1356
CONECT 1353 1352 1354 1359
CONECT 1354 1353 1355
CONECT 1355 1354
CONECT 1356 1352 1360
CONECT 1357 1358
CONECT 1358 1357 1359
CONECT 1359 1353 1358 1360
CONECT 1360 1356 1359 1361
CONECT 1361 1360 1362 1366
CONECT 1362 1361 1363
CONECT 1363 1362 1364
CONECT 1364 1363 1365 1515
CONECT 1365 1364 1366
CONECT 1366 1361 1365
CONECT 1367 1368 1372
CONECT 1368 1367 1369
CONECT 1369 1368 1370 1524
CONECT 1370 1369 1371
CONECT 1371 1370 1372
CONECT 1372 1367 1371 1373
CONECT 1373 1372 1374 1377
CONECT 1374 1373 1375 1377 1380
CONECT 1375 1374 1376
CONECT 1376 1375
CONECT 1377 1373 1374 1380 1381
CONECT 1378 1379
CONECT 1379 1378 1380
CONECT 1380 1374 1377 1379 1381
CONECT 1381 1377 1380 1382
CONECT 1382 1381 1383 1387
CONECT 1383 1382 1384
CONECT 1384 1383 1385
CONECT 1385 1384 1386 1523
CONECT 1386 1385 1387 1523
CONECT 1387 1382 1386
CONECT 1388 1389 1393
CONECT 1389 1388 1390
CONECT 1390 1389 1391 1516
CONECT 1391 1390 1392
CONECT 1392 1391 1393
CONECT 1393 1388 1392 1394
CONECT 1394 1393 1395 1398
CONECT 1395 1394 1396 1401
CONECT 1396 1395 1397
CONECT 1397 1396
CONECT 1398 1394 1402
CONECT 1399 1400
CONECT 1400 1399 1401
CONECT 1401 1395 1400 1402
CONECT 1402 1398 1401 1403
CONECT 1403 1402 1404
CONECT 1404 1403 1405
CONECT 1405 1404 1406
CONECT 1406 1405 1407 1524
CONECT 1407 1406
CONECT 1408 1409 1413
CONECT 1409 1408 1410
CONECT 1410 1409 1411 1524
CONECT 1411 1410 1412
CONECT 1412 1411 1413
CONECT 1413 1408 1412 1414
CONECT 1414 1413 1415 1418
CONECT 1415 1414 1416 1421
CONECT 1416 1415 1417
CONECT 1417 1416
CONECT 1418 1414 1422
CONECT 1419 1420
CONECT 1420 1419 1421
CONECT 1421 1415 1420 1422
CONECT 1422 1418 1421 1423
CONECT 1423 1422 1424 1428
CONECT 1424 1423 1425
CONECT 1425 1424 1426
CONECT 1426 1003 1425 1427
CONECT 1427 1426 1428
CONECT 1428 1423 1427
CONECT 1429 1430 1434
CONECT 1430 1429 1431
CONECT 1431 1004 1430 1432
CONECT 1432 1431 1433
CONECT 1433 1432 1434
CONECT 1434 1429 1433 1435
CONECT 1435 1434 1436 1439
CONECT 1436 1435 1437 1442
CONECT 1437 1436 1438
CONECT 1438 1437
CONECT 1439 1435 1443
CONECT 1440 1441
CONECT 1441 1440 1442
CONECT 1442 1436 1441 1443
CONECT 1443 1439 1442 1444
CONECT 1444 1443 1445 1449
CONECT 1445 1444 1446
CONECT 1446 1445 1447
CONECT 1447 1446 1448 1516
CONECT 1448 1447 1449
CONECT 1449 1444 1448
CONECT 1450 1451 1455
CONECT 1451 1450 1452
CONECT 1452 1451 1453 1517
CONECT 1453 1452 1454
CONECT 1454 1453 1455
CONECT 1455 1450 1454 1456
CONECT 1456 1455 1457 1460
CONECT 1457 1456 1458 1463
CONECT 1458 1457 1459
CONECT 1459 1458
CONECT 1460 1456 1464
CONECT 1461 1462
CONECT 1462 1461 1463
CONECT 1463 1457 1462 1464
CONECT 1464 1460 1463 1465
CONECT 1465 1464 1466 1470
CONECT 1466 1465 1467
CONECT 1467 1466 1468
CONECT 1468 1005 1467 1469
CONECT 1469 1468 1470
CONECT 1470 1465 1469
CONECT 1471 1472 1476
CONECT 1472 1471 1473
CONECT 1473 1006 1472 1474
CONECT 1474 1473 1475
CONECT 1475 1474 1476
CONECT 1476 1471 1475 1477
CONECT 1477 1476 1478 1481
CONECT 1478 1477 1479 1481 1484
CONECT 1479 1478 1480
CONECT 1480 1479
CONECT 1481 1477 1478 1485
CONECT 1482 1483
CONECT 1483 1482 1484
CONECT 1484 1478 1483 1485
CONECT 1485 1481 1484 1486
CONECT 1486 1485 1487 1491
CONECT 1487 1486 1488
CONECT 1488 1487 1489 1518
CONECT 1489 1488 1490 1518
CONECT 1490 1489 1491
CONECT 1491 1486 1490
CONECT 1492 1493 1497
CONECT 1493 1492 1494
CONECT 1494 1493 1495 2038
CONECT 1495 1494 1496
CONECT 1496 1495 1497
CONECT 1497 1492 1496 1498
CONECT 1498 1497 1499 1502
CONECT 1499 1498 1500 1505
CONECT 1500 1499 1501
CONECT 1501 1500
CONECT 1502 1498 1506
CONECT 1503 1504
CONECT 1504 1503 1505
CONECT 1505 1499 1504 1506
CONECT 1506 1502 1505 1507
CONECT 1507 1506 1508 1512
CONECT 1508 1507 1509
CONECT 1509 1508 1510
CONECT 1510 1509 1511 1522
CONECT 1511 1510 1512
CONECT 1512 1507 1511
CONECT 1513 1049 1075 1154 1201
CONECT 1514 1033 1070 1259 1306
CONECT 1515 1054 1091 1096 1364
CONECT 1516 1112 1117 1390 1447
CONECT 1517 1133 1138 1175 1452
CONECT 1518  396 1159 1196 1488
CONECT 1518 1489
CONECT 1519  401 1180 1217 1222
CONECT 1520  438 1238 1242 1243
CONECT 1520 1280
CONECT 1521  443 1264 1301 1302
CONECT 1521 1527
CONECT 1522 1285 1322 1326 1327
CONECT 1522 1510
CONECT 1523 1343 1347 1348 1385
CONECT 1523 1386 2009
CONECT 1524 1369 1406 1410 2058
CONECT 1525 1526 1530
CONECT 1526 1525 1527
CONECT 1527 1521 1526 1528
CONECT 1528 1527 1529
CONECT 1529 1528 1530
CONECT 1530 1525 1529 1531
CONECT 1531 1530 1532 1535
CONECT 1532 1531 1533 1538
CONECT 1533 1532 1534
CONECT 1534 1533
CONECT 1535 1531 1539
CONECT 1536 1537
CONECT 1537 1536 1538
CONECT 1538 1532 1537 1539
CONECT 1539 1535 1538 1540
CONECT 1540 1539 1541 1545
CONECT 1541 1540 1542
CONECT 1542 1541 1543
CONECT 1543 1542 1544 2039
CONECT 1544 1543 1545
CONECT 1545 1540 1544
CONECT 1546 1547 1551
CONECT 1547 1546 1548
CONECT 1548 1547 1549 2029
CONECT 1549 1548 1550
CONECT 1550 1549 1551
CONECT 1551 1546 1550 1552
CONECT 1552 1551 1553 1556
CONECT 1553 1552 1554 1559
CONECT 1554 1553 1555
CONECT 1555 1554
CONECT 1556 1552 1560
CONECT 1557 1558
CONECT 1558 1557 1559
CONECT 1559 1553 1558 1560
CONECT 1560 1556 1559 1561
CONECT 1561 1560 1562 1566
CONECT 1562 1561 1563
CONECT 1563 1562 1564
CONECT 1564 1563 1565 2028
CONECT 1565 1564 1566
CONECT 1566 1561 1565
CONECT 1567 1568 1572
CONECT 1568 1567 1569
CONECT 1569 1568 1570 2030
CONECT 1570 1569 1571
CONECT 1571 1570 1572
CONECT 1572 1567 1571 1573
CONECT 1573 1572 1574 1577
CONECT 1574 1573 1575 1580
CONECT 1575 1574 1576
CONECT 1576 1575
CONECT 1577 1573 1581
CONECT 1578 1579
CONECT 1579 1578 1580
CONECT 1580 1574 1579 1581
CONECT 1581 1577 1580 1582
CONECT 1582 1581 1583 1587
CONECT 1583 1582 1584
CONECT 1584 1583 1585
CONECT 1585 1584 1586 2029
CONECT 1586 1585 1587
CONECT 1587 1582 1586
CONECT 1588 1589 1593
CONECT 1589 1588 1590
CONECT 1590 1589 1591 2028
CONECT 1591 1590 1592
CONECT 1592 1591 1593
CONECT 1593 1588 1592 1594
CONECT 1594 1593 1595 1598
CONECT 1595 1594 1596 1601
CONECT 1596 1595 1597
CONECT 1597 1596
CONECT 1598 1594 1602
CONECT 1599 1600
CONECT 1600 1599 1601
CONECT 1601 1595 1600 1602
CONECT 1602 1598 1601 1603
CONECT 1603 1602 1604 1608
CONECT 1604 1603 1605
CONECT 1605 1604 1606
CONECT 1606 1605 1607 2030
CONECT 1607 1606 1608
CONECT 1608 1603 1607
CONECT 1609 1610 1614
CONECT 1610 1609 1611
CONECT 1611 1610 1612 2030
CONECT 1612 1611 1613
CONECT 1613 1612 1614
CONECT 1614 1609 1613 1615
CONECT 1615 1614 1616 1619
CONECT 1616 1615 1617 1622
CONECT 1617 1616 1618
CONECT 1618 1617
CONECT 1619 1615 1623
CONECT 1620 1621
CONECT 1621 1620 1622
CONECT 1622 1616 1621 1623
CONECT 1623 1619 1622 1624
CONECT 1624 1623 1625 1629
CONECT 1625 1624 1626
CONECT 1626 1625 1627
CONECT 1627 1626 1628 2031
CONECT 1628 1627 1629
CONECT 1629 1624 1628
CONECT 1630 1631 1635
CONECT 1631 1630 1632
CONECT 1632 1631 1633 2031
CONECT 1633 1632 1634
CONECT 1634 1633 1635
CONECT 1635 1630 1634 1636
CONECT 1636 1635 1637 1640
CONECT 1637 1636 1638 1643
CONECT 1638 1637 1639
CONECT 1639 1638
CONECT 1640 1636 1644
CONECT 1641 1642
CONECT 1642 1641 1643
CONECT 1643 1637 1642 1644
CONECT 1644 1640 1643 1645
CONECT 1645 1644 1646 1650
CONECT 1646 1645 1647
CONECT 1647 1646 1648
CONECT 1648 1647 1649 2032
CONECT 1649 1648 1650
CONECT 1650 1645 1649
CONECT 1651 1652 1656
CONECT 1652 1651 1653
CONECT 1653 1652 1654 2032
CONECT 1654 1653 1655
CONECT 1655 1654 1656
CONECT 1656 1651 1655 1657
CONECT 1657 1656 1658 1661
CONECT 1658 1657 1659 1664
CONECT 1659 1658 1660
CONECT 1660 1659
CONECT 1661 1657 1665
CONECT 1662 1663
CONECT 1663 1662 1664
CONECT 1664 1658 1663 1665
CONECT 1665 1661 1664 1666
CONECT 1666 1665 1667 1671
CONECT 1667 1666 1668
CONECT 1668 1667 1669
CONECT 1669 1668 1670 2028
CONECT 1670 1669 1671
CONECT 1671 1666 1670
CONECT 1672 1673 1677
CONECT 1673 1672 1674
CONECT 1674 1673 1675 2033
CONECT 1675 1674 1676
CONECT 1676 1675 1677
CONECT 1677 1672 1676 1678
CONECT 1678 1677 1679 1682
CONECT 1679 1678 1680 1685
CONECT 1680 1679 1681
CONECT 1681 1680
CONECT 1682 1678 1686
CONECT 1683 1684
CONECT 1684 1683 1685
CONECT 1685 1679 1684 1686
CONECT 1686 1682 1685 1687
CONECT 1687 1686 1688 1692
CONECT 1688 1687 1689
CONECT 1689 1688 1690
CONECT 1690 1689 1691 2032
CONECT 1691 1690 1692
CONECT 1692 1687 1691
CONECT 1693 1694 1698
CONECT 1694 1693 1695
CONECT 1695 1694 1696 2034
CONECT 1696 1695 1697
CONECT 1697 1696 1698
CONECT 1698 1693 1697 1699
CONECT 1699 1698 1700 1703
CONECT 1700 1699 1701 1706
CONECT 1701 1700 1702
CONECT 1702 1701
CONECT 1703 1699 1707
CONECT 1704 1705
CONECT 1705 1704 1706
CONECT 1706 1700 1705 1707
CONECT 1707 1703 1706 1708
CONECT 1708 1707 1709 1713
CONECT 1709 1708 1710
CONECT 1710 1709 1711
CONECT 1711 1710 1712 2033
CONECT 1712 1711 1713
CONECT 1713 1708 1712
CONECT 1714 1715 1719
CONECT 1715 1714 1716
CONECT 1716 1715 1717 2028
CONECT 1717 1716 1718
CONECT 1718 1717 1719
CONECT 1719 1714 1718 1720
CONECT 1720 1719 1721 1724
CONECT 1721 1720 1722 1727
CONECT 1722 1721 1723
CONECT 1723 1722
CONECT 1724 1720 1728
CONECT 1725 1726
CONECT 1726 1725 1727
CONECT 1727 1721 1726 1728
CONECT 1728 1724 1727 1729
CONECT 1729 1728 1730 1734
CONECT 1730 1729 1731
CONECT 1731 1730 1732
CONECT 1732 1731 1733 2034
CONECT 1733 1732 1734
CONECT 1734 1729 1733
CONECT 1735 1736 1740
CONECT 1736 1735 1737
CONECT 1737 1736 1738 2034
CONECT 1738 1737 1739
CONECT 1739 1738 1740
CONECT 1740 1735 1739 1741
CONECT 1741 1740 1742 1745
CONECT 1742 1741 1743 1748
CONECT 1743 1742 1744
CONECT 1744 1743
CONECT 1745 1741 1749
CONECT 1746 1747
CONECT 1747 1746 1748
CONECT 1748 1742 1747 1749
CONECT 1749 1745 1748 1750
CONECT 1750 1749 1751 1755
CONECT 1751 1750 1752
CONECT 1752 1751 1753
CONECT 1753 1752 1754 2035
CONECT 1754 1753 1755
CONECT 1755 1750 1754
CONECT 1756 1757 1761
CONECT 1757 1756 1758 2035
CONECT 1758 1757 1759 2035
CONECT 1759 1758 1760
CONECT 1760 1759 1761
CONECT 1761 1756 1760 1762
CONECT 1762 1761 1763 1766
CONECT 1763 1762 1764 1769
CONECT 1764 1763 1765
CONECT 1765 1764
CONECT 1766 1762 1770
CONECT 1767 1768
CONECT 1768 1767 1769
CONECT 1769 1763 1768 1770
CONECT 1770 1766 1769 1771
CONECT 1771 1770 1772 1776
CONECT 1772 1771 1773
CONECT 1773 1772 1774
CONECT 1774 1773 1775 2029
CONECT 1775 1774 1776
CONECT 1776 1771 1775
CONECT 1777 1778 1782
CONECT 1778 1777 1779
CONECT 1779 1778 1780 2036
CONECT 1780 1779 1781
CONECT 1781 1780 1782
CONECT 1782 1777 1781 1783
CONECT 1783 1782 1784 1787
CONECT 1784 1783 1785 1787 1790
CONECT 1785 1784 1786
CONECT 1786 1785
CONECT 1787 1783 1784 1791
CONECT 1788 1789
CONECT 1789 1788 1790
CONECT 1790 1784 1789 1791
CONECT 1791 1787 1790 1792
CONECT 1792 1791 1793 1797
CONECT 1793 1792 1794
CONECT 1794 1793 1795
CONECT 1795 1794 1796 2035
CONECT 1796 1795 1797
CONECT 1797 1792 1796
CONECT 1798 1799 1803
CONECT 1799 1798 1800
CONECT 1800 1799 1801 2037
CONECT 1801 1800 1802
CONECT 1802 1801 1803
CONECT 1803 1798 1802 1804
CONECT 1804 1803 1805 1808
CONECT 1805 1804 1806 1811
CONECT 1806 1805 1807
CONECT 1807 1806
CONECT 1808 1804 1811 1812
CONECT 1809 1810
CONECT 1810 1809 1811
CONECT 1811 1805 1808 1810 1812
CONECT 1812 1808 1811 1813
CONECT 1813 1812 1814 1818
CONECT 1814 1813 1815
CONECT 1815 1814 1816
CONECT 1816 1815 1817 2036
CONECT 1817 1816 1818 2036
CONECT 1818 1813 1817
CONECT 1819 1820 1824
CONECT 1820 1819 1821
CONECT 1821 1820 1822 2029
CONECT 1822 1821 1823
CONECT 1823 1822 1824
CONECT 1824 1819 1823 1825
CONECT 1825 1824 1826 1829
CONECT 1826 1825 1827 1832
CONECT 1827 1826 1828
CONECT 1828 1827
CONECT 1829 1825 1833 1834
CONECT 1830 1831
CONECT 1831 1830 1832
CONECT 1832 1826 1831 1833
CONECT 1833 1829 1832 1834
CONECT 1834 1829 1833 1835 1839
CONECT 1835 1834 1836
CONECT 1836 1835 1837
CONECT 1837 1836 1838 2037
CONECT 1838 1837 1839
CONECT 1839 1834 1838
CONECT 1840 1841 1845
CONECT 1841 1840 1842 2037
CONECT 1842 1841 1843 2037
CONECT 1843 1842 1844
CONECT 1844 1843 1845
CONECT 1845 1840 1844 1846
CONECT 1846 1845 1847 1850
CONECT 1847 1846 1848 1853
CONECT 1848 1847 1849
CONECT 1849 1848
CONECT 1850 1846 1854
CONECT 1851 1852
CONECT 1852 1851 1853
CONECT 1853 1847 1852 1854
CONECT 1854 1850 1853 1855
CONECT 1855 1854 1856 1860
CONECT 1856 1855 1857
CONECT 1857 1856 1858
CONECT 1858 1857 1859 2038
CONECT 1859 1858 1860
CONECT 1860 1855 1859
CONECT 1861 1862 1866
CONECT 1862 1861 1863 2038
CONECT 1863 1862 1864 2038
CONECT 1864 1863 1865
CONECT 1865 1864 1866
CONECT 1866 1861 1865 1867
CONECT 1867 1866 1868 1871
CONECT 1868 1867 1869 1874
CONECT 1869 1868 1870
CONECT 1870 1869
CONECT 1871 1867 1875
CONECT 1872 1873
CONECT 1873 1872 1874
CONECT 1874 1868 1873 1875
CONECT 1875 1871 1874 1876
CONECT 1876 1875 1877 1881
CONECT 1877 1876 1878
CONECT 1878 1877 1879
CONECT 1879 1878 1880 2030
CONECT 1880 1879 1881
CONECT 1881 1876 1880
CONECT 1882 1883 1887
CONECT 1883 1882 1884
CONECT 1884 1883 1885 2039
CONECT 1885 1884 1886
CONECT 1886 1885 1887
CONECT 1887 1882 1886 1888
CONECT 1888 1887 1889 1892
CONECT 1889 1888 1890 1892 1895
CONECT 1890 1889 1891
CONECT 1891 1890
CONECT 1892 1888 1889 1895 1896
CONECT 1893 1894
CONECT 1894 1893 1895
CONECT 1895 1889 1892 1894 1896
CONECT 1896 1892 1895 1897
CONECT 1897 1896 1898 1902
CONECT 1898 1897 1899
CONECT 1899 1898 1900
CONECT 1900 1899 1901 2038
CONECT 1901 1900 1902 2038
CONECT 1902 1897 1901
CONECT 1903 1904 1908
CONECT 1904 1903 1905
CONECT 1905 1904 1906 2031
CONECT 1906 1905 1907
CONECT 1907 1906 1908
CONECT 1908 1903 1907 1909
CONECT 1909 1908 1910 1913
CONECT 1910 1909 1911 1916
CONECT 1911 1910 1912
CONECT 1912 1911
CONECT 1913 1909 1917
CONECT 1914 1915
CONECT 1915 1914 1916
CONECT 1916 1910 1915 1917
CONECT 1917 1913 1916 1918
CONECT 1918 1917 1919
CONECT 1919 1918 1920
CONECT 1920 1919 1921
CONECT 1921 1920 1922 2039
CONECT 1922 1921
CONECT 1923 1924 1928
CONECT 1924 1923 1925
CONECT 1925 1924 1926 2039
CONECT 1926 1925 1927
CONECT 1927 1926 1928
CONECT 1928 1923 1927 1929
CONECT 1929 1928 1930 1933
CONECT 1930 1929 1931 1936
CONECT 1931 1930 1932
CONECT 1932 1931
CONECT 1933 1929 1937
CONECT 1934 1935
CONECT 1935 1934 1936
CONECT 1936 1930 1935 1937
CONECT 1937 1933 1936 1938
CONECT 1938 1937 1939 1943
CONECT 1939 1938 1940
CONECT 1940 1939 1941
CONECT 1941  488 1940 1942
CONECT 1942 1941 1943
CONECT 1943 1938 1942
CONECT 1944 1945 1949
CONECT 1945 1944 1946
CONECT 1946  489 1945 1947
CONECT 1947 1946 1948
CONECT 1948 1947 1949
CONECT 1949 1944 1948 1950
CONECT 1950 1949 1951 1954
CONECT 1951 1950 1952 1957
CONECT 1952 1951 1953
CONECT 1953 1952
CONECT 1954 1950 1958
CONECT 1955 1956
CONECT 1956 1955 1957
CONECT 1957 1951 1956 1958
CONECT 1958 1954 1957 1959
CONECT 1959 1958 1960 1964
CONECT 1960 1959 1961
CONECT 1961 1960 1962
CONECT 1962 1961 1963 2031
CONECT 1963 1962 1964
CONECT 1964 1959 1963
CONECT 1965 1966 1970
CONECT 1966 1965 1967
CONECT 1967 1966 1968 2032
CONECT 1968 1967 1969
CONECT 1969 1968 1970
CONECT 1970 1965 1969 1971
CONECT 1971 1970 1972 1975
CONECT 1972 1971 1973 1978
CONECT 1973 1972 1974
CONECT 1974 1973
CONECT 1975 1971 1979
CONECT 1976 1977
CONECT 1977 1976 1978
CONECT 1978 1972 1977 1979
CONECT 1979 1975 1978 1980
CONECT 1980 1979 1981 1985
CONECT 1981 1980 1982
CONECT 1982 1981 1983
CONECT 1983  490 1982 1984
CONECT 1984 1983 1985
CONECT 1985 1980 1984
CONECT 1986 1987 1991
CONECT 1987 1986 1988
CONECT 1988  491 1987 1989
CONECT 1989 1988 1990
CONECT 1990 1989 1991
CONECT 1991 1986 1990 1992
CONECT 1992 1991 1993 1996
CONECT 1993 1992 1994 1996 1999
CONECT 1994 1993 1995
CONECT 1995 1994
CONECT 1996 1992 1993 2000
CONECT 1997 1998
CONECT 1998 1997 1999
CONECT 1999 1993 1998 2000
CONECT 2000 1996 1999 2001
CONECT 2001 2000 2002 2006
CONECT 2002 2001 2003
CONECT 2003 2002 2004 2033
CONECT 2004 2003 2005 2033
CONECT 2005 2004 2006
CONECT 2006 2001 2005
CONECT 2007 2008 2012
CONECT 2008 2007 2009
CONECT 2009 1523 2008 2010
CONECT 2010 2009 2011
CONECT 2011 2010 2012
CONECT 2012 2007 2011 2013
CONECT 2013 2012 2014 2017
CONECT 2014 2013 2015 2020
CONECT 2015 2014 2016
CONECT 2016 2015
CONECT 2017 2013 2021
CONECT 2018 2019
CONECT 2019 2018 2020
CONECT 2020 2014 2019 2021
CONECT 2021 2017 2020 2022
CONECT 2022 2021 2023 2027
CONECT 2023 2022 2024
CONECT 2024 2023 2025
CONECT 2025 2024 2026 2037
CONECT 2026 2025 2027
CONECT 2027 2022 2026
CONECT 2028 1564 1590 1669 1716
CONECT 2029 1548 1585 1774 1821
CONECT 2030 1569 1606 1611 1879
CONECT 2031 1627 1632 1905 1962
CONECT 2032 1648 1653 1690 1967
CONECT 2033  911 1674 1711 2003
CONECT 2033 2004
CONECT 2034  916 1695 1732 1737
CONECT 2035  953 1753 1757 1758
CONECT 2035 1795
CONECT 2036  958 1779 1816 1817
CONECT 2036 2042
CONECT 2037 1800 1837 1841 1842
CONECT 2037 2025
CONECT 2038 1494 1858 1862 1863
CONECT 2038 1900 1901
CONECT 2039 1543 1884 1921 1925
CONECT 2040 2041 2045
CONECT 2041 2040 2042
CONECT 2042 2036 2041 2043
CONECT 2043 2042 2044
CONECT 2044 2043 2045
CONECT 2045 2040 2044 2046
CONECT 2046 2045 2047 2050
CONECT 2047 2046 2048 2053
CONECT 2048 2047 2049
CONECT 2049 2048
CONECT 2050 2046 2054
CONECT 2051 2052
CONECT 2052 2051 2053
CONECT 2053 2047 2052 2054
CONECT 2054 2050 2053 2055
CONECT 2055 2054 2056 2060
CONECT 2056 2055 2057
CONECT 2057 2056 2058
CONECT 2058 1524 2057 2059
CONECT 2059 2058 2060
CONECT 2060 2055 2059
END
