# Supplementary material for: CageCavityCalc (C3): A Computational Tool for Calculating and Visualizing Cavities in Molecular Cages
Source: J Chem Inf Model. 2024 Jul 9;64(14):5604–16. doi: 10.1021/acs.jcim.4c00355 (PMC11267575; doi:10.1021/acs.jcim.4c00355)
Supplement: Supplementary file 2 — ci4c00355_si_002.zip [file ci4c00355_si_002.zip › CageCavityCalc-v.1.0.5/CageCavityCalc/examples/13_cages_review/41586_2016_BFnature20771_MOESM528_ESM_cavity.pdb]

ATOM      0 C     CG A   0      25.349  33.391  44.847  0.00  0.00           C
ATOM      1 C     CG A   0      25.807  34.467  44.091  0.00  0.00           C
ATOM      2 N     CG A   0      25.438  35.735  44.412  0.00  0.00           N
ATOM      3 C     CG A   0      24.642  35.990  45.481  0.00  0.00           C
ATOM      4 C     CG A   0      24.126  34.939  46.238  0.00  0.00           C
ATOM      5 C     CG A   0      24.521  33.607  45.982  0.00  0.00           C
ATOM      6 C     CG A   0      23.966  32.480  46.834  0.00  0.00           C
ATOM      7 C     CG A   0      24.221  31.117  46.682  0.00  0.00           C
ATOM      8 O     CG A   0      25.024  30.639  45.699  0.00  0.00           O
ATOM      9 C     CG A   0      26.049  29.734  45.869  0.00  0.00           C
ATOM     10 SE    CG A   0      23.113  33.021  48.319  0.00  0.00          SE
ATOM     11 C     CG A   0      23.113  28.091  46.749  0.00  0.00           C
ATOM     12 O     CG A   0      23.635  28.964  47.685  0.00  0.00           O
ATOM     13 C     CG A   0      23.559  30.314  47.628  0.00  0.00           C
ATOM     14 C     CG A   0      22.782  31.040  48.536  0.00  0.00           C
ATOM     15 C     CG A   0      21.922  30.480  49.653  0.00  0.00           C
ATOM     16 C     CG A   0      21.125  31.359  50.428  0.00  0.00           C
ATOM     17 C     CG A   0      20.348  30.868  51.478  0.00  0.00           C
ATOM     18 N     CG A   0      20.272  29.531  51.705  0.00  0.00           N
ATOM     19 C     CG A   0      20.973  28.645  50.948  0.00  0.00           C
ATOM     20 C     CG A   0      21.782  29.097  49.898  0.00  0.00           C
ATOM     21 C     CG A   0      14.583  35.907  40.808  0.00  0.00           C
ATOM     22 C     CG A   0      13.239  35.977  41.196  0.00  0.00           C
ATOM     23 N     CG A   0      12.915  36.296  42.473  0.00  0.00           N
ATOM     24 C     CG A   0      13.870  36.525  43.410  0.00  0.00           C
ATOM     25 C     CG A   0      15.214  36.544  43.050  0.00  0.00           C
ATOM     26 C     CG A   0      15.609  36.162  41.745  0.00  0.00           C
ATOM     27 C     CG A   0      17.087  36.104  41.404  0.00  0.00           C
ATOM     28 C     CG A   0      17.641  35.799  40.156  0.00  0.00           C
ATOM     29 O     CG A   0      16.864  35.531  39.077  0.00  0.00           O
ATOM     30 C     CG A   0      17.189  35.761  37.753  0.00  0.00           C
ATOM     31 SE    CG A   0      18.399  36.780  42.454  0.00  0.00          SE
ATOM     32 C     CG A   0      19.801  34.372  38.349  0.00  0.00           C
ATOM     33 O     CG A   0      19.813  35.563  39.049  0.00  0.00           O
ATOM     34 C     CG A   0      19.042  35.831  40.137  0.00  0.00           C
ATOM     35 C     CG A   0      19.616  36.149  41.376  0.00  0.00           C
ATOM     36 C     CG A   0      21.094  36.270  41.688  0.00  0.00           C
ATOM     37 C     CG A   0      21.501  36.525  43.022  0.00  0.00           C
ATOM     38 C     CG A   0      22.858  36.652  43.334  0.00  0.00           C
ATOM     39 N     CG A   0      23.801  36.455  42.379  0.00  0.00           N
ATOM     40 C     CG A   0      23.457  36.149  41.102  0.00  0.00           C
ATOM     41 C     CG A   0      22.113  36.034  40.742  0.00  0.00           C
ATOM     42 C     CG A   0      16.061  29.129  50.702  0.00  0.00           C
ATOM     43 C     CG A   0      16.959  28.862  51.743  0.00  0.00           C
ATOM     44 N     CG A   0      17.705  29.868  52.273  0.00  0.00           N
ATOM     45 C     CG A   0      17.609  31.136  51.819  0.00  0.00           C
ATOM     46 C     CG A   0      16.660  31.461  50.835  0.00  0.00           C
ATOM     47 C     CG A   0      15.908  30.442  50.211  0.00  0.00           C
ATOM     48 C     CG A   0      14.953  30.805  49.085  0.00  0.00           C
ATOM     49 C     CG A   0      14.093  29.938  48.404  0.00  0.00           C
ATOM     50 O     CG A   0      14.036  28.613  48.697  0.00  0.00           O
ATOM     51 C     CG A   0      12.953  27.785  48.413  0.00  0.00           C
ATOM     52 SE    CG A   0      14.577  32.321  48.423  0.00  0.00          SE
ATOM     53 C     CG A   0      12.672  28.760  45.916  0.00  0.00           C
ATOM     54 O     CG A   0      12.443  29.932  46.607  0.00  0.00           O
ATOM     55 C     CG A   0      13.335  30.569  47.411  0.00  0.00           C
ATOM     56 C     CG A   0      13.602  31.932  47.269  0.00  0.00           C
ATOM     57 C     CG A   0      12.991  32.888  46.266  0.00  0.00           C
ATOM     58 C     CG A   0      13.335  34.257  46.304  0.00  0.00           C
ATOM     59 C     CG A   0      12.806  35.149  45.368  0.00  0.00           C
ATOM     60 N     CG A   0      11.857  34.729  44.488  0.00  0.00           N
ATOM     61 C     CG A   0      11.462  33.429  44.441  0.00  0.00           C
ATOM     62 C     CG A   0      12.010  32.493  45.330  0.00  0.00           C
ATOM     63 C     CG A   0       7.201  35.130  44.081  0.00  0.00           C
ATOM     64 C     CG A   0       8.411  35.334  43.410  0.00  0.00           C
ATOM     65 N     CG A   0       9.309  36.232  43.883  0.00  0.00           N
ATOM     66 C     CG A   0       9.067  36.952  44.999  0.00  0.00           C
ATOM     67 C     CG A   0       7.889  36.754  45.727  0.00  0.00           C
ATOM     68 C     CG A   0       6.889  35.882  45.235  0.00  0.00           C
ATOM     69 C     CG A   0       5.602  35.710  46.020  0.00  0.00           C
ATOM     70 C     CG A   0       4.544  34.843  45.718  0.00  0.00           C
ATOM     71 O     CG A   0       4.595  34.002  44.649  0.00  0.00           O
ATOM     72 C     CG A   0       5.519  32.990  44.460  0.00  0.00           C
ATOM     73 SE    CG A   0       5.277  36.589  47.534  0.00  0.00          SE
ATOM     74 C     CG A   0       1.754  33.722  45.396  0.00  0.00           C
ATOM     75 O     CG A   0       2.359  34.149  46.559  0.00  0.00           O
ATOM     76 C     CG A   0       3.487  34.901  46.635  0.00  0.00           C
ATOM     77 C     CG A   0       3.697  35.811  47.676  0.00  0.00           C
ATOM     78 C     CG A   0       2.761  36.098  48.830  0.00  0.00           C
ATOM     79 C     CG A   0       3.086  37.117  49.757  0.00  0.00           C
ATOM     80 C     CG A   0       2.258  37.378  50.844  0.00  0.00           C
ATOM     81 N     CG A   0       1.060  36.748  50.958  0.00  0.00           N
ATOM     82 C     CG A   0       0.678  35.805  50.059  0.00  0.00           C
ATOM     83 C     CG A   0       1.499  35.474  48.981  0.00  0.00           C
ATOM     84 C     CG A   0       0.767  33.544  54.136  0.00  0.00           C
ATOM     85 C     CG A   0       0.264  34.499  53.256  0.00  0.00           C
ATOM     86 N     CG A   0       0.665  35.799  53.351  0.00  0.00           N
ATOM     87 C     CG A   0       1.570  36.194  54.278  0.00  0.00           C
ATOM     88 C     CG A   0       2.066  35.276  55.205  0.00  0.00           C
ATOM     89 C     CG A   0       1.729  33.907  55.110  0.00  0.00           C
ATOM     90 C     CG A   0       2.315  32.926  56.104  0.00  0.00           C
ATOM     91 C     CG A   0       2.035  31.556  56.208  0.00  0.00           C
ATOM     92 O     CG A   0       1.187  30.945  55.347  0.00  0.00           O
ATOM     93 C     CG A   0       1.525  29.932  54.467  0.00  0.00           C
ATOM     94 SE    CG A   0       3.557  33.213  57.579  0.00  0.00          SE
ATOM     95 C     CG A   0       1.493  28.989  58.090  0.00  0.00           C
ATOM     96 O     CG A   0       2.608  29.594  57.541  0.00  0.00           O
ATOM     97 C     CG A   0       2.723  30.913  57.248  0.00  0.00           C
ATOM     98 C     CG A   0       3.538  31.767  57.995  0.00  0.00           C
ATOM     99 C     CG A   0       4.411  31.384  59.168  0.00  0.00           C
ATOM    100 C     CG A   0       5.175  32.384  59.821  0.00  0.00           C
ATOM    101 C     CG A   0       6.009  32.053  60.890  0.00  0.00           C
ATOM    102 N     CG A   0       6.009  30.786  61.391  0.00  0.00           N
ATOM    103 C     CG A   0       5.271  29.805  60.814  0.00  0.00           C
ATOM    104 C     CG A   0       4.462  30.078  59.707  0.00  0.00           C
ATOM    105 C     CG A   0      10.201  28.066  60.389  0.00  0.00           C
ATOM    106 C     CG A   0       9.150  28.569  61.155  0.00  0.00           C
ATOM    107 N     CG A   0       8.952  29.906  61.259  0.00  0.00           N
ATOM    108 C     CG A   0       9.787  30.792  60.644  0.00  0.00           C
ATOM    109 C     CG A   0      10.812  30.333  59.821  0.00  0.00           C
ATOM    110 C     CG A   0      11.093  28.945  59.726  0.00  0.00           C
ATOM    111 C     CG A   0      12.246  28.473  58.866  0.00  0.00           C
ATOM    112 C     CG A   0      12.622  27.148  58.620  0.00  0.00           C
ATOM    113 O     CG A   0      11.946  26.104  59.159  0.00  0.00           O
ATOM    114 C     CG A   0      11.373  25.065  58.449  0.00  0.00           C
ATOM    115 SE    CG A   0      13.367  29.391  57.929  0.00  0.00          SE
ATOM    116 C     CG A   0      14.832  24.900  58.232  0.00  0.00           C
ATOM    117 O     CG A   0      14.290  25.849  57.399  0.00  0.00           O
ATOM    118 C     CG A   0      13.749  27.027  57.787  0.00  0.00           C
ATOM    119 C     CG A   0      14.278  28.257  57.381  0.00  0.00           C
ATOM    120 C     CG A   0      15.482  28.473  56.482  0.00  0.00           C
ATOM    121 C     CG A   0      15.915  29.792  56.208  0.00  0.00           C
ATOM    122 C     CG A   0      16.991  30.015  55.347  0.00  0.00           C
ATOM    123 N     CG A   0      17.711  28.970  54.874  0.00  0.00           N
ATOM    124 C     CG A   0      17.367  27.690  55.148  0.00  0.00           C
ATOM    125 C     CG A   0      16.259  27.416  55.962  0.00  0.00           C
ATOM    126 C     CG A   0      15.877  27.499  70.027  0.00  0.00           C
ATOM    127 C     CG A   0      17.017  27.747  70.793  0.00  0.00           C
ATOM    128 N     CG A   0      17.654  28.945  70.708  0.00  0.00           N
ATOM    129 C     CG A   0      17.227  29.913  69.857  0.00  0.00           C
ATOM    130 C     CG A   0      16.055  29.728  69.119  0.00  0.00           C
ATOM    131 C     CG A   0      15.386  28.486  69.138  0.00  0.00           C
ATOM    132 C     CG A   0      14.144  28.288  68.287  0.00  0.00           C
ATOM    133 C     CG A   0      13.341  27.148  68.221  0.00  0.00           C
ATOM    134 O     CG A   0      13.609  26.046  68.958  0.00  0.00           O
ATOM    135 C     CG A   0      12.838  25.556  69.999  0.00  0.00           C
ATOM    136 SE    CG A   0      13.494  29.645  67.199  0.00  0.00          SE
ATOM    137 C     CG A   0      11.564  25.135  66.395  0.00  0.00           C
ATOM    138 O     CG A   0      11.341  26.301  67.104  0.00  0.00           O
ATOM    139 C     CG A   0      12.258  27.269  67.331  0.00  0.00           C
ATOM    140 C     CG A   0      12.201  28.505  66.679  0.00  0.00           C
ATOM    141 C     CG A   0      11.144  28.976  65.704  0.00  0.00           C
ATOM    142 C     CG A   0      11.258  30.250  65.109  0.00  0.00           C
ATOM    143 C     CG A   0      10.265  30.722  64.248  0.00  0.00           C
ATOM    144 N     CG A   0       9.258  29.900  63.860  0.00  0.00           N
ATOM    145 C     CG A   0       9.131  28.645  64.361  0.00  0.00           C
ATOM    146 C     CG A   0      10.061  28.161  65.288  0.00  0.00           C
ATOM    147 C     CG A   0      28.438  29.231  65.676  0.00  0.00           C
ATOM    148 C     CG A   0      29.336  29.843  64.796  0.00  0.00           C
ATOM    149 N     CG A   0      29.062  31.072  64.286  0.00  0.00           N
ATOM    150 C     CG A   0      27.910  31.722  64.588  0.00  0.00           C
ATOM    151 C     CG A   0      27.024  31.180  65.525  0.00  0.00           C
ATOM    152 C     CG A   0      27.241  29.881  66.045  0.00  0.00           C
ATOM    153 C     CG A   0      26.215  29.276  66.981  0.00  0.00           C
ATOM    154 C     CG A   0      26.298  28.034  67.625  0.00  0.00           C
ATOM    155 O     CG A   0      27.362  27.218  67.464  0.00  0.00           O
ATOM    156 C     CG A   0      28.145  26.702  68.476  0.00  0.00           C
ATOM    157 SE    CG A   0      24.769  30.091  67.577  0.00  0.00          SE
ATOM    158 C     CG A   0      25.661  25.403  68.892  0.00  0.00           C
ATOM    159 O     CG A   0      25.043  26.620  69.176  0.00  0.00           O
ATOM    160 C     CG A   0      25.202  27.760  68.457  0.00  0.00           C
ATOM    161 C     CG A   0      24.234  28.773  68.476  0.00  0.00           C
ATOM    162 C     CG A   0      22.947  28.792  69.280  0.00  0.00           C
ATOM    163 C     CG A   0      22.055  29.881  69.129  0.00  0.00           C
ATOM    164 C     CG A   0      20.896  29.945  69.904  0.00  0.00           C
ATOM    165 N     CG A   0      20.539  28.900  70.689  0.00  0.00           N
ATOM    166 C     CG A   0      21.336  27.811  70.822  0.00  0.00           C
ATOM    167 C     CG A   0      22.546  27.728  70.122  0.00  0.00           C
ATOM    168 C     CG A   0      22.393  28.027  55.555  0.00  0.00           C
ATOM    169 C     CG A   0      21.234  28.174  54.789  0.00  0.00           C
ATOM    170 N     CG A   0      20.552  29.346  54.798  0.00  0.00           N
ATOM    171 C     CG A   0      20.941  30.384  55.574  0.00  0.00           C
ATOM    172 C     CG A   0      22.113  30.301  56.321  0.00  0.00           C
ATOM    173 C     CG A   0      22.833  29.085  56.387  0.00  0.00           C
ATOM    174 C     CG A   0      24.088  29.002  57.229  0.00  0.00           C
ATOM    175 C     CG A   0      24.935  27.900  57.381  0.00  0.00           C
ATOM    176 O     CG A   0      24.712  26.741  56.718  0.00  0.00           O
ATOM    177 C     CG A   0      25.610  26.110  55.867  0.00  0.00           C
ATOM    178 SE    CG A   0      24.578  30.410  58.156  0.00  0.00          SE
ATOM    179 C     CG A   0      26.776  25.951  59.007  0.00  0.00           C
ATOM    180 O     CG A   0      26.992  27.225  58.516  0.00  0.00           O
ATOM    181 C     CG A   0      26.024  28.136  58.232  0.00  0.00           C
ATOM    182 C     CG A   0      26.062  29.429  58.762  0.00  0.00           C
ATOM    183 C     CG A   0      27.126  30.015  59.660  0.00  0.00           C
ATOM    184 C     CG A   0      26.979  31.333  60.152  0.00  0.00           C
ATOM    185 C     CG A   0      27.954  31.894  60.975  0.00  0.00           C
ATOM    186 N     CG A   0      28.992  31.142  61.420  0.00  0.00           N
ATOM    187 C     CG A   0      29.145  29.856  61.022  0.00  0.00           C
ATOM    188 C     CG A   0      28.222  29.263  60.152  0.00  0.00           C
ATOM    189 C     CG A   0      33.343  32.333  59.972  0.00  0.00           C
ATOM    190 C     CG A   0      32.445  31.881  60.947  0.00  0.00           C
ATOM    191 N     CG A   0      31.388  32.646  61.306  0.00  0.00           N
ATOM    192 C     CG A   0      31.177  33.869  60.757  0.00  0.00           C
ATOM    193 C     CG A   0      32.005  34.334  59.736  0.00  0.00           C
ATOM    194 C     CG A   0      33.158  33.595  59.367  0.00  0.00           C
ATOM    195 C     CG A   0      34.069  34.143  58.279  0.00  0.00           C
ATOM    196 C     CG A   0      35.216  33.531  57.768  0.00  0.00           C
ATOM    197 O     CG A   0      35.617  32.302  58.185  0.00  0.00           O
ATOM    198 C     CG A   0      35.407  31.117  57.513  0.00  0.00           C
ATOM    199 SE    CG A   0      33.687  36.015  57.352  0.00  0.00          SE
ATOM    200 C     CG A   0      38.293  33.977  56.699  0.00  0.00           C
ATOM    201 O     CG A   0      37.012  33.926  56.160  0.00  0.00           O
ATOM    202 C     CG A   0      35.872  34.295  56.794  0.00  0.00           C
ATOM    203 C     CG A   0      35.254  35.525  56.529  0.00  0.00           C
ATOM    204 C     CG A   0      35.706  36.576  55.536  0.00  0.00           C
ATOM    205 C     CG A   0      34.980  37.786  55.432  0.00  0.00           C
ATOM    206 C     CG A   0      35.350  38.748  54.486  0.00  0.00           C
ATOM    207 N     CG A   0      36.484  38.589  53.758  0.00  0.00           N
ATOM    208 C     CG A   0      37.235  37.461  53.862  0.00  0.00           C
ATOM    209 C     CG A   0      36.872  36.448  54.751  0.00  0.00           C
ATOM    210 C     CG A   0      35.248  38.079  49.132  0.00  0.00           C
ATOM    211 C     CG A   0      35.955  38.525  50.248  0.00  0.00           C
ATOM    212 N     CG A   0      35.362  39.315  51.175  0.00  0.00           N
ATOM    213 C     CG A   0      34.076  39.716  51.034  0.00  0.00           C
ATOM    214 C     CG A   0      33.305  39.251  49.955  0.00  0.00           C
ATOM    215 C     CG A   0      33.904  38.474  48.934  0.00  0.00           C
ATOM    216 C     CG A   0      33.069  38.035  47.751  0.00  0.00           C
ATOM    217 C     CG A   0      33.477  37.219  46.692  0.00  0.00           C
ATOM    218 O     CG A   0      34.732  36.710  46.635  0.00  0.00           O
ATOM    219 C     CG A   0      35.076  35.474  46.124  0.00  0.00           C
ATOM    220 SE    CG A   0      31.394  38.500  47.363  0.00  0.00          SE
ATOM    221 C     CG A   0      33.572  36.461  43.637  0.00  0.00           C
ATOM    222 O     CG A   0      32.630  36.226  44.630  0.00  0.00           O
ATOM    223 C     CG A   0      32.470  36.971  45.746  0.00  0.00           C
ATOM    224 C     CG A   0      31.247  37.582  46.049  0.00  0.00           C
ATOM    225 C     CG A   0      29.961  37.493  45.254  0.00  0.00           C
ATOM    226 C     CG A   0      28.827  38.213  45.689  0.00  0.00           C
ATOM    227 C     CG A   0      27.623  38.117  44.989  0.00  0.00           C
ATOM    228 N     CG A   0      27.566  37.436  43.816  0.00  0.00           N
ATOM    229 C     CG A   0      28.642  36.767  43.334  0.00  0.00           C
ATOM    230 C     CG A   0      29.859  36.792  44.034  0.00  0.00           C
ATOM    231 C     CG A   0      39.000  47.532  44.355  0.00  0.00           C
ATOM    232 C     CG A   0      38.802  48.762  43.722  0.00  0.00           C
ATOM    233 N     CG A   0      37.923  49.660  44.233  0.00  0.00           N
ATOM    234 C     CG A   0      37.197  49.386  45.349  0.00  0.00           C
ATOM    235 C     CG A   0      37.394  48.188  46.039  0.00  0.00           C
ATOM    236 C     CG A   0      38.254  47.195  45.509  0.00  0.00           C
ATOM    237 C     CG A   0      38.426  45.882  46.257  0.00  0.00           C
ATOM    238 C     CG A   0      39.274  44.825  45.916  0.00  0.00           C
ATOM    239 O     CG A   0      40.102  44.901  44.847  0.00  0.00           O
ATOM    240 C     CG A   0      41.357  45.507  44.838  0.00  0.00           C
ATOM    241 SE    CG A   0      37.637  45.379  47.468  0.00  0.00          SE
ATOM    242 C     CG A   0      39.993  41.787  45.566  0.00  0.00           C
ATOM    243 O     CG A   0      39.936  42.608  46.682  0.00  0.00           O
ATOM    244 C     CG A   0      39.210  43.742  46.805  0.00  0.00           C
ATOM    245 C     CG A   0      38.337  43.946  47.874  0.00  0.00           C
ATOM    246 C     CG A   0      38.051  42.978  49.009  0.00  0.00           C
ATOM    247 C     CG A   0      37.057  43.303  49.965  0.00  0.00           C
ATOM    248 C     CG A   0      36.796  42.443  51.034  0.00  0.00           C
ATOM    249 N     CG A   0      37.401  41.232  51.090  0.00  0.00           N
ATOM    250 C     CG A   0      38.318  40.850  50.163  0.00  0.00           C
ATOM    251 C     CG A   0      38.643  41.697  49.104  0.00  0.00           C
ATOM    252 C     CG A   0      29.113  50.303  36.278  0.00  0.00           C
ATOM    253 C     CG A   0      27.763  50.157  35.965  0.00  0.00           C
ATOM    254 N     CG A   0      26.833  50.093  36.959  0.00  0.00           N
ATOM    255 C     CG A   0      27.183  50.220  38.264  0.00  0.00           C
ATOM    256 C     CG A   0      28.534  50.284  38.623  0.00  0.00           C
ATOM    257 C     CG A   0      29.527  50.424  37.630  0.00  0.00           C
ATOM    258 C     CG A   0      30.980  50.533  38.046  0.00  0.00           C
ATOM    259 C     CG A   0      32.095  50.622  37.197  0.00  0.00           C
ATOM    260 O     CG A   0      31.967  50.571  35.848  0.00  0.00           O
ATOM    261 C     CG A   0      31.585  51.609  35.038  0.00  0.00           C
ATOM    262 SE    CG A   0      31.776  50.666  39.579  0.00  0.00          SE
ATOM    263 C     CG A   0      35.038  49.934  36.363  0.00  0.00           C
ATOM    264 O     CG A   0      34.528  50.832  37.280  0.00  0.00           O
ATOM    265 C     CG A   0      33.311  50.749  37.876  0.00  0.00           C
ATOM    266 C     CG A   0      33.184  50.787  39.267  0.00  0.00           C
ATOM    267 C     CG A   0      34.299  50.915  40.288  0.00  0.00           C
ATOM    268 C     CG A   0      33.980  50.985  41.669  0.00  0.00           C
ATOM    269 C     CG A   0      34.993  51.049  42.625  0.00  0.00           C
ATOM    270 N     CG A   0      36.286  51.240  42.237  0.00  0.00           N
ATOM    271 C     CG A   0      36.636  51.176  40.922  0.00  0.00           C
ATOM    272 C     CG A   0      35.655  51.061  39.929  0.00  0.00           C
ATOM    273 C     CG A   0      26.737  39.277  39.740  0.00  0.00           C
ATOM    274 C     CG A   0      26.769  38.264  40.704  0.00  0.00           C
ATOM    275 N     CG A   0      26.342  38.506  41.972  0.00  0.00           N
ATOM    276 C     CG A   0      25.928  39.742  42.350  0.00  0.00           C
ATOM    277 C     CG A   0      25.833  40.767  41.414  0.00  0.00           C
ATOM    278 C     CG A   0      26.292  40.570  40.089  0.00  0.00           C
ATOM    279 C     CG A   0      26.209  41.710  39.087  0.00  0.00           C
ATOM    280 C     CG A   0      26.591  41.685  37.744  0.00  0.00           C
ATOM    281 O     CG A   0      27.120  40.570  37.176  0.00  0.00           O
ATOM    282 C     CG A   0      26.680  39.997  35.994  0.00  0.00           C
ATOM    283 SE    CG A   0      25.597  43.723  39.172  0.00  0.00          SE
ATOM    284 C     CG A   0      28.011  43.532  35.322  0.00  0.00           C
ATOM    285 O     CG A   0      26.737  43.131  35.786  0.00  0.00           O
ATOM    286 C     CG A   0      26.419  42.908  37.082  0.00  0.00           C
ATOM    287 C     CG A   0      25.877  43.914  37.895  0.00  0.00           C
ATOM    288 C     CG A   0      25.559  45.341  37.488  0.00  0.00           C
ATOM    289 C     CG A   0      24.973  46.220  38.425  0.00  0.00           C
ATOM    290 C     CG A   0      24.718  47.545  38.084  0.00  0.00           C
ATOM    291 N     CG A   0      24.897  47.972  36.807  0.00  0.00           N
ATOM    292 C     CG A   0      25.419  47.150  35.861  0.00  0.00           C
ATOM    293 C     CG A   0      25.750  45.831  36.173  0.00  0.00           C
ATOM    294 C     CG A   0      21.438  49.985  34.405  0.00  0.00           C
ATOM    295 C     CG A   0      22.750  50.157  34.849  0.00  0.00           C
ATOM    296 N     CG A   0      23.017  50.220  36.183  0.00  0.00           N
ATOM    297 C     CG A   0      22.036  50.093  37.110  0.00  0.00           C
ATOM    298 C     CG A   0      20.705  50.029  36.703  0.00  0.00           C
ATOM    299 C     CG A   0      20.380  49.857  35.341  0.00  0.00           C
ATOM    300 C     CG A   0      18.928  49.679  34.925  0.00  0.00           C
ATOM    301 C     CG A   0      18.431  49.596  33.620  0.00  0.00           C
ATOM    302 O     CG A   0      19.246  49.660  32.541  0.00  0.00           O
ATOM    303 C     CG A   0      19.609  48.583  31.756  0.00  0.00           C
ATOM    304 SE    CG A   0      17.444  49.583  36.221  0.00  0.00          SE
ATOM    305 C     CG A   0      16.552  50.036  31.255  0.00  0.00           C
ATOM    306 O     CG A   0      16.322  49.316  32.418  0.00  0.00           O
ATOM    307 C     CG A   0      17.036  49.424  33.565  0.00  0.00           C
ATOM    308 C     CG A   0      16.418  49.386  34.821  0.00  0.00           C
ATOM    309 C     CG A   0      14.934  49.265  35.105  0.00  0.00           C
ATOM    310 C     CG A   0      14.488  49.201  36.438  0.00  0.00           C
ATOM    311 C     CG A   0      13.118  49.074  36.722  0.00  0.00           C
ATOM    312 N     CG A   0      12.227  48.946  35.710  0.00  0.00           N
ATOM    313 C     CG A   0      12.615  48.946  34.414  0.00  0.00           C
ATOM    314 C     CG A   0      13.966  49.106  34.083  0.00  0.00           C
ATOM    315 C     CG A   0      10.099  45.137  36.684  0.00  0.00           C
ATOM    316 C     CG A   0      10.265  46.494  36.400  0.00  0.00           C
ATOM    317 N     CG A   0      10.781  47.328  37.337  0.00  0.00           N
ATOM    318 C     CG A   0      11.169  46.870  38.557  0.00  0.00           C
ATOM    319 C     CG A   0      10.965  45.532  38.898  0.00  0.00           C
ATOM    320 C     CG A   0      10.488  44.615  37.933  0.00  0.00           C
ATOM    321 C     CG A   0      10.316  43.156  38.321  0.00  0.00           C
ATOM    322 C     CG A   0       9.793  42.137  37.517  0.00  0.00           C
ATOM    323 O     CG A   0       9.405  42.360  36.240  0.00  0.00           O
ATOM    324 C     CG A   0      10.067  41.939  35.105  0.00  0.00           C
ATOM    325 SE    CG A   0      10.437  42.640  39.550  0.00  0.00          SE
ATOM    326 C     CG A   0       8.073  39.551  37.025  0.00  0.00           C
ATOM    327 O     CG A   0       9.335  39.735  37.573  0.00  0.00           O
ATOM    328 C     CG A   0       9.787  40.876  38.141  0.00  0.00           C
ATOM    329 C     CG A   0      10.277  40.895  39.456  0.00  0.00           C
ATOM    330 C     CG A   0      10.430  39.710  40.383  0.00  0.00           C
ATOM    331 C     CG A   0      10.902  39.920  41.707  0.00  0.00           C
ATOM    332 C     CG A   0      11.086  38.837  42.568  0.00  0.00           C
ATOM    333 N     CG A   0      10.685  37.595  42.199  0.00  0.00           N
ATOM    334 C     CG A   0      10.169  37.359  40.960  0.00  0.00           C
ATOM    335 C     CG A   0      10.029  38.398  40.042  0.00  0.00           C
ATOM    336 C     CG A   0      -0.125  48.137  40.146  0.00  0.00           C
ATOM    337 C     CG A   0      -1.182  48.118  41.064  0.00  0.00           C
ATOM    338 N     CG A   0      -0.940  48.246  42.388  0.00  0.00           N
ATOM    339 C     CG A   0       0.308  48.437  42.870  0.00  0.00           C
ATOM    340 C     CG A   0       1.404  48.437  42.000  0.00  0.00           C
ATOM    341 C     CG A   0       1.206  48.316  40.600  0.00  0.00           C
ATOM    342 C     CG A   0       2.385  48.456  39.664  0.00  0.00           C
ATOM    343 C     CG A   0       2.385  48.278  38.273  0.00  0.00           C
ATOM    344 O     CG A   0       1.232  48.055  37.592  0.00  0.00           O
ATOM    345 C     CG A   0       0.812  48.749  36.467  0.00  0.00           C
ATOM    346 SE    CG A   0       3.366  48.755  39.617  0.00  0.00          SE
ATOM    347 C     CG A   0       4.767  47.360  35.795  0.00  0.00           C
ATOM    348 O     CG A   0       3.901  48.271  36.353  0.00  0.00           O
ATOM    349 C     CG A   0       3.653  48.405  37.684  0.00  0.00           C
ATOM    350 C     CG A   0       4.684  48.596  38.604  0.00  0.00           C
ATOM    351 C     CG A   0       6.162  48.736  38.302  0.00  0.00           C
ATOM    352 C     CG A   0       7.067  49.010  39.352  0.00  0.00           C
ATOM    353 C     CG A   0       8.436  49.074  39.106  0.00  0.00           C
ATOM    354 N     CG A   0       8.901  49.074  37.829  0.00  0.00           N
ATOM    355 C     CG A   0       8.061  48.819  36.779  0.00  0.00           C
ATOM    356 C     CG A   0       6.691  48.692  36.987  0.00  0.00           C
ATOM    357 C     CG A   0      -2.768  38.729  49.274  0.00  0.00           C
ATOM    358 C     CG A   0      -2.208  37.837  50.201  0.00  0.00           C
ATOM    359 N     CG A   0      -0.998  38.098  50.759  0.00  0.00           N
ATOM    360 C     CG A   0      -0.297  39.213  50.428  0.00  0.00           C
ATOM    361 C     CG A   0      -0.845  40.162  49.558  0.00  0.00           C
ATOM    362 C     CG A   0      -2.074  39.901  48.905  0.00  0.00           C
ATOM    363 C     CG A   0      -2.616  40.907  47.912  0.00  0.00           C
ATOM    364 C     CG A   0      -3.832  40.837  47.222  0.00  0.00           C
ATOM    365 O     CG A   0      -4.686  39.799  47.401  0.00  0.00           O
ATOM    366 C     CG A   0      -5.501  39.602  48.499  0.00  0.00           C
ATOM    367 SE    CG A   0      -1.921  42.385  47.590  0.00  0.00          SE
ATOM    368 C     CG A   0      -5.648  41.220  44.687  0.00  0.00           C
ATOM    369 O     CG A   0      -5.189  42.111  45.642  0.00  0.00           O
ATOM    370 C     CG A   0      -4.081  41.946  46.399  0.00  0.00           C
ATOM    371 C     CG A   0      -3.042  42.882  46.389  0.00  0.00           C
ATOM    372 C     CG A   0      -2.979  44.163  45.585  0.00  0.00           C
ATOM    373 C     CG A   0      -1.845  45.003  45.689  0.00  0.00           C
ATOM    374 C     CG A   0      -1.768  46.195  44.970  0.00  0.00           C
ATOM    375 N     CG A   0      -2.788  46.558  44.147  0.00  0.00           N
ATOM    376 C     CG A   0      -3.896  45.787  44.006  0.00  0.00           C
ATOM    377 C     CG A   0      -6.622  48.749  44.687  0.00  0.00           C
ATOM    378 C     CG A   0      -5.558  48.399  43.845  0.00  0.00           C
ATOM    379 N     CG A   0      -4.304  48.857  44.110  0.00  0.00           N
ATOM    380 C     CG A   0      -4.042  49.628  45.188  0.00  0.00           C
ATOM    381 C     CG A   0      -5.081  50.048  46.020  0.00  0.00           C
ATOM    382 C     CG A   0      -6.393  49.552  45.831  0.00  0.00           C
ATOM    383 C     CG A   0      -7.501  49.985  46.768  0.00  0.00           C
ATOM    384 C     CG A   0      -8.852  49.641  46.692  0.00  0.00           C
ATOM    385 O     CG A   0      -9.330  48.832  45.708  0.00  0.00           O
ATOM    386 C     CG A   0     -10.056  47.679  45.897  0.00  0.00           C
ATOM    387 SE    CG A   0      -7.399  50.985  48.461  0.00  0.00          SE
ATOM    388 C     CG A   0     -11.948  50.539  47.042  0.00  0.00           C
ATOM    389 O     CG A   0     -10.973  50.010  47.846  0.00  0.00           O
ATOM    390 C     CG A   0      -9.635  50.195  47.713  0.00  0.00           C
ATOM    391 C     CG A   0      -8.915  50.985  48.612  0.00  0.00           C
ATOM    392 C     CG A   0      -9.463  51.768  49.785  0.00  0.00           C
ATOM    393 C     CG A   0      -8.597  52.590  50.542  0.00  0.00           C
ATOM    394 C     CG A   0      -9.081  53.291  51.658  0.00  0.00           C
ATOM    395 N     CG A   0     -10.400  53.265  51.961  0.00  0.00           N
ATOM    396 C     CG A   0     -11.279  52.533  51.223  0.00  0.00           C
ATOM    397 C     CG A   0     -10.839  51.794  50.125  0.00  0.00           C
ATOM    398 C     CG A   0      -8.196  40.799  59.774  0.00  0.00           C
ATOM    399 C     CG A   0      -8.667  41.621  60.795  0.00  0.00           C
ATOM    400 N     CG A   0      -7.877  42.596  61.315  0.00  0.00           N
ATOM    401 C     CG A   0      -6.610  42.787  60.880  0.00  0.00           C
ATOM    402 C     CG A   0      -6.119  42.035  59.802  0.00  0.00           C
ATOM    403 C     CG A   0      -6.883  40.978  59.263  0.00  0.00           C
ATOM    404 C     CG A   0      -6.316  40.156  58.128  0.00  0.00           C
ATOM    405 C     CG A   0      -6.941  39.086  57.475  0.00  0.00           C
ATOM    406 O     CG A   0      -8.202  38.703  57.778  0.00  0.00           O
ATOM    407 C     CG A   0      -9.355  39.200  57.172  0.00  0.00           C
ATOM    408 SE    CG A   0      -4.788  40.283  57.626  0.00  0.00          SE
ATOM    409 C     CG A   0      -6.571  36.098  56.179  0.00  0.00           C
ATOM    410 O     CG A   0      -6.508  37.410  55.744  0.00  0.00           O
ATOM    411 C     CG A   0      -6.132  38.468  56.501  0.00  0.00           C
ATOM    412 C     CG A   0      -4.864  39.047  56.378  0.00  0.00           C
ATOM    413 C     CG A   0      -3.762  38.621  55.432  0.00  0.00           C
ATOM    414 C     CG A   0      -2.514  39.289  55.470  0.00  0.00           C
ATOM    415 C     CG A   0      -1.501  38.939  54.571  0.00  0.00           C
ATOM    416 N     CG A   0      -1.654  37.875  53.748  0.00  0.00           N
ATOM    417 C     CG A   0      -2.813  37.175  53.710  0.00  0.00           C
ATOM    418 C     CG A   0      -3.877  37.525  54.543  0.00  0.00           C
ATOM    419 C     CG A   0       4.608  30.308  65.468  0.00  0.00           C
ATOM    420 C     CG A   0       5.583  29.989  64.522  0.00  0.00           C
ATOM    421 N     CG A   0       6.525  30.907  64.172  0.00  0.00           N
ATOM    422 C     CG A   0       6.545  32.142  64.730  0.00  0.00           C
ATOM    423 C     CG A   0       5.615  32.486  65.714  0.00  0.00           C
ATOM    424 C     CG A   0       4.576  31.588  66.064  0.00  0.00           C
ATOM    425 C     CG A   0       3.563  31.996  67.114  0.00  0.00           C
ATOM    426 C     CG A   0       2.519  31.219  67.615  0.00  0.00           C
ATOM    427 O     CG A   0       2.302  29.951  67.190  0.00  0.00           O
ATOM    428 C     CG A   0       2.538  28.804  67.927  0.00  0.00           C
ATOM    429 SE    CG A   0       3.621  33.850  67.880  0.00  0.00          SE
ATOM    430 C     CG A   0      -0.526  30.983  68.589  0.00  0.00           C
ATOM    431 O     CG A   0       0.659  31.333  69.204  0.00  0.00           O
ATOM    432 C     CG A   0       1.742  31.875  68.580  0.00  0.00           C
ATOM    433 C     CG A   0       2.156  33.181  68.854  0.00  0.00           C
ATOM    434 C     CG A   0       1.525  34.162  69.819  0.00  0.00           C
ATOM    435 C     CG A   0       2.047  35.467  69.923  0.00  0.00           C
ATOM    436 C     CG A   0       1.512  36.372  70.841  0.00  0.00           C
ATOM    437 N     CG A   0       0.397  36.047  71.550  0.00  0.00           N
ATOM    438 C     CG A   0      -0.169  34.818  71.446  0.00  0.00           C
ATOM    439 C     CG A   0       0.366  33.862  70.576  0.00  0.00           C
ATOM    440 C     CG A   0      11.940  32.333  80.111  0.00  0.00           C
ATOM    441 C     CG A   0      11.398  33.321  80.933  0.00  0.00           C
ATOM    442 N     CG A   0      11.768  34.620  80.792  0.00  0.00           N
ATOM    443 C     CG A   0      12.692  34.990  79.865  0.00  0.00           C
ATOM    444 C     CG A   0      13.201  34.047  78.966  0.00  0.00           C
ATOM    445 C     CG A   0      12.895  32.671  79.127  0.00  0.00           C
ATOM    446 C     CG A   0      13.501  31.658  78.171  0.00  0.00           C
ATOM    447 C     CG A   0      13.271  30.282  78.153  0.00  0.00           C
ATOM    448 O     CG A   0      12.373  29.696  78.994  0.00  0.00           O
ATOM    449 C     CG A   0      11.258  28.983  78.607  0.00  0.00           C
ATOM    450 SE    CG A   0      14.195  32.066  76.942  0.00  0.00          SE
ATOM    451 C     CG A   0      14.450  27.295  77.907  0.00  0.00           C
ATOM    452 O     CG A   0      13.997  28.250  77.008  0.00  0.00           O
ATOM    453 C     CG A   0      14.036  29.594  77.197  0.00  0.00           C
ATOM    454 C     CG A   0      14.883  30.416  76.459  0.00  0.00           C
ATOM    455 C     CG A   0      15.896  29.983  75.419  0.00  0.00           C
ATOM    456 C     CG A   0      16.654  30.958  74.728  0.00  0.00           C
ATOM    457 C     CG A   0      17.622  30.575  73.801  0.00  0.00           C
ATOM    458 N     CG A   0      17.737  29.276  73.432  0.00  0.00           N
ATOM    459 C     CG A   0      16.991  28.308  74.028  0.00  0.00           C
ATOM    460 C     CG A   0      16.068  28.632  75.022  0.00  0.00           C
ATOM    461 C     CG A   0      24.756  61.604  34.168  0.00  0.00           C
ATOM    462 C     CG A   0      24.642  62.954  34.509  0.00  0.00           C
ATOM    463 N     CG A   0      24.260  63.323  35.757  0.00  0.00           N
ATOM    464 C     CG A   0      23.992  62.400  36.713  0.00  0.00           C
ATOM    465 C     CG A   0      24.024  61.037  36.410  0.00  0.00           C
ATOM    466 C     CG A   0      24.482  60.604  35.142  0.00  0.00           C
ATOM    467 C     CG A   0      24.565  59.119  34.849  0.00  0.00           C
ATOM    468 C     CG A   0      24.935  58.521  33.638  0.00  0.00           C
ATOM    469 O     CG A   0      25.221  59.259  32.532  0.00  0.00           O
ATOM    470 C     CG A   0      26.298  59.075  31.690  0.00  0.00           C
ATOM    471 SE    CG A   0      24.068  57.801  36.098  0.00  0.00          SE
ATOM    472 C     CG A   0      24.425  55.953  31.605  0.00  0.00           C
ATOM    473 O     CG A   0      25.272  56.316  32.636  0.00  0.00           O
ATOM    474 C     CG A   0      24.947  57.119  33.686  0.00  0.00           C
ATOM    475 C     CG A   0      24.597  56.590  34.934  0.00  0.00           C
ATOM    476 C     CG A   0      24.591  55.132  35.332  0.00  0.00           C
ATOM    477 C     CG A   0      24.221  54.775  36.656  0.00  0.00           C
ATOM    478 C     CG A   0      24.260  53.437  37.053  0.00  0.00           C
ATOM    479 N     CG A   0      24.470  52.456  36.145  0.00  0.00           N
ATOM    480 C     CG A   0      24.801  52.749  34.859  0.00  0.00           C
ATOM    481 C     CG A   0      24.865  54.081  34.433  0.00  0.00           C
ATOM    482 PD    CG A   0      19.011  29.365  53.465  0.00  0.00          PD
ATOM    483 PD    CG A   0      25.693  37.079  43.060  0.00  0.00          PD
ATOM    484 PD    CG A   0      11.080  36.047  43.324  0.00  0.00          PD
ATOM    485 PD    CG A   0      -0.507  37.079  52.386  0.00  0.00          PD
ATOM    486 PD    CG A   0       7.596  30.282  62.801  0.00  0.00          PD
ATOM    487 PD    CG A   0      18.979  29.333  72.155  0.00  0.00          PD
ATOM    488 PD    CG A   0      30.069  31.811  62.555  0.00  0.00          PD
ATOM    489 PD    CG A   0      36.904  39.914  52.244  0.00  0.00          PD
ATOM    490 PD    CG A   0      37.853  51.482  43.097  0.00  0.00          PD
ATOM    491 PD    CG A   0      24.769  50.240  36.391  0.00  0.00          PD
ATOM    492 PD    CG A   0      10.169  49.061  36.079  0.00  0.00          PD
ATOM    493 PD    CG A   0      -2.813  48.379  43.211  0.00  0.00          PD
ATOM    494 C     CG A   0      38.184  55.004  41.045  0.00  0.00           C
ATOM    495 C     CG A   0      38.121  53.647  41.395  0.00  0.00           C
ATOM    496 N     CG A   0      37.439  53.259  42.502  0.00  0.00           N
ATOM    497 C     CG A   0      36.783  54.157  43.287  0.00  0.00           C
ATOM    498 C     CG A   0      36.866  55.520  43.003  0.00  0.00           C
ATOM    499 C     CG A   0      37.509  55.973  41.830  0.00  0.00           C
ATOM    500 C     CG A   0      37.560  57.457  41.527  0.00  0.00           C
ATOM    501 C     CG A   0      38.197  58.075  40.449  0.00  0.00           C
ATOM    502 O     CG A   0      38.911  57.361  39.541  0.00  0.00           O
ATOM    503 C     CG A   0      40.197  57.673  39.115  0.00  0.00           C
ATOM    504 SE    CG A   0      36.872  58.629  42.152  0.00  0.00          SE
ATOM    505 C     CG A   0      38.847  59.928  38.169  0.00  0.00           C
ATOM    506 O     CG A   0      38.573  60.285  39.475  0.00  0.00           O
ATOM    507 C     CG A   0      38.063  59.470  40.430  0.00  0.00           C
ATOM    508 C     CG A   0      37.318  59.973  41.508  0.00  0.00           C
ATOM    509 C     CG A   0      37.025  61.432  41.802  0.00  0.00           C
ATOM    510 C     CG A   0      36.229  61.769  42.927  0.00  0.00           C
ATOM    511 C     CG A   0      35.993  63.107  43.249  0.00  0.00           C
ATOM    512 N     CG A   0      36.388  64.088  42.397  0.00  0.00           N
ATOM    513 C     CG A   0      37.121  63.814  41.291  0.00  0.00           C
ATOM    514 C     CG A   0      37.452  62.495  40.969  0.00  0.00           C
ATOM    515 C     CG A   0       8.519  80.809  44.847  0.00  0.00           C
ATOM    516 C     CG A   0       8.061  79.733  44.091  0.00  0.00           C
ATOM    517 N     CG A   0       8.430  78.465  44.412  0.00  0.00           N
ATOM    518 C     CG A   0       9.226  78.210  45.481  0.00  0.00           C
ATOM    519 C     CG A   0       9.742  79.261  46.238  0.00  0.00           C
ATOM    520 C     CG A   0       9.347  80.593  45.982  0.00  0.00           C
ATOM    521 C     CG A   0       9.902  81.720  46.834  0.00  0.00           C
ATOM    522 C     CG A   0       9.647  83.083  46.682  0.00  0.00           C
ATOM    523 O     CG A   0       8.844  83.561  45.699  0.00  0.00           O
ATOM    524 C     CG A   0       7.819  84.466  45.869  0.00  0.00           C
ATOM    525 SE    CG A   0      10.755  81.179  48.319  0.00  0.00          SE
ATOM    526 C     CG A   0      10.755  86.109  46.749  0.00  0.00           C
ATOM    527 O     CG A   0      10.233  85.236  47.685  0.00  0.00           O
ATOM    528 C     CG A   0      10.309  83.886  47.628  0.00  0.00           C
ATOM    529 C     CG A   0      11.086  83.160  48.536  0.00  0.00           C
ATOM    530 C     CG A   0      11.946  83.720  49.653  0.00  0.00           C
ATOM    531 C     CG A   0      12.743  82.841  50.428  0.00  0.00           C
ATOM    532 C     CG A   0      13.520  83.332  51.478  0.00  0.00           C
ATOM    533 N     CG A   0      13.596  84.669  51.705  0.00  0.00           N
ATOM    534 C     CG A   0      12.895  85.555  50.948  0.00  0.00           C
ATOM    535 C     CG A   0      12.086  85.103  49.898  0.00  0.00           C
ATOM    536 C     CG A   0      19.285  78.293  40.808  0.00  0.00           C
ATOM    537 C     CG A   0      20.629  78.223  41.196  0.00  0.00           C
ATOM    538 N     CG A   0      20.953  77.904  42.473  0.00  0.00           N
ATOM    539 C     CG A   0      19.998  77.675  43.410  0.00  0.00           C
ATOM    540 C     CG A   0      18.654  77.656  43.050  0.00  0.00           C
ATOM    541 C     CG A   0      18.259  78.038  41.745  0.00  0.00           C
ATOM    542 C     CG A   0      16.781  78.096  41.404  0.00  0.00           C
ATOM    543 C     CG A   0      16.227  78.401  40.156  0.00  0.00           C
ATOM    544 O     CG A   0      17.004  78.669  39.077  0.00  0.00           O
ATOM    545 C     CG A   0      16.679  78.440  37.753  0.00  0.00           C
ATOM    546 SE    CG A   0      15.469  77.420  42.454  0.00  0.00          SE
ATOM    547 C     CG A   0      14.068  79.828  38.349  0.00  0.00           C
ATOM    548 O     CG A   0      14.055  78.637  39.049  0.00  0.00           O
ATOM    549 C     CG A   0      14.826  78.369  40.137  0.00  0.00           C
ATOM    550 C     CG A   0      14.252  78.051  41.376  0.00  0.00           C
ATOM    551 C     CG A   0      12.774  77.930  41.688  0.00  0.00           C
ATOM    552 C     CG A   0      12.367  77.675  43.022  0.00  0.00           C
ATOM    553 C     CG A   0      11.010  77.548  43.334  0.00  0.00           C
ATOM    554 N     CG A   0      10.067  77.745  42.379  0.00  0.00           N
ATOM    555 C     CG A   0      10.411  78.051  41.102  0.00  0.00           C
ATOM    556 C     CG A   0      11.755  78.166  40.742  0.00  0.00           C
ATOM    557 C     CG A   0      17.807  85.071  50.702  0.00  0.00           C
ATOM    558 C     CG A   0      16.909  85.338  51.743  0.00  0.00           C
ATOM    559 N     CG A   0      16.163  84.332  52.273  0.00  0.00           N
ATOM    560 C     CG A   0      16.259  83.064  51.819  0.00  0.00           C
ATOM    561 C     CG A   0      17.208  82.739  50.835  0.00  0.00           C
ATOM    562 C     CG A   0      17.960  83.758  50.211  0.00  0.00           C
ATOM    563 C     CG A   0      18.915  83.395  49.085  0.00  0.00           C
ATOM    564 C     CG A   0      19.775  84.262  48.404  0.00  0.00           C
ATOM    565 O     CG A   0      19.832  85.587  48.697  0.00  0.00           O
ATOM    566 C     CG A   0      20.915  86.415  48.413  0.00  0.00           C
ATOM    567 SE    CG A   0      19.291  81.879  48.423  0.00  0.00          SE
ATOM    568 C     CG A   0      21.196  85.440  45.916  0.00  0.00           C
ATOM    569 O     CG A   0      21.425  84.268  46.607  0.00  0.00           O
ATOM    570 C     CG A   0      20.533  83.631  47.411  0.00  0.00           C
ATOM    571 C     CG A   0      20.266  82.268  47.269  0.00  0.00           C
ATOM    572 C     CG A   0      20.877  81.312  46.266  0.00  0.00           C
ATOM    573 C     CG A   0      20.533  79.943  46.304  0.00  0.00           C
ATOM    574 C     CG A   0      21.062  79.051  45.368  0.00  0.00           C
ATOM    575 N     CG A   0      22.011  79.471  44.488  0.00  0.00           N
ATOM    576 C     CG A   0      22.406  80.771  44.441  0.00  0.00           C
ATOM    577 C     CG A   0      21.858  81.707  45.330  0.00  0.00           C
ATOM    578 C     CG A   0      26.667  79.070  44.081  0.00  0.00           C
ATOM    579 C     CG A   0      25.457  78.866  43.410  0.00  0.00           C
ATOM    580 N     CG A   0      24.559  77.968  43.883  0.00  0.00           N
ATOM    581 C     CG A   0      24.801  77.248  44.999  0.00  0.00           C
ATOM    582 C     CG A   0      25.979  77.446  45.727  0.00  0.00           C
ATOM    583 C     CG A   0      26.979  78.318  45.235  0.00  0.00           C
ATOM    584 C     CG A   0      28.266  78.490  46.020  0.00  0.00           C
ATOM    585 C     CG A   0      29.324  79.357  45.718  0.00  0.00           C
ATOM    586 O     CG A   0      29.273  80.198  44.649  0.00  0.00           O
ATOM    587 C     CG A   0      28.349  81.210  44.460  0.00  0.00           C
ATOM    588 SE    CG A   0      28.591  77.611  47.534  0.00  0.00          SE
ATOM    589 C     CG A   0      32.114  80.478  45.396  0.00  0.00           C
ATOM    590 O     CG A   0      31.509  80.051  46.559  0.00  0.00           O
ATOM    591 C     CG A   0      30.381  79.299  46.635  0.00  0.00           C
ATOM    592 C     CG A   0      30.171  78.389  47.676  0.00  0.00           C
ATOM    593 C     CG A   0      31.107  78.102  48.830  0.00  0.00           C
ATOM    594 C     CG A   0      30.782  77.083  49.757  0.00  0.00           C
ATOM    595 C     CG A   0      31.610  76.822  50.844  0.00  0.00           C
ATOM    596 N     CG A   0      32.808  77.452  50.958  0.00  0.00           N
ATOM    597 C     CG A   0      33.190  78.395  50.059  0.00  0.00           C
ATOM    598 C     CG A   0      32.369  78.726  48.981  0.00  0.00           C
ATOM    599 C     CG A   0      33.101  80.656  54.136  0.00  0.00           C
ATOM    600 C     CG A   0      33.604  79.701  53.256  0.00  0.00           C
ATOM    601 N     CG A   0      33.203  78.401  53.351  0.00  0.00           N
ATOM    602 C     CG A   0      32.298  78.006  54.278  0.00  0.00           C
ATOM    603 C     CG A   0      31.802  78.924  55.205  0.00  0.00           C
ATOM    604 C     CG A   0      32.139  80.293  55.110  0.00  0.00           C
ATOM    605 C     CG A   0      31.553  81.274  56.104  0.00  0.00           C
ATOM    606 C     CG A   0      31.833  82.644  56.208  0.00  0.00           C
ATOM    607 O     CG A   0      32.681  83.255  55.347  0.00  0.00           O
ATOM    608 C     CG A   0      32.343  84.268  54.467  0.00  0.00           C
ATOM    609 SE    CG A   0      30.311  80.988  57.579  0.00  0.00          SE
ATOM    610 C     CG A   0      32.375  85.211  58.090  0.00  0.00           C
ATOM    611 O     CG A   0      31.260  84.606  57.541  0.00  0.00           O
ATOM    612 C     CG A   0      31.145  83.287  57.248  0.00  0.00           C
ATOM    613 C     CG A   0      30.330  82.433  57.995  0.00  0.00           C
ATOM    614 C     CG A   0      29.457  82.816  59.168  0.00  0.00           C
ATOM    615 C     CG A   0      28.693  81.816  59.821  0.00  0.00           C
ATOM    616 C     CG A   0      27.859  82.147  60.890  0.00  0.00           C
ATOM    617 N     CG A   0      27.859  83.414  61.391  0.00  0.00           N
ATOM    618 C     CG A   0      28.597  84.395  60.814  0.00  0.00           C
ATOM    619 C     CG A   0      29.406  84.122  59.707  0.00  0.00           C
ATOM    620 C     CG A   0      23.667  86.134  60.389  0.00  0.00           C
ATOM    621 C     CG A   0      24.718  85.631  61.155  0.00  0.00           C
ATOM    622 N     CG A   0      24.916  84.294  61.259  0.00  0.00           N
ATOM    623 C     CG A   0      24.081  83.408  60.644  0.00  0.00           C
ATOM    624 C     CG A   0      23.056  83.867  59.821  0.00  0.00           C
ATOM    625 C     CG A   0      22.775  85.255  59.726  0.00  0.00           C
ATOM    626 C     CG A   0      21.622  85.727  58.866  0.00  0.00           C
ATOM    627 C     CG A   0      21.246  87.052  58.620  0.00  0.00           C
ATOM    628 O     CG A   0      21.922  88.096  59.159  0.00  0.00           O
ATOM    629 C     CG A   0      22.495  89.135  58.449  0.00  0.00           C
ATOM    630 SE    CG A   0      20.501  84.810  57.929  0.00  0.00          SE
ATOM    631 C     CG A   0      19.036  89.300  58.232  0.00  0.00           C
ATOM    632 O     CG A   0      19.578  88.351  57.399  0.00  0.00           O
ATOM    633 C     CG A   0      20.119  87.173  57.787  0.00  0.00           C
ATOM    634 C     CG A   0      19.590  85.943  57.381  0.00  0.00           C
ATOM    635 C     CG A   0      18.386  85.727  56.482  0.00  0.00           C
ATOM    636 C     CG A   0      17.953  84.408  56.208  0.00  0.00           C
ATOM    637 C     CG A   0      16.877  84.185  55.347  0.00  0.00           C
ATOM    638 N     CG A   0      16.157  85.230  54.874  0.00  0.00           N
ATOM    639 C     CG A   0      16.501  86.510  55.148  0.00  0.00           C
ATOM    640 C     CG A   0      17.609  86.784  55.962  0.00  0.00           C
ATOM    641 C     CG A   0      17.991  86.701  70.027  0.00  0.00           C
ATOM    642 C     CG A   0      16.851  86.453  70.793  0.00  0.00           C
ATOM    643 N     CG A   0      16.214  85.255  70.708  0.00  0.00           N
ATOM    644 C     CG A   0      16.641  84.287  69.857  0.00  0.00           C
ATOM    645 C     CG A   0      17.813  84.472  69.119  0.00  0.00           C
ATOM    646 C     CG A   0      18.482  85.714  69.138  0.00  0.00           C
ATOM    647 C     CG A   0      19.724  85.912  68.287  0.00  0.00           C
ATOM    648 C     CG A   0      20.527  87.052  68.221  0.00  0.00           C
ATOM    649 O     CG A   0      20.259  88.154  68.958  0.00  0.00           O
ATOM    650 C     CG A   0      21.030  88.644  69.999  0.00  0.00           C
ATOM    651 SE    CG A   0      20.374  84.555  67.199  0.00  0.00          SE
ATOM    652 C     CG A   0      22.304  89.065  66.395  0.00  0.00           C
ATOM    653 O     CG A   0      22.527  87.899  67.104  0.00  0.00           O
ATOM    654 C     CG A   0      21.610  86.931  67.331  0.00  0.00           C
ATOM    655 C     CG A   0      21.667  85.695  66.679  0.00  0.00           C
ATOM    656 C     CG A   0      22.724  85.224  65.704  0.00  0.00           C
ATOM    657 C     CG A   0      22.610  83.950  65.109  0.00  0.00           C
ATOM    658 C     CG A   0      23.603  83.478  64.248  0.00  0.00           C
ATOM    659 N     CG A   0      24.610  84.300  63.860  0.00  0.00           N
ATOM    660 C     CG A   0      24.737  85.555  64.361  0.00  0.00           C
ATOM    661 C     CG A   0      23.807  86.039  65.288  0.00  0.00           C
ATOM    662 C     CG A   0       5.430  84.969  65.676  0.00  0.00           C
ATOM    663 C     CG A   0       4.532  84.357  64.796  0.00  0.00           C
ATOM    664 N     CG A   0       4.806  83.128  64.286  0.00  0.00           N
ATOM    665 C     CG A   0       5.958  82.478  64.588  0.00  0.00           C
ATOM    666 C     CG A   0       6.844  83.020  65.525  0.00  0.00           C
ATOM    667 C     CG A   0       6.627  84.319  66.045  0.00  0.00           C
ATOM    668 C     CG A   0       7.653  84.924  66.981  0.00  0.00           C
ATOM    669 C     CG A   0       7.570  86.166  67.625  0.00  0.00           C
ATOM    670 O     CG A   0       6.506  86.982  67.464  0.00  0.00           O
ATOM    671 C     CG A   0       5.723  87.498  68.476  0.00  0.00           C
ATOM    672 SE    CG A   0       9.099  84.109  67.577  0.00  0.00          SE
ATOM    673 C     CG A   0       8.207  88.797  68.892  0.00  0.00           C
ATOM    674 O     CG A   0       8.825  87.580  69.176  0.00  0.00           O
ATOM    675 C     CG A   0       8.666  86.440  68.457  0.00  0.00           C
ATOM    676 C     CG A   0       9.634  85.427  68.476  0.00  0.00           C
ATOM    677 C     CG A   0      10.921  85.408  69.280  0.00  0.00           C
ATOM    678 C     CG A   0      11.813  84.319  69.129  0.00  0.00           C
ATOM    679 C     CG A   0      12.972  84.255  69.904  0.00  0.00           C
ATOM    680 N     CG A   0      13.329  85.300  70.689  0.00  0.00           N
ATOM    681 C     CG A   0      12.532  86.389  70.822  0.00  0.00           C
ATOM    682 C     CG A   0      11.322  86.472  70.122  0.00  0.00           C
ATOM    683 C     CG A   0      11.475  86.173  55.555  0.00  0.00           C
ATOM    684 C     CG A   0      12.634  86.026  54.789  0.00  0.00           C
ATOM    685 N     CG A   0      13.316  84.854  54.798  0.00  0.00           N
ATOM    686 C     CG A   0      12.927  83.816  55.574  0.00  0.00           C
ATOM    687 C     CG A   0      11.755  83.899  56.321  0.00  0.00           C
ATOM    688 C     CG A   0      11.035  85.115  56.387  0.00  0.00           C
ATOM    689 C     CG A   0       9.780  85.198  57.229  0.00  0.00           C
ATOM    690 C     CG A   0       8.933  86.300  57.381  0.00  0.00           C
ATOM    691 O     CG A   0       9.156  87.459  56.718  0.00  0.00           O
ATOM    692 C     CG A   0       8.258  88.090  55.867  0.00  0.00           C
ATOM    693 SE    CG A   0       9.290  83.790  58.156  0.00  0.00          SE
ATOM    694 C     CG A   0       7.092  88.249  59.007  0.00  0.00           C
ATOM    695 O     CG A   0       6.876  86.975  58.516  0.00  0.00           O
ATOM    696 C     CG A   0       7.844  86.064  58.232  0.00  0.00           C
ATOM    697 C     CG A   0       7.806  84.771  58.762  0.00  0.00           C
ATOM    698 C     CG A   0       6.742  84.185  59.660  0.00  0.00           C
ATOM    699 C     CG A   0       6.889  82.867  60.152  0.00  0.00           C
ATOM    700 C     CG A   0       5.914  82.306  60.975  0.00  0.00           C
ATOM    701 N     CG A   0       4.876  83.058  61.420  0.00  0.00           N
ATOM    702 C     CG A   0       4.723  84.344  61.022  0.00  0.00           C
ATOM    703 C     CG A   0       5.646  84.937  60.152  0.00  0.00           C
ATOM    704 C     CG A   0       0.525  81.867  59.972  0.00  0.00           C
ATOM    705 C     CG A   0       1.423  82.319  60.947  0.00  0.00           C
ATOM    706 N     CG A   0       2.480  81.554  61.306  0.00  0.00           N
ATOM    707 C     CG A   0       2.691  80.331  60.757  0.00  0.00           C
ATOM    708 C     CG A   0       1.863  79.866  59.736  0.00  0.00           C
ATOM    709 C     CG A   0       0.710  80.605  59.367  0.00  0.00           C
ATOM    710 C     CG A   0      -0.201  80.057  58.279  0.00  0.00           C
ATOM    711 C     CG A   0      -1.348  80.669  57.768  0.00  0.00           C
ATOM    712 O     CG A   0      -1.749  81.898  58.185  0.00  0.00           O
ATOM    713 C     CG A   0      -1.539  83.083  57.513  0.00  0.00           C
ATOM    714 SE    CG A   0       0.181  78.185  57.352  0.00  0.00          SE
ATOM    715 C     CG A   0      -4.425  80.223  56.699  0.00  0.00           C
ATOM    716 O     CG A   0      -3.144  80.274  56.160  0.00  0.00           O
ATOM    717 C     CG A   0      -2.004  79.905  56.794  0.00  0.00           C
ATOM    718 C     CG A   0      -1.386  78.675  56.529  0.00  0.00           C
ATOM    719 C     CG A   0      -1.838  77.624  55.536  0.00  0.00           C
ATOM    720 C     CG A   0      -1.112  76.414  55.432  0.00  0.00           C
ATOM    721 C     CG A   0      -1.482  75.452  54.486  0.00  0.00           C
ATOM    722 N     CG A   0      -2.616  75.611  53.758  0.00  0.00           N
ATOM    723 C     CG A   0      -3.367  76.739  53.862  0.00  0.00           C
ATOM    724 C     CG A   0      -3.004  77.752  54.751  0.00  0.00           C
ATOM    725 C     CG A   0      -1.380  76.121  49.132  0.00  0.00           C
ATOM    726 C     CG A   0      -2.087  75.675  50.248  0.00  0.00           C
ATOM    727 N     CG A   0      -1.494  74.885  51.175  0.00  0.00           N
ATOM    728 C     CG A   0      -0.208  74.484  51.034  0.00  0.00           C
ATOM    729 C     CG A   0       0.563  74.949  49.955  0.00  0.00           C
ATOM    730 C     CG A   0      -0.036  75.726  48.934  0.00  0.00           C
ATOM    731 C     CG A   0       0.799  76.165  47.751  0.00  0.00           C
ATOM    732 C     CG A   0       0.391  76.981  46.692  0.00  0.00           C
ATOM    733 O     CG A   0      -0.864  77.490  46.635  0.00  0.00           O
ATOM    734 C     CG A   0      -1.208  78.726  46.124  0.00  0.00           C
ATOM    735 SE    CG A   0       2.474  75.700  47.363  0.00  0.00          SE
ATOM    736 C     CG A   0       0.296  77.739  43.637  0.00  0.00           C
ATOM    737 O     CG A   0       1.238  77.974  44.630  0.00  0.00           O
ATOM    738 C     CG A   0       1.398  77.229  45.746  0.00  0.00           C
ATOM    739 C     CG A   0       2.621  76.618  46.049  0.00  0.00           C
ATOM    740 C     CG A   0       3.907  76.707  45.254  0.00  0.00           C
ATOM    741 C     CG A   0       5.041  75.987  45.689  0.00  0.00           C
ATOM    742 C     CG A   0       6.245  76.083  44.989  0.00  0.00           C
ATOM    743 N     CG A   0       6.302  76.764  43.816  0.00  0.00           N
ATOM    744 C     CG A   0       5.226  77.433  43.334  0.00  0.00           C
ATOM    745 C     CG A   0       4.009  77.408  44.034  0.00  0.00           C
ATOM    746 C     CG A   0      -5.132  66.668  44.355  0.00  0.00           C
ATOM    747 C     CG A   0      -4.934  65.438  43.722  0.00  0.00           C
ATOM    748 N     CG A   0      -4.055  64.540  44.233  0.00  0.00           N
ATOM    749 C     CG A   0      -3.329  64.814  45.349  0.00  0.00           C
ATOM    750 C     CG A   0      -3.526  66.012  46.039  0.00  0.00           C
ATOM    751 C     CG A   0      -4.386  67.005  45.509  0.00  0.00           C
ATOM    752 C     CG A   0      -4.558  68.318  46.257  0.00  0.00           C
ATOM    753 C     CG A   0      -5.406  69.375  45.916  0.00  0.00           C
ATOM    754 O     CG A   0      -6.234  69.299  44.847  0.00  0.00           O
ATOM    755 C     CG A   0      -7.489  68.693  44.838  0.00  0.00           C
ATOM    756 SE    CG A   0      -3.768  68.821  47.468  0.00  0.00          SE
ATOM    757 C     CG A   0      -6.125  72.413  45.566  0.00  0.00           C
ATOM    758 O     CG A   0      -6.068  71.592  46.682  0.00  0.00           O
ATOM    759 C     CG A   0      -5.342  70.458  46.805  0.00  0.00           C
ATOM    760 C     CG A   0      -4.469  70.254  47.874  0.00  0.00           C
ATOM    761 C     CG A   0      -4.183  71.222  49.009  0.00  0.00           C
ATOM    762 C     CG A   0      -3.189  70.897  49.965  0.00  0.00           C
ATOM    763 C     CG A   0      -2.928  71.757  51.034  0.00  0.00           C
ATOM    764 N     CG A   0      -3.533  72.968  51.090  0.00  0.00           N
ATOM    765 C     CG A   0      -4.450  73.350  50.163  0.00  0.00           C
ATOM    766 C     CG A   0      -4.775  72.503  49.104  0.00  0.00           C
ATOM    767 C     CG A   0       4.755  63.897  36.278  0.00  0.00           C
ATOM    768 C     CG A   0       6.105  64.043  35.965  0.00  0.00           C
ATOM    769 N     CG A   0       7.035  64.107  36.959  0.00  0.00           N
ATOM    770 C     CG A   0       6.685  63.980  38.264  0.00  0.00           C
ATOM    771 C     CG A   0       5.334  63.916  38.623  0.00  0.00           C
ATOM    772 C     CG A   0       4.341  63.776  37.630  0.00  0.00           C
ATOM    773 C     CG A   0       2.888  63.667  38.046  0.00  0.00           C
ATOM    774 C     CG A   0       1.773  63.578  37.197  0.00  0.00           C
ATOM    775 O     CG A   0       1.901  63.629  35.848  0.00  0.00           O
ATOM    776 C     CG A   0       2.283  62.591  35.038  0.00  0.00           C
ATOM    777 SE    CG A   0       2.092  63.534  39.579  0.00  0.00          SE
ATOM    778 C     CG A   0      -1.170  64.266  36.363  0.00  0.00           C
ATOM    779 O     CG A   0      -0.660  63.368  37.280  0.00  0.00           O
ATOM    780 C     CG A   0       0.557  63.451  37.876  0.00  0.00           C
ATOM    781 C     CG A   0       0.684  63.413  39.267  0.00  0.00           C
ATOM    782 C     CG A   0      -0.431  63.285  40.288  0.00  0.00           C
ATOM    783 C     CG A   0      -0.112  63.215  41.669  0.00  0.00           C
ATOM    784 C     CG A   0      -1.125  63.151  42.625  0.00  0.00           C
ATOM    785 N     CG A   0      -2.418  62.960  42.237  0.00  0.00           N
ATOM    786 C     CG A   0      -2.768  63.024  40.922  0.00  0.00           C
ATOM    787 C     CG A   0      -1.787  63.139  39.929  0.00  0.00           C
ATOM    788 C     CG A   0       7.131  74.923  39.740  0.00  0.00           C
ATOM    789 C     CG A   0       7.099  75.936  40.704  0.00  0.00           C
ATOM    790 N     CG A   0       7.526  75.694  41.972  0.00  0.00           N
ATOM    791 C     CG A   0       7.940  74.458  42.350  0.00  0.00           C
ATOM    792 C     CG A   0       8.035  73.433  41.414  0.00  0.00           C
ATOM    793 C     CG A   0       7.576  73.630  40.089  0.00  0.00           C
ATOM    794 C     CG A   0       7.659  72.490  39.087  0.00  0.00           C
ATOM    795 C     CG A   0       7.277  72.515  37.744  0.00  0.00           C
ATOM    796 O     CG A   0       6.748  73.630  37.176  0.00  0.00           O
ATOM    797 C     CG A   0       7.188  74.203  35.994  0.00  0.00           C
ATOM    798 SE    CG A   0       8.271  70.477  39.172  0.00  0.00          SE
ATOM    799 C     CG A   0       5.857  70.668  35.322  0.00  0.00           C
ATOM    800 O     CG A   0       7.131  71.069  35.786  0.00  0.00           O
ATOM    801 C     CG A   0       7.449  71.292  37.082  0.00  0.00           C
ATOM    802 C     CG A   0       7.991  70.286  37.895  0.00  0.00           C
ATOM    803 C     CG A   0       8.309  68.859  37.488  0.00  0.00           C
ATOM    804 C     CG A   0       8.895  67.980  38.425  0.00  0.00           C
ATOM    805 C     CG A   0       9.150  66.655  38.084  0.00  0.00           C
ATOM    806 N     CG A   0       8.972  66.228  36.807  0.00  0.00           N
ATOM    807 C     CG A   0       8.449  67.050  35.861  0.00  0.00           C
ATOM    808 C     CG A   0       8.118  68.369  36.173  0.00  0.00           C
ATOM    809 C     CG A   0      12.430  64.215  34.405  0.00  0.00           C
ATOM    810 C     CG A   0      11.118  64.043  34.849  0.00  0.00           C
ATOM    811 N     CG A   0      10.851  63.980  36.183  0.00  0.00           N
ATOM    812 C     CG A   0      11.832  64.107  37.110  0.00  0.00           C
ATOM    813 C     CG A   0      13.163  64.171  36.703  0.00  0.00           C
ATOM    814 C     CG A   0      13.488  64.343  35.341  0.00  0.00           C
ATOM    815 C     CG A   0      14.940  64.521  34.925  0.00  0.00           C
ATOM    816 C     CG A   0      15.437  64.604  33.620  0.00  0.00           C
ATOM    817 O     CG A   0      14.622  64.540  32.541  0.00  0.00           O
ATOM    818 C     CG A   0      14.259  65.617  31.756  0.00  0.00           C
ATOM    819 SE    CG A   0      16.424  64.617  36.221  0.00  0.00          SE
ATOM    820 C     CG A   0      17.316  64.164  31.255  0.00  0.00           C
ATOM    821 O     CG A   0      17.546  64.884  32.418  0.00  0.00           O
ATOM    822 C     CG A   0      16.832  64.776  33.565  0.00  0.00           C
ATOM    823 C     CG A   0      17.450  64.814  34.821  0.00  0.00           C
ATOM    824 C     CG A   0      18.934  64.935  35.105  0.00  0.00           C
ATOM    825 C     CG A   0      19.380  64.999  36.438  0.00  0.00           C
ATOM    826 C     CG A   0      20.750  65.126  36.722  0.00  0.00           C
ATOM    827 N     CG A   0      21.641  65.254  35.710  0.00  0.00           N
ATOM    828 C     CG A   0      21.253  65.254  34.414  0.00  0.00           C
ATOM    829 C     CG A   0      19.902  65.094  34.083  0.00  0.00           C
ATOM    830 C     CG A   0      23.769  69.063  36.684  0.00  0.00           C
ATOM    831 C     CG A   0      23.603  67.706  36.400  0.00  0.00           C
ATOM    832 N     CG A   0      23.087  66.872  37.337  0.00  0.00           N
ATOM    833 C     CG A   0      22.699  67.330  38.557  0.00  0.00           C
ATOM    834 C     CG A   0      22.903  68.668  38.898  0.00  0.00           C
ATOM    835 C     CG A   0      23.380  69.585  37.933  0.00  0.00           C
ATOM    836 C     CG A   0      23.552  71.044  38.321  0.00  0.00           C
ATOM    837 C     CG A   0      24.075  72.063  37.517  0.00  0.00           C
ATOM    838 O     CG A   0      24.463  71.840  36.240  0.00  0.00           O
ATOM    839 C     CG A   0      23.801  72.261  35.105  0.00  0.00           C
ATOM    840 SE    CG A   0      23.431  71.560  39.550  0.00  0.00          SE
ATOM    841 C     CG A   0      25.795  74.649  37.025  0.00  0.00           C
ATOM    842 O     CG A   0      24.533  74.465  37.573  0.00  0.00           O
ATOM    843 C     CG A   0      24.081  73.324  38.141  0.00  0.00           C
ATOM    844 C     CG A   0      23.591  73.305  39.456  0.00  0.00           C
ATOM    845 C     CG A   0      23.438  74.490  40.383  0.00  0.00           C
ATOM    846 C     CG A   0      22.966  74.280  41.707  0.00  0.00           C
ATOM    847 C     CG A   0      22.782  75.363  42.568  0.00  0.00           C
ATOM    848 N     CG A   0      23.183  76.605  42.199  0.00  0.00           N
ATOM    849 C     CG A   0      23.699  76.841  40.960  0.00  0.00           C
ATOM    850 C     CG A   0      23.839  75.802  40.042  0.00  0.00           C
ATOM    851 C     CG A   0      33.993  66.063  40.146  0.00  0.00           C
ATOM    852 C     CG A   0      35.050  66.082  41.064  0.00  0.00           C
ATOM    853 N     CG A   0      34.808  65.954  42.388  0.00  0.00           N
ATOM    854 C     CG A   0      33.560  65.763  42.870  0.00  0.00           C
ATOM    855 C     CG A   0      32.464  65.763  42.000  0.00  0.00           C
ATOM    856 C     CG A   0      32.662  65.884  40.600  0.00  0.00           C
ATOM    857 C     CG A   0      31.483  65.744  39.664  0.00  0.00           C
ATOM    858 C     CG A   0      31.483  65.922  38.273  0.00  0.00           C
ATOM    859 O     CG A   0      32.636  66.145  37.592  0.00  0.00           O
ATOM    860 C     CG A   0      33.056  65.451  36.467  0.00  0.00           C
ATOM    861 SE    CG A   0      30.502  65.445  39.617  0.00  0.00          SE
ATOM    862 C     CG A   0      29.101  66.840  35.795  0.00  0.00           C
ATOM    863 O     CG A   0      29.967  65.929  36.353  0.00  0.00           O
ATOM    864 C     CG A   0      30.215  65.795  37.684  0.00  0.00           C
ATOM    865 C     CG A   0      29.184  65.604  38.604  0.00  0.00           C
ATOM    866 C     CG A   0      27.706  65.464  38.302  0.00  0.00           C
ATOM    867 C     CG A   0      26.801  65.190  39.352  0.00  0.00           C
ATOM    868 C     CG A   0      25.432  65.126  39.106  0.00  0.00           C
ATOM    869 N     CG A   0      24.967  65.126  37.829  0.00  0.00           N
ATOM    870 C     CG A   0      25.807  65.381  36.779  0.00  0.00           C
ATOM    871 C     CG A   0      27.177  65.508  36.987  0.00  0.00           C
ATOM    872 C     CG A   0      36.636  75.471  49.274  0.00  0.00           C
ATOM    873 C     CG A   0      36.076  76.363  50.201  0.00  0.00           C
ATOM    874 N     CG A   0      34.866  76.102  50.759  0.00  0.00           N
ATOM    875 C     CG A   0      34.165  74.987  50.428  0.00  0.00           C
ATOM    876 C     CG A   0      34.713  74.038  49.558  0.00  0.00           C
ATOM    877 C     CG A   0      35.942  74.299  48.905  0.00  0.00           C
ATOM    878 C     CG A   0      36.484  73.293  47.912  0.00  0.00           C
ATOM    879 C     CG A   0      37.700  73.363  47.222  0.00  0.00           C
ATOM    880 O     CG A   0      38.554  74.401  47.401  0.00  0.00           O
ATOM    881 C     CG A   0      39.369  74.598  48.499  0.00  0.00           C
ATOM    882 SE    CG A   0      35.789  71.815  47.590  0.00  0.00          SE
ATOM    883 C     CG A   0      39.516  72.980  44.687  0.00  0.00           C
ATOM    884 O     CG A   0      39.057  72.089  45.642  0.00  0.00           O
ATOM    885 C     CG A   0      37.949  72.254  46.399  0.00  0.00           C
ATOM    886 C     CG A   0      36.910  71.318  46.389  0.00  0.00           C
ATOM    887 C     CG A   0      36.847  70.037  45.585  0.00  0.00           C
ATOM    888 C     CG A   0      35.713  69.197  45.689  0.00  0.00           C
ATOM    889 C     CG A   0      35.636  68.005  44.970  0.00  0.00           C
ATOM    890 N     CG A   0      36.656  67.642  44.147  0.00  0.00           N
ATOM    891 C     CG A   0      37.764  68.413  44.006  0.00  0.00           C
ATOM    892 C     CG A   0      40.490  65.451  44.687  0.00  0.00           C
ATOM    893 C     CG A   0      39.426  65.801  43.845  0.00  0.00           C
ATOM    894 N     CG A   0      38.172  65.343  44.110  0.00  0.00           N
ATOM    895 C     CG A   0      37.910  64.572  45.188  0.00  0.00           C
ATOM    896 C     CG A   0      38.949  64.152  46.020  0.00  0.00           C
ATOM    897 C     CG A   0      40.261  64.648  45.831  0.00  0.00           C
ATOM    898 C     CG A   0      41.369  64.215  46.768  0.00  0.00           C
ATOM    899 C     CG A   0      42.720  64.559  46.692  0.00  0.00           C
ATOM    900 O     CG A   0      43.198  65.368  45.708  0.00  0.00           O
ATOM    901 C     CG A   0      43.924  66.521  45.897  0.00  0.00           C
ATOM    902 SE    CG A   0      41.267  63.215  48.461  0.00  0.00          SE
ATOM    903 C     CG A   0      45.816  63.661  47.042  0.00  0.00           C
ATOM    904 O     CG A   0      44.841  64.190  47.846  0.00  0.00           O
ATOM    905 C     CG A   0      43.503  64.005  47.713  0.00  0.00           C
ATOM    906 C     CG A   0      42.783  63.215  48.612  0.00  0.00           C
ATOM    907 C     CG A   0      43.331  62.432  49.785  0.00  0.00           C
ATOM    908 C     CG A   0      42.465  61.610  50.542  0.00  0.00           C
ATOM    909 C     CG A   0      42.949  60.909  51.658  0.00  0.00           C
ATOM    910 N     CG A   0      44.268  60.935  51.961  0.00  0.00           N
ATOM    911 C     CG A   0      45.147  61.667  51.223  0.00  0.00           C
ATOM    912 C     CG A   0      44.707  62.406  50.125  0.00  0.00           C
ATOM    913 C     CG A   0      42.064  73.401  59.774  0.00  0.00           C
ATOM    914 C     CG A   0      42.535  72.579  60.795  0.00  0.00           C
ATOM    915 N     CG A   0      41.745  71.604  61.315  0.00  0.00           N
ATOM    916 C     CG A   0      40.478  71.413  60.880  0.00  0.00           C
ATOM    917 C     CG A   0      39.987  72.165  59.802  0.00  0.00           C
ATOM    918 C     CG A   0      40.751  73.222  59.263  0.00  0.00           C
ATOM    919 C     CG A   0      40.185  74.044  58.128  0.00  0.00           C
ATOM    920 C     CG A   0      40.809  75.114  57.475  0.00  0.00           C
ATOM    921 O     CG A   0      42.070  75.497  57.778  0.00  0.00           O
ATOM    922 C     CG A   0      43.223  75.000  57.172  0.00  0.00           C
ATOM    923 SE    CG A   0      38.656  73.917  57.626  0.00  0.00          SE
ATOM    924 C     CG A   0      40.439  78.102  56.179  0.00  0.00           C
ATOM    925 O     CG A   0      40.376  76.790  55.744  0.00  0.00           O
ATOM    926 C     CG A   0      40.000  75.732  56.501  0.00  0.00           C
ATOM    927 C     CG A   0      38.732  75.153  56.378  0.00  0.00           C
ATOM    928 C     CG A   0      37.630  75.579  55.432  0.00  0.00           C
ATOM    929 C     CG A   0      36.382  74.911  55.470  0.00  0.00           C
ATOM    930 C     CG A   0      35.369  75.261  54.571  0.00  0.00           C
ATOM    931 N     CG A   0      35.522  76.325  53.748  0.00  0.00           N
ATOM    932 C     CG A   0      36.681  77.025  53.710  0.00  0.00           C
ATOM    933 C     CG A   0      37.745  76.675  54.543  0.00  0.00           C
ATOM    934 C     CG A   0      29.260  83.892  65.468  0.00  0.00           C
ATOM    935 C     CG A   0      28.285  84.211  64.522  0.00  0.00           C
ATOM    936 N     CG A   0      27.343  83.293  64.172  0.00  0.00           N
ATOM    937 C     CG A   0      27.323  82.058  64.730  0.00  0.00           C
ATOM    938 C     CG A   0      28.253  81.714  65.714  0.00  0.00           C
ATOM    939 C     CG A   0      29.292  82.612  66.064  0.00  0.00           C
ATOM    940 C     CG A   0      30.305  82.204  67.114  0.00  0.00           C
ATOM    941 C     CG A   0      31.349  82.981  67.615  0.00  0.00           C
ATOM    942 O     CG A   0      31.566  84.249  67.190  0.00  0.00           O
ATOM    943 C     CG A   0      31.330  85.396  67.927  0.00  0.00           C
ATOM    944 SE    CG A   0      30.247  80.351  67.880  0.00  0.00          SE
ATOM    945 C     CG A   0      34.394  83.217  68.589  0.00  0.00           C
ATOM    946 O     CG A   0      33.209  82.867  69.204  0.00  0.00           O
ATOM    947 C     CG A   0      32.126  82.325  68.580  0.00  0.00           C
ATOM    948 C     CG A   0      31.712  81.019  68.854  0.00  0.00           C
ATOM    949 C     CG A   0      32.343  80.038  69.819  0.00  0.00           C
ATOM    950 C     CG A   0      31.821  78.733  69.923  0.00  0.00           C
ATOM    951 C     CG A   0      32.356  77.828  70.841  0.00  0.00           C
ATOM    952 N     CG A   0      33.471  78.153  71.550  0.00  0.00           N
ATOM    953 C     CG A   0      34.037  79.382  71.446  0.00  0.00           C
ATOM    954 C     CG A   0      33.502  80.338  70.576  0.00  0.00           C
ATOM    955 C     CG A   0      21.928  81.867  80.111  0.00  0.00           C
ATOM    956 C     CG A   0      22.470  80.879  80.933  0.00  0.00           C
ATOM    957 N     CG A   0      22.100  79.580  80.792  0.00  0.00           N
ATOM    958 C     CG A   0      21.176  79.210  79.865  0.00  0.00           C
ATOM    959 C     CG A   0      20.667  80.153  78.966  0.00  0.00           C
ATOM    960 C     CG A   0      20.973  81.529  79.127  0.00  0.00           C
ATOM    961 C     CG A   0      20.367  82.542  78.171  0.00  0.00           C
ATOM    962 C     CG A   0      20.597  83.918  78.153  0.00  0.00           C
ATOM    963 O     CG A   0      21.495  84.504  78.994  0.00  0.00           O
ATOM    964 C     CG A   0      22.610  85.217  78.607  0.00  0.00           C
ATOM    965 SE    CG A   0      19.673  82.134  76.942  0.00  0.00          SE
ATOM    966 C     CG A   0      19.418  86.905  77.907  0.00  0.00           C
ATOM    967 O     CG A   0      19.871  85.950  77.008  0.00  0.00           O
ATOM    968 C     CG A   0      19.832  84.606  77.197  0.00  0.00           C
ATOM    969 C     CG A   0      18.985  83.784  76.459  0.00  0.00           C
ATOM    970 C     CG A   0      17.972  84.217  75.419  0.00  0.00           C
ATOM    971 C     CG A   0      17.214  83.242  74.728  0.00  0.00           C
ATOM    972 C     CG A   0      16.246  83.625  73.801  0.00  0.00           C
ATOM    973 N     CG A   0      16.131  84.924  73.432  0.00  0.00           N
ATOM    974 C     CG A   0      16.877  85.892  74.028  0.00  0.00           C
ATOM    975 C     CG A   0      17.800  85.568  75.022  0.00  0.00           C
ATOM    976 C     CG A   0       9.112  52.596  34.168  0.00  0.00           C
ATOM    977 C     CG A   0       9.226  51.246  34.509  0.00  0.00           C
ATOM    978 N     CG A   0       9.609  50.877  35.757  0.00  0.00           N
ATOM    979 C     CG A   0       9.876  51.800  36.713  0.00  0.00           C
ATOM    980 C     CG A   0       9.844  53.163  36.410  0.00  0.00           C
ATOM    981 C     CG A   0       9.386  53.596  35.142  0.00  0.00           C
ATOM    982 C     CG A   0       9.303  55.081  34.849  0.00  0.00           C
ATOM    983 C     CG A   0       8.933  55.679  33.638  0.00  0.00           C
ATOM    984 O     CG A   0       8.647  54.941  32.532  0.00  0.00           O
ATOM    985 C     CG A   0       7.570  55.125  31.690  0.00  0.00           C
ATOM    986 SE    CG A   0       9.800  56.399  36.098  0.00  0.00          SE
ATOM    987 C     CG A   0       9.443  58.247  31.605  0.00  0.00           C
ATOM    988 O     CG A   0       8.596  57.884  32.636  0.00  0.00           O
ATOM    989 C     CG A   0       8.921  57.081  33.686  0.00  0.00           C
ATOM    990 C     CG A   0       9.271  57.610  34.934  0.00  0.00           C
ATOM    991 C     CG A   0       9.277  59.068  35.332  0.00  0.00           C
ATOM    992 C     CG A   0       9.647  59.425  36.656  0.00  0.00           C
ATOM    993 C     CG A   0       9.609  60.763  37.053  0.00  0.00           C
ATOM    994 N     CG A   0       9.398  61.744  36.145  0.00  0.00           N
ATOM    995 C     CG A   0       9.067  61.451  34.859  0.00  0.00           C
ATOM    996 C     CG A   0       9.003  60.119  34.433  0.00  0.00           C
ATOM    997 PD    CG A   0      14.857  84.835  53.465  0.00  0.00          PD
ATOM    998 PD    CG A   0       8.175  77.121  43.060  0.00  0.00          PD
ATOM    999 PD    CG A   0      22.788  78.153  43.324  0.00  0.00          PD
ATOM   1000 PD    CG A   0      34.375  77.121  52.386  0.00  0.00          PD
ATOM   1001 PD    CG A   0      26.272  83.918  62.801  0.00  0.00          PD
ATOM   1002 PD    CG A   0      14.889  84.867  72.155  0.00  0.00          PD
ATOM   1003 PD    CG A   0       3.799  82.389  62.555  0.00  0.00          PD
ATOM   1004 PD    CG A   0      -3.036  74.286  52.244  0.00  0.00          PD
ATOM   1005 PD    CG A   0      -3.985  62.718  43.097  0.00  0.00          PD
ATOM   1006 PD    CG A   0       9.099  63.960  36.391  0.00  0.00          PD
ATOM   1007 PD    CG A   0      23.699  65.139  36.079  0.00  0.00          PD
ATOM   1008 PD    CG A   0      36.681  65.821  43.211  0.00  0.00          PD
ATOM   1009 C     CG A   0      -4.316  59.196  41.045  0.00  0.00           C
ATOM   1010 C     CG A   0      -4.253  60.553  41.395  0.00  0.00           C
ATOM   1011 N     CG A   0      -3.571  60.941  42.502  0.00  0.00           N
ATOM   1012 C     CG A   0      -2.915  60.043  43.287  0.00  0.00           C
ATOM   1013 C     CG A   0      -2.998  58.680  43.003  0.00  0.00           C
ATOM   1014 C     CG A   0      -3.641  58.227  41.830  0.00  0.00           C
ATOM   1015 C     CG A   0      -3.692  56.743  41.527  0.00  0.00           C
ATOM   1016 C     CG A   0      -4.329  56.125  40.449  0.00  0.00           C
ATOM   1017 O     CG A   0      -5.042  56.839  39.541  0.00  0.00           O
ATOM   1018 C     CG A   0      -6.329  56.527  39.115  0.00  0.00           C
ATOM   1019 SE    CG A   0      -3.004  55.571  42.152  0.00  0.00          SE
ATOM   1020 C     CG A   0      -4.979  54.272  38.169  0.00  0.00           C
ATOM   1021 O     CG A   0      -4.705  53.915  39.475  0.00  0.00           O
ATOM   1022 C     CG A   0      -4.195  54.730  40.430  0.00  0.00           C
ATOM   1023 C     CG A   0      -3.450  54.227  41.508  0.00  0.00           C
ATOM   1024 C     CG A   0      -3.157  52.768  41.802  0.00  0.00           C
ATOM   1025 C     CG A   0      -2.361  52.431  42.927  0.00  0.00           C
ATOM   1026 C     CG A   0      -2.125  51.093  43.249  0.00  0.00           C
ATOM   1027 N     CG A   0      -2.520  50.112  42.397  0.00  0.00           N
ATOM   1028 C     CG A   0      -3.253  50.386  41.291  0.00  0.00           C
ATOM   1029 C     CG A   0      -3.584  51.705  40.969  0.00  0.00           C
ATOM   1030 C     CG A   0      -6.775  48.685  80.546  0.00  0.00           C
ATOM   1031 C     CG A   0      -5.699  48.227  81.302  0.00  0.00           C
ATOM   1032 N     CG A   0      -4.431  48.596  80.981  0.00  0.00           N
ATOM   1033 C     CG A   0      -4.176  49.392  79.912  0.00  0.00           C
ATOM   1034 C     CG A   0      -5.227  49.908  79.155  0.00  0.00           C
ATOM   1035 C     CG A   0      -6.559  49.513  79.411  0.00  0.00           C
ATOM   1036 C     CG A   0      -7.686  50.068  78.559  0.00  0.00           C
ATOM   1037 C     CG A   0      -9.049  49.813  78.711  0.00  0.00           C
ATOM   1038 O     CG A   0      -9.527  49.010  79.694  0.00  0.00           O
ATOM   1039 C     CG A   0     -10.432  47.985  79.524  0.00  0.00           C
ATOM   1040 SE    CG A   0      -7.145  50.921  77.074  0.00  0.00          SE
ATOM   1041 C     CG A   0     -12.075  50.921  78.644  0.00  0.00           C
ATOM   1042 O     CG A   0     -11.202  50.399  77.708  0.00  0.00           O
ATOM   1043 C     CG A   0      -9.852  50.475  77.765  0.00  0.00           C
ATOM   1044 C     CG A   0      -9.126  51.252  76.857  0.00  0.00           C
ATOM   1045 C     CG A   0      -9.686  52.112  75.740  0.00  0.00           C
ATOM   1046 C     CG A   0      -8.807  52.909  74.965  0.00  0.00           C
ATOM   1047 C     CG A   0      -9.298  53.686  73.915  0.00  0.00           C
ATOM   1048 N     CG A   0     -10.635  53.762  73.688  0.00  0.00           N
ATOM   1049 C     CG A   0     -11.521  53.061  74.445  0.00  0.00           C
ATOM   1050 C     CG A   0     -11.069  52.252  75.495  0.00  0.00           C
ATOM   1051 C     CG A   0      -4.259  59.451  84.585  0.00  0.00           C
ATOM   1052 C     CG A   0      -4.189  60.795  84.197  0.00  0.00           C
ATOM   1053 N     CG A   0      -3.870  61.119  82.920  0.00  0.00           N
ATOM   1054 C     CG A   0      -3.641  60.164  81.983  0.00  0.00           C
ATOM   1055 C     CG A   0      -3.622  58.820  82.343  0.00  0.00           C
ATOM   1056 C     CG A   0      -4.004  58.425  83.648  0.00  0.00           C
ATOM   1057 C     CG A   0      -4.062  56.947  83.989  0.00  0.00           C
ATOM   1058 C     CG A   0      -4.367  56.393  85.237  0.00  0.00           C
ATOM   1059 O     CG A   0      -4.635  57.170  86.316  0.00  0.00           O
ATOM   1060 C     CG A   0      -4.405  56.845  87.640  0.00  0.00           C
ATOM   1061 SE    CG A   0      -3.386  55.635  82.939  0.00  0.00          SE
ATOM   1062 C     CG A   0      -5.794  54.234  87.044  0.00  0.00           C
ATOM   1063 O     CG A   0      -4.603  54.221  86.344  0.00  0.00           O
ATOM   1064 C     CG A   0      -4.335  54.992  85.256  0.00  0.00           C
ATOM   1065 C     CG A   0      -4.017  54.418  84.017  0.00  0.00           C
ATOM   1066 C     CG A   0      -3.896  52.940  83.705  0.00  0.00           C
ATOM   1067 C     CG A   0      -3.641  52.533  82.371  0.00  0.00           C
ATOM   1068 C     CG A   0      -3.514  51.176  82.059  0.00  0.00           C
ATOM   1069 N     CG A   0      -3.711  50.233  83.014  0.00  0.00           N
ATOM   1070 C     CG A   0      -4.017  50.577  84.291  0.00  0.00           C
ATOM   1071 C     CG A   0      -4.132  51.921  84.651  0.00  0.00           C
ATOM   1072 C     CG A   0     -11.037  57.973  74.691  0.00  0.00           C
ATOM   1073 C     CG A   0     -11.304  57.075  73.650  0.00  0.00           C
ATOM   1074 N     CG A   0     -10.298  56.329  73.120  0.00  0.00           N
ATOM   1075 C     CG A   0      -9.030  56.425  73.574  0.00  0.00           C
ATOM   1076 C     CG A   0      -8.705  57.374  74.558  0.00  0.00           C
ATOM   1077 C     CG A   0      -9.724  58.126  75.182  0.00  0.00           C
ATOM   1078 C     CG A   0      -9.361  59.081  76.308  0.00  0.00           C
ATOM   1079 C     CG A   0     -10.228  59.941  76.989  0.00  0.00           C
ATOM   1080 O     CG A   0     -11.553  59.998  76.696  0.00  0.00           O
ATOM   1081 C     CG A   0     -12.381  61.081  76.980  0.00  0.00           C
ATOM   1082 SE    CG A   0      -7.845  59.457  76.970  0.00  0.00          SE
ATOM   1083 C     CG A   0     -11.406  61.362  79.477  0.00  0.00           C
ATOM   1084 O     CG A   0     -10.234  61.591  78.786  0.00  0.00           O
ATOM   1085 C     CG A   0      -9.597  60.699  77.982  0.00  0.00           C
ATOM   1086 C     CG A   0      -8.234  60.432  78.124  0.00  0.00           C
ATOM   1087 C     CG A   0      -7.278  61.043  79.127  0.00  0.00           C
ATOM   1088 C     CG A   0      -5.909  60.699  79.089  0.00  0.00           C
ATOM   1089 C     CG A   0      -5.017  61.228  80.025  0.00  0.00           C
ATOM   1090 N     CG A   0      -5.437  62.177  80.905  0.00  0.00           N
ATOM   1091 C     CG A   0      -6.737  62.572  80.952  0.00  0.00           C
ATOM   1092 C     CG A   0      -7.673  62.024  80.063  0.00  0.00           C
ATOM   1093 C     CG A   0      -5.036  66.833  81.312  0.00  0.00           C
ATOM   1094 C     CG A   0      -4.832  65.623  81.983  0.00  0.00           C
ATOM   1095 N     CG A   0      -3.934  64.725  81.510  0.00  0.00           N
ATOM   1096 C     CG A   0      -3.214  64.967  80.394  0.00  0.00           C
ATOM   1097 C     CG A   0      -3.412  66.145  79.666  0.00  0.00           C
ATOM   1098 C     CG A   0      -4.284  67.145  80.158  0.00  0.00           C
ATOM   1099 C     CG A   0      -4.456  68.432  79.373  0.00  0.00           C
ATOM   1100 C     CG A   0      -5.323  69.490  79.675  0.00  0.00           C
ATOM   1101 O     CG A   0      -6.164  69.439  80.744  0.00  0.00           O
ATOM   1102 C     CG A   0      -7.176  68.515  80.933  0.00  0.00           C
ATOM   1103 SE    CG A   0      -3.577  68.757  77.859  0.00  0.00          SE
ATOM   1104 C     CG A   0      -6.444  72.280  79.997  0.00  0.00           C
ATOM   1105 O     CG A   0      -6.017  71.675  78.834  0.00  0.00           O
ATOM   1106 C     CG A   0      -5.265  70.547  78.758  0.00  0.00           C
ATOM   1107 C     CG A   0      -4.355  70.337  77.717  0.00  0.00           C
ATOM   1108 C     CG A   0      -4.068  71.273  76.563  0.00  0.00           C
ATOM   1109 C     CG A   0      -3.049  70.948  75.636  0.00  0.00           C
ATOM   1110 C     CG A   0      -2.788  71.776  74.549  0.00  0.00           C
ATOM   1111 N     CG A   0      -3.418  72.974  74.435  0.00  0.00           N
ATOM   1112 C     CG A   0      -4.361  73.356  75.334  0.00  0.00           C
ATOM   1113 C     CG A   0      -4.692  72.535  76.412  0.00  0.00           C
ATOM   1114 C     CG A   0      -6.622  73.267  71.257  0.00  0.00           C
ATOM   1115 C     CG A   0      -5.667  73.770  72.137  0.00  0.00           C
ATOM   1116 N     CG A   0      -4.367  73.369  72.042  0.00  0.00           N
ATOM   1117 C     CG A   0      -3.972  72.464  71.115  0.00  0.00           C
ATOM   1118 C     CG A   0      -4.890  71.968  70.188  0.00  0.00           C
ATOM   1119 C     CG A   0      -6.259  72.305  70.283  0.00  0.00           C
ATOM   1120 C     CG A   0      -7.240  71.719  69.289  0.00  0.00           C
ATOM   1121 C     CG A   0      -8.610  71.999  69.185  0.00  0.00           C
ATOM   1122 O     CG A   0      -9.221  72.847  70.046  0.00  0.00           O
ATOM   1123 C     CG A   0     -10.234  72.509  70.926  0.00  0.00           C
ATOM   1124 SE    CG A   0      -6.953  70.477  67.814  0.00  0.00          SE
ATOM   1125 C     CG A   0     -11.177  72.541  67.303  0.00  0.00           C
ATOM   1126 O     CG A   0     -10.572  71.426  67.852  0.00  0.00           O
ATOM   1127 C     CG A   0      -9.253  71.311  68.145  0.00  0.00           C
ATOM   1128 C     CG A   0      -8.399  70.496  67.398  0.00  0.00           C
ATOM   1129 C     CG A   0      -8.782  69.623  66.225  0.00  0.00           C
ATOM   1130 C     CG A   0      -7.782  68.859  65.572  0.00  0.00           C
ATOM   1131 C     CG A   0      -8.113  68.025  64.503  0.00  0.00           C
ATOM   1132 N     CG A   0      -9.380  68.025  64.002  0.00  0.00           N
ATOM   1133 C     CG A   0     -10.361  68.763  64.579  0.00  0.00           C
ATOM   1134 C     CG A   0     -10.088  69.572  65.686  0.00  0.00           C
ATOM   1135 C     CG A   0     -12.100  63.833  65.004  0.00  0.00           C
ATOM   1136 C     CG A   0     -11.597  64.884  64.238  0.00  0.00           C
ATOM   1137 N     CG A   0     -10.260  65.082  64.134  0.00  0.00           N
ATOM   1138 C     CG A   0      -9.374  64.247  64.749  0.00  0.00           C
ATOM   1139 C     CG A   0      -9.833  63.222  65.572  0.00  0.00           C
ATOM   1140 C     CG A   0     -11.221  62.941  65.667  0.00  0.00           C
ATOM   1141 C     CG A   0     -11.693  61.788  66.527  0.00  0.00           C
ATOM   1142 C     CG A   0     -13.018  61.412  66.773  0.00  0.00           C
ATOM   1143 O     CG A   0     -14.062  62.088  66.234  0.00  0.00           O
ATOM   1144 C     CG A   0     -15.101  62.661  66.944  0.00  0.00           C
ATOM   1145 SE    CG A   0     -10.775  60.667  67.464  0.00  0.00          SE
ATOM   1146 C     CG A   0     -15.266  59.202  67.161  0.00  0.00           C
ATOM   1147 O     CG A   0     -14.317  59.744  67.994  0.00  0.00           O
ATOM   1148 C     CG A   0     -13.139  60.285  67.606  0.00  0.00           C
ATOM   1149 C     CG A   0     -11.909  59.756  68.012  0.00  0.00           C
ATOM   1150 C     CG A   0     -11.693  58.552  68.911  0.00  0.00           C
ATOM   1151 C     CG A   0     -10.374  58.119  69.185  0.00  0.00           C
ATOM   1152 C     CG A   0     -10.151  57.043  70.046  0.00  0.00           C
ATOM   1153 N     CG A   0     -11.196  56.323  70.519  0.00  0.00           N
ATOM   1154 C     CG A   0     -12.476  56.667  70.245  0.00  0.00           C
ATOM   1155 C     CG A   0     -12.750  57.775  69.431  0.00  0.00           C
ATOM   1156 C     CG A   0     -12.667  58.157  55.366  0.00  0.00           C
ATOM   1157 C     CG A   0     -12.419  57.017  54.600  0.00  0.00           C
ATOM   1158 N     CG A   0     -11.221  56.380  54.685  0.00  0.00           N
ATOM   1159 C     CG A   0     -10.253  56.807  55.536  0.00  0.00           C
ATOM   1160 C     CG A   0     -10.438  57.979  56.274  0.00  0.00           C
ATOM   1161 C     CG A   0     -11.680  58.648  56.255  0.00  0.00           C
ATOM   1162 C     CG A   0     -11.878  59.890  57.106  0.00  0.00           C
ATOM   1163 C     CG A   0     -13.018  60.693  57.172  0.00  0.00           C
ATOM   1164 O     CG A   0     -14.120  60.425  56.435  0.00  0.00           O
ATOM   1165 C     CG A   0     -14.610  61.196  55.394  0.00  0.00           C
ATOM   1166 SE    CG A   0     -10.521  60.540  58.194  0.00  0.00          SE
ATOM   1167 C     CG A   0     -15.031  62.470  58.998  0.00  0.00           C
ATOM   1168 O     CG A   0     -13.865  62.693  58.289  0.00  0.00           O
ATOM   1169 C     CG A   0     -12.897  61.776  58.062  0.00  0.00           C
ATOM   1170 C     CG A   0     -11.661  61.833  58.714  0.00  0.00           C
ATOM   1171 C     CG A   0     -11.190  62.890  59.689  0.00  0.00           C
ATOM   1172 C     CG A   0      -9.916  62.776  60.284  0.00  0.00           C
ATOM   1173 C     CG A   0      -9.444  63.769  61.145  0.00  0.00           C
ATOM   1174 N     CG A   0     -10.266  64.776  61.533  0.00  0.00           N
ATOM   1175 C     CG A   0     -11.521  64.903  61.032  0.00  0.00           C
ATOM   1176 C     CG A   0     -12.005  63.973  60.105  0.00  0.00           C
ATOM   1177 C     CG A   0     -10.935  45.596  59.717  0.00  0.00           C
ATOM   1178 C     CG A   0     -10.323  44.698  60.597  0.00  0.00           C
ATOM   1179 N     CG A   0      -9.094  44.972  61.107  0.00  0.00           N
ATOM   1180 C     CG A   0      -8.444  46.124  60.805  0.00  0.00           C
ATOM   1181 C     CG A   0      -8.986  47.010  59.868  0.00  0.00           C
ATOM   1182 C     CG A   0     -10.285  46.793  59.348  0.00  0.00           C
ATOM   1183 C     CG A   0     -10.890  47.819  58.412  0.00  0.00           C
ATOM   1184 C     CG A   0     -12.132  47.736  57.768  0.00  0.00           C
ATOM   1185 O     CG A   0     -12.948  46.672  57.929  0.00  0.00           O
ATOM   1186 C     CG A   0     -13.464  45.889  56.917  0.00  0.00           C
ATOM   1187 SE    CG A   0     -10.075  49.265  57.816  0.00  0.00          SE
ATOM   1188 C     CG A   0     -14.763  48.373  56.501  0.00  0.00           C
ATOM   1189 O     CG A   0     -13.546  48.991  56.217  0.00  0.00           O
ATOM   1190 C     CG A   0     -12.406  48.832  56.936  0.00  0.00           C
ATOM   1191 C     CG A   0     -11.393  49.800  56.917  0.00  0.00           C
ATOM   1192 C     CG A   0     -11.374  51.087  56.113  0.00  0.00           C
ATOM   1193 C     CG A   0     -10.285  51.979  56.264  0.00  0.00           C
ATOM   1194 C     CG A   0     -10.221  53.138  55.489  0.00  0.00           C
ATOM   1195 N     CG A   0     -11.266  53.495  54.704  0.00  0.00           N
ATOM   1196 C     CG A   0     -12.355  52.698  54.571  0.00  0.00           C
ATOM   1197 C     CG A   0     -12.438  51.488  55.271  0.00  0.00           C
ATOM   1198 C     CG A   0     -12.139  51.641  69.838  0.00  0.00           C
ATOM   1199 C     CG A   0     -11.992  52.800  70.604  0.00  0.00           C
ATOM   1200 N     CG A   0     -10.820  53.482  70.595  0.00  0.00           N
ATOM   1201 C     CG A   0      -9.782  53.093  69.819  0.00  0.00           C
ATOM   1202 C     CG A   0      -9.865  51.921  69.072  0.00  0.00           C
ATOM   1203 C     CG A   0     -11.081  51.201  69.006  0.00  0.00           C
ATOM   1204 C     CG A   0     -11.164  49.946  68.164  0.00  0.00           C
ATOM   1205 C     CG A   0     -12.266  49.099  68.012  0.00  0.00           C
ATOM   1206 O     CG A   0     -13.425  49.322  68.675  0.00  0.00           O
ATOM   1207 C     CG A   0     -14.056  48.424  69.526  0.00  0.00           C
ATOM   1208 SE    CG A   0      -9.756  49.456  67.237  0.00  0.00          SE
ATOM   1209 C     CG A   0     -14.215  47.258  66.386  0.00  0.00           C
ATOM   1210 O     CG A   0     -12.941  47.042  66.877  0.00  0.00           O
ATOM   1211 C     CG A   0     -12.030  48.010  67.161  0.00  0.00           C
ATOM   1212 C     CG A   0     -10.737  47.972  66.631  0.00  0.00           C
ATOM   1213 C     CG A   0     -10.151  46.908  65.733  0.00  0.00           C
ATOM   1214 C     CG A   0      -8.833  47.055  65.241  0.00  0.00           C
ATOM   1215 C     CG A   0      -8.272  46.080  64.418  0.00  0.00           C
ATOM   1216 N     CG A   0      -9.024  45.042  63.973  0.00  0.00           N
ATOM   1217 C     CG A   0     -10.310  44.889  64.371  0.00  0.00           C
ATOM   1218 C     CG A   0     -10.903  45.812  65.241  0.00  0.00           C
ATOM   1219 C     CG A   0      -7.833  40.691  65.421  0.00  0.00           C
ATOM   1220 C     CG A   0      -8.285  41.589  64.446  0.00  0.00           C
ATOM   1221 N     CG A   0      -7.520  42.646  64.087  0.00  0.00           N
ATOM   1222 C     CG A   0      -6.297  42.857  64.636  0.00  0.00           C
ATOM   1223 C     CG A   0      -5.832  42.029  65.657  0.00  0.00           C
ATOM   1224 C     CG A   0      -6.571  40.876  66.026  0.00  0.00           C
ATOM   1225 C     CG A   0      -6.023  39.965  67.114  0.00  0.00           C
ATOM   1226 C     CG A   0      -6.635  38.818  67.625  0.00  0.00           C
ATOM   1227 O     CG A   0      -7.864  38.417  67.208  0.00  0.00           O
ATOM   1228 C     CG A   0      -9.049  38.627  67.880  0.00  0.00           C
ATOM   1229 SE    CG A   0      -4.151  40.347  68.041  0.00  0.00          SE
ATOM   1230 C     CG A   0      -6.189  35.741  68.694  0.00  0.00           C
ATOM   1231 O     CG A   0      -6.240  37.022  69.233  0.00  0.00           O
ATOM   1232 C     CG A   0      -5.871  38.162  68.599  0.00  0.00           C
ATOM   1233 C     CG A   0      -4.641  38.780  68.864  0.00  0.00           C
ATOM   1234 C     CG A   0      -3.590  38.328  69.857  0.00  0.00           C
ATOM   1235 C     CG A   0      -2.380  39.054  69.961  0.00  0.00           C
ATOM   1236 C     CG A   0      -1.418  38.684  70.907  0.00  0.00           C
ATOM   1237 N     CG A   0      -1.577  37.550  71.635  0.00  0.00           N
ATOM   1238 C     CG A   0      -2.705  36.799  71.531  0.00  0.00           C
ATOM   1239 C     CG A   0      -3.718  37.162  70.642  0.00  0.00           C
ATOM   1240 C     CG A   0      -2.087  38.786  76.261  0.00  0.00           C
ATOM   1241 C     CG A   0      -1.641  38.079  75.145  0.00  0.00           C
ATOM   1242 N     CG A   0      -0.851  38.672  74.218  0.00  0.00           N
ATOM   1243 C     CG A   0      -0.450  39.958  74.359  0.00  0.00           C
ATOM   1244 C     CG A   0      -0.915  40.729  75.438  0.00  0.00           C
ATOM   1245 C     CG A   0      -1.692  40.130  76.459  0.00  0.00           C
ATOM   1246 C     CG A   0      -2.131  40.965  77.642  0.00  0.00           C
ATOM   1247 C     CG A   0      -2.947  40.557  78.701  0.00  0.00           C
ATOM   1248 O     CG A   0      -3.456  39.302  78.758  0.00  0.00           O
ATOM   1249 C     CG A   0      -4.692  38.958  79.269  0.00  0.00           C
ATOM   1250 SE    CG A   0      -1.666  42.640  78.030  0.00  0.00          SE
ATOM   1251 C     CG A   0      -3.705  40.462  81.756  0.00  0.00           C
ATOM   1252 O     CG A   0      -3.940  41.404  80.763  0.00  0.00           O
ATOM   1253 C     CG A   0      -3.195  41.564  79.647  0.00  0.00           C
ATOM   1254 C     CG A   0      -2.584  42.787  79.344  0.00  0.00           C
ATOM   1255 C     CG A   0      -2.673  44.073  80.139  0.00  0.00           C
ATOM   1256 C     CG A   0      -1.953  45.207  79.704  0.00  0.00           C
ATOM   1257 C     CG A   0      -2.049  46.411  80.404  0.00  0.00           C
ATOM   1258 N     CG A   0      -2.730  46.468  81.577  0.00  0.00           N
ATOM   1259 C     CG A   0      -3.399  45.392  82.059  0.00  0.00           C
ATOM   1260 C     CG A   0      -3.374  44.175  81.359  0.00  0.00           C
ATOM   1261 C     CG A   0       7.366  35.034  81.038  0.00  0.00           C
ATOM   1262 C     CG A   0       8.596  35.232  81.671  0.00  0.00           C
ATOM   1263 N     CG A   0       9.494  36.111  81.160  0.00  0.00           N
ATOM   1264 C     CG A   0       9.220  36.837  80.044  0.00  0.00           C
ATOM   1265 C     CG A   0       8.022  36.640  79.354  0.00  0.00           C
ATOM   1266 C     CG A   0       7.029  35.780  79.884  0.00  0.00           C
ATOM   1267 C     CG A   0       5.716  35.608  79.136  0.00  0.00           C
ATOM   1268 C     CG A   0       4.659  34.760  79.477  0.00  0.00           C
ATOM   1269 O     CG A   0       4.735  33.932  80.546  0.00  0.00           O
ATOM   1270 C     CG A   0       5.341  32.677  80.555  0.00  0.00           C
ATOM   1271 SE    CG A   0       5.213  36.398  77.925  0.00  0.00          SE
ATOM   1272 C     CG A   0       1.621  34.041  79.827  0.00  0.00           C
ATOM   1273 O     CG A   0       2.442  34.098  78.711  0.00  0.00           O
ATOM   1274 C     CG A   0       3.576  34.824  78.588  0.00  0.00           C
ATOM   1275 C     CG A   0       3.780  35.697  77.519  0.00  0.00           C
ATOM   1276 C     CG A   0       2.812  35.983  76.384  0.00  0.00           C
ATOM   1277 C     CG A   0       3.137  36.977  75.428  0.00  0.00           C
ATOM   1278 C     CG A   0       2.277  37.238  74.359  0.00  0.00           C
ATOM   1279 N     CG A   0       1.066  36.633  74.303  0.00  0.00           N
ATOM   1280 C     CG A   0       0.684  35.716  75.230  0.00  0.00           C
ATOM   1281 C     CG A   0       1.531  35.391  76.289  0.00  0.00           C
ATOM   1282 C     CG A   0      10.137  44.921  89.115  0.00  0.00           C
ATOM   1283 C     CG A   0       9.991  46.271  89.428  0.00  0.00           C
ATOM   1284 N     CG A   0       9.927  47.201  88.434  0.00  0.00           N
ATOM   1285 C     CG A   0      10.054  46.851  87.129  0.00  0.00           C
ATOM   1286 C     CG A   0      10.118  45.500  86.770  0.00  0.00           C
ATOM   1287 C     CG A   0      10.258  44.507  87.763  0.00  0.00           C
ATOM   1288 C     CG A   0      10.367  43.054  87.347  0.00  0.00           C
ATOM   1289 C     CG A   0      10.456  41.939  88.196  0.00  0.00           C
ATOM   1290 O     CG A   0      10.405  42.067  89.545  0.00  0.00           O
ATOM   1291 C     CG A   0      11.443  42.449  90.355  0.00  0.00           C
ATOM   1292 SE    CG A   0      10.500  42.258  85.814  0.00  0.00          SE
ATOM   1293 C     CG A   0       9.768  38.996  89.030  0.00  0.00           C
ATOM   1294 O     CG A   0      10.666  39.506  88.113  0.00  0.00           O
ATOM   1295 C     CG A   0      10.583  40.723  87.517  0.00  0.00           C
ATOM   1296 C     CG A   0      10.621  40.850  86.126  0.00  0.00           C
ATOM   1297 C     CG A   0      10.749  39.735  85.105  0.00  0.00           C
ATOM   1298 C     CG A   0      10.819  40.054  83.724  0.00  0.00           C
ATOM   1299 C     CG A   0      10.883  39.041  82.768  0.00  0.00           C
ATOM   1300 N     CG A   0      11.074  37.748  83.156  0.00  0.00           N
ATOM   1301 C     CG A   0      11.010  37.398  84.471  0.00  0.00           C
ATOM   1302 C     CG A   0      10.895  38.379  85.464  0.00  0.00           C
ATOM   1303 C     CG A   0      -0.889  47.297  85.653  0.00  0.00           C
ATOM   1304 C     CG A   0      -1.902  47.265  84.689  0.00  0.00           C
ATOM   1305 N     CG A   0      -1.660  47.692  83.421  0.00  0.00           N
ATOM   1306 C     CG A   0      -0.424  48.106  83.043  0.00  0.00           C
ATOM   1307 C     CG A   0       0.601  48.201  83.979  0.00  0.00           C
ATOM   1308 C     CG A   0       0.404  47.742  85.304  0.00  0.00           C
ATOM   1309 C     CG A   0       1.544  47.825  86.306  0.00  0.00           C
ATOM   1310 C     CG A   0       1.519  47.443  87.649  0.00  0.00           C
ATOM   1311 O     CG A   0       0.404  46.914  88.217  0.00  0.00           O
ATOM   1312 C     CG A   0      -0.169  47.354  89.399  0.00  0.00           C
ATOM   1313 SE    CG A   0       3.557  48.437  86.221  0.00  0.00          SE
ATOM   1314 C     CG A   0       3.366  46.023  90.071  0.00  0.00           C
ATOM   1315 O     CG A   0       2.965  47.297  89.607  0.00  0.00           O
ATOM   1316 C     CG A   0       2.742  47.615  88.311  0.00  0.00           C
ATOM   1317 C     CG A   0       3.748  48.157  87.498  0.00  0.00           C
ATOM   1318 C     CG A   0       5.175  48.475  87.905  0.00  0.00           C
ATOM   1319 C     CG A   0       6.054  49.061  86.968  0.00  0.00           C
ATOM   1320 C     CG A   0       7.379  49.316  87.309  0.00  0.00           C
ATOM   1321 N     CG A   0       7.806  49.138  88.586  0.00  0.00           N
ATOM   1322 C     CG A   0       6.984  48.615  89.532  0.00  0.00           C
ATOM   1323 C     CG A   0       5.665  48.284  89.220  0.00  0.00           C
ATOM   1324 C     CG A   0       9.819  52.596  90.988  0.00  0.00           C
ATOM   1325 C     CG A   0       9.991  51.284  90.544  0.00  0.00           C
ATOM   1326 N     CG A   0      10.054  51.017  89.210  0.00  0.00           N
ATOM   1327 C     CG A   0       9.927  51.998  88.283  0.00  0.00           C
ATOM   1328 C     CG A   0       9.863  53.329  88.690  0.00  0.00           C
ATOM   1329 C     CG A   0       9.691  53.654  90.052  0.00  0.00           C
ATOM   1330 C     CG A   0       9.513  55.106  90.468  0.00  0.00           C
ATOM   1331 C     CG A   0       9.430  55.603  91.773  0.00  0.00           C
ATOM   1332 O     CG A   0       9.494  54.788  92.852  0.00  0.00           O
ATOM   1333 C     CG A   0       8.417  54.425  93.637  0.00  0.00           C
ATOM   1334 SE    CG A   0       9.417  56.590  89.172  0.00  0.00          SE
ATOM   1335 C     CG A   0       9.870  57.482  94.138  0.00  0.00           C
ATOM   1336 O     CG A   0       9.150  57.712  92.975  0.00  0.00           O
ATOM   1337 C     CG A   0       9.258  56.998  91.828  0.00  0.00           C
ATOM   1338 C     CG A   0       9.220  57.616  90.572  0.00  0.00           C
ATOM   1339 C     CG A   0       9.099  59.100  90.288  0.00  0.00           C
ATOM   1340 C     CG A   0       9.035  59.546  88.955  0.00  0.00           C
ATOM   1341 C     CG A   0       8.908  60.916  88.671  0.00  0.00           C
ATOM   1342 N     CG A   0       8.780  61.807  89.683  0.00  0.00           N
ATOM   1343 C     CG A   0       8.780  61.419  90.979  0.00  0.00           C
ATOM   1344 C     CG A   0       8.940  60.068  91.310  0.00  0.00           C
ATOM   1345 C     CG A   0       4.971  63.935  88.709  0.00  0.00           C
ATOM   1346 C     CG A   0       6.328  63.769  88.993  0.00  0.00           C
ATOM   1347 N     CG A   0       7.162  63.253  88.056  0.00  0.00           N
ATOM   1348 C     CG A   0       6.704  62.865  86.836  0.00  0.00           C
ATOM   1349 C     CG A   0       5.366  63.069  86.495  0.00  0.00           C
ATOM   1350 C     CG A   0       4.449  63.546  87.460  0.00  0.00           C
ATOM   1351 C     CG A   0       2.990  63.718  87.072  0.00  0.00           C
ATOM   1352 C     CG A   0       1.971  64.241  87.876  0.00  0.00           C
ATOM   1353 O     CG A   0       2.194  64.629  89.153  0.00  0.00           O
ATOM   1354 C     CG A   0       1.773  63.967  90.288  0.00  0.00           C
ATOM   1355 SE    CG A   0       2.474  63.597  85.843  0.00  0.00          SE
ATOM   1356 C     CG A   0      -0.615  65.961  88.368  0.00  0.00           C
ATOM   1357 O     CG A   0      -0.431  64.699  87.820  0.00  0.00           O
ATOM   1358 C     CG A   0       0.710  64.247  87.252  0.00  0.00           C
ATOM   1359 C     CG A   0       0.729  63.757  85.937  0.00  0.00           C
ATOM   1360 C     CG A   0      -0.456  63.604  85.010  0.00  0.00           C
ATOM   1361 C     CG A   0      -0.246  63.132  83.686  0.00  0.00           C
ATOM   1362 C     CG A   0      -1.329  62.948  82.825  0.00  0.00           C
ATOM   1363 N     CG A   0      -2.571  63.349  83.194  0.00  0.00           N
ATOM   1364 C     CG A   0      -2.807  63.865  84.433  0.00  0.00           C
ATOM   1365 C     CG A   0      -1.768  64.005  85.351  0.00  0.00           C
ATOM   1366 C     CG A   0       7.971  74.159  85.247  0.00  0.00           C
ATOM   1367 C     CG A   0       7.952  75.216  84.329  0.00  0.00           C
ATOM   1368 N     CG A   0       8.080  74.974  83.005  0.00  0.00           N
ATOM   1369 C     CG A   0       8.271  73.726  82.523  0.00  0.00           C
ATOM   1370 C     CG A   0       8.271  72.630  83.393  0.00  0.00           C
ATOM   1371 C     CG A   0       8.150  72.828  84.793  0.00  0.00           C
ATOM   1372 C     CG A   0       8.290  71.649  85.729  0.00  0.00           C
ATOM   1373 C     CG A   0       8.112  71.649  87.120  0.00  0.00           C
ATOM   1374 O     CG A   0       7.889  72.802  87.801  0.00  0.00           O
ATOM   1375 C     CG A   0       8.583  73.222  88.926  0.00  0.00           C
ATOM   1376 SE    CG A   0       8.589  70.668  85.776  0.00  0.00          SE
ATOM   1377 C     CG A   0       7.194  69.267  89.598  0.00  0.00           C
ATOM   1378 O     CG A   0       8.105  70.133  89.040  0.00  0.00           O
ATOM   1379 C     CG A   0       8.239  70.381  87.709  0.00  0.00           C
ATOM   1380 C     CG A   0       8.430  69.350  86.789  0.00  0.00           C
ATOM   1381 C     CG A   0       8.570  67.872  87.091  0.00  0.00           C
ATOM   1382 C     CG A   0       8.844  66.967  86.041  0.00  0.00           C
ATOM   1383 C     CG A   0       8.908  65.598  86.287  0.00  0.00           C
ATOM   1384 N     CG A   0       8.908  65.133  87.564  0.00  0.00           N
ATOM   1385 C     CG A   0       8.653  65.973  88.614  0.00  0.00           C
ATOM   1386 C     CG A   0       8.526  67.343  88.406  0.00  0.00           C
ATOM   1387 C     CG A   0      -1.437  76.802  76.119  0.00  0.00           C
ATOM   1388 C     CG A   0      -2.329  76.242  75.192  0.00  0.00           C
ATOM   1389 N     CG A   0      -2.068  75.032  74.634  0.00  0.00           N
ATOM   1390 C     CG A   0      -0.953  74.331  74.965  0.00  0.00           C
ATOM   1391 C     CG A   0      -0.004  74.879  75.835  0.00  0.00           C
ATOM   1392 C     CG A   0      -0.265  76.108  76.488  0.00  0.00           C
ATOM   1393 C     CG A   0       0.741  76.650  77.481  0.00  0.00           C
ATOM   1394 C     CG A   0       0.671  77.866  78.171  0.00  0.00           C
ATOM   1395 O     CG A   0      -0.367  78.720  77.992  0.00  0.00           O
ATOM   1396 C     CG A   0      -0.564  79.535  76.894  0.00  0.00           C
ATOM   1397 SE    CG A   0       2.219  75.955  77.803  0.00  0.00          SE
ATOM   1398 C     CG A   0       1.054  79.682  80.706  0.00  0.00           C
ATOM   1399 O     CG A   0       1.945  79.223  79.751  0.00  0.00           O
ATOM   1400 C     CG A   0       1.780  78.115  78.994  0.00  0.00           C
ATOM   1401 C     CG A   0       2.716  77.076  79.004  0.00  0.00           C
ATOM   1402 C     CG A   0       3.997  77.013  79.808  0.00  0.00           C
ATOM   1403 C     CG A   0       4.837  75.879  79.704  0.00  0.00           C
ATOM   1404 C     CG A   0       6.029  75.802  80.423  0.00  0.00           C
ATOM   1405 N     CG A   0       6.392  76.822  81.246  0.00  0.00           N
ATOM   1406 C     CG A   0       5.621  77.930  81.387  0.00  0.00           C
ATOM   1407 C     CG A   0       8.583  80.656  80.706  0.00  0.00           C
ATOM   1408 C     CG A   0       8.233  79.592  81.548  0.00  0.00           C
ATOM   1409 N     CG A   0       8.691  78.338  81.283  0.00  0.00           N
ATOM   1410 C     CG A   0       9.462  78.076  80.205  0.00  0.00           C
ATOM   1411 C     CG A   0       9.882  79.115  79.373  0.00  0.00           C
ATOM   1412 C     CG A   0       9.386  80.427  79.562  0.00  0.00           C
ATOM   1413 C     CG A   0       9.819  81.535  78.625  0.00  0.00           C
ATOM   1414 C     CG A   0       9.475  82.886  78.701  0.00  0.00           C
ATOM   1415 O     CG A   0       8.666  83.364  79.685  0.00  0.00           O
ATOM   1416 C     CG A   0       7.513  84.090  79.496  0.00  0.00           C
ATOM   1417 SE    CG A   0      10.819  81.433  76.932  0.00  0.00          SE
ATOM   1418 C     CG A   0      10.373  85.982  78.351  0.00  0.00           C
ATOM   1419 O     CG A   0       9.844  85.007  77.547  0.00  0.00           O
ATOM   1420 C     CG A   0      10.029  83.669  77.680  0.00  0.00           C
ATOM   1421 C     CG A   0      10.819  82.949  76.781  0.00  0.00           C
ATOM   1422 C     CG A   0      11.602  83.497  75.608  0.00  0.00           C
ATOM   1423 C     CG A   0      12.424  82.631  74.851  0.00  0.00           C
ATOM   1424 C     CG A   0      13.125  83.115  73.735  0.00  0.00           C
ATOM   1425 N     CG A   0      13.099  84.434  73.432  0.00  0.00           N
ATOM   1426 C     CG A   0      12.367  85.313  74.170  0.00  0.00           C
ATOM   1427 C     CG A   0      11.628  84.873  75.268  0.00  0.00           C
ATOM   1428 C     CG A   0       0.633  82.230  65.619  0.00  0.00           C
ATOM   1429 C     CG A   0       1.455  82.701  64.598  0.00  0.00           C
ATOM   1430 N     CG A   0       2.430  81.911  64.078  0.00  0.00           N
ATOM   1431 C     CG A   0       2.621  80.644  64.513  0.00  0.00           C
ATOM   1432 C     CG A   0       1.869  80.153  65.591  0.00  0.00           C
ATOM   1433 C     CG A   0       0.812  80.917  66.130  0.00  0.00           C
ATOM   1434 C     CG A   0      -0.010  80.351  67.265  0.00  0.00           C
ATOM   1435 C     CG A   0      -1.080  80.975  67.918  0.00  0.00           C
ATOM   1436 O     CG A   0      -1.463  82.236  67.615  0.00  0.00           O
ATOM   1437 C     CG A   0      -0.966  83.389  68.221  0.00  0.00           C
ATOM   1438 SE    CG A   0       0.117  78.822  67.767  0.00  0.00          SE
ATOM   1439 C     CG A   0      -4.068  80.605  69.214  0.00  0.00           C
ATOM   1440 O     CG A   0      -2.756  80.542  69.649  0.00  0.00           O
ATOM   1441 C     CG A   0      -1.698  80.166  68.892  0.00  0.00           C
ATOM   1442 C     CG A   0      -1.119  78.898  69.015  0.00  0.00           C
ATOM   1443 C     CG A   0      -1.545  77.796  69.961  0.00  0.00           C
ATOM   1444 C     CG A   0      -0.877  76.548  69.923  0.00  0.00           C
ATOM   1445 C     CG A   0      -1.227  75.535  70.822  0.00  0.00           C
ATOM   1446 N     CG A   0      -2.291  75.688  71.645  0.00  0.00           N
ATOM   1447 C     CG A   0      -2.991  76.847  71.683  0.00  0.00           C
ATOM   1448 C     CG A   0      -2.641  77.911  70.850  0.00  0.00           C
ATOM   1449 C     CG A   0      -9.858  69.426  59.925  0.00  0.00           C
ATOM   1450 C     CG A   0     -10.177  68.451  60.871  0.00  0.00           C
ATOM   1451 N     CG A   0      -9.259  67.509  61.221  0.00  0.00           N
ATOM   1452 C     CG A   0      -8.024  67.489  60.663  0.00  0.00           C
ATOM   1453 C     CG A   0      -7.680  68.419  59.679  0.00  0.00           C
ATOM   1454 C     CG A   0      -8.578  69.458  59.329  0.00  0.00           C
ATOM   1455 C     CG A   0      -8.170  70.471  58.279  0.00  0.00           C
ATOM   1456 C     CG A   0      -8.947  71.515  57.778  0.00  0.00           C
ATOM   1457 O     CG A   0     -10.215  71.732  58.203  0.00  0.00           O
ATOM   1458 C     CG A   0     -11.362  71.496  57.466  0.00  0.00           C
ATOM   1459 SE    CG A   0      -6.316  70.413  57.513  0.00  0.00          SE
ATOM   1460 C     CG A   0      -9.183  74.560  56.804  0.00  0.00           C
ATOM   1461 O     CG A   0      -8.833  73.375  56.189  0.00  0.00           O
ATOM   1462 C     CG A   0      -8.291  72.292  56.813  0.00  0.00           C
ATOM   1463 C     CG A   0      -6.985  71.878  56.539  0.00  0.00           C
ATOM   1464 C     CG A   0      -6.004  72.509  55.574  0.00  0.00           C
ATOM   1465 C     CG A   0      -4.699  71.987  55.470  0.00  0.00           C
ATOM   1466 C     CG A   0      -3.794  72.522  54.552  0.00  0.00           C
ATOM   1467 N     CG A   0      -4.119  73.637  53.843  0.00  0.00           N
ATOM   1468 C     CG A   0      -5.348  74.203  53.947  0.00  0.00           C
ATOM   1469 C     CG A   0      -6.304  73.668  54.817  0.00  0.00           C
ATOM   1470 C     CG A   0      -7.833  62.094  45.282  0.00  0.00           C
ATOM   1471 C     CG A   0      -6.845  62.636  44.460  0.00  0.00           C
ATOM   1472 N     CG A   0      -5.546  62.266  44.601  0.00  0.00           N
ATOM   1473 C     CG A   0      -5.176  61.342  45.528  0.00  0.00           C
ATOM   1474 C     CG A   0      -6.119  60.833  46.427  0.00  0.00           C
ATOM   1475 C     CG A   0      -7.495  61.139  46.266  0.00  0.00           C
ATOM   1476 C     CG A   0      -8.508  60.533  47.222  0.00  0.00           C
ATOM   1477 C     CG A   0      -9.884  60.763  47.240  0.00  0.00           C
ATOM   1478 O     CG A   0     -10.470  61.661  46.399  0.00  0.00           O
ATOM   1479 C     CG A   0     -11.183  62.776  46.786  0.00  0.00           C
ATOM   1480 SE    CG A   0      -8.100  59.839  48.451  0.00  0.00          SE
ATOM   1481 C     CG A   0     -12.871  59.584  47.486  0.00  0.00           C
ATOM   1482 O     CG A   0     -11.916  60.037  48.385  0.00  0.00           O
ATOM   1483 C     CG A   0     -10.572  59.998  48.196  0.00  0.00           C
ATOM   1484 C     CG A   0      -9.750  59.151  48.934  0.00  0.00           C
ATOM   1485 C     CG A   0     -10.183  58.138  49.974  0.00  0.00           C
ATOM   1486 C     CG A   0      -9.208  57.380  50.665  0.00  0.00           C
ATOM   1487 C     CG A   0      -9.591  56.412  51.592  0.00  0.00           C
ATOM   1488 N     CG A   0     -10.890  56.297  51.961  0.00  0.00           N
ATOM   1489 C     CG A   0     -11.858  57.043  51.365  0.00  0.00           C
ATOM   1490 C     CG A   0     -11.534  57.966  50.371  0.00  0.00           C
ATOM   1491 C     CG A   0      21.438  49.278  91.225  0.00  0.00           C
ATOM   1492 C     CG A   0      22.788  49.392  90.884  0.00  0.00           C
ATOM   1493 N     CG A   0      23.157  49.775  89.636  0.00  0.00           N
ATOM   1494 C     CG A   0      22.234  50.042  88.680  0.00  0.00           C
ATOM   1495 C     CG A   0      20.871  50.010  88.983  0.00  0.00           C
ATOM   1496 C     CG A   0      20.438  49.552  90.251  0.00  0.00           C
ATOM   1497 C     CG A   0      18.953  49.469  90.544  0.00  0.00           C
ATOM   1498 C     CG A   0      18.355  49.099  91.755  0.00  0.00           C
ATOM   1499 O     CG A   0      19.093  48.813  92.861  0.00  0.00           O
ATOM   1500 C     CG A   0      18.909  47.736  93.703  0.00  0.00           C
ATOM   1501 SE    CG A   0      17.635  49.966  89.295  0.00  0.00          SE
ATOM   1502 C     CG A   0      15.787  49.609  93.788  0.00  0.00           C
ATOM   1503 O     CG A   0      16.150  48.762  92.757  0.00  0.00           O
ATOM   1504 C     CG A   0      16.953  49.087  91.707  0.00  0.00           C
ATOM   1505 C     CG A   0      16.424  49.437  90.459  0.00  0.00           C
ATOM   1506 C     CG A   0      14.966  49.443  90.061  0.00  0.00           C
ATOM   1507 C     CG A   0      14.609  49.813  88.737  0.00  0.00           C
ATOM   1508 C     CG A   0      13.271  49.775  88.340  0.00  0.00           C
ATOM   1509 N     CG A   0      12.290  49.564  89.248  0.00  0.00           N
ATOM   1510 C     CG A   0      12.583  49.233  90.534  0.00  0.00           C
ATOM   1511 C     CG A   0      13.915  49.169  90.960  0.00  0.00           C
ATOM   1512 PD    CG A   0     -10.801  55.023  71.928  0.00  0.00          PD
ATOM   1513 PD    CG A   0      -3.087  48.341  82.333  0.00  0.00          PD
ATOM   1514 PD    CG A   0      -4.119  62.954  82.069  0.00  0.00          PD
ATOM   1515 PD    CG A   0      -3.087  74.541  73.007  0.00  0.00          PD
ATOM   1516 PD    CG A   0      -9.884  66.438  62.592  0.00  0.00          PD
ATOM   1517 PD    CG A   0     -10.833  55.055  53.238  0.00  0.00          PD
ATOM   1518 PD    CG A   0      -8.355  43.965  62.838  0.00  0.00          PD
ATOM   1519 PD    CG A   0      -0.252  37.130  73.149  0.00  0.00          PD
ATOM   1520 PD    CG A   0      11.316  36.181  82.296  0.00  0.00          PD
ATOM   1521 PD    CG A   0      10.074  49.265  89.002  0.00  0.00          PD
ATOM   1522 PD    CG A   0       8.895  63.865  89.314  0.00  0.00          PD
ATOM   1523 PD    CG A   0       8.213  76.847  82.182  0.00  0.00          PD
ATOM   1524 C     CG A   0      14.838  35.850  84.348  0.00  0.00           C
ATOM   1525 C     CG A   0      13.481  35.913  83.998  0.00  0.00           C
ATOM   1526 N     CG A   0      13.093  36.595  82.891  0.00  0.00           N
ATOM   1527 C     CG A   0      13.991  37.251  82.106  0.00  0.00           C
ATOM   1528 C     CG A   0      15.354  37.168  82.390  0.00  0.00           C
ATOM   1529 C     CG A   0      15.807  36.525  83.563  0.00  0.00           C
ATOM   1530 C     CG A   0      17.291  36.474  83.866  0.00  0.00           C
ATOM   1531 C     CG A   0      17.909  35.837  84.944  0.00  0.00           C
ATOM   1532 O     CG A   0      17.195  35.124  85.852  0.00  0.00           O
ATOM   1533 C     CG A   0      17.507  33.837  86.278  0.00  0.00           C
ATOM   1534 SE    CG A   0      18.463  37.162  83.241  0.00  0.00          SE
ATOM   1535 C     CG A   0      19.762  35.187  87.224  0.00  0.00           C
ATOM   1536 O     CG A   0      20.119  35.461  85.918  0.00  0.00           O
ATOM   1537 C     CG A   0      19.304  35.971  84.963  0.00  0.00           C
ATOM   1538 C     CG A   0      19.807  36.716  83.885  0.00  0.00           C
ATOM   1539 C     CG A   0      21.266  37.009  83.591  0.00  0.00           C
ATOM   1540 C     CG A   0      21.603  37.805  82.466  0.00  0.00           C
ATOM   1541 C     CG A   0      22.941  38.041  82.144  0.00  0.00           C
ATOM   1542 N     CG A   0      23.922  37.646  82.996  0.00  0.00           N
ATOM   1543 C     CG A   0      23.648  36.913  84.102  0.00  0.00           C
ATOM   1544 C     CG A   0      22.329  36.582  84.424  0.00  0.00           C
ATOM   1545 C     CG A   0      40.643  65.515  80.546  0.00  0.00           C
ATOM   1546 C     CG A   0      39.567  65.973  81.302  0.00  0.00           C
ATOM   1547 N     CG A   0      38.299  65.604  80.981  0.00  0.00           N
ATOM   1548 C     CG A   0      38.044  64.808  79.912  0.00  0.00           C
ATOM   1549 C     CG A   0      39.095  64.292  79.155  0.00  0.00           C
ATOM   1550 C     CG A   0      40.427  64.687  79.411  0.00  0.00           C
ATOM   1551 C     CG A   0      41.554  64.132  78.559  0.00  0.00           C
ATOM   1552 C     CG A   0      42.917  64.387  78.711  0.00  0.00           C
ATOM   1553 O     CG A   0      43.395  65.190  79.694  0.00  0.00           O
ATOM   1554 C     CG A   0      44.300  66.215  79.524  0.00  0.00           C
ATOM   1555 SE    CG A   0      41.013  63.279  77.074  0.00  0.00          SE
ATOM   1556 C     CG A   0      45.943  63.279  78.644  0.00  0.00           C
ATOM   1557 O     CG A   0      45.070  63.801  77.708  0.00  0.00           O
ATOM   1558 C     CG A   0      43.720  63.725  77.765  0.00  0.00           C
ATOM   1559 C     CG A   0      42.994  62.948  76.857  0.00  0.00           C
ATOM   1560 C     CG A   0      43.554  62.088  75.740  0.00  0.00           C
ATOM   1561 C     CG A   0      42.675  61.291  74.965  0.00  0.00           C
ATOM   1562 C     CG A   0      43.166  60.514  73.915  0.00  0.00           C
ATOM   1563 N     CG A   0      44.503  60.438  73.688  0.00  0.00           N
ATOM   1564 C     CG A   0      45.389  61.139  74.445  0.00  0.00           C
ATOM   1565 C     CG A   0      44.937  61.948  75.495  0.00  0.00           C
ATOM   1566 C     CG A   0      38.127  54.749  84.585  0.00  0.00           C
ATOM   1567 C     CG A   0      38.057  53.405  84.197  0.00  0.00           C
ATOM   1568 N     CG A   0      37.738  53.081  82.920  0.00  0.00           N
ATOM   1569 C     CG A   0      37.509  54.036  81.983  0.00  0.00           C
ATOM   1570 C     CG A   0      37.490  55.380  82.343  0.00  0.00           C
ATOM   1571 C     CG A   0      37.872  55.775  83.648  0.00  0.00           C
ATOM   1572 C     CG A   0      37.930  57.253  83.989  0.00  0.00           C
ATOM   1573 C     CG A   0      38.235  57.807  85.237  0.00  0.00           C
ATOM   1574 O     CG A   0      38.503  57.030  86.316  0.00  0.00           O
ATOM   1575 C     CG A   0      38.274  57.355  87.640  0.00  0.00           C
ATOM   1576 SE    CG A   0      37.254  58.565  82.939  0.00  0.00          SE
ATOM   1577 C     CG A   0      39.662  59.967  87.044  0.00  0.00           C
ATOM   1578 O     CG A   0      38.471  59.979  86.344  0.00  0.00           O
ATOM   1579 C     CG A   0      38.203  59.208  85.256  0.00  0.00           C
ATOM   1580 C     CG A   0      37.885  59.782  84.017  0.00  0.00           C
ATOM   1581 C     CG A   0      37.764  61.260  83.705  0.00  0.00           C
ATOM   1582 C     CG A   0      37.509  61.667  82.371  0.00  0.00           C
ATOM   1583 C     CG A   0      37.382  63.024  82.059  0.00  0.00           C
ATOM   1584 N     CG A   0      37.579  63.967  83.014  0.00  0.00           N
ATOM   1585 C     CG A   0      37.885  63.623  84.291  0.00  0.00           C
ATOM   1586 C     CG A   0      38.000  62.279  84.651  0.00  0.00           C
ATOM   1587 C     CG A   0      44.905  56.227  74.691  0.00  0.00           C
ATOM   1588 C     CG A   0      45.172  57.125  73.650  0.00  0.00           C
ATOM   1589 N     CG A   0      44.166  57.871  73.120  0.00  0.00           N
ATOM   1590 C     CG A   0      42.898  57.775  73.574  0.00  0.00           C
ATOM   1591 C     CG A   0      42.573  56.826  74.558  0.00  0.00           C
ATOM   1592 C     CG A   0      43.592  56.074  75.182  0.00  0.00           C
ATOM   1593 C     CG A   0      43.229  55.119  76.308  0.00  0.00           C
ATOM   1594 C     CG A   0      44.096  54.259  76.989  0.00  0.00           C
ATOM   1595 O     CG A   0      45.421  54.202  76.696  0.00  0.00           O
ATOM   1596 C     CG A   0      46.249  53.119  76.980  0.00  0.00           C
ATOM   1597 SE    CG A   0      41.713  54.743  76.970  0.00  0.00          SE
ATOM   1598 C     CG A   0      45.274  52.838  79.477  0.00  0.00           C
ATOM   1599 O     CG A   0      44.102  52.609  78.786  0.00  0.00           O
ATOM   1600 C     CG A   0      43.465  53.501  77.982  0.00  0.00           C
ATOM   1601 C     CG A   0      42.102  53.768  78.124  0.00  0.00           C
ATOM   1602 C     CG A   0      41.146  53.157  79.127  0.00  0.00           C
ATOM   1603 C     CG A   0      39.777  53.501  79.089  0.00  0.00           C
ATOM   1604 C     CG A   0      38.885  52.972  80.025  0.00  0.00           C
ATOM   1605 N     CG A   0      39.305  52.023  80.905  0.00  0.00           N
ATOM   1606 C     CG A   0      40.605  51.628  80.952  0.00  0.00           C
ATOM   1607 C     CG A   0      41.541  52.176  80.063  0.00  0.00           C
ATOM   1608 C     CG A   0      38.904  47.367  81.312  0.00  0.00           C
ATOM   1609 C     CG A   0      38.700  48.577  81.983  0.00  0.00           C
ATOM   1610 N     CG A   0      37.802  49.475  81.510  0.00  0.00           N
ATOM   1611 C     CG A   0      37.082  49.233  80.394  0.00  0.00           C
ATOM   1612 C     CG A   0      37.280  48.055  79.666  0.00  0.00           C
ATOM   1613 C     CG A   0      38.152  47.055  80.158  0.00  0.00           C
ATOM   1614 C     CG A   0      38.324  45.768  79.373  0.00  0.00           C
ATOM   1615 C     CG A   0      39.191  44.710  79.675  0.00  0.00           C
ATOM   1616 O     CG A   0      40.032  44.761  80.744  0.00  0.00           O
ATOM   1617 C     CG A   0      41.044  45.685  80.933  0.00  0.00           C
ATOM   1618 SE    CG A   0      37.445  45.443  77.859  0.00  0.00          SE
ATOM   1619 C     CG A   0      40.312  41.920  79.997  0.00  0.00           C
ATOM   1620 O     CG A   0      39.885  42.525  78.834  0.00  0.00           O
ATOM   1621 C     CG A   0      39.133  43.653  78.758  0.00  0.00           C
ATOM   1622 C     CG A   0      38.223  43.863  77.717  0.00  0.00           C
ATOM   1623 C     CG A   0      37.936  42.927  76.563  0.00  0.00           C
ATOM   1624 C     CG A   0      36.917  43.252  75.636  0.00  0.00           C
ATOM   1625 C     CG A   0      36.656  42.424  74.549  0.00  0.00           C
ATOM   1626 N     CG A   0      37.286  41.226  74.435  0.00  0.00           N
ATOM   1627 C     CG A   0      38.229  40.844  75.334  0.00  0.00           C
ATOM   1628 C     CG A   0      38.560  41.665  76.412  0.00  0.00           C
ATOM   1629 C     CG A   0      40.490  40.933  71.257  0.00  0.00           C
ATOM   1630 C     CG A   0      39.535  40.430  72.137  0.00  0.00           C
ATOM   1631 N     CG A   0      38.235  40.831  72.042  0.00  0.00           N
ATOM   1632 C     CG A   0      37.840  41.736  71.115  0.00  0.00           C
ATOM   1633 C     CG A   0      38.758  42.232  70.188  0.00  0.00           C
ATOM   1634 C     CG A   0      40.127  41.895  70.283  0.00  0.00           C
ATOM   1635 C     CG A   0      41.108  42.481  69.289  0.00  0.00           C
ATOM   1636 C     CG A   0      42.478  42.201  69.185  0.00  0.00           C
ATOM   1637 O     CG A   0      43.089  41.353  70.046  0.00  0.00           O
ATOM   1638 C     CG A   0      44.102  41.691  70.926  0.00  0.00           C
ATOM   1639 SE    CG A   0      40.822  43.723  67.814  0.00  0.00          SE
ATOM   1640 C     CG A   0      45.045  41.659  67.303  0.00  0.00           C
ATOM   1641 O     CG A   0      44.440  42.774  67.852  0.00  0.00           O
ATOM   1642 C     CG A   0      43.121  42.889  68.145  0.00  0.00           C
ATOM   1643 C     CG A   0      42.267  43.704  67.398  0.00  0.00           C
ATOM   1644 C     CG A   0      42.650  44.577  66.225  0.00  0.00           C
ATOM   1645 C     CG A   0      41.650  45.341  65.572  0.00  0.00           C
ATOM   1646 C     CG A   0      41.981  46.175  64.503  0.00  0.00           C
ATOM   1647 N     CG A   0      43.248  46.175  64.002  0.00  0.00           N
ATOM   1648 C     CG A   0      44.229  45.437  64.579  0.00  0.00           C
ATOM   1649 C     CG A   0      43.956  44.628  65.686  0.00  0.00           C
ATOM   1650 C     CG A   0      45.968  50.367  65.004  0.00  0.00           C
ATOM   1651 C     CG A   0      45.465  49.316  64.238  0.00  0.00           C
ATOM   1652 N     CG A   0      44.128  49.118  64.134  0.00  0.00           N
ATOM   1653 C     CG A   0      43.242  49.953  64.749  0.00  0.00           C
ATOM   1654 C     CG A   0      43.701  50.978  65.572  0.00  0.00           C
ATOM   1655 C     CG A   0      45.089  51.259  65.667  0.00  0.00           C
ATOM   1656 C     CG A   0      45.561  52.412  66.527  0.00  0.00           C
ATOM   1657 C     CG A   0      46.886  52.788  66.773  0.00  0.00           C
ATOM   1658 O     CG A   0      47.930  52.112  66.234  0.00  0.00           O
ATOM   1659 C     CG A   0      48.969  51.539  66.944  0.00  0.00           C
ATOM   1660 SE    CG A   0      44.644  53.533  67.464  0.00  0.00          SE
ATOM   1661 C     CG A   0      49.134  54.998  67.161  0.00  0.00           C
ATOM   1662 O     CG A   0      48.185  54.456  67.994  0.00  0.00           O
ATOM   1663 C     CG A   0      47.007  53.915  67.606  0.00  0.00           C
ATOM   1664 C     CG A   0      45.777  54.444  68.012  0.00  0.00           C
ATOM   1665 C     CG A   0      45.561  55.648  68.911  0.00  0.00           C
ATOM   1666 C     CG A   0      44.242  56.081  69.185  0.00  0.00           C
ATOM   1667 C     CG A   0      44.019  57.157  70.046  0.00  0.00           C
ATOM   1668 N     CG A   0      45.064  57.877  70.519  0.00  0.00           N
ATOM   1669 C     CG A   0      46.344  57.533  70.245  0.00  0.00           C
ATOM   1670 C     CG A   0      46.618  56.425  69.431  0.00  0.00           C
ATOM   1671 C     CG A   0      46.535  56.043  55.366  0.00  0.00           C
ATOM   1672 C     CG A   0      46.287  57.183  54.600  0.00  0.00           C
ATOM   1673 N     CG A   0      45.089  57.820  54.685  0.00  0.00           N
ATOM   1674 C     CG A   0      44.121  57.393  55.536  0.00  0.00           C
ATOM   1675 C     CG A   0      44.306  56.221  56.274  0.00  0.00           C
ATOM   1676 C     CG A   0      45.548  55.552  56.255  0.00  0.00           C
ATOM   1677 C     CG A   0      45.746  54.310  57.106  0.00  0.00           C
ATOM   1678 C     CG A   0      46.886  53.507  57.172  0.00  0.00           C
ATOM   1679 O     CG A   0      47.988  53.775  56.435  0.00  0.00           O
ATOM   1680 C     CG A   0      48.478  53.004  55.394  0.00  0.00           C
ATOM   1681 SE    CG A   0      44.389  53.660  58.194  0.00  0.00          SE
ATOM   1682 C     CG A   0      48.899  51.730  58.998  0.00  0.00           C
ATOM   1683 O     CG A   0      47.733  51.507  58.289  0.00  0.00           O
ATOM   1684 C     CG A   0      46.765  52.424  58.062  0.00  0.00           C
ATOM   1685 C     CG A   0      45.529  52.367  58.714  0.00  0.00           C
ATOM   1686 C     CG A   0      45.058  51.310  59.689  0.00  0.00           C
ATOM   1687 C     CG A   0      43.784  51.424  60.284  0.00  0.00           C
ATOM   1688 C     CG A   0      43.312  50.431  61.145  0.00  0.00           C
ATOM   1689 N     CG A   0      44.134  49.424  61.533  0.00  0.00           N
ATOM   1690 C     CG A   0      45.389  49.297  61.032  0.00  0.00           C
ATOM   1691 C     CG A   0      45.873  50.227  60.105  0.00  0.00           C
ATOM   1692 C     CG A   0      44.803  68.604  59.717  0.00  0.00           C
ATOM   1693 C     CG A   0      44.191  69.502  60.597  0.00  0.00           C
ATOM   1694 N     CG A   0      42.962  69.228  61.107  0.00  0.00           N
ATOM   1695 C     CG A   0      42.312  68.076  60.805  0.00  0.00           C
ATOM   1696 C     CG A   0      42.854  67.190  59.868  0.00  0.00           C
ATOM   1697 C     CG A   0      44.153  67.407  59.348  0.00  0.00           C
ATOM   1698 C     CG A   0      44.758  66.381  58.412  0.00  0.00           C
ATOM   1699 C     CG A   0      46.000  66.464  57.768  0.00  0.00           C
ATOM   1700 O     CG A   0      46.816  67.528  57.929  0.00  0.00           O
ATOM   1701 C     CG A   0      47.332  68.311  56.917  0.00  0.00           C
ATOM   1702 SE    CG A   0      43.943  64.935  57.816  0.00  0.00          SE
ATOM   1703 C     CG A   0      48.631  65.827  56.501  0.00  0.00           C
ATOM   1704 O     CG A   0      47.414  65.209  56.217  0.00  0.00           O
ATOM   1705 C     CG A   0      46.274  65.368  56.936  0.00  0.00           C
ATOM   1706 C     CG A   0      45.261  64.400  56.917  0.00  0.00           C
ATOM   1707 C     CG A   0      45.242  63.113  56.113  0.00  0.00           C
ATOM   1708 C     CG A   0      44.153  62.221  56.264  0.00  0.00           C
ATOM   1709 C     CG A   0      44.089  61.062  55.489  0.00  0.00           C
ATOM   1710 N     CG A   0      45.134  60.705  54.704  0.00  0.00           N
ATOM   1711 C     CG A   0      46.223  61.502  54.571  0.00  0.00           C
ATOM   1712 C     CG A   0      46.306  62.712  55.271  0.00  0.00           C
ATOM   1713 C     CG A   0      46.007  62.559  69.838  0.00  0.00           C
ATOM   1714 C     CG A   0      45.860  61.400  70.604  0.00  0.00           C
ATOM   1715 N     CG A   0      44.688  60.718  70.595  0.00  0.00           N
ATOM   1716 C     CG A   0      43.650  61.107  69.819  0.00  0.00           C
ATOM   1717 C     CG A   0      43.733  62.279  69.072  0.00  0.00           C
ATOM   1718 C     CG A   0      44.949  62.999  69.006  0.00  0.00           C
ATOM   1719 C     CG A   0      45.032  64.254  68.164  0.00  0.00           C
ATOM   1720 C     CG A   0      46.134  65.101  68.012  0.00  0.00           C
ATOM   1721 O     CG A   0      47.293  64.878  68.675  0.00  0.00           O
ATOM   1722 C     CG A   0      47.924  65.776  69.526  0.00  0.00           C
ATOM   1723 SE    CG A   0      43.624  64.744  67.237  0.00  0.00          SE
ATOM   1724 C     CG A   0      48.083  66.942  66.386  0.00  0.00           C
ATOM   1725 O     CG A   0      46.809  67.158  66.877  0.00  0.00           O
ATOM   1726 C     CG A   0      45.898  66.190  67.161  0.00  0.00           C
ATOM   1727 C     CG A   0      44.605  66.228  66.631  0.00  0.00           C
ATOM   1728 C     CG A   0      44.019  67.292  65.733  0.00  0.00           C
ATOM   1729 C     CG A   0      42.701  67.145  65.241  0.00  0.00           C
ATOM   1730 C     CG A   0      42.140  68.120  64.418  0.00  0.00           C
ATOM   1731 N     CG A   0      42.892  69.158  63.973  0.00  0.00           N
ATOM   1732 C     CG A   0      44.178  69.311  64.371  0.00  0.00           C
ATOM   1733 C     CG A   0      44.771  68.388  65.241  0.00  0.00           C
ATOM   1734 C     CG A   0      41.701  73.509  65.421  0.00  0.00           C
ATOM   1735 C     CG A   0      42.153  72.611  64.446  0.00  0.00           C
ATOM   1736 N     CG A   0      41.388  71.554  64.087  0.00  0.00           N
ATOM   1737 C     CG A   0      40.165  71.343  64.636  0.00  0.00           C
ATOM   1738 C     CG A   0      39.700  72.171  65.657  0.00  0.00           C
ATOM   1739 C     CG A   0      40.439  73.324  66.026  0.00  0.00           C
ATOM   1740 C     CG A   0      39.891  74.235  67.114  0.00  0.00           C
ATOM   1741 C     CG A   0      40.503  75.382  67.625  0.00  0.00           C
ATOM   1742 O     CG A   0      41.732  75.783  67.208  0.00  0.00           O
ATOM   1743 C     CG A   0      42.917  75.573  67.880  0.00  0.00           C
ATOM   1744 SE    CG A   0      38.019  73.853  68.041  0.00  0.00          SE
ATOM   1745 C     CG A   0      40.057  78.459  68.694  0.00  0.00           C
ATOM   1746 O     CG A   0      40.108  77.178  69.233  0.00  0.00           O
ATOM   1747 C     CG A   0      39.739  76.038  68.599  0.00  0.00           C
ATOM   1748 C     CG A   0      38.509  75.420  68.864  0.00  0.00           C
ATOM   1749 C     CG A   0      37.458  75.872  69.857  0.00  0.00           C
ATOM   1750 C     CG A   0      36.248  75.146  69.961  0.00  0.00           C
ATOM   1751 C     CG A   0      35.286  75.516  70.907  0.00  0.00           C
ATOM   1752 N     CG A   0      35.445  76.650  71.635  0.00  0.00           N
ATOM   1753 C     CG A   0      36.573  77.401  71.531  0.00  0.00           C
ATOM   1754 C     CG A   0      37.586  77.038  70.642  0.00  0.00           C
ATOM   1755 C     CG A   0      35.955  75.414  76.261  0.00  0.00           C
ATOM   1756 C     CG A   0      35.509  76.121  75.145  0.00  0.00           C
ATOM   1757 N     CG A   0      34.719  75.528  74.218  0.00  0.00           N
ATOM   1758 C     CG A   0      34.318  74.242  74.359  0.00  0.00           C
ATOM   1759 C     CG A   0      34.783  73.471  75.438  0.00  0.00           C
ATOM   1760 C     CG A   0      35.560  74.070  76.459  0.00  0.00           C
ATOM   1761 C     CG A   0      35.999  73.235  77.642  0.00  0.00           C
ATOM   1762 C     CG A   0      36.815  73.643  78.701  0.00  0.00           C
ATOM   1763 O     CG A   0      37.324  74.898  78.758  0.00  0.00           O
ATOM   1764 C     CG A   0      38.560  75.242  79.269  0.00  0.00           C
ATOM   1765 SE    CG A   0      35.534  71.560  78.030  0.00  0.00          SE
ATOM   1766 C     CG A   0      37.573  73.738  81.756  0.00  0.00           C
ATOM   1767 O     CG A   0      37.808  72.796  80.763  0.00  0.00           O
ATOM   1768 C     CG A   0      37.063  72.636  79.647  0.00  0.00           C
ATOM   1769 C     CG A   0      36.452  71.413  79.344  0.00  0.00           C
ATOM   1770 C     CG A   0      36.541  70.127  80.139  0.00  0.00           C
ATOM   1771 C     CG A   0      35.821  68.993  79.704  0.00  0.00           C
ATOM   1772 C     CG A   0      35.917  67.789  80.404  0.00  0.00           C
ATOM   1773 N     CG A   0      36.598  67.732  81.577  0.00  0.00           N
ATOM   1774 C     CG A   0      37.267  68.808  82.059  0.00  0.00           C
ATOM   1775 C     CG A   0      37.242  70.025  81.359  0.00  0.00           C
ATOM   1776 C     CG A   0      26.502  79.166  81.038  0.00  0.00           C
ATOM   1777 C     CG A   0      25.272  78.968  81.671  0.00  0.00           C
ATOM   1778 N     CG A   0      24.374  78.089  81.160  0.00  0.00           N
ATOM   1779 C     CG A   0      24.648  77.363  80.044  0.00  0.00           C
ATOM   1780 C     CG A   0      25.846  77.560  79.354  0.00  0.00           C
ATOM   1781 C     CG A   0      26.839  78.420  79.884  0.00  0.00           C
ATOM   1782 C     CG A   0      28.152  78.592  79.136  0.00  0.00           C
ATOM   1783 C     CG A   0      29.209  79.440  79.477  0.00  0.00           C
ATOM   1784 O     CG A   0      29.133  80.268  80.546  0.00  0.00           O
ATOM   1785 C     CG A   0      28.527  81.523  80.555  0.00  0.00           C
ATOM   1786 SE    CG A   0      28.655  77.803  77.925  0.00  0.00          SE
ATOM   1787 C     CG A   0      32.247  80.159  79.827  0.00  0.00           C
ATOM   1788 O     CG A   0      31.426  80.102  78.711  0.00  0.00           O
ATOM   1789 C     CG A   0      30.292  79.376  78.588  0.00  0.00           C
ATOM   1790 C     CG A   0      30.088  78.503  77.519  0.00  0.00           C
ATOM   1791 C     CG A   0      31.056  78.217  76.384  0.00  0.00           C
ATOM   1792 C     CG A   0      30.731  77.223  75.428  0.00  0.00           C
ATOM   1793 C     CG A   0      31.591  76.962  74.359  0.00  0.00           C
ATOM   1794 N     CG A   0      32.802  77.567  74.303  0.00  0.00           N
ATOM   1795 C     CG A   0      33.184  78.484  75.230  0.00  0.00           C
ATOM   1796 C     CG A   0      32.337  78.809  76.289  0.00  0.00           C
ATOM   1797 C     CG A   0      23.731  69.279  89.115  0.00  0.00           C
ATOM   1798 C     CG A   0      23.877  67.929  89.428  0.00  0.00           C
ATOM   1799 N     CG A   0      23.941  66.999  88.434  0.00  0.00           N
ATOM   1800 C     CG A   0      23.814  67.349  87.129  0.00  0.00           C
ATOM   1801 C     CG A   0      23.750  68.700  86.770  0.00  0.00           C
ATOM   1802 C     CG A   0      23.610  69.693  87.763  0.00  0.00           C
ATOM   1803 C     CG A   0      23.501  71.146  87.347  0.00  0.00           C
ATOM   1804 C     CG A   0      23.412  72.261  88.196  0.00  0.00           C
ATOM   1805 O     CG A   0      23.463  72.133  89.545  0.00  0.00           O
ATOM   1806 C     CG A   0      22.425  71.751  90.355  0.00  0.00           C
ATOM   1807 SE    CG A   0      23.368  71.942  85.814  0.00  0.00          SE
ATOM   1808 C     CG A   0      24.100  75.204  89.030  0.00  0.00           C
ATOM   1809 O     CG A   0      23.202  74.694  88.113  0.00  0.00           O
ATOM   1810 C     CG A   0      23.285  73.477  87.517  0.00  0.00           C
ATOM   1811 C     CG A   0      23.247  73.350  86.126  0.00  0.00           C
ATOM   1812 C     CG A   0      23.119  74.465  85.105  0.00  0.00           C
ATOM   1813 C     CG A   0      23.049  74.146  83.724  0.00  0.00           C
ATOM   1814 C     CG A   0      22.986  75.159  82.768  0.00  0.00           C
ATOM   1815 N     CG A   0      22.794  76.452  83.156  0.00  0.00           N
ATOM   1816 C     CG A   0      22.858  76.802  84.471  0.00  0.00           C
ATOM   1817 C     CG A   0      22.973  75.821  85.464  0.00  0.00           C
ATOM   1818 C     CG A   0      34.757  66.903  85.653  0.00  0.00           C
ATOM   1819 C     CG A   0      35.770  66.935  84.689  0.00  0.00           C
ATOM   1820 N     CG A   0      35.528  66.508  83.421  0.00  0.00           N
ATOM   1821 C     CG A   0      34.292  66.094  83.043  0.00  0.00           C
ATOM   1822 C     CG A   0      33.267  65.999  83.979  0.00  0.00           C
ATOM   1823 C     CG A   0      33.464  66.458  85.304  0.00  0.00           C
ATOM   1824 C     CG A   0      32.324  66.375  86.306  0.00  0.00           C
ATOM   1825 C     CG A   0      32.349  66.757  87.649  0.00  0.00           C
ATOM   1826 O     CG A   0      33.464  67.286  88.217  0.00  0.00           O
ATOM   1827 C     CG A   0      34.037  66.846  89.399  0.00  0.00           C
ATOM   1828 SE    CG A   0      30.311  65.763  86.221  0.00  0.00          SE
ATOM   1829 C     CG A   0      30.502  68.177  90.071  0.00  0.00           C
ATOM   1830 O     CG A   0      30.903  66.903  89.607  0.00  0.00           O
ATOM   1831 C     CG A   0      31.126  66.585  88.311  0.00  0.00           C
ATOM   1832 C     CG A   0      30.120  66.043  87.498  0.00  0.00           C
ATOM   1833 C     CG A   0      28.693  65.725  87.905  0.00  0.00           C
ATOM   1834 C     CG A   0      27.814  65.139  86.968  0.00  0.00           C
ATOM   1835 C     CG A   0      26.489  64.884  87.309  0.00  0.00           C
ATOM   1836 N     CG A   0      26.062  65.063  88.586  0.00  0.00           N
ATOM   1837 C     CG A   0      26.884  65.585  89.532  0.00  0.00           C
ATOM   1838 C     CG A   0      28.203  65.916  89.220  0.00  0.00           C
ATOM   1839 C     CG A   0      24.049  61.604  90.988  0.00  0.00           C
ATOM   1840 C     CG A   0      23.877  62.916  90.544  0.00  0.00           C
ATOM   1841 N     CG A   0      23.814  63.183  89.210  0.00  0.00           N
ATOM   1842 C     CG A   0      23.941  62.202  88.283  0.00  0.00           C
ATOM   1843 C     CG A   0      24.005  60.871  88.690  0.00  0.00           C
ATOM   1844 C     CG A   0      24.177  60.546  90.052  0.00  0.00           C
ATOM   1845 C     CG A   0      24.355  59.094  90.468  0.00  0.00           C
ATOM   1846 C     CG A   0      24.438  58.597  91.773  0.00  0.00           C
ATOM   1847 O     CG A   0      24.374  59.412  92.852  0.00  0.00           O
ATOM   1848 C     CG A   0      25.451  59.775  93.637  0.00  0.00           C
ATOM   1849 SE    CG A   0      24.451  57.610  89.172  0.00  0.00          SE
ATOM   1850 C     CG A   0      23.998  56.718  94.138  0.00  0.00           C
ATOM   1851 O     CG A   0      24.718  56.488  92.975  0.00  0.00           O
ATOM   1852 C     CG A   0      24.610  57.202  91.828  0.00  0.00           C
ATOM   1853 C     CG A   0      24.648  56.584  90.572  0.00  0.00           C
ATOM   1854 C     CG A   0      24.769  55.100  90.288  0.00  0.00           C
ATOM   1855 C     CG A   0      24.833  54.654  88.955  0.00  0.00           C
ATOM   1856 C     CG A   0      24.960  53.284  88.671  0.00  0.00           C
ATOM   1857 N     CG A   0      25.088  52.393  89.683  0.00  0.00           N
ATOM   1858 C     CG A   0      25.088  52.781  90.979  0.00  0.00           C
ATOM   1859 C     CG A   0      24.928  54.132  91.310  0.00  0.00           C
ATOM   1860 C     CG A   0      28.897  50.265  88.709  0.00  0.00           C
ATOM   1861 C     CG A   0      27.540  50.431  88.993  0.00  0.00           C
ATOM   1862 N     CG A   0      26.706  50.947  88.056  0.00  0.00           N
ATOM   1863 C     CG A   0      27.164  51.335  86.836  0.00  0.00           C
ATOM   1864 C     CG A   0      28.502  51.131  86.495  0.00  0.00           C
ATOM   1865 C     CG A   0      29.419  50.654  87.460  0.00  0.00           C
ATOM   1866 C     CG A   0      30.878  50.482  87.072  0.00  0.00           C
ATOM   1867 C     CG A   0      31.897  49.959  87.876  0.00  0.00           C
ATOM   1868 O     CG A   0      31.674  49.571  89.153  0.00  0.00           O
ATOM   1869 C     CG A   0      32.095  50.233  90.288  0.00  0.00           C
ATOM   1870 SE    CG A   0      31.394  50.603  85.843  0.00  0.00          SE
ATOM   1871 C     CG A   0      34.483  48.239  88.368  0.00  0.00           C
ATOM   1872 O     CG A   0      34.299  49.501  87.820  0.00  0.00           O
ATOM   1873 C     CG A   0      33.158  49.953  87.252  0.00  0.00           C
ATOM   1874 C     CG A   0      33.139  50.443  85.937  0.00  0.00           C
ATOM   1875 C     CG A   0      34.324  50.596  85.010  0.00  0.00           C
ATOM   1876 C     CG A   0      34.114  51.068  83.686  0.00  0.00           C
ATOM   1877 C     CG A   0      35.197  51.252  82.825  0.00  0.00           C
ATOM   1878 N     CG A   0      36.439  50.851  83.194  0.00  0.00           N
ATOM   1879 C     CG A   0      36.675  50.335  84.433  0.00  0.00           C
ATOM   1880 C     CG A   0      35.636  50.195  85.351  0.00  0.00           C
ATOM   1881 C     CG A   0      25.897  40.041  85.247  0.00  0.00           C
ATOM   1882 C     CG A   0      25.916  38.984  84.329  0.00  0.00           C
ATOM   1883 N     CG A   0      25.788  39.226  83.005  0.00  0.00           N
ATOM   1884 C     CG A   0      25.597  40.474  82.523  0.00  0.00           C
ATOM   1885 C     CG A   0      25.597  41.570  83.393  0.00  0.00           C
ATOM   1886 C     CG A   0      25.718  41.372  84.793  0.00  0.00           C
ATOM   1887 C     CG A   0      25.578  42.551  85.729  0.00  0.00           C
ATOM   1888 C     CG A   0      25.756  42.551  87.120  0.00  0.00           C
ATOM   1889 O     CG A   0      25.979  41.398  87.801  0.00  0.00           O
ATOM   1890 C     CG A   0      25.285  40.978  88.926  0.00  0.00           C
ATOM   1891 SE    CG A   0      25.279  43.532  85.776  0.00  0.00          SE
ATOM   1892 C     CG A   0      26.674  44.933  89.598  0.00  0.00           C
ATOM   1893 O     CG A   0      25.763  44.067  89.040  0.00  0.00           O
ATOM   1894 C     CG A   0      25.629  43.819  87.709  0.00  0.00           C
ATOM   1895 C     CG A   0      25.438  44.850  86.789  0.00  0.00           C
ATOM   1896 C     CG A   0      25.298  46.328  87.091  0.00  0.00           C
ATOM   1897 C     CG A   0      25.024  47.233  86.041  0.00  0.00           C
ATOM   1898 C     CG A   0      24.960  48.602  86.287  0.00  0.00           C
ATOM   1899 N     CG A   0      24.960  49.067  87.564  0.00  0.00           N
ATOM   1900 C     CG A   0      25.215  48.227  88.614  0.00  0.00           C
ATOM   1901 C     CG A   0      25.342  46.857  88.406  0.00  0.00           C
ATOM   1902 C     CG A   0      35.305  37.398  76.119  0.00  0.00           C
ATOM   1903 C     CG A   0      36.197  37.958  75.192  0.00  0.00           C
ATOM   1904 N     CG A   0      35.936  39.168  74.634  0.00  0.00           N
ATOM   1905 C     CG A   0      34.821  39.869  74.965  0.00  0.00           C
ATOM   1906 C     CG A   0      33.872  39.321  75.835  0.00  0.00           C
ATOM   1907 C     CG A   0      34.133  38.092  76.488  0.00  0.00           C
ATOM   1908 C     CG A   0      33.127  37.550  77.481  0.00  0.00           C
ATOM   1909 C     CG A   0      33.197  36.334  78.171  0.00  0.00           C
ATOM   1910 O     CG A   0      34.235  35.480  77.992  0.00  0.00           O
ATOM   1911 C     CG A   0      34.432  34.665  76.894  0.00  0.00           C
ATOM   1912 SE    CG A   0      31.649  38.245  77.803  0.00  0.00          SE
ATOM   1913 C     CG A   0      32.814  34.518  80.706  0.00  0.00           C
ATOM   1914 O     CG A   0      31.923  34.977  79.751  0.00  0.00           O
ATOM   1915 C     CG A   0      32.088  36.085  78.994  0.00  0.00           C
ATOM   1916 C     CG A   0      31.152  37.124  79.004  0.00  0.00           C
ATOM   1917 C     CG A   0      29.871  37.187  79.808  0.00  0.00           C
ATOM   1918 C     CG A   0      29.031  38.321  79.704  0.00  0.00           C
ATOM   1919 C     CG A   0      27.839  38.398  80.423  0.00  0.00           C
ATOM   1920 N     CG A   0      27.476  37.378  81.246  0.00  0.00           N
ATOM   1921 C     CG A   0      28.247  36.270  81.387  0.00  0.00           C
ATOM   1922 C     CG A   0      25.285  33.544  80.706  0.00  0.00           C
ATOM   1923 C     CG A   0      25.635  34.608  81.548  0.00  0.00           C
ATOM   1924 N     CG A   0      25.177  35.862  81.283  0.00  0.00           N
ATOM   1925 C     CG A   0      24.406  36.124  80.205  0.00  0.00           C
ATOM   1926 C     CG A   0      23.986  35.085  79.373  0.00  0.00           C
ATOM   1927 C     CG A   0      24.482  33.773  79.562  0.00  0.00           C
ATOM   1928 C     CG A   0      24.049  32.665  78.625  0.00  0.00           C
ATOM   1929 C     CG A   0      24.393  31.314  78.701  0.00  0.00           C
ATOM   1930 O     CG A   0      25.202  30.836  79.685  0.00  0.00           O
ATOM   1931 C     CG A   0      26.355  30.110  79.496  0.00  0.00           C
ATOM   1932 SE    CG A   0      23.049  32.767  76.932  0.00  0.00          SE
ATOM   1933 C     CG A   0      23.495  28.218  78.351  0.00  0.00           C
ATOM   1934 O     CG A   0      24.024  29.193  77.547  0.00  0.00           O
ATOM   1935 C     CG A   0      23.839  30.531  77.680  0.00  0.00           C
ATOM   1936 C     CG A   0      23.049  31.251  76.781  0.00  0.00           C
ATOM   1937 C     CG A   0      22.266  30.703  75.608  0.00  0.00           C
ATOM   1938 C     CG A   0      21.444  31.569  74.851  0.00  0.00           C
ATOM   1939 C     CG A   0      20.743  31.085  73.735  0.00  0.00           C
ATOM   1940 N     CG A   0      20.769  29.766  73.432  0.00  0.00           N
ATOM   1941 C     CG A   0      21.501  28.887  74.170  0.00  0.00           C
ATOM   1942 C     CG A   0      22.240  29.327  75.268  0.00  0.00           C
ATOM   1943 C     CG A   0      33.235  31.970  65.619  0.00  0.00           C
ATOM   1944 C     CG A   0      32.413  31.499  64.598  0.00  0.00           C
ATOM   1945 N     CG A   0      31.438  32.289  64.078  0.00  0.00           N
ATOM   1946 C     CG A   0      31.247  33.556  64.513  0.00  0.00           C
ATOM   1947 C     CG A   0      31.999  34.047  65.591  0.00  0.00           C
ATOM   1948 C     CG A   0      33.056  33.283  66.130  0.00  0.00           C
ATOM   1949 C     CG A   0      33.878  33.850  67.265  0.00  0.00           C
ATOM   1950 C     CG A   0      34.948  33.225  67.918  0.00  0.00           C
ATOM   1951 O     CG A   0      35.331  31.964  67.615  0.00  0.00           O
ATOM   1952 C     CG A   0      34.834  30.811  68.221  0.00  0.00           C
ATOM   1953 SE    CG A   0      33.751  35.378  67.767  0.00  0.00          SE
ATOM   1954 C     CG A   0      37.936  33.595  69.214  0.00  0.00           C
ATOM   1955 O     CG A   0      36.624  33.658  69.649  0.00  0.00           O
ATOM   1956 C     CG A   0      35.566  34.034  68.892  0.00  0.00           C
ATOM   1957 C     CG A   0      34.987  35.302  69.015  0.00  0.00           C
ATOM   1958 C     CG A   0      35.413  36.404  69.961  0.00  0.00           C
ATOM   1959 C     CG A   0      34.745  37.652  69.923  0.00  0.00           C
ATOM   1960 C     CG A   0      35.095  38.665  70.822  0.00  0.00           C
ATOM   1961 N     CG A   0      36.159  38.512  71.645  0.00  0.00           N
ATOM   1962 C     CG A   0      36.859  37.353  71.683  0.00  0.00           C
ATOM   1963 C     CG A   0      36.509  36.289  70.850  0.00  0.00           C
ATOM   1964 C     CG A   0      43.726  44.774  59.925  0.00  0.00           C
ATOM   1965 C     CG A   0      44.045  45.749  60.871  0.00  0.00           C
ATOM   1966 N     CG A   0      43.127  46.691  61.221  0.00  0.00           N
ATOM   1967 C     CG A   0      41.892  46.711  60.663  0.00  0.00           C
ATOM   1968 C     CG A   0      41.548  45.781  59.679  0.00  0.00           C
ATOM   1969 C     CG A   0      42.446  44.742  59.329  0.00  0.00           C
ATOM   1970 C     CG A   0      42.038  43.729  58.279  0.00  0.00           C
ATOM   1971 C     CG A   0      42.815  42.685  57.778  0.00  0.00           C
ATOM   1972 O     CG A   0      44.083  42.468  58.203  0.00  0.00           O
ATOM   1973 C     CG A   0      45.230  42.704  57.466  0.00  0.00           C
ATOM   1974 SE    CG A   0      40.184  43.787  57.513  0.00  0.00          SE
ATOM   1975 C     CG A   0      43.051  39.640  56.804  0.00  0.00           C
ATOM   1976 O     CG A   0      42.701  40.825  56.189  0.00  0.00           O
ATOM   1977 C     CG A   0      42.159  41.908  56.813  0.00  0.00           C
ATOM   1978 C     CG A   0      40.853  42.322  56.539  0.00  0.00           C
ATOM   1979 C     CG A   0      39.872  41.691  55.574  0.00  0.00           C
ATOM   1980 C     CG A   0      38.567  42.213  55.470  0.00  0.00           C
ATOM   1981 C     CG A   0      37.662  41.678  54.552  0.00  0.00           C
ATOM   1982 N     CG A   0      37.987  40.563  53.843  0.00  0.00           N
ATOM   1983 C     CG A   0      39.216  39.997  53.947  0.00  0.00           C
ATOM   1984 C     CG A   0      40.172  40.532  54.817  0.00  0.00           C
ATOM   1985 C     CG A   0      41.701  52.106  45.282  0.00  0.00           C
ATOM   1986 C     CG A   0      40.713  51.564  44.460  0.00  0.00           C
ATOM   1987 N     CG A   0      39.414  51.934  44.601  0.00  0.00           N
ATOM   1988 C     CG A   0      39.044  52.858  45.528  0.00  0.00           C
ATOM   1989 C     CG A   0      39.987  53.367  46.427  0.00  0.00           C
ATOM   1990 C     CG A   0      41.363  53.061  46.266  0.00  0.00           C
ATOM   1991 C     CG A   0      42.376  53.667  47.222  0.00  0.00           C
ATOM   1992 C     CG A   0      43.752  53.437  47.240  0.00  0.00           C
ATOM   1993 O     CG A   0      44.338  52.539  46.399  0.00  0.00           O
ATOM   1994 C     CG A   0      45.051  51.424  46.786  0.00  0.00           C
ATOM   1995 SE    CG A   0      41.968  54.361  48.451  0.00  0.00          SE
ATOM   1996 C     CG A   0      46.739  54.616  47.486  0.00  0.00           C
ATOM   1997 O     CG A   0      45.784  54.163  48.385  0.00  0.00           O
ATOM   1998 C     CG A   0      44.440  54.202  48.196  0.00  0.00           C
ATOM   1999 C     CG A   0      43.618  55.049  48.934  0.00  0.00           C
ATOM   2000 C     CG A   0      44.051  56.062  49.974  0.00  0.00           C
ATOM   2001 C     CG A   0      43.076  56.820  50.665  0.00  0.00           C
ATOM   2002 C     CG A   0      43.459  57.788  51.592  0.00  0.00           C
ATOM   2003 N     CG A   0      44.758  57.903  51.961  0.00  0.00           N
ATOM   2004 C     CG A   0      45.726  57.157  51.365  0.00  0.00           C
ATOM   2005 C     CG A   0      45.402  56.234  50.371  0.00  0.00           C
ATOM   2006 C     CG A   0      12.430  64.922  91.225  0.00  0.00           C
ATOM   2007 C     CG A   0      11.080  64.808  90.884  0.00  0.00           C
ATOM   2008 N     CG A   0      10.711  64.425  89.636  0.00  0.00           N
ATOM   2009 C     CG A   0      11.634  64.158  88.680  0.00  0.00           C
ATOM   2010 C     CG A   0      12.997  64.190  88.983  0.00  0.00           C
ATOM   2011 C     CG A   0      13.431  64.648  90.251  0.00  0.00           C
ATOM   2012 C     CG A   0      14.915  64.731  90.544  0.00  0.00           C
ATOM   2013 C     CG A   0      15.513  65.101  91.755  0.00  0.00           C
ATOM   2014 O     CG A   0      14.775  65.387  92.861  0.00  0.00           O
ATOM   2015 C     CG A   0      14.959  66.464  93.703  0.00  0.00           C
ATOM   2016 SE    CG A   0      16.233  64.234  89.295  0.00  0.00          SE
ATOM   2017 C     CG A   0      18.081  64.591  93.788  0.00  0.00           C
ATOM   2018 O     CG A   0      17.718  65.438  92.757  0.00  0.00           O
ATOM   2019 C     CG A   0      16.915  65.113  91.707  0.00  0.00           C
ATOM   2020 C     CG A   0      17.444  64.763  90.459  0.00  0.00           C
ATOM   2021 C     CG A   0      18.902  64.757  90.061  0.00  0.00           C
ATOM   2022 C     CG A   0      19.259  64.387  88.737  0.00  0.00           C
ATOM   2023 C     CG A   0      20.597  64.425  88.340  0.00  0.00           C
ATOM   2024 N     CG A   0      21.578  64.636  89.248  0.00  0.00           N
ATOM   2025 C     CG A   0      21.285  64.967  90.534  0.00  0.00           C
ATOM   2026 C     CG A   0      19.953  65.031  90.960  0.00  0.00           C
ATOM   2027 PD    CG A   0      44.669  59.177  71.928  0.00  0.00          PD
ATOM   2028 PD    CG A   0      36.955  65.859  82.333  0.00  0.00          PD
ATOM   2029 PD    CG A   0      37.987  51.246  82.069  0.00  0.00          PD
ATOM   2030 PD    CG A   0      36.955  39.659  73.007  0.00  0.00          PD
ATOM   2031 PD    CG A   0      43.752  47.762  62.592  0.00  0.00          PD
ATOM   2032 PD    CG A   0      44.701  59.145  53.238  0.00  0.00          PD
ATOM   2033 PD    CG A   0      42.223  70.235  62.838  0.00  0.00          PD
ATOM   2034 PD    CG A   0      34.120  77.070  73.149  0.00  0.00          PD
ATOM   2035 PD    CG A   0      22.552  78.019  82.296  0.00  0.00          PD
ATOM   2036 PD    CG A   0      23.794  64.935  89.002  0.00  0.00          PD
ATOM   2037 PD    CG A   0      24.973  50.335  89.314  0.00  0.00          PD
ATOM   2038 PD    CG A   0      25.655  37.353  82.182  0.00  0.00          PD
ATOM   2039 C     CG A   0      19.030  78.350  84.348  0.00  0.00           C
ATOM   2040 C     CG A   0      20.387  78.287  83.998  0.00  0.00           C
ATOM   2041 N     CG A   0      20.775  77.605  82.891  0.00  0.00           N
ATOM   2042 C     CG A   0      19.877  76.949  82.106  0.00  0.00           C
ATOM   2043 C     CG A   0      18.514  77.032  82.390  0.00  0.00           C
ATOM   2044 C     CG A   0      18.061  77.675  83.563  0.00  0.00           C
ATOM   2045 C     CG A   0      16.577  77.726  83.866  0.00  0.00           C
ATOM   2046 C     CG A   0      15.959  78.363  84.944  0.00  0.00           C
ATOM   2047 O     CG A   0      16.673  79.077  85.852  0.00  0.00           O
ATOM   2048 C     CG A   0      16.361  80.363  86.278  0.00  0.00           C
ATOM   2049 SE    CG A   0      15.405  77.038  83.241  0.00  0.00          SE
ATOM   2050 C     CG A   0      14.106  79.013  87.224  0.00  0.00           C
ATOM   2051 O     CG A   0      13.749  78.739  85.918  0.00  0.00           O
ATOM   2052 C     CG A   0      14.564  78.229  84.963  0.00  0.00           C
ATOM   2053 C     CG A   0      14.061  77.484  83.885  0.00  0.00           C
ATOM   2054 C     CG A   0      12.602  77.191  83.591  0.00  0.00           C
ATOM   2055 C     CG A   0      12.265  76.395  82.466  0.00  0.00           C
ATOM   2056 C     CG A   0      10.927  76.159  82.144  0.00  0.00           C
ATOM   2057 N     CG A   0       9.946  76.554  82.996  0.00  0.00           N
ATOM   2058 C     CG A   0      10.220  77.287  84.102  0.00  0.00           C
ATOM   2059 C     CG A   0      11.539  77.618  84.424  0.00  0.00           C
ATOM   2060 D     CV B   1      16.934  57.100  37.197  0.00  0.00           D
ATOM   2061 D     CV B   1      16.934  42.100  40.197  0.00  0.00           D
ATOM   2062 D     CV B   1      19.934  42.100  40.197  0.00  0.00           D
ATOM   2063 D     CV B   1      16.934  45.100  40.197  0.00  0.00           D
ATOM   2064 D     CV B   1      19.934  45.100  40.197  0.00  0.00           D
ATOM   2065 D     CV B   1       1.934  54.100  40.197  0.00  0.00           D
ATOM   2066 D     CV B   1       4.934  54.100  40.197  0.00  0.00           D
ATOM   2067 D     CV B   1      13.934  54.100  40.197  0.00  0.00           D
ATOM   2068 D     CV B   1      16.934  54.100  40.197  0.00  0.00           D
ATOM   2069 D     CV B   1      19.934  54.100  40.197  0.00  0.00           D
ATOM   2070 D     CV B   1       1.934  57.100  40.197  0.00  0.00           D
ATOM   2071 D     CV B   1       4.934  57.100  40.197  0.00  0.00           D
ATOM   2072 D     CV B   1      13.934  57.100  40.197  0.00  0.00           D
ATOM   2073 D     CV B   1      16.934  57.100  40.197  0.00  0.00           D
ATOM   2074 D     CV B   1      19.934  57.100  40.197  0.00  0.00           D
ATOM   2075 D     CV B   1      28.934  57.100  40.197  0.00  0.00           D
ATOM   2076 D     CV B   1      31.934  57.100  40.197  0.00  0.00           D
ATOM   2077 D     CV B   1      13.934  60.100  40.197  0.00  0.00           D
ATOM   2078 D     CV B   1      16.934  60.100  40.197  0.00  0.00           D
ATOM   2079 D     CV B   1      19.934  60.100  40.197  0.00  0.00           D
ATOM   2080 D     CV B   1      28.934  60.100  40.197  0.00  0.00           D
ATOM   2081 D     CV B   1      31.934  60.100  40.197  0.00  0.00           D
ATOM   2082 D     CV B   1      13.934  69.100  40.197  0.00  0.00           D
ATOM   2083 D     CV B   1      16.934  69.100  40.197  0.00  0.00           D
ATOM   2084 D     CV B   1      13.934  72.100  40.197  0.00  0.00           D
ATOM   2085 D     CV B   1      16.934  72.100  40.197  0.00  0.00           D
ATOM   2086 D     CV B   1       4.934  42.100  43.197  0.00  0.00           D
ATOM   2087 D     CV B   1      16.934  42.100  43.197  0.00  0.00           D
ATOM   2088 D     CV B   1      19.934  42.100  43.197  0.00  0.00           D
ATOM   2089 D     CV B   1       4.934  45.100  43.197  0.00  0.00           D
ATOM   2090 D     CV B   1       7.934  45.100  43.197  0.00  0.00           D
ATOM   2091 D     CV B   1      13.934  45.100  43.197  0.00  0.00           D
ATOM   2092 D     CV B   1      16.934  45.100  43.197  0.00  0.00           D
ATOM   2093 D     CV B   1      19.934  45.100  43.197  0.00  0.00           D
ATOM   2094 D     CV B   1      22.934  45.100  43.197  0.00  0.00           D
ATOM   2095 D     CV B   1      28.934  45.100  43.197  0.00  0.00           D
ATOM   2096 D     CV B   1      31.934  45.100  43.197  0.00  0.00           D
ATOM   2097 D     CV B   1      10.934  48.100  43.197  0.00  0.00           D
ATOM   2098 D     CV B   1      13.934  48.100  43.197  0.00  0.00           D
ATOM   2099 D     CV B   1      16.934  48.100  43.197  0.00  0.00           D
ATOM   2100 D     CV B   1      19.934  48.100  43.197  0.00  0.00           D
ATOM   2101 D     CV B   1      22.934  48.100  43.197  0.00  0.00           D
ATOM   2102 D     CV B   1      25.934  48.100  43.197  0.00  0.00           D
ATOM   2103 D     CV B   1      28.934  48.100  43.197  0.00  0.00           D
ATOM   2104 D     CV B   1      10.934  51.100  43.197  0.00  0.00           D
ATOM   2105 D     CV B   1      13.934  51.100  43.197  0.00  0.00           D
ATOM   2106 D     CV B   1      16.934  51.100  43.197  0.00  0.00           D
ATOM   2107 D     CV B   1      19.934  51.100  43.197  0.00  0.00           D
ATOM   2108 D     CV B   1      22.934  51.100  43.197  0.00  0.00           D
ATOM   2109 D     CV B   1      25.934  51.100  43.197  0.00  0.00           D
ATOM   2110 D     CV B   1       4.934  54.100  43.197  0.00  0.00           D
ATOM   2111 D     CV B   1       7.934  54.100  43.197  0.00  0.00           D
ATOM   2112 D     CV B   1      10.934  54.100  43.197  0.00  0.00           D
ATOM   2113 D     CV B   1      13.934  54.100  43.197  0.00  0.00           D
ATOM   2114 D     CV B   1      16.934  54.100  43.197  0.00  0.00           D
ATOM   2115 D     CV B   1      19.934  54.100  43.197  0.00  0.00           D
ATOM   2116 D     CV B   1      22.934  54.100  43.197  0.00  0.00           D
ATOM   2117 D     CV B   1      25.934  54.100  43.197  0.00  0.00           D
ATOM   2118 D     CV B   1      28.934  54.100  43.197  0.00  0.00           D
ATOM   2119 D     CV B   1       1.934  57.100  43.197  0.00  0.00           D
ATOM   2120 D     CV B   1       4.934  57.100  43.197  0.00  0.00           D
ATOM   2121 D     CV B   1       7.934  57.100  43.197  0.00  0.00           D
ATOM   2122 D     CV B   1      10.934  57.100  43.197  0.00  0.00           D
ATOM   2123 D     CV B   1      13.934  57.100  43.197  0.00  0.00           D
ATOM   2124 D     CV B   1      16.934  57.100  43.197  0.00  0.00           D
ATOM   2125 D     CV B   1      19.934  57.100  43.197  0.00  0.00           D
ATOM   2126 D     CV B   1      22.934  57.100  43.197  0.00  0.00           D
ATOM   2127 D     CV B   1      25.934  57.100  43.197  0.00  0.00           D
ATOM   2128 D     CV B   1      28.934  57.100  43.197  0.00  0.00           D
ATOM   2129 D     CV B   1      31.934  57.100  43.197  0.00  0.00           D
ATOM   2130 D     CV B   1       4.934  60.100  43.197  0.00  0.00           D
ATOM   2131 D     CV B   1       7.934  60.100  43.197  0.00  0.00           D
ATOM   2132 D     CV B   1      10.934  60.100  43.197  0.00  0.00           D
ATOM   2133 D     CV B   1      13.934  60.100  43.197  0.00  0.00           D
ATOM   2134 D     CV B   1      16.934  60.100  43.197  0.00  0.00           D
ATOM   2135 D     CV B   1      19.934  60.100  43.197  0.00  0.00           D
ATOM   2136 D     CV B   1      22.934  60.100  43.197  0.00  0.00           D
ATOM   2137 D     CV B   1      25.934  60.100  43.197  0.00  0.00           D
ATOM   2138 D     CV B   1      28.934  60.100  43.197  0.00  0.00           D
ATOM   2139 D     CV B   1       7.934  63.100  43.197  0.00  0.00           D
ATOM   2140 D     CV B   1      10.934  63.100  43.197  0.00  0.00           D
ATOM   2141 D     CV B   1      13.934  63.100  43.197  0.00  0.00           D
ATOM   2142 D     CV B   1      16.934  63.100  43.197  0.00  0.00           D
ATOM   2143 D     CV B   1      19.934  63.100  43.197  0.00  0.00           D
ATOM   2144 D     CV B   1      22.934  63.100  43.197  0.00  0.00           D
ATOM   2145 D     CV B   1       4.934  66.100  43.197  0.00  0.00           D
ATOM   2146 D     CV B   1       7.934  66.100  43.197  0.00  0.00           D
ATOM   2147 D     CV B   1      10.934  66.100  43.197  0.00  0.00           D
ATOM   2148 D     CV B   1      13.934  66.100  43.197  0.00  0.00           D
ATOM   2149 D     CV B   1      16.934  66.100  43.197  0.00  0.00           D
ATOM   2150 D     CV B   1      19.934  66.100  43.197  0.00  0.00           D
ATOM   2151 D     CV B   1      22.934  66.100  43.197  0.00  0.00           D
ATOM   2152 D     CV B   1       1.934  69.100  43.197  0.00  0.00           D
ATOM   2153 D     CV B   1       4.934  69.100  43.197  0.00  0.00           D
ATOM   2154 D     CV B   1      10.934  69.100  43.197  0.00  0.00           D
ATOM   2155 D     CV B   1      13.934  69.100  43.197  0.00  0.00           D
ATOM   2156 D     CV B   1      16.934  69.100  43.197  0.00  0.00           D
ATOM   2157 D     CV B   1      19.934  69.100  43.197  0.00  0.00           D
ATOM   2158 D     CV B   1      25.934  69.100  43.197  0.00  0.00           D
ATOM   2159 D     CV B   1      28.934  69.100  43.197  0.00  0.00           D
ATOM   2160 D     CV B   1      13.934  72.100  43.197  0.00  0.00           D
ATOM   2161 D     CV B   1      16.934  72.100  43.197  0.00  0.00           D
ATOM   2162 D     CV B   1      28.934  72.100  43.197  0.00  0.00           D
ATOM   2163 D     CV B   1       4.934  42.100  46.197  0.00  0.00           D
ATOM   2164 D     CV B   1       7.934  42.100  46.197  0.00  0.00           D
ATOM   2165 D     CV B   1      10.934  42.100  46.197  0.00  0.00           D
ATOM   2166 D     CV B   1      13.934  42.100  46.197  0.00  0.00           D
ATOM   2167 D     CV B   1      16.934  42.100  46.197  0.00  0.00           D
ATOM   2168 D     CV B   1      19.934  42.100  46.197  0.00  0.00           D
ATOM   2169 D     CV B   1      22.934  42.100  46.197  0.00  0.00           D
ATOM   2170 D     CV B   1       4.934  45.100  46.197  0.00  0.00           D
ATOM   2171 D     CV B   1       7.934  45.100  46.197  0.00  0.00           D
ATOM   2172 D     CV B   1      10.934  45.100  46.197  0.00  0.00           D
ATOM   2173 D     CV B   1      13.934  45.100  46.197  0.00  0.00           D
ATOM   2174 D     CV B   1      16.934  45.100  46.197  0.00  0.00           D
ATOM   2175 D     CV B   1      19.934  45.100  46.197  0.00  0.00           D
ATOM   2176 D     CV B   1      22.934  45.100  46.197  0.00  0.00           D
ATOM   2177 D     CV B   1      25.934  45.100  46.197  0.00  0.00           D
ATOM   2178 D     CV B   1      28.934  45.100  46.197  0.00  0.00           D
ATOM   2179 D     CV B   1      31.934  45.100  46.197  0.00  0.00           D
ATOM   2180 D     CV B   1       4.934  48.100  46.197  0.00  0.00           D
ATOM   2181 D     CV B   1       7.934  48.100  46.197  0.00  0.00           D
ATOM   2182 D     CV B   1      10.934  48.100  46.197  0.00  0.00           D
ATOM   2183 D     CV B   1      13.934  48.100  46.197  0.00  0.00           D
ATOM   2184 D     CV B   1      16.934  48.100  46.197  0.00  0.00           D
ATOM   2185 D     CV B   1      19.934  48.100  46.197  0.00  0.00           D
ATOM   2186 D     CV B   1      22.934  48.100  46.197  0.00  0.00           D
ATOM   2187 D     CV B   1      25.934  48.100  46.197  0.00  0.00           D
ATOM   2188 D     CV B   1      28.934  48.100  46.197  0.00  0.00           D
ATOM   2189 D     CV B   1      31.934  48.100  46.197  0.00  0.00           D
ATOM   2190 D     CV B   1       4.934  51.100  46.197  0.00  0.00           D
ATOM   2191 D     CV B   1       7.934  51.100  46.197  0.00  0.00           D
ATOM   2192 D     CV B   1      10.934  51.100  46.197  0.00  0.00           D
ATOM   2193 D     CV B   1      13.934  51.100  46.197  0.00  0.00           D
ATOM   2194 D     CV B   1      16.934  51.100  46.197  0.00  0.00           D
ATOM   2195 D     CV B   1      19.934  51.100  46.197  0.00  0.00           D
ATOM   2196 D     CV B   1      22.934  51.100  46.197  0.00  0.00           D
ATOM   2197 D     CV B   1      25.934  51.100  46.197  0.00  0.00           D
ATOM   2198 D     CV B   1      28.934  51.100  46.197  0.00  0.00           D
ATOM   2199 D     CV B   1      31.934  51.100  46.197  0.00  0.00           D
ATOM   2200 D     CV B   1       1.934  54.100  46.197  0.00  0.00           D
ATOM   2201 D     CV B   1       4.934  54.100  46.197  0.00  0.00           D
ATOM   2202 D     CV B   1       7.934  54.100  46.197  0.00  0.00           D
ATOM   2203 D     CV B   1      10.934  54.100  46.197  0.00  0.00           D
ATOM   2204 D     CV B   1      13.934  54.100  46.197  0.00  0.00           D
ATOM   2205 D     CV B   1      16.934  54.100  46.197  0.00  0.00           D
ATOM   2206 D     CV B   1      19.934  54.100  46.197  0.00  0.00           D
ATOM   2207 D     CV B   1      22.934  54.100  46.197  0.00  0.00           D
ATOM   2208 D     CV B   1      25.934  54.100  46.197  0.00  0.00           D
ATOM   2209 D     CV B   1      28.934  54.100  46.197  0.00  0.00           D
ATOM   2210 D     CV B   1      31.934  54.100  46.197  0.00  0.00           D
ATOM   2211 D     CV B   1       1.934  57.100  46.197  0.00  0.00           D
ATOM   2212 D     CV B   1       4.934  57.100  46.197  0.00  0.00           D
ATOM   2213 D     CV B   1       7.934  57.100  46.197  0.00  0.00           D
ATOM   2214 D     CV B   1      10.934  57.100  46.197  0.00  0.00           D
ATOM   2215 D     CV B   1      13.934  57.100  46.197  0.00  0.00           D
ATOM   2216 D     CV B   1      16.934  57.100  46.197  0.00  0.00           D
ATOM   2217 D     CV B   1      19.934  57.100  46.197  0.00  0.00           D
ATOM   2218 D     CV B   1      22.934  57.100  46.197  0.00  0.00           D
ATOM   2219 D     CV B   1      25.934  57.100  46.197  0.00  0.00           D
ATOM   2220 D     CV B   1      28.934  57.100  46.197  0.00  0.00           D
ATOM   2221 D     CV B   1      31.934  57.100  46.197  0.00  0.00           D
ATOM   2222 D     CV B   1       1.934  60.100  46.197  0.00  0.00           D
ATOM   2223 D     CV B   1       4.934  60.100  46.197  0.00  0.00           D
ATOM   2224 D     CV B   1       7.934  60.100  46.197  0.00  0.00           D
ATOM   2225 D     CV B   1      10.934  60.100  46.197  0.00  0.00           D
ATOM   2226 D     CV B   1      13.934  60.100  46.197  0.00  0.00           D
ATOM   2227 D     CV B   1      16.934  60.100  46.197  0.00  0.00           D
ATOM   2228 D     CV B   1      19.934  60.100  46.197  0.00  0.00           D
ATOM   2229 D     CV B   1      22.934  60.100  46.197  0.00  0.00           D
ATOM   2230 D     CV B   1      25.934  60.100  46.197  0.00  0.00           D
ATOM   2231 D     CV B   1      28.934  60.100  46.197  0.00  0.00           D
ATOM   2232 D     CV B   1      31.934  60.100  46.197  0.00  0.00           D
ATOM   2233 D     CV B   1       1.934  63.100  46.197  0.00  0.00           D
ATOM   2234 D     CV B   1       4.934  63.100  46.197  0.00  0.00           D
ATOM   2235 D     CV B   1       7.934  63.100  46.197  0.00  0.00           D
ATOM   2236 D     CV B   1      10.934  63.100  46.197  0.00  0.00           D
ATOM   2237 D     CV B   1      13.934  63.100  46.197  0.00  0.00           D
ATOM   2238 D     CV B   1      16.934  63.100  46.197  0.00  0.00           D
ATOM   2239 D     CV B   1      19.934  63.100  46.197  0.00  0.00           D
ATOM   2240 D     CV B   1      22.934  63.100  46.197  0.00  0.00           D
ATOM   2241 D     CV B   1      25.934  63.100  46.197  0.00  0.00           D
ATOM   2242 D     CV B   1      28.934  63.100  46.197  0.00  0.00           D
ATOM   2243 D     CV B   1       1.934  66.100  46.197  0.00  0.00           D
ATOM   2244 D     CV B   1       4.934  66.100  46.197  0.00  0.00           D
ATOM   2245 D     CV B   1       7.934  66.100  46.197  0.00  0.00           D
ATOM   2246 D     CV B   1      10.934  66.100  46.197  0.00  0.00           D
ATOM   2247 D     CV B   1      13.934  66.100  46.197  0.00  0.00           D
ATOM   2248 D     CV B   1      16.934  66.100  46.197  0.00  0.00           D
ATOM   2249 D     CV B   1      19.934  66.100  46.197  0.00  0.00           D
ATOM   2250 D     CV B   1      22.934  66.100  46.197  0.00  0.00           D
ATOM   2251 D     CV B   1      25.934  66.100  46.197  0.00  0.00           D
ATOM   2252 D     CV B   1      28.934  66.100  46.197  0.00  0.00           D
ATOM   2253 D     CV B   1       1.934  69.100  46.197  0.00  0.00           D
ATOM   2254 D     CV B   1       4.934  69.100  46.197  0.00  0.00           D
ATOM   2255 D     CV B   1       7.934  69.100  46.197  0.00  0.00           D
ATOM   2256 D     CV B   1      10.934  69.100  46.197  0.00  0.00           D
ATOM   2257 D     CV B   1      13.934  69.100  46.197  0.00  0.00           D
ATOM   2258 D     CV B   1      16.934  69.100  46.197  0.00  0.00           D
ATOM   2259 D     CV B   1      19.934  69.100  46.197  0.00  0.00           D
ATOM   2260 D     CV B   1      22.934  69.100  46.197  0.00  0.00           D
ATOM   2261 D     CV B   1      25.934  69.100  46.197  0.00  0.00           D
ATOM   2262 D     CV B   1      28.934  69.100  46.197  0.00  0.00           D
ATOM   2263 D     CV B   1      10.934  72.100  46.197  0.00  0.00           D
ATOM   2264 D     CV B   1      13.934  72.100  46.197  0.00  0.00           D
ATOM   2265 D     CV B   1      16.934  72.100  46.197  0.00  0.00           D
ATOM   2266 D     CV B   1      19.934  72.100  46.197  0.00  0.00           D
ATOM   2267 D     CV B   1      22.934  72.100  46.197  0.00  0.00           D
ATOM   2268 D     CV B   1      25.934  72.100  46.197  0.00  0.00           D
ATOM   2269 D     CV B   1      28.934  72.100  46.197  0.00  0.00           D
ATOM   2270 D     CV B   1      10.934  39.100  49.197  0.00  0.00           D
ATOM   2271 D     CV B   1      13.934  39.100  49.197  0.00  0.00           D
ATOM   2272 D     CV B   1      16.934  39.100  49.197  0.00  0.00           D
ATOM   2273 D     CV B   1      19.934  39.100  49.197  0.00  0.00           D
ATOM   2274 D     CV B   1      22.934  39.100  49.197  0.00  0.00           D
ATOM   2275 D     CV B   1       4.934  42.100  49.197  0.00  0.00           D
ATOM   2276 D     CV B   1       7.934  42.100  49.197  0.00  0.00           D
ATOM   2277 D     CV B   1      10.934  42.100  49.197  0.00  0.00           D
ATOM   2278 D     CV B   1      13.934  42.100  49.197  0.00  0.00           D
ATOM   2279 D     CV B   1      16.934  42.100  49.197  0.00  0.00           D
ATOM   2280 D     CV B   1      19.934  42.100  49.197  0.00  0.00           D
ATOM   2281 D     CV B   1      22.934  42.100  49.197  0.00  0.00           D
ATOM   2282 D     CV B   1      25.934  42.100  49.197  0.00  0.00           D
ATOM   2283 D     CV B   1       1.934  45.100  49.197  0.00  0.00           D
ATOM   2284 D     CV B   1       4.934  45.100  49.197  0.00  0.00           D
ATOM   2285 D     CV B   1       7.934  45.100  49.197  0.00  0.00           D
ATOM   2286 D     CV B   1      10.934  45.100  49.197  0.00  0.00           D
ATOM   2287 D     CV B   1      13.934  45.100  49.197  0.00  0.00           D
ATOM   2288 D     CV B   1      16.934  45.100  49.197  0.00  0.00           D
ATOM   2289 D     CV B   1      19.934  45.100  49.197  0.00  0.00           D
ATOM   2290 D     CV B   1      22.934  45.100  49.197  0.00  0.00           D
ATOM   2291 D     CV B   1      25.934  45.100  49.197  0.00  0.00           D
ATOM   2292 D     CV B   1      28.934  45.100  49.197  0.00  0.00           D
ATOM   2293 D     CV B   1      31.934  45.100  49.197  0.00  0.00           D
ATOM   2294 D     CV B   1       1.934  48.100  49.197  0.00  0.00           D
ATOM   2295 D     CV B   1       4.934  48.100  49.197  0.00  0.00           D
ATOM   2296 D     CV B   1       7.934  48.100  49.197  0.00  0.00           D
ATOM   2297 D     CV B   1      10.934  48.100  49.197  0.00  0.00           D
ATOM   2298 D     CV B   1      13.934  48.100  49.197  0.00  0.00           D
ATOM   2299 D     CV B   1      16.934  48.100  49.197  0.00  0.00           D
ATOM   2300 D     CV B   1      19.934  48.100  49.197  0.00  0.00           D
ATOM   2301 D     CV B   1      22.934  48.100  49.197  0.00  0.00           D
ATOM   2302 D     CV B   1      25.934  48.100  49.197  0.00  0.00           D
ATOM   2303 D     CV B   1      28.934  48.100  49.197  0.00  0.00           D
ATOM   2304 D     CV B   1      31.934  48.100  49.197  0.00  0.00           D
ATOM   2305 D     CV B   1      -1.066  51.100  49.197  0.00  0.00           D
ATOM   2306 D     CV B   1       1.934  51.100  49.197  0.00  0.00           D
ATOM   2307 D     CV B   1       4.934  51.100  49.197  0.00  0.00           D
ATOM   2308 D     CV B   1       7.934  51.100  49.197  0.00  0.00           D
ATOM   2309 D     CV B   1      10.934  51.100  49.197  0.00  0.00           D
ATOM   2310 D     CV B   1      13.934  51.100  49.197  0.00  0.00           D
ATOM   2311 D     CV B   1      16.934  51.100  49.197  0.00  0.00           D
ATOM   2312 D     CV B   1      19.934  51.100  49.197  0.00  0.00           D
ATOM   2313 D     CV B   1      22.934  51.100  49.197  0.00  0.00           D
ATOM   2314 D     CV B   1      25.934  51.100  49.197  0.00  0.00           D
ATOM   2315 D     CV B   1      28.934  51.100  49.197  0.00  0.00           D
ATOM   2316 D     CV B   1      31.934  51.100  49.197  0.00  0.00           D
ATOM   2317 D     CV B   1      34.934  51.100  49.197  0.00  0.00           D
ATOM   2318 D     CV B   1      -1.066  54.100  49.197  0.00  0.00           D
ATOM   2319 D     CV B   1       1.934  54.100  49.197  0.00  0.00           D
ATOM   2320 D     CV B   1       4.934  54.100  49.197  0.00  0.00           D
ATOM   2321 D     CV B   1       7.934  54.100  49.197  0.00  0.00           D
ATOM   2322 D     CV B   1      10.934  54.100  49.197  0.00  0.00           D
ATOM   2323 D     CV B   1      13.934  54.100  49.197  0.00  0.00           D
ATOM   2324 D     CV B   1      16.934  54.100  49.197  0.00  0.00           D
ATOM   2325 D     CV B   1      19.934  54.100  49.197  0.00  0.00           D
ATOM   2326 D     CV B   1      22.934  54.100  49.197  0.00  0.00           D
ATOM   2327 D     CV B   1      25.934  54.100  49.197  0.00  0.00           D
ATOM   2328 D     CV B   1      28.934  54.100  49.197  0.00  0.00           D
ATOM   2329 D     CV B   1      31.934  54.100  49.197  0.00  0.00           D
ATOM   2330 D     CV B   1      34.934  54.100  49.197  0.00  0.00           D
ATOM   2331 D     CV B   1      -4.066  57.100  49.197  0.00  0.00           D
ATOM   2332 D     CV B   1      -1.066  57.100  49.197  0.00  0.00           D
ATOM   2333 D     CV B   1       1.934  57.100  49.197  0.00  0.00           D
ATOM   2334 D     CV B   1       4.934  57.100  49.197  0.00  0.00           D
ATOM   2335 D     CV B   1       7.934  57.100  49.197  0.00  0.00           D
ATOM   2336 D     CV B   1      10.934  57.100  49.197  0.00  0.00           D
ATOM   2337 D     CV B   1      13.934  57.100  49.197  0.00  0.00           D
ATOM   2338 D     CV B   1      16.934  57.100  49.197  0.00  0.00           D
ATOM   2339 D     CV B   1      19.934  57.100  49.197  0.00  0.00           D
ATOM   2340 D     CV B   1      22.934  57.100  49.197  0.00  0.00           D
ATOM   2341 D     CV B   1      25.934  57.100  49.197  0.00  0.00           D
ATOM   2342 D     CV B   1      28.934  57.100  49.197  0.00  0.00           D
ATOM   2343 D     CV B   1      31.934  57.100  49.197  0.00  0.00           D
ATOM   2344 D     CV B   1      34.934  57.100  49.197  0.00  0.00           D
ATOM   2345 D     CV B   1      37.934  57.100  49.197  0.00  0.00           D
ATOM   2346 D     CV B   1      -1.066  60.100  49.197  0.00  0.00           D
ATOM   2347 D     CV B   1       1.934  60.100  49.197  0.00  0.00           D
ATOM   2348 D     CV B   1       4.934  60.100  49.197  0.00  0.00           D
ATOM   2349 D     CV B   1       7.934  60.100  49.197  0.00  0.00           D
ATOM   2350 D     CV B   1      10.934  60.100  49.197  0.00  0.00           D
ATOM   2351 D     CV B   1      13.934  60.100  49.197  0.00  0.00           D
ATOM   2352 D     CV B   1      16.934  60.100  49.197  0.00  0.00           D
ATOM   2353 D     CV B   1      19.934  60.100  49.197  0.00  0.00           D
ATOM   2354 D     CV B   1      22.934  60.100  49.197  0.00  0.00           D
ATOM   2355 D     CV B   1      25.934  60.100  49.197  0.00  0.00           D
ATOM   2356 D     CV B   1      28.934  60.100  49.197  0.00  0.00           D
ATOM   2357 D     CV B   1      31.934  60.100  49.197  0.00  0.00           D
ATOM   2358 D     CV B   1      34.934  60.100  49.197  0.00  0.00           D
ATOM   2359 D     CV B   1      -1.066  63.100  49.197  0.00  0.00           D
ATOM   2360 D     CV B   1       1.934  63.100  49.197  0.00  0.00           D
ATOM   2361 D     CV B   1       4.934  63.100  49.197  0.00  0.00           D
ATOM   2362 D     CV B   1       7.934  63.100  49.197  0.00  0.00           D
ATOM   2363 D     CV B   1      10.934  63.100  49.197  0.00  0.00           D
ATOM   2364 D     CV B   1      13.934  63.100  49.197  0.00  0.00           D
ATOM   2365 D     CV B   1      16.934  63.100  49.197  0.00  0.00           D
ATOM   2366 D     CV B   1      19.934  63.100  49.197  0.00  0.00           D
ATOM   2367 D     CV B   1      22.934  63.100  49.197  0.00  0.00           D
ATOM   2368 D     CV B   1      25.934  63.100  49.197  0.00  0.00           D
ATOM   2369 D     CV B   1      28.934  63.100  49.197  0.00  0.00           D
ATOM   2370 D     CV B   1      31.934  63.100  49.197  0.00  0.00           D
ATOM   2371 D     CV B   1      34.934  63.100  49.197  0.00  0.00           D
ATOM   2372 D     CV B   1       1.934  66.100  49.197  0.00  0.00           D
ATOM   2373 D     CV B   1       4.934  66.100  49.197  0.00  0.00           D
ATOM   2374 D     CV B   1       7.934  66.100  49.197  0.00  0.00           D
ATOM   2375 D     CV B   1      10.934  66.100  49.197  0.00  0.00           D
ATOM   2376 D     CV B   1      13.934  66.100  49.197  0.00  0.00           D
ATOM   2377 D     CV B   1      16.934  66.100  49.197  0.00  0.00           D
ATOM   2378 D     CV B   1      19.934  66.100  49.197  0.00  0.00           D
ATOM   2379 D     CV B   1      22.934  66.100  49.197  0.00  0.00           D
ATOM   2380 D     CV B   1      25.934  66.100  49.197  0.00  0.00           D
ATOM   2381 D     CV B   1      28.934  66.100  49.197  0.00  0.00           D
ATOM   2382 D     CV B   1      31.934  66.100  49.197  0.00  0.00           D
ATOM   2383 D     CV B   1       1.934  69.100  49.197  0.00  0.00           D
ATOM   2384 D     CV B   1       4.934  69.100  49.197  0.00  0.00           D
ATOM   2385 D     CV B   1       7.934  69.100  49.197  0.00  0.00           D
ATOM   2386 D     CV B   1      10.934  69.100  49.197  0.00  0.00           D
ATOM   2387 D     CV B   1      13.934  69.100  49.197  0.00  0.00           D
ATOM   2388 D     CV B   1      16.934  69.100  49.197  0.00  0.00           D
ATOM   2389 D     CV B   1      19.934  69.100  49.197  0.00  0.00           D
ATOM   2390 D     CV B   1      22.934  69.100  49.197  0.00  0.00           D
ATOM   2391 D     CV B   1      25.934  69.100  49.197  0.00  0.00           D
ATOM   2392 D     CV B   1      28.934  69.100  49.197  0.00  0.00           D
ATOM   2393 D     CV B   1      31.934  69.100  49.197  0.00  0.00           D
ATOM   2394 D     CV B   1       7.934  72.100  49.197  0.00  0.00           D
ATOM   2395 D     CV B   1      10.934  72.100  49.197  0.00  0.00           D
ATOM   2396 D     CV B   1      13.934  72.100  49.197  0.00  0.00           D
ATOM   2397 D     CV B   1      16.934  72.100  49.197  0.00  0.00           D
ATOM   2398 D     CV B   1      19.934  72.100  49.197  0.00  0.00           D
ATOM   2399 D     CV B   1      22.934  72.100  49.197  0.00  0.00           D
ATOM   2400 D     CV B   1      25.934  72.100  49.197  0.00  0.00           D
ATOM   2401 D     CV B   1      28.934  72.100  49.197  0.00  0.00           D
ATOM   2402 D     CV B   1      10.934  75.100  49.197  0.00  0.00           D
ATOM   2403 D     CV B   1      13.934  75.100  49.197  0.00  0.00           D
ATOM   2404 D     CV B   1      16.934  75.100  49.197  0.00  0.00           D
ATOM   2405 D     CV B   1      19.934  75.100  49.197  0.00  0.00           D
ATOM   2406 D     CV B   1      22.934  75.100  49.197  0.00  0.00           D
ATOM   2407 D     CV B   1       7.934  33.100  52.197  0.00  0.00           D
ATOM   2408 D     CV B   1      10.934  33.100  52.197  0.00  0.00           D
ATOM   2409 D     CV B   1       7.934  36.100  52.197  0.00  0.00           D
ATOM   2410 D     CV B   1      10.934  36.100  52.197  0.00  0.00           D
ATOM   2411 D     CV B   1      13.934  36.100  52.197  0.00  0.00           D
ATOM   2412 D     CV B   1      16.934  36.100  52.197  0.00  0.00           D
ATOM   2413 D     CV B   1      19.934  36.100  52.197  0.00  0.00           D
ATOM   2414 D     CV B   1      22.934  36.100  52.197  0.00  0.00           D
ATOM   2415 D     CV B   1      25.934  36.100  52.197  0.00  0.00           D
ATOM   2416 D     CV B   1      28.934  36.100  52.197  0.00  0.00           D
ATOM   2417 D     CV B   1       7.934  39.100  52.197  0.00  0.00           D
ATOM   2418 D     CV B   1      10.934  39.100  52.197  0.00  0.00           D
ATOM   2419 D     CV B   1      13.934  39.100  52.197  0.00  0.00           D
ATOM   2420 D     CV B   1      16.934  39.100  52.197  0.00  0.00           D
ATOM   2421 D     CV B   1      19.934  39.100  52.197  0.00  0.00           D
ATOM   2422 D     CV B   1      22.934  39.100  52.197  0.00  0.00           D
ATOM   2423 D     CV B   1      25.934  39.100  52.197  0.00  0.00           D
ATOM   2424 D     CV B   1      28.934  39.100  52.197  0.00  0.00           D
ATOM   2425 D     CV B   1       4.934  42.100  52.197  0.00  0.00           D
ATOM   2426 D     CV B   1       7.934  42.100  52.197  0.00  0.00           D
ATOM   2427 D     CV B   1      10.934  42.100  52.197  0.00  0.00           D
ATOM   2428 D     CV B   1      13.934  42.100  52.197  0.00  0.00           D
ATOM   2429 D     CV B   1      16.934  42.100  52.197  0.00  0.00           D
ATOM   2430 D     CV B   1      19.934  42.100  52.197  0.00  0.00           D
ATOM   2431 D     CV B   1      22.934  42.100  52.197  0.00  0.00           D
ATOM   2432 D     CV B   1      25.934  42.100  52.197  0.00  0.00           D
ATOM   2433 D     CV B   1      28.934  42.100  52.197  0.00  0.00           D
ATOM   2434 D     CV B   1      -4.066  45.100  52.197  0.00  0.00           D
ATOM   2435 D     CV B   1      -1.066  45.100  52.197  0.00  0.00           D
ATOM   2436 D     CV B   1       1.934  45.100  52.197  0.00  0.00           D
ATOM   2437 D     CV B   1       4.934  45.100  52.197  0.00  0.00           D
ATOM   2438 D     CV B   1       7.934  45.100  52.197  0.00  0.00           D
ATOM   2439 D     CV B   1      10.934  45.100  52.197  0.00  0.00           D
ATOM   2440 D     CV B   1      13.934  45.100  52.197  0.00  0.00           D
ATOM   2441 D     CV B   1      16.934  45.100  52.197  0.00  0.00           D
ATOM   2442 D     CV B   1      19.934  45.100  52.197  0.00  0.00           D
ATOM   2443 D     CV B   1      22.934  45.100  52.197  0.00  0.00           D
ATOM   2444 D     CV B   1      25.934  45.100  52.197  0.00  0.00           D
ATOM   2445 D     CV B   1      28.934  45.100  52.197  0.00  0.00           D
ATOM   2446 D     CV B   1      31.934  45.100  52.197  0.00  0.00           D
ATOM   2447 D     CV B   1      -4.066  48.100  52.197  0.00  0.00           D
ATOM   2448 D     CV B   1      -1.066  48.100  52.197  0.00  0.00           D
ATOM   2449 D     CV B   1       1.934  48.100  52.197  0.00  0.00           D
ATOM   2450 D     CV B   1       4.934  48.100  52.197  0.00  0.00           D
ATOM   2451 D     CV B   1       7.934  48.100  52.197  0.00  0.00           D
ATOM   2452 D     CV B   1      10.934  48.100  52.197  0.00  0.00           D
ATOM   2453 D     CV B   1      13.934  48.100  52.197  0.00  0.00           D
ATOM   2454 D     CV B   1      16.934  48.100  52.197  0.00  0.00           D
ATOM   2455 D     CV B   1      19.934  48.100  52.197  0.00  0.00           D
ATOM   2456 D     CV B   1      22.934  48.100  52.197  0.00  0.00           D
ATOM   2457 D     CV B   1      25.934  48.100  52.197  0.00  0.00           D
ATOM   2458 D     CV B   1      28.934  48.100  52.197  0.00  0.00           D
ATOM   2459 D     CV B   1      31.934  48.100  52.197  0.00  0.00           D
ATOM   2460 D     CV B   1      34.934  48.100  52.197  0.00  0.00           D
ATOM   2461 D     CV B   1      37.934  48.100  52.197  0.00  0.00           D
ATOM   2462 D     CV B   1      40.934  48.100  52.197  0.00  0.00           D
ATOM   2463 D     CV B   1      -4.066  51.100  52.197  0.00  0.00           D
ATOM   2464 D     CV B   1      -1.066  51.100  52.197  0.00  0.00           D
ATOM   2465 D     CV B   1       1.934  51.100  52.197  0.00  0.00           D
ATOM   2466 D     CV B   1       4.934  51.100  52.197  0.00  0.00           D
ATOM   2467 D     CV B   1       7.934  51.100  52.197  0.00  0.00           D
ATOM   2468 D     CV B   1      10.934  51.100  52.197  0.00  0.00           D
ATOM   2469 D     CV B   1      13.934  51.100  52.197  0.00  0.00           D
ATOM   2470 D     CV B   1      16.934  51.100  52.197  0.00  0.00           D
ATOM   2471 D     CV B   1      19.934  51.100  52.197  0.00  0.00           D
ATOM   2472 D     CV B   1      22.934  51.100  52.197  0.00  0.00           D
ATOM   2473 D     CV B   1      25.934  51.100  52.197  0.00  0.00           D
ATOM   2474 D     CV B   1      28.934  51.100  52.197  0.00  0.00           D
ATOM   2475 D     CV B   1      31.934  51.100  52.197  0.00  0.00           D
ATOM   2476 D     CV B   1      34.934  51.100  52.197  0.00  0.00           D
ATOM   2477 D     CV B   1      37.934  51.100  52.197  0.00  0.00           D
ATOM   2478 D     CV B   1      40.934  51.100  52.197  0.00  0.00           D
ATOM   2479 D     CV B   1      -4.066  54.100  52.197  0.00  0.00           D
ATOM   2480 D     CV B   1      -1.066  54.100  52.197  0.00  0.00           D
ATOM   2481 D     CV B   1       1.934  54.100  52.197  0.00  0.00           D
ATOM   2482 D     CV B   1       4.934  54.100  52.197  0.00  0.00           D
ATOM   2483 D     CV B   1       7.934  54.100  52.197  0.00  0.00           D
ATOM   2484 D     CV B   1      10.934  54.100  52.197  0.00  0.00           D
ATOM   2485 D     CV B   1      13.934  54.100  52.197  0.00  0.00           D
ATOM   2486 D     CV B   1      16.934  54.100  52.197  0.00  0.00           D
ATOM   2487 D     CV B   1      19.934  54.100  52.197  0.00  0.00           D
ATOM   2488 D     CV B   1      22.934  54.100  52.197  0.00  0.00           D
ATOM   2489 D     CV B   1      25.934  54.100  52.197  0.00  0.00           D
ATOM   2490 D     CV B   1      28.934  54.100  52.197  0.00  0.00           D
ATOM   2491 D     CV B   1      31.934  54.100  52.197  0.00  0.00           D
ATOM   2492 D     CV B   1      34.934  54.100  52.197  0.00  0.00           D
ATOM   2493 D     CV B   1      37.934  54.100  52.197  0.00  0.00           D
ATOM   2494 D     CV B   1      -4.066  57.100  52.197  0.00  0.00           D
ATOM   2495 D     CV B   1      -1.066  57.100  52.197  0.00  0.00           D
ATOM   2496 D     CV B   1       1.934  57.100  52.197  0.00  0.00           D
ATOM   2497 D     CV B   1       4.934  57.100  52.197  0.00  0.00           D
ATOM   2498 D     CV B   1       7.934  57.100  52.197  0.00  0.00           D
ATOM   2499 D     CV B   1      10.934  57.100  52.197  0.00  0.00           D
ATOM   2500 D     CV B   1      13.934  57.100  52.197  0.00  0.00           D
ATOM   2501 D     CV B   1      16.934  57.100  52.197  0.00  0.00           D
ATOM   2502 D     CV B   1      19.934  57.100  52.197  0.00  0.00           D
ATOM   2503 D     CV B   1      22.934  57.100  52.197  0.00  0.00           D
ATOM   2504 D     CV B   1      25.934  57.100  52.197  0.00  0.00           D
ATOM   2505 D     CV B   1      28.934  57.100  52.197  0.00  0.00           D
ATOM   2506 D     CV B   1      31.934  57.100  52.197  0.00  0.00           D
ATOM   2507 D     CV B   1      34.934  57.100  52.197  0.00  0.00           D
ATOM   2508 D     CV B   1      37.934  57.100  52.197  0.00  0.00           D
ATOM   2509 D     CV B   1      -4.066  60.100  52.197  0.00  0.00           D
ATOM   2510 D     CV B   1      -1.066  60.100  52.197  0.00  0.00           D
ATOM   2511 D     CV B   1       1.934  60.100  52.197  0.00  0.00           D
ATOM   2512 D     CV B   1       4.934  60.100  52.197  0.00  0.00           D
ATOM   2513 D     CV B   1       7.934  60.100  52.197  0.00  0.00           D
ATOM   2514 D     CV B   1      10.934  60.100  52.197  0.00  0.00           D
ATOM   2515 D     CV B   1      13.934  60.100  52.197  0.00  0.00           D
ATOM   2516 D     CV B   1      16.934  60.100  52.197  0.00  0.00           D
ATOM   2517 D     CV B   1      19.934  60.100  52.197  0.00  0.00           D
ATOM   2518 D     CV B   1      22.934  60.100  52.197  0.00  0.00           D
ATOM   2519 D     CV B   1      25.934  60.100  52.197  0.00  0.00           D
ATOM   2520 D     CV B   1      28.934  60.100  52.197  0.00  0.00           D
ATOM   2521 D     CV B   1      31.934  60.100  52.197  0.00  0.00           D
ATOM   2522 D     CV B   1      34.934  60.100  52.197  0.00  0.00           D
ATOM   2523 D     CV B   1      37.934  60.100  52.197  0.00  0.00           D
ATOM   2524 D     CV B   1      -7.066  63.100  52.197  0.00  0.00           D
ATOM   2525 D     CV B   1      -4.066  63.100  52.197  0.00  0.00           D
ATOM   2526 D     CV B   1      -1.066  63.100  52.197  0.00  0.00           D
ATOM   2527 D     CV B   1       1.934  63.100  52.197  0.00  0.00           D
ATOM   2528 D     CV B   1       4.934  63.100  52.197  0.00  0.00           D
ATOM   2529 D     CV B   1       7.934  63.100  52.197  0.00  0.00           D
ATOM   2530 D     CV B   1      10.934  63.100  52.197  0.00  0.00           D
ATOM   2531 D     CV B   1      13.934  63.100  52.197  0.00  0.00           D
ATOM   2532 D     CV B   1      16.934  63.100  52.197  0.00  0.00           D
ATOM   2533 D     CV B   1      19.934  63.100  52.197  0.00  0.00           D
ATOM   2534 D     CV B   1      22.934  63.100  52.197  0.00  0.00           D
ATOM   2535 D     CV B   1      25.934  63.100  52.197  0.00  0.00           D
ATOM   2536 D     CV B   1      28.934  63.100  52.197  0.00  0.00           D
ATOM   2537 D     CV B   1      31.934  63.100  52.197  0.00  0.00           D
ATOM   2538 D     CV B   1      34.934  63.100  52.197  0.00  0.00           D
ATOM   2539 D     CV B   1      37.934  63.100  52.197  0.00  0.00           D
ATOM   2540 D     CV B   1      -7.066  66.100  52.197  0.00  0.00           D
ATOM   2541 D     CV B   1      -4.066  66.100  52.197  0.00  0.00           D
ATOM   2542 D     CV B   1      -1.066  66.100  52.197  0.00  0.00           D
ATOM   2543 D     CV B   1       1.934  66.100  52.197  0.00  0.00           D
ATOM   2544 D     CV B   1       4.934  66.100  52.197  0.00  0.00           D
ATOM   2545 D     CV B   1       7.934  66.100  52.197  0.00  0.00           D
ATOM   2546 D     CV B   1      10.934  66.100  52.197  0.00  0.00           D
ATOM   2547 D     CV B   1      13.934  66.100  52.197  0.00  0.00           D
ATOM   2548 D     CV B   1      16.934  66.100  52.197  0.00  0.00           D
ATOM   2549 D     CV B   1      19.934  66.100  52.197  0.00  0.00           D
ATOM   2550 D     CV B   1      22.934  66.100  52.197  0.00  0.00           D
ATOM   2551 D     CV B   1      25.934  66.100  52.197  0.00  0.00           D
ATOM   2552 D     CV B   1      28.934  66.100  52.197  0.00  0.00           D
ATOM   2553 D     CV B   1      31.934  66.100  52.197  0.00  0.00           D
ATOM   2554 D     CV B   1      34.934  66.100  52.197  0.00  0.00           D
ATOM   2555 D     CV B   1      37.934  66.100  52.197  0.00  0.00           D
ATOM   2556 D     CV B   1       1.934  69.100  52.197  0.00  0.00           D
ATOM   2557 D     CV B   1       4.934  69.100  52.197  0.00  0.00           D
ATOM   2558 D     CV B   1       7.934  69.100  52.197  0.00  0.00           D
ATOM   2559 D     CV B   1      10.934  69.100  52.197  0.00  0.00           D
ATOM   2560 D     CV B   1      13.934  69.100  52.197  0.00  0.00           D
ATOM   2561 D     CV B   1      16.934  69.100  52.197  0.00  0.00           D
ATOM   2562 D     CV B   1      19.934  69.100  52.197  0.00  0.00           D
ATOM   2563 D     CV B   1      22.934  69.100  52.197  0.00  0.00           D
ATOM   2564 D     CV B   1      25.934  69.100  52.197  0.00  0.00           D
ATOM   2565 D     CV B   1      28.934  69.100  52.197  0.00  0.00           D
ATOM   2566 D     CV B   1      31.934  69.100  52.197  0.00  0.00           D
ATOM   2567 D     CV B   1      34.934  69.100  52.197  0.00  0.00           D
ATOM   2568 D     CV B   1      37.934  69.100  52.197  0.00  0.00           D
ATOM   2569 D     CV B   1       4.934  72.100  52.197  0.00  0.00           D
ATOM   2570 D     CV B   1       7.934  72.100  52.197  0.00  0.00           D
ATOM   2571 D     CV B   1      10.934  72.100  52.197  0.00  0.00           D
ATOM   2572 D     CV B   1      13.934  72.100  52.197  0.00  0.00           D
ATOM   2573 D     CV B   1      16.934  72.100  52.197  0.00  0.00           D
ATOM   2574 D     CV B   1      19.934  72.100  52.197  0.00  0.00           D
ATOM   2575 D     CV B   1      22.934  72.100  52.197  0.00  0.00           D
ATOM   2576 D     CV B   1      25.934  72.100  52.197  0.00  0.00           D
ATOM   2577 D     CV B   1      28.934  72.100  52.197  0.00  0.00           D
ATOM   2578 D     CV B   1       4.934  75.100  52.197  0.00  0.00           D
ATOM   2579 D     CV B   1       7.934  75.100  52.197  0.00  0.00           D
ATOM   2580 D     CV B   1      10.934  75.100  52.197  0.00  0.00           D
ATOM   2581 D     CV B   1      13.934  75.100  52.197  0.00  0.00           D
ATOM   2582 D     CV B   1      16.934  75.100  52.197  0.00  0.00           D
ATOM   2583 D     CV B   1      19.934  75.100  52.197  0.00  0.00           D
ATOM   2584 D     CV B   1      22.934  75.100  52.197  0.00  0.00           D
ATOM   2585 D     CV B   1      25.934  75.100  52.197  0.00  0.00           D
ATOM   2586 D     CV B   1       4.934  78.100  52.197  0.00  0.00           D
ATOM   2587 D     CV B   1       7.934  78.100  52.197  0.00  0.00           D
ATOM   2588 D     CV B   1      10.934  78.100  52.197  0.00  0.00           D
ATOM   2589 D     CV B   1      13.934  78.100  52.197  0.00  0.00           D
ATOM   2590 D     CV B   1      16.934  78.100  52.197  0.00  0.00           D
ATOM   2591 D     CV B   1      19.934  78.100  52.197  0.00  0.00           D
ATOM   2592 D     CV B   1      22.934  78.100  52.197  0.00  0.00           D
ATOM   2593 D     CV B   1      25.934  78.100  52.197  0.00  0.00           D
ATOM   2594 D     CV B   1      22.934  81.100  52.197  0.00  0.00           D
ATOM   2595 D     CV B   1      25.934  81.100  52.197  0.00  0.00           D
ATOM   2596 D     CV B   1       7.934  33.100  55.197  0.00  0.00           D
ATOM   2597 D     CV B   1      10.934  33.100  55.197  0.00  0.00           D
ATOM   2598 D     CV B   1      28.934  33.100  55.197  0.00  0.00           D
ATOM   2599 D     CV B   1       7.934  36.100  55.197  0.00  0.00           D
ATOM   2600 D     CV B   1      10.934  36.100  55.197  0.00  0.00           D
ATOM   2601 D     CV B   1      13.934  36.100  55.197  0.00  0.00           D
ATOM   2602 D     CV B   1      16.934  36.100  55.197  0.00  0.00           D
ATOM   2603 D     CV B   1      19.934  36.100  55.197  0.00  0.00           D
ATOM   2604 D     CV B   1      22.934  36.100  55.197  0.00  0.00           D
ATOM   2605 D     CV B   1      25.934  36.100  55.197  0.00  0.00           D
ATOM   2606 D     CV B   1      28.934  36.100  55.197  0.00  0.00           D
ATOM   2607 D     CV B   1       7.934  39.100  55.197  0.00  0.00           D
ATOM   2608 D     CV B   1      10.934  39.100  55.197  0.00  0.00           D
ATOM   2609 D     CV B   1      13.934  39.100  55.197  0.00  0.00           D
ATOM   2610 D     CV B   1      16.934  39.100  55.197  0.00  0.00           D
ATOM   2611 D     CV B   1      19.934  39.100  55.197  0.00  0.00           D
ATOM   2612 D     CV B   1      22.934  39.100  55.197  0.00  0.00           D
ATOM   2613 D     CV B   1      25.934  39.100  55.197  0.00  0.00           D
ATOM   2614 D     CV B   1      28.934  39.100  55.197  0.00  0.00           D
ATOM   2615 D     CV B   1       1.934  42.100  55.197  0.00  0.00           D
ATOM   2616 D     CV B   1       4.934  42.100  55.197  0.00  0.00           D
ATOM   2617 D     CV B   1       7.934  42.100  55.197  0.00  0.00           D
ATOM   2618 D     CV B   1      10.934  42.100  55.197  0.00  0.00           D
ATOM   2619 D     CV B   1      13.934  42.100  55.197  0.00  0.00           D
ATOM   2620 D     CV B   1      16.934  42.100  55.197  0.00  0.00           D
ATOM   2621 D     CV B   1      19.934  42.100  55.197  0.00  0.00           D
ATOM   2622 D     CV B   1      22.934  42.100  55.197  0.00  0.00           D
ATOM   2623 D     CV B   1      25.934  42.100  55.197  0.00  0.00           D
ATOM   2624 D     CV B   1      28.934  42.100  55.197  0.00  0.00           D
ATOM   2625 D     CV B   1      31.934  42.100  55.197  0.00  0.00           D
ATOM   2626 D     CV B   1      -7.066  45.100  55.197  0.00  0.00           D
ATOM   2627 D     CV B   1      -4.066  45.100  55.197  0.00  0.00           D
ATOM   2628 D     CV B   1      -1.066  45.100  55.197  0.00  0.00           D
ATOM   2629 D     CV B   1       1.934  45.100  55.197  0.00  0.00           D
ATOM   2630 D     CV B   1       4.934  45.100  55.197  0.00  0.00           D
ATOM   2631 D     CV B   1       7.934  45.100  55.197  0.00  0.00           D
ATOM   2632 D     CV B   1      10.934  45.100  55.197  0.00  0.00           D
ATOM   2633 D     CV B   1      13.934  45.100  55.197  0.00  0.00           D
ATOM   2634 D     CV B   1      16.934  45.100  55.197  0.00  0.00           D
ATOM   2635 D     CV B   1      19.934  45.100  55.197  0.00  0.00           D
ATOM   2636 D     CV B   1      22.934  45.100  55.197  0.00  0.00           D
ATOM   2637 D     CV B   1      25.934  45.100  55.197  0.00  0.00           D
ATOM   2638 D     CV B   1      28.934  45.100  55.197  0.00  0.00           D
ATOM   2639 D     CV B   1      31.934  45.100  55.197  0.00  0.00           D
ATOM   2640 D     CV B   1      -4.066  48.100  55.197  0.00  0.00           D
ATOM   2641 D     CV B   1      -1.066  48.100  55.197  0.00  0.00           D
ATOM   2642 D     CV B   1       1.934  48.100  55.197  0.00  0.00           D
ATOM   2643 D     CV B   1       4.934  48.100  55.197  0.00  0.00           D
ATOM   2644 D     CV B   1       7.934  48.100  55.197  0.00  0.00           D
ATOM   2645 D     CV B   1      10.934  48.100  55.197  0.00  0.00           D
ATOM   2646 D     CV B   1      13.934  48.100  55.197  0.00  0.00           D
ATOM   2647 D     CV B   1      16.934  48.100  55.197  0.00  0.00           D
ATOM   2648 D     CV B   1      19.934  48.100  55.197  0.00  0.00           D
ATOM   2649 D     CV B   1      22.934  48.100  55.197  0.00  0.00           D
ATOM   2650 D     CV B   1      25.934  48.100  55.197  0.00  0.00           D
ATOM   2651 D     CV B   1      28.934  48.100  55.197  0.00  0.00           D
ATOM   2652 D     CV B   1      31.934  48.100  55.197  0.00  0.00           D
ATOM   2653 D     CV B   1      34.934  48.100  55.197  0.00  0.00           D
ATOM   2654 D     CV B   1      37.934  48.100  55.197  0.00  0.00           D
ATOM   2655 D     CV B   1      40.934  48.100  55.197  0.00  0.00           D
ATOM   2656 D     CV B   1      -4.066  51.100  55.197  0.00  0.00           D
ATOM   2657 D     CV B   1      -1.066  51.100  55.197  0.00  0.00           D
ATOM   2658 D     CV B   1       1.934  51.100  55.197  0.00  0.00           D
ATOM   2659 D     CV B   1       4.934  51.100  55.197  0.00  0.00           D
ATOM   2660 D     CV B   1       7.934  51.100  55.197  0.00  0.00           D
ATOM   2661 D     CV B   1      10.934  51.100  55.197  0.00  0.00           D
ATOM   2662 D     CV B   1      13.934  51.100  55.197  0.00  0.00           D
ATOM   2663 D     CV B   1      16.934  51.100  55.197  0.00  0.00           D
ATOM   2664 D     CV B   1      19.934  51.100  55.197  0.00  0.00           D
ATOM   2665 D     CV B   1      22.934  51.100  55.197  0.00  0.00           D
ATOM   2666 D     CV B   1      25.934  51.100  55.197  0.00  0.00           D
ATOM   2667 D     CV B   1      28.934  51.100  55.197  0.00  0.00           D
ATOM   2668 D     CV B   1      31.934  51.100  55.197  0.00  0.00           D
ATOM   2669 D     CV B   1      34.934  51.100  55.197  0.00  0.00           D
ATOM   2670 D     CV B   1      37.934  51.100  55.197  0.00  0.00           D
ATOM   2671 D     CV B   1      40.934  51.100  55.197  0.00  0.00           D
ATOM   2672 D     CV B   1      -4.066  54.100  55.197  0.00  0.00           D
ATOM   2673 D     CV B   1      -1.066  54.100  55.197  0.00  0.00           D
ATOM   2674 D     CV B   1       1.934  54.100  55.197  0.00  0.00           D
ATOM   2675 D     CV B   1       4.934  54.100  55.197  0.00  0.00           D
ATOM   2676 D     CV B   1       7.934  54.100  55.197  0.00  0.00           D
ATOM   2677 D     CV B   1      10.934  54.100  55.197  0.00  0.00           D
ATOM   2678 D     CV B   1      13.934  54.100  55.197  0.00  0.00           D
ATOM   2679 D     CV B   1      16.934  54.100  55.197  0.00  0.00           D
ATOM   2680 D     CV B   1      19.934  54.100  55.197  0.00  0.00           D
ATOM   2681 D     CV B   1      22.934  54.100  55.197  0.00  0.00           D
ATOM   2682 D     CV B   1      25.934  54.100  55.197  0.00  0.00           D
ATOM   2683 D     CV B   1      28.934  54.100  55.197  0.00  0.00           D
ATOM   2684 D     CV B   1      31.934  54.100  55.197  0.00  0.00           D
ATOM   2685 D     CV B   1      34.934  54.100  55.197  0.00  0.00           D
ATOM   2686 D     CV B   1      37.934  54.100  55.197  0.00  0.00           D
ATOM   2687 D     CV B   1      -4.066  57.100  55.197  0.00  0.00           D
ATOM   2688 D     CV B   1      -1.066  57.100  55.197  0.00  0.00           D
ATOM   2689 D     CV B   1       1.934  57.100  55.197  0.00  0.00           D
ATOM   2690 D     CV B   1       4.934  57.100  55.197  0.00  0.00           D
ATOM   2691 D     CV B   1       7.934  57.100  55.197  0.00  0.00           D
ATOM   2692 D     CV B   1      10.934  57.100  55.197  0.00  0.00           D
ATOM   2693 D     CV B   1      13.934  57.100  55.197  0.00  0.00           D
ATOM   2694 D     CV B   1      16.934  57.100  55.197  0.00  0.00           D
ATOM   2695 D     CV B   1      19.934  57.100  55.197  0.00  0.00           D
ATOM   2696 D     CV B   1      22.934  57.100  55.197  0.00  0.00           D
ATOM   2697 D     CV B   1      25.934  57.100  55.197  0.00  0.00           D
ATOM   2698 D     CV B   1      28.934  57.100  55.197  0.00  0.00           D
ATOM   2699 D     CV B   1      31.934  57.100  55.197  0.00  0.00           D
ATOM   2700 D     CV B   1      34.934  57.100  55.197  0.00  0.00           D
ATOM   2701 D     CV B   1      37.934  57.100  55.197  0.00  0.00           D
ATOM   2702 D     CV B   1      -4.066  60.100  55.197  0.00  0.00           D
ATOM   2703 D     CV B   1      -1.066  60.100  55.197  0.00  0.00           D
ATOM   2704 D     CV B   1       1.934  60.100  55.197  0.00  0.00           D
ATOM   2705 D     CV B   1       4.934  60.100  55.197  0.00  0.00           D
ATOM   2706 D     CV B   1       7.934  60.100  55.197  0.00  0.00           D
ATOM   2707 D     CV B   1      10.934  60.100  55.197  0.00  0.00           D
ATOM   2708 D     CV B   1      13.934  60.100  55.197  0.00  0.00           D
ATOM   2709 D     CV B   1      16.934  60.100  55.197  0.00  0.00           D
ATOM   2710 D     CV B   1      19.934  60.100  55.197  0.00  0.00           D
ATOM   2711 D     CV B   1      22.934  60.100  55.197  0.00  0.00           D
ATOM   2712 D     CV B   1      25.934  60.100  55.197  0.00  0.00           D
ATOM   2713 D     CV B   1      28.934  60.100  55.197  0.00  0.00           D
ATOM   2714 D     CV B   1      31.934  60.100  55.197  0.00  0.00           D
ATOM   2715 D     CV B   1      34.934  60.100  55.197  0.00  0.00           D
ATOM   2716 D     CV B   1      37.934  60.100  55.197  0.00  0.00           D
ATOM   2717 D     CV B   1      -7.066  63.100  55.197  0.00  0.00           D
ATOM   2718 D     CV B   1      -4.066  63.100  55.197  0.00  0.00           D
ATOM   2719 D     CV B   1      -1.066  63.100  55.197  0.00  0.00           D
ATOM   2720 D     CV B   1       1.934  63.100  55.197  0.00  0.00           D
ATOM   2721 D     CV B   1       4.934  63.100  55.197  0.00  0.00           D
ATOM   2722 D     CV B   1       7.934  63.100  55.197  0.00  0.00           D
ATOM   2723 D     CV B   1      10.934  63.100  55.197  0.00  0.00           D
ATOM   2724 D     CV B   1      13.934  63.100  55.197  0.00  0.00           D
ATOM   2725 D     CV B   1      16.934  63.100  55.197  0.00  0.00           D
ATOM   2726 D     CV B   1      19.934  63.100  55.197  0.00  0.00           D
ATOM   2727 D     CV B   1      22.934  63.100  55.197  0.00  0.00           D
ATOM   2728 D     CV B   1      25.934  63.100  55.197  0.00  0.00           D
ATOM   2729 D     CV B   1      28.934  63.100  55.197  0.00  0.00           D
ATOM   2730 D     CV B   1      31.934  63.100  55.197  0.00  0.00           D
ATOM   2731 D     CV B   1      34.934  63.100  55.197  0.00  0.00           D
ATOM   2732 D     CV B   1      37.934  63.100  55.197  0.00  0.00           D
ATOM   2733 D     CV B   1      -7.066  66.100  55.197  0.00  0.00           D
ATOM   2734 D     CV B   1      -4.066  66.100  55.197  0.00  0.00           D
ATOM   2735 D     CV B   1      -1.066  66.100  55.197  0.00  0.00           D
ATOM   2736 D     CV B   1       1.934  66.100  55.197  0.00  0.00           D
ATOM   2737 D     CV B   1       4.934  66.100  55.197  0.00  0.00           D
ATOM   2738 D     CV B   1       7.934  66.100  55.197  0.00  0.00           D
ATOM   2739 D     CV B   1      10.934  66.100  55.197  0.00  0.00           D
ATOM   2740 D     CV B   1      13.934  66.100  55.197  0.00  0.00           D
ATOM   2741 D     CV B   1      16.934  66.100  55.197  0.00  0.00           D
ATOM   2742 D     CV B   1      19.934  66.100  55.197  0.00  0.00           D
ATOM   2743 D     CV B   1      22.934  66.100  55.197  0.00  0.00           D
ATOM   2744 D     CV B   1      25.934  66.100  55.197  0.00  0.00           D
ATOM   2745 D     CV B   1      28.934  66.100  55.197  0.00  0.00           D
ATOM   2746 D     CV B   1      31.934  66.100  55.197  0.00  0.00           D
ATOM   2747 D     CV B   1      34.934  66.100  55.197  0.00  0.00           D
ATOM   2748 D     CV B   1      37.934  66.100  55.197  0.00  0.00           D
ATOM   2749 D     CV B   1       1.934  69.100  55.197  0.00  0.00           D
ATOM   2750 D     CV B   1       4.934  69.100  55.197  0.00  0.00           D
ATOM   2751 D     CV B   1       7.934  69.100  55.197  0.00  0.00           D
ATOM   2752 D     CV B   1      10.934  69.100  55.197  0.00  0.00           D
ATOM   2753 D     CV B   1      13.934  69.100  55.197  0.00  0.00           D
ATOM   2754 D     CV B   1      16.934  69.100  55.197  0.00  0.00           D
ATOM   2755 D     CV B   1      19.934  69.100  55.197  0.00  0.00           D
ATOM   2756 D     CV B   1      22.934  69.100  55.197  0.00  0.00           D
ATOM   2757 D     CV B   1      25.934  69.100  55.197  0.00  0.00           D
ATOM   2758 D     CV B   1      28.934  69.100  55.197  0.00  0.00           D
ATOM   2759 D     CV B   1      31.934  69.100  55.197  0.00  0.00           D
ATOM   2760 D     CV B   1      34.934  69.100  55.197  0.00  0.00           D
ATOM   2761 D     CV B   1      37.934  69.100  55.197  0.00  0.00           D
ATOM   2762 D     CV B   1      40.934  69.100  55.197  0.00  0.00           D
ATOM   2763 D     CV B   1       1.934  72.100  55.197  0.00  0.00           D
ATOM   2764 D     CV B   1       4.934  72.100  55.197  0.00  0.00           D
ATOM   2765 D     CV B   1       7.934  72.100  55.197  0.00  0.00           D
ATOM   2766 D     CV B   1      10.934  72.100  55.197  0.00  0.00           D
ATOM   2767 D     CV B   1      13.934  72.100  55.197  0.00  0.00           D
ATOM   2768 D     CV B   1      16.934  72.100  55.197  0.00  0.00           D
ATOM   2769 D     CV B   1      19.934  72.100  55.197  0.00  0.00           D
ATOM   2770 D     CV B   1      22.934  72.100  55.197  0.00  0.00           D
ATOM   2771 D     CV B   1      25.934  72.100  55.197  0.00  0.00           D
ATOM   2772 D     CV B   1      28.934  72.100  55.197  0.00  0.00           D
ATOM   2773 D     CV B   1      31.934  72.100  55.197  0.00  0.00           D
ATOM   2774 D     CV B   1       4.934  75.100  55.197  0.00  0.00           D
ATOM   2775 D     CV B   1       7.934  75.100  55.197  0.00  0.00           D
ATOM   2776 D     CV B   1      10.934  75.100  55.197  0.00  0.00           D
ATOM   2777 D     CV B   1      13.934  75.100  55.197  0.00  0.00           D
ATOM   2778 D     CV B   1      16.934  75.100  55.197  0.00  0.00           D
ATOM   2779 D     CV B   1      19.934  75.100  55.197  0.00  0.00           D
ATOM   2780 D     CV B   1      22.934  75.100  55.197  0.00  0.00           D
ATOM   2781 D     CV B   1      25.934  75.100  55.197  0.00  0.00           D
ATOM   2782 D     CV B   1       4.934  78.100  55.197  0.00  0.00           D
ATOM   2783 D     CV B   1       7.934  78.100  55.197  0.00  0.00           D
ATOM   2784 D     CV B   1      10.934  78.100  55.197  0.00  0.00           D
ATOM   2785 D     CV B   1      13.934  78.100  55.197  0.00  0.00           D
ATOM   2786 D     CV B   1      16.934  78.100  55.197  0.00  0.00           D
ATOM   2787 D     CV B   1      19.934  78.100  55.197  0.00  0.00           D
ATOM   2788 D     CV B   1      22.934  78.100  55.197  0.00  0.00           D
ATOM   2789 D     CV B   1      25.934  78.100  55.197  0.00  0.00           D
ATOM   2790 D     CV B   1       4.934  81.100  55.197  0.00  0.00           D
ATOM   2791 D     CV B   1      22.934  81.100  55.197  0.00  0.00           D
ATOM   2792 D     CV B   1      25.934  81.100  55.197  0.00  0.00           D
ATOM   2793 D     CV B   1       7.934  36.100  58.197  0.00  0.00           D
ATOM   2794 D     CV B   1      10.934  36.100  58.197  0.00  0.00           D
ATOM   2795 D     CV B   1      13.934  36.100  58.197  0.00  0.00           D
ATOM   2796 D     CV B   1      16.934  36.100  58.197  0.00  0.00           D
ATOM   2797 D     CV B   1      19.934  36.100  58.197  0.00  0.00           D
ATOM   2798 D     CV B   1      22.934  36.100  58.197  0.00  0.00           D
ATOM   2799 D     CV B   1      25.934  36.100  58.197  0.00  0.00           D
ATOM   2800 D     CV B   1       1.934  39.100  58.197  0.00  0.00           D
ATOM   2801 D     CV B   1       4.934  39.100  58.197  0.00  0.00           D
ATOM   2802 D     CV B   1       7.934  39.100  58.197  0.00  0.00           D
ATOM   2803 D     CV B   1      10.934  39.100  58.197  0.00  0.00           D
ATOM   2804 D     CV B   1      13.934  39.100  58.197  0.00  0.00           D
ATOM   2805 D     CV B   1      16.934  39.100  58.197  0.00  0.00           D
ATOM   2806 D     CV B   1      19.934  39.100  58.197  0.00  0.00           D
ATOM   2807 D     CV B   1      22.934  39.100  58.197  0.00  0.00           D
ATOM   2808 D     CV B   1      25.934  39.100  58.197  0.00  0.00           D
ATOM   2809 D     CV B   1      28.934  39.100  58.197  0.00  0.00           D
ATOM   2810 D     CV B   1       1.934  42.100  58.197  0.00  0.00           D
ATOM   2811 D     CV B   1       4.934  42.100  58.197  0.00  0.00           D
ATOM   2812 D     CV B   1       7.934  42.100  58.197  0.00  0.00           D
ATOM   2813 D     CV B   1      10.934  42.100  58.197  0.00  0.00           D
ATOM   2814 D     CV B   1      13.934  42.100  58.197  0.00  0.00           D
ATOM   2815 D     CV B   1      16.934  42.100  58.197  0.00  0.00           D
ATOM   2816 D     CV B   1      19.934  42.100  58.197  0.00  0.00           D
ATOM   2817 D     CV B   1      22.934  42.100  58.197  0.00  0.00           D
ATOM   2818 D     CV B   1      25.934  42.100  58.197  0.00  0.00           D
ATOM   2819 D     CV B   1      28.934  42.100  58.197  0.00  0.00           D
ATOM   2820 D     CV B   1      31.934  42.100  58.197  0.00  0.00           D
ATOM   2821 D     CV B   1      -1.066  45.100  58.197  0.00  0.00           D
ATOM   2822 D     CV B   1       1.934  45.100  58.197  0.00  0.00           D
ATOM   2823 D     CV B   1       4.934  45.100  58.197  0.00  0.00           D
ATOM   2824 D     CV B   1       7.934  45.100  58.197  0.00  0.00           D
ATOM   2825 D     CV B   1      10.934  45.100  58.197  0.00  0.00           D
ATOM   2826 D     CV B   1      13.934  45.100  58.197  0.00  0.00           D
ATOM   2827 D     CV B   1      16.934  45.100  58.197  0.00  0.00           D
ATOM   2828 D     CV B   1      19.934  45.100  58.197  0.00  0.00           D
ATOM   2829 D     CV B   1      22.934  45.100  58.197  0.00  0.00           D
ATOM   2830 D     CV B   1      25.934  45.100  58.197  0.00  0.00           D
ATOM   2831 D     CV B   1      28.934  45.100  58.197  0.00  0.00           D
ATOM   2832 D     CV B   1      31.934  45.100  58.197  0.00  0.00           D
ATOM   2833 D     CV B   1      34.934  45.100  58.197  0.00  0.00           D
ATOM   2834 D     CV B   1      -4.066  48.100  58.197  0.00  0.00           D
ATOM   2835 D     CV B   1      -1.066  48.100  58.197  0.00  0.00           D
ATOM   2836 D     CV B   1       1.934  48.100  58.197  0.00  0.00           D
ATOM   2837 D     CV B   1       4.934  48.100  58.197  0.00  0.00           D
ATOM   2838 D     CV B   1       7.934  48.100  58.197  0.00  0.00           D
ATOM   2839 D     CV B   1      10.934  48.100  58.197  0.00  0.00           D
ATOM   2840 D     CV B   1      13.934  48.100  58.197  0.00  0.00           D
ATOM   2841 D     CV B   1      16.934  48.100  58.197  0.00  0.00           D
ATOM   2842 D     CV B   1      19.934  48.100  58.197  0.00  0.00           D
ATOM   2843 D     CV B   1      22.934  48.100  58.197  0.00  0.00           D
ATOM   2844 D     CV B   1      25.934  48.100  58.197  0.00  0.00           D
ATOM   2845 D     CV B   1      28.934  48.100  58.197  0.00  0.00           D
ATOM   2846 D     CV B   1      31.934  48.100  58.197  0.00  0.00           D
ATOM   2847 D     CV B   1      34.934  48.100  58.197  0.00  0.00           D
ATOM   2848 D     CV B   1      -4.066  51.100  58.197  0.00  0.00           D
ATOM   2849 D     CV B   1      -1.066  51.100  58.197  0.00  0.00           D
ATOM   2850 D     CV B   1       1.934  51.100  58.197  0.00  0.00           D
ATOM   2851 D     CV B   1       4.934  51.100  58.197  0.00  0.00           D
ATOM   2852 D     CV B   1       7.934  51.100  58.197  0.00  0.00           D
ATOM   2853 D     CV B   1      10.934  51.100  58.197  0.00  0.00           D
ATOM   2854 D     CV B   1      13.934  51.100  58.197  0.00  0.00           D
ATOM   2855 D     CV B   1      16.934  51.100  58.197  0.00  0.00           D
ATOM   2856 D     CV B   1      19.934  51.100  58.197  0.00  0.00           D
ATOM   2857 D     CV B   1      22.934  51.100  58.197  0.00  0.00           D
ATOM   2858 D     CV B   1      25.934  51.100  58.197  0.00  0.00           D
ATOM   2859 D     CV B   1      28.934  51.100  58.197  0.00  0.00           D
ATOM   2860 D     CV B   1      31.934  51.100  58.197  0.00  0.00           D
ATOM   2861 D     CV B   1      34.934  51.100  58.197  0.00  0.00           D
ATOM   2862 D     CV B   1      37.934  51.100  58.197  0.00  0.00           D
ATOM   2863 D     CV B   1      -4.066  54.100  58.197  0.00  0.00           D
ATOM   2864 D     CV B   1      -1.066  54.100  58.197  0.00  0.00           D
ATOM   2865 D     CV B   1       1.934  54.100  58.197  0.00  0.00           D
ATOM   2866 D     CV B   1       4.934  54.100  58.197  0.00  0.00           D
ATOM   2867 D     CV B   1       7.934  54.100  58.197  0.00  0.00           D
ATOM   2868 D     CV B   1      10.934  54.100  58.197  0.00  0.00           D
ATOM   2869 D     CV B   1      13.934  54.100  58.197  0.00  0.00           D
ATOM   2870 D     CV B   1      16.934  54.100  58.197  0.00  0.00           D
ATOM   2871 D     CV B   1      19.934  54.100  58.197  0.00  0.00           D
ATOM   2872 D     CV B   1      22.934  54.100  58.197  0.00  0.00           D
ATOM   2873 D     CV B   1      25.934  54.100  58.197  0.00  0.00           D
ATOM   2874 D     CV B   1      28.934  54.100  58.197  0.00  0.00           D
ATOM   2875 D     CV B   1      31.934  54.100  58.197  0.00  0.00           D
ATOM   2876 D     CV B   1      34.934  54.100  58.197  0.00  0.00           D
ATOM   2877 D     CV B   1      37.934  54.100  58.197  0.00  0.00           D
ATOM   2878 D     CV B   1      -4.066  57.100  58.197  0.00  0.00           D
ATOM   2879 D     CV B   1      -1.066  57.100  58.197  0.00  0.00           D
ATOM   2880 D     CV B   1       1.934  57.100  58.197  0.00  0.00           D
ATOM   2881 D     CV B   1       4.934  57.100  58.197  0.00  0.00           D
ATOM   2882 D     CV B   1       7.934  57.100  58.197  0.00  0.00           D
ATOM   2883 D     CV B   1      10.934  57.100  58.197  0.00  0.00           D
ATOM   2884 D     CV B   1      13.934  57.100  58.197  0.00  0.00           D
ATOM   2885 D     CV B   1      16.934  57.100  58.197  0.00  0.00           D
ATOM   2886 D     CV B   1      19.934  57.100  58.197  0.00  0.00           D
ATOM   2887 D     CV B   1      22.934  57.100  58.197  0.00  0.00           D
ATOM   2888 D     CV B   1      25.934  57.100  58.197  0.00  0.00           D
ATOM   2889 D     CV B   1      28.934  57.100  58.197  0.00  0.00           D
ATOM   2890 D     CV B   1      31.934  57.100  58.197  0.00  0.00           D
ATOM   2891 D     CV B   1      34.934  57.100  58.197  0.00  0.00           D
ATOM   2892 D     CV B   1      37.934  57.100  58.197  0.00  0.00           D
ATOM   2893 D     CV B   1      -4.066  60.100  58.197  0.00  0.00           D
ATOM   2894 D     CV B   1      -1.066  60.100  58.197  0.00  0.00           D
ATOM   2895 D     CV B   1       1.934  60.100  58.197  0.00  0.00           D
ATOM   2896 D     CV B   1       4.934  60.100  58.197  0.00  0.00           D
ATOM   2897 D     CV B   1       7.934  60.100  58.197  0.00  0.00           D
ATOM   2898 D     CV B   1      10.934  60.100  58.197  0.00  0.00           D
ATOM   2899 D     CV B   1      13.934  60.100  58.197  0.00  0.00           D
ATOM   2900 D     CV B   1      16.934  60.100  58.197  0.00  0.00           D
ATOM   2901 D     CV B   1      19.934  60.100  58.197  0.00  0.00           D
ATOM   2902 D     CV B   1      22.934  60.100  58.197  0.00  0.00           D
ATOM   2903 D     CV B   1      25.934  60.100  58.197  0.00  0.00           D
ATOM   2904 D     CV B   1      28.934  60.100  58.197  0.00  0.00           D
ATOM   2905 D     CV B   1      31.934  60.100  58.197  0.00  0.00           D
ATOM   2906 D     CV B   1      34.934  60.100  58.197  0.00  0.00           D
ATOM   2907 D     CV B   1      37.934  60.100  58.197  0.00  0.00           D
ATOM   2908 D     CV B   1      -4.066  63.100  58.197  0.00  0.00           D
ATOM   2909 D     CV B   1      -1.066  63.100  58.197  0.00  0.00           D
ATOM   2910 D     CV B   1       1.934  63.100  58.197  0.00  0.00           D
ATOM   2911 D     CV B   1       4.934  63.100  58.197  0.00  0.00           D
ATOM   2912 D     CV B   1       7.934  63.100  58.197  0.00  0.00           D
ATOM   2913 D     CV B   1      10.934  63.100  58.197  0.00  0.00           D
ATOM   2914 D     CV B   1      13.934  63.100  58.197  0.00  0.00           D
ATOM   2915 D     CV B   1      16.934  63.100  58.197  0.00  0.00           D
ATOM   2916 D     CV B   1      19.934  63.100  58.197  0.00  0.00           D
ATOM   2917 D     CV B   1      22.934  63.100  58.197  0.00  0.00           D
ATOM   2918 D     CV B   1      25.934  63.100  58.197  0.00  0.00           D
ATOM   2919 D     CV B   1      28.934  63.100  58.197  0.00  0.00           D
ATOM   2920 D     CV B   1      31.934  63.100  58.197  0.00  0.00           D
ATOM   2921 D     CV B   1      34.934  63.100  58.197  0.00  0.00           D
ATOM   2922 D     CV B   1      37.934  63.100  58.197  0.00  0.00           D
ATOM   2923 D     CV B   1      -1.066  66.100  58.197  0.00  0.00           D
ATOM   2924 D     CV B   1       1.934  66.100  58.197  0.00  0.00           D
ATOM   2925 D     CV B   1       4.934  66.100  58.197  0.00  0.00           D
ATOM   2926 D     CV B   1       7.934  66.100  58.197  0.00  0.00           D
ATOM   2927 D     CV B   1      10.934  66.100  58.197  0.00  0.00           D
ATOM   2928 D     CV B   1      13.934  66.100  58.197  0.00  0.00           D
ATOM   2929 D     CV B   1      16.934  66.100  58.197  0.00  0.00           D
ATOM   2930 D     CV B   1      19.934  66.100  58.197  0.00  0.00           D
ATOM   2931 D     CV B   1      22.934  66.100  58.197  0.00  0.00           D
ATOM   2932 D     CV B   1      25.934  66.100  58.197  0.00  0.00           D
ATOM   2933 D     CV B   1      28.934  66.100  58.197  0.00  0.00           D
ATOM   2934 D     CV B   1      31.934  66.100  58.197  0.00  0.00           D
ATOM   2935 D     CV B   1      34.934  66.100  58.197  0.00  0.00           D
ATOM   2936 D     CV B   1      37.934  66.100  58.197  0.00  0.00           D
ATOM   2937 D     CV B   1      -1.066  69.100  58.197  0.00  0.00           D
ATOM   2938 D     CV B   1       1.934  69.100  58.197  0.00  0.00           D
ATOM   2939 D     CV B   1       4.934  69.100  58.197  0.00  0.00           D
ATOM   2940 D     CV B   1       7.934  69.100  58.197  0.00  0.00           D
ATOM   2941 D     CV B   1      10.934  69.100  58.197  0.00  0.00           D
ATOM   2942 D     CV B   1      13.934  69.100  58.197  0.00  0.00           D
ATOM   2943 D     CV B   1      16.934  69.100  58.197  0.00  0.00           D
ATOM   2944 D     CV B   1      19.934  69.100  58.197  0.00  0.00           D
ATOM   2945 D     CV B   1      22.934  69.100  58.197  0.00  0.00           D
ATOM   2946 D     CV B   1      25.934  69.100  58.197  0.00  0.00           D
ATOM   2947 D     CV B   1      28.934  69.100  58.197  0.00  0.00           D
ATOM   2948 D     CV B   1      31.934  69.100  58.197  0.00  0.00           D
ATOM   2949 D     CV B   1      34.934  69.100  58.197  0.00  0.00           D
ATOM   2950 D     CV B   1       1.934  72.100  58.197  0.00  0.00           D
ATOM   2951 D     CV B   1       4.934  72.100  58.197  0.00  0.00           D
ATOM   2952 D     CV B   1       7.934  72.100  58.197  0.00  0.00           D
ATOM   2953 D     CV B   1      10.934  72.100  58.197  0.00  0.00           D
ATOM   2954 D     CV B   1      13.934  72.100  58.197  0.00  0.00           D
ATOM   2955 D     CV B   1      16.934  72.100  58.197  0.00  0.00           D
ATOM   2956 D     CV B   1      19.934  72.100  58.197  0.00  0.00           D
ATOM   2957 D     CV B   1      22.934  72.100  58.197  0.00  0.00           D
ATOM   2958 D     CV B   1      25.934  72.100  58.197  0.00  0.00           D
ATOM   2959 D     CV B   1      28.934  72.100  58.197  0.00  0.00           D
ATOM   2960 D     CV B   1      31.934  72.100  58.197  0.00  0.00           D
ATOM   2961 D     CV B   1       4.934  75.100  58.197  0.00  0.00           D
ATOM   2962 D     CV B   1       7.934  75.100  58.197  0.00  0.00           D
ATOM   2963 D     CV B   1      10.934  75.100  58.197  0.00  0.00           D
ATOM   2964 D     CV B   1      13.934  75.100  58.197  0.00  0.00           D
ATOM   2965 D     CV B   1      16.934  75.100  58.197  0.00  0.00           D
ATOM   2966 D     CV B   1      19.934  75.100  58.197  0.00  0.00           D
ATOM   2967 D     CV B   1      22.934  75.100  58.197  0.00  0.00           D
ATOM   2968 D     CV B   1      25.934  75.100  58.197  0.00  0.00           D
ATOM   2969 D     CV B   1      28.934  75.100  58.197  0.00  0.00           D
ATOM   2970 D     CV B   1      31.934  75.100  58.197  0.00  0.00           D
ATOM   2971 D     CV B   1       7.934  78.100  58.197  0.00  0.00           D
ATOM   2972 D     CV B   1      10.934  78.100  58.197  0.00  0.00           D
ATOM   2973 D     CV B   1      13.934  78.100  58.197  0.00  0.00           D
ATOM   2974 D     CV B   1      16.934  78.100  58.197  0.00  0.00           D
ATOM   2975 D     CV B   1      19.934  78.100  58.197  0.00  0.00           D
ATOM   2976 D     CV B   1      22.934  78.100  58.197  0.00  0.00           D
ATOM   2977 D     CV B   1      25.934  78.100  58.197  0.00  0.00           D
ATOM   2978 D     CV B   1      19.934  30.100  61.197  0.00  0.00           D
ATOM   2979 D     CV B   1      16.934  33.100  61.197  0.00  0.00           D
ATOM   2980 D     CV B   1      19.934  33.100  61.197  0.00  0.00           D
ATOM   2981 D     CV B   1       1.934  36.100  61.197  0.00  0.00           D
ATOM   2982 D     CV B   1      10.934  36.100  61.197  0.00  0.00           D
ATOM   2983 D     CV B   1      13.934  36.100  61.197  0.00  0.00           D
ATOM   2984 D     CV B   1      16.934  36.100  61.197  0.00  0.00           D
ATOM   2985 D     CV B   1      19.934  36.100  61.197  0.00  0.00           D
ATOM   2986 D     CV B   1      22.934  36.100  61.197  0.00  0.00           D
ATOM   2987 D     CV B   1      -1.066  39.100  61.197  0.00  0.00           D
ATOM   2988 D     CV B   1       1.934  39.100  61.197  0.00  0.00           D
ATOM   2989 D     CV B   1       4.934  39.100  61.197  0.00  0.00           D
ATOM   2990 D     CV B   1       7.934  39.100  61.197  0.00  0.00           D
ATOM   2991 D     CV B   1      10.934  39.100  61.197  0.00  0.00           D
ATOM   2992 D     CV B   1      13.934  39.100  61.197  0.00  0.00           D
ATOM   2993 D     CV B   1      16.934  39.100  61.197  0.00  0.00           D
ATOM   2994 D     CV B   1      19.934  39.100  61.197  0.00  0.00           D
ATOM   2995 D     CV B   1      22.934  39.100  61.197  0.00  0.00           D
ATOM   2996 D     CV B   1      25.934  39.100  61.197  0.00  0.00           D
ATOM   2997 D     CV B   1      28.934  39.100  61.197  0.00  0.00           D
ATOM   2998 D     CV B   1      31.934  39.100  61.197  0.00  0.00           D
ATOM   2999 D     CV B   1      34.934  39.100  61.197  0.00  0.00           D
ATOM   3000 D     CV B   1      -1.066  42.100  61.197  0.00  0.00           D
ATOM   3001 D     CV B   1       1.934  42.100  61.197  0.00  0.00           D
ATOM   3002 D     CV B   1       4.934  42.100  61.197  0.00  0.00           D
ATOM   3003 D     CV B   1       7.934  42.100  61.197  0.00  0.00           D
ATOM   3004 D     CV B   1      10.934  42.100  61.197  0.00  0.00           D
ATOM   3005 D     CV B   1      13.934  42.100  61.197  0.00  0.00           D
ATOM   3006 D     CV B   1      16.934  42.100  61.197  0.00  0.00           D
ATOM   3007 D     CV B   1      19.934  42.100  61.197  0.00  0.00           D
ATOM   3008 D     CV B   1      22.934  42.100  61.197  0.00  0.00           D
ATOM   3009 D     CV B   1      25.934  42.100  61.197  0.00  0.00           D
ATOM   3010 D     CV B   1      28.934  42.100  61.197  0.00  0.00           D
ATOM   3011 D     CV B   1      31.934  42.100  61.197  0.00  0.00           D
ATOM   3012 D     CV B   1      34.934  42.100  61.197  0.00  0.00           D
ATOM   3013 D     CV B   1      -1.066  45.100  61.197  0.00  0.00           D
ATOM   3014 D     CV B   1       1.934  45.100  61.197  0.00  0.00           D
ATOM   3015 D     CV B   1       4.934  45.100  61.197  0.00  0.00           D
ATOM   3016 D     CV B   1       7.934  45.100  61.197  0.00  0.00           D
ATOM   3017 D     CV B   1      10.934  45.100  61.197  0.00  0.00           D
ATOM   3018 D     CV B   1      13.934  45.100  61.197  0.00  0.00           D
ATOM   3019 D     CV B   1      16.934  45.100  61.197  0.00  0.00           D
ATOM   3020 D     CV B   1      19.934  45.100  61.197  0.00  0.00           D
ATOM   3021 D     CV B   1      22.934  45.100  61.197  0.00  0.00           D
ATOM   3022 D     CV B   1      25.934  45.100  61.197  0.00  0.00           D
ATOM   3023 D     CV B   1      28.934  45.100  61.197  0.00  0.00           D
ATOM   3024 D     CV B   1      31.934  45.100  61.197  0.00  0.00           D
ATOM   3025 D     CV B   1      34.934  45.100  61.197  0.00  0.00           D
ATOM   3026 D     CV B   1      -4.066  48.100  61.197  0.00  0.00           D
ATOM   3027 D     CV B   1      -1.066  48.100  61.197  0.00  0.00           D
ATOM   3028 D     CV B   1       1.934  48.100  61.197  0.00  0.00           D
ATOM   3029 D     CV B   1       4.934  48.100  61.197  0.00  0.00           D
ATOM   3030 D     CV B   1       7.934  48.100  61.197  0.00  0.00           D
ATOM   3031 D     CV B   1      10.934  48.100  61.197  0.00  0.00           D
ATOM   3032 D     CV B   1      13.934  48.100  61.197  0.00  0.00           D
ATOM   3033 D     CV B   1      16.934  48.100  61.197  0.00  0.00           D
ATOM   3034 D     CV B   1      19.934  48.100  61.197  0.00  0.00           D
ATOM   3035 D     CV B   1      22.934  48.100  61.197  0.00  0.00           D
ATOM   3036 D     CV B   1      25.934  48.100  61.197  0.00  0.00           D
ATOM   3037 D     CV B   1      28.934  48.100  61.197  0.00  0.00           D
ATOM   3038 D     CV B   1      31.934  48.100  61.197  0.00  0.00           D
ATOM   3039 D     CV B   1      34.934  48.100  61.197  0.00  0.00           D
ATOM   3040 D     CV B   1      -4.066  51.100  61.197  0.00  0.00           D
ATOM   3041 D     CV B   1      -1.066  51.100  61.197  0.00  0.00           D
ATOM   3042 D     CV B   1       1.934  51.100  61.197  0.00  0.00           D
ATOM   3043 D     CV B   1       4.934  51.100  61.197  0.00  0.00           D
ATOM   3044 D     CV B   1       7.934  51.100  61.197  0.00  0.00           D
ATOM   3045 D     CV B   1      10.934  51.100  61.197  0.00  0.00           D
ATOM   3046 D     CV B   1      13.934  51.100  61.197  0.00  0.00           D
ATOM   3047 D     CV B   1      16.934  51.100  61.197  0.00  0.00           D
ATOM   3048 D     CV B   1      19.934  51.100  61.197  0.00  0.00           D
ATOM   3049 D     CV B   1      22.934  51.100  61.197  0.00  0.00           D
ATOM   3050 D     CV B   1      25.934  51.100  61.197  0.00  0.00           D
ATOM   3051 D     CV B   1      28.934  51.100  61.197  0.00  0.00           D
ATOM   3052 D     CV B   1      31.934  51.100  61.197  0.00  0.00           D
ATOM   3053 D     CV B   1      34.934  51.100  61.197  0.00  0.00           D
ATOM   3054 D     CV B   1      37.934  51.100  61.197  0.00  0.00           D
ATOM   3055 D     CV B   1     -10.066  54.100  61.197  0.00  0.00           D
ATOM   3056 D     CV B   1      -7.066  54.100  61.197  0.00  0.00           D
ATOM   3057 D     CV B   1      -4.066  54.100  61.197  0.00  0.00           D
ATOM   3058 D     CV B   1      -1.066  54.100  61.197  0.00  0.00           D
ATOM   3059 D     CV B   1       1.934  54.100  61.197  0.00  0.00           D
ATOM   3060 D     CV B   1       4.934  54.100  61.197  0.00  0.00           D
ATOM   3061 D     CV B   1       7.934  54.100  61.197  0.00  0.00           D
ATOM   3062 D     CV B   1      10.934  54.100  61.197  0.00  0.00           D
ATOM   3063 D     CV B   1      13.934  54.100  61.197  0.00  0.00           D
ATOM   3064 D     CV B   1      16.934  54.100  61.197  0.00  0.00           D
ATOM   3065 D     CV B   1      19.934  54.100  61.197  0.00  0.00           D
ATOM   3066 D     CV B   1      22.934  54.100  61.197  0.00  0.00           D
ATOM   3067 D     CV B   1      25.934  54.100  61.197  0.00  0.00           D
ATOM   3068 D     CV B   1      28.934  54.100  61.197  0.00  0.00           D
ATOM   3069 D     CV B   1      31.934  54.100  61.197  0.00  0.00           D
ATOM   3070 D     CV B   1      34.934  54.100  61.197  0.00  0.00           D
ATOM   3071 D     CV B   1      37.934  54.100  61.197  0.00  0.00           D
ATOM   3072 D     CV B   1      -7.066  57.100  61.197  0.00  0.00           D
ATOM   3073 D     CV B   1      -4.066  57.100  61.197  0.00  0.00           D
ATOM   3074 D     CV B   1      -1.066  57.100  61.197  0.00  0.00           D
ATOM   3075 D     CV B   1       1.934  57.100  61.197  0.00  0.00           D
ATOM   3076 D     CV B   1       4.934  57.100  61.197  0.00  0.00           D
ATOM   3077 D     CV B   1       7.934  57.100  61.197  0.00  0.00           D
ATOM   3078 D     CV B   1      10.934  57.100  61.197  0.00  0.00           D
ATOM   3079 D     CV B   1      13.934  57.100  61.197  0.00  0.00           D
ATOM   3080 D     CV B   1      16.934  57.100  61.197  0.00  0.00           D
ATOM   3081 D     CV B   1      19.934  57.100  61.197  0.00  0.00           D
ATOM   3082 D     CV B   1      22.934  57.100  61.197  0.00  0.00           D
ATOM   3083 D     CV B   1      25.934  57.100  61.197  0.00  0.00           D
ATOM   3084 D     CV B   1      28.934  57.100  61.197  0.00  0.00           D
ATOM   3085 D     CV B   1      31.934  57.100  61.197  0.00  0.00           D
ATOM   3086 D     CV B   1      34.934  57.100  61.197  0.00  0.00           D
ATOM   3087 D     CV B   1      37.934  57.100  61.197  0.00  0.00           D
ATOM   3088 D     CV B   1      40.934  57.100  61.197  0.00  0.00           D
ATOM   3089 D     CV B   1      -4.066  60.100  61.197  0.00  0.00           D
ATOM   3090 D     CV B   1      -1.066  60.100  61.197  0.00  0.00           D
ATOM   3091 D     CV B   1       1.934  60.100  61.197  0.00  0.00           D
ATOM   3092 D     CV B   1       4.934  60.100  61.197  0.00  0.00           D
ATOM   3093 D     CV B   1       7.934  60.100  61.197  0.00  0.00           D
ATOM   3094 D     CV B   1      10.934  60.100  61.197  0.00  0.00           D
ATOM   3095 D     CV B   1      13.934  60.100  61.197  0.00  0.00           D
ATOM   3096 D     CV B   1      16.934  60.100  61.197  0.00  0.00           D
ATOM   3097 D     CV B   1      19.934  60.100  61.197  0.00  0.00           D
ATOM   3098 D     CV B   1      22.934  60.100  61.197  0.00  0.00           D
ATOM   3099 D     CV B   1      25.934  60.100  61.197  0.00  0.00           D
ATOM   3100 D     CV B   1      28.934  60.100  61.197  0.00  0.00           D
ATOM   3101 D     CV B   1      31.934  60.100  61.197  0.00  0.00           D
ATOM   3102 D     CV B   1      34.934  60.100  61.197  0.00  0.00           D
ATOM   3103 D     CV B   1      37.934  60.100  61.197  0.00  0.00           D
ATOM   3104 D     CV B   1      40.934  60.100  61.197  0.00  0.00           D
ATOM   3105 D     CV B   1      43.934  60.100  61.197  0.00  0.00           D
ATOM   3106 D     CV B   1      -4.066  63.100  61.197  0.00  0.00           D
ATOM   3107 D     CV B   1      -1.066  63.100  61.197  0.00  0.00           D
ATOM   3108 D     CV B   1       1.934  63.100  61.197  0.00  0.00           D
ATOM   3109 D     CV B   1       4.934  63.100  61.197  0.00  0.00           D
ATOM   3110 D     CV B   1       7.934  63.100  61.197  0.00  0.00           D
ATOM   3111 D     CV B   1      10.934  63.100  61.197  0.00  0.00           D
ATOM   3112 D     CV B   1      13.934  63.100  61.197  0.00  0.00           D
ATOM   3113 D     CV B   1      16.934  63.100  61.197  0.00  0.00           D
ATOM   3114 D     CV B   1      19.934  63.100  61.197  0.00  0.00           D
ATOM   3115 D     CV B   1      22.934  63.100  61.197  0.00  0.00           D
ATOM   3116 D     CV B   1      25.934  63.100  61.197  0.00  0.00           D
ATOM   3117 D     CV B   1      28.934  63.100  61.197  0.00  0.00           D
ATOM   3118 D     CV B   1      31.934  63.100  61.197  0.00  0.00           D
ATOM   3119 D     CV B   1      34.934  63.100  61.197  0.00  0.00           D
ATOM   3120 D     CV B   1      37.934  63.100  61.197  0.00  0.00           D
ATOM   3121 D     CV B   1      -1.066  66.100  61.197  0.00  0.00           D
ATOM   3122 D     CV B   1       1.934  66.100  61.197  0.00  0.00           D
ATOM   3123 D     CV B   1       4.934  66.100  61.197  0.00  0.00           D
ATOM   3124 D     CV B   1       7.934  66.100  61.197  0.00  0.00           D
ATOM   3125 D     CV B   1      10.934  66.100  61.197  0.00  0.00           D
ATOM   3126 D     CV B   1      13.934  66.100  61.197  0.00  0.00           D
ATOM   3127 D     CV B   1      16.934  66.100  61.197  0.00  0.00           D
ATOM   3128 D     CV B   1      19.934  66.100  61.197  0.00  0.00           D
ATOM   3129 D     CV B   1      22.934  66.100  61.197  0.00  0.00           D
ATOM   3130 D     CV B   1      25.934  66.100  61.197  0.00  0.00           D
ATOM   3131 D     CV B   1      28.934  66.100  61.197  0.00  0.00           D
ATOM   3132 D     CV B   1      31.934  66.100  61.197  0.00  0.00           D
ATOM   3133 D     CV B   1      34.934  66.100  61.197  0.00  0.00           D
ATOM   3134 D     CV B   1      37.934  66.100  61.197  0.00  0.00           D
ATOM   3135 D     CV B   1      -1.066  69.100  61.197  0.00  0.00           D
ATOM   3136 D     CV B   1       1.934  69.100  61.197  0.00  0.00           D
ATOM   3137 D     CV B   1       4.934  69.100  61.197  0.00  0.00           D
ATOM   3138 D     CV B   1       7.934  69.100  61.197  0.00  0.00           D
ATOM   3139 D     CV B   1      10.934  69.100  61.197  0.00  0.00           D
ATOM   3140 D     CV B   1      13.934  69.100  61.197  0.00  0.00           D
ATOM   3141 D     CV B   1      16.934  69.100  61.197  0.00  0.00           D
ATOM   3142 D     CV B   1      19.934  69.100  61.197  0.00  0.00           D
ATOM   3143 D     CV B   1      22.934  69.100  61.197  0.00  0.00           D
ATOM   3144 D     CV B   1      25.934  69.100  61.197  0.00  0.00           D
ATOM   3145 D     CV B   1      28.934  69.100  61.197  0.00  0.00           D
ATOM   3146 D     CV B   1      31.934  69.100  61.197  0.00  0.00           D
ATOM   3147 D     CV B   1      34.934  69.100  61.197  0.00  0.00           D
ATOM   3148 D     CV B   1      -1.066  72.100  61.197  0.00  0.00           D
ATOM   3149 D     CV B   1       1.934  72.100  61.197  0.00  0.00           D
ATOM   3150 D     CV B   1       4.934  72.100  61.197  0.00  0.00           D
ATOM   3151 D     CV B   1       7.934  72.100  61.197  0.00  0.00           D
ATOM   3152 D     CV B   1      10.934  72.100  61.197  0.00  0.00           D
ATOM   3153 D     CV B   1      13.934  72.100  61.197  0.00  0.00           D
ATOM   3154 D     CV B   1      16.934  72.100  61.197  0.00  0.00           D
ATOM   3155 D     CV B   1      19.934  72.100  61.197  0.00  0.00           D
ATOM   3156 D     CV B   1      22.934  72.100  61.197  0.00  0.00           D
ATOM   3157 D     CV B   1      25.934  72.100  61.197  0.00  0.00           D
ATOM   3158 D     CV B   1      28.934  72.100  61.197  0.00  0.00           D
ATOM   3159 D     CV B   1      31.934  72.100  61.197  0.00  0.00           D
ATOM   3160 D     CV B   1      34.934  72.100  61.197  0.00  0.00           D
ATOM   3161 D     CV B   1      -1.066  75.100  61.197  0.00  0.00           D
ATOM   3162 D     CV B   1       1.934  75.100  61.197  0.00  0.00           D
ATOM   3163 D     CV B   1       4.934  75.100  61.197  0.00  0.00           D
ATOM   3164 D     CV B   1       7.934  75.100  61.197  0.00  0.00           D
ATOM   3165 D     CV B   1      10.934  75.100  61.197  0.00  0.00           D
ATOM   3166 D     CV B   1      13.934  75.100  61.197  0.00  0.00           D
ATOM   3167 D     CV B   1      16.934  75.100  61.197  0.00  0.00           D
ATOM   3168 D     CV B   1      19.934  75.100  61.197  0.00  0.00           D
ATOM   3169 D     CV B   1      22.934  75.100  61.197  0.00  0.00           D
ATOM   3170 D     CV B   1      25.934  75.100  61.197  0.00  0.00           D
ATOM   3171 D     CV B   1      28.934  75.100  61.197  0.00  0.00           D
ATOM   3172 D     CV B   1      31.934  75.100  61.197  0.00  0.00           D
ATOM   3173 D     CV B   1      34.934  75.100  61.197  0.00  0.00           D
ATOM   3174 D     CV B   1      10.934  78.100  61.197  0.00  0.00           D
ATOM   3175 D     CV B   1      13.934  78.100  61.197  0.00  0.00           D
ATOM   3176 D     CV B   1      16.934  78.100  61.197  0.00  0.00           D
ATOM   3177 D     CV B   1      19.934  78.100  61.197  0.00  0.00           D
ATOM   3178 D     CV B   1      22.934  78.100  61.197  0.00  0.00           D
ATOM   3179 D     CV B   1      31.934  78.100  61.197  0.00  0.00           D
ATOM   3180 D     CV B   1      13.934  81.100  61.197  0.00  0.00           D
ATOM   3181 D     CV B   1      16.934  81.100  61.197  0.00  0.00           D
ATOM   3182 D     CV B   1      13.934  84.100  61.197  0.00  0.00           D
ATOM   3183 D     CV B   1      19.934  30.100  64.197  0.00  0.00           D
ATOM   3184 D     CV B   1      16.934  33.100  64.197  0.00  0.00           D
ATOM   3185 D     CV B   1      19.934  33.100  64.197  0.00  0.00           D
ATOM   3186 D     CV B   1      10.934  36.100  64.197  0.00  0.00           D
ATOM   3187 D     CV B   1      13.934  36.100  64.197  0.00  0.00           D
ATOM   3188 D     CV B   1      16.934  36.100  64.197  0.00  0.00           D
ATOM   3189 D     CV B   1      19.934  36.100  64.197  0.00  0.00           D
ATOM   3190 D     CV B   1      22.934  36.100  64.197  0.00  0.00           D
ATOM   3191 D     CV B   1      25.934  36.100  64.197  0.00  0.00           D
ATOM   3192 D     CV B   1      -1.066  39.100  64.197  0.00  0.00           D
ATOM   3193 D     CV B   1       1.934  39.100  64.197  0.00  0.00           D
ATOM   3194 D     CV B   1       4.934  39.100  64.197  0.00  0.00           D
ATOM   3195 D     CV B   1       7.934  39.100  64.197  0.00  0.00           D
ATOM   3196 D     CV B   1      10.934  39.100  64.197  0.00  0.00           D
ATOM   3197 D     CV B   1      13.934  39.100  64.197  0.00  0.00           D
ATOM   3198 D     CV B   1      16.934  39.100  64.197  0.00  0.00           D
ATOM   3199 D     CV B   1      19.934  39.100  64.197  0.00  0.00           D
ATOM   3200 D     CV B   1      22.934  39.100  64.197  0.00  0.00           D
ATOM   3201 D     CV B   1      25.934  39.100  64.197  0.00  0.00           D
ATOM   3202 D     CV B   1      28.934  39.100  64.197  0.00  0.00           D
ATOM   3203 D     CV B   1      31.934  39.100  64.197  0.00  0.00           D
ATOM   3204 D     CV B   1      34.934  39.100  64.197  0.00  0.00           D
ATOM   3205 D     CV B   1      -1.066  42.100  64.197  0.00  0.00           D
ATOM   3206 D     CV B   1       1.934  42.100  64.197  0.00  0.00           D
ATOM   3207 D     CV B   1       4.934  42.100  64.197  0.00  0.00           D
ATOM   3208 D     CV B   1       7.934  42.100  64.197  0.00  0.00           D
ATOM   3209 D     CV B   1      10.934  42.100  64.197  0.00  0.00           D
ATOM   3210 D     CV B   1      13.934  42.100  64.197  0.00  0.00           D
ATOM   3211 D     CV B   1      16.934  42.100  64.197  0.00  0.00           D
ATOM   3212 D     CV B   1      19.934  42.100  64.197  0.00  0.00           D
ATOM   3213 D     CV B   1      22.934  42.100  64.197  0.00  0.00           D
ATOM   3214 D     CV B   1      25.934  42.100  64.197  0.00  0.00           D
ATOM   3215 D     CV B   1      28.934  42.100  64.197  0.00  0.00           D
ATOM   3216 D     CV B   1      31.934  42.100  64.197  0.00  0.00           D
ATOM   3217 D     CV B   1      34.934  42.100  64.197  0.00  0.00           D
ATOM   3218 D     CV B   1      37.934  42.100  64.197  0.00  0.00           D
ATOM   3219 D     CV B   1      -1.066  45.100  64.197  0.00  0.00           D
ATOM   3220 D     CV B   1       1.934  45.100  64.197  0.00  0.00           D
ATOM   3221 D     CV B   1       4.934  45.100  64.197  0.00  0.00           D
ATOM   3222 D     CV B   1       7.934  45.100  64.197  0.00  0.00           D
ATOM   3223 D     CV B   1      10.934  45.100  64.197  0.00  0.00           D
ATOM   3224 D     CV B   1      13.934  45.100  64.197  0.00  0.00           D
ATOM   3225 D     CV B   1      16.934  45.100  64.197  0.00  0.00           D
ATOM   3226 D     CV B   1      19.934  45.100  64.197  0.00  0.00           D
ATOM   3227 D     CV B   1      22.934  45.100  64.197  0.00  0.00           D
ATOM   3228 D     CV B   1      25.934  45.100  64.197  0.00  0.00           D
ATOM   3229 D     CV B   1      28.934  45.100  64.197  0.00  0.00           D
ATOM   3230 D     CV B   1      31.934  45.100  64.197  0.00  0.00           D
ATOM   3231 D     CV B   1      34.934  45.100  64.197  0.00  0.00           D
ATOM   3232 D     CV B   1      -1.066  48.100  64.197  0.00  0.00           D
ATOM   3233 D     CV B   1       1.934  48.100  64.197  0.00  0.00           D
ATOM   3234 D     CV B   1       4.934  48.100  64.197  0.00  0.00           D
ATOM   3235 D     CV B   1       7.934  48.100  64.197  0.00  0.00           D
ATOM   3236 D     CV B   1      10.934  48.100  64.197  0.00  0.00           D
ATOM   3237 D     CV B   1      13.934  48.100  64.197  0.00  0.00           D
ATOM   3238 D     CV B   1      16.934  48.100  64.197  0.00  0.00           D
ATOM   3239 D     CV B   1      19.934  48.100  64.197  0.00  0.00           D
ATOM   3240 D     CV B   1      22.934  48.100  64.197  0.00  0.00           D
ATOM   3241 D     CV B   1      25.934  48.100  64.197  0.00  0.00           D
ATOM   3242 D     CV B   1      28.934  48.100  64.197  0.00  0.00           D
ATOM   3243 D     CV B   1      31.934  48.100  64.197  0.00  0.00           D
ATOM   3244 D     CV B   1      34.934  48.100  64.197  0.00  0.00           D
ATOM   3245 D     CV B   1      -4.066  51.100  64.197  0.00  0.00           D
ATOM   3246 D     CV B   1      -1.066  51.100  64.197  0.00  0.00           D
ATOM   3247 D     CV B   1       1.934  51.100  64.197  0.00  0.00           D
ATOM   3248 D     CV B   1       4.934  51.100  64.197  0.00  0.00           D
ATOM   3249 D     CV B   1       7.934  51.100  64.197  0.00  0.00           D
ATOM   3250 D     CV B   1      10.934  51.100  64.197  0.00  0.00           D
ATOM   3251 D     CV B   1      13.934  51.100  64.197  0.00  0.00           D
ATOM   3252 D     CV B   1      16.934  51.100  64.197  0.00  0.00           D
ATOM   3253 D     CV B   1      19.934  51.100  64.197  0.00  0.00           D
ATOM   3254 D     CV B   1      22.934  51.100  64.197  0.00  0.00           D
ATOM   3255 D     CV B   1      25.934  51.100  64.197  0.00  0.00           D
ATOM   3256 D     CV B   1      28.934  51.100  64.197  0.00  0.00           D
ATOM   3257 D     CV B   1      31.934  51.100  64.197  0.00  0.00           D
ATOM   3258 D     CV B   1      34.934  51.100  64.197  0.00  0.00           D
ATOM   3259 D     CV B   1      37.934  51.100  64.197  0.00  0.00           D
ATOM   3260 D     CV B   1     -10.066  54.100  64.197  0.00  0.00           D
ATOM   3261 D     CV B   1      -7.066  54.100  64.197  0.00  0.00           D
ATOM   3262 D     CV B   1      -4.066  54.100  64.197  0.00  0.00           D
ATOM   3263 D     CV B   1      -1.066  54.100  64.197  0.00  0.00           D
ATOM   3264 D     CV B   1       1.934  54.100  64.197  0.00  0.00           D
ATOM   3265 D     CV B   1       4.934  54.100  64.197  0.00  0.00           D
ATOM   3266 D     CV B   1       7.934  54.100  64.197  0.00  0.00           D
ATOM   3267 D     CV B   1      10.934  54.100  64.197  0.00  0.00           D
ATOM   3268 D     CV B   1      13.934  54.100  64.197  0.00  0.00           D
ATOM   3269 D     CV B   1      16.934  54.100  64.197  0.00  0.00           D
ATOM   3270 D     CV B   1      19.934  54.100  64.197  0.00  0.00           D
ATOM   3271 D     CV B   1      22.934  54.100  64.197  0.00  0.00           D
ATOM   3272 D     CV B   1      25.934  54.100  64.197  0.00  0.00           D
ATOM   3273 D     CV B   1      28.934  54.100  64.197  0.00  0.00           D
ATOM   3274 D     CV B   1      31.934  54.100  64.197  0.00  0.00           D
ATOM   3275 D     CV B   1      34.934  54.100  64.197  0.00  0.00           D
ATOM   3276 D     CV B   1      37.934  54.100  64.197  0.00  0.00           D
ATOM   3277 D     CV B   1      -7.066  57.100  64.197  0.00  0.00           D
ATOM   3278 D     CV B   1      -4.066  57.100  64.197  0.00  0.00           D
ATOM   3279 D     CV B   1      -1.066  57.100  64.197  0.00  0.00           D
ATOM   3280 D     CV B   1       1.934  57.100  64.197  0.00  0.00           D
ATOM   3281 D     CV B   1       4.934  57.100  64.197  0.00  0.00           D
ATOM   3282 D     CV B   1       7.934  57.100  64.197  0.00  0.00           D
ATOM   3283 D     CV B   1      10.934  57.100  64.197  0.00  0.00           D
ATOM   3284 D     CV B   1      13.934  57.100  64.197  0.00  0.00           D
ATOM   3285 D     CV B   1      16.934  57.100  64.197  0.00  0.00           D
ATOM   3286 D     CV B   1      19.934  57.100  64.197  0.00  0.00           D
ATOM   3287 D     CV B   1      22.934  57.100  64.197  0.00  0.00           D
ATOM   3288 D     CV B   1      25.934  57.100  64.197  0.00  0.00           D
ATOM   3289 D     CV B   1      28.934  57.100  64.197  0.00  0.00           D
ATOM   3290 D     CV B   1      31.934  57.100  64.197  0.00  0.00           D
ATOM   3291 D     CV B   1      34.934  57.100  64.197  0.00  0.00           D
ATOM   3292 D     CV B   1      37.934  57.100  64.197  0.00  0.00           D
ATOM   3293 D     CV B   1      40.934  57.100  64.197  0.00  0.00           D
ATOM   3294 D     CV B   1      -4.066  60.100  64.197  0.00  0.00           D
ATOM   3295 D     CV B   1      -1.066  60.100  64.197  0.00  0.00           D
ATOM   3296 D     CV B   1       1.934  60.100  64.197  0.00  0.00           D
ATOM   3297 D     CV B   1       4.934  60.100  64.197  0.00  0.00           D
ATOM   3298 D     CV B   1       7.934  60.100  64.197  0.00  0.00           D
ATOM   3299 D     CV B   1      10.934  60.100  64.197  0.00  0.00           D
ATOM   3300 D     CV B   1      13.934  60.100  64.197  0.00  0.00           D
ATOM   3301 D     CV B   1      16.934  60.100  64.197  0.00  0.00           D
ATOM   3302 D     CV B   1      19.934  60.100  64.197  0.00  0.00           D
ATOM   3303 D     CV B   1      22.934  60.100  64.197  0.00  0.00           D
ATOM   3304 D     CV B   1      25.934  60.100  64.197  0.00  0.00           D
ATOM   3305 D     CV B   1      28.934  60.100  64.197  0.00  0.00           D
ATOM   3306 D     CV B   1      31.934  60.100  64.197  0.00  0.00           D
ATOM   3307 D     CV B   1      34.934  60.100  64.197  0.00  0.00           D
ATOM   3308 D     CV B   1      37.934  60.100  64.197  0.00  0.00           D
ATOM   3309 D     CV B   1      40.934  60.100  64.197  0.00  0.00           D
ATOM   3310 D     CV B   1      43.934  60.100  64.197  0.00  0.00           D
ATOM   3311 D     CV B   1      -4.066  63.100  64.197  0.00  0.00           D
ATOM   3312 D     CV B   1      -1.066  63.100  64.197  0.00  0.00           D
ATOM   3313 D     CV B   1       1.934  63.100  64.197  0.00  0.00           D
ATOM   3314 D     CV B   1       4.934  63.100  64.197  0.00  0.00           D
ATOM   3315 D     CV B   1       7.934  63.100  64.197  0.00  0.00           D
ATOM   3316 D     CV B   1      10.934  63.100  64.197  0.00  0.00           D
ATOM   3317 D     CV B   1      13.934  63.100  64.197  0.00  0.00           D
ATOM   3318 D     CV B   1      16.934  63.100  64.197  0.00  0.00           D
ATOM   3319 D     CV B   1      19.934  63.100  64.197  0.00  0.00           D
ATOM   3320 D     CV B   1      22.934  63.100  64.197  0.00  0.00           D
ATOM   3321 D     CV B   1      25.934  63.100  64.197  0.00  0.00           D
ATOM   3322 D     CV B   1      28.934  63.100  64.197  0.00  0.00           D
ATOM   3323 D     CV B   1      31.934  63.100  64.197  0.00  0.00           D
ATOM   3324 D     CV B   1      34.934  63.100  64.197  0.00  0.00           D
ATOM   3325 D     CV B   1      37.934  63.100  64.197  0.00  0.00           D
ATOM   3326 D     CV B   1      -1.066  66.100  64.197  0.00  0.00           D
ATOM   3327 D     CV B   1       1.934  66.100  64.197  0.00  0.00           D
ATOM   3328 D     CV B   1       4.934  66.100  64.197  0.00  0.00           D
ATOM   3329 D     CV B   1       7.934  66.100  64.197  0.00  0.00           D
ATOM   3330 D     CV B   1      10.934  66.100  64.197  0.00  0.00           D
ATOM   3331 D     CV B   1      13.934  66.100  64.197  0.00  0.00           D
ATOM   3332 D     CV B   1      16.934  66.100  64.197  0.00  0.00           D
ATOM   3333 D     CV B   1      19.934  66.100  64.197  0.00  0.00           D
ATOM   3334 D     CV B   1      22.934  66.100  64.197  0.00  0.00           D
ATOM   3335 D     CV B   1      25.934  66.100  64.197  0.00  0.00           D
ATOM   3336 D     CV B   1      28.934  66.100  64.197  0.00  0.00           D
ATOM   3337 D     CV B   1      31.934  66.100  64.197  0.00  0.00           D
ATOM   3338 D     CV B   1      34.934  66.100  64.197  0.00  0.00           D
ATOM   3339 D     CV B   1      -1.066  69.100  64.197  0.00  0.00           D
ATOM   3340 D     CV B   1       1.934  69.100  64.197  0.00  0.00           D
ATOM   3341 D     CV B   1       4.934  69.100  64.197  0.00  0.00           D
ATOM   3342 D     CV B   1       7.934  69.100  64.197  0.00  0.00           D
ATOM   3343 D     CV B   1      10.934  69.100  64.197  0.00  0.00           D
ATOM   3344 D     CV B   1      13.934  69.100  64.197  0.00  0.00           D
ATOM   3345 D     CV B   1      16.934  69.100  64.197  0.00  0.00           D
ATOM   3346 D     CV B   1      19.934  69.100  64.197  0.00  0.00           D
ATOM   3347 D     CV B   1      22.934  69.100  64.197  0.00  0.00           D
ATOM   3348 D     CV B   1      25.934  69.100  64.197  0.00  0.00           D
ATOM   3349 D     CV B   1      28.934  69.100  64.197  0.00  0.00           D
ATOM   3350 D     CV B   1      31.934  69.100  64.197  0.00  0.00           D
ATOM   3351 D     CV B   1      34.934  69.100  64.197  0.00  0.00           D
ATOM   3352 D     CV B   1      -4.066  72.100  64.197  0.00  0.00           D
ATOM   3353 D     CV B   1      -1.066  72.100  64.197  0.00  0.00           D
ATOM   3354 D     CV B   1       1.934  72.100  64.197  0.00  0.00           D
ATOM   3355 D     CV B   1       4.934  72.100  64.197  0.00  0.00           D
ATOM   3356 D     CV B   1       7.934  72.100  64.197  0.00  0.00           D
ATOM   3357 D     CV B   1      10.934  72.100  64.197  0.00  0.00           D
ATOM   3358 D     CV B   1      13.934  72.100  64.197  0.00  0.00           D
ATOM   3359 D     CV B   1      16.934  72.100  64.197  0.00  0.00           D
ATOM   3360 D     CV B   1      19.934  72.100  64.197  0.00  0.00           D
ATOM   3361 D     CV B   1      22.934  72.100  64.197  0.00  0.00           D
ATOM   3362 D     CV B   1      25.934  72.100  64.197  0.00  0.00           D
ATOM   3363 D     CV B   1      28.934  72.100  64.197  0.00  0.00           D
ATOM   3364 D     CV B   1      31.934  72.100  64.197  0.00  0.00           D
ATOM   3365 D     CV B   1      34.934  72.100  64.197  0.00  0.00           D
ATOM   3366 D     CV B   1      -1.066  75.100  64.197  0.00  0.00           D
ATOM   3367 D     CV B   1       1.934  75.100  64.197  0.00  0.00           D
ATOM   3368 D     CV B   1       4.934  75.100  64.197  0.00  0.00           D
ATOM   3369 D     CV B   1       7.934  75.100  64.197  0.00  0.00           D
ATOM   3370 D     CV B   1      10.934  75.100  64.197  0.00  0.00           D
ATOM   3371 D     CV B   1      13.934  75.100  64.197  0.00  0.00           D
ATOM   3372 D     CV B   1      16.934  75.100  64.197  0.00  0.00           D
ATOM   3373 D     CV B   1      19.934  75.100  64.197  0.00  0.00           D
ATOM   3374 D     CV B   1      22.934  75.100  64.197  0.00  0.00           D
ATOM   3375 D     CV B   1      25.934  75.100  64.197  0.00  0.00           D
ATOM   3376 D     CV B   1      28.934  75.100  64.197  0.00  0.00           D
ATOM   3377 D     CV B   1      31.934  75.100  64.197  0.00  0.00           D
ATOM   3378 D     CV B   1      34.934  75.100  64.197  0.00  0.00           D
ATOM   3379 D     CV B   1       7.934  78.100  64.197  0.00  0.00           D
ATOM   3380 D     CV B   1      10.934  78.100  64.197  0.00  0.00           D
ATOM   3381 D     CV B   1      13.934  78.100  64.197  0.00  0.00           D
ATOM   3382 D     CV B   1      16.934  78.100  64.197  0.00  0.00           D
ATOM   3383 D     CV B   1      19.934  78.100  64.197  0.00  0.00           D
ATOM   3384 D     CV B   1      22.934  78.100  64.197  0.00  0.00           D
ATOM   3385 D     CV B   1      13.934  81.100  64.197  0.00  0.00           D
ATOM   3386 D     CV B   1      16.934  81.100  64.197  0.00  0.00           D
ATOM   3387 D     CV B   1      13.934  84.100  64.197  0.00  0.00           D
ATOM   3388 D     CV B   1      10.934  36.100  67.197  0.00  0.00           D
ATOM   3389 D     CV B   1      13.934  36.100  67.197  0.00  0.00           D
ATOM   3390 D     CV B   1      16.934  36.100  67.197  0.00  0.00           D
ATOM   3391 D     CV B   1      19.934  36.100  67.197  0.00  0.00           D
ATOM   3392 D     CV B   1      22.934  36.100  67.197  0.00  0.00           D
ATOM   3393 D     CV B   1      25.934  36.100  67.197  0.00  0.00           D
ATOM   3394 D     CV B   1       4.934  39.100  67.197  0.00  0.00           D
ATOM   3395 D     CV B   1       7.934  39.100  67.197  0.00  0.00           D
ATOM   3396 D     CV B   1      10.934  39.100  67.197  0.00  0.00           D
ATOM   3397 D     CV B   1      13.934  39.100  67.197  0.00  0.00           D
ATOM   3398 D     CV B   1      16.934  39.100  67.197  0.00  0.00           D
ATOM   3399 D     CV B   1      19.934  39.100  67.197  0.00  0.00           D
ATOM   3400 D     CV B   1      22.934  39.100  67.197  0.00  0.00           D
ATOM   3401 D     CV B   1      25.934  39.100  67.197  0.00  0.00           D
ATOM   3402 D     CV B   1      28.934  39.100  67.197  0.00  0.00           D
ATOM   3403 D     CV B   1       1.934  42.100  67.197  0.00  0.00           D
ATOM   3404 D     CV B   1       4.934  42.100  67.197  0.00  0.00           D
ATOM   3405 D     CV B   1       7.934  42.100  67.197  0.00  0.00           D
ATOM   3406 D     CV B   1      10.934  42.100  67.197  0.00  0.00           D
ATOM   3407 D     CV B   1      13.934  42.100  67.197  0.00  0.00           D
ATOM   3408 D     CV B   1      16.934  42.100  67.197  0.00  0.00           D
ATOM   3409 D     CV B   1      19.934  42.100  67.197  0.00  0.00           D
ATOM   3410 D     CV B   1      22.934  42.100  67.197  0.00  0.00           D
ATOM   3411 D     CV B   1      25.934  42.100  67.197  0.00  0.00           D
ATOM   3412 D     CV B   1      28.934  42.100  67.197  0.00  0.00           D
ATOM   3413 D     CV B   1      31.934  42.100  67.197  0.00  0.00           D
ATOM   3414 D     CV B   1      34.934  42.100  67.197  0.00  0.00           D
ATOM   3415 D     CV B   1      -1.066  45.100  67.197  0.00  0.00           D
ATOM   3416 D     CV B   1       1.934  45.100  67.197  0.00  0.00           D
ATOM   3417 D     CV B   1       4.934  45.100  67.197  0.00  0.00           D
ATOM   3418 D     CV B   1       7.934  45.100  67.197  0.00  0.00           D
ATOM   3419 D     CV B   1      10.934  45.100  67.197  0.00  0.00           D
ATOM   3420 D     CV B   1      13.934  45.100  67.197  0.00  0.00           D
ATOM   3421 D     CV B   1      16.934  45.100  67.197  0.00  0.00           D
ATOM   3422 D     CV B   1      19.934  45.100  67.197  0.00  0.00           D
ATOM   3423 D     CV B   1      22.934  45.100  67.197  0.00  0.00           D
ATOM   3424 D     CV B   1      25.934  45.100  67.197  0.00  0.00           D
ATOM   3425 D     CV B   1      28.934  45.100  67.197  0.00  0.00           D
ATOM   3426 D     CV B   1      31.934  45.100  67.197  0.00  0.00           D
ATOM   3427 D     CV B   1      34.934  45.100  67.197  0.00  0.00           D
ATOM   3428 D     CV B   1      -4.066  48.100  67.197  0.00  0.00           D
ATOM   3429 D     CV B   1      -1.066  48.100  67.197  0.00  0.00           D
ATOM   3430 D     CV B   1       1.934  48.100  67.197  0.00  0.00           D
ATOM   3431 D     CV B   1       4.934  48.100  67.197  0.00  0.00           D
ATOM   3432 D     CV B   1       7.934  48.100  67.197  0.00  0.00           D
ATOM   3433 D     CV B   1      10.934  48.100  67.197  0.00  0.00           D
ATOM   3434 D     CV B   1      13.934  48.100  67.197  0.00  0.00           D
ATOM   3435 D     CV B   1      16.934  48.100  67.197  0.00  0.00           D
ATOM   3436 D     CV B   1      19.934  48.100  67.197  0.00  0.00           D
ATOM   3437 D     CV B   1      22.934  48.100  67.197  0.00  0.00           D
ATOM   3438 D     CV B   1      25.934  48.100  67.197  0.00  0.00           D
ATOM   3439 D     CV B   1      28.934  48.100  67.197  0.00  0.00           D
ATOM   3440 D     CV B   1      31.934  48.100  67.197  0.00  0.00           D
ATOM   3441 D     CV B   1      34.934  48.100  67.197  0.00  0.00           D
ATOM   3442 D     CV B   1      37.934  48.100  67.197  0.00  0.00           D
ATOM   3443 D     CV B   1      -4.066  51.100  67.197  0.00  0.00           D
ATOM   3444 D     CV B   1      -1.066  51.100  67.197  0.00  0.00           D
ATOM   3445 D     CV B   1       1.934  51.100  67.197  0.00  0.00           D
ATOM   3446 D     CV B   1       4.934  51.100  67.197  0.00  0.00           D
ATOM   3447 D     CV B   1       7.934  51.100  67.197  0.00  0.00           D
ATOM   3448 D     CV B   1      10.934  51.100  67.197  0.00  0.00           D
ATOM   3449 D     CV B   1      13.934  51.100  67.197  0.00  0.00           D
ATOM   3450 D     CV B   1      16.934  51.100  67.197  0.00  0.00           D
ATOM   3451 D     CV B   1      19.934  51.100  67.197  0.00  0.00           D
ATOM   3452 D     CV B   1      22.934  51.100  67.197  0.00  0.00           D
ATOM   3453 D     CV B   1      25.934  51.100  67.197  0.00  0.00           D
ATOM   3454 D     CV B   1      28.934  51.100  67.197  0.00  0.00           D
ATOM   3455 D     CV B   1      31.934  51.100  67.197  0.00  0.00           D
ATOM   3456 D     CV B   1      34.934  51.100  67.197  0.00  0.00           D
ATOM   3457 D     CV B   1      37.934  51.100  67.197  0.00  0.00           D
ATOM   3458 D     CV B   1      -4.066  54.100  67.197  0.00  0.00           D
ATOM   3459 D     CV B   1      -1.066  54.100  67.197  0.00  0.00           D
ATOM   3460 D     CV B   1       1.934  54.100  67.197  0.00  0.00           D
ATOM   3461 D     CV B   1       4.934  54.100  67.197  0.00  0.00           D
ATOM   3462 D     CV B   1       7.934  54.100  67.197  0.00  0.00           D
ATOM   3463 D     CV B   1      10.934  54.100  67.197  0.00  0.00           D
ATOM   3464 D     CV B   1      13.934  54.100  67.197  0.00  0.00           D
ATOM   3465 D     CV B   1      16.934  54.100  67.197  0.00  0.00           D
ATOM   3466 D     CV B   1      19.934  54.100  67.197  0.00  0.00           D
ATOM   3467 D     CV B   1      22.934  54.100  67.197  0.00  0.00           D
ATOM   3468 D     CV B   1      25.934  54.100  67.197  0.00  0.00           D
ATOM   3469 D     CV B   1      28.934  54.100  67.197  0.00  0.00           D
ATOM   3470 D     CV B   1      31.934  54.100  67.197  0.00  0.00           D
ATOM   3471 D     CV B   1      34.934  54.100  67.197  0.00  0.00           D
ATOM   3472 D     CV B   1      37.934  54.100  67.197  0.00  0.00           D
ATOM   3473 D     CV B   1      -4.066  57.100  67.197  0.00  0.00           D
ATOM   3474 D     CV B   1      -1.066  57.100  67.197  0.00  0.00           D
ATOM   3475 D     CV B   1       1.934  57.100  67.197  0.00  0.00           D
ATOM   3476 D     CV B   1       4.934  57.100  67.197  0.00  0.00           D
ATOM   3477 D     CV B   1       7.934  57.100  67.197  0.00  0.00           D
ATOM   3478 D     CV B   1      10.934  57.100  67.197  0.00  0.00           D
ATOM   3479 D     CV B   1      13.934  57.100  67.197  0.00  0.00           D
ATOM   3480 D     CV B   1      16.934  57.100  67.197  0.00  0.00           D
ATOM   3481 D     CV B   1      19.934  57.100  67.197  0.00  0.00           D
ATOM   3482 D     CV B   1      22.934  57.100  67.197  0.00  0.00           D
ATOM   3483 D     CV B   1      25.934  57.100  67.197  0.00  0.00           D
ATOM   3484 D     CV B   1      28.934  57.100  67.197  0.00  0.00           D
ATOM   3485 D     CV B   1      31.934  57.100  67.197  0.00  0.00           D
ATOM   3486 D     CV B   1      34.934  57.100  67.197  0.00  0.00           D
ATOM   3487 D     CV B   1      37.934  57.100  67.197  0.00  0.00           D
ATOM   3488 D     CV B   1      -4.066  60.100  67.197  0.00  0.00           D
ATOM   3489 D     CV B   1      -1.066  60.100  67.197  0.00  0.00           D
ATOM   3490 D     CV B   1       1.934  60.100  67.197  0.00  0.00           D
ATOM   3491 D     CV B   1       4.934  60.100  67.197  0.00  0.00           D
ATOM   3492 D     CV B   1       7.934  60.100  67.197  0.00  0.00           D
ATOM   3493 D     CV B   1      10.934  60.100  67.197  0.00  0.00           D
ATOM   3494 D     CV B   1      13.934  60.100  67.197  0.00  0.00           D
ATOM   3495 D     CV B   1      16.934  60.100  67.197  0.00  0.00           D
ATOM   3496 D     CV B   1      19.934  60.100  67.197  0.00  0.00           D
ATOM   3497 D     CV B   1      22.934  60.100  67.197  0.00  0.00           D
ATOM   3498 D     CV B   1      25.934  60.100  67.197  0.00  0.00           D
ATOM   3499 D     CV B   1      28.934  60.100  67.197  0.00  0.00           D
ATOM   3500 D     CV B   1      31.934  60.100  67.197  0.00  0.00           D
ATOM   3501 D     CV B   1      34.934  60.100  67.197  0.00  0.00           D
ATOM   3502 D     CV B   1      37.934  60.100  67.197  0.00  0.00           D
ATOM   3503 D     CV B   1      -4.066  63.100  67.197  0.00  0.00           D
ATOM   3504 D     CV B   1      -1.066  63.100  67.197  0.00  0.00           D
ATOM   3505 D     CV B   1       1.934  63.100  67.197  0.00  0.00           D
ATOM   3506 D     CV B   1       4.934  63.100  67.197  0.00  0.00           D
ATOM   3507 D     CV B   1       7.934  63.100  67.197  0.00  0.00           D
ATOM   3508 D     CV B   1      10.934  63.100  67.197  0.00  0.00           D
ATOM   3509 D     CV B   1      13.934  63.100  67.197  0.00  0.00           D
ATOM   3510 D     CV B   1      16.934  63.100  67.197  0.00  0.00           D
ATOM   3511 D     CV B   1      19.934  63.100  67.197  0.00  0.00           D
ATOM   3512 D     CV B   1      22.934  63.100  67.197  0.00  0.00           D
ATOM   3513 D     CV B   1      25.934  63.100  67.197  0.00  0.00           D
ATOM   3514 D     CV B   1      28.934  63.100  67.197  0.00  0.00           D
ATOM   3515 D     CV B   1      31.934  63.100  67.197  0.00  0.00           D
ATOM   3516 D     CV B   1      34.934  63.100  67.197  0.00  0.00           D
ATOM   3517 D     CV B   1      37.934  63.100  67.197  0.00  0.00           D
ATOM   3518 D     CV B   1      -4.066  66.100  67.197  0.00  0.00           D
ATOM   3519 D     CV B   1      -1.066  66.100  67.197  0.00  0.00           D
ATOM   3520 D     CV B   1       1.934  66.100  67.197  0.00  0.00           D
ATOM   3521 D     CV B   1       4.934  66.100  67.197  0.00  0.00           D
ATOM   3522 D     CV B   1       7.934  66.100  67.197  0.00  0.00           D
ATOM   3523 D     CV B   1      10.934  66.100  67.197  0.00  0.00           D
ATOM   3524 D     CV B   1      13.934  66.100  67.197  0.00  0.00           D
ATOM   3525 D     CV B   1      16.934  66.100  67.197  0.00  0.00           D
ATOM   3526 D     CV B   1      19.934  66.100  67.197  0.00  0.00           D
ATOM   3527 D     CV B   1      22.934  66.100  67.197  0.00  0.00           D
ATOM   3528 D     CV B   1      25.934  66.100  67.197  0.00  0.00           D
ATOM   3529 D     CV B   1      28.934  66.100  67.197  0.00  0.00           D
ATOM   3530 D     CV B   1      31.934  66.100  67.197  0.00  0.00           D
ATOM   3531 D     CV B   1      34.934  66.100  67.197  0.00  0.00           D
ATOM   3532 D     CV B   1      37.934  66.100  67.197  0.00  0.00           D
ATOM   3533 D     CV B   1      -1.066  69.100  67.197  0.00  0.00           D
ATOM   3534 D     CV B   1       1.934  69.100  67.197  0.00  0.00           D
ATOM   3535 D     CV B   1       4.934  69.100  67.197  0.00  0.00           D
ATOM   3536 D     CV B   1       7.934  69.100  67.197  0.00  0.00           D
ATOM   3537 D     CV B   1      10.934  69.100  67.197  0.00  0.00           D
ATOM   3538 D     CV B   1      13.934  69.100  67.197  0.00  0.00           D
ATOM   3539 D     CV B   1      16.934  69.100  67.197  0.00  0.00           D
ATOM   3540 D     CV B   1      19.934  69.100  67.197  0.00  0.00           D
ATOM   3541 D     CV B   1      22.934  69.100  67.197  0.00  0.00           D
ATOM   3542 D     CV B   1      25.934  69.100  67.197  0.00  0.00           D
ATOM   3543 D     CV B   1      28.934  69.100  67.197  0.00  0.00           D
ATOM   3544 D     CV B   1      31.934  69.100  67.197  0.00  0.00           D
ATOM   3545 D     CV B   1      34.934  69.100  67.197  0.00  0.00           D
ATOM   3546 D     CV B   1      -1.066  72.100  67.197  0.00  0.00           D
ATOM   3547 D     CV B   1       1.934  72.100  67.197  0.00  0.00           D
ATOM   3548 D     CV B   1       4.934  72.100  67.197  0.00  0.00           D
ATOM   3549 D     CV B   1       7.934  72.100  67.197  0.00  0.00           D
ATOM   3550 D     CV B   1      10.934  72.100  67.197  0.00  0.00           D
ATOM   3551 D     CV B   1      13.934  72.100  67.197  0.00  0.00           D
ATOM   3552 D     CV B   1      16.934  72.100  67.197  0.00  0.00           D
ATOM   3553 D     CV B   1      19.934  72.100  67.197  0.00  0.00           D
ATOM   3554 D     CV B   1      22.934  72.100  67.197  0.00  0.00           D
ATOM   3555 D     CV B   1      25.934  72.100  67.197  0.00  0.00           D
ATOM   3556 D     CV B   1      28.934  72.100  67.197  0.00  0.00           D
ATOM   3557 D     CV B   1      31.934  72.100  67.197  0.00  0.00           D
ATOM   3558 D     CV B   1       4.934  75.100  67.197  0.00  0.00           D
ATOM   3559 D     CV B   1       7.934  75.100  67.197  0.00  0.00           D
ATOM   3560 D     CV B   1      10.934  75.100  67.197  0.00  0.00           D
ATOM   3561 D     CV B   1      13.934  75.100  67.197  0.00  0.00           D
ATOM   3562 D     CV B   1      16.934  75.100  67.197  0.00  0.00           D
ATOM   3563 D     CV B   1      19.934  75.100  67.197  0.00  0.00           D
ATOM   3564 D     CV B   1      22.934  75.100  67.197  0.00  0.00           D
ATOM   3565 D     CV B   1      25.934  75.100  67.197  0.00  0.00           D
ATOM   3566 D     CV B   1      28.934  75.100  67.197  0.00  0.00           D
ATOM   3567 D     CV B   1       7.934  78.100  67.197  0.00  0.00           D
ATOM   3568 D     CV B   1      10.934  78.100  67.197  0.00  0.00           D
ATOM   3569 D     CV B   1      13.934  78.100  67.197  0.00  0.00           D
ATOM   3570 D     CV B   1      16.934  78.100  67.197  0.00  0.00           D
ATOM   3571 D     CV B   1      19.934  78.100  67.197  0.00  0.00           D
ATOM   3572 D     CV B   1      22.934  78.100  67.197  0.00  0.00           D
ATOM   3573 D     CV B   1       7.934  33.100  70.197  0.00  0.00           D
ATOM   3574 D     CV B   1      10.934  33.100  70.197  0.00  0.00           D
ATOM   3575 D     CV B   1      28.934  33.100  70.197  0.00  0.00           D
ATOM   3576 D     CV B   1       7.934  36.100  70.197  0.00  0.00           D
ATOM   3577 D     CV B   1      10.934  36.100  70.197  0.00  0.00           D
ATOM   3578 D     CV B   1      13.934  36.100  70.197  0.00  0.00           D
ATOM   3579 D     CV B   1      16.934  36.100  70.197  0.00  0.00           D
ATOM   3580 D     CV B   1      19.934  36.100  70.197  0.00  0.00           D
ATOM   3581 D     CV B   1      22.934  36.100  70.197  0.00  0.00           D
ATOM   3582 D     CV B   1      25.934  36.100  70.197  0.00  0.00           D
ATOM   3583 D     CV B   1      28.934  36.100  70.197  0.00  0.00           D
ATOM   3584 D     CV B   1       7.934  39.100  70.197  0.00  0.00           D
ATOM   3585 D     CV B   1      10.934  39.100  70.197  0.00  0.00           D
ATOM   3586 D     CV B   1      13.934  39.100  70.197  0.00  0.00           D
ATOM   3587 D     CV B   1      16.934  39.100  70.197  0.00  0.00           D
ATOM   3588 D     CV B   1      19.934  39.100  70.197  0.00  0.00           D
ATOM   3589 D     CV B   1      22.934  39.100  70.197  0.00  0.00           D
ATOM   3590 D     CV B   1      25.934  39.100  70.197  0.00  0.00           D
ATOM   3591 D     CV B   1      28.934  39.100  70.197  0.00  0.00           D
ATOM   3592 D     CV B   1       1.934  42.100  70.197  0.00  0.00           D
ATOM   3593 D     CV B   1       4.934  42.100  70.197  0.00  0.00           D
ATOM   3594 D     CV B   1       7.934  42.100  70.197  0.00  0.00           D
ATOM   3595 D     CV B   1      10.934  42.100  70.197  0.00  0.00           D
ATOM   3596 D     CV B   1      13.934  42.100  70.197  0.00  0.00           D
ATOM   3597 D     CV B   1      16.934  42.100  70.197  0.00  0.00           D
ATOM   3598 D     CV B   1      19.934  42.100  70.197  0.00  0.00           D
ATOM   3599 D     CV B   1      22.934  42.100  70.197  0.00  0.00           D
ATOM   3600 D     CV B   1      25.934  42.100  70.197  0.00  0.00           D
ATOM   3601 D     CV B   1      28.934  42.100  70.197  0.00  0.00           D
ATOM   3602 D     CV B   1      31.934  42.100  70.197  0.00  0.00           D
ATOM   3603 D     CV B   1      -7.066  45.100  70.197  0.00  0.00           D
ATOM   3604 D     CV B   1      -4.066  45.100  70.197  0.00  0.00           D
ATOM   3605 D     CV B   1      -1.066  45.100  70.197  0.00  0.00           D
ATOM   3606 D     CV B   1       1.934  45.100  70.197  0.00  0.00           D
ATOM   3607 D     CV B   1       4.934  45.100  70.197  0.00  0.00           D
ATOM   3608 D     CV B   1       7.934  45.100  70.197  0.00  0.00           D
ATOM   3609 D     CV B   1      10.934  45.100  70.197  0.00  0.00           D
ATOM   3610 D     CV B   1      13.934  45.100  70.197  0.00  0.00           D
ATOM   3611 D     CV B   1      16.934  45.100  70.197  0.00  0.00           D
ATOM   3612 D     CV B   1      19.934  45.100  70.197  0.00  0.00           D
ATOM   3613 D     CV B   1      22.934  45.100  70.197  0.00  0.00           D
ATOM   3614 D     CV B   1      25.934  45.100  70.197  0.00  0.00           D
ATOM   3615 D     CV B   1      28.934  45.100  70.197  0.00  0.00           D
ATOM   3616 D     CV B   1      31.934  45.100  70.197  0.00  0.00           D
ATOM   3617 D     CV B   1      -4.066  48.100  70.197  0.00  0.00           D
ATOM   3618 D     CV B   1      -1.066  48.100  70.197  0.00  0.00           D
ATOM   3619 D     CV B   1       1.934  48.100  70.197  0.00  0.00           D
ATOM   3620 D     CV B   1       4.934  48.100  70.197  0.00  0.00           D
ATOM   3621 D     CV B   1       7.934  48.100  70.197  0.00  0.00           D
ATOM   3622 D     CV B   1      10.934  48.100  70.197  0.00  0.00           D
ATOM   3623 D     CV B   1      13.934  48.100  70.197  0.00  0.00           D
ATOM   3624 D     CV B   1      16.934  48.100  70.197  0.00  0.00           D
ATOM   3625 D     CV B   1      19.934  48.100  70.197  0.00  0.00           D
ATOM   3626 D     CV B   1      22.934  48.100  70.197  0.00  0.00           D
ATOM   3627 D     CV B   1      25.934  48.100  70.197  0.00  0.00           D
ATOM   3628 D     CV B   1      28.934  48.100  70.197  0.00  0.00           D
ATOM   3629 D     CV B   1      31.934  48.100  70.197  0.00  0.00           D
ATOM   3630 D     CV B   1      34.934  48.100  70.197  0.00  0.00           D
ATOM   3631 D     CV B   1      37.934  48.100  70.197  0.00  0.00           D
ATOM   3632 D     CV B   1      40.934  48.100  70.197  0.00  0.00           D
ATOM   3633 D     CV B   1      -4.066  51.100  70.197  0.00  0.00           D
ATOM   3634 D     CV B   1      -1.066  51.100  70.197  0.00  0.00           D
ATOM   3635 D     CV B   1       1.934  51.100  70.197  0.00  0.00           D
ATOM   3636 D     CV B   1       4.934  51.100  70.197  0.00  0.00           D
ATOM   3637 D     CV B   1       7.934  51.100  70.197  0.00  0.00           D
ATOM   3638 D     CV B   1      10.934  51.100  70.197  0.00  0.00           D
ATOM   3639 D     CV B   1      13.934  51.100  70.197  0.00  0.00           D
ATOM   3640 D     CV B   1      16.934  51.100  70.197  0.00  0.00           D
ATOM   3641 D     CV B   1      19.934  51.100  70.197  0.00  0.00           D
ATOM   3642 D     CV B   1      22.934  51.100  70.197  0.00  0.00           D
ATOM   3643 D     CV B   1      25.934  51.100  70.197  0.00  0.00           D
ATOM   3644 D     CV B   1      28.934  51.100  70.197  0.00  0.00           D
ATOM   3645 D     CV B   1      31.934  51.100  70.197  0.00  0.00           D
ATOM   3646 D     CV B   1      34.934  51.100  70.197  0.00  0.00           D
ATOM   3647 D     CV B   1      37.934  51.100  70.197  0.00  0.00           D
ATOM   3648 D     CV B   1      40.934  51.100  70.197  0.00  0.00           D
ATOM   3649 D     CV B   1      -4.066  54.100  70.197  0.00  0.00           D
ATOM   3650 D     CV B   1      -1.066  54.100  70.197  0.00  0.00           D
ATOM   3651 D     CV B   1       1.934  54.100  70.197  0.00  0.00           D
ATOM   3652 D     CV B   1       4.934  54.100  70.197  0.00  0.00           D
ATOM   3653 D     CV B   1       7.934  54.100  70.197  0.00  0.00           D
ATOM   3654 D     CV B   1      10.934  54.100  70.197  0.00  0.00           D
ATOM   3655 D     CV B   1      13.934  54.100  70.197  0.00  0.00           D
ATOM   3656 D     CV B   1      16.934  54.100  70.197  0.00  0.00           D
ATOM   3657 D     CV B   1      19.934  54.100  70.197  0.00  0.00           D
ATOM   3658 D     CV B   1      22.934  54.100  70.197  0.00  0.00           D
ATOM   3659 D     CV B   1      25.934  54.100  70.197  0.00  0.00           D
ATOM   3660 D     CV B   1      28.934  54.100  70.197  0.00  0.00           D
ATOM   3661 D     CV B   1      31.934  54.100  70.197  0.00  0.00           D
ATOM   3662 D     CV B   1      34.934  54.100  70.197  0.00  0.00           D
ATOM   3663 D     CV B   1      37.934  54.100  70.197  0.00  0.00           D
ATOM   3664 D     CV B   1      -4.066  57.100  70.197  0.00  0.00           D
ATOM   3665 D     CV B   1      -1.066  57.100  70.197  0.00  0.00           D
ATOM   3666 D     CV B   1       1.934  57.100  70.197  0.00  0.00           D
ATOM   3667 D     CV B   1       4.934  57.100  70.197  0.00  0.00           D
ATOM   3668 D     CV B   1       7.934  57.100  70.197  0.00  0.00           D
ATOM   3669 D     CV B   1      10.934  57.100  70.197  0.00  0.00           D
ATOM   3670 D     CV B   1      13.934  57.100  70.197  0.00  0.00           D
ATOM   3671 D     CV B   1      16.934  57.100  70.197  0.00  0.00           D
ATOM   3672 D     CV B   1      19.934  57.100  70.197  0.00  0.00           D
ATOM   3673 D     CV B   1      22.934  57.100  70.197  0.00  0.00           D
ATOM   3674 D     CV B   1      25.934  57.100  70.197  0.00  0.00           D
ATOM   3675 D     CV B   1      28.934  57.100  70.197  0.00  0.00           D
ATOM   3676 D     CV B   1      31.934  57.100  70.197  0.00  0.00           D
ATOM   3677 D     CV B   1      34.934  57.100  70.197  0.00  0.00           D
ATOM   3678 D     CV B   1      37.934  57.100  70.197  0.00  0.00           D
ATOM   3679 D     CV B   1      -4.066  60.100  70.197  0.00  0.00           D
ATOM   3680 D     CV B   1      -1.066  60.100  70.197  0.00  0.00           D
ATOM   3681 D     CV B   1       1.934  60.100  70.197  0.00  0.00           D
ATOM   3682 D     CV B   1       4.934  60.100  70.197  0.00  0.00           D
ATOM   3683 D     CV B   1       7.934  60.100  70.197  0.00  0.00           D
ATOM   3684 D     CV B   1      10.934  60.100  70.197  0.00  0.00           D
ATOM   3685 D     CV B   1      13.934  60.100  70.197  0.00  0.00           D
ATOM   3686 D     CV B   1      16.934  60.100  70.197  0.00  0.00           D
ATOM   3687 D     CV B   1      19.934  60.100  70.197  0.00  0.00           D
ATOM   3688 D     CV B   1      22.934  60.100  70.197  0.00  0.00           D
ATOM   3689 D     CV B   1      25.934  60.100  70.197  0.00  0.00           D
ATOM   3690 D     CV B   1      28.934  60.100  70.197  0.00  0.00           D
ATOM   3691 D     CV B   1      31.934  60.100  70.197  0.00  0.00           D
ATOM   3692 D     CV B   1      34.934  60.100  70.197  0.00  0.00           D
ATOM   3693 D     CV B   1      37.934  60.100  70.197  0.00  0.00           D
ATOM   3694 D     CV B   1      -7.066  63.100  70.197  0.00  0.00           D
ATOM   3695 D     CV B   1      -4.066  63.100  70.197  0.00  0.00           D
ATOM   3696 D     CV B   1      -1.066  63.100  70.197  0.00  0.00           D
ATOM   3697 D     CV B   1       1.934  63.100  70.197  0.00  0.00           D
ATOM   3698 D     CV B   1       4.934  63.100  70.197  0.00  0.00           D
ATOM   3699 D     CV B   1       7.934  63.100  70.197  0.00  0.00           D
ATOM   3700 D     CV B   1      10.934  63.100  70.197  0.00  0.00           D
ATOM   3701 D     CV B   1      13.934  63.100  70.197  0.00  0.00           D
ATOM   3702 D     CV B   1      16.934  63.100  70.197  0.00  0.00           D
ATOM   3703 D     CV B   1      19.934  63.100  70.197  0.00  0.00           D
ATOM   3704 D     CV B   1      22.934  63.100  70.197  0.00  0.00           D
ATOM   3705 D     CV B   1      25.934  63.100  70.197  0.00  0.00           D
ATOM   3706 D     CV B   1      28.934  63.100  70.197  0.00  0.00           D
ATOM   3707 D     CV B   1      31.934  63.100  70.197  0.00  0.00           D
ATOM   3708 D     CV B   1      34.934  63.100  70.197  0.00  0.00           D
ATOM   3709 D     CV B   1      37.934  63.100  70.197  0.00  0.00           D
ATOM   3710 D     CV B   1      -7.066  66.100  70.197  0.00  0.00           D
ATOM   3711 D     CV B   1      -4.066  66.100  70.197  0.00  0.00           D
ATOM   3712 D     CV B   1      -1.066  66.100  70.197  0.00  0.00           D
ATOM   3713 D     CV B   1       1.934  66.100  70.197  0.00  0.00           D
ATOM   3714 D     CV B   1       4.934  66.100  70.197  0.00  0.00           D
ATOM   3715 D     CV B   1       7.934  66.100  70.197  0.00  0.00           D
ATOM   3716 D     CV B   1      10.934  66.100  70.197  0.00  0.00           D
ATOM   3717 D     CV B   1      13.934  66.100  70.197  0.00  0.00           D
ATOM   3718 D     CV B   1      16.934  66.100  70.197  0.00  0.00           D
ATOM   3719 D     CV B   1      19.934  66.100  70.197  0.00  0.00           D
ATOM   3720 D     CV B   1      22.934  66.100  70.197  0.00  0.00           D
ATOM   3721 D     CV B   1      25.934  66.100  70.197  0.00  0.00           D
ATOM   3722 D     CV B   1      28.934  66.100  70.197  0.00  0.00           D
ATOM   3723 D     CV B   1      31.934  66.100  70.197  0.00  0.00           D
ATOM   3724 D     CV B   1      34.934  66.100  70.197  0.00  0.00           D
ATOM   3725 D     CV B   1      37.934  66.100  70.197  0.00  0.00           D
ATOM   3726 D     CV B   1       1.934  69.100  70.197  0.00  0.00           D
ATOM   3727 D     CV B   1       4.934  69.100  70.197  0.00  0.00           D
ATOM   3728 D     CV B   1       7.934  69.100  70.197  0.00  0.00           D
ATOM   3729 D     CV B   1      10.934  69.100  70.197  0.00  0.00           D
ATOM   3730 D     CV B   1      13.934  69.100  70.197  0.00  0.00           D
ATOM   3731 D     CV B   1      16.934  69.100  70.197  0.00  0.00           D
ATOM   3732 D     CV B   1      19.934  69.100  70.197  0.00  0.00           D
ATOM   3733 D     CV B   1      22.934  69.100  70.197  0.00  0.00           D
ATOM   3734 D     CV B   1      25.934  69.100  70.197  0.00  0.00           D
ATOM   3735 D     CV B   1      28.934  69.100  70.197  0.00  0.00           D
ATOM   3736 D     CV B   1      31.934  69.100  70.197  0.00  0.00           D
ATOM   3737 D     CV B   1      34.934  69.100  70.197  0.00  0.00           D
ATOM   3738 D     CV B   1      37.934  69.100  70.197  0.00  0.00           D
ATOM   3739 D     CV B   1      40.934  69.100  70.197  0.00  0.00           D
ATOM   3740 D     CV B   1       1.934  72.100  70.197  0.00  0.00           D
ATOM   3741 D     CV B   1       4.934  72.100  70.197  0.00  0.00           D
ATOM   3742 D     CV B   1       7.934  72.100  70.197  0.00  0.00           D
ATOM   3743 D     CV B   1      10.934  72.100  70.197  0.00  0.00           D
ATOM   3744 D     CV B   1      13.934  72.100  70.197  0.00  0.00           D
ATOM   3745 D     CV B   1      16.934  72.100  70.197  0.00  0.00           D
ATOM   3746 D     CV B   1      19.934  72.100  70.197  0.00  0.00           D
ATOM   3747 D     CV B   1      22.934  72.100  70.197  0.00  0.00           D
ATOM   3748 D     CV B   1      25.934  72.100  70.197  0.00  0.00           D
ATOM   3749 D     CV B   1      28.934  72.100  70.197  0.00  0.00           D
ATOM   3750 D     CV B   1      31.934  72.100  70.197  0.00  0.00           D
ATOM   3751 D     CV B   1       4.934  75.100  70.197  0.00  0.00           D
ATOM   3752 D     CV B   1       7.934  75.100  70.197  0.00  0.00           D
ATOM   3753 D     CV B   1      10.934  75.100  70.197  0.00  0.00           D
ATOM   3754 D     CV B   1      13.934  75.100  70.197  0.00  0.00           D
ATOM   3755 D     CV B   1      16.934  75.100  70.197  0.00  0.00           D
ATOM   3756 D     CV B   1      19.934  75.100  70.197  0.00  0.00           D
ATOM   3757 D     CV B   1      22.934  75.100  70.197  0.00  0.00           D
ATOM   3758 D     CV B   1      25.934  75.100  70.197  0.00  0.00           D
ATOM   3759 D     CV B   1       4.934  78.100  70.197  0.00  0.00           D
ATOM   3760 D     CV B   1       7.934  78.100  70.197  0.00  0.00           D
ATOM   3761 D     CV B   1      10.934  78.100  70.197  0.00  0.00           D
ATOM   3762 D     CV B   1      13.934  78.100  70.197  0.00  0.00           D
ATOM   3763 D     CV B   1      16.934  78.100  70.197  0.00  0.00           D
ATOM   3764 D     CV B   1      19.934  78.100  70.197  0.00  0.00           D
ATOM   3765 D     CV B   1      22.934  78.100  70.197  0.00  0.00           D
ATOM   3766 D     CV B   1      25.934  78.100  70.197  0.00  0.00           D
ATOM   3767 D     CV B   1       4.934  81.100  70.197  0.00  0.00           D
ATOM   3768 D     CV B   1      22.934  81.100  70.197  0.00  0.00           D
ATOM   3769 D     CV B   1      25.934  81.100  70.197  0.00  0.00           D
ATOM   3770 D     CV B   1       7.934  33.100  73.197  0.00  0.00           D
ATOM   3771 D     CV B   1      10.934  33.100  73.197  0.00  0.00           D
ATOM   3772 D     CV B   1       7.934  36.100  73.197  0.00  0.00           D
ATOM   3773 D     CV B   1      10.934  36.100  73.197  0.00  0.00           D
ATOM   3774 D     CV B   1      13.934  36.100  73.197  0.00  0.00           D
ATOM   3775 D     CV B   1      16.934  36.100  73.197  0.00  0.00           D
ATOM   3776 D     CV B   1      19.934  36.100  73.197  0.00  0.00           D
ATOM   3777 D     CV B   1      22.934  36.100  73.197  0.00  0.00           D
ATOM   3778 D     CV B   1      25.934  36.100  73.197  0.00  0.00           D
ATOM   3779 D     CV B   1      28.934  36.100  73.197  0.00  0.00           D
ATOM   3780 D     CV B   1       7.934  39.100  73.197  0.00  0.00           D
ATOM   3781 D     CV B   1      10.934  39.100  73.197  0.00  0.00           D
ATOM   3782 D     CV B   1      13.934  39.100  73.197  0.00  0.00           D
ATOM   3783 D     CV B   1      16.934  39.100  73.197  0.00  0.00           D
ATOM   3784 D     CV B   1      19.934  39.100  73.197  0.00  0.00           D
ATOM   3785 D     CV B   1      22.934  39.100  73.197  0.00  0.00           D
ATOM   3786 D     CV B   1      25.934  39.100  73.197  0.00  0.00           D
ATOM   3787 D     CV B   1      28.934  39.100  73.197  0.00  0.00           D
ATOM   3788 D     CV B   1       4.934  42.100  73.197  0.00  0.00           D
ATOM   3789 D     CV B   1       7.934  42.100  73.197  0.00  0.00           D
ATOM   3790 D     CV B   1      10.934  42.100  73.197  0.00  0.00           D
ATOM   3791 D     CV B   1      13.934  42.100  73.197  0.00  0.00           D
ATOM   3792 D     CV B   1      16.934  42.100  73.197  0.00  0.00           D
ATOM   3793 D     CV B   1      19.934  42.100  73.197  0.00  0.00           D
ATOM   3794 D     CV B   1      22.934  42.100  73.197  0.00  0.00           D
ATOM   3795 D     CV B   1      25.934  42.100  73.197  0.00  0.00           D
ATOM   3796 D     CV B   1      28.934  42.100  73.197  0.00  0.00           D
ATOM   3797 D     CV B   1      -4.066  45.100  73.197  0.00  0.00           D
ATOM   3798 D     CV B   1      -1.066  45.100  73.197  0.00  0.00           D
ATOM   3799 D     CV B   1       1.934  45.100  73.197  0.00  0.00           D
ATOM   3800 D     CV B   1       4.934  45.100  73.197  0.00  0.00           D
ATOM   3801 D     CV B   1       7.934  45.100  73.197  0.00  0.00           D
ATOM   3802 D     CV B   1      10.934  45.100  73.197  0.00  0.00           D
ATOM   3803 D     CV B   1      13.934  45.100  73.197  0.00  0.00           D
ATOM   3804 D     CV B   1      16.934  45.100  73.197  0.00  0.00           D
ATOM   3805 D     CV B   1      19.934  45.100  73.197  0.00  0.00           D
ATOM   3806 D     CV B   1      22.934  45.100  73.197  0.00  0.00           D
ATOM   3807 D     CV B   1      25.934  45.100  73.197  0.00  0.00           D
ATOM   3808 D     CV B   1      28.934  45.100  73.197  0.00  0.00           D
ATOM   3809 D     CV B   1      31.934  45.100  73.197  0.00  0.00           D
ATOM   3810 D     CV B   1      -4.066  48.100  73.197  0.00  0.00           D
ATOM   3811 D     CV B   1      -1.066  48.100  73.197  0.00  0.00           D
ATOM   3812 D     CV B   1       1.934  48.100  73.197  0.00  0.00           D
ATOM   3813 D     CV B   1       4.934  48.100  73.197  0.00  0.00           D
ATOM   3814 D     CV B   1       7.934  48.100  73.197  0.00  0.00           D
ATOM   3815 D     CV B   1      10.934  48.100  73.197  0.00  0.00           D
ATOM   3816 D     CV B   1      13.934  48.100  73.197  0.00  0.00           D
ATOM   3817 D     CV B   1      16.934  48.100  73.197  0.00  0.00           D
ATOM   3818 D     CV B   1      19.934  48.100  73.197  0.00  0.00           D
ATOM   3819 D     CV B   1      22.934  48.100  73.197  0.00  0.00           D
ATOM   3820 D     CV B   1      25.934  48.100  73.197  0.00  0.00           D
ATOM   3821 D     CV B   1      28.934  48.100  73.197  0.00  0.00           D
ATOM   3822 D     CV B   1      31.934  48.100  73.197  0.00  0.00           D
ATOM   3823 D     CV B   1      34.934  48.100  73.197  0.00  0.00           D
ATOM   3824 D     CV B   1      37.934  48.100  73.197  0.00  0.00           D
ATOM   3825 D     CV B   1      40.934  48.100  73.197  0.00  0.00           D
ATOM   3826 D     CV B   1      -4.066  51.100  73.197  0.00  0.00           D
ATOM   3827 D     CV B   1      -1.066  51.100  73.197  0.00  0.00           D
ATOM   3828 D     CV B   1       1.934  51.100  73.197  0.00  0.00           D
ATOM   3829 D     CV B   1       4.934  51.100  73.197  0.00  0.00           D
ATOM   3830 D     CV B   1       7.934  51.100  73.197  0.00  0.00           D
ATOM   3831 D     CV B   1      10.934  51.100  73.197  0.00  0.00           D
ATOM   3832 D     CV B   1      13.934  51.100  73.197  0.00  0.00           D
ATOM   3833 D     CV B   1      16.934  51.100  73.197  0.00  0.00           D
ATOM   3834 D     CV B   1      19.934  51.100  73.197  0.00  0.00           D
ATOM   3835 D     CV B   1      22.934  51.100  73.197  0.00  0.00           D
ATOM   3836 D     CV B   1      25.934  51.100  73.197  0.00  0.00           D
ATOM   3837 D     CV B   1      28.934  51.100  73.197  0.00  0.00           D
ATOM   3838 D     CV B   1      31.934  51.100  73.197  0.00  0.00           D
ATOM   3839 D     CV B   1      34.934  51.100  73.197  0.00  0.00           D
ATOM   3840 D     CV B   1      37.934  51.100  73.197  0.00  0.00           D
ATOM   3841 D     CV B   1      40.934  51.100  73.197  0.00  0.00           D
ATOM   3842 D     CV B   1      -4.066  54.100  73.197  0.00  0.00           D
ATOM   3843 D     CV B   1      -1.066  54.100  73.197  0.00  0.00           D
ATOM   3844 D     CV B   1       1.934  54.100  73.197  0.00  0.00           D
ATOM   3845 D     CV B   1       4.934  54.100  73.197  0.00  0.00           D
ATOM   3846 D     CV B   1       7.934  54.100  73.197  0.00  0.00           D
ATOM   3847 D     CV B   1      10.934  54.100  73.197  0.00  0.00           D
ATOM   3848 D     CV B   1      13.934  54.100  73.197  0.00  0.00           D
ATOM   3849 D     CV B   1      16.934  54.100  73.197  0.00  0.00           D
ATOM   3850 D     CV B   1      19.934  54.100  73.197  0.00  0.00           D
ATOM   3851 D     CV B   1      22.934  54.100  73.197  0.00  0.00           D
ATOM   3852 D     CV B   1      25.934  54.100  73.197  0.00  0.00           D
ATOM   3853 D     CV B   1      28.934  54.100  73.197  0.00  0.00           D
ATOM   3854 D     CV B   1      31.934  54.100  73.197  0.00  0.00           D
ATOM   3855 D     CV B   1      34.934  54.100  73.197  0.00  0.00           D
ATOM   3856 D     CV B   1      37.934  54.100  73.197  0.00  0.00           D
ATOM   3857 D     CV B   1      -4.066  57.100  73.197  0.00  0.00           D
ATOM   3858 D     CV B   1      -1.066  57.100  73.197  0.00  0.00           D
ATOM   3859 D     CV B   1       1.934  57.100  73.197  0.00  0.00           D
ATOM   3860 D     CV B   1       4.934  57.100  73.197  0.00  0.00           D
ATOM   3861 D     CV B   1       7.934  57.100  73.197  0.00  0.00           D
ATOM   3862 D     CV B   1      10.934  57.100  73.197  0.00  0.00           D
ATOM   3863 D     CV B   1      13.934  57.100  73.197  0.00  0.00           D
ATOM   3864 D     CV B   1      16.934  57.100  73.197  0.00  0.00           D
ATOM   3865 D     CV B   1      19.934  57.100  73.197  0.00  0.00           D
ATOM   3866 D     CV B   1      22.934  57.100  73.197  0.00  0.00           D
ATOM   3867 D     CV B   1      25.934  57.100  73.197  0.00  0.00           D
ATOM   3868 D     CV B   1      28.934  57.100  73.197  0.00  0.00           D
ATOM   3869 D     CV B   1      31.934  57.100  73.197  0.00  0.00           D
ATOM   3870 D     CV B   1      34.934  57.100  73.197  0.00  0.00           D
ATOM   3871 D     CV B   1      37.934  57.100  73.197  0.00  0.00           D
ATOM   3872 D     CV B   1      -4.066  60.100  73.197  0.00  0.00           D
ATOM   3873 D     CV B   1      -1.066  60.100  73.197  0.00  0.00           D
ATOM   3874 D     CV B   1       1.934  60.100  73.197  0.00  0.00           D
ATOM   3875 D     CV B   1       4.934  60.100  73.197  0.00  0.00           D
ATOM   3876 D     CV B   1       7.934  60.100  73.197  0.00  0.00           D
ATOM   3877 D     CV B   1      10.934  60.100  73.197  0.00  0.00           D
ATOM   3878 D     CV B   1      13.934  60.100  73.197  0.00  0.00           D
ATOM   3879 D     CV B   1      16.934  60.100  73.197  0.00  0.00           D
ATOM   3880 D     CV B   1      19.934  60.100  73.197  0.00  0.00           D
ATOM   3881 D     CV B   1      22.934  60.100  73.197  0.00  0.00           D
ATOM   3882 D     CV B   1      25.934  60.100  73.197  0.00  0.00           D
ATOM   3883 D     CV B   1      28.934  60.100  73.197  0.00  0.00           D
ATOM   3884 D     CV B   1      31.934  60.100  73.197  0.00  0.00           D
ATOM   3885 D     CV B   1      34.934  60.100  73.197  0.00  0.00           D
ATOM   3886 D     CV B   1      37.934  60.100  73.197  0.00  0.00           D
ATOM   3887 D     CV B   1      -7.066  63.100  73.197  0.00  0.00           D
ATOM   3888 D     CV B   1      -4.066  63.100  73.197  0.00  0.00           D
ATOM   3889 D     CV B   1      -1.066  63.100  73.197  0.00  0.00           D
ATOM   3890 D     CV B   1       1.934  63.100  73.197  0.00  0.00           D
ATOM   3891 D     CV B   1       4.934  63.100  73.197  0.00  0.00           D
ATOM   3892 D     CV B   1       7.934  63.100  73.197  0.00  0.00           D
ATOM   3893 D     CV B   1      10.934  63.100  73.197  0.00  0.00           D
ATOM   3894 D     CV B   1      13.934  63.100  73.197  0.00  0.00           D
ATOM   3895 D     CV B   1      16.934  63.100  73.197  0.00  0.00           D
ATOM   3896 D     CV B   1      19.934  63.100  73.197  0.00  0.00           D
ATOM   3897 D     CV B   1      22.934  63.100  73.197  0.00  0.00           D
ATOM   3898 D     CV B   1      25.934  63.100  73.197  0.00  0.00           D
ATOM   3899 D     CV B   1      28.934  63.100  73.197  0.00  0.00           D
ATOM   3900 D     CV B   1      31.934  63.100  73.197  0.00  0.00           D
ATOM   3901 D     CV B   1      34.934  63.100  73.197  0.00  0.00           D
ATOM   3902 D     CV B   1      37.934  63.100  73.197  0.00  0.00           D
ATOM   3903 D     CV B   1      -7.066  66.100  73.197  0.00  0.00           D
ATOM   3904 D     CV B   1      -4.066  66.100  73.197  0.00  0.00           D
ATOM   3905 D     CV B   1      -1.066  66.100  73.197  0.00  0.00           D
ATOM   3906 D     CV B   1       1.934  66.100  73.197  0.00  0.00           D
ATOM   3907 D     CV B   1       4.934  66.100  73.197  0.00  0.00           D
ATOM   3908 D     CV B   1       7.934  66.100  73.197  0.00  0.00           D
ATOM   3909 D     CV B   1      10.934  66.100  73.197  0.00  0.00           D
ATOM   3910 D     CV B   1      13.934  66.100  73.197  0.00  0.00           D
ATOM   3911 D     CV B   1      16.934  66.100  73.197  0.00  0.00           D
ATOM   3912 D     CV B   1      19.934  66.100  73.197  0.00  0.00           D
ATOM   3913 D     CV B   1      22.934  66.100  73.197  0.00  0.00           D
ATOM   3914 D     CV B   1      25.934  66.100  73.197  0.00  0.00           D
ATOM   3915 D     CV B   1      28.934  66.100  73.197  0.00  0.00           D
ATOM   3916 D     CV B   1      31.934  66.100  73.197  0.00  0.00           D
ATOM   3917 D     CV B   1      34.934  66.100  73.197  0.00  0.00           D
ATOM   3918 D     CV B   1      37.934  66.100  73.197  0.00  0.00           D
ATOM   3919 D     CV B   1       1.934  69.100  73.197  0.00  0.00           D
ATOM   3920 D     CV B   1       4.934  69.100  73.197  0.00  0.00           D
ATOM   3921 D     CV B   1       7.934  69.100  73.197  0.00  0.00           D
ATOM   3922 D     CV B   1      10.934  69.100  73.197  0.00  0.00           D
ATOM   3923 D     CV B   1      13.934  69.100  73.197  0.00  0.00           D
ATOM   3924 D     CV B   1      16.934  69.100  73.197  0.00  0.00           D
ATOM   3925 D     CV B   1      19.934  69.100  73.197  0.00  0.00           D
ATOM   3926 D     CV B   1      22.934  69.100  73.197  0.00  0.00           D
ATOM   3927 D     CV B   1      25.934  69.100  73.197  0.00  0.00           D
ATOM   3928 D     CV B   1      28.934  69.100  73.197  0.00  0.00           D
ATOM   3929 D     CV B   1      31.934  69.100  73.197  0.00  0.00           D
ATOM   3930 D     CV B   1      34.934  69.100  73.197  0.00  0.00           D
ATOM   3931 D     CV B   1      37.934  69.100  73.197  0.00  0.00           D
ATOM   3932 D     CV B   1       4.934  72.100  73.197  0.00  0.00           D
ATOM   3933 D     CV B   1       7.934  72.100  73.197  0.00  0.00           D
ATOM   3934 D     CV B   1      10.934  72.100  73.197  0.00  0.00           D
ATOM   3935 D     CV B   1      13.934  72.100  73.197  0.00  0.00           D
ATOM   3936 D     CV B   1      16.934  72.100  73.197  0.00  0.00           D
ATOM   3937 D     CV B   1      19.934  72.100  73.197  0.00  0.00           D
ATOM   3938 D     CV B   1      22.934  72.100  73.197  0.00  0.00           D
ATOM   3939 D     CV B   1      25.934  72.100  73.197  0.00  0.00           D
ATOM   3940 D     CV B   1      28.934  72.100  73.197  0.00  0.00           D
ATOM   3941 D     CV B   1       4.934  75.100  73.197  0.00  0.00           D
ATOM   3942 D     CV B   1       7.934  75.100  73.197  0.00  0.00           D
ATOM   3943 D     CV B   1      10.934  75.100  73.197  0.00  0.00           D
ATOM   3944 D     CV B   1      13.934  75.100  73.197  0.00  0.00           D
ATOM   3945 D     CV B   1      16.934  75.100  73.197  0.00  0.00           D
ATOM   3946 D     CV B   1      19.934  75.100  73.197  0.00  0.00           D
ATOM   3947 D     CV B   1      22.934  75.100  73.197  0.00  0.00           D
ATOM   3948 D     CV B   1      25.934  75.100  73.197  0.00  0.00           D
ATOM   3949 D     CV B   1       4.934  78.100  73.197  0.00  0.00           D
ATOM   3950 D     CV B   1       7.934  78.100  73.197  0.00  0.00           D
ATOM   3951 D     CV B   1      10.934  78.100  73.197  0.00  0.00           D
ATOM   3952 D     CV B   1      13.934  78.100  73.197  0.00  0.00           D
ATOM   3953 D     CV B   1      16.934  78.100  73.197  0.00  0.00           D
ATOM   3954 D     CV B   1      19.934  78.100  73.197  0.00  0.00           D
ATOM   3955 D     CV B   1      22.934  78.100  73.197  0.00  0.00           D
ATOM   3956 D     CV B   1      25.934  78.100  73.197  0.00  0.00           D
ATOM   3957 D     CV B   1      22.934  81.100  73.197  0.00  0.00           D
ATOM   3958 D     CV B   1      25.934  81.100  73.197  0.00  0.00           D
ATOM   3959 D     CV B   1      16.934  36.100  76.197  0.00  0.00           D
ATOM   3960 D     CV B   1      10.934  39.100  76.197  0.00  0.00           D
ATOM   3961 D     CV B   1      13.934  39.100  76.197  0.00  0.00           D
ATOM   3962 D     CV B   1      16.934  39.100  76.197  0.00  0.00           D
ATOM   3963 D     CV B   1      19.934  39.100  76.197  0.00  0.00           D
ATOM   3964 D     CV B   1      22.934  39.100  76.197  0.00  0.00           D
ATOM   3965 D     CV B   1       4.934  42.100  76.197  0.00  0.00           D
ATOM   3966 D     CV B   1       7.934  42.100  76.197  0.00  0.00           D
ATOM   3967 D     CV B   1      10.934  42.100  76.197  0.00  0.00           D
ATOM   3968 D     CV B   1      13.934  42.100  76.197  0.00  0.00           D
ATOM   3969 D     CV B   1      16.934  42.100  76.197  0.00  0.00           D
ATOM   3970 D     CV B   1      19.934  42.100  76.197  0.00  0.00           D
ATOM   3971 D     CV B   1      22.934  42.100  76.197  0.00  0.00           D
ATOM   3972 D     CV B   1      25.934  42.100  76.197  0.00  0.00           D
ATOM   3973 D     CV B   1      28.934  42.100  76.197  0.00  0.00           D
ATOM   3974 D     CV B   1       4.934  45.100  76.197  0.00  0.00           D
ATOM   3975 D     CV B   1       7.934  45.100  76.197  0.00  0.00           D
ATOM   3976 D     CV B   1      10.934  45.100  76.197  0.00  0.00           D
ATOM   3977 D     CV B   1      13.934  45.100  76.197  0.00  0.00           D
ATOM   3978 D     CV B   1      16.934  45.100  76.197  0.00  0.00           D
ATOM   3979 D     CV B   1      19.934  45.100  76.197  0.00  0.00           D
ATOM   3980 D     CV B   1      22.934  45.100  76.197  0.00  0.00           D
ATOM   3981 D     CV B   1      25.934  45.100  76.197  0.00  0.00           D
ATOM   3982 D     CV B   1      28.934  45.100  76.197  0.00  0.00           D
ATOM   3983 D     CV B   1      31.934  45.100  76.197  0.00  0.00           D
ATOM   3984 D     CV B   1       1.934  48.100  76.197  0.00  0.00           D
ATOM   3985 D     CV B   1       4.934  48.100  76.197  0.00  0.00           D
ATOM   3986 D     CV B   1       7.934  48.100  76.197  0.00  0.00           D
ATOM   3987 D     CV B   1      10.934  48.100  76.197  0.00  0.00           D
ATOM   3988 D     CV B   1      13.934  48.100  76.197  0.00  0.00           D
ATOM   3989 D     CV B   1      16.934  48.100  76.197  0.00  0.00           D
ATOM   3990 D     CV B   1      19.934  48.100  76.197  0.00  0.00           D
ATOM   3991 D     CV B   1      22.934  48.100  76.197  0.00  0.00           D
ATOM   3992 D     CV B   1      25.934  48.100  76.197  0.00  0.00           D
ATOM   3993 D     CV B   1      28.934  48.100  76.197  0.00  0.00           D
ATOM   3994 D     CV B   1      31.934  48.100  76.197  0.00  0.00           D
ATOM   3995 D     CV B   1      -1.066  51.100  76.197  0.00  0.00           D
ATOM   3996 D     CV B   1       1.934  51.100  76.197  0.00  0.00           D
ATOM   3997 D     CV B   1       4.934  51.100  76.197  0.00  0.00           D
ATOM   3998 D     CV B   1       7.934  51.100  76.197  0.00  0.00           D
ATOM   3999 D     CV B   1      10.934  51.100  76.197  0.00  0.00           D
ATOM   4000 D     CV B   1      13.934  51.100  76.197  0.00  0.00           D
ATOM   4001 D     CV B   1      16.934  51.100  76.197  0.00  0.00           D
ATOM   4002 D     CV B   1      19.934  51.100  76.197  0.00  0.00           D
ATOM   4003 D     CV B   1      22.934  51.100  76.197  0.00  0.00           D
ATOM   4004 D     CV B   1      25.934  51.100  76.197  0.00  0.00           D
ATOM   4005 D     CV B   1      28.934  51.100  76.197  0.00  0.00           D
ATOM   4006 D     CV B   1      31.934  51.100  76.197  0.00  0.00           D
ATOM   4007 D     CV B   1      34.934  51.100  76.197  0.00  0.00           D
ATOM   4008 D     CV B   1      -1.066  54.100  76.197  0.00  0.00           D
ATOM   4009 D     CV B   1       1.934  54.100  76.197  0.00  0.00           D
ATOM   4010 D     CV B   1       4.934  54.100  76.197  0.00  0.00           D
ATOM   4011 D     CV B   1       7.934  54.100  76.197  0.00  0.00           D
ATOM   4012 D     CV B   1      10.934  54.100  76.197  0.00  0.00           D
ATOM   4013 D     CV B   1      13.934  54.100  76.197  0.00  0.00           D
ATOM   4014 D     CV B   1      16.934  54.100  76.197  0.00  0.00           D
ATOM   4015 D     CV B   1      19.934  54.100  76.197  0.00  0.00           D
ATOM   4016 D     CV B   1      22.934  54.100  76.197  0.00  0.00           D
ATOM   4017 D     CV B   1      25.934  54.100  76.197  0.00  0.00           D
ATOM   4018 D     CV B   1      28.934  54.100  76.197  0.00  0.00           D
ATOM   4019 D     CV B   1      31.934  54.100  76.197  0.00  0.00           D
ATOM   4020 D     CV B   1      34.934  54.100  76.197  0.00  0.00           D
ATOM   4021 D     CV B   1      -1.066  57.100  76.197  0.00  0.00           D
ATOM   4022 D     CV B   1       1.934  57.100  76.197  0.00  0.00           D
ATOM   4023 D     CV B   1       4.934  57.100  76.197  0.00  0.00           D
ATOM   4024 D     CV B   1       7.934  57.100  76.197  0.00  0.00           D
ATOM   4025 D     CV B   1      10.934  57.100  76.197  0.00  0.00           D
ATOM   4026 D     CV B   1      13.934  57.100  76.197  0.00  0.00           D
ATOM   4027 D     CV B   1      16.934  57.100  76.197  0.00  0.00           D
ATOM   4028 D     CV B   1      19.934  57.100  76.197  0.00  0.00           D
ATOM   4029 D     CV B   1      22.934  57.100  76.197  0.00  0.00           D
ATOM   4030 D     CV B   1      25.934  57.100  76.197  0.00  0.00           D
ATOM   4031 D     CV B   1      28.934  57.100  76.197  0.00  0.00           D
ATOM   4032 D     CV B   1      31.934  57.100  76.197  0.00  0.00           D
ATOM   4033 D     CV B   1      34.934  57.100  76.197  0.00  0.00           D
ATOM   4034 D     CV B   1      -1.066  60.100  76.197  0.00  0.00           D
ATOM   4035 D     CV B   1       1.934  60.100  76.197  0.00  0.00           D
ATOM   4036 D     CV B   1       4.934  60.100  76.197  0.00  0.00           D
ATOM   4037 D     CV B   1       7.934  60.100  76.197  0.00  0.00           D
ATOM   4038 D     CV B   1      10.934  60.100  76.197  0.00  0.00           D
ATOM   4039 D     CV B   1      13.934  60.100  76.197  0.00  0.00           D
ATOM   4040 D     CV B   1      16.934  60.100  76.197  0.00  0.00           D
ATOM   4041 D     CV B   1      19.934  60.100  76.197  0.00  0.00           D
ATOM   4042 D     CV B   1      22.934  60.100  76.197  0.00  0.00           D
ATOM   4043 D     CV B   1      25.934  60.100  76.197  0.00  0.00           D
ATOM   4044 D     CV B   1      28.934  60.100  76.197  0.00  0.00           D
ATOM   4045 D     CV B   1      31.934  60.100  76.197  0.00  0.00           D
ATOM   4046 D     CV B   1      34.934  60.100  76.197  0.00  0.00           D
ATOM   4047 D     CV B   1      -1.066  63.100  76.197  0.00  0.00           D
ATOM   4048 D     CV B   1       1.934  63.100  76.197  0.00  0.00           D
ATOM   4049 D     CV B   1       4.934  63.100  76.197  0.00  0.00           D
ATOM   4050 D     CV B   1       7.934  63.100  76.197  0.00  0.00           D
ATOM   4051 D     CV B   1      10.934  63.100  76.197  0.00  0.00           D
ATOM   4052 D     CV B   1      13.934  63.100  76.197  0.00  0.00           D
ATOM   4053 D     CV B   1      16.934  63.100  76.197  0.00  0.00           D
ATOM   4054 D     CV B   1      19.934  63.100  76.197  0.00  0.00           D
ATOM   4055 D     CV B   1      22.934  63.100  76.197  0.00  0.00           D
ATOM   4056 D     CV B   1      25.934  63.100  76.197  0.00  0.00           D
ATOM   4057 D     CV B   1      28.934  63.100  76.197  0.00  0.00           D
ATOM   4058 D     CV B   1      31.934  63.100  76.197  0.00  0.00           D
ATOM   4059 D     CV B   1      34.934  63.100  76.197  0.00  0.00           D
ATOM   4060 D     CV B   1       1.934  66.100  76.197  0.00  0.00           D
ATOM   4061 D     CV B   1       4.934  66.100  76.197  0.00  0.00           D
ATOM   4062 D     CV B   1       7.934  66.100  76.197  0.00  0.00           D
ATOM   4063 D     CV B   1      10.934  66.100  76.197  0.00  0.00           D
ATOM   4064 D     CV B   1      13.934  66.100  76.197  0.00  0.00           D
ATOM   4065 D     CV B   1      16.934  66.100  76.197  0.00  0.00           D
ATOM   4066 D     CV B   1      19.934  66.100  76.197  0.00  0.00           D
ATOM   4067 D     CV B   1      22.934  66.100  76.197  0.00  0.00           D
ATOM   4068 D     CV B   1      25.934  66.100  76.197  0.00  0.00           D
ATOM   4069 D     CV B   1      28.934  66.100  76.197  0.00  0.00           D
ATOM   4070 D     CV B   1      31.934  66.100  76.197  0.00  0.00           D
ATOM   4071 D     CV B   1       1.934  69.100  76.197  0.00  0.00           D
ATOM   4072 D     CV B   1       4.934  69.100  76.197  0.00  0.00           D
ATOM   4073 D     CV B   1       7.934  69.100  76.197  0.00  0.00           D
ATOM   4074 D     CV B   1      10.934  69.100  76.197  0.00  0.00           D
ATOM   4075 D     CV B   1      13.934  69.100  76.197  0.00  0.00           D
ATOM   4076 D     CV B   1      16.934  69.100  76.197  0.00  0.00           D
ATOM   4077 D     CV B   1      19.934  69.100  76.197  0.00  0.00           D
ATOM   4078 D     CV B   1      22.934  69.100  76.197  0.00  0.00           D
ATOM   4079 D     CV B   1      25.934  69.100  76.197  0.00  0.00           D
ATOM   4080 D     CV B   1      28.934  69.100  76.197  0.00  0.00           D
ATOM   4081 D     CV B   1       4.934  72.100  76.197  0.00  0.00           D
ATOM   4082 D     CV B   1       7.934  72.100  76.197  0.00  0.00           D
ATOM   4083 D     CV B   1      10.934  72.100  76.197  0.00  0.00           D
ATOM   4084 D     CV B   1      13.934  72.100  76.197  0.00  0.00           D
ATOM   4085 D     CV B   1      16.934  72.100  76.197  0.00  0.00           D
ATOM   4086 D     CV B   1      19.934  72.100  76.197  0.00  0.00           D
ATOM   4087 D     CV B   1      22.934  72.100  76.197  0.00  0.00           D
ATOM   4088 D     CV B   1      25.934  72.100  76.197  0.00  0.00           D
ATOM   4089 D     CV B   1      28.934  72.100  76.197  0.00  0.00           D
ATOM   4090 D     CV B   1      10.934  75.100  76.197  0.00  0.00           D
ATOM   4091 D     CV B   1      13.934  75.100  76.197  0.00  0.00           D
ATOM   4092 D     CV B   1      16.934  75.100  76.197  0.00  0.00           D
ATOM   4093 D     CV B   1      19.934  75.100  76.197  0.00  0.00           D
ATOM   4094 D     CV B   1      22.934  75.100  76.197  0.00  0.00           D
ATOM   4095 D     CV B   1      16.934  78.100  76.197  0.00  0.00           D
ATOM   4096 D     CV B   1       4.934  42.100  79.197  0.00  0.00           D
ATOM   4097 D     CV B   1       7.934  42.100  79.197  0.00  0.00           D
ATOM   4098 D     CV B   1      10.934  42.100  79.197  0.00  0.00           D
ATOM   4099 D     CV B   1      13.934  42.100  79.197  0.00  0.00           D
ATOM   4100 D     CV B   1      16.934  42.100  79.197  0.00  0.00           D
ATOM   4101 D     CV B   1      19.934  42.100  79.197  0.00  0.00           D
ATOM   4102 D     CV B   1       4.934  45.100  79.197  0.00  0.00           D
ATOM   4103 D     CV B   1       7.934  45.100  79.197  0.00  0.00           D
ATOM   4104 D     CV B   1      10.934  45.100  79.197  0.00  0.00           D
ATOM   4105 D     CV B   1      13.934  45.100  79.197  0.00  0.00           D
ATOM   4106 D     CV B   1      16.934  45.100  79.197  0.00  0.00           D
ATOM   4107 D     CV B   1      19.934  45.100  79.197  0.00  0.00           D
ATOM   4108 D     CV B   1      22.934  45.100  79.197  0.00  0.00           D
ATOM   4109 D     CV B   1      25.934  45.100  79.197  0.00  0.00           D
ATOM   4110 D     CV B   1      28.934  45.100  79.197  0.00  0.00           D
ATOM   4111 D     CV B   1      31.934  45.100  79.197  0.00  0.00           D
ATOM   4112 D     CV B   1       4.934  48.100  79.197  0.00  0.00           D
ATOM   4113 D     CV B   1       7.934  48.100  79.197  0.00  0.00           D
ATOM   4114 D     CV B   1      10.934  48.100  79.197  0.00  0.00           D
ATOM   4115 D     CV B   1      13.934  48.100  79.197  0.00  0.00           D
ATOM   4116 D     CV B   1      16.934  48.100  79.197  0.00  0.00           D
ATOM   4117 D     CV B   1      19.934  48.100  79.197  0.00  0.00           D
ATOM   4118 D     CV B   1      22.934  48.100  79.197  0.00  0.00           D
ATOM   4119 D     CV B   1      25.934  48.100  79.197  0.00  0.00           D
ATOM   4120 D     CV B   1      28.934  48.100  79.197  0.00  0.00           D
ATOM   4121 D     CV B   1      31.934  48.100  79.197  0.00  0.00           D
ATOM   4122 D     CV B   1       1.934  51.100  79.197  0.00  0.00           D
ATOM   4123 D     CV B   1       4.934  51.100  79.197  0.00  0.00           D
ATOM   4124 D     CV B   1       7.934  51.100  79.197  0.00  0.00           D
ATOM   4125 D     CV B   1      10.934  51.100  79.197  0.00  0.00           D
ATOM   4126 D     CV B   1      13.934  51.100  79.197  0.00  0.00           D
ATOM   4127 D     CV B   1      16.934  51.100  79.197  0.00  0.00           D
ATOM   4128 D     CV B   1      19.934  51.100  79.197  0.00  0.00           D
ATOM   4129 D     CV B   1      22.934  51.100  79.197  0.00  0.00           D
ATOM   4130 D     CV B   1      25.934  51.100  79.197  0.00  0.00           D
ATOM   4131 D     CV B   1      28.934  51.100  79.197  0.00  0.00           D
ATOM   4132 D     CV B   1      31.934  51.100  79.197  0.00  0.00           D
ATOM   4133 D     CV B   1       1.934  54.100  79.197  0.00  0.00           D
ATOM   4134 D     CV B   1       4.934  54.100  79.197  0.00  0.00           D
ATOM   4135 D     CV B   1       7.934  54.100  79.197  0.00  0.00           D
ATOM   4136 D     CV B   1      10.934  54.100  79.197  0.00  0.00           D
ATOM   4137 D     CV B   1      13.934  54.100  79.197  0.00  0.00           D
ATOM   4138 D     CV B   1      16.934  54.100  79.197  0.00  0.00           D
ATOM   4139 D     CV B   1      19.934  54.100  79.197  0.00  0.00           D
ATOM   4140 D     CV B   1      22.934  54.100  79.197  0.00  0.00           D
ATOM   4141 D     CV B   1      25.934  54.100  79.197  0.00  0.00           D
ATOM   4142 D     CV B   1      28.934  54.100  79.197  0.00  0.00           D
ATOM   4143 D     CV B   1      31.934  54.100  79.197  0.00  0.00           D
ATOM   4144 D     CV B   1       1.934  57.100  79.197  0.00  0.00           D
ATOM   4145 D     CV B   1       4.934  57.100  79.197  0.00  0.00           D
ATOM   4146 D     CV B   1       7.934  57.100  79.197  0.00  0.00           D
ATOM   4147 D     CV B   1      10.934  57.100  79.197  0.00  0.00           D
ATOM   4148 D     CV B   1      13.934  57.100  79.197  0.00  0.00           D
ATOM   4149 D     CV B   1      16.934  57.100  79.197  0.00  0.00           D
ATOM   4150 D     CV B   1      19.934  57.100  79.197  0.00  0.00           D
ATOM   4151 D     CV B   1      22.934  57.100  79.197  0.00  0.00           D
ATOM   4152 D     CV B   1      25.934  57.100  79.197  0.00  0.00           D
ATOM   4153 D     CV B   1      28.934  57.100  79.197  0.00  0.00           D
ATOM   4154 D     CV B   1      31.934  57.100  79.197  0.00  0.00           D
ATOM   4155 D     CV B   1       1.934  60.100  79.197  0.00  0.00           D
ATOM   4156 D     CV B   1       4.934  60.100  79.197  0.00  0.00           D
ATOM   4157 D     CV B   1       7.934  60.100  79.197  0.00  0.00           D
ATOM   4158 D     CV B   1      10.934  60.100  79.197  0.00  0.00           D
ATOM   4159 D     CV B   1      13.934  60.100  79.197  0.00  0.00           D
ATOM   4160 D     CV B   1      16.934  60.100  79.197  0.00  0.00           D
ATOM   4161 D     CV B   1      19.934  60.100  79.197  0.00  0.00           D
ATOM   4162 D     CV B   1      22.934  60.100  79.197  0.00  0.00           D
ATOM   4163 D     CV B   1      25.934  60.100  79.197  0.00  0.00           D
ATOM   4164 D     CV B   1      28.934  60.100  79.197  0.00  0.00           D
ATOM   4165 D     CV B   1      31.934  60.100  79.197  0.00  0.00           D
ATOM   4166 D     CV B   1       1.934  63.100  79.197  0.00  0.00           D
ATOM   4167 D     CV B   1       4.934  63.100  79.197  0.00  0.00           D
ATOM   4168 D     CV B   1       7.934  63.100  79.197  0.00  0.00           D
ATOM   4169 D     CV B   1      10.934  63.100  79.197  0.00  0.00           D
ATOM   4170 D     CV B   1      13.934  63.100  79.197  0.00  0.00           D
ATOM   4171 D     CV B   1      16.934  63.100  79.197  0.00  0.00           D
ATOM   4172 D     CV B   1      19.934  63.100  79.197  0.00  0.00           D
ATOM   4173 D     CV B   1      22.934  63.100  79.197  0.00  0.00           D
ATOM   4174 D     CV B   1      25.934  63.100  79.197  0.00  0.00           D
ATOM   4175 D     CV B   1      28.934  63.100  79.197  0.00  0.00           D
ATOM   4176 D     CV B   1      31.934  63.100  79.197  0.00  0.00           D
ATOM   4177 D     CV B   1       1.934  66.100  79.197  0.00  0.00           D
ATOM   4178 D     CV B   1       4.934  66.100  79.197  0.00  0.00           D
ATOM   4179 D     CV B   1       7.934  66.100  79.197  0.00  0.00           D
ATOM   4180 D     CV B   1      10.934  66.100  79.197  0.00  0.00           D
ATOM   4181 D     CV B   1      13.934  66.100  79.197  0.00  0.00           D
ATOM   4182 D     CV B   1      16.934  66.100  79.197  0.00  0.00           D
ATOM   4183 D     CV B   1      19.934  66.100  79.197  0.00  0.00           D
ATOM   4184 D     CV B   1      22.934  66.100  79.197  0.00  0.00           D
ATOM   4185 D     CV B   1      25.934  66.100  79.197  0.00  0.00           D
ATOM   4186 D     CV B   1      28.934  66.100  79.197  0.00  0.00           D
ATOM   4187 D     CV B   1       1.934  69.100  79.197  0.00  0.00           D
ATOM   4188 D     CV B   1       4.934  69.100  79.197  0.00  0.00           D
ATOM   4189 D     CV B   1       7.934  69.100  79.197  0.00  0.00           D
ATOM   4190 D     CV B   1      10.934  69.100  79.197  0.00  0.00           D
ATOM   4191 D     CV B   1      13.934  69.100  79.197  0.00  0.00           D
ATOM   4192 D     CV B   1      16.934  69.100  79.197  0.00  0.00           D
ATOM   4193 D     CV B   1      19.934  69.100  79.197  0.00  0.00           D
ATOM   4194 D     CV B   1      22.934  69.100  79.197  0.00  0.00           D
ATOM   4195 D     CV B   1      25.934  69.100  79.197  0.00  0.00           D
ATOM   4196 D     CV B   1      28.934  69.100  79.197  0.00  0.00           D
ATOM   4197 D     CV B   1      13.934  72.100  79.197  0.00  0.00           D
ATOM   4198 D     CV B   1      16.934  72.100  79.197  0.00  0.00           D
ATOM   4199 D     CV B   1      19.934  72.100  79.197  0.00  0.00           D
ATOM   4200 D     CV B   1      22.934  72.100  79.197  0.00  0.00           D
ATOM   4201 D     CV B   1      25.934  72.100  79.197  0.00  0.00           D
ATOM   4202 D     CV B   1      28.934  72.100  79.197  0.00  0.00           D
ATOM   4203 D     CV B   1       4.934  42.100  82.197  0.00  0.00           D
ATOM   4204 D     CV B   1      16.934  42.100  82.197  0.00  0.00           D
ATOM   4205 D     CV B   1       4.934  45.100  82.197  0.00  0.00           D
ATOM   4206 D     CV B   1       7.934  45.100  82.197  0.00  0.00           D
ATOM   4207 D     CV B   1      13.934  45.100  82.197  0.00  0.00           D
ATOM   4208 D     CV B   1      16.934  45.100  82.197  0.00  0.00           D
ATOM   4209 D     CV B   1      19.934  45.100  82.197  0.00  0.00           D
ATOM   4210 D     CV B   1      28.934  45.100  82.197  0.00  0.00           D
ATOM   4211 D     CV B   1      31.934  45.100  82.197  0.00  0.00           D
ATOM   4212 D     CV B   1       7.934  48.100  82.197  0.00  0.00           D
ATOM   4213 D     CV B   1      10.934  48.100  82.197  0.00  0.00           D
ATOM   4214 D     CV B   1      13.934  48.100  82.197  0.00  0.00           D
ATOM   4215 D     CV B   1      16.934  48.100  82.197  0.00  0.00           D
ATOM   4216 D     CV B   1      19.934  48.100  82.197  0.00  0.00           D
ATOM   4217 D     CV B   1      28.934  48.100  82.197  0.00  0.00           D
ATOM   4218 D     CV B   1       4.934  51.100  82.197  0.00  0.00           D
ATOM   4219 D     CV B   1       7.934  51.100  82.197  0.00  0.00           D
ATOM   4220 D     CV B   1      10.934  51.100  82.197  0.00  0.00           D
ATOM   4221 D     CV B   1      13.934  51.100  82.197  0.00  0.00           D
ATOM   4222 D     CV B   1      16.934  51.100  82.197  0.00  0.00           D
ATOM   4223 D     CV B   1      19.934  51.100  82.197  0.00  0.00           D
ATOM   4224 D     CV B   1      22.934  51.100  82.197  0.00  0.00           D
ATOM   4225 D     CV B   1      25.934  51.100  82.197  0.00  0.00           D
ATOM   4226 D     CV B   1       1.934  54.100  82.197  0.00  0.00           D
ATOM   4227 D     CV B   1       4.934  54.100  82.197  0.00  0.00           D
ATOM   4228 D     CV B   1       7.934  54.100  82.197  0.00  0.00           D
ATOM   4229 D     CV B   1      10.934  54.100  82.197  0.00  0.00           D
ATOM   4230 D     CV B   1      13.934  54.100  82.197  0.00  0.00           D
ATOM   4231 D     CV B   1      16.934  54.100  82.197  0.00  0.00           D
ATOM   4232 D     CV B   1      19.934  54.100  82.197  0.00  0.00           D
ATOM   4233 D     CV B   1      22.934  54.100  82.197  0.00  0.00           D
ATOM   4234 D     CV B   1      25.934  54.100  82.197  0.00  0.00           D
ATOM   4235 D     CV B   1      28.934  54.100  82.197  0.00  0.00           D
ATOM   4236 D     CV B   1       1.934  57.100  82.197  0.00  0.00           D
ATOM   4237 D     CV B   1       4.934  57.100  82.197  0.00  0.00           D
ATOM   4238 D     CV B   1       7.934  57.100  82.197  0.00  0.00           D
ATOM   4239 D     CV B   1      10.934  57.100  82.197  0.00  0.00           D
ATOM   4240 D     CV B   1      13.934  57.100  82.197  0.00  0.00           D
ATOM   4241 D     CV B   1      16.934  57.100  82.197  0.00  0.00           D
ATOM   4242 D     CV B   1      19.934  57.100  82.197  0.00  0.00           D
ATOM   4243 D     CV B   1      22.934  57.100  82.197  0.00  0.00           D
ATOM   4244 D     CV B   1      25.934  57.100  82.197  0.00  0.00           D
ATOM   4245 D     CV B   1      28.934  57.100  82.197  0.00  0.00           D
ATOM   4246 D     CV B   1      31.934  57.100  82.197  0.00  0.00           D
ATOM   4247 D     CV B   1       4.934  60.100  82.197  0.00  0.00           D
ATOM   4248 D     CV B   1       7.934  60.100  82.197  0.00  0.00           D
ATOM   4249 D     CV B   1      10.934  60.100  82.197  0.00  0.00           D
ATOM   4250 D     CV B   1      13.934  60.100  82.197  0.00  0.00           D
ATOM   4251 D     CV B   1      16.934  60.100  82.197  0.00  0.00           D
ATOM   4252 D     CV B   1      19.934  60.100  82.197  0.00  0.00           D
ATOM   4253 D     CV B   1      22.934  60.100  82.197  0.00  0.00           D
ATOM   4254 D     CV B   1      25.934  60.100  82.197  0.00  0.00           D
ATOM   4255 D     CV B   1      28.934  60.100  82.197  0.00  0.00           D
ATOM   4256 D     CV B   1      31.934  60.100  82.197  0.00  0.00           D
ATOM   4257 D     CV B   1       7.934  63.100  82.197  0.00  0.00           D
ATOM   4258 D     CV B   1      10.934  63.100  82.197  0.00  0.00           D
ATOM   4259 D     CV B   1      13.934  63.100  82.197  0.00  0.00           D
ATOM   4260 D     CV B   1      16.934  63.100  82.197  0.00  0.00           D
ATOM   4261 D     CV B   1      19.934  63.100  82.197  0.00  0.00           D
ATOM   4262 D     CV B   1      22.934  63.100  82.197  0.00  0.00           D
ATOM   4263 D     CV B   1      25.934  63.100  82.197  0.00  0.00           D
ATOM   4264 D     CV B   1      28.934  63.100  82.197  0.00  0.00           D
ATOM   4265 D     CV B   1       4.934  66.100  82.197  0.00  0.00           D
ATOM   4266 D     CV B   1      13.934  66.100  82.197  0.00  0.00           D
ATOM   4267 D     CV B   1      16.934  66.100  82.197  0.00  0.00           D
ATOM   4268 D     CV B   1      19.934  66.100  82.197  0.00  0.00           D
ATOM   4269 D     CV B   1      22.934  66.100  82.197  0.00  0.00           D
ATOM   4270 D     CV B   1      25.934  66.100  82.197  0.00  0.00           D
ATOM   4271 D     CV B   1       1.934  69.100  82.197  0.00  0.00           D
ATOM   4272 D     CV B   1       4.934  69.100  82.197  0.00  0.00           D
ATOM   4273 D     CV B   1      13.934  69.100  82.197  0.00  0.00           D
ATOM   4274 D     CV B   1      16.934  69.100  82.197  0.00  0.00           D
ATOM   4275 D     CV B   1      19.934  69.100  82.197  0.00  0.00           D
ATOM   4276 D     CV B   1      25.934  69.100  82.197  0.00  0.00           D
ATOM   4277 D     CV B   1      28.934  69.100  82.197  0.00  0.00           D
ATOM   4278 D     CV B   1      16.934  72.100  82.197  0.00  0.00           D
ATOM   4279 D     CV B   1      28.934  72.100  82.197  0.00  0.00           D
ATOM   4280 D     CV B   1      16.934  42.100  85.197  0.00  0.00           D
ATOM   4281 D     CV B   1      19.934  42.100  85.197  0.00  0.00           D
ATOM   4282 D     CV B   1      16.934  45.100  85.197  0.00  0.00           D
ATOM   4283 D     CV B   1      19.934  45.100  85.197  0.00  0.00           D
ATOM   4284 D     CV B   1       1.934  54.100  85.197  0.00  0.00           D
ATOM   4285 D     CV B   1       4.934  54.100  85.197  0.00  0.00           D
ATOM   4286 D     CV B   1      13.934  54.100  85.197  0.00  0.00           D
ATOM   4287 D     CV B   1      16.934  54.100  85.197  0.00  0.00           D
ATOM   4288 D     CV B   1      19.934  54.100  85.197  0.00  0.00           D
ATOM   4289 D     CV B   1       1.934  57.100  85.197  0.00  0.00           D
ATOM   4290 D     CV B   1       4.934  57.100  85.197  0.00  0.00           D
ATOM   4291 D     CV B   1      13.934  57.100  85.197  0.00  0.00           D
ATOM   4292 D     CV B   1      16.934  57.100  85.197  0.00  0.00           D
ATOM   4293 D     CV B   1      19.934  57.100  85.197  0.00  0.00           D
ATOM   4294 D     CV B   1      28.934  57.100  85.197  0.00  0.00           D
ATOM   4295 D     CV B   1      31.934  57.100  85.197  0.00  0.00           D
ATOM   4296 D     CV B   1      13.934  60.100  85.197  0.00  0.00           D
ATOM   4297 D     CV B   1      16.934  60.100  85.197  0.00  0.00           D
ATOM   4298 D     CV B   1      19.934  60.100  85.197  0.00  0.00           D
ATOM   4299 D     CV B   1      28.934  60.100  85.197  0.00  0.00           D
ATOM   4300 D     CV B   1      31.934  60.100  85.197  0.00  0.00           D
ATOM   4301 D     CV B   1      13.934  69.100  85.197  0.00  0.00           D
ATOM   4302 D     CV B   1      16.934  69.100  85.197  0.00  0.00           D
ATOM   4303 D     CV B   1      13.934  72.100  85.197  0.00  0.00           D
ATOM   4304 D     CV B   1      16.934  72.100  85.197  0.00  0.00           D
ATOM   4305 D     CV B   1      16.934  57.100  88.197  0.00  0.00           D
