# Supplementary material for: CageCavityCalc (C3): A Computational Tool for Calculating and Visualizing Cavities in Molecular Cages
Source: J Chem Inf Model. 2024 Jul 9;64(14):5604–16. doi: 10.1021/acs.jcim.4c00355 (PMC11267575; doi:10.1021/acs.jcim.4c00355)
Supplement: Supplementary file 2 — ci4c00355_si_002.zip [file ci4c00355_si_002.zip › CageCavityCalc-v.1.0.5/CageCavityCalc/examples/13_cages_review/646911.pdb]

HEADER
REMARK Spartan'20 exported M0001
HETATM    1  Pd  UNK  0001      12.593  54.149  28.893
HETATM    2  Pd  UNK  0001       5.407  43.361  25.478
HETATM    3  Pd  UNK  0001      16.808  41.925  30.971
HETATM    4  Pd  UNK  0001      19.372  54.240  14.183
HETATM    5  Pd  UNK  0001      11.301  44.914  10.969
HETATM    6  Pd  UNK  0001      23.323  42.424  16.591
HETATM    7  N   UNK  0001      12.194  52.147  28.879
HETATM    8  N   UNK  0001       6.900  44.297  26.471
HETATM    9  N   UNK  0001      15.267  43.221  30.700
HETATM   10  N   UNK  0001      11.209  45.302  28.716
HETATM   11  N   UNK  0001      12.525  47.190  29.298
HETATM   12  N   UNK  0001      10.388  47.489  28.279
HETATM   13  C   UNK  0001      13.108  51.303  29.385
HETATM   14  H   UNK  0001      13.907  51.655  29.760
HETATM   15  C   UNK  0001      12.914  49.939  29.375
HETATM   16  H   UNK  0001      13.576  49.359  29.730
HETATM   17  C   UNK  0001      10.798  50.299  28.329
HETATM   18  H   UNK  0001       9.985  49.972  27.959
HETATM   19  C   UNK  0001      11.053  51.653  28.365
HETATM   20  H   UNK  0001      10.407  52.255  28.018
HETATM   21  C   UNK  0001      11.746  49.416  28.842
HETATM   22  C   UNK  0001       6.955  45.635  26.580
HETATM   23  H   UNK  0001       6.238  46.154  26.236
HETATM   24  C   UNK  0001       8.026  46.281  27.178
HETATM   25  H   UNK  0001       8.038  47.229  27.238
HETATM   26  C   UNK  0001       9.069  45.536  27.683
HETATM   27  C   UNK  0001       8.988  44.138  27.603
HETATM   28  H   UNK  0001       9.676  43.592  27.964
HETATM   29  C   UNK  0001       7.895  43.567  26.993
HETATM   30  H   UNK  0001       7.844  42.620  26.942
HETATM   31  C   UNK  0001      14.107  42.743  30.228
HETATM   32  H   UNK  0001      13.960  41.805  30.228
HETATM   33  C   UNK  0001      13.123  43.584  29.744
HETATM   34  H   UNK  0001      12.311  43.228  29.407
HETATM   35  C   UNK  0001      13.340  44.965  29.760
HETATM   36  C   UNK  0001      14.527  45.445  30.268
HETATM   37  H   UNK  0001      14.695  46.380  30.299
HETATM   38  C   UNK  0001      15.471  44.548  30.733
HETATM   39  H   UNK  0001      16.290  44.881  31.085
HETATM   40  C   UNK  0001      11.531  47.942  28.800
HETATM   41  C   UNK  0001      10.289  46.152  28.260
HETATM   42  C   UNK  0001      12.299  45.873  29.226
HETATM   43  N   UNK  0001      19.045  52.262  14.002
HETATM   44  N   UNK  0001      13.231  45.315  11.374
HETATM   45  N   UNK  0001      21.977  43.386  15.435
HETATM   46  N   UNK  0001      17.820  45.482  13.468
HETATM   47  N   UNK  0001      19.241  47.277  14.120
HETATM   48  N   UNK  0001      17.121  47.736  13.190
HETATM   49  C   UNK  0001      19.941  51.382  14.477
HETATM   50  H   UNK  0001      20.741  51.708  14.875
HETATM   51  C   UNK  0001      19.734  50.020  14.402
HETATM   52  H   UNK  0001      20.380  49.410  14.738
HETATM   53  C   UNK  0001      18.552  49.558  13.825
HETATM   54  C   UNK  0001      17.636  50.482  13.343
HETATM   55  H   UNK  0001      16.825  50.185  12.944
HETATM   56  C   UNK  0001      17.903  51.824  13.445
HETATM   57  H   UNK  0001      17.272  52.453  13.116
HETATM   58  C   UNK  0001      13.559  46.606  11.535
HETATM   59  H   UNK  0001      12.948  47.276  11.251
HETATM   60  C   UNK  0001      14.755  46.985  12.098
HETATM   61  H   UNK  0001      14.965  47.905  12.209
HETATM   62  C   UNK  0001      15.649  46.004  12.502
HETATM   63  C   UNK  0001      15.315  44.671  12.332
HETATM   64  H   UNK  0001      15.911  43.983  12.604
HETATM   65  C   UNK  0001      14.095  44.355  11.759
HETATM   66  H   UNK  0001      13.864  43.444  11.634
HETATM   67  C   UNK  0001      20.847  42.875  14.924
HETATM   68  H   UNK  0001      20.727  41.932  14.929
HETATM   69  C   UNK  0001      19.855  43.667  14.394
HETATM   70  H   UNK  0001      19.072  43.278  14.023
HETATM   71  C   UNK  0001      20.016  45.038  14.412
HETATM   72  C   UNK  0001      21.206  45.565  14.895
HETATM   73  H   UNK  0001      21.353  46.503  14.890
HETATM   74  C   UNK  0001      22.163  44.714  15.383
HETATM   75  H   UNK  0001      22.985  45.075  15.693
HETATM   76  C   UNK  0001      18.291  48.109  13.715
HETATM   77  C   UNK  0001      16.937  46.416  13.099
HETATM   78  C   UNK  0001      18.958  45.976  13.965
HETATM   79  N   UNK  0001      13.250  54.068  26.967
HETATM   80  N   UNK  0001      18.352  54.207  15.937
HETATM   81  N   UNK  0001      17.184  42.157  28.994
HETATM   82  N   UNK  0001      22.071  42.623  18.174
HETATM   83  N   UNK  0001       6.498  43.419  23.784
HETATM   84  N   UNK  0001      11.095  44.631  12.956
HETATM   85  C   UNK  0001      12.469  54.397  25.940
HETATM   86  H   UNK  0001      11.568  54.652  26.106
HETATM   87  C   UNK  0001      12.929  54.377  24.637
HETATM   88  H   UNK  0001      12.348  54.609  23.923
HETATM   89  C   UNK  0001      14.236  54.017  24.375
HETATM   90  C   UNK  0001      15.056  53.695  25.457
HETATM   91  H   UNK  0001      15.967  53.461  25.318
HETATM   92  C   UNK  0001      14.533  53.721  26.726
HETATM   93  H   UNK  0001      15.091  53.487  27.459
HETATM   94  C   UNK  0001      19.014  53.904  17.059
HETATM   95  H   UNK  0001      19.951  53.751  17.009
HETATM   96  C   UNK  0001      18.396  53.808  18.277
HETATM   97  H   UNK  0001      18.900  53.596  19.055
HETATM   98  C   UNK  0001      17.026  54.022  18.365
HETATM   99  C   UNK  0001      16.334  54.319  17.199
HETATM  100  H   UNK  0001      15.393  54.455  17.217
HETATM  101  C   UNK  0001      17.029  54.413  16.016
HETATM  102  H   UNK  0001      16.553  54.633  15.223
HETATM  103  C   UNK  0001      14.765  53.990  23.046
HETATM  104  C   UNK  0001      15.257  53.939  21.953
HETATM  105  C   UNK  0001      16.369  53.937  19.633
HETATM  106  C   UNK  0001      15.835  53.912  20.706
HETATM  107  C   UNK  0001      17.621  43.322  28.495
HETATM  108  H   UNK  0001      17.811  44.033  29.096
HETATM  109  C   UNK  0001      17.804  43.530  27.150
HETATM  110  H   UNK  0001      18.095  44.373  26.827
HETATM  111  C   UNK  0001      17.554  42.475  26.266
HETATM  112  C   UNK  0001      17.079  41.283  26.788
HETATM  113  H   UNK  0001      16.870  40.559  26.207
HETATM  114  C   UNK  0001      16.911  41.152  28.149
HETATM  115  H   UNK  0001      16.592  40.329  28.498
HETATM  116  C   UNK  0001      21.023  41.783  18.308
HETATM  117  H   UNK  0001      20.868  41.130  17.636
HETATM  118  C   UNK  0001      20.172  41.841  19.388
HETATM  119  H   UNK  0001      19.439  41.241  19.454
HETATM  120  C   UNK  0001      20.397  42.793  20.379
HETATM  121  C   UNK  0001      21.473  43.674  20.219
HETATM  122  H   UNK  0001      21.642  44.347  20.868
HETATM  123  C   UNK  0001      22.278  43.553  19.121
HETATM  124  H   UNK  0001      23.013  44.150  19.026
HETATM  125  C   UNK  0001      17.881  42.616  24.881
HETATM  126  C   UNK  0001      18.326  42.723  23.776
HETATM  127  C   UNK  0001      19.586  42.838  21.549
HETATM  128  C   UNK  0001      18.950  42.808  22.563
HETATM  129  C   UNK  0001       7.221  42.342  23.467
HETATM  130  H   UNK  0001       7.166  41.573  24.021
HETATM  131  C   UNK  0001       8.043  42.306  22.368
HETATM  132  H   UNK  0001       8.541  41.523  22.164
HETATM  133  C   UNK  0001       8.128  43.426  21.558
HETATM  134  C   UNK  0001       7.354  44.539  21.880
HETATM  135  H   UNK  0001       7.378  45.314  21.331
HETATM  136  C   UNK  0001       6.552  44.505  23.002
HETATM  137  H   UNK  0001       6.030  45.266  23.225
HETATM  138  C   UNK  0001      10.976  45.677  13.794
HETATM  139  H   UNK  0001      10.962  46.556  13.432
HETATM  140  C   UNK  0001      10.871  45.519  15.153
HETATM  141  H   UNK  0001      10.782  46.275  15.720
HETATM  142  C   UNK  0001      10.900  44.230  15.693
HETATM  143  C   UNK  0001      11.068  43.157  14.814
HETATM  144  H   UNK  0001      11.122  42.269  15.145
HETATM  145  C   UNK  0001      11.151  43.398  13.471
HETATM  146  H   UNK  0001      11.253  42.660  12.881
HETATM  147  C   UNK  0001       8.974  43.465  20.403
HETATM  148  C   UNK  0001       9.627  43.608  19.401
HETATM  149  C   UNK  0001      10.638  44.001  17.076
HETATM  150  C   UNK  0001      10.240  43.809  18.188
HETATM  151  N   UNK  0001      12.046  54.332  30.846
HETATM  152  H   UNK  0001      11.202  53.985  30.967
HETATM  153  H   UNK  0001      12.631  53.866  31.379
HETATM  154  C   UNK  0001      12.055  55.774  31.224
HETATM  155  H   UNK  0001      12.186  55.869  32.202
HETATM  156  H   UNK  0001      11.195  56.197  30.980
HETATM  157  C   UNK  0001      13.184  56.443  30.489
HETATM  158  H   UNK  0001      13.159  57.421  30.637
HETATM  159  H   UNK  0001      14.055  56.098  30.806
HETATM  160  N   UNK  0001      13.001  56.134  29.043
HETATM  161  H   UNK  0001      13.765  56.339  28.574
HETATM  162  H   UNK  0001      12.306  56.628  28.699
HETATM  163  N   UNK  0001       4.306  43.097  27.156
HETATM  164  H   UNK  0001       4.757  42.544  27.736
HETATM  165  H   UNK  0001       4.185  43.908  27.574
HETATM  166  N   UNK  0001       3.848  42.413  24.598
HETATM  167  H   UNK  0001       3.264  43.026  24.237
HETATM  168  H   UNK  0001       4.148  41.862  23.923
HETATM  169  N   UNK  0001      11.440  45.227   8.975
HETATM  170  H   UNK  0001      11.434  46.127   8.792
HETATM  171  H   UNK  0001      12.223  44.867   8.649
HETATM  172  N   UNK  0001       9.343  44.588  10.575
HETATM  173  H   UNK  0001       9.139  43.702  10.717
HETATM  174  H   UNK  0001       8.821  45.096  11.136
HETATM  175  N   UNK  0001      24.644  42.136  15.083
HETATM  176  H   UNK  0001      24.332  41.479  14.517
HETATM  177  H   UNK  0001      24.741  42.912  14.601
HETATM  178  N   UNK  0001      24.784  41.712  17.769
HETATM  179  H   UNK  0001      25.154  42.398  18.256
HETATM  180  H   UNK  0001      24.440  41.091  18.352
HETATM  181  C   UNK  0001       2.981  42.504  26.832
HETATM  182  H   UNK  0001       2.330  43.220  26.621
HETATM  183  H   UNK  0001       2.641  41.987  27.603
HETATM  184  C   UNK  0001       3.164  41.610  25.651
HETATM  185  H   UNK  0001       3.714  40.825  25.896
HETATM  186  H   UNK  0001       2.287  41.291  25.325
HETATM  187  N   UNK  0001      19.729  56.238  14.219
HETATM  188  H   UNK  0001      18.995  56.697  13.912
HETATM  189  H   UNK  0001      19.907  56.513  15.079
HETATM  190  C   UNK  0001      20.898  56.507  13.349
HETATM  191  H   UNK  0001      21.736  56.237  13.802
HETATM  192  H   UNK  0001      20.952  57.471  13.131
HETATM  193  C   UNK  0001      20.690  55.689  12.086
HETATM  194  H   UNK  0001      19.897  56.015  11.592
HETATM  195  H   UNK  0001      21.482  55.765  11.496
HETATM  196  N   UNK  0001      20.491  54.278  12.501
HETATM  197  H   UNK  0001      21.307  53.879  12.658
HETATM  198  H   UNK  0001      20.067  53.811  11.832
HETATM  199  N   UNK  0001      16.462  41.564  32.989
HETATM  200  H   UNK  0001      16.314  42.359  33.430
HETATM  201  H   UNK  0001      15.718  41.032  33.092
HETATM  202  C   UNK  0001      17.660  40.884  33.545
HETATM  203  H   UNK  0001      18.322  41.560  33.832
HETATM  204  H   UNK  0001      17.399  40.351  34.336
HETATM  205  C   UNK  0001      18.269  39.994  32.528
HETATM  206  H   UNK  0001      19.211  39.814  32.778
HETATM  207  H   UNK  0001      17.787  39.130  32.521
HETATM  208  N   UNK  0001      18.230  40.585  31.176
HETATM  209  H   UNK  0001      18.104  39.915  30.558
HETATM  210  H   UNK  0001      19.042  40.982  30.997
HETATM  211  C   UNK  0001      10.275  44.567   8.342
HETATM  212  H   UNK  0001      10.392  43.584   8.343
HETATM  213  H   UNK  0001      10.172  44.872   7.407
HETATM  214  C   UNK  0001       9.068  44.951   9.159
HETATM  215  H   UNK  0001       8.899  45.925   9.083
HETATM  216  H   UNK  0001       8.266  44.468   8.831
HETATM  217  C   UNK  0001      25.949  41.731  15.652
HETATM  218  H   UNK  0001      26.397  41.104  15.032
HETATM  219  H   UNK  0001      26.526  42.529  15.750
HETATM  220  C   UNK  0001      25.791  41.100  16.933
HETATM  221  H   UNK  0001      26.659  41.126  17.411
HETATM  222  H   UNK  0001      25.554  40.149  16.794
CONECT    1    7   79  151  160
CONECT    2    8   83  163  166
CONECT    3    9   81  199  208
CONECT    4   43   80  187  196
CONECT    5   44   84  169  172
CONECT    6   45   82  175  178
CONECT    7    1   13   19
CONECT    8    2   22   29
CONECT    9    3   31   38
CONECT   10   41   42
CONECT   11   40   42
CONECT   12   40   41
CONECT   13    7   14   15
CONECT   14   13
CONECT   15   13   16   21
CONECT   16   15
CONECT   17   18   19   21
CONECT   18   17
CONECT   19    7   17   20
CONECT   20   19
CONECT   21   15   17   40
CONECT   22    8   23   24
CONECT   23   22
CONECT   24   22   25   26
CONECT   25   24
CONECT   26   24   27   41
CONECT   27   26   28   29
CONECT   28   27
CONECT   29    8   27   30
CONECT   30   29
CONECT   31    9   32   33
CONECT   32   31
CONECT   33   31   34   35
CONECT   34   33
CONECT   35   33   36   42
CONECT   36   35   37   38
CONECT   37   36
CONECT   38    9   36   39
CONECT   39   38
CONECT   40   11   12   21
CONECT   41   10   12   26
CONECT   42   10   11   35
CONECT   43    4   49   56
CONECT   44    5   58   65
CONECT   45    6   67   74
CONECT   46   77   78
CONECT   47   76   78
CONECT   48   76   77
CONECT   49   43   50   51
CONECT   50   49
CONECT   51   49   52   53
CONECT   52   51
CONECT   53   51   54   76
CONECT   54   53   55   56
CONECT   55   54
CONECT   56   43   54   57
CONECT   57   56
CONECT   58   44   59   60
CONECT   59   58
CONECT   60   58   61   62
CONECT   61   60
CONECT   62   60   63   77
CONECT   63   62   64   65
CONECT   64   63
CONECT   65   44   63   66
CONECT   66   65
CONECT   67   45   68   69
CONECT   68   67
CONECT   69   67   70   71
CONECT   70   69
CONECT   71   69   72   78
CONECT   72   71   73   74
CONECT   73   72
CONECT   74   45   72   75
CONECT   75   74
CONECT   76   47   48   53
CONECT   77   46   48   62
CONECT   78   46   47   71
CONECT   79    1   85   92
CONECT   80    4   94  101
CONECT   81    3  107  114
CONECT   82    6  116  123
CONECT   83    2  129  136
CONECT   84    5  138  145
CONECT   85   79   86   87
CONECT   86   85
CONECT   87   85   88   89
CONECT   88   87
CONECT   89   87   90  103
CONECT   90   89   91   92
CONECT   91   90
CONECT   92   79   90   93
CONECT   93   92
CONECT   94   80   95   96
CONECT   95   94
CONECT   96   94   97   98
CONECT   97   96
CONECT   98   96   99  105
CONECT   99   98  100  101
CONECT  100   99
CONECT  101   80   99  102
CONECT  102  101
CONECT  103   89  104
CONECT  104  103  106
CONECT  105   98  106
CONECT  106  104  105
CONECT  107   81  108  109
CONECT  108  107
CONECT  109  107  110  111
CONECT  110  109
CONECT  111  109  112  125
CONECT  112  111  113  114
CONECT  113  112
CONECT  114   81  112  115
CONECT  115  114
CONECT  116   82  117  118
CONECT  117  116
CONECT  118  116  119  120
CONECT  119  118
CONECT  120  118  121  127
CONECT  121  120  122  123
CONECT  122  121
CONECT  123   82  121  124
CONECT  124  123
CONECT  125  111  126
CONECT  126  125  128
CONECT  127  120  128
CONECT  128  126  127
CONECT  129   83  130  131
CONECT  130  129
CONECT  131  129  132  133
CONECT  132  131
CONECT  133  131  134  147
CONECT  134  133  135  136
CONECT  135  134
CONECT  136   83  134  137
CONECT  137  136
CONECT  138   84  139  140
CONECT  139  138
CONECT  140  138  141  142
CONECT  141  140
CONECT  142  140  143  149
CONECT  143  142  144  145
CONECT  144  143
CONECT  145   84  143  146
CONECT  146  145
CONECT  147  133  148
CONECT  148  147  150
CONECT  149  142  150
CONECT  150  148  149
CONECT  151    1  152  153  154
CONECT  152  151
CONECT  153  151
CONECT  154  151  155  156  157
CONECT  155  154
CONECT  156  154
CONECT  157  154  158  159  160
CONECT  158  157
CONECT  159  157
CONECT  160    1  157  161  162
CONECT  161  160
CONECT  162  160
CONECT  163    2  164  165  181
CONECT  164  163
CONECT  165  163
CONECT  166    2  167  168  184
CONECT  167  166
CONECT  168  166
CONECT  169    5  170  171  211
CONECT  170  169
CONECT  171  169
CONECT  172    5  173  174  214
CONECT  173  172
CONECT  174  172
CONECT  175    6  176  177  217
CONECT  176  175
CONECT  177  175
CONECT  178    6  179  180  220
CONECT  179  178
CONECT  180  178
CONECT  181  163  182  183  184
CONECT  182  181
CONECT  183  181
CONECT  184  166  181  185  186
CONECT  185  184
CONECT  186  184
CONECT  187    4  188  189  190
CONECT  188  187
CONECT  189  187
CONECT  190  187  191  192  193
CONECT  191  190
CONECT  192  190
CONECT  193  190  194  195  196
CONECT  194  193
CONECT  195  193
CONECT  196    4  193  197  198
CONECT  197  196
CONECT  198  196
CONECT  199    3  200  201  202
CONECT  200  199
CONECT  201  199
CONECT  202  199  203  204  205
CONECT  203  202
CONECT  204  202
CONECT  205  202  206  207  208
CONECT  206  205
CONECT  207  205
CONECT  208    3  205  209  210
CONECT  209  208
CONECT  210  208
CONECT  211  169  212  213  214
CONECT  212  211
CONECT  213  211
CONECT  214  172  211  215  216
CONECT  215  214
CONECT  216  214
CONECT  217  175  218  219  220
CONECT  218  217
CONECT  219  217
CONECT  220  178  217  221  222
CONECT  221  220
CONECT  222  220
END
