# Supplementary material for: CageCavityCalc (C3): A Computational Tool for Calculating and Visualizing Cavities in Molecular Cages
Source: J Chem Inf Model. 2024 Jul 9;64(14):5604–16. doi: 10.1021/acs.jcim.4c00355 (PMC11267575; doi:10.1021/acs.jcim.4c00355)
Supplement: Supplementary file 2 — ci4c00355_si_002.zip [file ci4c00355_si_002.zip › CageCavityCalc-v.1.0.5/CageCavityCalc/examples/13_cages_review/646911_cavity.pdb]

ATOM      0 PD    CG A   0      12.593  54.149  28.893  0.00  0.00          PD
ATOM      1 PD    CG A   0       5.407  43.361  25.478  0.00  0.00          PD
ATOM      2 PD    CG A   0      16.808  41.925  30.971  0.00  0.00          PD
ATOM      3 PD    CG A   0      19.372  54.240  14.183  0.00  0.00          PD
ATOM      4 PD    CG A   0      11.301  44.914  10.969  0.00  0.00          PD
ATOM      5 PD    CG A   0      23.323  42.424  16.591  0.00  0.00          PD
ATOM      6 N     CG A   0      12.194  52.147  28.879  0.00  0.00           N
ATOM      7 N     CG A   0       6.900  44.297  26.471  0.00  0.00           N
ATOM      8 N     CG A   0      15.267  43.221  30.700  0.00  0.00           N
ATOM      9 N     CG A   0      11.209  45.302  28.716  0.00  0.00           N
ATOM     10 N     CG A   0      12.525  47.190  29.298  0.00  0.00           N
ATOM     11 N     CG A   0      10.388  47.489  28.279  0.00  0.00           N
ATOM     12 C     CG A   0      13.108  51.303  29.385  0.00  0.00           C
ATOM     13 H     CG A   0      13.907  51.655  29.760  0.00  0.00           H
ATOM     14 C     CG A   0      12.914  49.939  29.375  0.00  0.00           C
ATOM     15 H     CG A   0      13.576  49.359  29.730  0.00  0.00           H
ATOM     16 C     CG A   0      10.798  50.299  28.329  0.00  0.00           C
ATOM     17 H     CG A   0       9.985  49.972  27.959  0.00  0.00           H
ATOM     18 C     CG A   0      11.053  51.653  28.365  0.00  0.00           C
ATOM     19 H     CG A   0      10.407  52.255  28.018  0.00  0.00           H
ATOM     20 C     CG A   0      11.746  49.416  28.842  0.00  0.00           C
ATOM     21 C     CG A   0       6.955  45.635  26.580  0.00  0.00           C
ATOM     22 H     CG A   0       6.238  46.154  26.236  0.00  0.00           H
ATOM     23 C     CG A   0       8.026  46.281  27.178  0.00  0.00           C
ATOM     24 H     CG A   0       8.038  47.229  27.238  0.00  0.00           H
ATOM     25 C     CG A   0       9.069  45.536  27.683  0.00  0.00           C
ATOM     26 C     CG A   0       8.988  44.138  27.603  0.00  0.00           C
ATOM     27 H     CG A   0       9.676  43.592  27.964  0.00  0.00           H
ATOM     28 C     CG A   0       7.895  43.567  26.993  0.00  0.00           C
ATOM     29 H     CG A   0       7.844  42.620  26.942  0.00  0.00           H
ATOM     30 C     CG A   0      14.107  42.743  30.228  0.00  0.00           C
ATOM     31 H     CG A   0      13.960  41.805  30.228  0.00  0.00           H
ATOM     32 C     CG A   0      13.123  43.584  29.744  0.00  0.00           C
ATOM     33 H     CG A   0      12.311  43.228  29.407  0.00  0.00           H
ATOM     34 C     CG A   0      13.340  44.965  29.760  0.00  0.00           C
ATOM     35 C     CG A   0      14.527  45.445  30.268  0.00  0.00           C
ATOM     36 H     CG A   0      14.695  46.380  30.299  0.00  0.00           H
ATOM     37 C     CG A   0      15.471  44.548  30.733  0.00  0.00           C
ATOM     38 H     CG A   0      16.290  44.881  31.085  0.00  0.00           H
ATOM     39 C     CG A   0      11.531  47.942  28.800  0.00  0.00           C
ATOM     40 C     CG A   0      10.289  46.152  28.260  0.00  0.00           C
ATOM     41 C     CG A   0      12.299  45.873  29.226  0.00  0.00           C
ATOM     42 N     CG A   0      19.045  52.262  14.002  0.00  0.00           N
ATOM     43 N     CG A   0      13.231  45.315  11.374  0.00  0.00           N
ATOM     44 N     CG A   0      21.977  43.386  15.435  0.00  0.00           N
ATOM     45 N     CG A   0      17.820  45.482  13.468  0.00  0.00           N
ATOM     46 N     CG A   0      19.241  47.277  14.120  0.00  0.00           N
ATOM     47 N     CG A   0      17.121  47.736  13.190  0.00  0.00           N
ATOM     48 C     CG A   0      19.941  51.382  14.477  0.00  0.00           C
ATOM     49 H     CG A   0      20.741  51.708  14.875  0.00  0.00           H
ATOM     50 C     CG A   0      19.734  50.020  14.402  0.00  0.00           C
ATOM     51 H     CG A   0      20.380  49.410  14.738  0.00  0.00           H
ATOM     52 C     CG A   0      18.552  49.558  13.825  0.00  0.00           C
ATOM     53 C     CG A   0      17.636  50.482  13.343  0.00  0.00           C
ATOM     54 H     CG A   0      16.825  50.185  12.944  0.00  0.00           H
ATOM     55 C     CG A   0      17.903  51.824  13.445  0.00  0.00           C
ATOM     56 H     CG A   0      17.272  52.453  13.116  0.00  0.00           H
ATOM     57 C     CG A   0      13.559  46.606  11.535  0.00  0.00           C
ATOM     58 H     CG A   0      12.948  47.276  11.251  0.00  0.00           H
ATOM     59 C     CG A   0      14.755  46.985  12.098  0.00  0.00           C
ATOM     60 H     CG A   0      14.965  47.905  12.209  0.00  0.00           H
ATOM     61 C     CG A   0      15.649  46.004  12.502  0.00  0.00           C
ATOM     62 C     CG A   0      15.315  44.671  12.332  0.00  0.00           C
ATOM     63 H     CG A   0      15.911  43.983  12.604  0.00  0.00           H
ATOM     64 C     CG A   0      14.095  44.355  11.759  0.00  0.00           C
ATOM     65 H     CG A   0      13.864  43.444  11.634  0.00  0.00           H
ATOM     66 C     CG A   0      20.847  42.875  14.924  0.00  0.00           C
ATOM     67 H     CG A   0      20.727  41.932  14.929  0.00  0.00           H
ATOM     68 C     CG A   0      19.855  43.667  14.394  0.00  0.00           C
ATOM     69 H     CG A   0      19.072  43.278  14.023  0.00  0.00           H
ATOM     70 C     CG A   0      20.016  45.038  14.412  0.00  0.00           C
ATOM     71 C     CG A   0      21.206  45.565  14.895  0.00  0.00           C
ATOM     72 H     CG A   0      21.353  46.503  14.890  0.00  0.00           H
ATOM     73 C     CG A   0      22.163  44.714  15.383  0.00  0.00           C
ATOM     74 H     CG A   0      22.985  45.075  15.693  0.00  0.00           H
ATOM     75 C     CG A   0      18.291  48.109  13.715  0.00  0.00           C
ATOM     76 C     CG A   0      16.937  46.416  13.099  0.00  0.00           C
ATOM     77 C     CG A   0      18.958  45.976  13.965  0.00  0.00           C
ATOM     78 N     CG A   0      13.250  54.068  26.967  0.00  0.00           N
ATOM     79 N     CG A   0      18.352  54.207  15.937  0.00  0.00           N
ATOM     80 N     CG A   0      17.184  42.157  28.994  0.00  0.00           N
ATOM     81 N     CG A   0      22.071  42.623  18.174  0.00  0.00           N
ATOM     82 N     CG A   0       6.498  43.419  23.784  0.00  0.00           N
ATOM     83 N     CG A   0      11.095  44.631  12.956  0.00  0.00           N
ATOM     84 C     CG A   0      12.469  54.397  25.940  0.00  0.00           C
ATOM     85 H     CG A   0      11.568  54.652  26.106  0.00  0.00           H
ATOM     86 C     CG A   0      12.929  54.377  24.637  0.00  0.00           C
ATOM     87 H     CG A   0      12.348  54.609  23.923  0.00  0.00           H
ATOM     88 C     CG A   0      14.236  54.017  24.375  0.00  0.00           C
ATOM     89 C     CG A   0      15.056  53.695  25.457  0.00  0.00           C
ATOM     90 H     CG A   0      15.967  53.461  25.318  0.00  0.00           H
ATOM     91 C     CG A   0      14.533  53.721  26.726  0.00  0.00           C
ATOM     92 H     CG A   0      15.091  53.487  27.459  0.00  0.00           H
ATOM     93 C     CG A   0      19.014  53.904  17.059  0.00  0.00           C
ATOM     94 H     CG A   0      19.951  53.751  17.009  0.00  0.00           H
ATOM     95 C     CG A   0      18.396  53.808  18.277  0.00  0.00           C
ATOM     96 H     CG A   0      18.900  53.596  19.055  0.00  0.00           H
ATOM     97 C     CG A   0      17.026  54.022  18.365  0.00  0.00           C
ATOM     98 C     CG A   0      16.334  54.319  17.199  0.00  0.00           C
ATOM     99 H     CG A   0      15.393  54.455  17.217  0.00  0.00           H
ATOM    100 C     CG A   0      17.029  54.413  16.016  0.00  0.00           C
ATOM    101 H     CG A   0      16.553  54.633  15.223  0.00  0.00           H
ATOM    102 C     CG A   0      14.765  53.990  23.046  0.00  0.00           C
ATOM    103 C     CG A   0      15.257  53.939  21.953  0.00  0.00           C
ATOM    104 C     CG A   0      16.369  53.937  19.633  0.00  0.00           C
ATOM    105 C     CG A   0      15.835  53.912  20.706  0.00  0.00           C
ATOM    106 C     CG A   0      17.621  43.322  28.495  0.00  0.00           C
ATOM    107 H     CG A   0      17.811  44.033  29.096  0.00  0.00           H
ATOM    108 C     CG A   0      17.804  43.530  27.150  0.00  0.00           C
ATOM    109 H     CG A   0      18.095  44.373  26.827  0.00  0.00           H
ATOM    110 C     CG A   0      17.554  42.475  26.266  0.00  0.00           C
ATOM    111 C     CG A   0      17.079  41.283  26.788  0.00  0.00           C
ATOM    112 H     CG A   0      16.870  40.559  26.207  0.00  0.00           H
ATOM    113 C     CG A   0      16.911  41.152  28.149  0.00  0.00           C
ATOM    114 H     CG A   0      16.592  40.329  28.498  0.00  0.00           H
ATOM    115 C     CG A   0      21.023  41.783  18.308  0.00  0.00           C
ATOM    116 H     CG A   0      20.868  41.130  17.636  0.00  0.00           H
ATOM    117 C     CG A   0      20.172  41.841  19.388  0.00  0.00           C
ATOM    118 H     CG A   0      19.439  41.241  19.454  0.00  0.00           H
ATOM    119 C     CG A   0      20.397  42.793  20.379  0.00  0.00           C
ATOM    120 C     CG A   0      21.473  43.674  20.219  0.00  0.00           C
ATOM    121 H     CG A   0      21.642  44.347  20.868  0.00  0.00           H
ATOM    122 C     CG A   0      22.278  43.553  19.121  0.00  0.00           C
ATOM    123 H     CG A   0      23.013  44.150  19.026  0.00  0.00           H
ATOM    124 C     CG A   0      17.881  42.616  24.881  0.00  0.00           C
ATOM    125 C     CG A   0      18.326  42.723  23.776  0.00  0.00           C
ATOM    126 C     CG A   0      19.586  42.838  21.549  0.00  0.00           C
ATOM    127 C     CG A   0      18.950  42.808  22.563  0.00  0.00           C
ATOM    128 C     CG A   0       7.221  42.342  23.467  0.00  0.00           C
ATOM    129 H     CG A   0       7.166  41.573  24.021  0.00  0.00           H
ATOM    130 C     CG A   0       8.043  42.306  22.368  0.00  0.00           C
ATOM    131 H     CG A   0       8.541  41.523  22.164  0.00  0.00           H
ATOM    132 C     CG A   0       8.128  43.426  21.558  0.00  0.00           C
ATOM    133 C     CG A   0       7.354  44.539  21.880  0.00  0.00           C
ATOM    134 H     CG A   0       7.378  45.314  21.331  0.00  0.00           H
ATOM    135 C     CG A   0       6.552  44.505  23.002  0.00  0.00           C
ATOM    136 H     CG A   0       6.030  45.266  23.225  0.00  0.00           H
ATOM    137 C     CG A   0      10.976  45.677  13.794  0.00  0.00           C
ATOM    138 H     CG A   0      10.962  46.556  13.432  0.00  0.00           H
ATOM    139 C     CG A   0      10.871  45.519  15.153  0.00  0.00           C
ATOM    140 H     CG A   0      10.782  46.275  15.720  0.00  0.00           H
ATOM    141 C     CG A   0      10.900  44.230  15.693  0.00  0.00           C
ATOM    142 C     CG A   0      11.068  43.157  14.814  0.00  0.00           C
ATOM    143 H     CG A   0      11.122  42.269  15.145  0.00  0.00           H
ATOM    144 C     CG A   0      11.151  43.398  13.471  0.00  0.00           C
ATOM    145 H     CG A   0      11.253  42.660  12.881  0.00  0.00           H
ATOM    146 C     CG A   0       8.974  43.465  20.403  0.00  0.00           C
ATOM    147 C     CG A   0       9.627  43.608  19.401  0.00  0.00           C
ATOM    148 C     CG A   0      10.638  44.001  17.076  0.00  0.00           C
ATOM    149 C     CG A   0      10.240  43.809  18.188  0.00  0.00           C
ATOM    150 N     CG A   0      12.046  54.332  30.846  0.00  0.00           N
ATOM    151 H     CG A   0      11.202  53.985  30.967  0.00  0.00           H
ATOM    152 H     CG A   0      12.631  53.866  31.379  0.00  0.00           H
ATOM    153 C     CG A   0      12.055  55.774  31.224  0.00  0.00           C
ATOM    154 H     CG A   0      12.186  55.869  32.202  0.00  0.00           H
ATOM    155 H     CG A   0      11.195  56.197  30.980  0.00  0.00           H
ATOM    156 C     CG A   0      13.184  56.443  30.489  0.00  0.00           C
ATOM    157 H     CG A   0      13.159  57.421  30.637  0.00  0.00           H
ATOM    158 H     CG A   0      14.055  56.098  30.806  0.00  0.00           H
ATOM    159 N     CG A   0      13.001  56.134  29.043  0.00  0.00           N
ATOM    160 H     CG A   0      13.765  56.339  28.574  0.00  0.00           H
ATOM    161 H     CG A   0      12.306  56.628  28.699  0.00  0.00           H
ATOM    162 N     CG A   0       4.306  43.097  27.156  0.00  0.00           N
ATOM    163 H     CG A   0       4.757  42.544  27.736  0.00  0.00           H
ATOM    164 H     CG A   0       4.185  43.908  27.574  0.00  0.00           H
ATOM    165 N     CG A   0       3.848  42.413  24.598  0.00  0.00           N
ATOM    166 H     CG A   0       3.264  43.026  24.237  0.00  0.00           H
ATOM    167 H     CG A   0       4.148  41.862  23.923  0.00  0.00           H
ATOM    168 N     CG A   0      11.440  45.227   8.975  0.00  0.00           N
ATOM    169 H     CG A   0      11.434  46.127   8.792  0.00  0.00           H
ATOM    170 H     CG A   0      12.223  44.867   8.649  0.00  0.00           H
ATOM    171 N     CG A   0       9.343  44.588  10.575  0.00  0.00           N
ATOM    172 H     CG A   0       9.139  43.702  10.717  0.00  0.00           H
ATOM    173 H     CG A   0       8.821  45.096  11.136  0.00  0.00           H
ATOM    174 N     CG A   0      24.644  42.136  15.083  0.00  0.00           N
ATOM    175 H     CG A   0      24.332  41.479  14.517  0.00  0.00           H
ATOM    176 H     CG A   0      24.741  42.912  14.601  0.00  0.00           H
ATOM    177 N     CG A   0      24.784  41.712  17.769  0.00  0.00           N
ATOM    178 H     CG A   0      25.154  42.398  18.256  0.00  0.00           H
ATOM    179 H     CG A   0      24.440  41.091  18.352  0.00  0.00           H
ATOM    180 C     CG A   0       2.981  42.504  26.832  0.00  0.00           C
ATOM    181 H     CG A   0       2.330  43.220  26.621  0.00  0.00           H
ATOM    182 H     CG A   0       2.641  41.987  27.603  0.00  0.00           H
ATOM    183 C     CG A   0       3.164  41.610  25.651  0.00  0.00           C
ATOM    184 H     CG A   0       3.714  40.825  25.896  0.00  0.00           H
ATOM    185 H     CG A   0       2.287  41.291  25.325  0.00  0.00           H
ATOM    186 N     CG A   0      19.729  56.238  14.219  0.00  0.00           N
ATOM    187 H     CG A   0      18.995  56.697  13.912  0.00  0.00           H
ATOM    188 H     CG A   0      19.907  56.513  15.079  0.00  0.00           H
ATOM    189 C     CG A   0      20.898  56.507  13.349  0.00  0.00           C
ATOM    190 H     CG A   0      21.736  56.237  13.802  0.00  0.00           H
ATOM    191 H     CG A   0      20.952  57.471  13.131  0.00  0.00           H
ATOM    192 C     CG A   0      20.690  55.689  12.086  0.00  0.00           C
ATOM    193 H     CG A   0      19.897  56.015  11.592  0.00  0.00           H
ATOM    194 H     CG A   0      21.482  55.765  11.496  0.00  0.00           H
ATOM    195 N     CG A   0      20.491  54.278  12.501  0.00  0.00           N
ATOM    196 H     CG A   0      21.307  53.879  12.658  0.00  0.00           H
ATOM    197 H     CG A   0      20.067  53.811  11.832  0.00  0.00           H
ATOM    198 N     CG A   0      16.462  41.564  32.989  0.00  0.00           N
ATOM    199 H     CG A   0      16.314  42.359  33.430  0.00  0.00           H
ATOM    200 H     CG A   0      15.718  41.032  33.092  0.00  0.00           H
ATOM    201 C     CG A   0      17.660  40.884  33.545  0.00  0.00           C
ATOM    202 H     CG A   0      18.322  41.560  33.832  0.00  0.00           H
ATOM    203 H     CG A   0      17.399  40.351  34.336  0.00  0.00           H
ATOM    204 C     CG A   0      18.269  39.994  32.528  0.00  0.00           C
ATOM    205 H     CG A   0      19.211  39.814  32.778  0.00  0.00           H
ATOM    206 H     CG A   0      17.787  39.130  32.521  0.00  0.00           H
ATOM    207 N     CG A   0      18.230  40.585  31.176  0.00  0.00           N
ATOM    208 H     CG A   0      18.104  39.915  30.558  0.00  0.00           H
ATOM    209 H     CG A   0      19.042  40.982  30.997  0.00  0.00           H
ATOM    210 C     CG A   0      10.275  44.567   8.342  0.00  0.00           C
ATOM    211 H     CG A   0      10.392  43.584   8.343  0.00  0.00           H
ATOM    212 H     CG A   0      10.172  44.872   7.407  0.00  0.00           H
ATOM    213 C     CG A   0       9.068  44.951   9.159  0.00  0.00           C
ATOM    214 H     CG A   0       8.899  45.925   9.083  0.00  0.00           H
ATOM    215 H     CG A   0       8.266  44.468   8.831  0.00  0.00           H
ATOM    216 C     CG A   0      25.949  41.731  15.652  0.00  0.00           C
ATOM    217 H     CG A   0      26.397  41.104  15.032  0.00  0.00           H
ATOM    218 H     CG A   0      26.526  42.529  15.750  0.00  0.00           H
ATOM    219 C     CG A   0      25.791  41.100  16.933  0.00  0.00           C
ATOM    220 H     CG A   0      26.659  41.126  17.411  0.00  0.00           H
ATOM    221 H     CG A   0      25.554  40.149  16.794  0.00  0.00           H
ATOM    222 D     CV B   1      14.032  47.563  15.173  0.00  0.00           D
ATOM    223 D     CV B   1      14.032  44.563  16.673  0.00  0.00           D
ATOM    224 D     CV B   1      15.532  44.563  16.673  0.00  0.00           D
ATOM    225 D     CV B   1      17.032  44.563  16.673  0.00  0.00           D
ATOM    226 D     CV B   1      14.032  46.063  16.673  0.00  0.00           D
ATOM    227 D     CV B   1      15.532  46.063  16.673  0.00  0.00           D
ATOM    228 D     CV B   1      17.032  46.063  16.673  0.00  0.00           D
ATOM    229 D     CV B   1      14.032  47.563  16.673  0.00  0.00           D
ATOM    230 D     CV B   1      15.532  47.563  16.673  0.00  0.00           D
ATOM    231 D     CV B   1      17.032  47.563  16.673  0.00  0.00           D
ATOM    232 D     CV B   1      15.532  49.063  16.673  0.00  0.00           D
ATOM    233 D     CV B   1      17.032  49.063  16.673  0.00  0.00           D
ATOM    234 D     CV B   1      15.532  50.563  16.673  0.00  0.00           D
ATOM    235 D     CV B   1      17.032  50.563  16.673  0.00  0.00           D
ATOM    236 D     CV B   1      17.032  44.563  18.173  0.00  0.00           D
ATOM    237 D     CV B   1      18.532  44.563  18.173  0.00  0.00           D
ATOM    238 D     CV B   1      14.032  46.063  18.173  0.00  0.00           D
ATOM    239 D     CV B   1      15.532  46.063  18.173  0.00  0.00           D
ATOM    240 D     CV B   1      17.032  46.063  18.173  0.00  0.00           D
ATOM    241 D     CV B   1      18.532  46.063  18.173  0.00  0.00           D
ATOM    242 D     CV B   1      20.032  46.063  18.173  0.00  0.00           D
ATOM    243 D     CV B   1      15.532  47.563  18.173  0.00  0.00           D
ATOM    244 D     CV B   1      17.032  47.563  18.173  0.00  0.00           D
ATOM    245 D     CV B   1      18.532  47.563  18.173  0.00  0.00           D
ATOM    246 D     CV B   1      15.532  49.063  18.173  0.00  0.00           D
ATOM    247 D     CV B   1      17.032  49.063  18.173  0.00  0.00           D
ATOM    248 D     CV B   1      18.532  49.063  18.173  0.00  0.00           D
ATOM    249 D     CV B   1      15.532  50.563  18.173  0.00  0.00           D
ATOM    250 D     CV B   1      17.032  50.563  18.173  0.00  0.00           D
ATOM    251 D     CV B   1      18.532  50.563  18.173  0.00  0.00           D
ATOM    252 D     CV B   1      14.032  46.063  19.673  0.00  0.00           D
ATOM    253 D     CV B   1      15.532  46.063  19.673  0.00  0.00           D
ATOM    254 D     CV B   1      17.032  46.063  19.673  0.00  0.00           D
ATOM    255 D     CV B   1      14.032  47.563  19.673  0.00  0.00           D
ATOM    256 D     CV B   1      15.532  47.563  19.673  0.00  0.00           D
ATOM    257 D     CV B   1      14.032  44.563  21.173  0.00  0.00           D
ATOM    258 D     CV B   1      15.532  44.563  21.173  0.00  0.00           D
ATOM    259 D     CV B   1      12.532  46.063  21.173  0.00  0.00           D
ATOM    260 D     CV B   1      14.032  46.063  21.173  0.00  0.00           D
ATOM    261 D     CV B   1      15.532  46.063  21.173  0.00  0.00           D
ATOM    262 D     CV B   1      17.032  46.063  21.173  0.00  0.00           D
ATOM    263 D     CV B   1      12.532  47.563  21.173  0.00  0.00           D
ATOM    264 D     CV B   1      14.032  47.563  21.173  0.00  0.00           D
ATOM    265 D     CV B   1      15.532  47.563  21.173  0.00  0.00           D
ATOM    266 D     CV B   1      17.032  47.563  21.173  0.00  0.00           D
ATOM    267 D     CV B   1      14.032  49.063  21.173  0.00  0.00           D
ATOM    268 D     CV B   1      15.532  49.063  21.173  0.00  0.00           D
ATOM    269 D     CV B   1      11.032  44.563  22.673  0.00  0.00           D
ATOM    270 D     CV B   1      11.032  46.063  22.673  0.00  0.00           D
ATOM    271 D     CV B   1      12.532  46.063  22.673  0.00  0.00           D
ATOM    272 D     CV B   1      14.032  46.063  22.673  0.00  0.00           D
ATOM    273 D     CV B   1      15.532  46.063  22.673  0.00  0.00           D
ATOM    274 D     CV B   1      14.032  47.563  22.673  0.00  0.00           D
ATOM    275 D     CV B   1      15.532  47.563  22.673  0.00  0.00           D
ATOM    276 D     CV B   1      11.032  44.563  24.173  0.00  0.00           D
ATOM    277 D     CV B   1      12.532  44.563  24.173  0.00  0.00           D
ATOM    278 D     CV B   1      14.032  44.563  24.173  0.00  0.00           D
ATOM    279 D     CV B   1       9.532  46.063  24.173  0.00  0.00           D
ATOM    280 D     CV B   1      11.032  46.063  24.173  0.00  0.00           D
ATOM    281 D     CV B   1      12.532  46.063  24.173  0.00  0.00           D
ATOM    282 D     CV B   1      14.032  46.063  24.173  0.00  0.00           D
ATOM    283 D     CV B   1      15.532  46.063  24.173  0.00  0.00           D
ATOM    284 D     CV B   1      11.032  47.563  24.173  0.00  0.00           D
ATOM    285 D     CV B   1      12.532  47.563  24.173  0.00  0.00           D
ATOM    286 D     CV B   1      14.032  47.563  24.173  0.00  0.00           D
ATOM    287 D     CV B   1      12.532  49.063  24.173  0.00  0.00           D
ATOM    288 D     CV B   1      14.032  49.063  24.173  0.00  0.00           D
ATOM    289 D     CV B   1      14.032  50.563  24.173  0.00  0.00           D
ATOM    290 D     CV B   1      14.032  43.063  25.673  0.00  0.00           D
ATOM    291 D     CV B   1      12.532  44.563  25.673  0.00  0.00           D
ATOM    292 D     CV B   1      14.032  44.563  25.673  0.00  0.00           D
ATOM    293 D     CV B   1      12.532  46.063  25.673  0.00  0.00           D
ATOM    294 D     CV B   1      14.032  46.063  25.673  0.00  0.00           D
ATOM    295 D     CV B   1      15.532  46.063  25.673  0.00  0.00           D
ATOM    296 D     CV B   1      12.532  47.563  25.673  0.00  0.00           D
ATOM    297 D     CV B   1      14.032  47.563  25.673  0.00  0.00           D
ATOM    298 D     CV B   1      15.532  47.563  25.673  0.00  0.00           D
ATOM    299 D     CV B   1      12.532  49.063  25.673  0.00  0.00           D
ATOM    300 D     CV B   1      14.032  49.063  25.673  0.00  0.00           D
ATOM    301 D     CV B   1      14.032  50.563  25.673  0.00  0.00           D
ATOM    302 D     CV B   1      15.532  46.063  27.173  0.00  0.00           D
ATOM    303 D     CV B   1      15.532  47.563  27.173  0.00  0.00           D
