# Supplementary material for: CageCavityCalc (C3): A Computational Tool for Calculating and Visualizing Cavities in Molecular Cages
Source: J Chem Inf Model. 2024 Jul 9;64(14):5604–16. doi: 10.1021/acs.jcim.4c00355 (PMC11267575; doi:10.1021/acs.jcim.4c00355)
Supplement: Supplementary file 2 — ci4c00355_si_002.zip [file ci4c00355_si_002.zip › CageCavityCalc-v.1.0.5/CageCavityCalc/examples/13_cages_review/664973.pdb]

HEADER
REMARK Spartan'20 exported M0001
HETATM    1  Pd  UNK  0001       7.161 -19.465   4.630
HETATM    2  Pd  UNK  0001       7.839 -27.102  15.280
HETATM    3  N   UNK  0001       8.631 -26.252   9.194
HETATM    4  C   UNK  0001       8.872 -27.180   8.245
HETATM    5  H   UNK  0001       9.231 -27.996   8.645
HETATM    6  H   UNK  0001       8.011 -27.402   7.784
HETATM    7  N   UNK  0001       9.724 -26.669   7.368
HETATM    8  N   UNK  0001       9.295 -25.603   6.704
HETATM    9  C   UNK  0001       8.472 -24.868   7.358
HETATM   10  N   UNK  0001       8.094 -25.245   8.571
HETATM   11  C   UNK  0001       8.451 -26.350  10.505
HETATM   12  C   UNK  0001       8.994 -27.380  11.257
HETATM   13  H   UNK  0001       9.575 -27.996  10.827
HETATM   14  C   UNK  0001       8.739 -27.555  12.585
HETATM   15  H   UNK  0001       9.096 -28.321  13.019
HETATM   16  N   UNK  0001       8.036 -26.724  13.270
HETATM   17  C   UNK  0001       7.500 -25.691  12.694
HETATM   18  H   UNK  0001       6.991 -25.070  13.202
HETATM   19  C   UNK  0001       7.674 -25.500  11.335
HETATM   20  H   UNK  0001       7.245 -24.753  10.932
HETATM   21  C   UNK  0001      10.782 -27.352   6.731
HETATM   22  C   UNK  0001      11.414 -28.471   7.280
HETATM   23  H   UNK  0001      11.115 -28.774   8.127
HETATM   24  C   UNK  0001      12.417 -29.149   6.690
HETATM   25  H   UNK  0001      12.758 -29.915   7.134
HETATM   26  N   UNK  0001      12.938 -28.824   5.565
HETATM   27  C   UNK  0001      12.464 -27.769   4.966
HETATM   28  H   UNK  0001      12.858 -27.493   4.149
HETATM   29  C   UNK  0001      11.402 -27.032   5.481
HETATM   30  H   UNK  0001      11.074 -26.292   4.983
HETATM   31  C   UNK  0001       8.120 -23.639   6.768
HETATM   32  C   UNK  0001       8.601 -23.226   5.542
HETATM   33  H   UNK  0001       9.141 -23.827   5.040
HETATM   34  C   UNK  0001       8.339 -22.014   5.030
HETATM   35  H   UNK  0001       8.776 -21.773   4.220
HETATM   36  N   UNK  0001       7.547 -21.167   5.548
HETATM   37  C   UNK  0001       7.021 -21.429   6.727
HETATM   38  H   UNK  0001       6.410 -20.816   7.117
HETATM   39  C   UNK  0001       7.360 -22.613   7.405
HETATM   40  H   UNK  0001       7.077 -22.734   8.306
HETATM   41  N   UNK  0001       5.540 -20.124   3.678
HETATM   42  C   UNK  0001       5.036 -21.274   3.712
HETATM   43  H   UNK  0001       5.498 -21.918   4.237
HETATM   44  C   UNK  0001       3.842 -21.732   3.055
HETATM   45  H   UNK  0001       3.492 -22.615   3.082
HETATM   46  C   UNK  0001       3.276 -20.613   2.343
HETATM   47  H   UNK  0001       2.474 -20.780   1.862
HETATM   48  C   UNK  0001       3.735 -19.422   2.289
HETATM   49  H   UNK  0001       3.278 -18.735   1.821
HETATM   50  C   UNK  0001       4.954 -19.176   2.963
HETATM   51  N   UNK  0001       6.668 -17.807   3.570
HETATM   52  C   UNK  0001       7.442 -16.738   3.617
HETATM   53  H   UNK  0001       8.244 -16.714   4.122
HETATM   54  C   UNK  0001       6.951 -15.514   2.784
HETATM   55  H   UNK  0001       7.420 -14.690   2.733
HETATM   56  C   UNK  0001       5.764 -15.750   2.133
HETATM   57  H   UNK  0001       5.416 -15.055   1.588
HETATM   58  C   UNK  0001       5.055 -16.912   2.218
HETATM   59  H   UNK  0001       4.223 -16.979   1.767
HETATM   60  C   UNK  0001       5.514 -17.979   2.929
HETATM   61  N   UNK  0001       6.346 -28.402  14.950
HETATM   62  C   UNK  0001       5.824 -28.700  13.822
HETATM   63  H   UNK  0001       6.158 -28.302  13.026
HETATM   64  C   UNK  0001       4.726 -29.652  13.748
HETATM   65  H   UNK  0001       4.381 -29.915  12.904
HETATM   66  C   UNK  0001       4.209 -30.146  14.859
HETATM   67  H   UNK  0001       3.364 -30.578  14.784
HETATM   68  C   UNK  0001       4.735 -30.094  16.024
HETATM   69  H   UNK  0001       4.447 -30.616  16.763
HETATM   70  C   UNK  0001       5.960 -29.022  16.079
HETATM   71  N   UNK  0001       7.550 -27.595  17.200
HETATM   72  C   UNK  0001       8.270 -27.030  18.301
HETATM   73  H   UNK  0001       8.881 -26.311  18.189
HETATM   74  C   UNK  0001       8.021 -27.581  19.504
HETATM   75  H   UNK  0001       8.514 -27.261  20.249
HETATM   76  C   UNK  0001       7.105 -28.566  19.728
HETATM   77  H   UNK  0001       6.938 -28.879  20.608
HETATM   78  C   UNK  0001       6.433 -29.101  18.667
HETATM   79  H   UNK  0001       5.795 -29.786  18.820
HETATM   80  C   UNK  0001       6.669 -28.638  17.278
HETATM   81  C   UNK  0001      11.613 -24.128  15.967
HETATM   82  C   UNK  0001      11.677 -25.495  15.763
HETATM   83  H   UNK  0001      12.526 -25.920  15.733
HETATM   84  C   UNK  0001      10.556 -26.240  15.608
HETATM   85  H   UNK  0001      10.669 -27.170  15.445
HETATM   86  N   UNK  0001       9.345 -25.789  15.658
HETATM   87  C   UNK  0001       9.163 -24.524  15.831
HETATM   88  H   UNK  0001       8.283 -24.168  15.852
HETATM   89  C   UNK  0001      10.264 -23.667  15.987
HETATM   90  H   UNK  0001      10.103 -22.739  16.116
HETATM   91  C   UNK  0001      12.711 -23.319  16.173
HETATM   92  N   UNK  0001      13.920 -23.896  16.272
HETATM   93  C   UNK  0001      16.253 -23.589  15.967
HETATM   94  C   UNK  0001      17.405 -22.849  15.763
HETATM   95  H   UNK  0001      17.348 -21.902  15.733
HETATM   96  C   UNK  0001      18.610 -23.448  15.608
HETATM   97  H   UNK  0001      19.360 -22.885  15.445
HETATM   98  N   UNK  0001      18.825 -24.722  15.658
HETATM   99  C   UNK  0001      17.821 -25.512  15.831
HETATM  100  H   UNK  0001      17.953 -26.452  15.852
HETATM  101  C   UNK  0001      16.528 -24.987  15.987
HETATM  102  H   UNK  0001      15.805 -25.591  16.116
HETATM  103  C   UNK  0001      15.003 -23.042  16.173
HETATM  104  N   UNK  0001      14.899 -21.706  16.272
HETATM  105  C   UNK  0001      13.466 -19.840  15.967
HETATM  106  C   UNK  0001      12.249 -19.212  15.763
HETATM  107  H   UNK  0001      11.457 -19.735  15.733
HETATM  108  C   UNK  0001      12.165 -17.869  15.608
HETATM  109  H   UNK  0001      11.303 -17.501  15.445
HETATM  110  N   UNK  0001      13.161 -17.045  15.658
HETATM  111  C   UNK  0001      14.347 -17.520  15.831
HETATM  112  H   UNK  0001      15.096 -16.936  15.852
HETATM  113  C   UNK  0001      14.539 -18.902  15.987
HETATM  114  H   UNK  0001      15.423 -19.227  16.116
HETATM  115  C   UNK  0001      13.617 -21.195  16.173
HETATM  116  N   UNK  0001      12.512 -21.954  16.272
HETATM  117  Pd  UNK  0001      14.440 -29.775   4.630
HETATM  118  Pd  UNK  0001      20.715 -25.370  15.280
HETATM  119  N   UNK  0001      19.583 -25.109   9.194
HETATM  120  C   UNK  0001      20.266 -24.436   8.245
HETATM  121  H   UNK  0001      20.794 -23.717   8.645
HETATM  122  H   UNK  0001      20.889 -25.070   7.784
HETATM  123  N   UNK  0001      19.398 -23.954   7.368
HETATM  124  N   UNK  0001      18.689 -24.858   6.704
HETATM  125  C   UNK  0001      18.464 -25.939   7.358
HETATM  126  N   UNK  0001      18.979 -26.078   8.571
HETATM  127  C   UNK  0001      19.758 -25.216  10.505
HETATM  128  C   UNK  0001      20.379 -24.231  11.257
HETATM  129  H   UNK  0001      20.622 -23.419  10.827
HETATM  130  C   UNK  0001      20.657 -24.364  12.585
HETATM  131  H   UNK  0001      21.142 -23.672  13.019
HETATM  132  N   UNK  0001      20.290 -25.388  13.270
HETATM  133  C   UNK  0001      19.663 -26.369  12.694
HETATM  134  H   UNK  0001      19.380 -27.120  13.202
HETATM  135  C   UNK  0001      19.411 -26.314  11.335
HETATM  136  H   UNK  0001      18.978 -27.058  10.932
HETATM  137  C   UNK  0001      19.460 -22.696   6.731
HETATM  138  C   UNK  0001      20.113 -21.589   7.280
HETATM  139  H   UNK  0001      20.525 -21.696   8.127
HETATM  140  C   UNK  0001      20.199 -20.381   6.690
HETATM  141  H   UNK  0001      20.692 -19.704   7.134
HETATM  142  N   UNK  0001      19.657 -20.093   5.565
HETATM  143  C   UNK  0001      18.981 -21.031   4.966
HETATM  144  H   UNK  0001      18.544 -20.828   4.149
HETATM  145  C   UNK  0001      18.873 -22.319   5.481
HETATM  146  H   UNK  0001      18.397 -22.973   4.983
HETATM  147  C   UNK  0001      17.575 -26.858   6.768
HETATM  148  C   UNK  0001      16.978 -26.648   5.542
HETATM  149  H   UNK  0001      17.228 -25.879   5.040
HETATM  150  C   UNK  0001      16.059 -27.481   5.030
HETATM  151  H   UNK  0001      15.631 -27.223   4.220
HETATM  152  N   UNK  0001      15.721 -28.590   5.548
HETATM  153  C   UNK  0001      16.212 -28.915   6.727
HETATM  154  H   UNK  0001      15.986 -29.750   7.117
HETATM  155  C   UNK  0001      17.067 -28.029   7.405
HETATM  156  H   UNK  0001      17.314 -28.213   8.306
HETATM  157  N   UNK  0001      15.822 -30.850   3.678
HETATM  158  C   UNK  0001      17.070 -30.712   3.712
HETATM  159  H   UNK  0001      17.396 -29.989   4.237
HETATM  160  C   UNK  0001      18.063 -31.516   3.055
HETATM  161  H   UNK  0001      19.003 -31.377   3.082
HETATM  162  C   UNK  0001      17.377 -32.566   2.343
HETATM  163  H   UNK  0001      17.923 -33.177   1.862
HETATM  164  C   UNK  0001      16.116 -32.764   2.289
HETATM  165  H   UNK  0001      15.750 -33.504   1.821
HETATM  166  C   UNK  0001      15.294 -31.831   2.963
HETATM  167  N   UNK  0001      13.251 -31.031   3.570
HETATM  168  C   UNK  0001      11.938 -30.895   3.617
HETATM  169  H   UNK  0001      11.516 -30.213   4.122
HETATM  170  C   UNK  0001      11.124 -31.933   2.784
HETATM  171  H   UNK  0001      10.176 -31.938   2.733
HETATM  172  C   UNK  0001      11.921 -32.843   2.133
HETATM  173  H   UNK  0001      11.494 -33.492   1.588
HETATM  174  C   UNK  0001      13.283 -32.876   2.218
HETATM  175  H   UNK  0001      13.756 -33.563   1.767
HETATM  176  C   UNK  0001      13.977 -31.945   2.929
HETATM  177  N   UNK  0001      22.588 -26.013  14.950
HETATM  178  C   UNK  0001      23.107 -26.316  13.822
HETATM  179  H   UNK  0001      22.594 -26.225  13.026
HETATM  180  C   UNK  0001      24.481 -26.791  13.748
HETATM  181  H   UNK  0001      24.880 -26.958  12.904
HETATM  182  C   UNK  0001      25.167 -26.991  14.859
HETATM  183  H   UNK  0001      25.963 -27.507  14.784
HETATM  184  C   UNK  0001      24.858 -26.562  16.024
HETATM  185  H   UNK  0001      25.455 -26.550  16.763
HETATM  186  C   UNK  0001      23.318 -26.037  16.079
HETATM  187  N   UNK  0001      21.287 -25.374  17.200
HETATM  188  C   UNK  0001      20.437 -25.032  18.301
HETATM  189  H   UNK  0001      19.510 -24.863  18.189
HETATM  190  C   UNK  0001      21.039 -24.973  19.504
HETATM  191  H   UNK  0001      20.515 -24.705  20.249
HETATM  192  C   UNK  0001      22.351 -25.273  19.728
HETATM  193  H   UNK  0001      22.705 -25.261  20.608
HETATM  194  C   UNK  0001      23.150 -25.588  18.667
HETATM  195  H   UNK  0001      24.062 -25.798  18.820
HETATM  196  C   UNK  0001      22.630 -25.615  17.278
HETATM  197  Pd  UNK  0001      19.730 -18.316   4.630
HETATM  198  Pd  UNK  0001      12.777 -15.085  15.280
HETATM  199  N   UNK  0001      13.117 -16.196   9.194
HETATM  200  C   UNK  0001      12.193 -15.941   8.245
HETATM  201  H   UNK  0001      11.307 -15.843   8.645
HETATM  202  H   UNK  0001      12.431 -15.084   7.784
HETATM  203  N   UNK  0001      12.209 -16.933   7.368
HETATM  204  N   UNK  0001      13.347 -17.096   6.704
HETATM  205  C   UNK  0001      14.396 -16.750   7.358
HETATM  206  N   UNK  0001      14.258 -16.234   8.571
HETATM  207  C   UNK  0001      13.123 -15.991  10.505
HETATM  208  C   UNK  0001      11.959 -15.945  11.257
HETATM  209  H   UNK  0001      11.135 -16.141  10.827
HETATM  210  C   UNK  0001      11.935 -15.638  12.585
HETATM  211  H   UNK  0001      11.093 -15.564  13.019
HETATM  212  N   UNK  0001      13.006 -15.444  13.270
HETATM  213  C   UNK  0001      14.168 -15.497  12.694
HETATM  214  H   UNK  0001      14.961 -15.366  13.202
HETATM  215  C   UNK  0001      14.247 -15.743  11.335
HETATM  216  H   UNK  0001      15.108 -15.745  10.932
HETATM  217  C   UNK  0001      11.089 -17.508   6.731
HETATM  218  C   UNK  0001       9.804 -17.496   7.280
HETATM  219  H   UNK  0001       9.691 -17.086   8.127
HETATM  220  C   UNK  0001       8.715 -18.026   6.690
HETATM  221  H   UNK  0001       7.882 -17.938   7.134
HETATM  222  N   UNK  0001       8.736 -18.640   5.565
HETATM  223  C   UNK  0001       9.886 -18.756   4.966
HETATM  224  H   UNK  0001       9.929 -19.236   4.149
HETATM  225  C   UNK  0001      11.056 -18.205   5.481
HETATM  226  H   UNK  0001      11.861 -18.291   4.983
HETATM  227  C   UNK  0001      15.636 -17.060   6.768
HETATM  228  C   UNK  0001      15.753 -17.683   5.542
HETATM  229  H   UNK  0001      14.962 -17.850   5.040
HETATM  230  C   UNK  0001      16.933 -18.062   5.030
HETATM  231  H   UNK  0001      16.924 -18.561   4.220
HETATM  232  N   UNK  0001      18.063 -17.800   5.548
HETATM  233  C   UNK  0001      18.099 -17.213   6.727
HETATM  234  H   UNK  0001      18.935 -16.991   7.117
HETATM  235  C   UNK  0001      16.905 -16.914   7.405
HETATM  236  H   UNK  0001      16.940 -16.609   8.306
HETATM  237  N   UNK  0001      19.970 -16.583   3.678
HETATM  238  C   UNK  0001      19.226 -15.571   3.712
HETATM  239  H   UNK  0001      18.437 -15.650   4.237
HETATM  240  C   UNK  0001      19.426 -14.308   3.055
HETATM  241  H   UNK  0001      18.836 -13.564   3.082
HETATM  242  C   UNK  0001      20.678 -14.378   2.343
HETATM  243  H   UNK  0001      20.934 -13.600   1.862
HETATM  244  C   UNK  0001      21.480 -15.370   2.289
HETATM  245  H   UNK  0001      22.304 -15.318   1.821
HETATM  246  C   UNK  0001      21.083 -16.549   2.963
HETATM  247  N   UNK  0001      21.412 -18.718   3.570
HETATM  248  C   UNK  0001      21.951 -19.923   3.617
HETATM  249  H   UNK  0001      21.571 -20.630   4.122
HETATM  250  C   UNK  0001      23.257 -20.109   2.784
HETATM  251  H   UNK  0001      23.735 -20.928   2.733
HETATM  252  C   UNK  0001      23.646 -18.964   2.133
HETATM  253  H   UNK  0001      24.421 -19.009   1.588
HETATM  254  C   UNK  0001      22.994 -17.769   2.218
HETATM  255  H   UNK  0001      23.352 -17.014   1.767
HETATM  256  C   UNK  0001      21.841 -17.633   2.929
HETATM  257  N   UNK  0001      12.398 -13.142  14.950
HETATM  258  C   UNK  0001      12.401 -12.540  13.822
HETATM  259  H   UNK  0001      12.578 -13.029  13.026
HETATM  260  C   UNK  0001      12.125 -11.113  13.748
HETATM  261  H   UNK  0001      12.070 -10.684  12.904
HETATM  262  C   UNK  0001      11.956 -10.419  14.859
HETATM  263  H   UNK  0001      12.004  -9.471  14.784
HETATM  264  C   UNK  0001      11.738 -10.901  16.024
HETATM  265  H   UNK  0001      11.429 -10.390  16.763
HETATM  266  C   UNK  0001      12.054 -12.497  16.079
HETATM  267  N   UNK  0001      12.494 -14.588  17.200
HETATM  268  C   UNK  0001      12.624 -15.494  18.301
HETATM  269  H   UNK  0001      12.941 -16.382  18.189
HETATM  270  C   UNK  0001      12.271 -15.003  19.504
HETATM  271  H   UNK  0001      12.302 -15.590  20.249
HETATM  272  C   UNK  0001      11.876 -13.717  19.728
HETATM  273  H   UNK  0001      11.688 -13.416  20.608
HETATM  274  C   UNK  0001      11.749 -12.867  18.667
HETATM  275  H   UNK  0001      11.475 -11.972  18.820
HETATM  276  C   UNK  0001      12.032 -13.304  17.278
CONECT    1   36   41   51  222
CONECT    2   16   61   71   86
CONECT    3    4   10   11
CONECT    4    3    5    6    7
CONECT    5    4
CONECT    6    4
CONECT    7    4    8   21
CONECT    8    7    9
CONECT    9    8   10   31
CONECT   10    3    9
CONECT   11    3   12   19
CONECT   12   11   13   14
CONECT   13   12
CONECT   14   12   15   16
CONECT   15   14
CONECT   16    2   14   17
CONECT   17   16   18   19
CONECT   18   17
CONECT   19   11   17   20
CONECT   20   19
CONECT   21    7   22   29
CONECT   22   21   23   24
CONECT   23   22
CONECT   24   22   25   26
CONECT   25   24
CONECT   26   24   27  117
CONECT   27   26   28   29
CONECT   28   27
CONECT   29   21   27   30
CONECT   30   29
CONECT   31    9   32   39
CONECT   32   31   33   34
CONECT   33   32
CONECT   34   32   35   36
CONECT   35   34
CONECT   36    1   34   37
CONECT   37   36   38   39
CONECT   38   37
CONECT   39   31   37   40
CONECT   40   39
CONECT   41    1   42   50
CONECT   42   41   43   44
CONECT   43   42
CONECT   44   42   45   46
CONECT   45   44
CONECT   46   44   47   48
CONECT   47   46
CONECT   48   46   49   50
CONECT   49   48
CONECT   50   41   48   60
CONECT   51    1   52   60
CONECT   52   51   53   54
CONECT   53   52
CONECT   54   52   55   56
CONECT   55   54
CONECT   56   54   57   58
CONECT   57   56
CONECT   58   56   59   60
CONECT   59   58
CONECT   60   50   51   58
CONECT   61    2   62   70
CONECT   62   61   63   64
CONECT   63   62
CONECT   64   62   65   66
CONECT   65   64
CONECT   66   64   67   68
CONECT   67   66
CONECT   68   66   69   70
CONECT   69   68
CONECT   70   61   68   80
CONECT   71    2   72   80
CONECT   72   71   73   74
CONECT   73   72
CONECT   74   72   75   76
CONECT   75   74
CONECT   76   74   77   78
CONECT   77   76
CONECT   78   76   79   80
CONECT   79   78
CONECT   80   70   71   78
CONECT   81   82   89   91
CONECT   82   81   83   84
CONECT   83   82
CONECT   84   82   85   86
CONECT   85   84
CONECT   86    2   84   87
CONECT   87   86   88   89
CONECT   88   87
CONECT   89   81   87   90
CONECT   90   89
CONECT   91   81   92  116
CONECT   92   91  103
CONECT   93   94  101  103
CONECT   94   93   95   96
CONECT   95   94
CONECT   96   94   97   98
CONECT   97   96
CONECT   98   96   99  118
CONECT   99   98  100  101
CONECT  100   99
CONECT  101   93   99  102
CONECT  102  101
CONECT  103   92   93  104
CONECT  104  103  115
CONECT  105  106  113  115
CONECT  106  105  107  108
CONECT  107  106
CONECT  108  106  109  110
CONECT  109  108
CONECT  110  108  111  198
CONECT  111  110  112  113
CONECT  112  111
CONECT  113  105  111  114
CONECT  114  113
CONECT  115  104  105  116
CONECT  116   91  115
CONECT  117   26  152  157  167
CONECT  118   98  132  177  187
CONECT  119  120  126  127
CONECT  120  119  121  122  123
CONECT  121  120
CONECT  122  120
CONECT  123  120  124  137
CONECT  124  123  125
CONECT  125  124  126  147
CONECT  126  119  125
CONECT  127  119  128  135
CONECT  128  127  129  130
CONECT  129  128
CONECT  130  128  131  132
CONECT  131  130
CONECT  132  118  130  133
CONECT  133  132  134  135
CONECT  134  133
CONECT  135  127  133  136
CONECT  136  135
CONECT  137  123  138  145
CONECT  138  137  139  140
CONECT  139  138
CONECT  140  138  141  142
CONECT  141  140
CONECT  142  140  143  197
CONECT  143  142  144  145
CONECT  144  143
CONECT  145  137  143  146
CONECT  146  145
CONECT  147  125  148  155
CONECT  148  147  149  150
CONECT  149  148
CONECT  150  148  151  152
CONECT  151  150
CONECT  152  117  150  153
CONECT  153  152  154  155
CONECT  154  153
CONECT  155  147  153  156
CONECT  156  155
CONECT  157  117  158  166
CONECT  158  157  159  160
CONECT  159  158
CONECT  160  158  161  162
CONECT  161  160
CONECT  162  160  163  164
CONECT  163  162
CONECT  164  162  165  166
CONECT  165  164
CONECT  166  157  164  176
CONECT  167  117  168  176
CONECT  168  167  169  170
CONECT  169  168
CONECT  170  168  171  172
CONECT  171  170
CONECT  172  170  173  174
CONECT  173  172
CONECT  174  172  175  176
CONECT  175  174
CONECT  176  166  167  174
CONECT  177  118  178  186
CONECT  178  177  179  180
CONECT  179  178
CONECT  180  178  181  182
CONECT  181  180
CONECT  182  180  183  184
CONECT  183  182
CONECT  184  182  185  186
CONECT  185  184
CONECT  186  177  184  196
CONECT  187  118  188  196
CONECT  188  187  189  190
CONECT  189  188
CONECT  190  188  191  192
CONECT  191  190
CONECT  192  190  193  194
CONECT  193  192
CONECT  194  192  195  196
CONECT  195  194
CONECT  196  186  187  194
CONECT  197  142  232  237  247
CONECT  198  110  212  257  267
CONECT  199  200  206  207
CONECT  200  199  201  202  203
CONECT  201  200
CONECT  202  200
CONECT  203  200  204  217
CONECT  204  203  205
CONECT  205  204  206  227
CONECT  206  199  205
CONECT  207  199  208  215
CONECT  208  207  209  210
CONECT  209  208
CONECT  210  208  211  212
CONECT  211  210
CONECT  212  198  210  213
CONECT  213  212  214  215
CONECT  214  213
CONECT  215  207  213  216
CONECT  216  215
CONECT  217  203  218  225
CONECT  218  217  219  220
CONECT  219  218
CONECT  220  218  221  222
CONECT  221  220
CONECT  222    1  220  223
CONECT  223  222  224  225
CONECT  224  223
CONECT  225  217  223  226
CONECT  226  225
CONECT  227  205  228  235
CONECT  228  227  229  230
CONECT  229  228
CONECT  230  228  231  232
CONECT  231  230
CONECT  232  197  230  233
CONECT  233  232  234  235
CONECT  234  233
CONECT  235  227  233  236
CONECT  236  235
CONECT  237  197  238  246
CONECT  238  237  239  240
CONECT  239  238
CONECT  240  238  241  242
CONECT  241  240
CONECT  242  240  243  244
CONECT  243  242
CONECT  244  242  245  246
CONECT  245  244
CONECT  246  237  244  256
CONECT  247  197  248  256
CONECT  248  247  249  250
CONECT  249  248
CONECT  250  248  251  252
CONECT  251  250
CONECT  252  250  253  254
CONECT  253  252
CONECT  254  252  255  256
CONECT  255  254
CONECT  256  246  247  254
CONECT  257  198  258  266
CONECT  258  257  259  260
CONECT  259  258
CONECT  260  258  261  262
CONECT  261  260
CONECT  262  260  263  264
CONECT  263  262
CONECT  264  262  265  266
CONECT  265  264
CONECT  266  257  264  276
CONECT  267  198  268  276
CONECT  268  267  269  270
CONECT  269  268
CONECT  270  268  271  272
CONECT  271  270
CONECT  272  270  273  274
CONECT  273  272
CONECT  274  272  275  276
CONECT  275  274
CONECT  276  266  267  274
END
