# Supplementary material for: CageCavityCalc (C3): A Computational Tool for Calculating and Visualizing Cavities in Molecular Cages
Source: J Chem Inf Model. 2024 Jul 9;64(14):5604–16. doi: 10.1021/acs.jcim.4c00355 (PMC11267575; doi:10.1021/acs.jcim.4c00355)
Supplement: Supplementary file 2 — ci4c00355_si_002.zip [file ci4c00355_si_002.zip › CageCavityCalc-v.1.0.5/CageCavityCalc/examples/13_cages_review/664973_cavity.pdb]

ATOM      0 PD    CG A   0       7.161 -19.465   4.630  0.00  0.00          PD
ATOM      1 PD    CG A   0       7.839 -27.102  15.280  0.00  0.00          PD
ATOM      2 N     CG A   0       8.631 -26.252   9.194  0.00  0.00           N
ATOM      3 C     CG A   0       8.872 -27.180   8.245  0.00  0.00           C
ATOM      4 H     CG A   0       9.231 -27.996   8.645  0.00  0.00           H
ATOM      5 H     CG A   0       8.011 -27.402   7.784  0.00  0.00           H
ATOM      6 N     CG A   0       9.724 -26.669   7.368  0.00  0.00           N
ATOM      7 N     CG A   0       9.295 -25.603   6.704  0.00  0.00           N
ATOM      8 C     CG A   0       8.472 -24.868   7.358  0.00  0.00           C
ATOM      9 N     CG A   0       8.094 -25.245   8.571  0.00  0.00           N
ATOM     10 C     CG A   0       8.451 -26.350  10.505  0.00  0.00           C
ATOM     11 C     CG A   0       8.994 -27.380  11.257  0.00  0.00           C
ATOM     12 H     CG A   0       9.575 -27.996  10.827  0.00  0.00           H
ATOM     13 C     CG A   0       8.739 -27.555  12.585  0.00  0.00           C
ATOM     14 H     CG A   0       9.096 -28.321  13.019  0.00  0.00           H
ATOM     15 N     CG A   0       8.036 -26.724  13.270  0.00  0.00           N
ATOM     16 C     CG A   0       7.500 -25.691  12.694  0.00  0.00           C
ATOM     17 H     CG A   0       6.991 -25.070  13.202  0.00  0.00           H
ATOM     18 C     CG A   0       7.674 -25.500  11.335  0.00  0.00           C
ATOM     19 H     CG A   0       7.245 -24.753  10.932  0.00  0.00           H
ATOM     20 C     CG A   0      10.782 -27.352   6.731  0.00  0.00           C
ATOM     21 C     CG A   0      11.414 -28.471   7.280  0.00  0.00           C
ATOM     22 H     CG A   0      11.115 -28.774   8.127  0.00  0.00           H
ATOM     23 C     CG A   0      12.417 -29.149   6.690  0.00  0.00           C
ATOM     24 H     CG A   0      12.758 -29.915   7.134  0.00  0.00           H
ATOM     25 N     CG A   0      12.938 -28.824   5.565  0.00  0.00           N
ATOM     26 C     CG A   0      12.464 -27.769   4.966  0.00  0.00           C
ATOM     27 H     CG A   0      12.858 -27.493   4.149  0.00  0.00           H
ATOM     28 C     CG A   0      11.402 -27.032   5.481  0.00  0.00           C
ATOM     29 H     CG A   0      11.074 -26.292   4.983  0.00  0.00           H
ATOM     30 C     CG A   0       8.120 -23.639   6.768  0.00  0.00           C
ATOM     31 C     CG A   0       8.601 -23.226   5.542  0.00  0.00           C
ATOM     32 H     CG A   0       9.141 -23.827   5.040  0.00  0.00           H
ATOM     33 C     CG A   0       8.339 -22.014   5.030  0.00  0.00           C
ATOM     34 H     CG A   0       8.776 -21.773   4.220  0.00  0.00           H
ATOM     35 N     CG A   0       7.547 -21.167   5.548  0.00  0.00           N
ATOM     36 C     CG A   0       7.021 -21.429   6.727  0.00  0.00           C
ATOM     37 H     CG A   0       6.410 -20.816   7.117  0.00  0.00           H
ATOM     38 C     CG A   0       7.360 -22.613   7.405  0.00  0.00           C
ATOM     39 H     CG A   0       7.077 -22.734   8.306  0.00  0.00           H
ATOM     40 N     CG A   0       5.540 -20.124   3.678  0.00  0.00           N
ATOM     41 C     CG A   0       5.036 -21.274   3.712  0.00  0.00           C
ATOM     42 H     CG A   0       5.498 -21.918   4.237  0.00  0.00           H
ATOM     43 C     CG A   0       3.842 -21.732   3.055  0.00  0.00           C
ATOM     44 H     CG A   0       3.492 -22.615   3.082  0.00  0.00           H
ATOM     45 C     CG A   0       3.276 -20.613   2.343  0.00  0.00           C
ATOM     46 H     CG A   0       2.474 -20.780   1.862  0.00  0.00           H
ATOM     47 C     CG A   0       3.735 -19.422   2.289  0.00  0.00           C
ATOM     48 H     CG A   0       3.278 -18.735   1.821  0.00  0.00           H
ATOM     49 C     CG A   0       4.954 -19.176   2.963  0.00  0.00           C
ATOM     50 N     CG A   0       6.668 -17.807   3.570  0.00  0.00           N
ATOM     51 C     CG A   0       7.442 -16.738   3.617  0.00  0.00           C
ATOM     52 H     CG A   0       8.244 -16.714   4.122  0.00  0.00           H
ATOM     53 C     CG A   0       6.951 -15.514   2.784  0.00  0.00           C
ATOM     54 H     CG A   0       7.420 -14.690   2.733  0.00  0.00           H
ATOM     55 C     CG A   0       5.764 -15.750   2.133  0.00  0.00           C
ATOM     56 H     CG A   0       5.416 -15.055   1.588  0.00  0.00           H
ATOM     57 C     CG A   0       5.055 -16.912   2.218  0.00  0.00           C
ATOM     58 H     CG A   0       4.223 -16.979   1.767  0.00  0.00           H
ATOM     59 C     CG A   0       5.514 -17.979   2.929  0.00  0.00           C
ATOM     60 N     CG A   0       6.346 -28.402  14.950  0.00  0.00           N
ATOM     61 C     CG A   0       5.824 -28.700  13.822  0.00  0.00           C
ATOM     62 H     CG A   0       6.158 -28.302  13.026  0.00  0.00           H
ATOM     63 C     CG A   0       4.726 -29.652  13.748  0.00  0.00           C
ATOM     64 H     CG A   0       4.381 -29.915  12.904  0.00  0.00           H
ATOM     65 C     CG A   0       4.209 -30.146  14.859  0.00  0.00           C
ATOM     66 H     CG A   0       3.364 -30.578  14.784  0.00  0.00           H
ATOM     67 C     CG A   0       4.735 -30.094  16.024  0.00  0.00           C
ATOM     68 H     CG A   0       4.447 -30.616  16.763  0.00  0.00           H
ATOM     69 C     CG A   0       5.960 -29.022  16.079  0.00  0.00           C
ATOM     70 N     CG A   0       7.550 -27.595  17.200  0.00  0.00           N
ATOM     71 C     CG A   0       8.270 -27.030  18.301  0.00  0.00           C
ATOM     72 H     CG A   0       8.881 -26.311  18.189  0.00  0.00           H
ATOM     73 C     CG A   0       8.021 -27.581  19.504  0.00  0.00           C
ATOM     74 H     CG A   0       8.514 -27.261  20.249  0.00  0.00           H
ATOM     75 C     CG A   0       7.105 -28.566  19.728  0.00  0.00           C
ATOM     76 H     CG A   0       6.938 -28.879  20.608  0.00  0.00           H
ATOM     77 C     CG A   0       6.433 -29.101  18.667  0.00  0.00           C
ATOM     78 H     CG A   0       5.795 -29.786  18.820  0.00  0.00           H
ATOM     79 C     CG A   0       6.669 -28.638  17.278  0.00  0.00           C
ATOM     80 C     CG A   0      11.613 -24.128  15.967  0.00  0.00           C
ATOM     81 C     CG A   0      11.677 -25.495  15.763  0.00  0.00           C
ATOM     82 H     CG A   0      12.526 -25.920  15.733  0.00  0.00           H
ATOM     83 C     CG A   0      10.556 -26.240  15.608  0.00  0.00           C
ATOM     84 H     CG A   0      10.669 -27.170  15.445  0.00  0.00           H
ATOM     85 N     CG A   0       9.345 -25.789  15.658  0.00  0.00           N
ATOM     86 C     CG A   0       9.163 -24.524  15.831  0.00  0.00           C
ATOM     87 H     CG A   0       8.283 -24.168  15.852  0.00  0.00           H
ATOM     88 C     CG A   0      10.264 -23.667  15.987  0.00  0.00           C
ATOM     89 H     CG A   0      10.103 -22.739  16.116  0.00  0.00           H
ATOM     90 C     CG A   0      12.711 -23.319  16.173  0.00  0.00           C
ATOM     91 N     CG A   0      13.920 -23.896  16.272  0.00  0.00           N
ATOM     92 C     CG A   0      16.253 -23.589  15.967  0.00  0.00           C
ATOM     93 C     CG A   0      17.405 -22.849  15.763  0.00  0.00           C
ATOM     94 H     CG A   0      17.348 -21.902  15.733  0.00  0.00           H
ATOM     95 C     CG A   0      18.610 -23.448  15.608  0.00  0.00           C
ATOM     96 H     CG A   0      19.360 -22.885  15.445  0.00  0.00           H
ATOM     97 N     CG A   0      18.825 -24.722  15.658  0.00  0.00           N
ATOM     98 C     CG A   0      17.821 -25.512  15.831  0.00  0.00           C
ATOM     99 H     CG A   0      17.953 -26.452  15.852  0.00  0.00           H
ATOM    100 C     CG A   0      16.528 -24.987  15.987  0.00  0.00           C
ATOM    101 H     CG A   0      15.805 -25.591  16.116  0.00  0.00           H
ATOM    102 C     CG A   0      15.003 -23.042  16.173  0.00  0.00           C
ATOM    103 N     CG A   0      14.899 -21.706  16.272  0.00  0.00           N
ATOM    104 C     CG A   0      13.466 -19.840  15.967  0.00  0.00           C
ATOM    105 C     CG A   0      12.249 -19.212  15.763  0.00  0.00           C
ATOM    106 H     CG A   0      11.457 -19.735  15.733  0.00  0.00           H
ATOM    107 C     CG A   0      12.165 -17.869  15.608  0.00  0.00           C
ATOM    108 H     CG A   0      11.303 -17.501  15.445  0.00  0.00           H
ATOM    109 N     CG A   0      13.161 -17.045  15.658  0.00  0.00           N
ATOM    110 C     CG A   0      14.347 -17.520  15.831  0.00  0.00           C
ATOM    111 H     CG A   0      15.096 -16.936  15.852  0.00  0.00           H
ATOM    112 C     CG A   0      14.539 -18.902  15.987  0.00  0.00           C
ATOM    113 H     CG A   0      15.423 -19.227  16.116  0.00  0.00           H
ATOM    114 C     CG A   0      13.617 -21.195  16.173  0.00  0.00           C
ATOM    115 N     CG A   0      12.512 -21.954  16.272  0.00  0.00           N
ATOM    116 PD    CG A   0      14.440 -29.775   4.630  0.00  0.00          PD
ATOM    117 PD    CG A   0      20.715 -25.370  15.280  0.00  0.00          PD
ATOM    118 N     CG A   0      19.583 -25.109   9.194  0.00  0.00           N
ATOM    119 C     CG A   0      20.266 -24.436   8.245  0.00  0.00           C
ATOM    120 H     CG A   0      20.794 -23.717   8.645  0.00  0.00           H
ATOM    121 H     CG A   0      20.889 -25.070   7.784  0.00  0.00           H
ATOM    122 N     CG A   0      19.398 -23.954   7.368  0.00  0.00           N
ATOM    123 N     CG A   0      18.689 -24.858   6.704  0.00  0.00           N
ATOM    124 C     CG A   0      18.464 -25.939   7.358  0.00  0.00           C
ATOM    125 N     CG A   0      18.979 -26.078   8.571  0.00  0.00           N
ATOM    126 C     CG A   0      19.758 -25.216  10.505  0.00  0.00           C
ATOM    127 C     CG A   0      20.379 -24.231  11.257  0.00  0.00           C
ATOM    128 H     CG A   0      20.622 -23.419  10.827  0.00  0.00           H
ATOM    129 C     CG A   0      20.657 -24.364  12.585  0.00  0.00           C
ATOM    130 H     CG A   0      21.142 -23.672  13.019  0.00  0.00           H
ATOM    131 N     CG A   0      20.290 -25.388  13.270  0.00  0.00           N
ATOM    132 C     CG A   0      19.663 -26.369  12.694  0.00  0.00           C
ATOM    133 H     CG A   0      19.380 -27.120  13.202  0.00  0.00           H
ATOM    134 C     CG A   0      19.411 -26.314  11.335  0.00  0.00           C
ATOM    135 H     CG A   0      18.978 -27.058  10.932  0.00  0.00           H
ATOM    136 C     CG A   0      19.460 -22.696   6.731  0.00  0.00           C
ATOM    137 C     CG A   0      20.113 -21.589   7.280  0.00  0.00           C
ATOM    138 H     CG A   0      20.525 -21.696   8.127  0.00  0.00           H
ATOM    139 C     CG A   0      20.199 -20.381   6.690  0.00  0.00           C
ATOM    140 H     CG A   0      20.692 -19.704   7.134  0.00  0.00           H
ATOM    141 N     CG A   0      19.657 -20.093   5.565  0.00  0.00           N
ATOM    142 C     CG A   0      18.981 -21.031   4.966  0.00  0.00           C
ATOM    143 H     CG A   0      18.544 -20.828   4.149  0.00  0.00           H
ATOM    144 C     CG A   0      18.873 -22.319   5.481  0.00  0.00           C
ATOM    145 H     CG A   0      18.397 -22.973   4.983  0.00  0.00           H
ATOM    146 C     CG A   0      17.575 -26.858   6.768  0.00  0.00           C
ATOM    147 C     CG A   0      16.978 -26.648   5.542  0.00  0.00           C
ATOM    148 H     CG A   0      17.228 -25.879   5.040  0.00  0.00           H
ATOM    149 C     CG A   0      16.059 -27.481   5.030  0.00  0.00           C
ATOM    150 H     CG A   0      15.631 -27.223   4.220  0.00  0.00           H
ATOM    151 N     CG A   0      15.721 -28.590   5.548  0.00  0.00           N
ATOM    152 C     CG A   0      16.212 -28.915   6.727  0.00  0.00           C
ATOM    153 H     CG A   0      15.986 -29.750   7.117  0.00  0.00           H
ATOM    154 C     CG A   0      17.067 -28.029   7.405  0.00  0.00           C
ATOM    155 H     CG A   0      17.314 -28.213   8.306  0.00  0.00           H
ATOM    156 N     CG A   0      15.822 -30.850   3.678  0.00  0.00           N
ATOM    157 C     CG A   0      17.070 -30.712   3.712  0.00  0.00           C
ATOM    158 H     CG A   0      17.396 -29.989   4.237  0.00  0.00           H
ATOM    159 C     CG A   0      18.063 -31.516   3.055  0.00  0.00           C
ATOM    160 H     CG A   0      19.003 -31.377   3.082  0.00  0.00           H
ATOM    161 C     CG A   0      17.377 -32.566   2.343  0.00  0.00           C
ATOM    162 H     CG A   0      17.923 -33.177   1.862  0.00  0.00           H
ATOM    163 C     CG A   0      16.116 -32.764   2.289  0.00  0.00           C
ATOM    164 H     CG A   0      15.750 -33.504   1.821  0.00  0.00           H
ATOM    165 C     CG A   0      15.294 -31.831   2.963  0.00  0.00           C
ATOM    166 N     CG A   0      13.251 -31.031   3.570  0.00  0.00           N
ATOM    167 C     CG A   0      11.938 -30.895   3.617  0.00  0.00           C
ATOM    168 H     CG A   0      11.516 -30.213   4.122  0.00  0.00           H
ATOM    169 C     CG A   0      11.124 -31.933   2.784  0.00  0.00           C
ATOM    170 H     CG A   0      10.176 -31.938   2.733  0.00  0.00           H
ATOM    171 C     CG A   0      11.921 -32.843   2.133  0.00  0.00           C
ATOM    172 H     CG A   0      11.494 -33.492   1.588  0.00  0.00           H
ATOM    173 C     CG A   0      13.283 -32.876   2.218  0.00  0.00           C
ATOM    174 H     CG A   0      13.756 -33.563   1.767  0.00  0.00           H
ATOM    175 C     CG A   0      13.977 -31.945   2.929  0.00  0.00           C
ATOM    176 N     CG A   0      22.588 -26.013  14.950  0.00  0.00           N
ATOM    177 C     CG A   0      23.107 -26.316  13.822  0.00  0.00           C
ATOM    178 H     CG A   0      22.594 -26.225  13.026  0.00  0.00           H
ATOM    179 C     CG A   0      24.481 -26.791  13.748  0.00  0.00           C
ATOM    180 H     CG A   0      24.880 -26.958  12.904  0.00  0.00           H
ATOM    181 C     CG A   0      25.167 -26.991  14.859  0.00  0.00           C
ATOM    182 H     CG A   0      25.963 -27.507  14.784  0.00  0.00           H
ATOM    183 C     CG A   0      24.858 -26.562  16.024  0.00  0.00           C
ATOM    184 H     CG A   0      25.455 -26.550  16.763  0.00  0.00           H
ATOM    185 C     CG A   0      23.318 -26.037  16.079  0.00  0.00           C
ATOM    186 N     CG A   0      21.287 -25.374  17.200  0.00  0.00           N
ATOM    187 C     CG A   0      20.437 -25.032  18.301  0.00  0.00           C
ATOM    188 H     CG A   0      19.510 -24.863  18.189  0.00  0.00           H
ATOM    189 C     CG A   0      21.039 -24.973  19.504  0.00  0.00           C
ATOM    190 H     CG A   0      20.515 -24.705  20.249  0.00  0.00           H
ATOM    191 C     CG A   0      22.351 -25.273  19.728  0.00  0.00           C
ATOM    192 H     CG A   0      22.705 -25.261  20.608  0.00  0.00           H
ATOM    193 C     CG A   0      23.150 -25.588  18.667  0.00  0.00           C
ATOM    194 H     CG A   0      24.062 -25.798  18.820  0.00  0.00           H
ATOM    195 C     CG A   0      22.630 -25.615  17.278  0.00  0.00           C
ATOM    196 PD    CG A   0      19.730 -18.316   4.630  0.00  0.00          PD
ATOM    197 PD    CG A   0      12.777 -15.085  15.280  0.00  0.00          PD
ATOM    198 N     CG A   0      13.117 -16.196   9.194  0.00  0.00           N
ATOM    199 C     CG A   0      12.193 -15.941   8.245  0.00  0.00           C
ATOM    200 H     CG A   0      11.307 -15.843   8.645  0.00  0.00           H
ATOM    201 H     CG A   0      12.431 -15.084   7.784  0.00  0.00           H
ATOM    202 N     CG A   0      12.209 -16.933   7.368  0.00  0.00           N
ATOM    203 N     CG A   0      13.347 -17.096   6.704  0.00  0.00           N
ATOM    204 C     CG A   0      14.396 -16.750   7.358  0.00  0.00           C
ATOM    205 N     CG A   0      14.258 -16.234   8.571  0.00  0.00           N
ATOM    206 C     CG A   0      13.123 -15.991  10.505  0.00  0.00           C
ATOM    207 C     CG A   0      11.959 -15.945  11.257  0.00  0.00           C
ATOM    208 H     CG A   0      11.135 -16.141  10.827  0.00  0.00           H
ATOM    209 C     CG A   0      11.935 -15.638  12.585  0.00  0.00           C
ATOM    210 H     CG A   0      11.093 -15.564  13.019  0.00  0.00           H
ATOM    211 N     CG A   0      13.006 -15.444  13.270  0.00  0.00           N
ATOM    212 C     CG A   0      14.168 -15.497  12.694  0.00  0.00           C
ATOM    213 H     CG A   0      14.961 -15.366  13.202  0.00  0.00           H
ATOM    214 C     CG A   0      14.247 -15.743  11.335  0.00  0.00           C
ATOM    215 H     CG A   0      15.108 -15.745  10.932  0.00  0.00           H
ATOM    216 C     CG A   0      11.089 -17.508   6.731  0.00  0.00           C
ATOM    217 C     CG A   0       9.804 -17.496   7.280  0.00  0.00           C
ATOM    218 H     CG A   0       9.691 -17.086   8.127  0.00  0.00           H
ATOM    219 C     CG A   0       8.715 -18.026   6.690  0.00  0.00           C
ATOM    220 H     CG A   0       7.882 -17.938   7.134  0.00  0.00           H
ATOM    221 N     CG A   0       8.736 -18.640   5.565  0.00  0.00           N
ATOM    222 C     CG A   0       9.886 -18.756   4.966  0.00  0.00           C
ATOM    223 H     CG A   0       9.929 -19.236   4.149  0.00  0.00           H
ATOM    224 C     CG A   0      11.056 -18.205   5.481  0.00  0.00           C
ATOM    225 H     CG A   0      11.861 -18.291   4.983  0.00  0.00           H
ATOM    226 C     CG A   0      15.636 -17.060   6.768  0.00  0.00           C
ATOM    227 C     CG A   0      15.753 -17.683   5.542  0.00  0.00           C
ATOM    228 H     CG A   0      14.962 -17.850   5.040  0.00  0.00           H
ATOM    229 C     CG A   0      16.933 -18.062   5.030  0.00  0.00           C
ATOM    230 H     CG A   0      16.924 -18.561   4.220  0.00  0.00           H
ATOM    231 N     CG A   0      18.063 -17.800   5.548  0.00  0.00           N
ATOM    232 C     CG A   0      18.099 -17.213   6.727  0.00  0.00           C
ATOM    233 H     CG A   0      18.935 -16.991   7.117  0.00  0.00           H
ATOM    234 C     CG A   0      16.905 -16.914   7.405  0.00  0.00           C
ATOM    235 H     CG A   0      16.940 -16.609   8.306  0.00  0.00           H
ATOM    236 N     CG A   0      19.970 -16.583   3.678  0.00  0.00           N
ATOM    237 C     CG A   0      19.226 -15.571   3.712  0.00  0.00           C
ATOM    238 H     CG A   0      18.437 -15.650   4.237  0.00  0.00           H
ATOM    239 C     CG A   0      19.426 -14.308   3.055  0.00  0.00           C
ATOM    240 H     CG A   0      18.836 -13.564   3.082  0.00  0.00           H
ATOM    241 C     CG A   0      20.678 -14.378   2.343  0.00  0.00           C
ATOM    242 H     CG A   0      20.934 -13.600   1.862  0.00  0.00           H
ATOM    243 C     CG A   0      21.480 -15.370   2.289  0.00  0.00           C
ATOM    244 H     CG A   0      22.304 -15.318   1.821  0.00  0.00           H
ATOM    245 C     CG A   0      21.083 -16.549   2.963  0.00  0.00           C
ATOM    246 N     CG A   0      21.412 -18.718   3.570  0.00  0.00           N
ATOM    247 C     CG A   0      21.951 -19.923   3.617  0.00  0.00           C
ATOM    248 H     CG A   0      21.571 -20.630   4.122  0.00  0.00           H
ATOM    249 C     CG A   0      23.257 -20.109   2.784  0.00  0.00           C
ATOM    250 H     CG A   0      23.735 -20.928   2.733  0.00  0.00           H
ATOM    251 C     CG A   0      23.646 -18.964   2.133  0.00  0.00           C
ATOM    252 H     CG A   0      24.421 -19.009   1.588  0.00  0.00           H
ATOM    253 C     CG A   0      22.994 -17.769   2.218  0.00  0.00           C
ATOM    254 H     CG A   0      23.352 -17.014   1.767  0.00  0.00           H
ATOM    255 C     CG A   0      21.841 -17.633   2.929  0.00  0.00           C
ATOM    256 N     CG A   0      12.398 -13.142  14.950  0.00  0.00           N
ATOM    257 C     CG A   0      12.401 -12.540  13.822  0.00  0.00           C
ATOM    258 H     CG A   0      12.578 -13.029  13.026  0.00  0.00           H
ATOM    259 C     CG A   0      12.125 -11.113  13.748  0.00  0.00           C
ATOM    260 H     CG A   0      12.070 -10.684  12.904  0.00  0.00           H
ATOM    261 C     CG A   0      11.956 -10.419  14.859  0.00  0.00           C
ATOM    262 H     CG A   0      12.004  -9.471  14.784  0.00  0.00           H
ATOM    263 C     CG A   0      11.738 -10.901  16.024  0.00  0.00           C
ATOM    264 H     CG A   0      11.429 -10.390  16.763  0.00  0.00           H
ATOM    265 C     CG A   0      12.054 -12.497  16.079  0.00  0.00           C
ATOM    266 N     CG A   0      12.494 -14.588  17.200  0.00  0.00           N
ATOM    267 C     CG A   0      12.624 -15.494  18.301  0.00  0.00           C
ATOM    268 H     CG A   0      12.941 -16.382  18.189  0.00  0.00           H
ATOM    269 C     CG A   0      12.271 -15.003  19.504  0.00  0.00           C
ATOM    270 H     CG A   0      12.302 -15.590  20.249  0.00  0.00           H
ATOM    271 C     CG A   0      11.876 -13.717  19.728  0.00  0.00           C
ATOM    272 H     CG A   0      11.688 -13.416  20.608  0.00  0.00           H
ATOM    273 C     CG A   0      11.749 -12.867  18.667  0.00  0.00           C
ATOM    274 H     CG A   0      11.475 -11.972  18.820  0.00  0.00           H
ATOM    275 C     CG A   0      12.032 -13.304  17.278  0.00  0.00           C
ATOM    276 D     CV B   1      13.777 -26.019   6.921  0.00  0.00           D
ATOM    277 D     CV B   1      12.777 -24.019   6.921  0.00  0.00           D
ATOM    278 D     CV B   1      13.777 -24.019   6.921  0.00  0.00           D
ATOM    279 D     CV B   1      14.777 -24.019   6.921  0.00  0.00           D
ATOM    280 D     CV B   1      11.777 -23.019   6.921  0.00  0.00           D
ATOM    281 D     CV B   1      12.777 -23.019   6.921  0.00  0.00           D
ATOM    282 D     CV B   1      13.777 -23.019   6.921  0.00  0.00           D
ATOM    283 D     CV B   1      14.777 -23.019   6.921  0.00  0.00           D
ATOM    284 D     CV B   1      15.777 -23.019   6.921  0.00  0.00           D
ATOM    285 D     CV B   1      11.777 -22.019   6.921  0.00  0.00           D
ATOM    286 D     CV B   1      12.777 -22.019   6.921  0.00  0.00           D
ATOM    287 D     CV B   1      13.777 -22.019   6.921  0.00  0.00           D
ATOM    288 D     CV B   1      14.777 -22.019   6.921  0.00  0.00           D
ATOM    289 D     CV B   1      15.777 -22.019   6.921  0.00  0.00           D
ATOM    290 D     CV B   1      10.777 -21.019   6.921  0.00  0.00           D
ATOM    291 D     CV B   1      12.777 -21.019   6.921  0.00  0.00           D
ATOM    292 D     CV B   1      13.777 -21.019   6.921  0.00  0.00           D
ATOM    293 D     CV B   1      14.777 -21.019   6.921  0.00  0.00           D
ATOM    294 D     CV B   1      16.777 -21.019   6.921  0.00  0.00           D
ATOM    295 D     CV B   1      15.777 -20.019   6.921  0.00  0.00           D
ATOM    296 D     CV B   1      16.777 -20.019   6.921  0.00  0.00           D
ATOM    297 D     CV B   1      13.777 -26.019   7.921  0.00  0.00           D
ATOM    298 D     CV B   1      14.777 -26.019   7.921  0.00  0.00           D
ATOM    299 D     CV B   1      12.777 -25.019   7.921  0.00  0.00           D
ATOM    300 D     CV B   1      13.777 -25.019   7.921  0.00  0.00           D
ATOM    301 D     CV B   1      14.777 -25.019   7.921  0.00  0.00           D
ATOM    302 D     CV B   1      11.777 -24.019   7.921  0.00  0.00           D
ATOM    303 D     CV B   1      12.777 -24.019   7.921  0.00  0.00           D
ATOM    304 D     CV B   1      13.777 -24.019   7.921  0.00  0.00           D
ATOM    305 D     CV B   1      14.777 -24.019   7.921  0.00  0.00           D
ATOM    306 D     CV B   1      15.777 -24.019   7.921  0.00  0.00           D
ATOM    307 D     CV B   1      10.777 -23.019   7.921  0.00  0.00           D
ATOM    308 D     CV B   1      11.777 -23.019   7.921  0.00  0.00           D
ATOM    309 D     CV B   1      12.777 -23.019   7.921  0.00  0.00           D
ATOM    310 D     CV B   1      13.777 -23.019   7.921  0.00  0.00           D
ATOM    311 D     CV B   1      14.777 -23.019   7.921  0.00  0.00           D
ATOM    312 D     CV B   1      15.777 -23.019   7.921  0.00  0.00           D
ATOM    313 D     CV B   1      16.777 -23.019   7.921  0.00  0.00           D
ATOM    314 D     CV B   1      10.777 -22.019   7.921  0.00  0.00           D
ATOM    315 D     CV B   1      11.777 -22.019   7.921  0.00  0.00           D
ATOM    316 D     CV B   1      12.777 -22.019   7.921  0.00  0.00           D
ATOM    317 D     CV B   1      13.777 -22.019   7.921  0.00  0.00           D
ATOM    318 D     CV B   1      14.777 -22.019   7.921  0.00  0.00           D
ATOM    319 D     CV B   1      15.777 -22.019   7.921  0.00  0.00           D
ATOM    320 D     CV B   1      16.777 -22.019   7.921  0.00  0.00           D
ATOM    321 D     CV B   1      10.777 -21.019   7.921  0.00  0.00           D
ATOM    322 D     CV B   1      11.777 -21.019   7.921  0.00  0.00           D
ATOM    323 D     CV B   1      12.777 -21.019   7.921  0.00  0.00           D
ATOM    324 D     CV B   1      13.777 -21.019   7.921  0.00  0.00           D
ATOM    325 D     CV B   1      14.777 -21.019   7.921  0.00  0.00           D
ATOM    326 D     CV B   1      15.777 -21.019   7.921  0.00  0.00           D
ATOM    327 D     CV B   1      16.777 -21.019   7.921  0.00  0.00           D
ATOM    328 D     CV B   1      10.777 -20.019   7.921  0.00  0.00           D
ATOM    329 D     CV B   1      11.777 -20.019   7.921  0.00  0.00           D
ATOM    330 D     CV B   1      12.777 -20.019   7.921  0.00  0.00           D
ATOM    331 D     CV B   1      13.777 -20.019   7.921  0.00  0.00           D
ATOM    332 D     CV B   1      14.777 -20.019   7.921  0.00  0.00           D
ATOM    333 D     CV B   1      15.777 -20.019   7.921  0.00  0.00           D
ATOM    334 D     CV B   1      16.777 -20.019   7.921  0.00  0.00           D
ATOM    335 D     CV B   1      13.777 -26.019   8.921  0.00  0.00           D
ATOM    336 D     CV B   1      11.777 -25.019   8.921  0.00  0.00           D
ATOM    337 D     CV B   1      12.777 -25.019   8.921  0.00  0.00           D
ATOM    338 D     CV B   1      13.777 -25.019   8.921  0.00  0.00           D
ATOM    339 D     CV B   1      14.777 -25.019   8.921  0.00  0.00           D
ATOM    340 D     CV B   1      15.777 -25.019   8.921  0.00  0.00           D
ATOM    341 D     CV B   1      10.777 -24.019   8.921  0.00  0.00           D
ATOM    342 D     CV B   1      11.777 -24.019   8.921  0.00  0.00           D
ATOM    343 D     CV B   1      12.777 -24.019   8.921  0.00  0.00           D
ATOM    344 D     CV B   1      13.777 -24.019   8.921  0.00  0.00           D
ATOM    345 D     CV B   1      14.777 -24.019   8.921  0.00  0.00           D
ATOM    346 D     CV B   1      15.777 -24.019   8.921  0.00  0.00           D
ATOM    347 D     CV B   1      16.777 -24.019   8.921  0.00  0.00           D
ATOM    348 D     CV B   1      10.777 -23.019   8.921  0.00  0.00           D
ATOM    349 D     CV B   1      11.777 -23.019   8.921  0.00  0.00           D
ATOM    350 D     CV B   1      12.777 -23.019   8.921  0.00  0.00           D
ATOM    351 D     CV B   1      13.777 -23.019   8.921  0.00  0.00           D
ATOM    352 D     CV B   1      14.777 -23.019   8.921  0.00  0.00           D
ATOM    353 D     CV B   1      15.777 -23.019   8.921  0.00  0.00           D
ATOM    354 D     CV B   1      16.777 -23.019   8.921  0.00  0.00           D
ATOM    355 D     CV B   1      10.777 -22.019   8.921  0.00  0.00           D
ATOM    356 D     CV B   1      11.777 -22.019   8.921  0.00  0.00           D
ATOM    357 D     CV B   1      12.777 -22.019   8.921  0.00  0.00           D
ATOM    358 D     CV B   1      13.777 -22.019   8.921  0.00  0.00           D
ATOM    359 D     CV B   1      14.777 -22.019   8.921  0.00  0.00           D
ATOM    360 D     CV B   1      15.777 -22.019   8.921  0.00  0.00           D
ATOM    361 D     CV B   1      16.777 -22.019   8.921  0.00  0.00           D
ATOM    362 D     CV B   1      10.777 -21.019   8.921  0.00  0.00           D
ATOM    363 D     CV B   1      11.777 -21.019   8.921  0.00  0.00           D
ATOM    364 D     CV B   1      12.777 -21.019   8.921  0.00  0.00           D
ATOM    365 D     CV B   1      13.777 -21.019   8.921  0.00  0.00           D
ATOM    366 D     CV B   1      14.777 -21.019   8.921  0.00  0.00           D
ATOM    367 D     CV B   1      15.777 -21.019   8.921  0.00  0.00           D
ATOM    368 D     CV B   1      16.777 -21.019   8.921  0.00  0.00           D
ATOM    369 D     CV B   1      11.777 -20.019   8.921  0.00  0.00           D
ATOM    370 D     CV B   1      12.777 -20.019   8.921  0.00  0.00           D
ATOM    371 D     CV B   1      13.777 -20.019   8.921  0.00  0.00           D
ATOM    372 D     CV B   1      14.777 -20.019   8.921  0.00  0.00           D
ATOM    373 D     CV B   1      15.777 -20.019   8.921  0.00  0.00           D
ATOM    374 D     CV B   1      13.777 -19.019   8.921  0.00  0.00           D
ATOM    375 D     CV B   1      12.777 -26.019   9.921  0.00  0.00           D
ATOM    376 D     CV B   1      13.777 -26.019   9.921  0.00  0.00           D
ATOM    377 D     CV B   1      14.777 -26.019   9.921  0.00  0.00           D
ATOM    378 D     CV B   1      11.777 -25.019   9.921  0.00  0.00           D
ATOM    379 D     CV B   1      12.777 -25.019   9.921  0.00  0.00           D
ATOM    380 D     CV B   1      13.777 -25.019   9.921  0.00  0.00           D
ATOM    381 D     CV B   1      14.777 -25.019   9.921  0.00  0.00           D
ATOM    382 D     CV B   1      15.777 -25.019   9.921  0.00  0.00           D
ATOM    383 D     CV B   1      10.777 -24.019   9.921  0.00  0.00           D
ATOM    384 D     CV B   1      11.777 -24.019   9.921  0.00  0.00           D
ATOM    385 D     CV B   1      12.777 -24.019   9.921  0.00  0.00           D
ATOM    386 D     CV B   1      13.777 -24.019   9.921  0.00  0.00           D
ATOM    387 D     CV B   1      14.777 -24.019   9.921  0.00  0.00           D
ATOM    388 D     CV B   1      15.777 -24.019   9.921  0.00  0.00           D
ATOM    389 D     CV B   1      16.777 -24.019   9.921  0.00  0.00           D
ATOM    390 D     CV B   1      10.777 -23.019   9.921  0.00  0.00           D
ATOM    391 D     CV B   1      11.777 -23.019   9.921  0.00  0.00           D
ATOM    392 D     CV B   1      12.777 -23.019   9.921  0.00  0.00           D
ATOM    393 D     CV B   1      13.777 -23.019   9.921  0.00  0.00           D
ATOM    394 D     CV B   1      14.777 -23.019   9.921  0.00  0.00           D
ATOM    395 D     CV B   1      15.777 -23.019   9.921  0.00  0.00           D
ATOM    396 D     CV B   1      16.777 -23.019   9.921  0.00  0.00           D
ATOM    397 D     CV B   1      10.777 -22.019   9.921  0.00  0.00           D
ATOM    398 D     CV B   1      11.777 -22.019   9.921  0.00  0.00           D
ATOM    399 D     CV B   1      12.777 -22.019   9.921  0.00  0.00           D
ATOM    400 D     CV B   1      13.777 -22.019   9.921  0.00  0.00           D
ATOM    401 D     CV B   1      14.777 -22.019   9.921  0.00  0.00           D
ATOM    402 D     CV B   1      15.777 -22.019   9.921  0.00  0.00           D
ATOM    403 D     CV B   1      16.777 -22.019   9.921  0.00  0.00           D
ATOM    404 D     CV B   1      10.777 -21.019   9.921  0.00  0.00           D
ATOM    405 D     CV B   1      11.777 -21.019   9.921  0.00  0.00           D
ATOM    406 D     CV B   1      12.777 -21.019   9.921  0.00  0.00           D
ATOM    407 D     CV B   1      13.777 -21.019   9.921  0.00  0.00           D
ATOM    408 D     CV B   1      14.777 -21.019   9.921  0.00  0.00           D
ATOM    409 D     CV B   1      15.777 -21.019   9.921  0.00  0.00           D
ATOM    410 D     CV B   1      16.777 -21.019   9.921  0.00  0.00           D
ATOM    411 D     CV B   1      11.777 -20.019   9.921  0.00  0.00           D
ATOM    412 D     CV B   1      12.777 -20.019   9.921  0.00  0.00           D
ATOM    413 D     CV B   1      13.777 -20.019   9.921  0.00  0.00           D
ATOM    414 D     CV B   1      14.777 -20.019   9.921  0.00  0.00           D
ATOM    415 D     CV B   1      15.777 -20.019   9.921  0.00  0.00           D
ATOM    416 D     CV B   1      12.777 -19.019   9.921  0.00  0.00           D
ATOM    417 D     CV B   1      13.777 -19.019   9.921  0.00  0.00           D
ATOM    418 D     CV B   1      14.777 -19.019   9.921  0.00  0.00           D
ATOM    419 D     CV B   1      13.777 -26.019  10.921  0.00  0.00           D
ATOM    420 D     CV B   1      10.777 -25.019  10.921  0.00  0.00           D
ATOM    421 D     CV B   1      11.777 -25.019  10.921  0.00  0.00           D
ATOM    422 D     CV B   1      12.777 -25.019  10.921  0.00  0.00           D
ATOM    423 D     CV B   1      13.777 -25.019  10.921  0.00  0.00           D
ATOM    424 D     CV B   1      14.777 -25.019  10.921  0.00  0.00           D
ATOM    425 D     CV B   1      15.777 -25.019  10.921  0.00  0.00           D
ATOM    426 D     CV B   1      10.777 -24.019  10.921  0.00  0.00           D
ATOM    427 D     CV B   1      11.777 -24.019  10.921  0.00  0.00           D
ATOM    428 D     CV B   1      12.777 -24.019  10.921  0.00  0.00           D
ATOM    429 D     CV B   1      13.777 -24.019  10.921  0.00  0.00           D
ATOM    430 D     CV B   1      14.777 -24.019  10.921  0.00  0.00           D
ATOM    431 D     CV B   1      15.777 -24.019  10.921  0.00  0.00           D
ATOM    432 D     CV B   1      16.777 -24.019  10.921  0.00  0.00           D
ATOM    433 D     CV B   1      10.777 -23.019  10.921  0.00  0.00           D
ATOM    434 D     CV B   1      11.777 -23.019  10.921  0.00  0.00           D
ATOM    435 D     CV B   1      12.777 -23.019  10.921  0.00  0.00           D
ATOM    436 D     CV B   1      13.777 -23.019  10.921  0.00  0.00           D
ATOM    437 D     CV B   1      14.777 -23.019  10.921  0.00  0.00           D
ATOM    438 D     CV B   1      15.777 -23.019  10.921  0.00  0.00           D
ATOM    439 D     CV B   1      16.777 -23.019  10.921  0.00  0.00           D
ATOM    440 D     CV B   1      10.777 -22.019  10.921  0.00  0.00           D
ATOM    441 D     CV B   1      11.777 -22.019  10.921  0.00  0.00           D
ATOM    442 D     CV B   1      12.777 -22.019  10.921  0.00  0.00           D
ATOM    443 D     CV B   1      13.777 -22.019  10.921  0.00  0.00           D
ATOM    444 D     CV B   1      14.777 -22.019  10.921  0.00  0.00           D
ATOM    445 D     CV B   1      15.777 -22.019  10.921  0.00  0.00           D
ATOM    446 D     CV B   1      16.777 -22.019  10.921  0.00  0.00           D
ATOM    447 D     CV B   1      10.777 -21.019  10.921  0.00  0.00           D
ATOM    448 D     CV B   1      11.777 -21.019  10.921  0.00  0.00           D
ATOM    449 D     CV B   1      12.777 -21.019  10.921  0.00  0.00           D
ATOM    450 D     CV B   1      13.777 -21.019  10.921  0.00  0.00           D
ATOM    451 D     CV B   1      14.777 -21.019  10.921  0.00  0.00           D
ATOM    452 D     CV B   1      15.777 -21.019  10.921  0.00  0.00           D
ATOM    453 D     CV B   1      16.777 -21.019  10.921  0.00  0.00           D
ATOM    454 D     CV B   1      11.777 -20.019  10.921  0.00  0.00           D
ATOM    455 D     CV B   1      12.777 -20.019  10.921  0.00  0.00           D
ATOM    456 D     CV B   1      13.777 -20.019  10.921  0.00  0.00           D
ATOM    457 D     CV B   1      14.777 -20.019  10.921  0.00  0.00           D
ATOM    458 D     CV B   1      15.777 -20.019  10.921  0.00  0.00           D
ATOM    459 D     CV B   1      13.777 -19.019  10.921  0.00  0.00           D
ATOM    460 D     CV B   1      10.777 -25.019  11.921  0.00  0.00           D
ATOM    461 D     CV B   1      12.777 -25.019  11.921  0.00  0.00           D
ATOM    462 D     CV B   1      13.777 -25.019  11.921  0.00  0.00           D
ATOM    463 D     CV B   1      14.777 -25.019  11.921  0.00  0.00           D
ATOM    464 D     CV B   1      11.777 -24.019  11.921  0.00  0.00           D
ATOM    465 D     CV B   1      12.777 -24.019  11.921  0.00  0.00           D
ATOM    466 D     CV B   1      13.777 -24.019  11.921  0.00  0.00           D
ATOM    467 D     CV B   1      14.777 -24.019  11.921  0.00  0.00           D
ATOM    468 D     CV B   1      15.777 -24.019  11.921  0.00  0.00           D
ATOM    469 D     CV B   1      16.777 -24.019  11.921  0.00  0.00           D
ATOM    470 D     CV B   1      10.777 -23.019  11.921  0.00  0.00           D
ATOM    471 D     CV B   1      11.777 -23.019  11.921  0.00  0.00           D
ATOM    472 D     CV B   1      12.777 -23.019  11.921  0.00  0.00           D
ATOM    473 D     CV B   1      13.777 -23.019  11.921  0.00  0.00           D
ATOM    474 D     CV B   1      14.777 -23.019  11.921  0.00  0.00           D
ATOM    475 D     CV B   1      15.777 -23.019  11.921  0.00  0.00           D
ATOM    476 D     CV B   1      16.777 -23.019  11.921  0.00  0.00           D
ATOM    477 D     CV B   1      10.777 -22.019  11.921  0.00  0.00           D
ATOM    478 D     CV B   1      11.777 -22.019  11.921  0.00  0.00           D
ATOM    479 D     CV B   1      12.777 -22.019  11.921  0.00  0.00           D
ATOM    480 D     CV B   1      13.777 -22.019  11.921  0.00  0.00           D
ATOM    481 D     CV B   1      14.777 -22.019  11.921  0.00  0.00           D
ATOM    482 D     CV B   1      15.777 -22.019  11.921  0.00  0.00           D
ATOM    483 D     CV B   1      16.777 -22.019  11.921  0.00  0.00           D
ATOM    484 D     CV B   1      11.777 -21.019  11.921  0.00  0.00           D
ATOM    485 D     CV B   1      12.777 -21.019  11.921  0.00  0.00           D
ATOM    486 D     CV B   1      13.777 -21.019  11.921  0.00  0.00           D
ATOM    487 D     CV B   1      14.777 -21.019  11.921  0.00  0.00           D
ATOM    488 D     CV B   1      15.777 -21.019  11.921  0.00  0.00           D
ATOM    489 D     CV B   1      12.777 -20.019  11.921  0.00  0.00           D
ATOM    490 D     CV B   1      13.777 -20.019  11.921  0.00  0.00           D
ATOM    491 D     CV B   1      14.777 -20.019  11.921  0.00  0.00           D
ATOM    492 D     CV B   1      10.777 -25.019  12.921  0.00  0.00           D
ATOM    493 D     CV B   1      12.777 -24.019  12.921  0.00  0.00           D
ATOM    494 D     CV B   1      13.777 -24.019  12.921  0.00  0.00           D
ATOM    495 D     CV B   1      14.777 -24.019  12.921  0.00  0.00           D
ATOM    496 D     CV B   1      17.777 -24.019  12.921  0.00  0.00           D
ATOM    497 D     CV B   1      11.777 -23.019  12.921  0.00  0.00           D
ATOM    498 D     CV B   1      12.777 -23.019  12.921  0.00  0.00           D
ATOM    499 D     CV B   1      13.777 -23.019  12.921  0.00  0.00           D
ATOM    500 D     CV B   1      14.777 -23.019  12.921  0.00  0.00           D
ATOM    501 D     CV B   1      15.777 -23.019  12.921  0.00  0.00           D
ATOM    502 D     CV B   1      17.777 -23.019  12.921  0.00  0.00           D
ATOM    503 D     CV B   1      11.777 -22.019  12.921  0.00  0.00           D
ATOM    504 D     CV B   1      12.777 -22.019  12.921  0.00  0.00           D
ATOM    505 D     CV B   1      13.777 -22.019  12.921  0.00  0.00           D
ATOM    506 D     CV B   1      14.777 -22.019  12.921  0.00  0.00           D
ATOM    507 D     CV B   1      15.777 -22.019  12.921  0.00  0.00           D
ATOM    508 D     CV B   1      12.777 -21.019  12.921  0.00  0.00           D
ATOM    509 D     CV B   1      13.777 -21.019  12.921  0.00  0.00           D
ATOM    510 D     CV B   1      14.777 -21.019  12.921  0.00  0.00           D
