# Supplementary material for: CageCavityCalc (C3): A Computational Tool for Calculating and Visualizing Cavities in Molecular Cages
Source: J Chem Inf Model. 2024 Jul 9;64(14):5604–16. doi: 10.1021/acs.jcim.4c00355 (PMC11267575; doi:10.1021/acs.jcim.4c00355)
Supplement: Supplementary file 2 — ci4c00355_si_002.zip [file ci4c00355_si_002.zip › CageCavityCalc-v.1.0.5/CageCavityCalc/examples/13_cages_review/759106.pdb]

HEADER
REMARK Spartan'20 exported M0001
HETATM    1  Pd  UNK  0001      17.865 -33.695  10.549
HETATM    2  Pd  UNK  0001       5.780 -31.389   6.365
HETATM    3  Pd  UNK  0001      12.468 -22.263  13.199
HETATM    4  Pd  UNK  0001      12.760 -40.235  23.243
HETATM    5  Pd  UNK  0001       0.606 -37.133  19.282
HETATM    6  Pd  UNK  0001       7.498 -28.582  26.085
HETATM    7  N   UNK  0001      16.174 -32.561  10.645
HETATM    8  N   UNK  0001       7.327 -30.822   7.541
HETATM    9  N   UNK  0001      12.216 -24.138  12.473
HETATM   10  N   UNK  0001      10.651 -28.464  10.434
HETATM   11  N   UNK  0001      12.826 -28.914  11.213
HETATM   12  N   UNK  0001      11.650 -30.545  10.006
HETATM   13  C   UNK  0001      16.202 -31.390  11.288
HETATM   14  H   UNK  0001      17.006 -31.091  11.694
HETATM   15  C   UNK  0001      15.047 -30.606  11.357
HETATM   16  H   UNK  0001      15.066 -29.783  11.834
HETATM   17  C   UNK  0001      13.914 -31.001  10.758
HETATM   18  C   UNK  0001      13.881 -32.255  10.087
HETATM   19  H   UNK  0001      13.093 -32.573   9.664
HETATM   20  C   UNK  0001      15.052 -32.986  10.083
HETATM   21  H   UNK  0001      15.055 -33.835   9.655
HETATM   22  C   UNK  0001       8.391 -31.603   7.682
HETATM   23  H   UNK  0001       8.400 -32.427   7.209
HETATM   24  C   UNK  0001       9.449 -31.318   8.440
HETATM   25  H   UNK  0001      10.181 -31.919   8.503
HETATM   26  C   UNK  0001       9.453 -30.087   9.157
HETATM   27  C   UNK  0001       8.332 -29.299   9.085
HETATM   28  H   UNK  0001       8.283 -28.492   9.582
HETATM   29  C   UNK  0001       7.304 -29.676   8.301
HETATM   30  H   UNK  0001       6.528 -29.129   8.274
HETATM   31  C   UNK  0001      11.061 -24.512  11.882
HETATM   32  H   UNK  0001      10.357 -23.880  11.785
HETATM   33  C   UNK  0001      10.884 -25.809  11.410
HETATM   34  H   UNK  0001      10.080 -26.053  10.970
HETATM   35  C   UNK  0001      11.882 -26.733  11.591
HETATM   36  C   UNK  0001      13.099 -26.277  12.151
HETATM   37  H   UNK  0001      13.844 -26.862  12.206
HETATM   38  C   UNK  0001      13.195 -25.010  12.613
HETATM   39  H   UNK  0001      13.994 -24.740  13.053
HETATM   40  C   UNK  0001      12.729 -30.098  10.677
HETATM   41  C   UNK  0001      11.780 -28.122  11.074
HETATM   42  C   UNK  0001      10.639 -29.688   9.931
HETATM   43  N   UNK  0001      11.255 -38.870  22.969
HETATM   44  N   UNK  0001       2.409 -36.565  19.994
HETATM   45  N   UNK  0001       7.507 -30.337  25.054
HETATM   46  N   UNK  0001       6.205 -34.250  22.281
HETATM   47  N   UNK  0001       7.124 -36.353  21.718
HETATM   48  N   UNK  0001       8.397 -34.815  22.996
HETATM   49  C   UNK  0001      11.432 -37.628  23.452
HETATM   50  H   UNK  0001      12.228 -37.414  23.921
HETATM   51  C   UNK  0001      10.463 -36.655  23.275
HETATM   52  H   UNK  0001      10.582 -35.785  23.638
HETATM   53  C   UNK  0001       9.312 -36.969  22.553
HETATM   54  C   UNK  0001       9.195 -38.226  21.995
HETATM   55  H   UNK  0001       8.448 -38.449  21.451
HETATM   56  C   UNK  0001      10.199 -39.158  22.250
HETATM   57  H   UNK  0001      10.116 -40.032  21.889
HETATM   58  C   UNK  0001       3.416 -37.492  20.061
HETATM   59  H   UNK  0001       3.276 -38.374  19.734
HETATM   60  C   UNK  0001       4.683 -37.123  20.629
HETATM   61  H   UNK  0001       5.377 -37.763  20.708
HETATM   62  C   UNK  0001       4.876 -35.840  21.050
HETATM   63  C   UNK  0001       3.855 -34.950  20.908
HETATM   64  H   UNK  0001       3.977 -34.049  21.182
HETATM   65  C   UNK  0001       2.683 -35.324  20.386
HETATM   66  H   UNK  0001       2.006 -34.663  20.287
HETATM   67  C   UNK  0001       6.457 -30.629  24.292
HETATM   68  H   UNK  0001       5.731 -30.017  24.251
HETATM   69  C   UNK  0001       6.396 -31.809  23.546
HETATM   70  H   UNK  0001       5.643 -31.999  22.998
HETATM   71  C   UNK  0001       7.424 -32.669  23.623
HETATM   72  C   UNK  0001       8.530 -32.361  24.383
HETATM   73  H   UNK  0001       9.274 -32.950  24.419
HETATM   74  C   UNK  0001       8.534 -31.170  25.100
HETATM   75  H   UNK  0001       9.291 -30.947  25.629
HETATM   76  C   UNK  0001       8.205 -35.986  22.401
HETATM   77  C   UNK  0001       7.331 -34.005  22.909
HETATM   78  C   UNK  0001       6.165 -35.475  21.704
HETATM   79  N   UNK  0001      17.190 -34.569  12.264
HETATM   80  N   UNK  0001      13.547 -39.516  21.504
HETATM   81  N   UNK  0001      15.260 -35.900  16.730
HETATM   82  N   UNK  0001      14.857 -36.544  17.779
HETATM   83  O   UNK  0001      17.495 -39.544  14.537
HETATM   84  O   UNK  0001      18.575 -37.598  14.960
HETATM   85  C   UNK  0001      16.482 -35.690  12.206
HETATM   86  H   UNK  0001      16.269 -36.033  11.345
HETATM   87  C   UNK  0001      16.041 -36.379  13.286
HETATM   88  H   UNK  0001      15.543 -37.183  13.190
HETATM   89  C   UNK  0001      16.348 -35.871  14.522
HETATM   90  C   UNK  0001      17.065 -34.661  14.595
HETATM   91  H   UNK  0001      17.283 -34.279  15.436
HETATM   92  C   UNK  0001      17.444 -34.048  13.421
HETATM   93  H   UNK  0001      17.908 -33.219  13.462
HETATM   94  C   UNK  0001      13.212 -40.040  20.374
HETATM   95  H   UNK  0001      12.608 -40.770  20.367
HETATM   96  C   UNK  0001      13.713 -39.561  19.143
HETATM   97  H   UNK  0001      13.494 -39.981  18.320
HETATM   98  C   UNK  0001      14.554 -38.428  19.196
HETATM   99  C   UNK  0001      14.881 -37.883  20.393
HETATM  100  H   UNK  0001      15.436 -37.112  20.437
HETATM  101  C   UNK  0001      14.395 -38.465  21.552
HETATM  102  H   UNK  0001      14.663 -38.122  22.397
HETATM  103  C   UNK  0001      15.956 -36.628  15.730
HETATM  104  C   UNK  0001      16.550 -37.841  16.071
HETATM  105  C   UNK  0001      17.584 -38.432  15.220
HETATM  106  C   UNK  0001      19.641 -38.117  14.082
HETATM  107  H   UNK  0001      20.325 -37.426  13.955
HETATM  108  H   UNK  0001      19.259 -38.361  13.214
HETATM  109  H   UNK  0001      20.048 -38.906  14.494
HETATM  110  C   UNK  0001      15.054 -37.856  17.926
HETATM  111  C   UNK  0001      16.080 -38.475  17.175
HETATM  112  O   UNK  0001      17.845 -39.762  17.988
HETATM  113  O   UNK  0001      15.935 -40.749  17.736
HETATM  114  C   UNK  0001      16.687 -39.748  17.651
HETATM  115  C   UNK  0001      16.475 -41.900  18.359
HETATM  116  H   UNK  0001      15.813 -42.623  18.334
HETATM  117  H   UNK  0001      16.696 -41.693  19.292
HETATM  118  H   UNK  0001      17.284 -42.179  17.885
HETATM  119  N   UNK  0001       5.127 -32.472   7.961
HETATM  120  N   UNK  0001       1.306 -36.658  17.425
HETATM  121  N   UNK  0001       4.018 -34.099  12.464
HETATM  122  N   UNK  0001       3.545 -34.563  13.580
HETATM  123  C   UNK  0001       5.437 -33.752   8.074
HETATM  124  H   UNK  0001       5.962 -34.170   7.403
HETATM  125  C   UNK  0001       5.002 -34.483   9.157
HETATM  126  H   UNK  0001       5.240 -35.399   9.231
HETATM  127  C   UNK  0001       4.234 -33.898  10.128
HETATM  128  C   UNK  0001       3.981 -32.524  10.008
HETATM  129  H   UNK  0001       3.508 -32.054  10.684
HETATM  130  C   UNK  0001       4.430 -31.890   8.899
HETATM  131  H   UNK  0001       4.224 -30.969   8.798
HETATM  132  C   UNK  0001       1.778 -37.607  16.612
HETATM  133  H   UNK  0001       1.779 -38.507  16.911
HETATM  134  C   UNK  0001       2.245 -37.328  15.393
HETATM  135  H   UNK  0001       2.605 -38.018  14.847
HETATM  136  C   UNK  0001       2.196 -36.000  14.924
HETATM  137  C   UNK  0001       1.713 -35.041  15.797
HETATM  138  H   UNK  0001       1.687 -34.126  15.540
HETATM  139  C   UNK  0001       1.276 -35.420  17.021
HETATM  140  H   UNK  0001       0.936 -34.755  17.608
HETATM  141  C   UNK  0001       3.677 -34.620  11.307
HETATM  142  C   UNK  0001       2.748 -35.722  11.252
HETATM  143  O   UNK  0001       2.943 -36.300   9.012
HETATM  144  O   UNK  0001       1.063 -36.660   9.919
HETATM  145  C   UNK  0001       2.321 -36.446   9.922
HETATM  146  C   UNK  0001       0.597 -37.493   8.796
HETATM  147  H   UNK  0001      -0.314 -37.804   8.976
HETATM  148  H   UNK  0001       1.191 -38.266   8.695
HETATM  149  H   UNK  0001       0.607 -36.965   7.971
HETATM  150  C   UNK  0001       2.688 -35.579  13.570
HETATM  151  C   UNK  0001       2.265 -36.172  12.413
HETATM  152  O   UNK  0001       0.127 -37.037  12.952
HETATM  153  O   UNK  0001       1.633 -38.334  11.911
HETATM  154  C   UNK  0001       1.182 -37.242  12.493
HETATM  155  C   UNK  0001       0.653 -39.438  11.915
HETATM  156  H   UNK  0001       1.063 -40.242  11.535
HETATM  157  H   UNK  0001      -0.126 -39.184  11.379
HETATM  158  H   UNK  0001       0.369 -39.618  12.836
HETATM  159  N   UNK  0001      11.871 -22.998  15.008
HETATM  160  N   UNK  0001       8.192 -27.709  24.388
HETATM  161  N   UNK  0001       9.718 -25.363  18.791
HETATM  162  N   UNK  0001       9.273 -25.920  19.948
HETATM  163  C   UNK  0001      12.764 -23.501  15.807
HETATM  164  H   UNK  0001      13.666 -23.536  15.509
HETATM  165  C   UNK  0001      12.471 -24.007  17.103
HETATM  166  H   UNK  0001      13.155 -24.317  17.685
HETATM  167  C   UNK  0001      11.131 -24.019  17.476
HETATM  168  C   UNK  0001      10.192 -23.486  16.567
HETATM  169  H   UNK  0001       9.272 -23.476  16.807
HETATM  170  C   UNK  0001      10.569 -22.980  15.340
HETATM  171  H   UNK  0001       9.921 -22.628  14.744
HETATM  172  C   UNK  0001       9.481 -27.690  24.181
HETATM  173  H   UNK  0001      10.048 -28.118  24.811
HETATM  174  C   UNK  0001      10.061 -27.074  23.089
HETATM  175  H   UNK  0001      10.995 -27.156  22.933
HETATM  176  C   UNK  0001       9.283 -26.348  22.236
HETATM  177  C   UNK  0001       7.889 -26.388  22.464
HETATM  178  H   UNK  0001       7.289 -25.969  21.860
HETATM  179  C   UNK  0001       7.420 -27.041  23.575
HETATM  180  H   UNK  0001       6.487 -27.006  23.760
HETATM  181  C   UNK  0001      10.733 -24.573  18.823
HETATM  182  C   UNK  0001      11.276 -24.108  19.992
HETATM  183  C   UNK  0001       9.863 -25.612  21.067
HETATM  184  C   UNK  0001      10.863 -24.690  21.141
HETATM  185  O   UNK  0001      12.041 -21.870  19.691
HETATM  186  O   UNK  0001      13.496 -23.382  20.230
HETATM  187  C   UNK  0001      12.355 -22.949  20.025
HETATM  188  C   UNK  0001      14.429 -22.171  20.552
HETATM  189  H   UNK  0001      15.353 -22.482  20.627
HETATM  190  H   UNK  0001      14.151 -21.761  21.399
HETATM  191  H   UNK  0001      14.363 -21.508  19.833
HETATM  192  O   UNK  0001      12.863 -25.214  22.719
HETATM  193  O   UNK  0001      10.526 -24.066  23.443
HETATM  194  O   UNK  0001      11.782 -22.974  22.575
HETATM  195  C   UNK  0001      11.483 -24.120  22.507
HETATM  196  N   UNK  0001      18.532 -32.870   8.794
HETATM  197  N   UNK  0001      19.580 -34.821  10.467
HETATM  198  C   UNK  0001      19.977 -33.204   8.671
HETATM  199  H   UNK  0001      20.273 -33.102   7.733
HETATM  200  H   UNK  0001      20.517 -32.600   9.238
HETATM  201  C   UNK  0001      20.144 -34.584   9.104
HETATM  202  H   UNK  0001      21.109 -34.809   9.106
HETATM  203  H   UNK  0001      19.695 -35.184   8.457
HETATM  204  C   UNK  0001      17.698 -33.415   7.675
HETATM  205  H   UNK  0001      17.996 -33.029   6.826
HETATM  206  H   UNK  0001      16.757 -33.181   7.824
HETATM  207  H   UNK  0001      17.789 -34.389   7.642
HETATM  208  C   UNK  0001      18.449 -31.367   8.779
HETATM  209  H   UNK  0001      18.776 -31.028   7.918
HETATM  210  H   UNK  0001      18.997 -31.000   9.503
HETATM  211  H   UNK  0001      17.516 -31.090   8.902
HETATM  212  C   UNK  0001      19.377 -36.262  10.691
HETATM  213  H   UNK  0001      20.240 -36.725  10.641
HETATM  214  H   UNK  0001      18.776 -36.618  10.003
HETATM  215  H   UNK  0001      18.980 -36.404  11.576
HETATM  216  C   UNK  0001      20.531 -34.302  11.506
HETATM  217  H   UNK  0001      21.358 -34.828  11.485
HETATM  218  H   UNK  0001      20.120 -34.380  12.394
HETATM  219  H   UNK  0001      20.734 -33.361  11.324
HETATM  220  N   UNK  0001       6.416 -30.282   4.731
HETATM  221  N   UNK  0001       4.278 -31.981   5.121
HETATM  222  C   UNK  0001       5.664 -30.550   3.647
HETATM  223  H   UNK  0001       6.169 -31.167   3.057
HETATM  224  H   UNK  0001       5.519 -29.709   3.146
HETATM  225  C   UNK  0001       4.389 -31.136   3.940
HETATM  226  H   UNK  0001       4.116 -31.676   3.156
HETATM  227  H   UNK  0001       3.731 -30.402   4.031
HETATM  228  C   UNK  0001       6.395 -28.883   5.054
HETATM  229  H   UNK  0001       6.697 -28.364   4.282
HETATM  230  H   UNK  0001       6.989 -28.715   5.816
HETATM  231  H   UNK  0001       5.482 -28.617   5.289
HETATM  232  C   UNK  0001       7.715 -30.642   4.337
HETATM  233  H   UNK  0001       7.987 -30.102   3.567
HETATM  234  H   UNK  0001       7.730 -31.590   4.092
HETATM  235  H   UNK  0001       8.337 -30.486   5.080
HETATM  236  C   UNK  0001       3.051 -31.687   5.701
HETATM  237  H   UNK  0001       2.329 -31.969   5.099
HETATM  238  H   UNK  0001       2.986 -30.721   5.859
HETATM  239  H   UNK  0001       2.970 -32.167   6.552
HETATM  240  C   UNK  0001       4.380 -33.449   4.832
HETATM  241  H   UNK  0001       3.627 -33.725   4.267
HETATM  242  H   UNK  0001       4.357 -33.949   5.674
HETATM  243  H   UNK  0001       5.223 -33.634   4.368
HETATM  244  N   UNK  0001      13.133 -21.527  11.357
HETATM  245  N   UNK  0001      12.805 -20.380  13.938
HETATM  246  C   UNK  0001      13.834 -20.323  11.663
HETATM  247  H   UNK  0001      13.720 -19.707  10.896
HETATM  248  H   UNK  0001      14.798 -20.542  11.718
HETATM  249  C   UNK  0001      13.467 -19.576  12.913
HETATM  250  H   UNK  0001      14.282 -19.175  13.298
HETATM  251  H   UNK  0001      12.859 -18.826  12.663
HETATM  252  C   UNK  0001      11.998 -21.584  10.398
HETATM  253  H   UNK  0001      12.292 -21.251   9.525
HETATM  254  H   UNK  0001      11.263 -21.027  10.730
HETATM  255  H   UNK  0001      11.691 -22.511  10.309
HETATM  256  C   UNK  0001      14.316 -22.167  10.944
HETATM  257  H   UNK  0001      14.600 -21.801  10.083
HETATM  258  H   UNK  0001      14.151 -23.129  10.852
HETATM  259  H   UNK  0001      15.018 -22.018  11.610
HETATM  260  C   UNK  0001      11.651 -19.788  14.633
HETATM  261  H   UNK  0001      11.888 -18.895  14.963
HETATM  262  H   UNK  0001      11.400 -20.359  15.391
HETATM  263  H   UNK  0001      10.896 -19.718  14.013
HETATM  264  C   UNK  0001      13.881 -20.408  14.931
HETATM  265  H   UNK  0001      14.033 -19.504  15.275
HETATM  266  H   UNK  0001      14.703 -20.743  14.515
HETATM  267  H   UNK  0001      13.624 -20.999  15.672
HETATM  268  N   UNK  0001      11.964 -40.964  25.006
HETATM  269  N   UNK  0001      14.262 -41.629  23.513
HETATM  270  C   UNK  0001      13.011 -41.861  25.588
HETATM  271  H   UNK  0001      12.589 -42.513  26.202
HETATM  272  H   UNK  0001      13.663 -41.325  26.105
HETATM  273  C   UNK  0001      13.722 -42.596  24.470
HETATM  274  H   UNK  0001      14.457 -43.143  24.843
HETATM  275  H   UNK  0001      13.089 -43.202  24.010
HETATM  276  C   UNK  0001      11.658 -39.927  25.987
HETATM  277  H   UNK  0001      11.287 -40.340  26.796
HETATM  278  H   UNK  0001      11.001 -39.306  25.610
HETATM  279  H   UNK  0001      12.476 -39.438  26.214
HETATM  280  C   UNK  0001      10.737 -41.741  24.713
HETATM  281  H   UNK  0001      10.365 -42.092  25.547
HETATM  282  H   UNK  0001      10.957 -42.485  24.114
HETATM  283  H   UNK  0001      10.079 -41.159  24.280
HETATM  284  C   UNK  0001      15.469 -40.898  24.063
HETATM  285  H   UNK  0001      16.200 -41.533  24.208
HETATM  286  H   UNK  0001      15.234 -40.474  24.915
HETATM  287  H   UNK  0001      15.754 -40.211  23.426
HETATM  288  C   UNK  0001      14.650 -42.313  22.262
HETATM  289  H   UNK  0001      15.361 -42.960  22.452
HETATM  290  H   UNK  0001      14.974 -41.651  21.615
HETATM  291  H   UNK  0001      13.874 -42.781  21.892
HETATM  292  N   UNK  0001      -0.183 -37.452  21.148
HETATM  293  N   UNK  0001      -1.272 -37.710  18.575
HETATM  294  C   UNK  0001      -1.653 -37.602  20.869
HETATM  295  H   UNK  0001      -2.030 -38.158  21.598
HETATM  296  H   UNK  0001      -2.056 -36.702  20.958
HETATM  297  C   UNK  0001      -2.096 -38.112  19.729
HETATM  298  H   UNK  0001      -3.027 -37.813  19.580
HETATM  299  H   UNK  0001      -2.100 -39.098  19.794
HETATM  300  C   UNK  0001       0.440 -38.643  21.730
HETATM  301  H   UNK  0001       0.065 -38.807  22.618
HETATM  302  H   UNK  0001       1.408 -38.503  21.805
HETATM  303  H   UNK  0001       0.267 -39.417  21.153
HETATM  304  C   UNK  0001       0.095 -36.419  22.096
HETATM  305  H   UNK  0001      -0.308 -36.651  22.959
HETATM  306  H   UNK  0001      -0.285 -35.574  21.774
HETATM  307  H   UNK  0001       1.064 -36.323  22.199
HETATM  308  C   UNK  0001      -1.140 -38.822  17.635
HETATM  309  H   UNK  0001      -2.028 -39.082  17.310
HETATM  310  H   UNK  0001      -0.721 -39.582  18.087
HETATM  311  H   UNK  0001      -0.584 -38.545  16.879
HETATM  312  C   UNK  0001      -1.907 -36.522  17.825
HETATM  313  H   UNK  0001      -2.795 -36.777  17.500
HETATM  314  H   UNK  0001      -1.339 -36.277  17.065
HETATM  315  H   UNK  0001      -1.987 -35.756  18.431
HETATM  316  N   UNK  0001       6.772 -29.451  27.830
HETATM  317  N   UNK  0001       7.519 -26.832  27.132
HETATM  318  C   UNK  0001       6.480 -28.404  28.751
HETATM  319  H   UNK  0001       5.526 -28.154  28.667
HETATM  320  H   UNK  0001       6.625 -28.732  29.674
HETATM  321  C   UNK  0001       7.294 -27.245  28.527
HETATM  322  H   UNK  0001       8.177 -27.410  28.943
HETATM  323  H   UNK  0001       6.882 -26.486  29.008
HETATM  324  C   UNK  0001       5.621 -30.224  27.618
HETATM  325  H   UNK  0001       5.327 -30.610  28.472
HETATM  326  H   UNK  0001       5.824 -30.947  26.988
HETATM  327  H   UNK  0001       4.911 -29.658  27.253
HETATM  328  C   UNK  0001       7.748 -30.336  28.469
HETATM  329  H   UNK  0001       7.360 -30.712  29.287
HETATM  330  H   UNK  0001       8.554 -29.826  28.696
HETATM  331  H   UNK  0001       7.982 -31.064  27.856
HETATM  332  C   UNK  0001       6.389 -25.925  26.661
HETATM  333  H   UNK  0001       6.412 -25.083  27.166
HETATM  334  H   UNK  0001       5.529 -26.370  26.810
HETATM  335  H   UNK  0001       6.499 -25.734  25.706
HETATM  336  C   UNK  0001       8.799 -26.153  27.139
HETATM  337  H   UNK  0001       8.725 -25.322  27.652
HETATM  338  H   UNK  0001       9.065 -25.949  26.221
HETATM  339  H   UNK  0001       9.472 -26.733  27.556
CONECT    1    7   79  196  197
CONECT    2    8  119  220  221
CONECT    3    9  159  244  245
CONECT    4   43   80  268  269
CONECT    5   44  120  292  293
CONECT    6   45  160  316  317
CONECT    7    1   13   20
CONECT    8    2   22   29
CONECT    9    3   31   38
CONECT   10   41   42
CONECT   11   40   41
CONECT   12   40   42
CONECT   13    7   14   15
CONECT   14   13
CONECT   15   13   16   17
CONECT   16   15
CONECT   17   15   18   40
CONECT   18   17   19   20
CONECT   19   18
CONECT   20    7   18   21
CONECT   21   20
CONECT   22    8   23   24
CONECT   23   22
CONECT   24   22   25   26
CONECT   25   24
CONECT   26   24   27   42
CONECT   27   26   28   29
CONECT   28   27
CONECT   29    8   27   30
CONECT   30   29
CONECT   31    9   32   33
CONECT   32   31
CONECT   33   31   34   35
CONECT   34   33
CONECT   35   33   36   41
CONECT   36   35   37   38
CONECT   37   36
CONECT   38    9   36   39
CONECT   39   38
CONECT   40   11   12   17
CONECT   41   10   11   35
CONECT   42   10   12   26
CONECT   43    4   49   56
CONECT   44    5   58   65
CONECT   45    6   67   74
CONECT   46   77   78
CONECT   47   76   78
CONECT   48   76   77
CONECT   49   43   50   51
CONECT   50   49
CONECT   51   49   52   53
CONECT   52   51
CONECT   53   51   54   76
CONECT   54   53   55   56
CONECT   55   54
CONECT   56   43   54   57
CONECT   57   56
CONECT   58   44   59   60
CONECT   59   58
CONECT   60   58   61   62
CONECT   61   60
CONECT   62   60   63   78
CONECT   63   62   64   65
CONECT   64   63
CONECT   65   44   63   66
CONECT   66   65
CONECT   67   45   68   69
CONECT   68   67
CONECT   69   67   70   71
CONECT   70   69
CONECT   71   69   72   77
CONECT   72   71   73   74
CONECT   73   72
CONECT   74   45   72   75
CONECT   75   74
CONECT   76   47   48   53
CONECT   77   46   48   71
CONECT   78   46   47   62
CONECT   79    1   85   92
CONECT   80    4   94  101
CONECT   81   82  103
CONECT   82   81  110
CONECT   83  105
CONECT   84  105  106
CONECT   85   79   86   87
CONECT   86   85
CONECT   87   85   88   89
CONECT   88   87
CONECT   89   87   90  103
CONECT   90   89   91   92
CONECT   91   90
CONECT   92   79   90   93
CONECT   93   92
CONECT   94   80   95   96
CONECT   95   94
CONECT   96   94   97   98
CONECT   97   96
CONECT   98   96   99  110
CONECT   99   98  100  101
CONECT  100   99
CONECT  101   80   99  102
CONECT  102  101
CONECT  103   81   89  104
CONECT  104  103  105  111
CONECT  105   83   84  104
CONECT  106   84  107  108  109
CONECT  107  106
CONECT  108  106
CONECT  109  106
CONECT  110   82   98  111
CONECT  111  104  110  114
CONECT  112  114
CONECT  113  114  115
CONECT  114  111  112  113
CONECT  115  113  116  117  118
CONECT  116  115
CONECT  117  115
CONECT  118  115
CONECT  119    2  123  130
CONECT  120    5  132  139
CONECT  121  122  141
CONECT  122  121  150
CONECT  123  119  124  125
CONECT  124  123
CONECT  125  123  126  127
CONECT  126  125
CONECT  127  125  128  141
CONECT  128  127  129  130
CONECT  129  128
CONECT  130  119  128  131
CONECT  131  130
CONECT  132  120  133  134
CONECT  133  132
CONECT  134  132  135  136
CONECT  135  134
CONECT  136  134  137  150
CONECT  137  136  138  139
CONECT  138  137
CONECT  139  120  137  140
CONECT  140  139
CONECT  141  121  127  142
CONECT  142  141  145  151
CONECT  143  145
CONECT  144  145  146
CONECT  145  142  143  144
CONECT  146  144  147  148  149
CONECT  147  146
CONECT  148  146
CONECT  149  146
CONECT  150  122  136  151
CONECT  151  142  150  154
CONECT  152  154
CONECT  153  154  155
CONECT  154  151  152  153
CONECT  155  153  156  157  158
CONECT  156  155
CONECT  157  155
CONECT  158  155
CONECT  159    3  163  170
CONECT  160    6  172  179
CONECT  161  162  181
CONECT  162  161  183
CONECT  163  159  164  165
CONECT  164  163
CONECT  165  163  166  167
CONECT  166  165
CONECT  167  165  168  181
CONECT  168  167  169  170
CONECT  169  168
CONECT  170  159  168  171
CONECT  171  170
CONECT  172  160  173  174
CONECT  173  172
CONECT  174  172  175  176
CONECT  175  174
CONECT  176  174  177  183
CONECT  177  176  178  179
CONECT  178  177
CONECT  179  160  177  180
CONECT  180  179
CONECT  181  161  167  182
CONECT  182  181  184  187
CONECT  183  162  176  184
CONECT  184  182  183  195
CONECT  185  187
CONECT  186  187  188
CONECT  187  182  185  186
CONECT  188  186  189  190  191
CONECT  189  188
CONECT  190  188
CONECT  191  188
CONECT  192  195
CONECT  193  195
CONECT  194  195
CONECT  195  184  192  193  194
CONECT  196    1  198  204  208
CONECT  197    1  201  212  216
CONECT  198  196  199  200  201
CONECT  199  198
CONECT  200  198
CONECT  201  197  198  202  203
CONECT  202  201
CONECT  203  201
CONECT  204  196  205  206  207
CONECT  205  204
CONECT  206  204
CONECT  207  204
CONECT  208  196  209  210  211
CONECT  209  208
CONECT  210  208
CONECT  211  208
CONECT  212  197  213  214  215
CONECT  213  212
CONECT  214  212
CONECT  215  212
CONECT  216  197  217  218  219
CONECT  217  216
CONECT  218  216
CONECT  219  216
CONECT  220    2  222  228  232
CONECT  221    2  225  236  240
CONECT  222  220  223  224  225
CONECT  223  222
CONECT  224  222
CONECT  225  221  222  226  227
CONECT  226  225
CONECT  227  225
CONECT  228  220  229  230  231
CONECT  229  228
CONECT  230  228
CONECT  231  228
CONECT  232  220  233  234  235
CONECT  233  232
CONECT  234  232
CONECT  235  232
CONECT  236  221  237  238  239
CONECT  237  236
CONECT  238  236
CONECT  239  236
CONECT  240  221  241  242  243
CONECT  241  240
CONECT  242  240
CONECT  243  240
CONECT  244    3  246  252  256
CONECT  245    3  249  260  264
CONECT  246  244  247  248  249
CONECT  247  246
CONECT  248  246
CONECT  249  245  246  250  251
CONECT  250  249
CONECT  251  249
CONECT  252  244  253  254  255
CONECT  253  252
CONECT  254  252
CONECT  255  252
CONECT  256  244  257  258  259
CONECT  257  256
CONECT  258  256
CONECT  259  256
CONECT  260  245  261  262  263
CONECT  261  260
CONECT  262  260
CONECT  263  260
CONECT  264  245  265  266  267
CONECT  265  264
CONECT  266  264
CONECT  267  264
CONECT  268    4  270  276  280
CONECT  269    4  273  284  288
CONECT  270  268  271  272  273
CONECT  271  270
CONECT  272  270
CONECT  273  269  270  274  275
CONECT  274  273
CONECT  275  273
CONECT  276  268  277  278  279
CONECT  277  276
CONECT  278  276
CONECT  279  276
CONECT  280  268  281  282  283
CONECT  281  280
CONECT  282  280
CONECT  283  280
CONECT  284  269  285  286  287
CONECT  285  284
CONECT  286  284
CONECT  287  284
CONECT  288  269  289  290  291
CONECT  289  288
CONECT  290  288
CONECT  291  288
CONECT  292    5  294  300  304
CONECT  293    5  297  308  312
CONECT  294  292  295  296  297
CONECT  295  294
CONECT  296  294
CONECT  297  293  294  298  299
CONECT  298  297
CONECT  299  297
CONECT  300  292  301  302  303
CONECT  301  300
CONECT  302  300
CONECT  303  300
CONECT  304  292  305  306  307
CONECT  305  304
CONECT  306  304
CONECT  307  304
CONECT  308  293  309  310  311
CONECT  309  308
CONECT  310  308
CONECT  311  308
CONECT  312  293  313  314  315
CONECT  313  312
CONECT  314  312
CONECT  315  312
CONECT  316    6  318  324  328
CONECT  317    6  321  332  336
CONECT  318  316  319  320  321
CONECT  319  318
CONECT  320  318
CONECT  321  317  318  322  323
CONECT  322  321
CONECT  323  321
CONECT  324  316  325  326  327
CONECT  325  324
CONECT  326  324
CONECT  327  324
CONECT  328  316  329  330  331
CONECT  329  328
CONECT  330  328
CONECT  331  328
CONECT  332  317  333  334  335
CONECT  333  332
CONECT  334  332
CONECT  335  332
CONECT  336  317  337  338  339
CONECT  337  336
CONECT  338  336
CONECT  339  336
END
