# Supplementary material for: CageCavityCalc (C3): A Computational Tool for Calculating and Visualizing Cavities in Molecular Cages
Source: J Chem Inf Model. 2024 Jul 9;64(14):5604–16. doi: 10.1021/acs.jcim.4c00355 (PMC11267575; doi:10.1021/acs.jcim.4c00355)
Supplement: Supplementary file 2 — ci4c00355_si_002.zip [file ci4c00355_si_002.zip › CageCavityCalc-v.1.0.5/CageCavityCalc/examples/13_cages_review/759106_cavity.pdb]

ATOM      0 PD    CG A   0      17.865 -33.695  10.549  0.00  0.00          PD
ATOM      1 PD    CG A   0       5.780 -31.389   6.365  0.00  0.00          PD
ATOM      2 PD    CG A   0      12.468 -22.263  13.199  0.00  0.00          PD
ATOM      3 PD    CG A   0      12.760 -40.235  23.243  0.00  0.00          PD
ATOM      4 PD    CG A   0       0.606 -37.133  19.282  0.00  0.00          PD
ATOM      5 PD    CG A   0       7.498 -28.582  26.085  0.00  0.00          PD
ATOM      6 N     CG A   0      16.174 -32.561  10.645  0.00  0.00           N
ATOM      7 N     CG A   0       7.327 -30.822   7.541  0.00  0.00           N
ATOM      8 N     CG A   0      12.216 -24.138  12.473  0.00  0.00           N
ATOM      9 N     CG A   0      10.651 -28.464  10.434  0.00  0.00           N
ATOM     10 N     CG A   0      12.826 -28.914  11.213  0.00  0.00           N
ATOM     11 N     CG A   0      11.650 -30.545  10.006  0.00  0.00           N
ATOM     12 C     CG A   0      16.202 -31.390  11.288  0.00  0.00           C
ATOM     13 H     CG A   0      17.006 -31.091  11.694  0.00  0.00           H
ATOM     14 C     CG A   0      15.047 -30.606  11.357  0.00  0.00           C
ATOM     15 H     CG A   0      15.066 -29.783  11.834  0.00  0.00           H
ATOM     16 C     CG A   0      13.914 -31.001  10.758  0.00  0.00           C
ATOM     17 C     CG A   0      13.881 -32.255  10.087  0.00  0.00           C
ATOM     18 H     CG A   0      13.093 -32.573   9.664  0.00  0.00           H
ATOM     19 C     CG A   0      15.052 -32.986  10.083  0.00  0.00           C
ATOM     20 H     CG A   0      15.055 -33.835   9.655  0.00  0.00           H
ATOM     21 C     CG A   0       8.391 -31.603   7.682  0.00  0.00           C
ATOM     22 H     CG A   0       8.400 -32.427   7.209  0.00  0.00           H
ATOM     23 C     CG A   0       9.449 -31.318   8.440  0.00  0.00           C
ATOM     24 H     CG A   0      10.181 -31.919   8.503  0.00  0.00           H
ATOM     25 C     CG A   0       9.453 -30.087   9.157  0.00  0.00           C
ATOM     26 C     CG A   0       8.332 -29.299   9.085  0.00  0.00           C
ATOM     27 H     CG A   0       8.283 -28.492   9.582  0.00  0.00           H
ATOM     28 C     CG A   0       7.304 -29.676   8.301  0.00  0.00           C
ATOM     29 H     CG A   0       6.528 -29.129   8.274  0.00  0.00           H
ATOM     30 C     CG A   0      11.061 -24.512  11.882  0.00  0.00           C
ATOM     31 H     CG A   0      10.357 -23.880  11.785  0.00  0.00           H
ATOM     32 C     CG A   0      10.884 -25.809  11.410  0.00  0.00           C
ATOM     33 H     CG A   0      10.080 -26.053  10.970  0.00  0.00           H
ATOM     34 C     CG A   0      11.882 -26.733  11.591  0.00  0.00           C
ATOM     35 C     CG A   0      13.099 -26.277  12.151  0.00  0.00           C
ATOM     36 H     CG A   0      13.844 -26.862  12.206  0.00  0.00           H
ATOM     37 C     CG A   0      13.195 -25.010  12.613  0.00  0.00           C
ATOM     38 H     CG A   0      13.994 -24.740  13.053  0.00  0.00           H
ATOM     39 C     CG A   0      12.729 -30.098  10.677  0.00  0.00           C
ATOM     40 C     CG A   0      11.780 -28.122  11.074  0.00  0.00           C
ATOM     41 C     CG A   0      10.639 -29.688   9.931  0.00  0.00           C
ATOM     42 N     CG A   0      11.255 -38.870  22.969  0.00  0.00           N
ATOM     43 N     CG A   0       2.409 -36.565  19.994  0.00  0.00           N
ATOM     44 N     CG A   0       7.507 -30.337  25.054  0.00  0.00           N
ATOM     45 N     CG A   0       6.205 -34.250  22.281  0.00  0.00           N
ATOM     46 N     CG A   0       7.124 -36.353  21.718  0.00  0.00           N
ATOM     47 N     CG A   0       8.397 -34.815  22.996  0.00  0.00           N
ATOM     48 C     CG A   0      11.432 -37.628  23.452  0.00  0.00           C
ATOM     49 H     CG A   0      12.228 -37.414  23.921  0.00  0.00           H
ATOM     50 C     CG A   0      10.463 -36.655  23.275  0.00  0.00           C
ATOM     51 H     CG A   0      10.582 -35.785  23.638  0.00  0.00           H
ATOM     52 C     CG A   0       9.312 -36.969  22.553  0.00  0.00           C
ATOM     53 C     CG A   0       9.195 -38.226  21.995  0.00  0.00           C
ATOM     54 H     CG A   0       8.448 -38.449  21.451  0.00  0.00           H
ATOM     55 C     CG A   0      10.199 -39.158  22.250  0.00  0.00           C
ATOM     56 H     CG A   0      10.116 -40.032  21.889  0.00  0.00           H
ATOM     57 C     CG A   0       3.416 -37.492  20.061  0.00  0.00           C
ATOM     58 H     CG A   0       3.276 -38.374  19.734  0.00  0.00           H
ATOM     59 C     CG A   0       4.683 -37.123  20.629  0.00  0.00           C
ATOM     60 H     CG A   0       5.377 -37.763  20.708  0.00  0.00           H
ATOM     61 C     CG A   0       4.876 -35.840  21.050  0.00  0.00           C
ATOM     62 C     CG A   0       3.855 -34.950  20.908  0.00  0.00           C
ATOM     63 H     CG A   0       3.977 -34.049  21.182  0.00  0.00           H
ATOM     64 C     CG A   0       2.683 -35.324  20.386  0.00  0.00           C
ATOM     65 H     CG A   0       2.006 -34.663  20.287  0.00  0.00           H
ATOM     66 C     CG A   0       6.457 -30.629  24.292  0.00  0.00           C
ATOM     67 H     CG A   0       5.731 -30.017  24.251  0.00  0.00           H
ATOM     68 C     CG A   0       6.396 -31.809  23.546  0.00  0.00           C
ATOM     69 H     CG A   0       5.643 -31.999  22.998  0.00  0.00           H
ATOM     70 C     CG A   0       7.424 -32.669  23.623  0.00  0.00           C
ATOM     71 C     CG A   0       8.530 -32.361  24.383  0.00  0.00           C
ATOM     72 H     CG A   0       9.274 -32.950  24.419  0.00  0.00           H
ATOM     73 C     CG A   0       8.534 -31.170  25.100  0.00  0.00           C
ATOM     74 H     CG A   0       9.291 -30.947  25.629  0.00  0.00           H
ATOM     75 C     CG A   0       8.205 -35.986  22.401  0.00  0.00           C
ATOM     76 C     CG A   0       7.331 -34.005  22.909  0.00  0.00           C
ATOM     77 C     CG A   0       6.165 -35.475  21.704  0.00  0.00           C
ATOM     78 N     CG A   0      17.190 -34.569  12.264  0.00  0.00           N
ATOM     79 N     CG A   0      13.547 -39.516  21.504  0.00  0.00           N
ATOM     80 N     CG A   0      15.260 -35.900  16.730  0.00  0.00           N
ATOM     81 N     CG A   0      14.857 -36.544  17.779  0.00  0.00           N
ATOM     82 O     CG A   0      17.495 -39.544  14.537  0.00  0.00           O
ATOM     83 O     CG A   0      18.575 -37.598  14.960  0.00  0.00           O
ATOM     84 C     CG A   0      16.482 -35.690  12.206  0.00  0.00           C
ATOM     85 H     CG A   0      16.269 -36.033  11.345  0.00  0.00           H
ATOM     86 C     CG A   0      16.041 -36.379  13.286  0.00  0.00           C
ATOM     87 H     CG A   0      15.543 -37.183  13.190  0.00  0.00           H
ATOM     88 C     CG A   0      16.348 -35.871  14.522  0.00  0.00           C
ATOM     89 C     CG A   0      17.065 -34.661  14.595  0.00  0.00           C
ATOM     90 H     CG A   0      17.283 -34.279  15.436  0.00  0.00           H
ATOM     91 C     CG A   0      17.444 -34.048  13.421  0.00  0.00           C
ATOM     92 H     CG A   0      17.908 -33.219  13.462  0.00  0.00           H
ATOM     93 C     CG A   0      13.212 -40.040  20.374  0.00  0.00           C
ATOM     94 H     CG A   0      12.608 -40.770  20.367  0.00  0.00           H
ATOM     95 C     CG A   0      13.713 -39.561  19.143  0.00  0.00           C
ATOM     96 H     CG A   0      13.494 -39.981  18.320  0.00  0.00           H
ATOM     97 C     CG A   0      14.554 -38.428  19.196  0.00  0.00           C
ATOM     98 C     CG A   0      14.881 -37.883  20.393  0.00  0.00           C
ATOM     99 H     CG A   0      15.436 -37.112  20.437  0.00  0.00           H
ATOM    100 C     CG A   0      14.395 -38.465  21.552  0.00  0.00           C
ATOM    101 H     CG A   0      14.663 -38.122  22.397  0.00  0.00           H
ATOM    102 C     CG A   0      15.956 -36.628  15.730  0.00  0.00           C
ATOM    103 C     CG A   0      16.550 -37.841  16.071  0.00  0.00           C
ATOM    104 C     CG A   0      17.584 -38.432  15.220  0.00  0.00           C
ATOM    105 C     CG A   0      19.641 -38.117  14.082  0.00  0.00           C
ATOM    106 H     CG A   0      20.325 -37.426  13.955  0.00  0.00           H
ATOM    107 H     CG A   0      19.259 -38.361  13.214  0.00  0.00           H
ATOM    108 H     CG A   0      20.048 -38.906  14.494  0.00  0.00           H
ATOM    109 C     CG A   0      15.054 -37.856  17.926  0.00  0.00           C
ATOM    110 C     CG A   0      16.080 -38.475  17.175  0.00  0.00           C
ATOM    111 O     CG A   0      17.845 -39.762  17.988  0.00  0.00           O
ATOM    112 O     CG A   0      15.935 -40.749  17.736  0.00  0.00           O
ATOM    113 C     CG A   0      16.687 -39.748  17.651  0.00  0.00           C
ATOM    114 C     CG A   0      16.475 -41.900  18.359  0.00  0.00           C
ATOM    115 H     CG A   0      15.813 -42.623  18.334  0.00  0.00           H
ATOM    116 H     CG A   0      16.696 -41.693  19.292  0.00  0.00           H
ATOM    117 H     CG A   0      17.284 -42.179  17.885  0.00  0.00           H
ATOM    118 N     CG A   0       5.127 -32.472   7.961  0.00  0.00           N
ATOM    119 N     CG A   0       1.306 -36.658  17.425  0.00  0.00           N
ATOM    120 N     CG A   0       4.018 -34.099  12.464  0.00  0.00           N
ATOM    121 N     CG A   0       3.545 -34.563  13.580  0.00  0.00           N
ATOM    122 C     CG A   0       5.437 -33.752   8.074  0.00  0.00           C
ATOM    123 H     CG A   0       5.962 -34.170   7.403  0.00  0.00           H
ATOM    124 C     CG A   0       5.002 -34.483   9.157  0.00  0.00           C
ATOM    125 H     CG A   0       5.240 -35.399   9.231  0.00  0.00           H
ATOM    126 C     CG A   0       4.234 -33.898  10.128  0.00  0.00           C
ATOM    127 C     CG A   0       3.981 -32.524  10.008  0.00  0.00           C
ATOM    128 H     CG A   0       3.508 -32.054  10.684  0.00  0.00           H
ATOM    129 C     CG A   0       4.430 -31.890   8.899  0.00  0.00           C
ATOM    130 H     CG A   0       4.224 -30.969   8.798  0.00  0.00           H
ATOM    131 C     CG A   0       1.778 -37.607  16.612  0.00  0.00           C
ATOM    132 H     CG A   0       1.779 -38.507  16.911  0.00  0.00           H
ATOM    133 C     CG A   0       2.245 -37.328  15.393  0.00  0.00           C
ATOM    134 H     CG A   0       2.605 -38.018  14.847  0.00  0.00           H
ATOM    135 C     CG A   0       2.196 -36.000  14.924  0.00  0.00           C
ATOM    136 C     CG A   0       1.713 -35.041  15.797  0.00  0.00           C
ATOM    137 H     CG A   0       1.687 -34.126  15.540  0.00  0.00           H
ATOM    138 C     CG A   0       1.276 -35.420  17.021  0.00  0.00           C
ATOM    139 H     CG A   0       0.936 -34.755  17.608  0.00  0.00           H
ATOM    140 C     CG A   0       3.677 -34.620  11.307  0.00  0.00           C
ATOM    141 C     CG A   0       2.748 -35.722  11.252  0.00  0.00           C
ATOM    142 O     CG A   0       2.943 -36.300   9.012  0.00  0.00           O
ATOM    143 O     CG A   0       1.063 -36.660   9.919  0.00  0.00           O
ATOM    144 C     CG A   0       2.321 -36.446   9.922  0.00  0.00           C
ATOM    145 C     CG A   0       0.597 -37.493   8.796  0.00  0.00           C
ATOM    146 H     CG A   0      -0.314 -37.804   8.976  0.00  0.00           H
ATOM    147 H     CG A   0       1.191 -38.266   8.695  0.00  0.00           H
ATOM    148 H     CG A   0       0.607 -36.965   7.971  0.00  0.00           H
ATOM    149 C     CG A   0       2.688 -35.579  13.570  0.00  0.00           C
ATOM    150 C     CG A   0       2.265 -36.172  12.413  0.00  0.00           C
ATOM    151 O     CG A   0       0.127 -37.037  12.952  0.00  0.00           O
ATOM    152 O     CG A   0       1.633 -38.334  11.911  0.00  0.00           O
ATOM    153 C     CG A   0       1.182 -37.242  12.493  0.00  0.00           C
ATOM    154 C     CG A   0       0.653 -39.438  11.915  0.00  0.00           C
ATOM    155 H     CG A   0       1.063 -40.242  11.535  0.00  0.00           H
ATOM    156 H     CG A   0      -0.126 -39.184  11.379  0.00  0.00           H
ATOM    157 H     CG A   0       0.369 -39.618  12.836  0.00  0.00           H
ATOM    158 N     CG A   0      11.871 -22.998  15.008  0.00  0.00           N
ATOM    159 N     CG A   0       8.192 -27.709  24.388  0.00  0.00           N
ATOM    160 N     CG A   0       9.718 -25.363  18.791  0.00  0.00           N
ATOM    161 N     CG A   0       9.273 -25.920  19.948  0.00  0.00           N
ATOM    162 C     CG A   0      12.764 -23.501  15.807  0.00  0.00           C
ATOM    163 H     CG A   0      13.666 -23.536  15.509  0.00  0.00           H
ATOM    164 C     CG A   0      12.471 -24.007  17.103  0.00  0.00           C
ATOM    165 H     CG A   0      13.155 -24.317  17.685  0.00  0.00           H
ATOM    166 C     CG A   0      11.131 -24.019  17.476  0.00  0.00           C
ATOM    167 C     CG A   0      10.192 -23.486  16.567  0.00  0.00           C
ATOM    168 H     CG A   0       9.272 -23.476  16.807  0.00  0.00           H
ATOM    169 C     CG A   0      10.569 -22.980  15.340  0.00  0.00           C
ATOM    170 H     CG A   0       9.921 -22.628  14.744  0.00  0.00           H
ATOM    171 C     CG A   0       9.481 -27.690  24.181  0.00  0.00           C
ATOM    172 H     CG A   0      10.048 -28.118  24.811  0.00  0.00           H
ATOM    173 C     CG A   0      10.061 -27.074  23.089  0.00  0.00           C
ATOM    174 H     CG A   0      10.995 -27.156  22.933  0.00  0.00           H
ATOM    175 C     CG A   0       9.283 -26.348  22.236  0.00  0.00           C
ATOM    176 C     CG A   0       7.889 -26.388  22.464  0.00  0.00           C
ATOM    177 H     CG A   0       7.289 -25.969  21.860  0.00  0.00           H
ATOM    178 C     CG A   0       7.420 -27.041  23.575  0.00  0.00           C
ATOM    179 H     CG A   0       6.487 -27.006  23.760  0.00  0.00           H
ATOM    180 C     CG A   0      10.733 -24.573  18.823  0.00  0.00           C
ATOM    181 C     CG A   0      11.276 -24.108  19.992  0.00  0.00           C
ATOM    182 C     CG A   0       9.863 -25.612  21.067  0.00  0.00           C
ATOM    183 C     CG A   0      10.863 -24.690  21.141  0.00  0.00           C
ATOM    184 O     CG A   0      12.041 -21.870  19.691  0.00  0.00           O
ATOM    185 O     CG A   0      13.496 -23.382  20.230  0.00  0.00           O
ATOM    186 C     CG A   0      12.355 -22.949  20.025  0.00  0.00           C
ATOM    187 C     CG A   0      14.429 -22.171  20.552  0.00  0.00           C
ATOM    188 H     CG A   0      15.353 -22.482  20.627  0.00  0.00           H
ATOM    189 H     CG A   0      14.151 -21.761  21.399  0.00  0.00           H
ATOM    190 H     CG A   0      14.363 -21.508  19.833  0.00  0.00           H
ATOM    191 O     CG A   0      12.863 -25.214  22.719  0.00  0.00           O
ATOM    192 O     CG A   0      10.526 -24.066  23.443  0.00  0.00           O
ATOM    193 O     CG A   0      11.782 -22.974  22.575  0.00  0.00           O
ATOM    194 C     CG A   0      11.483 -24.120  22.507  0.00  0.00           C
ATOM    195 N     CG A   0      18.532 -32.870   8.794  0.00  0.00           N
ATOM    196 N     CG A   0      19.580 -34.821  10.467  0.00  0.00           N
ATOM    197 C     CG A   0      19.977 -33.204   8.671  0.00  0.00           C
ATOM    198 H     CG A   0      20.273 -33.102   7.733  0.00  0.00           H
ATOM    199 H     CG A   0      20.517 -32.600   9.238  0.00  0.00           H
ATOM    200 C     CG A   0      20.144 -34.584   9.104  0.00  0.00           C
ATOM    201 H     CG A   0      21.109 -34.809   9.106  0.00  0.00           H
ATOM    202 H     CG A   0      19.695 -35.184   8.457  0.00  0.00           H
ATOM    203 C     CG A   0      17.698 -33.415   7.675  0.00  0.00           C
ATOM    204 H     CG A   0      17.996 -33.029   6.826  0.00  0.00           H
ATOM    205 H     CG A   0      16.757 -33.181   7.824  0.00  0.00           H
ATOM    206 H     CG A   0      17.789 -34.389   7.642  0.00  0.00           H
ATOM    207 C     CG A   0      18.449 -31.367   8.779  0.00  0.00           C
ATOM    208 H     CG A   0      18.776 -31.028   7.918  0.00  0.00           H
ATOM    209 H     CG A   0      18.997 -31.000   9.503  0.00  0.00           H
ATOM    210 H     CG A   0      17.516 -31.090   8.902  0.00  0.00           H
ATOM    211 C     CG A   0      19.377 -36.262  10.691  0.00  0.00           C
ATOM    212 H     CG A   0      20.240 -36.725  10.641  0.00  0.00           H
ATOM    213 H     CG A   0      18.776 -36.618  10.003  0.00  0.00           H
ATOM    214 H     CG A   0      18.980 -36.404  11.576  0.00  0.00           H
ATOM    215 C     CG A   0      20.531 -34.302  11.506  0.00  0.00           C
ATOM    216 H     CG A   0      21.358 -34.828  11.485  0.00  0.00           H
ATOM    217 H     CG A   0      20.120 -34.380  12.394  0.00  0.00           H
ATOM    218 H     CG A   0      20.734 -33.361  11.324  0.00  0.00           H
ATOM    219 N     CG A   0       6.416 -30.282   4.731  0.00  0.00           N
ATOM    220 N     CG A   0       4.278 -31.981   5.121  0.00  0.00           N
ATOM    221 C     CG A   0       5.664 -30.550   3.647  0.00  0.00           C
ATOM    222 H     CG A   0       6.169 -31.167   3.057  0.00  0.00           H
ATOM    223 H     CG A   0       5.519 -29.709   3.146  0.00  0.00           H
ATOM    224 C     CG A   0       4.389 -31.136   3.940  0.00  0.00           C
ATOM    225 H     CG A   0       4.116 -31.676   3.156  0.00  0.00           H
ATOM    226 H     CG A   0       3.731 -30.402   4.031  0.00  0.00           H
ATOM    227 C     CG A   0       6.395 -28.883   5.054  0.00  0.00           C
ATOM    228 H     CG A   0       6.697 -28.364   4.282  0.00  0.00           H
ATOM    229 H     CG A   0       6.989 -28.715   5.816  0.00  0.00           H
ATOM    230 H     CG A   0       5.482 -28.617   5.289  0.00  0.00           H
ATOM    231 C     CG A   0       7.715 -30.642   4.337  0.00  0.00           C
ATOM    232 H     CG A   0       7.987 -30.102   3.567  0.00  0.00           H
ATOM    233 H     CG A   0       7.730 -31.590   4.092  0.00  0.00           H
ATOM    234 H     CG A   0       8.337 -30.486   5.080  0.00  0.00           H
ATOM    235 C     CG A   0       3.051 -31.687   5.701  0.00  0.00           C
ATOM    236 H     CG A   0       2.329 -31.969   5.099  0.00  0.00           H
ATOM    237 H     CG A   0       2.986 -30.721   5.859  0.00  0.00           H
ATOM    238 H     CG A   0       2.970 -32.167   6.552  0.00  0.00           H
ATOM    239 C     CG A   0       4.380 -33.449   4.832  0.00  0.00           C
ATOM    240 H     CG A   0       3.627 -33.725   4.267  0.00  0.00           H
ATOM    241 H     CG A   0       4.357 -33.949   5.674  0.00  0.00           H
ATOM    242 H     CG A   0       5.223 -33.634   4.368  0.00  0.00           H
ATOM    243 N     CG A   0      13.133 -21.527  11.357  0.00  0.00           N
ATOM    244 N     CG A   0      12.805 -20.380  13.938  0.00  0.00           N
ATOM    245 C     CG A   0      13.834 -20.323  11.663  0.00  0.00           C
ATOM    246 H     CG A   0      13.720 -19.707  10.896  0.00  0.00           H
ATOM    247 H     CG A   0      14.798 -20.542  11.718  0.00  0.00           H
ATOM    248 C     CG A   0      13.467 -19.576  12.913  0.00  0.00           C
ATOM    249 H     CG A   0      14.282 -19.175  13.298  0.00  0.00           H
ATOM    250 H     CG A   0      12.859 -18.826  12.663  0.00  0.00           H
ATOM    251 C     CG A   0      11.998 -21.584  10.398  0.00  0.00           C
ATOM    252 H     CG A   0      12.292 -21.251   9.525  0.00  0.00           H
ATOM    253 H     CG A   0      11.263 -21.027  10.730  0.00  0.00           H
ATOM    254 H     CG A   0      11.691 -22.511  10.309  0.00  0.00           H
ATOM    255 C     CG A   0      14.316 -22.167  10.944  0.00  0.00           C
ATOM    256 H     CG A   0      14.600 -21.801  10.083  0.00  0.00           H
ATOM    257 H     CG A   0      14.151 -23.129  10.852  0.00  0.00           H
ATOM    258 H     CG A   0      15.018 -22.018  11.610  0.00  0.00           H
ATOM    259 C     CG A   0      11.651 -19.788  14.633  0.00  0.00           C
ATOM    260 H     CG A   0      11.888 -18.895  14.963  0.00  0.00           H
ATOM    261 H     CG A   0      11.400 -20.359  15.391  0.00  0.00           H
ATOM    262 H     CG A   0      10.896 -19.718  14.013  0.00  0.00           H
ATOM    263 C     CG A   0      13.881 -20.408  14.931  0.00  0.00           C
ATOM    264 H     CG A   0      14.033 -19.504  15.275  0.00  0.00           H
ATOM    265 H     CG A   0      14.703 -20.743  14.515  0.00  0.00           H
ATOM    266 H     CG A   0      13.624 -20.999  15.672  0.00  0.00           H
ATOM    267 N     CG A   0      11.964 -40.964  25.006  0.00  0.00           N
ATOM    268 N     CG A   0      14.262 -41.629  23.513  0.00  0.00           N
ATOM    269 C     CG A   0      13.011 -41.861  25.588  0.00  0.00           C
ATOM    270 H     CG A   0      12.589 -42.513  26.202  0.00  0.00           H
ATOM    271 H     CG A   0      13.663 -41.325  26.105  0.00  0.00           H
ATOM    272 C     CG A   0      13.722 -42.596  24.470  0.00  0.00           C
ATOM    273 H     CG A   0      14.457 -43.143  24.843  0.00  0.00           H
ATOM    274 H     CG A   0      13.089 -43.202  24.010  0.00  0.00           H
ATOM    275 C     CG A   0      11.658 -39.927  25.987  0.00  0.00           C
ATOM    276 H     CG A   0      11.287 -40.340  26.796  0.00  0.00           H
ATOM    277 H     CG A   0      11.001 -39.306  25.610  0.00  0.00           H
ATOM    278 H     CG A   0      12.476 -39.438  26.214  0.00  0.00           H
ATOM    279 C     CG A   0      10.737 -41.741  24.713  0.00  0.00           C
ATOM    280 H     CG A   0      10.365 -42.092  25.547  0.00  0.00           H
ATOM    281 H     CG A   0      10.957 -42.485  24.114  0.00  0.00           H
ATOM    282 H     CG A   0      10.079 -41.159  24.280  0.00  0.00           H
ATOM    283 C     CG A   0      15.469 -40.898  24.063  0.00  0.00           C
ATOM    284 H     CG A   0      16.200 -41.533  24.208  0.00  0.00           H
ATOM    285 H     CG A   0      15.234 -40.474  24.915  0.00  0.00           H
ATOM    286 H     CG A   0      15.754 -40.211  23.426  0.00  0.00           H
ATOM    287 C     CG A   0      14.650 -42.313  22.262  0.00  0.00           C
ATOM    288 H     CG A   0      15.361 -42.960  22.452  0.00  0.00           H
ATOM    289 H     CG A   0      14.974 -41.651  21.615  0.00  0.00           H
ATOM    290 H     CG A   0      13.874 -42.781  21.892  0.00  0.00           H
ATOM    291 N     CG A   0      -0.183 -37.452  21.148  0.00  0.00           N
ATOM    292 N     CG A   0      -1.272 -37.710  18.575  0.00  0.00           N
ATOM    293 C     CG A   0      -1.653 -37.602  20.869  0.00  0.00           C
ATOM    294 H     CG A   0      -2.030 -38.158  21.598  0.00  0.00           H
ATOM    295 H     CG A   0      -2.056 -36.702  20.958  0.00  0.00           H
ATOM    296 C     CG A   0      -2.096 -38.112  19.729  0.00  0.00           C
ATOM    297 H     CG A   0      -3.027 -37.813  19.580  0.00  0.00           H
ATOM    298 H     CG A   0      -2.100 -39.098  19.794  0.00  0.00           H
ATOM    299 C     CG A   0       0.440 -38.643  21.730  0.00  0.00           C
ATOM    300 H     CG A   0       0.065 -38.807  22.618  0.00  0.00           H
ATOM    301 H     CG A   0       1.408 -38.503  21.805  0.00  0.00           H
ATOM    302 H     CG A   0       0.267 -39.417  21.153  0.00  0.00           H
ATOM    303 C     CG A   0       0.095 -36.419  22.096  0.00  0.00           C
ATOM    304 H     CG A   0      -0.308 -36.651  22.959  0.00  0.00           H
ATOM    305 H     CG A   0      -0.285 -35.574  21.774  0.00  0.00           H
ATOM    306 H     CG A   0       1.064 -36.323  22.199  0.00  0.00           H
ATOM    307 C     CG A   0      -1.140 -38.822  17.635  0.00  0.00           C
ATOM    308 H     CG A   0      -2.028 -39.082  17.310  0.00  0.00           H
ATOM    309 H     CG A   0      -0.721 -39.582  18.087  0.00  0.00           H
ATOM    310 H     CG A   0      -0.584 -38.545  16.879  0.00  0.00           H
ATOM    311 C     CG A   0      -1.907 -36.522  17.825  0.00  0.00           C
ATOM    312 H     CG A   0      -2.795 -36.777  17.500  0.00  0.00           H
ATOM    313 H     CG A   0      -1.339 -36.277  17.065  0.00  0.00           H
ATOM    314 H     CG A   0      -1.987 -35.756  18.431  0.00  0.00           H
ATOM    315 N     CG A   0       6.772 -29.451  27.830  0.00  0.00           N
ATOM    316 N     CG A   0       7.519 -26.832  27.132  0.00  0.00           N
ATOM    317 C     CG A   0       6.480 -28.404  28.751  0.00  0.00           C
ATOM    318 H     CG A   0       5.526 -28.154  28.667  0.00  0.00           H
ATOM    319 H     CG A   0       6.625 -28.732  29.674  0.00  0.00           H
ATOM    320 C     CG A   0       7.294 -27.245  28.527  0.00  0.00           C
ATOM    321 H     CG A   0       8.177 -27.410  28.943  0.00  0.00           H
ATOM    322 H     CG A   0       6.882 -26.486  29.008  0.00  0.00           H
ATOM    323 C     CG A   0       5.621 -30.224  27.618  0.00  0.00           C
ATOM    324 H     CG A   0       5.327 -30.610  28.472  0.00  0.00           H
ATOM    325 H     CG A   0       5.824 -30.947  26.988  0.00  0.00           H
ATOM    326 H     CG A   0       4.911 -29.658  27.253  0.00  0.00           H
ATOM    327 C     CG A   0       7.748 -30.336  28.469  0.00  0.00           C
ATOM    328 H     CG A   0       7.360 -30.712  29.287  0.00  0.00           H
ATOM    329 H     CG A   0       8.554 -29.826  28.696  0.00  0.00           H
ATOM    330 H     CG A   0       7.982 -31.064  27.856  0.00  0.00           H
ATOM    331 C     CG A   0       6.389 -25.925  26.661  0.00  0.00           C
ATOM    332 H     CG A   0       6.412 -25.083  27.166  0.00  0.00           H
ATOM    333 H     CG A   0       5.529 -26.370  26.810  0.00  0.00           H
ATOM    334 H     CG A   0       6.499 -25.734  25.706  0.00  0.00           H
ATOM    335 C     CG A   0       8.799 -26.153  27.139  0.00  0.00           C
ATOM    336 H     CG A   0       8.725 -25.322  27.652  0.00  0.00           H
ATOM    337 H     CG A   0       9.065 -25.949  26.221  0.00  0.00           H
ATOM    338 H     CG A   0       9.472 -26.733  27.556  0.00  0.00           H
ATOM    339 D     CV B   1       7.830 -32.979  11.026  0.00  0.00           D
ATOM    340 D     CV B   1       9.030 -32.979  11.026  0.00  0.00           D
ATOM    341 D     CV B   1      10.230 -32.979  11.026  0.00  0.00           D
ATOM    342 D     CV B   1       6.630 -31.779  11.026  0.00  0.00           D
ATOM    343 D     CV B   1       7.830 -31.779  11.026  0.00  0.00           D
ATOM    344 D     CV B   1       6.630 -32.979  12.226  0.00  0.00           D
ATOM    345 D     CV B   1       7.830 -32.979  12.226  0.00  0.00           D
ATOM    346 D     CV B   1       9.030 -32.979  12.226  0.00  0.00           D
ATOM    347 D     CV B   1      10.230 -32.979  12.226  0.00  0.00           D
ATOM    348 D     CV B   1      11.430 -32.979  12.226  0.00  0.00           D
ATOM    349 D     CV B   1       6.630 -31.779  12.226  0.00  0.00           D
ATOM    350 D     CV B   1       7.830 -31.779  12.226  0.00  0.00           D
ATOM    351 D     CV B   1       9.030 -31.779  12.226  0.00  0.00           D
ATOM    352 D     CV B   1      10.230 -31.779  12.226  0.00  0.00           D
ATOM    353 D     CV B   1       7.830 -30.579  12.226  0.00  0.00           D
ATOM    354 D     CV B   1       9.030 -30.579  12.226  0.00  0.00           D
ATOM    355 D     CV B   1       6.630 -34.179  13.426  0.00  0.00           D
ATOM    356 D     CV B   1       9.030 -34.179  13.426  0.00  0.00           D
ATOM    357 D     CV B   1      10.230 -34.179  13.426  0.00  0.00           D
ATOM    358 D     CV B   1      12.630 -34.179  13.426  0.00  0.00           D
ATOM    359 D     CV B   1      13.830 -34.179  13.426  0.00  0.00           D
ATOM    360 D     CV B   1       6.630 -32.979  13.426  0.00  0.00           D
ATOM    361 D     CV B   1       7.830 -32.979  13.426  0.00  0.00           D
ATOM    362 D     CV B   1       9.030 -32.979  13.426  0.00  0.00           D
ATOM    363 D     CV B   1      10.230 -32.979  13.426  0.00  0.00           D
ATOM    364 D     CV B   1      11.430 -32.979  13.426  0.00  0.00           D
ATOM    365 D     CV B   1      12.630 -32.979  13.426  0.00  0.00           D
ATOM    366 D     CV B   1      13.830 -32.979  13.426  0.00  0.00           D
ATOM    367 D     CV B   1       7.830 -31.779  13.426  0.00  0.00           D
ATOM    368 D     CV B   1       9.030 -31.779  13.426  0.00  0.00           D
ATOM    369 D     CV B   1      10.230 -31.779  13.426  0.00  0.00           D
ATOM    370 D     CV B   1      11.430 -31.779  13.426  0.00  0.00           D
ATOM    371 D     CV B   1      12.630 -31.779  13.426  0.00  0.00           D
ATOM    372 D     CV B   1       9.030 -30.579  13.426  0.00  0.00           D
ATOM    373 D     CV B   1      10.230 -30.579  13.426  0.00  0.00           D
ATOM    374 D     CV B   1      11.430 -30.579  13.426  0.00  0.00           D
ATOM    375 D     CV B   1       9.030 -29.379  13.426  0.00  0.00           D
ATOM    376 D     CV B   1      10.230 -29.379  13.426  0.00  0.00           D
ATOM    377 D     CV B   1       9.030 -35.379  14.626  0.00  0.00           D
ATOM    378 D     CV B   1      10.230 -35.379  14.626  0.00  0.00           D
ATOM    379 D     CV B   1       6.630 -34.179  14.626  0.00  0.00           D
ATOM    380 D     CV B   1       7.830 -34.179  14.626  0.00  0.00           D
ATOM    381 D     CV B   1       9.030 -34.179  14.626  0.00  0.00           D
ATOM    382 D     CV B   1      10.230 -34.179  14.626  0.00  0.00           D
ATOM    383 D     CV B   1      11.430 -34.179  14.626  0.00  0.00           D
ATOM    384 D     CV B   1      12.630 -34.179  14.626  0.00  0.00           D
ATOM    385 D     CV B   1      13.830 -34.179  14.626  0.00  0.00           D
ATOM    386 D     CV B   1       6.630 -32.979  14.626  0.00  0.00           D
ATOM    387 D     CV B   1       7.830 -32.979  14.626  0.00  0.00           D
ATOM    388 D     CV B   1       9.030 -32.979  14.626  0.00  0.00           D
ATOM    389 D     CV B   1      10.230 -32.979  14.626  0.00  0.00           D
ATOM    390 D     CV B   1      11.430 -32.979  14.626  0.00  0.00           D
ATOM    391 D     CV B   1      12.630 -32.979  14.626  0.00  0.00           D
ATOM    392 D     CV B   1      13.830 -32.979  14.626  0.00  0.00           D
ATOM    393 D     CV B   1       6.630 -31.779  14.626  0.00  0.00           D
ATOM    394 D     CV B   1       7.830 -31.779  14.626  0.00  0.00           D
ATOM    395 D     CV B   1       9.030 -31.779  14.626  0.00  0.00           D
ATOM    396 D     CV B   1      10.230 -31.779  14.626  0.00  0.00           D
ATOM    397 D     CV B   1      11.430 -31.779  14.626  0.00  0.00           D
ATOM    398 D     CV B   1      12.630 -31.779  14.626  0.00  0.00           D
ATOM    399 D     CV B   1      13.830 -31.779  14.626  0.00  0.00           D
ATOM    400 D     CV B   1       7.830 -30.579  14.626  0.00  0.00           D
ATOM    401 D     CV B   1       9.030 -30.579  14.626  0.00  0.00           D
ATOM    402 D     CV B   1      10.230 -30.579  14.626  0.00  0.00           D
ATOM    403 D     CV B   1      11.430 -30.579  14.626  0.00  0.00           D
ATOM    404 D     CV B   1      12.630 -30.579  14.626  0.00  0.00           D
ATOM    405 D     CV B   1       9.030 -29.379  14.626  0.00  0.00           D
ATOM    406 D     CV B   1      10.230 -29.379  14.626  0.00  0.00           D
ATOM    407 D     CV B   1      11.430 -29.379  14.626  0.00  0.00           D
ATOM    408 D     CV B   1      12.630 -29.379  14.626  0.00  0.00           D
ATOM    409 D     CV B   1      10.230 -28.179  14.626  0.00  0.00           D
ATOM    410 D     CV B   1      11.430 -28.179  14.626  0.00  0.00           D
ATOM    411 D     CV B   1      12.630 -28.179  14.626  0.00  0.00           D
ATOM    412 D     CV B   1      10.230 -26.979  14.626  0.00  0.00           D
ATOM    413 D     CV B   1      11.430 -26.979  14.626  0.00  0.00           D
ATOM    414 D     CV B   1      10.230 -25.779  14.626  0.00  0.00           D
ATOM    415 D     CV B   1       5.430 -35.379  15.826  0.00  0.00           D
ATOM    416 D     CV B   1       7.830 -35.379  15.826  0.00  0.00           D
ATOM    417 D     CV B   1       9.030 -35.379  15.826  0.00  0.00           D
ATOM    418 D     CV B   1      10.230 -35.379  15.826  0.00  0.00           D
ATOM    419 D     CV B   1      11.430 -35.379  15.826  0.00  0.00           D
ATOM    420 D     CV B   1      12.630 -35.379  15.826  0.00  0.00           D
ATOM    421 D     CV B   1       5.430 -34.179  15.826  0.00  0.00           D
ATOM    422 D     CV B   1       6.630 -34.179  15.826  0.00  0.00           D
ATOM    423 D     CV B   1       7.830 -34.179  15.826  0.00  0.00           D
ATOM    424 D     CV B   1       9.030 -34.179  15.826  0.00  0.00           D
ATOM    425 D     CV B   1      10.230 -34.179  15.826  0.00  0.00           D
ATOM    426 D     CV B   1      11.430 -34.179  15.826  0.00  0.00           D
ATOM    427 D     CV B   1      12.630 -34.179  15.826  0.00  0.00           D
ATOM    428 D     CV B   1       6.630 -32.979  15.826  0.00  0.00           D
ATOM    429 D     CV B   1       7.830 -32.979  15.826  0.00  0.00           D
ATOM    430 D     CV B   1       9.030 -32.979  15.826  0.00  0.00           D
ATOM    431 D     CV B   1      10.230 -32.979  15.826  0.00  0.00           D
ATOM    432 D     CV B   1      11.430 -32.979  15.826  0.00  0.00           D
ATOM    433 D     CV B   1      12.630 -32.979  15.826  0.00  0.00           D
ATOM    434 D     CV B   1       6.630 -31.779  15.826  0.00  0.00           D
ATOM    435 D     CV B   1       7.830 -31.779  15.826  0.00  0.00           D
ATOM    436 D     CV B   1       9.030 -31.779  15.826  0.00  0.00           D
ATOM    437 D     CV B   1      10.230 -31.779  15.826  0.00  0.00           D
ATOM    438 D     CV B   1      11.430 -31.779  15.826  0.00  0.00           D
ATOM    439 D     CV B   1      12.630 -31.779  15.826  0.00  0.00           D
ATOM    440 D     CV B   1       6.630 -30.579  15.826  0.00  0.00           D
ATOM    441 D     CV B   1       7.830 -30.579  15.826  0.00  0.00           D
ATOM    442 D     CV B   1       9.030 -30.579  15.826  0.00  0.00           D
ATOM    443 D     CV B   1      10.230 -30.579  15.826  0.00  0.00           D
ATOM    444 D     CV B   1      11.430 -30.579  15.826  0.00  0.00           D
ATOM    445 D     CV B   1      12.630 -30.579  15.826  0.00  0.00           D
ATOM    446 D     CV B   1       7.830 -29.379  15.826  0.00  0.00           D
ATOM    447 D     CV B   1       9.030 -29.379  15.826  0.00  0.00           D
ATOM    448 D     CV B   1      10.230 -29.379  15.826  0.00  0.00           D
ATOM    449 D     CV B   1      11.430 -29.379  15.826  0.00  0.00           D
ATOM    450 D     CV B   1      10.230 -28.179  15.826  0.00  0.00           D
ATOM    451 D     CV B   1      11.430 -28.179  15.826  0.00  0.00           D
ATOM    452 D     CV B   1      10.230 -26.979  15.826  0.00  0.00           D
ATOM    453 D     CV B   1      11.430 -26.979  15.826  0.00  0.00           D
ATOM    454 D     CV B   1      12.630 -26.979  15.826  0.00  0.00           D
ATOM    455 D     CV B   1       5.430 -35.379  17.026  0.00  0.00           D
ATOM    456 D     CV B   1       6.630 -35.379  17.026  0.00  0.00           D
ATOM    457 D     CV B   1       7.830 -35.379  17.026  0.00  0.00           D
ATOM    458 D     CV B   1       9.030 -35.379  17.026  0.00  0.00           D
ATOM    459 D     CV B   1      10.230 -35.379  17.026  0.00  0.00           D
ATOM    460 D     CV B   1      11.430 -35.379  17.026  0.00  0.00           D
ATOM    461 D     CV B   1       4.230 -34.179  17.026  0.00  0.00           D
ATOM    462 D     CV B   1       5.430 -34.179  17.026  0.00  0.00           D
ATOM    463 D     CV B   1       6.630 -34.179  17.026  0.00  0.00           D
ATOM    464 D     CV B   1       7.830 -34.179  17.026  0.00  0.00           D
ATOM    465 D     CV B   1       9.030 -34.179  17.026  0.00  0.00           D
ATOM    466 D     CV B   1      10.230 -34.179  17.026  0.00  0.00           D
ATOM    467 D     CV B   1      11.430 -34.179  17.026  0.00  0.00           D
ATOM    468 D     CV B   1      12.630 -34.179  17.026  0.00  0.00           D
ATOM    469 D     CV B   1       6.630 -32.979  17.026  0.00  0.00           D
ATOM    470 D     CV B   1       7.830 -32.979  17.026  0.00  0.00           D
ATOM    471 D     CV B   1       9.030 -32.979  17.026  0.00  0.00           D
ATOM    472 D     CV B   1      10.230 -32.979  17.026  0.00  0.00           D
ATOM    473 D     CV B   1      11.430 -32.979  17.026  0.00  0.00           D
ATOM    474 D     CV B   1      12.630 -32.979  17.026  0.00  0.00           D
ATOM    475 D     CV B   1       6.630 -31.779  17.026  0.00  0.00           D
ATOM    476 D     CV B   1       7.830 -31.779  17.026  0.00  0.00           D
ATOM    477 D     CV B   1       9.030 -31.779  17.026  0.00  0.00           D
ATOM    478 D     CV B   1      10.230 -31.779  17.026  0.00  0.00           D
ATOM    479 D     CV B   1      11.430 -31.779  17.026  0.00  0.00           D
ATOM    480 D     CV B   1      12.630 -31.779  17.026  0.00  0.00           D
ATOM    481 D     CV B   1       6.630 -30.579  17.026  0.00  0.00           D
ATOM    482 D     CV B   1       7.830 -30.579  17.026  0.00  0.00           D
ATOM    483 D     CV B   1       9.030 -30.579  17.026  0.00  0.00           D
ATOM    484 D     CV B   1      10.230 -30.579  17.026  0.00  0.00           D
ATOM    485 D     CV B   1      11.430 -30.579  17.026  0.00  0.00           D
ATOM    486 D     CV B   1      12.630 -30.579  17.026  0.00  0.00           D
ATOM    487 D     CV B   1       7.830 -29.379  17.026  0.00  0.00           D
ATOM    488 D     CV B   1       9.030 -29.379  17.026  0.00  0.00           D
ATOM    489 D     CV B   1      10.230 -29.379  17.026  0.00  0.00           D
ATOM    490 D     CV B   1      11.430 -29.379  17.026  0.00  0.00           D
ATOM    491 D     CV B   1      10.230 -28.179  17.026  0.00  0.00           D
ATOM    492 D     CV B   1      11.430 -28.179  17.026  0.00  0.00           D
ATOM    493 D     CV B   1      11.430 -26.979  17.026  0.00  0.00           D
ATOM    494 D     CV B   1      10.230 -36.579  18.226  0.00  0.00           D
ATOM    495 D     CV B   1      11.430 -36.579  18.226  0.00  0.00           D
ATOM    496 D     CV B   1       5.430 -35.379  18.226  0.00  0.00           D
ATOM    497 D     CV B   1       6.630 -35.379  18.226  0.00  0.00           D
ATOM    498 D     CV B   1       7.830 -35.379  18.226  0.00  0.00           D
ATOM    499 D     CV B   1       9.030 -35.379  18.226  0.00  0.00           D
ATOM    500 D     CV B   1      10.230 -35.379  18.226  0.00  0.00           D
ATOM    501 D     CV B   1      11.430 -35.379  18.226  0.00  0.00           D
ATOM    502 D     CV B   1       5.430 -34.179  18.226  0.00  0.00           D
ATOM    503 D     CV B   1       6.630 -34.179  18.226  0.00  0.00           D
ATOM    504 D     CV B   1       7.830 -34.179  18.226  0.00  0.00           D
ATOM    505 D     CV B   1       9.030 -34.179  18.226  0.00  0.00           D
ATOM    506 D     CV B   1      10.230 -34.179  18.226  0.00  0.00           D
ATOM    507 D     CV B   1      11.430 -34.179  18.226  0.00  0.00           D
ATOM    508 D     CV B   1       6.630 -32.979  18.226  0.00  0.00           D
ATOM    509 D     CV B   1       7.830 -32.979  18.226  0.00  0.00           D
ATOM    510 D     CV B   1       9.030 -32.979  18.226  0.00  0.00           D
ATOM    511 D     CV B   1      10.230 -32.979  18.226  0.00  0.00           D
ATOM    512 D     CV B   1      11.430 -32.979  18.226  0.00  0.00           D
ATOM    513 D     CV B   1      12.630 -32.979  18.226  0.00  0.00           D
ATOM    514 D     CV B   1       6.630 -31.779  18.226  0.00  0.00           D
ATOM    515 D     CV B   1       7.830 -31.779  18.226  0.00  0.00           D
ATOM    516 D     CV B   1       9.030 -31.779  18.226  0.00  0.00           D
ATOM    517 D     CV B   1      10.230 -31.779  18.226  0.00  0.00           D
ATOM    518 D     CV B   1      11.430 -31.779  18.226  0.00  0.00           D
ATOM    519 D     CV B   1      12.630 -31.779  18.226  0.00  0.00           D
ATOM    520 D     CV B   1       7.830 -30.579  18.226  0.00  0.00           D
ATOM    521 D     CV B   1       9.030 -30.579  18.226  0.00  0.00           D
ATOM    522 D     CV B   1      10.230 -30.579  18.226  0.00  0.00           D
ATOM    523 D     CV B   1      11.430 -30.579  18.226  0.00  0.00           D
ATOM    524 D     CV B   1       9.030 -29.379  18.226  0.00  0.00           D
ATOM    525 D     CV B   1      10.230 -29.379  18.226  0.00  0.00           D
ATOM    526 D     CV B   1      10.230 -28.179  18.226  0.00  0.00           D
ATOM    527 D     CV B   1      11.430 -28.179  18.226  0.00  0.00           D
ATOM    528 D     CV B   1      11.430 -37.779  19.426  0.00  0.00           D
ATOM    529 D     CV B   1       9.030 -36.579  19.426  0.00  0.00           D
ATOM    530 D     CV B   1      10.230 -36.579  19.426  0.00  0.00           D
ATOM    531 D     CV B   1      11.430 -36.579  19.426  0.00  0.00           D
ATOM    532 D     CV B   1       9.030 -35.379  19.426  0.00  0.00           D
ATOM    533 D     CV B   1      10.230 -35.379  19.426  0.00  0.00           D
ATOM    534 D     CV B   1      11.430 -35.379  19.426  0.00  0.00           D
ATOM    535 D     CV B   1      12.630 -35.379  19.426  0.00  0.00           D
ATOM    536 D     CV B   1       7.830 -34.179  19.426  0.00  0.00           D
ATOM    537 D     CV B   1       9.030 -34.179  19.426  0.00  0.00           D
ATOM    538 D     CV B   1      10.230 -34.179  19.426  0.00  0.00           D
ATOM    539 D     CV B   1      11.430 -34.179  19.426  0.00  0.00           D
ATOM    540 D     CV B   1       5.430 -32.979  19.426  0.00  0.00           D
ATOM    541 D     CV B   1       6.630 -32.979  19.426  0.00  0.00           D
ATOM    542 D     CV B   1       7.830 -32.979  19.426  0.00  0.00           D
ATOM    543 D     CV B   1       9.030 -32.979  19.426  0.00  0.00           D
ATOM    544 D     CV B   1      10.230 -32.979  19.426  0.00  0.00           D
ATOM    545 D     CV B   1      11.430 -32.979  19.426  0.00  0.00           D
ATOM    546 D     CV B   1       7.830 -31.779  19.426  0.00  0.00           D
ATOM    547 D     CV B   1       9.030 -31.779  19.426  0.00  0.00           D
ATOM    548 D     CV B   1      10.230 -31.779  19.426  0.00  0.00           D
ATOM    549 D     CV B   1      11.430 -31.779  19.426  0.00  0.00           D
ATOM    550 D     CV B   1       9.030 -30.579  19.426  0.00  0.00           D
ATOM    551 D     CV B   1      10.230 -30.579  19.426  0.00  0.00           D
ATOM    552 D     CV B   1       9.030 -29.379  19.426  0.00  0.00           D
ATOM    553 D     CV B   1      10.230 -29.379  19.426  0.00  0.00           D
ATOM    554 D     CV B   1      11.430 -35.379  20.626  0.00  0.00           D
ATOM    555 D     CV B   1      10.230 -34.179  20.626  0.00  0.00           D
ATOM    556 D     CV B   1      11.430 -34.179  20.626  0.00  0.00           D
ATOM    557 D     CV B   1       9.030 -32.979  20.626  0.00  0.00           D
ATOM    558 D     CV B   1      10.230 -32.979  20.626  0.00  0.00           D
ATOM    559 D     CV B   1       6.630 -31.779  20.626  0.00  0.00           D
ATOM    560 D     CV B   1       7.830 -31.779  20.626  0.00  0.00           D
ATOM    561 D     CV B   1       9.030 -31.779  20.626  0.00  0.00           D
ATOM    562 D     CV B   1      10.230 -31.779  20.626  0.00  0.00           D
ATOM    563 D     CV B   1       7.830 -30.579  20.626  0.00  0.00           D
ATOM    564 D     CV B   1       9.030 -30.579  20.626  0.00  0.00           D
ATOM    565 D     CV B   1      10.230 -30.579  20.626  0.00  0.00           D
ATOM    566 D     CV B   1       7.830 -29.379  20.626  0.00  0.00           D
ATOM    567 D     CV B   1       9.030 -29.379  20.626  0.00  0.00           D
ATOM    568 D     CV B   1      10.230 -29.379  20.626  0.00  0.00           D
ATOM    569 D     CV B   1      10.230 -31.779  21.826  0.00  0.00           D
ATOM    570 D     CV B   1       9.030 -30.579  21.826  0.00  0.00           D
ATOM    571 D     CV B   1       7.830 -29.379  21.826  0.00  0.00           D
