# Supplementary material for: CageCavityCalc (C3): A Computational Tool for Calculating and Visualizing Cavities in Molecular Cages
Source: J Chem Inf Model. 2024 Jul 9;64(14):5604–16. doi: 10.1021/acs.jcim.4c00355 (PMC11267575; doi:10.1021/acs.jcim.4c00355)
Supplement: Supplementary file 2 — ci4c00355_si_002.zip [file ci4c00355_si_002.zip › CageCavityCalc-v.1.0.5/CageCavityCalc/examples/13_cages_review/794242.pdb]

HEADER
REMARK Spartan'20 exported M0001
HETATM    1  Pd  UNK  0001      13.263 -18.596   6.961
HETATM    2  Pd  UNK  0001       7.670 -11.097  16.119
HETATM    3  C   UNK  0001      12.375 -16.694   9.029
HETATM    4  H   UNK  0001      11.522 -16.907   8.672
HETATM    5  C   UNK  0001      12.449 -15.849  10.121
HETATM    6  H   UNK  0001      11.660 -15.489  10.506
HETATM    7  C   UNK  0001      13.699 -15.532  10.643
HETATM    8  C   UNK  0001      14.820 -16.089  10.054
HETATM    9  H   UNK  0001      15.686 -15.894  10.393
HETATM   10  C   UNK  0001      14.672 -16.926   8.969
HETATM   11  H   UNK  0001      15.448 -17.304   8.571
HETATM   12  C   UNK  0001      10.567 -11.507  15.735
HETATM   13  H   UNK  0001      10.626 -11.001  16.539
HETATM   14  C   UNK  0001      11.721 -12.023  15.177
HETATM   15  H   UNK  0001      12.563 -11.865  15.584
HETATM   16  C   UNK  0001      11.636 -12.775  14.011
HETATM   17  C   UNK  0001      10.394 -12.991  13.437
HETATM   18  H   UNK  0001      10.310 -13.508  12.643
HETATM   19  C   UNK  0001       9.273 -12.440  14.041
HETATM   20  H   UNK  0001       8.420 -12.583  13.652
HETATM   21  C   UNK  0001      18.800 -13.698  13.931
HETATM   22  H   UNK  0001      19.576 -14.032  13.494
HETATM   23  C   UNK  0001      17.563 -13.904  13.360
HETATM   24  H   UNK  0001      17.490 -14.387  12.546
HETATM   25  C   UNK  0001      16.427 -13.409  13.976
HETATM   26  C   UNK  0001      16.573 -12.703  15.154
HETATM   27  H   UNK  0001      15.816 -12.327  15.591
HETATM   28  C   UNK  0001      17.853 -12.550  15.693
HETATM   29  H   UNK  0001      17.955 -12.085  16.514
HETATM   30  C   UNK  0001      13.822 -14.643  11.820
HETATM   31  C   UNK  0001      12.868 -13.357  13.401
HETATM   32  C   UNK  0001      15.091 -13.655  13.385
HETATM   33  C   UNK  0001      11.589 -20.330   5.331
HETATM   34  H   UNK  0001      11.472 -20.982   4.609
HETATM   35  H   UNK  0001      11.062 -19.528   5.135
HETATM   36  H   UNK  0001      11.287 -20.721   6.175
HETATM   37  C   UNK  0001      13.498 -19.309   4.192
HETATM   38  H   UNK  0001      13.140 -19.784   3.402
HETATM   39  H   UNK  0001      14.487 -19.337   4.152
HETATM   40  C   UNK  0001      13.811 -21.222   5.653
HETATM   41  H   UNK  0001      13.665 -21.833   4.899
HETATM   42  H   UNK  0001      13.521 -21.656   6.484
HETATM   43  H   UNK  0001      14.764 -21.003   5.712
HETATM   44  C   UNK  0001       4.820 -11.093  16.498
HETATM   45  H   UNK  0001       4.010 -10.790  16.958
HETATM   46  H   UNK  0001       4.898 -12.066  16.583
HETATM   47  H   UNK  0001       4.765 -10.852  15.550
HETATM   48  C   UNK  0001       6.039 -10.597  18.534
HETATM   49  H   UNK  0001       5.201 -10.286  18.932
HETATM   50  H   UNK  0001       6.783 -10.053  18.872
HETATM   51  H   UNK  0001       6.188 -11.536  18.771
HETATM   52  C   UNK  0001       5.950  -8.915  16.773
HETATM   53  H   UNK  0001       5.036  -8.557  16.911
HETATM   54  H   UNK  0001       6.564  -8.445  17.390
HETATM   55  C   UNK  0001       6.373  -8.678  15.364
HETATM   56  H   UNK  0001       5.752  -9.124  14.736
HETATM   57  H   UNK  0001       6.384  -7.706  15.165
HETATM   58  C   UNK  0001       8.806  -8.492  15.518
HETATM   59  H   UNK  0001       8.744  -7.620  15.074
HETATM   60  H   UNK  0001       9.595  -8.973  15.187
HETATM   61  H   UNK  0001       8.890  -8.362  16.486
HETATM   62  C   UNK  0001       8.041  -9.270  13.721
HETATM   63  H   UNK  0001       8.036  -8.359  13.356
HETATM   64  H   UNK  0001       7.381  -9.816  13.245
HETATM   65  H   UNK  0001       8.932  -9.662  13.605
HETATM   66  N   UNK  0001      13.473 -17.227   8.453
HETATM   67  N   UNK  0001       9.366 -11.703  15.171
HETATM   68  N   UNK  0001      18.935 -13.036  15.089
HETATM   69  N   UNK  0001      12.689 -14.120  12.309
HETATM   70  N   UNK  0001      14.032 -13.091  13.976
HETATM   71  N   UNK  0001      15.044 -14.438  12.305
HETATM   72  N   UNK  0001      13.022 -19.967   5.441
HETATM   73  N   UNK  0001       5.965 -10.469  17.085
HETATM   74  N   UNK  0001       7.680  -9.226  15.251
HETATM   75  C   UNK  0001      14.937 -16.862   5.331
HETATM   76  H   UNK  0001      15.054 -16.210   4.609
HETATM   77  H   UNK  0001      15.464 -17.664   5.135
HETATM   78  H   UNK  0001      15.239 -16.471   6.175
HETATM   79  C   UNK  0001      13.028 -17.883   4.192
HETATM   80  H   UNK  0001      13.386 -17.408   3.402
HETATM   81  H   UNK  0001      12.039 -17.855   4.152
HETATM   82  C   UNK  0001      12.715 -15.970   5.653
HETATM   83  H   UNK  0001      12.861 -15.359   4.899
HETATM   84  H   UNK  0001      13.005 -15.536   6.484
HETATM   85  H   UNK  0001      11.762 -16.189   5.712
HETATM   86  N   UNK  0001      13.504 -17.225   5.441
HETATM   87  Pd  UNK  0001      18.856 -26.095  16.119
HETATM   88  C   UNK  0001      14.151 -20.498   9.029
HETATM   89  H   UNK  0001      15.004 -20.285   8.672
HETATM   90  C   UNK  0001      14.077 -21.343  10.121
HETATM   91  H   UNK  0001      14.866 -21.703  10.506
HETATM   92  C   UNK  0001      12.827 -21.660  10.643
HETATM   93  C   UNK  0001      11.706 -21.103  10.054
HETATM   94  H   UNK  0001      10.840 -21.298  10.393
HETATM   95  C   UNK  0001      11.854 -20.266   8.969
HETATM   96  H   UNK  0001      11.078 -19.888   8.571
HETATM   97  C   UNK  0001      15.959 -25.685  15.735
HETATM   98  H   UNK  0001      15.900 -26.191  16.539
HETATM   99  C   UNK  0001      14.805 -25.169  15.177
HETATM  100  H   UNK  0001      13.963 -25.327  15.584
HETATM  101  C   UNK  0001      14.890 -24.417  14.011
HETATM  102  C   UNK  0001      16.132 -24.201  13.437
HETATM  103  H   UNK  0001      16.216 -23.684  12.643
HETATM  104  C   UNK  0001      17.253 -24.752  14.041
HETATM  105  H   UNK  0001      18.106 -24.609  13.652
HETATM  106  C   UNK  0001       7.726 -23.494  13.931
HETATM  107  H   UNK  0001       6.950 -23.160  13.494
HETATM  108  C   UNK  0001       8.963 -23.288  13.360
HETATM  109  H   UNK  0001       9.036 -22.805  12.546
HETATM  110  C   UNK  0001      10.099 -23.783  13.976
HETATM  111  C   UNK  0001       9.953 -24.489  15.154
HETATM  112  H   UNK  0001      10.710 -24.865  15.591
HETATM  113  C   UNK  0001       8.673 -24.642  15.693
HETATM  114  H   UNK  0001       8.571 -25.107  16.514
HETATM  115  C   UNK  0001      12.704 -22.549  11.820
HETATM  116  C   UNK  0001      13.658 -23.835  13.401
HETATM  117  C   UNK  0001      11.435 -23.537  13.385
HETATM  118  C   UNK  0001      21.706 -26.099  16.498
HETATM  119  H   UNK  0001      22.516 -26.402  16.958
HETATM  120  H   UNK  0001      21.628 -25.126  16.583
HETATM  121  H   UNK  0001      21.761 -26.340  15.550
HETATM  122  C   UNK  0001      20.487 -26.595  18.534
HETATM  123  H   UNK  0001      21.325 -26.906  18.932
HETATM  124  H   UNK  0001      19.743 -27.139  18.872
HETATM  125  H   UNK  0001      20.338 -25.656  18.771
HETATM  126  C   UNK  0001      20.576 -28.277  16.773
HETATM  127  H   UNK  0001      21.490 -28.635  16.911
HETATM  128  H   UNK  0001      19.962 -28.747  17.390
HETATM  129  C   UNK  0001      20.153 -28.514  15.364
HETATM  130  H   UNK  0001      20.774 -28.068  14.736
HETATM  131  H   UNK  0001      20.142 -29.486  15.165
HETATM  132  C   UNK  0001      17.720 -28.700  15.518
HETATM  133  H   UNK  0001      17.782 -29.572  15.074
HETATM  134  H   UNK  0001      16.931 -28.219  15.187
HETATM  135  H   UNK  0001      17.636 -28.830  16.486
HETATM  136  C   UNK  0001      18.485 -27.922  13.721
HETATM  137  H   UNK  0001      18.490 -28.833  13.356
HETATM  138  H   UNK  0001      19.145 -27.376  13.245
HETATM  139  H   UNK  0001      17.594 -27.530  13.605
HETATM  140  N   UNK  0001      13.053 -19.965   8.453
HETATM  141  N   UNK  0001      17.160 -25.489  15.171
HETATM  142  N   UNK  0001       7.591 -24.156  15.089
HETATM  143  N   UNK  0001      13.837 -23.072  12.309
HETATM  144  N   UNK  0001      12.494 -24.101  13.976
HETATM  145  N   UNK  0001      11.482 -22.754  12.305
HETATM  146  N   UNK  0001      20.561 -26.723  17.085
HETATM  147  N   UNK  0001      18.846 -27.966  15.251
HETATM  148  Pd  UNK  0001      13.263 -18.596  25.153
HETATM  149  Pd  UNK  0001      20.762 -13.003  15.995
HETATM  150  C   UNK  0001      15.165 -17.708  23.085
HETATM  151  H   UNK  0001      14.952 -16.855  23.442
HETATM  152  C   UNK  0001      16.010 -17.782  21.993
HETATM  153  H   UNK  0001      16.370 -16.993  21.608
HETATM  154  C   UNK  0001      16.327 -19.032  21.471
HETATM  155  C   UNK  0001      15.770 -20.153  22.060
HETATM  156  H   UNK  0001      15.965 -21.019  21.721
HETATM  157  C   UNK  0001      14.933 -20.005  23.145
HETATM  158  H   UNK  0001      14.555 -20.781  23.543
HETATM  159  C   UNK  0001      20.352 -15.900  16.379
HETATM  160  H   UNK  0001      20.858 -15.959  15.575
HETATM  161  C   UNK  0001      19.836 -17.054  16.937
HETATM  162  H   UNK  0001      19.994 -17.896  16.530
HETATM  163  C   UNK  0001      19.084 -16.969  18.103
HETATM  164  C   UNK  0001      18.868 -15.727  18.677
HETATM  165  H   UNK  0001      18.351 -15.643  19.471
HETATM  166  C   UNK  0001      19.419 -14.606  18.073
HETATM  167  H   UNK  0001      19.276 -13.753  18.462
HETATM  168  C   UNK  0001      18.161 -24.133  18.183
HETATM  169  H   UNK  0001      17.827 -24.909  18.620
HETATM  170  C   UNK  0001      17.955 -22.896  18.754
HETATM  171  H   UNK  0001      17.472 -22.823  19.568
HETATM  172  C   UNK  0001      18.450 -21.760  18.138
HETATM  173  C   UNK  0001      19.156 -21.906  16.960
HETATM  174  H   UNK  0001      19.532 -21.149  16.523
HETATM  175  C   UNK  0001      19.309 -23.186  16.421
HETATM  176  H   UNK  0001      19.774 -23.288  15.600
HETATM  177  C   UNK  0001      17.216 -19.155  20.294
HETATM  178  C   UNK  0001      18.502 -18.201  18.713
HETATM  179  C   UNK  0001      18.204 -20.424  18.729
HETATM  180  C   UNK  0001      11.529 -16.922  26.783
HETATM  181  H   UNK  0001      10.877 -16.805  27.505
HETATM  182  H   UNK  0001      12.331 -16.395  26.979
HETATM  183  H   UNK  0001      11.138 -16.620  25.939
HETATM  184  C   UNK  0001      12.550 -18.831  27.922
HETATM  185  H   UNK  0001      12.075 -18.473  28.712
HETATM  186  H   UNK  0001      12.522 -19.820  27.962
HETATM  187  C   UNK  0001      10.637 -19.144  26.461
HETATM  188  H   UNK  0001      10.026 -18.998  27.215
HETATM  189  H   UNK  0001      10.203 -18.854  25.630
HETATM  190  H   UNK  0001      10.856 -20.097  26.402
HETATM  191  C   UNK  0001      20.766 -10.153  15.616
HETATM  192  H   UNK  0001      21.069  -9.343  15.156
HETATM  193  H   UNK  0001      19.793 -10.231  15.531
HETATM  194  H   UNK  0001      21.007 -10.098  16.564
HETATM  195  C   UNK  0001      21.262 -11.372  13.580
HETATM  196  H   UNK  0001      21.573 -10.534  13.182
HETATM  197  H   UNK  0001      21.806 -12.116  13.242
HETATM  198  H   UNK  0001      20.323 -11.521  13.343
HETATM  199  C   UNK  0001      22.944 -11.283  15.341
HETATM  200  H   UNK  0001      23.302 -10.369  15.203
HETATM  201  H   UNK  0001      23.414 -11.897  14.724
HETATM  202  C   UNK  0001      23.181 -11.706  16.750
HETATM  203  H   UNK  0001      22.735 -11.085  17.378
HETATM  204  H   UNK  0001      24.153 -11.717  16.949
HETATM  205  C   UNK  0001      23.367 -14.139  16.596
HETATM  206  H   UNK  0001      24.239 -14.077  17.040
HETATM  207  H   UNK  0001      22.886 -14.928  16.927
HETATM  208  H   UNK  0001      23.497 -14.223  15.628
HETATM  209  C   UNK  0001      22.589 -13.374  18.393
HETATM  210  H   UNK  0001      23.500 -13.369  18.758
HETATM  211  H   UNK  0001      22.043 -12.714  18.869
HETATM  212  H   UNK  0001      22.197 -14.265  18.509
HETATM  213  N   UNK  0001      14.632 -18.806  23.661
HETATM  214  N   UNK  0001      20.156 -14.699  16.943
HETATM  215  N   UNK  0001      18.823 -24.268  17.025
HETATM  216  N   UNK  0001      17.739 -18.022  19.805
HETATM  217  N   UNK  0001      18.768 -19.365  18.138
HETATM  218  N   UNK  0001      17.421 -20.377  19.809
HETATM  219  N   UNK  0001      11.892 -18.355  26.673
HETATM  220  N   UNK  0001      21.390 -11.298  15.029
HETATM  221  N   UNK  0001      22.633 -13.013  16.863
HETATM  222  C   UNK  0001      14.997 -20.270  26.783
HETATM  223  H   UNK  0001      15.649 -20.387  27.505
HETATM  224  H   UNK  0001      14.195 -20.797  26.979
HETATM  225  H   UNK  0001      15.388 -20.572  25.939
HETATM  226  C   UNK  0001      13.976 -18.361  27.922
HETATM  227  H   UNK  0001      14.451 -18.719  28.712
HETATM  228  H   UNK  0001      14.004 -17.372  27.962
HETATM  229  C   UNK  0001      15.889 -18.048  26.461
HETATM  230  H   UNK  0001      16.500 -18.194  27.215
HETATM  231  H   UNK  0001      16.323 -18.338  25.630
HETATM  232  H   UNK  0001      15.670 -17.095  26.402
HETATM  233  N   UNK  0001      14.634 -18.837  26.673
HETATM  234  Pd  UNK  0001       5.764 -24.189  15.995
HETATM  235  C   UNK  0001      11.361 -19.484  23.085
HETATM  236  H   UNK  0001      11.574 -20.337  23.442
HETATM  237  C   UNK  0001      10.516 -19.410  21.993
HETATM  238  H   UNK  0001      10.156 -20.199  21.608
HETATM  239  C   UNK  0001      10.199 -18.160  21.471
HETATM  240  C   UNK  0001      10.756 -17.039  22.060
HETATM  241  H   UNK  0001      10.561 -16.173  21.721
HETATM  242  C   UNK  0001      11.593 -17.187  23.145
HETATM  243  H   UNK  0001      11.971 -16.411  23.543
HETATM  244  C   UNK  0001       6.174 -21.292  16.379
HETATM  245  H   UNK  0001       5.668 -21.233  15.575
HETATM  246  C   UNK  0001       6.690 -20.138  16.937
HETATM  247  H   UNK  0001       6.532 -19.296  16.530
HETATM  248  C   UNK  0001       7.442 -20.223  18.103
HETATM  249  C   UNK  0001       7.658 -21.465  18.677
HETATM  250  H   UNK  0001       8.175 -21.549  19.471
HETATM  251  C   UNK  0001       7.107 -22.586  18.073
HETATM  252  H   UNK  0001       7.250 -23.439  18.462
HETATM  253  C   UNK  0001       8.365 -13.059  18.183
HETATM  254  H   UNK  0001       8.699 -12.283  18.620
HETATM  255  C   UNK  0001       8.571 -14.296  18.754
HETATM  256  H   UNK  0001       9.054 -14.369  19.568
HETATM  257  C   UNK  0001       8.076 -15.432  18.138
HETATM  258  C   UNK  0001       7.370 -15.286  16.960
HETATM  259  H   UNK  0001       6.994 -16.043  16.523
HETATM  260  C   UNK  0001       7.217 -14.006  16.421
HETATM  261  H   UNK  0001       6.752 -13.904  15.600
HETATM  262  C   UNK  0001       9.310 -18.037  20.294
HETATM  263  C   UNK  0001       8.024 -18.991  18.713
HETATM  264  C   UNK  0001       8.322 -16.768  18.729
HETATM  265  C   UNK  0001       5.760 -27.039  15.616
HETATM  266  H   UNK  0001       5.457 -27.849  15.156
HETATM  267  H   UNK  0001       6.733 -26.961  15.531
HETATM  268  H   UNK  0001       5.519 -27.094  16.564
HETATM  269  C   UNK  0001       5.264 -25.820  13.580
HETATM  270  H   UNK  0001       4.953 -26.658  13.182
HETATM  271  H   UNK  0001       4.720 -25.076  13.242
HETATM  272  H   UNK  0001       6.203 -25.671  13.343
HETATM  273  C   UNK  0001       3.582 -25.909  15.341
HETATM  274  H   UNK  0001       3.224 -26.823  15.203
HETATM  275  H   UNK  0001       3.112 -25.295  14.724
HETATM  276  C   UNK  0001       3.345 -25.486  16.750
HETATM  277  H   UNK  0001       3.791 -26.107  17.378
HETATM  278  H   UNK  0001       2.373 -25.475  16.949
HETATM  279  C   UNK  0001       3.159 -23.053  16.596
HETATM  280  H   UNK  0001       2.287 -23.115  17.040
HETATM  281  H   UNK  0001       3.640 -22.264  16.927
HETATM  282  H   UNK  0001       3.029 -22.969  15.628
HETATM  283  C   UNK  0001       3.937 -23.818  18.393
HETATM  284  H   UNK  0001       3.026 -23.823  18.758
HETATM  285  H   UNK  0001       4.483 -24.478  18.869
HETATM  286  H   UNK  0001       4.329 -22.927  18.509
HETATM  287  N   UNK  0001      11.894 -18.386  23.661
HETATM  288  N   UNK  0001       6.370 -22.493  16.943
HETATM  289  N   UNK  0001       7.703 -12.924  17.025
HETATM  290  N   UNK  0001       8.787 -19.170  19.805
HETATM  291  N   UNK  0001       7.758 -17.827  18.138
HETATM  292  N   UNK  0001       9.105 -16.815  19.809
HETATM  293  N   UNK  0001       5.136 -25.894  15.029
HETATM  294  N   UNK  0001       3.893 -24.179  16.863
CONECT    1   66   72   86  140
CONECT    2   67   73   74  289
CONECT    3    4    5   66
CONECT    4    3
CONECT    5    3    6    7
CONECT    6    5
CONECT    7    5    8   30
CONECT    8    7    9   10
CONECT    9    8
CONECT   10    8   11   66
CONECT   11   10
CONECT   12   13   14   67
CONECT   13   12
CONECT   14   12   15   16
CONECT   15   14
CONECT   16   14   17   31
CONECT   17   16   18   19
CONECT   18   17
CONECT   19   17   20   67
CONECT   20   19
CONECT   21   22   23   68
CONECT   22   21
CONECT   23   21   24   25
CONECT   24   23
CONECT   25   23   26   32
CONECT   26   25   27   28
CONECT   27   26
CONECT   28   26   29   68
CONECT   29   28
CONECT   30    7   69   71
CONECT   31   16   69   70
CONECT   32   25   70   71
CONECT   33   34   35   36   72
CONECT   34   33
CONECT   35   33
CONECT   36   33
CONECT   37   38   39   72   79
CONECT   38   37
CONECT   39   37
CONECT   40   41   42   43   72
CONECT   41   40
CONECT   42   40
CONECT   43   40
CONECT   44   45   46   47   73
CONECT   45   44
CONECT   46   44
CONECT   47   44
CONECT   48   49   50   51   73
CONECT   49   48
CONECT   50   48
CONECT   51   48
CONECT   52   53   54   55   73
CONECT   53   52
CONECT   54   52
CONECT   55   52   56   57   74
CONECT   56   55
CONECT   57   55
CONECT   58   59   60   61   74
CONECT   59   58
CONECT   60   58
CONECT   61   58
CONECT   62   63   64   65   74
CONECT   63   62
CONECT   64   62
CONECT   65   62
CONECT   66    1    3   10
CONECT   67    2   12   19
CONECT   68   21   28  149
CONECT   69   30   31
CONECT   70   31   32
CONECT   71   30   32
CONECT   72    1   33   37   40
CONECT   73    2   44   48   52
CONECT   74    2   55   58   62
CONECT   75   76   77   78   86
CONECT   76   75
CONECT   77   75
CONECT   78   75
CONECT   79   37   80   81   86
CONECT   80   79
CONECT   81   79
CONECT   82   83   84   85   86
CONECT   83   82
CONECT   84   82
CONECT   85   82
CONECT   86    1   75   79   82
CONECT   87  141  146  147  215
CONECT   88   89   90  140
CONECT   89   88
CONECT   90   88   91   92
CONECT   91   90
CONECT   92   90   93  115
CONECT   93   92   94   95
CONECT   94   93
CONECT   95   93   96  140
CONECT   96   95
CONECT   97   98   99  141
CONECT   98   97
CONECT   99   97  100  101
CONECT  100   99
CONECT  101   99  102  116
CONECT  102  101  103  104
CONECT  103  102
CONECT  104  102  105  141
CONECT  105  104
CONECT  106  107  108  142
CONECT  107  106
CONECT  108  106  109  110
CONECT  109  108
CONECT  110  108  111  117
CONECT  111  110  112  113
CONECT  112  111
CONECT  113  111  114  142
CONECT  114  113
CONECT  115   92  143  145
CONECT  116  101  143  144
CONECT  117  110  144  145
CONECT  118  119  120  121  146
CONECT  119  118
CONECT  120  118
CONECT  121  118
CONECT  122  123  124  125  146
CONECT  123  122
CONECT  124  122
CONECT  125  122
CONECT  126  127  128  129  146
CONECT  127  126
CONECT  128  126
CONECT  129  126  130  131  147
CONECT  130  129
CONECT  131  129
CONECT  132  133  134  135  147
CONECT  133  132
CONECT  134  132
CONECT  135  132
CONECT  136  137  138  139  147
CONECT  137  136
CONECT  138  136
CONECT  139  136
CONECT  140    1   88   95
CONECT  141   87   97  104
CONECT  142  106  113  234
CONECT  143  115  116
CONECT  144  116  117
CONECT  145  115  117
CONECT  146   87  118  122  126
CONECT  147   87  129  132  136
CONECT  148  213  219  233  287
CONECT  149   68  214  220  221
CONECT  150  151  152  213
CONECT  151  150
CONECT  152  150  153  154
CONECT  153  152
CONECT  154  152  155  177
CONECT  155  154  156  157
CONECT  156  155
CONECT  157  155  158  213
CONECT  158  157
CONECT  159  160  161  214
CONECT  160  159
CONECT  161  159  162  163
CONECT  162  161
CONECT  163  161  164  178
CONECT  164  163  165  166
CONECT  165  164
CONECT  166  164  167  214
CONECT  167  166
CONECT  168  169  170  215
CONECT  169  168
CONECT  170  168  171  172
CONECT  171  170
CONECT  172  170  173  179
CONECT  173  172  174  175
CONECT  174  173
CONECT  175  173  176  215
CONECT  176  175
CONECT  177  154  216  218
CONECT  178  163  216  217
CONECT  179  172  217  218
CONECT  180  181  182  183  219
CONECT  181  180
CONECT  182  180
CONECT  183  180
CONECT  184  185  186  219  226
CONECT  185  184
CONECT  186  184
CONECT  187  188  189  190  219
CONECT  188  187
CONECT  189  187
CONECT  190  187
CONECT  191  192  193  194  220
CONECT  192  191
CONECT  193  191
CONECT  194  191
CONECT  195  196  197  198  220
CONECT  196  195
CONECT  197  195
CONECT  198  195
CONECT  199  200  201  202  220
CONECT  200  199
CONECT  201  199
CONECT  202  199  203  204  221
CONECT  203  202
CONECT  204  202
CONECT  205  206  207  208  221
CONECT  206  205
CONECT  207  205
CONECT  208  205
CONECT  209  210  211  212  221
CONECT  210  209
CONECT  211  209
CONECT  212  209
CONECT  213  148  150  157
CONECT  214  149  159  166
CONECT  215   87  168  175
CONECT  216  177  178
CONECT  217  178  179
CONECT  218  177  179
CONECT  219  148  180  184  187
CONECT  220  149  191  195  199
CONECT  221  149  202  205  209
CONECT  222  223  224  225  233
CONECT  223  222
CONECT  224  222
CONECT  225  222
CONECT  226  184  227  228  233
CONECT  227  226
CONECT  228  226
CONECT  229  230  231  232  233
CONECT  230  229
CONECT  231  229
CONECT  232  229
CONECT  233  148  222  226  229
CONECT  234  142  288  293  294
CONECT  235  236  237  287
CONECT  236  235
CONECT  237  235  238  239
CONECT  238  237
CONECT  239  237  240  262
CONECT  240  239  241  242
CONECT  241  240
CONECT  242  240  243  287
CONECT  243  242
CONECT  244  245  246  288
CONECT  245  244
CONECT  246  244  247  248
CONECT  247  246
CONECT  248  246  249  263
CONECT  249  248  250  251
CONECT  250  249
CONECT  251  249  252  288
CONECT  252  251
CONECT  253  254  255  289
CONECT  254  253
CONECT  255  253  256  257
CONECT  256  255
CONECT  257  255  258  264
CONECT  258  257  259  260
CONECT  259  258
CONECT  260  258  261  289
CONECT  261  260
CONECT  262  239  290  292
CONECT  263  248  290  291
CONECT  264  257  291  292
CONECT  265  266  267  268  293
CONECT  266  265
CONECT  267  265
CONECT  268  265
CONECT  269  270  271  272  293
CONECT  270  269
CONECT  271  269
CONECT  272  269
CONECT  273  274  275  276  293
CONECT  274  273
CONECT  275  273
CONECT  276  273  277  278  294
CONECT  277  276
CONECT  278  276
CONECT  279  280  281  282  294
CONECT  280  279
CONECT  281  279
CONECT  282  279
CONECT  283  284  285  286  294
CONECT  284  283
CONECT  285  283
CONECT  286  283
CONECT  287  148  235  242
CONECT  288  234  244  251
CONECT  289    2  253  260
CONECT  290  262  263
CONECT  291  263  264
CONECT  292  262  264
CONECT  293  234  265  269  273
CONECT  294  234  276  279  283
END
