# Supplementary material for: CageCavityCalc (C3): A Computational Tool for Calculating and Visualizing Cavities in Molecular Cages
Source: J Chem Inf Model. 2024 Jul 9;64(14):5604–16. doi: 10.1021/acs.jcim.4c00355 (PMC11267575; doi:10.1021/acs.jcim.4c00355)
Supplement: Supplementary file 2 — ci4c00355_si_002.zip [file ci4c00355_si_002.zip › CageCavityCalc-v.1.0.5/CageCavityCalc/examples/13_cages_review/794242_cavity.pdb]

ATOM      0 PD    CG A   0      13.263 -18.596   6.961  0.00  0.00          PD
ATOM      1 PD    CG A   0       7.670 -11.097  16.119  0.00  0.00          PD
ATOM      2 C     CG A   0      12.375 -16.694   9.029  0.00  0.00           C
ATOM      3 H     CG A   0      11.522 -16.907   8.672  0.00  0.00           H
ATOM      4 C     CG A   0      12.449 -15.849  10.121  0.00  0.00           C
ATOM      5 H     CG A   0      11.660 -15.489  10.506  0.00  0.00           H
ATOM      6 C     CG A   0      13.699 -15.532  10.643  0.00  0.00           C
ATOM      7 C     CG A   0      14.820 -16.089  10.054  0.00  0.00           C
ATOM      8 H     CG A   0      15.686 -15.894  10.393  0.00  0.00           H
ATOM      9 C     CG A   0      14.672 -16.926   8.969  0.00  0.00           C
ATOM     10 H     CG A   0      15.448 -17.304   8.571  0.00  0.00           H
ATOM     11 C     CG A   0      10.567 -11.507  15.735  0.00  0.00           C
ATOM     12 H     CG A   0      10.626 -11.001  16.539  0.00  0.00           H
ATOM     13 C     CG A   0      11.721 -12.023  15.177  0.00  0.00           C
ATOM     14 H     CG A   0      12.563 -11.865  15.584  0.00  0.00           H
ATOM     15 C     CG A   0      11.636 -12.775  14.011  0.00  0.00           C
ATOM     16 C     CG A   0      10.394 -12.991  13.437  0.00  0.00           C
ATOM     17 H     CG A   0      10.310 -13.508  12.643  0.00  0.00           H
ATOM     18 C     CG A   0       9.273 -12.440  14.041  0.00  0.00           C
ATOM     19 H     CG A   0       8.420 -12.583  13.652  0.00  0.00           H
ATOM     20 C     CG A   0      18.800 -13.698  13.931  0.00  0.00           C
ATOM     21 H     CG A   0      19.576 -14.032  13.494  0.00  0.00           H
ATOM     22 C     CG A   0      17.563 -13.904  13.360  0.00  0.00           C
ATOM     23 H     CG A   0      17.490 -14.387  12.546  0.00  0.00           H
ATOM     24 C     CG A   0      16.427 -13.409  13.976  0.00  0.00           C
ATOM     25 C     CG A   0      16.573 -12.703  15.154  0.00  0.00           C
ATOM     26 H     CG A   0      15.816 -12.327  15.591  0.00  0.00           H
ATOM     27 C     CG A   0      17.853 -12.550  15.693  0.00  0.00           C
ATOM     28 H     CG A   0      17.955 -12.085  16.514  0.00  0.00           H
ATOM     29 C     CG A   0      13.822 -14.643  11.820  0.00  0.00           C
ATOM     30 C     CG A   0      12.868 -13.357  13.401  0.00  0.00           C
ATOM     31 C     CG A   0      15.091 -13.655  13.385  0.00  0.00           C
ATOM     32 C     CG A   0      11.589 -20.330   5.331  0.00  0.00           C
ATOM     33 H     CG A   0      11.472 -20.982   4.609  0.00  0.00           H
ATOM     34 H     CG A   0      11.062 -19.528   5.135  0.00  0.00           H
ATOM     35 H     CG A   0      11.287 -20.721   6.175  0.00  0.00           H
ATOM     36 C     CG A   0      13.498 -19.309   4.192  0.00  0.00           C
ATOM     37 H     CG A   0      13.140 -19.784   3.402  0.00  0.00           H
ATOM     38 H     CG A   0      14.487 -19.337   4.152  0.00  0.00           H
ATOM     39 C     CG A   0      13.811 -21.222   5.653  0.00  0.00           C
ATOM     40 H     CG A   0      13.665 -21.833   4.899  0.00  0.00           H
ATOM     41 H     CG A   0      13.521 -21.656   6.484  0.00  0.00           H
ATOM     42 H     CG A   0      14.764 -21.003   5.712  0.00  0.00           H
ATOM     43 C     CG A   0       4.820 -11.093  16.498  0.00  0.00           C
ATOM     44 H     CG A   0       4.010 -10.790  16.958  0.00  0.00           H
ATOM     45 H     CG A   0       4.898 -12.066  16.583  0.00  0.00           H
ATOM     46 H     CG A   0       4.765 -10.852  15.550  0.00  0.00           H
ATOM     47 C     CG A   0       6.039 -10.597  18.534  0.00  0.00           C
ATOM     48 H     CG A   0       5.201 -10.286  18.932  0.00  0.00           H
ATOM     49 H     CG A   0       6.783 -10.053  18.872  0.00  0.00           H
ATOM     50 H     CG A   0       6.188 -11.536  18.771  0.00  0.00           H
ATOM     51 C     CG A   0       5.950  -8.915  16.773  0.00  0.00           C
ATOM     52 H     CG A   0       5.036  -8.557  16.911  0.00  0.00           H
ATOM     53 H     CG A   0       6.564  -8.445  17.390  0.00  0.00           H
ATOM     54 C     CG A   0       6.373  -8.678  15.364  0.00  0.00           C
ATOM     55 H     CG A   0       5.752  -9.124  14.736  0.00  0.00           H
ATOM     56 H     CG A   0       6.384  -7.706  15.165  0.00  0.00           H
ATOM     57 C     CG A   0       8.806  -8.492  15.518  0.00  0.00           C
ATOM     58 H     CG A   0       8.744  -7.620  15.074  0.00  0.00           H
ATOM     59 H     CG A   0       9.595  -8.973  15.187  0.00  0.00           H
ATOM     60 H     CG A   0       8.890  -8.362  16.486  0.00  0.00           H
ATOM     61 C     CG A   0       8.041  -9.270  13.721  0.00  0.00           C
ATOM     62 H     CG A   0       8.036  -8.359  13.356  0.00  0.00           H
ATOM     63 H     CG A   0       7.381  -9.816  13.245  0.00  0.00           H
ATOM     64 H     CG A   0       8.932  -9.662  13.605  0.00  0.00           H
ATOM     65 N     CG A   0      13.473 -17.227   8.453  0.00  0.00           N
ATOM     66 N     CG A   0       9.366 -11.703  15.171  0.00  0.00           N
ATOM     67 N     CG A   0      18.935 -13.036  15.089  0.00  0.00           N
ATOM     68 N     CG A   0      12.689 -14.120  12.309  0.00  0.00           N
ATOM     69 N     CG A   0      14.032 -13.091  13.976  0.00  0.00           N
ATOM     70 N     CG A   0      15.044 -14.438  12.305  0.00  0.00           N
ATOM     71 N     CG A   0      13.022 -19.967   5.441  0.00  0.00           N
ATOM     72 N     CG A   0       5.965 -10.469  17.085  0.00  0.00           N
ATOM     73 N     CG A   0       7.680  -9.226  15.251  0.00  0.00           N
ATOM     74 C     CG A   0      14.937 -16.862   5.331  0.00  0.00           C
ATOM     75 H     CG A   0      15.054 -16.210   4.609  0.00  0.00           H
ATOM     76 H     CG A   0      15.464 -17.664   5.135  0.00  0.00           H
ATOM     77 H     CG A   0      15.239 -16.471   6.175  0.00  0.00           H
ATOM     78 C     CG A   0      13.028 -17.883   4.192  0.00  0.00           C
ATOM     79 H     CG A   0      13.386 -17.408   3.402  0.00  0.00           H
ATOM     80 H     CG A   0      12.039 -17.855   4.152  0.00  0.00           H
ATOM     81 C     CG A   0      12.715 -15.970   5.653  0.00  0.00           C
ATOM     82 H     CG A   0      12.861 -15.359   4.899  0.00  0.00           H
ATOM     83 H     CG A   0      13.005 -15.536   6.484  0.00  0.00           H
ATOM     84 H     CG A   0      11.762 -16.189   5.712  0.00  0.00           H
ATOM     85 N     CG A   0      13.504 -17.225   5.441  0.00  0.00           N
ATOM     86 PD    CG A   0      18.856 -26.095  16.119  0.00  0.00          PD
ATOM     87 C     CG A   0      14.151 -20.498   9.029  0.00  0.00           C
ATOM     88 H     CG A   0      15.004 -20.285   8.672  0.00  0.00           H
ATOM     89 C     CG A   0      14.077 -21.343  10.121  0.00  0.00           C
ATOM     90 H     CG A   0      14.866 -21.703  10.506  0.00  0.00           H
ATOM     91 C     CG A   0      12.827 -21.660  10.643  0.00  0.00           C
ATOM     92 C     CG A   0      11.706 -21.103  10.054  0.00  0.00           C
ATOM     93 H     CG A   0      10.840 -21.298  10.393  0.00  0.00           H
ATOM     94 C     CG A   0      11.854 -20.266   8.969  0.00  0.00           C
ATOM     95 H     CG A   0      11.078 -19.888   8.571  0.00  0.00           H
ATOM     96 C     CG A   0      15.959 -25.685  15.735  0.00  0.00           C
ATOM     97 H     CG A   0      15.900 -26.191  16.539  0.00  0.00           H
ATOM     98 C     CG A   0      14.805 -25.169  15.177  0.00  0.00           C
ATOM     99 H     CG A   0      13.963 -25.327  15.584  0.00  0.00           H
ATOM    100 C     CG A   0      14.890 -24.417  14.011  0.00  0.00           C
ATOM    101 C     CG A   0      16.132 -24.201  13.437  0.00  0.00           C
ATOM    102 H     CG A   0      16.216 -23.684  12.643  0.00  0.00           H
ATOM    103 C     CG A   0      17.253 -24.752  14.041  0.00  0.00           C
ATOM    104 H     CG A   0      18.106 -24.609  13.652  0.00  0.00           H
ATOM    105 C     CG A   0       7.726 -23.494  13.931  0.00  0.00           C
ATOM    106 H     CG A   0       6.950 -23.160  13.494  0.00  0.00           H
ATOM    107 C     CG A   0       8.963 -23.288  13.360  0.00  0.00           C
ATOM    108 H     CG A   0       9.036 -22.805  12.546  0.00  0.00           H
ATOM    109 C     CG A   0      10.099 -23.783  13.976  0.00  0.00           C
ATOM    110 C     CG A   0       9.953 -24.489  15.154  0.00  0.00           C
ATOM    111 H     CG A   0      10.710 -24.865  15.591  0.00  0.00           H
ATOM    112 C     CG A   0       8.673 -24.642  15.693  0.00  0.00           C
ATOM    113 H     CG A   0       8.571 -25.107  16.514  0.00  0.00           H
ATOM    114 C     CG A   0      12.704 -22.549  11.820  0.00  0.00           C
ATOM    115 C     CG A   0      13.658 -23.835  13.401  0.00  0.00           C
ATOM    116 C     CG A   0      11.435 -23.537  13.385  0.00  0.00           C
ATOM    117 C     CG A   0      21.706 -26.099  16.498  0.00  0.00           C
ATOM    118 H     CG A   0      22.516 -26.402  16.958  0.00  0.00           H
ATOM    119 H     CG A   0      21.628 -25.126  16.583  0.00  0.00           H
ATOM    120 H     CG A   0      21.761 -26.340  15.550  0.00  0.00           H
ATOM    121 C     CG A   0      20.487 -26.595  18.534  0.00  0.00           C
ATOM    122 H     CG A   0      21.325 -26.906  18.932  0.00  0.00           H
ATOM    123 H     CG A   0      19.743 -27.139  18.872  0.00  0.00           H
ATOM    124 H     CG A   0      20.338 -25.656  18.771  0.00  0.00           H
ATOM    125 C     CG A   0      20.576 -28.277  16.773  0.00  0.00           C
ATOM    126 H     CG A   0      21.490 -28.635  16.911  0.00  0.00           H
ATOM    127 H     CG A   0      19.962 -28.747  17.390  0.00  0.00           H
ATOM    128 C     CG A   0      20.153 -28.514  15.364  0.00  0.00           C
ATOM    129 H     CG A   0      20.774 -28.068  14.736  0.00  0.00           H
ATOM    130 H     CG A   0      20.142 -29.486  15.165  0.00  0.00           H
ATOM    131 C     CG A   0      17.720 -28.700  15.518  0.00  0.00           C
ATOM    132 H     CG A   0      17.782 -29.572  15.074  0.00  0.00           H
ATOM    133 H     CG A   0      16.931 -28.219  15.187  0.00  0.00           H
ATOM    134 H     CG A   0      17.636 -28.830  16.486  0.00  0.00           H
ATOM    135 C     CG A   0      18.485 -27.922  13.721  0.00  0.00           C
ATOM    136 H     CG A   0      18.490 -28.833  13.356  0.00  0.00           H
ATOM    137 H     CG A   0      19.145 -27.376  13.245  0.00  0.00           H
ATOM    138 H     CG A   0      17.594 -27.530  13.605  0.00  0.00           H
ATOM    139 N     CG A   0      13.053 -19.965   8.453  0.00  0.00           N
ATOM    140 N     CG A   0      17.160 -25.489  15.171  0.00  0.00           N
ATOM    141 N     CG A   0       7.591 -24.156  15.089  0.00  0.00           N
ATOM    142 N     CG A   0      13.837 -23.072  12.309  0.00  0.00           N
ATOM    143 N     CG A   0      12.494 -24.101  13.976  0.00  0.00           N
ATOM    144 N     CG A   0      11.482 -22.754  12.305  0.00  0.00           N
ATOM    145 N     CG A   0      20.561 -26.723  17.085  0.00  0.00           N
ATOM    146 N     CG A   0      18.846 -27.966  15.251  0.00  0.00           N
ATOM    147 PD    CG A   0      13.263 -18.596  25.153  0.00  0.00          PD
ATOM    148 PD    CG A   0      20.762 -13.003  15.995  0.00  0.00          PD
ATOM    149 C     CG A   0      15.165 -17.708  23.085  0.00  0.00           C
ATOM    150 H     CG A   0      14.952 -16.855  23.442  0.00  0.00           H
ATOM    151 C     CG A   0      16.010 -17.782  21.993  0.00  0.00           C
ATOM    152 H     CG A   0      16.370 -16.993  21.608  0.00  0.00           H
ATOM    153 C     CG A   0      16.327 -19.032  21.471  0.00  0.00           C
ATOM    154 C     CG A   0      15.770 -20.153  22.060  0.00  0.00           C
ATOM    155 H     CG A   0      15.965 -21.019  21.721  0.00  0.00           H
ATOM    156 C     CG A   0      14.933 -20.005  23.145  0.00  0.00           C
ATOM    157 H     CG A   0      14.555 -20.781  23.543  0.00  0.00           H
ATOM    158 C     CG A   0      20.352 -15.900  16.379  0.00  0.00           C
ATOM    159 H     CG A   0      20.858 -15.959  15.575  0.00  0.00           H
ATOM    160 C     CG A   0      19.836 -17.054  16.937  0.00  0.00           C
ATOM    161 H     CG A   0      19.994 -17.896  16.530  0.00  0.00           H
ATOM    162 C     CG A   0      19.084 -16.969  18.103  0.00  0.00           C
ATOM    163 C     CG A   0      18.868 -15.727  18.677  0.00  0.00           C
ATOM    164 H     CG A   0      18.351 -15.643  19.471  0.00  0.00           H
ATOM    165 C     CG A   0      19.419 -14.606  18.073  0.00  0.00           C
ATOM    166 H     CG A   0      19.276 -13.753  18.462  0.00  0.00           H
ATOM    167 C     CG A   0      18.161 -24.133  18.183  0.00  0.00           C
ATOM    168 H     CG A   0      17.827 -24.909  18.620  0.00  0.00           H
ATOM    169 C     CG A   0      17.955 -22.896  18.754  0.00  0.00           C
ATOM    170 H     CG A   0      17.472 -22.823  19.568  0.00  0.00           H
ATOM    171 C     CG A   0      18.450 -21.760  18.138  0.00  0.00           C
ATOM    172 C     CG A   0      19.156 -21.906  16.960  0.00  0.00           C
ATOM    173 H     CG A   0      19.532 -21.149  16.523  0.00  0.00           H
ATOM    174 C     CG A   0      19.309 -23.186  16.421  0.00  0.00           C
ATOM    175 H     CG A   0      19.774 -23.288  15.600  0.00  0.00           H
ATOM    176 C     CG A   0      17.216 -19.155  20.294  0.00  0.00           C
ATOM    177 C     CG A   0      18.502 -18.201  18.713  0.00  0.00           C
ATOM    178 C     CG A   0      18.204 -20.424  18.729  0.00  0.00           C
ATOM    179 C     CG A   0      11.529 -16.922  26.783  0.00  0.00           C
ATOM    180 H     CG A   0      10.877 -16.805  27.505  0.00  0.00           H
ATOM    181 H     CG A   0      12.331 -16.395  26.979  0.00  0.00           H
ATOM    182 H     CG A   0      11.138 -16.620  25.939  0.00  0.00           H
ATOM    183 C     CG A   0      12.550 -18.831  27.922  0.00  0.00           C
ATOM    184 H     CG A   0      12.075 -18.473  28.712  0.00  0.00           H
ATOM    185 H     CG A   0      12.522 -19.820  27.962  0.00  0.00           H
ATOM    186 C     CG A   0      10.637 -19.144  26.461  0.00  0.00           C
ATOM    187 H     CG A   0      10.026 -18.998  27.215  0.00  0.00           H
ATOM    188 H     CG A   0      10.203 -18.854  25.630  0.00  0.00           H
ATOM    189 H     CG A   0      10.856 -20.097  26.402  0.00  0.00           H
ATOM    190 C     CG A   0      20.766 -10.153  15.616  0.00  0.00           C
ATOM    191 H     CG A   0      21.069  -9.343  15.156  0.00  0.00           H
ATOM    192 H     CG A   0      19.793 -10.231  15.531  0.00  0.00           H
ATOM    193 H     CG A   0      21.007 -10.098  16.564  0.00  0.00           H
ATOM    194 C     CG A   0      21.262 -11.372  13.580  0.00  0.00           C
ATOM    195 H     CG A   0      21.573 -10.534  13.182  0.00  0.00           H
ATOM    196 H     CG A   0      21.806 -12.116  13.242  0.00  0.00           H
ATOM    197 H     CG A   0      20.323 -11.521  13.343  0.00  0.00           H
ATOM    198 C     CG A   0      22.944 -11.283  15.341  0.00  0.00           C
ATOM    199 H     CG A   0      23.302 -10.369  15.203  0.00  0.00           H
ATOM    200 H     CG A   0      23.414 -11.897  14.724  0.00  0.00           H
ATOM    201 C     CG A   0      23.181 -11.706  16.750  0.00  0.00           C
ATOM    202 H     CG A   0      22.735 -11.085  17.378  0.00  0.00           H
ATOM    203 H     CG A   0      24.153 -11.717  16.949  0.00  0.00           H
ATOM    204 C     CG A   0      23.367 -14.139  16.596  0.00  0.00           C
ATOM    205 H     CG A   0      24.239 -14.077  17.040  0.00  0.00           H
ATOM    206 H     CG A   0      22.886 -14.928  16.927  0.00  0.00           H
ATOM    207 H     CG A   0      23.497 -14.223  15.628  0.00  0.00           H
ATOM    208 C     CG A   0      22.589 -13.374  18.393  0.00  0.00           C
ATOM    209 H     CG A   0      23.500 -13.369  18.758  0.00  0.00           H
ATOM    210 H     CG A   0      22.043 -12.714  18.869  0.00  0.00           H
ATOM    211 H     CG A   0      22.197 -14.265  18.509  0.00  0.00           H
ATOM    212 N     CG A   0      14.632 -18.806  23.661  0.00  0.00           N
ATOM    213 N     CG A   0      20.156 -14.699  16.943  0.00  0.00           N
ATOM    214 N     CG A   0      18.823 -24.268  17.025  0.00  0.00           N
ATOM    215 N     CG A   0      17.739 -18.022  19.805  0.00  0.00           N
ATOM    216 N     CG A   0      18.768 -19.365  18.138  0.00  0.00           N
ATOM    217 N     CG A   0      17.421 -20.377  19.809  0.00  0.00           N
ATOM    218 N     CG A   0      11.892 -18.355  26.673  0.00  0.00           N
ATOM    219 N     CG A   0      21.390 -11.298  15.029  0.00  0.00           N
ATOM    220 N     CG A   0      22.633 -13.013  16.863  0.00  0.00           N
ATOM    221 C     CG A   0      14.997 -20.270  26.783  0.00  0.00           C
ATOM    222 H     CG A   0      15.649 -20.387  27.505  0.00  0.00           H
ATOM    223 H     CG A   0      14.195 -20.797  26.979  0.00  0.00           H
ATOM    224 H     CG A   0      15.388 -20.572  25.939  0.00  0.00           H
ATOM    225 C     CG A   0      13.976 -18.361  27.922  0.00  0.00           C
ATOM    226 H     CG A   0      14.451 -18.719  28.712  0.00  0.00           H
ATOM    227 H     CG A   0      14.004 -17.372  27.962  0.00  0.00           H
ATOM    228 C     CG A   0      15.889 -18.048  26.461  0.00  0.00           C
ATOM    229 H     CG A   0      16.500 -18.194  27.215  0.00  0.00           H
ATOM    230 H     CG A   0      16.323 -18.338  25.630  0.00  0.00           H
ATOM    231 H     CG A   0      15.670 -17.095  26.402  0.00  0.00           H
ATOM    232 N     CG A   0      14.634 -18.837  26.673  0.00  0.00           N
ATOM    233 PD    CG A   0       5.764 -24.189  15.995  0.00  0.00          PD
ATOM    234 C     CG A   0      11.361 -19.484  23.085  0.00  0.00           C
ATOM    235 H     CG A   0      11.574 -20.337  23.442  0.00  0.00           H
ATOM    236 C     CG A   0      10.516 -19.410  21.993  0.00  0.00           C
ATOM    237 H     CG A   0      10.156 -20.199  21.608  0.00  0.00           H
ATOM    238 C     CG A   0      10.199 -18.160  21.471  0.00  0.00           C
ATOM    239 C     CG A   0      10.756 -17.039  22.060  0.00  0.00           C
ATOM    240 H     CG A   0      10.561 -16.173  21.721  0.00  0.00           H
ATOM    241 C     CG A   0      11.593 -17.187  23.145  0.00  0.00           C
ATOM    242 H     CG A   0      11.971 -16.411  23.543  0.00  0.00           H
ATOM    243 C     CG A   0       6.174 -21.292  16.379  0.00  0.00           C
ATOM    244 H     CG A   0       5.668 -21.233  15.575  0.00  0.00           H
ATOM    245 C     CG A   0       6.690 -20.138  16.937  0.00  0.00           C
ATOM    246 H     CG A   0       6.532 -19.296  16.530  0.00  0.00           H
ATOM    247 C     CG A   0       7.442 -20.223  18.103  0.00  0.00           C
ATOM    248 C     CG A   0       7.658 -21.465  18.677  0.00  0.00           C
ATOM    249 H     CG A   0       8.175 -21.549  19.471  0.00  0.00           H
ATOM    250 C     CG A   0       7.107 -22.586  18.073  0.00  0.00           C
ATOM    251 H     CG A   0       7.250 -23.439  18.462  0.00  0.00           H
ATOM    252 C     CG A   0       8.365 -13.059  18.183  0.00  0.00           C
ATOM    253 H     CG A   0       8.699 -12.283  18.620  0.00  0.00           H
ATOM    254 C     CG A   0       8.571 -14.296  18.754  0.00  0.00           C
ATOM    255 H     CG A   0       9.054 -14.369  19.568  0.00  0.00           H
ATOM    256 C     CG A   0       8.076 -15.432  18.138  0.00  0.00           C
ATOM    257 C     CG A   0       7.370 -15.286  16.960  0.00  0.00           C
ATOM    258 H     CG A   0       6.994 -16.043  16.523  0.00  0.00           H
ATOM    259 C     CG A   0       7.217 -14.006  16.421  0.00  0.00           C
ATOM    260 H     CG A   0       6.752 -13.904  15.600  0.00  0.00           H
ATOM    261 C     CG A   0       9.310 -18.037  20.294  0.00  0.00           C
ATOM    262 C     CG A   0       8.024 -18.991  18.713  0.00  0.00           C
ATOM    263 C     CG A   0       8.322 -16.768  18.729  0.00  0.00           C
ATOM    264 C     CG A   0       5.760 -27.039  15.616  0.00  0.00           C
ATOM    265 H     CG A   0       5.457 -27.849  15.156  0.00  0.00           H
ATOM    266 H     CG A   0       6.733 -26.961  15.531  0.00  0.00           H
ATOM    267 H     CG A   0       5.519 -27.094  16.564  0.00  0.00           H
ATOM    268 C     CG A   0       5.264 -25.820  13.580  0.00  0.00           C
ATOM    269 H     CG A   0       4.953 -26.658  13.182  0.00  0.00           H
ATOM    270 H     CG A   0       4.720 -25.076  13.242  0.00  0.00           H
ATOM    271 H     CG A   0       6.203 -25.671  13.343  0.00  0.00           H
ATOM    272 C     CG A   0       3.582 -25.909  15.341  0.00  0.00           C
ATOM    273 H     CG A   0       3.224 -26.823  15.203  0.00  0.00           H
ATOM    274 H     CG A   0       3.112 -25.295  14.724  0.00  0.00           H
ATOM    275 C     CG A   0       3.345 -25.486  16.750  0.00  0.00           C
ATOM    276 H     CG A   0       3.791 -26.107  17.378  0.00  0.00           H
ATOM    277 H     CG A   0       2.373 -25.475  16.949  0.00  0.00           H
ATOM    278 C     CG A   0       3.159 -23.053  16.596  0.00  0.00           C
ATOM    279 H     CG A   0       2.287 -23.115  17.040  0.00  0.00           H
ATOM    280 H     CG A   0       3.640 -22.264  16.927  0.00  0.00           H
ATOM    281 H     CG A   0       3.029 -22.969  15.628  0.00  0.00           H
ATOM    282 C     CG A   0       3.937 -23.818  18.393  0.00  0.00           C
ATOM    283 H     CG A   0       3.026 -23.823  18.758  0.00  0.00           H
ATOM    284 H     CG A   0       4.483 -24.478  18.869  0.00  0.00           H
ATOM    285 H     CG A   0       4.329 -22.927  18.509  0.00  0.00           H
ATOM    286 N     CG A   0      11.894 -18.386  23.661  0.00  0.00           N
ATOM    287 N     CG A   0       6.370 -22.493  16.943  0.00  0.00           N
ATOM    288 N     CG A   0       7.703 -12.924  17.025  0.00  0.00           N
ATOM    289 N     CG A   0       8.787 -19.170  19.805  0.00  0.00           N
ATOM    290 N     CG A   0       7.758 -17.827  18.138  0.00  0.00           N
ATOM    291 N     CG A   0       9.105 -16.815  19.809  0.00  0.00           N
ATOM    292 N     CG A   0       5.136 -25.894  15.029  0.00  0.00           N
ATOM    293 N     CG A   0       3.893 -24.179  16.863  0.00  0.00           N
ATOM    294 D     CV B   1      16.263 -19.196  11.257  0.00  0.00           D
ATOM    295 D     CV B   1      10.263 -17.996  11.257  0.00  0.00           D
ATOM    296 D     CV B   1       9.063 -20.396  12.457  0.00  0.00           D
ATOM    297 D     CV B   1      16.263 -20.396  12.457  0.00  0.00           D
ATOM    298 D     CV B   1      10.263 -19.196  12.457  0.00  0.00           D
ATOM    299 D     CV B   1      11.463 -19.196  12.457  0.00  0.00           D
ATOM    300 D     CV B   1      12.663 -19.196  12.457  0.00  0.00           D
ATOM    301 D     CV B   1      13.863 -19.196  12.457  0.00  0.00           D
ATOM    302 D     CV B   1      15.063 -19.196  12.457  0.00  0.00           D
ATOM    303 D     CV B   1      16.263 -19.196  12.457  0.00  0.00           D
ATOM    304 D     CV B   1      10.263 -17.996  12.457  0.00  0.00           D
ATOM    305 D     CV B   1      11.463 -17.996  12.457  0.00  0.00           D
ATOM    306 D     CV B   1      12.663 -17.996  12.457  0.00  0.00           D
ATOM    307 D     CV B   1      13.863 -17.996  12.457  0.00  0.00           D
ATOM    308 D     CV B   1      15.063 -17.996  12.457  0.00  0.00           D
ATOM    309 D     CV B   1      16.263 -17.996  12.457  0.00  0.00           D
ATOM    310 D     CV B   1      10.263 -16.796  12.457  0.00  0.00           D
ATOM    311 D     CV B   1      17.463 -16.796  12.457  0.00  0.00           D
ATOM    312 D     CV B   1      17.463 -21.596  13.657  0.00  0.00           D
ATOM    313 D     CV B   1       7.863 -20.396  13.657  0.00  0.00           D
ATOM    314 D     CV B   1       9.063 -20.396  13.657  0.00  0.00           D
ATOM    315 D     CV B   1      10.263 -20.396  13.657  0.00  0.00           D
ATOM    316 D     CV B   1      13.863 -20.396  13.657  0.00  0.00           D
ATOM    317 D     CV B   1      15.063 -20.396  13.657  0.00  0.00           D
ATOM    318 D     CV B   1      16.263 -20.396  13.657  0.00  0.00           D
ATOM    319 D     CV B   1      17.463 -20.396  13.657  0.00  0.00           D
ATOM    320 D     CV B   1       9.063 -19.196  13.657  0.00  0.00           D
ATOM    321 D     CV B   1      10.263 -19.196  13.657  0.00  0.00           D
ATOM    322 D     CV B   1      11.463 -19.196  13.657  0.00  0.00           D
ATOM    323 D     CV B   1      12.663 -19.196  13.657  0.00  0.00           D
ATOM    324 D     CV B   1      13.863 -19.196  13.657  0.00  0.00           D
ATOM    325 D     CV B   1      15.063 -19.196  13.657  0.00  0.00           D
ATOM    326 D     CV B   1      16.263 -19.196  13.657  0.00  0.00           D
ATOM    327 D     CV B   1      17.463 -19.196  13.657  0.00  0.00           D
ATOM    328 D     CV B   1       9.063 -17.996  13.657  0.00  0.00           D
ATOM    329 D     CV B   1      10.263 -17.996  13.657  0.00  0.00           D
ATOM    330 D     CV B   1      11.463 -17.996  13.657  0.00  0.00           D
ATOM    331 D     CV B   1      12.663 -17.996  13.657  0.00  0.00           D
ATOM    332 D     CV B   1      13.863 -17.996  13.657  0.00  0.00           D
ATOM    333 D     CV B   1      15.063 -17.996  13.657  0.00  0.00           D
ATOM    334 D     CV B   1      16.263 -17.996  13.657  0.00  0.00           D
ATOM    335 D     CV B   1      17.463 -17.996  13.657  0.00  0.00           D
ATOM    336 D     CV B   1       9.063 -16.796  13.657  0.00  0.00           D
ATOM    337 D     CV B   1      10.263 -16.796  13.657  0.00  0.00           D
ATOM    338 D     CV B   1      11.463 -16.796  13.657  0.00  0.00           D
ATOM    339 D     CV B   1      12.663 -16.796  13.657  0.00  0.00           D
ATOM    340 D     CV B   1      16.263 -16.796  13.657  0.00  0.00           D
ATOM    341 D     CV B   1      17.463 -16.796  13.657  0.00  0.00           D
ATOM    342 D     CV B   1      18.663 -16.796  13.657  0.00  0.00           D
ATOM    343 D     CV B   1       9.063 -15.596  13.657  0.00  0.00           D
ATOM    344 D     CV B   1      15.063 -21.596  14.857  0.00  0.00           D
ATOM    345 D     CV B   1      16.263 -21.596  14.857  0.00  0.00           D
ATOM    346 D     CV B   1       9.063 -20.396  14.857  0.00  0.00           D
ATOM    347 D     CV B   1      10.263 -20.396  14.857  0.00  0.00           D
ATOM    348 D     CV B   1      11.463 -20.396  14.857  0.00  0.00           D
ATOM    349 D     CV B   1      12.663 -20.396  14.857  0.00  0.00           D
ATOM    350 D     CV B   1      13.863 -20.396  14.857  0.00  0.00           D
ATOM    351 D     CV B   1      15.063 -20.396  14.857  0.00  0.00           D
ATOM    352 D     CV B   1      16.263 -20.396  14.857  0.00  0.00           D
ATOM    353 D     CV B   1      17.463 -20.396  14.857  0.00  0.00           D
ATOM    354 D     CV B   1       9.063 -19.196  14.857  0.00  0.00           D
ATOM    355 D     CV B   1      10.263 -19.196  14.857  0.00  0.00           D
ATOM    356 D     CV B   1      11.463 -19.196  14.857  0.00  0.00           D
ATOM    357 D     CV B   1      12.663 -19.196  14.857  0.00  0.00           D
ATOM    358 D     CV B   1      13.863 -19.196  14.857  0.00  0.00           D
ATOM    359 D     CV B   1      15.063 -19.196  14.857  0.00  0.00           D
ATOM    360 D     CV B   1      16.263 -19.196  14.857  0.00  0.00           D
ATOM    361 D     CV B   1      17.463 -19.196  14.857  0.00  0.00           D
ATOM    362 D     CV B   1      18.663 -19.196  14.857  0.00  0.00           D
ATOM    363 D     CV B   1       7.863 -17.996  14.857  0.00  0.00           D
ATOM    364 D     CV B   1       9.063 -17.996  14.857  0.00  0.00           D
ATOM    365 D     CV B   1      10.263 -17.996  14.857  0.00  0.00           D
ATOM    366 D     CV B   1      11.463 -17.996  14.857  0.00  0.00           D
ATOM    367 D     CV B   1      12.663 -17.996  14.857  0.00  0.00           D
ATOM    368 D     CV B   1      13.863 -17.996  14.857  0.00  0.00           D
ATOM    369 D     CV B   1      15.063 -17.996  14.857  0.00  0.00           D
ATOM    370 D     CV B   1      16.263 -17.996  14.857  0.00  0.00           D
ATOM    371 D     CV B   1      17.463 -17.996  14.857  0.00  0.00           D
ATOM    372 D     CV B   1       9.063 -16.796  14.857  0.00  0.00           D
ATOM    373 D     CV B   1      10.263 -16.796  14.857  0.00  0.00           D
ATOM    374 D     CV B   1      11.463 -16.796  14.857  0.00  0.00           D
ATOM    375 D     CV B   1      12.663 -16.796  14.857  0.00  0.00           D
ATOM    376 D     CV B   1      13.863 -16.796  14.857  0.00  0.00           D
ATOM    377 D     CV B   1      15.063 -16.796  14.857  0.00  0.00           D
ATOM    378 D     CV B   1      16.263 -16.796  14.857  0.00  0.00           D
ATOM    379 D     CV B   1      17.463 -16.796  14.857  0.00  0.00           D
ATOM    380 D     CV B   1      10.263 -15.596  14.857  0.00  0.00           D
ATOM    381 D     CV B   1      11.463 -15.596  14.857  0.00  0.00           D
ATOM    382 D     CV B   1      16.263 -22.796  16.057  0.00  0.00           D
ATOM    383 D     CV B   1       9.063 -21.596  16.057  0.00  0.00           D
ATOM    384 D     CV B   1      10.263 -21.596  16.057  0.00  0.00           D
ATOM    385 D     CV B   1      11.463 -21.596  16.057  0.00  0.00           D
ATOM    386 D     CV B   1      12.663 -21.596  16.057  0.00  0.00           D
ATOM    387 D     CV B   1      13.863 -21.596  16.057  0.00  0.00           D
ATOM    388 D     CV B   1      15.063 -21.596  16.057  0.00  0.00           D
ATOM    389 D     CV B   1      16.263 -21.596  16.057  0.00  0.00           D
ATOM    390 D     CV B   1      10.263 -20.396  16.057  0.00  0.00           D
ATOM    391 D     CV B   1      11.463 -20.396  16.057  0.00  0.00           D
ATOM    392 D     CV B   1      12.663 -20.396  16.057  0.00  0.00           D
ATOM    393 D     CV B   1      13.863 -20.396  16.057  0.00  0.00           D
ATOM    394 D     CV B   1      15.063 -20.396  16.057  0.00  0.00           D
ATOM    395 D     CV B   1      16.263 -20.396  16.057  0.00  0.00           D
ATOM    396 D     CV B   1      10.263 -19.196  16.057  0.00  0.00           D
ATOM    397 D     CV B   1      11.463 -19.196  16.057  0.00  0.00           D
ATOM    398 D     CV B   1      12.663 -19.196  16.057  0.00  0.00           D
ATOM    399 D     CV B   1      13.863 -19.196  16.057  0.00  0.00           D
ATOM    400 D     CV B   1      15.063 -19.196  16.057  0.00  0.00           D
ATOM    401 D     CV B   1      16.263 -19.196  16.057  0.00  0.00           D
ATOM    402 D     CV B   1      10.263 -17.996  16.057  0.00  0.00           D
ATOM    403 D     CV B   1      11.463 -17.996  16.057  0.00  0.00           D
ATOM    404 D     CV B   1      12.663 -17.996  16.057  0.00  0.00           D
ATOM    405 D     CV B   1      13.863 -17.996  16.057  0.00  0.00           D
ATOM    406 D     CV B   1      15.063 -17.996  16.057  0.00  0.00           D
ATOM    407 D     CV B   1      16.263 -17.996  16.057  0.00  0.00           D
ATOM    408 D     CV B   1      10.263 -16.796  16.057  0.00  0.00           D
ATOM    409 D     CV B   1      11.463 -16.796  16.057  0.00  0.00           D
ATOM    410 D     CV B   1      12.663 -16.796  16.057  0.00  0.00           D
ATOM    411 D     CV B   1      13.863 -16.796  16.057  0.00  0.00           D
ATOM    412 D     CV B   1      15.063 -16.796  16.057  0.00  0.00           D
ATOM    413 D     CV B   1      16.263 -16.796  16.057  0.00  0.00           D
ATOM    414 D     CV B   1      10.263 -15.596  16.057  0.00  0.00           D
ATOM    415 D     CV B   1      11.463 -15.596  16.057  0.00  0.00           D
ATOM    416 D     CV B   1      12.663 -15.596  16.057  0.00  0.00           D
ATOM    417 D     CV B   1      13.863 -15.596  16.057  0.00  0.00           D
ATOM    418 D     CV B   1      15.063 -15.596  16.057  0.00  0.00           D
ATOM    419 D     CV B   1      16.263 -15.596  16.057  0.00  0.00           D
ATOM    420 D     CV B   1      17.463 -15.596  16.057  0.00  0.00           D
ATOM    421 D     CV B   1      10.263 -14.396  16.057  0.00  0.00           D
ATOM    422 D     CV B   1      12.663 -23.996  17.257  0.00  0.00           D
ATOM    423 D     CV B   1      11.463 -22.796  17.257  0.00  0.00           D
ATOM    424 D     CV B   1      12.663 -22.796  17.257  0.00  0.00           D
ATOM    425 D     CV B   1      13.863 -22.796  17.257  0.00  0.00           D
ATOM    426 D     CV B   1      15.063 -22.796  17.257  0.00  0.00           D
ATOM    427 D     CV B   1      10.263 -21.596  17.257  0.00  0.00           D
ATOM    428 D     CV B   1      11.463 -21.596  17.257  0.00  0.00           D
ATOM    429 D     CV B   1      12.663 -21.596  17.257  0.00  0.00           D
ATOM    430 D     CV B   1      13.863 -21.596  17.257  0.00  0.00           D
ATOM    431 D     CV B   1      15.063 -21.596  17.257  0.00  0.00           D
ATOM    432 D     CV B   1      10.263 -20.396  17.257  0.00  0.00           D
ATOM    433 D     CV B   1      11.463 -20.396  17.257  0.00  0.00           D
ATOM    434 D     CV B   1      12.663 -20.396  17.257  0.00  0.00           D
ATOM    435 D     CV B   1      13.863 -20.396  17.257  0.00  0.00           D
ATOM    436 D     CV B   1      15.063 -20.396  17.257  0.00  0.00           D
ATOM    437 D     CV B   1      11.463 -19.196  17.257  0.00  0.00           D
ATOM    438 D     CV B   1      12.663 -19.196  17.257  0.00  0.00           D
ATOM    439 D     CV B   1      13.863 -19.196  17.257  0.00  0.00           D
ATOM    440 D     CV B   1      15.063 -19.196  17.257  0.00  0.00           D
ATOM    441 D     CV B   1      11.463 -17.996  17.257  0.00  0.00           D
ATOM    442 D     CV B   1      12.663 -17.996  17.257  0.00  0.00           D
ATOM    443 D     CV B   1      13.863 -17.996  17.257  0.00  0.00           D
ATOM    444 D     CV B   1      15.063 -17.996  17.257  0.00  0.00           D
ATOM    445 D     CV B   1      11.463 -16.796  17.257  0.00  0.00           D
ATOM    446 D     CV B   1      12.663 -16.796  17.257  0.00  0.00           D
ATOM    447 D     CV B   1      13.863 -16.796  17.257  0.00  0.00           D
ATOM    448 D     CV B   1      15.063 -16.796  17.257  0.00  0.00           D
ATOM    449 D     CV B   1      16.263 -16.796  17.257  0.00  0.00           D
ATOM    450 D     CV B   1      11.463 -15.596  17.257  0.00  0.00           D
ATOM    451 D     CV B   1      12.663 -15.596  17.257  0.00  0.00           D
ATOM    452 D     CV B   1      13.863 -15.596  17.257  0.00  0.00           D
ATOM    453 D     CV B   1      15.063 -15.596  17.257  0.00  0.00           D
ATOM    454 D     CV B   1      16.263 -15.596  17.257  0.00  0.00           D
ATOM    455 D     CV B   1      11.463 -14.396  17.257  0.00  0.00           D
ATOM    456 D     CV B   1      12.663 -14.396  17.257  0.00  0.00           D
ATOM    457 D     CV B   1      13.863 -14.396  17.257  0.00  0.00           D
ATOM    458 D     CV B   1      15.063 -14.396  17.257  0.00  0.00           D
ATOM    459 D     CV B   1      13.863 -13.196  17.257  0.00  0.00           D
ATOM    460 D     CV B   1      15.063 -23.996  18.457  0.00  0.00           D
ATOM    461 D     CV B   1      10.263 -22.796  18.457  0.00  0.00           D
ATOM    462 D     CV B   1      11.463 -22.796  18.457  0.00  0.00           D
ATOM    463 D     CV B   1      12.663 -22.796  18.457  0.00  0.00           D
ATOM    464 D     CV B   1      13.863 -22.796  18.457  0.00  0.00           D
ATOM    465 D     CV B   1      15.063 -22.796  18.457  0.00  0.00           D
ATOM    466 D     CV B   1      11.463 -21.596  18.457  0.00  0.00           D
ATOM    467 D     CV B   1      12.663 -21.596  18.457  0.00  0.00           D
ATOM    468 D     CV B   1      13.863 -21.596  18.457  0.00  0.00           D
ATOM    469 D     CV B   1      15.063 -21.596  18.457  0.00  0.00           D
ATOM    470 D     CV B   1      11.463 -20.396  18.457  0.00  0.00           D
ATOM    471 D     CV B   1      12.663 -20.396  18.457  0.00  0.00           D
ATOM    472 D     CV B   1      13.863 -20.396  18.457  0.00  0.00           D
ATOM    473 D     CV B   1      11.463 -19.196  18.457  0.00  0.00           D
ATOM    474 D     CV B   1      12.663 -19.196  18.457  0.00  0.00           D
ATOM    475 D     CV B   1      13.863 -19.196  18.457  0.00  0.00           D
ATOM    476 D     CV B   1      12.663 -17.996  18.457  0.00  0.00           D
ATOM    477 D     CV B   1      13.863 -17.996  18.457  0.00  0.00           D
ATOM    478 D     CV B   1      15.063 -17.996  18.457  0.00  0.00           D
ATOM    479 D     CV B   1      12.663 -16.796  18.457  0.00  0.00           D
ATOM    480 D     CV B   1      13.863 -16.796  18.457  0.00  0.00           D
ATOM    481 D     CV B   1      15.063 -16.796  18.457  0.00  0.00           D
ATOM    482 D     CV B   1      11.463 -15.596  18.457  0.00  0.00           D
ATOM    483 D     CV B   1      12.663 -15.596  18.457  0.00  0.00           D
ATOM    484 D     CV B   1      13.863 -15.596  18.457  0.00  0.00           D
ATOM    485 D     CV B   1      15.063 -15.596  18.457  0.00  0.00           D
ATOM    486 D     CV B   1      11.463 -14.396  18.457  0.00  0.00           D
ATOM    487 D     CV B   1      12.663 -14.396  18.457  0.00  0.00           D
ATOM    488 D     CV B   1      13.863 -14.396  18.457  0.00  0.00           D
ATOM    489 D     CV B   1      15.063 -14.396  18.457  0.00  0.00           D
ATOM    490 D     CV B   1      16.263 -14.396  18.457  0.00  0.00           D
ATOM    491 D     CV B   1      11.463 -13.196  18.457  0.00  0.00           D
ATOM    492 D     CV B   1      15.063 -22.796  19.657  0.00  0.00           D
ATOM    493 D     CV B   1      11.463 -21.596  19.657  0.00  0.00           D
ATOM    494 D     CV B   1      12.663 -21.596  19.657  0.00  0.00           D
ATOM    495 D     CV B   1      13.863 -21.596  19.657  0.00  0.00           D
ATOM    496 D     CV B   1      12.663 -20.396  19.657  0.00  0.00           D
ATOM    497 D     CV B   1      13.863 -20.396  19.657  0.00  0.00           D
ATOM    498 D     CV B   1      12.663 -19.196  19.657  0.00  0.00           D
ATOM    499 D     CV B   1      13.863 -19.196  19.657  0.00  0.00           D
ATOM    500 D     CV B   1      12.663 -17.996  19.657  0.00  0.00           D
ATOM    501 D     CV B   1      13.863 -17.996  19.657  0.00  0.00           D
ATOM    502 D     CV B   1      12.663 -16.796  19.657  0.00  0.00           D
ATOM    503 D     CV B   1      13.863 -16.796  19.657  0.00  0.00           D
ATOM    504 D     CV B   1      12.663 -15.596  19.657  0.00  0.00           D
ATOM    505 D     CV B   1      13.863 -15.596  19.657  0.00  0.00           D
ATOM    506 D     CV B   1      15.063 -15.596  19.657  0.00  0.00           D
ATOM    507 D     CV B   1      11.463 -14.396  19.657  0.00  0.00           D
ATOM    508 D     CV B   1      12.663 -21.596  20.857  0.00  0.00           D
ATOM    509 D     CV B   1      13.863 -15.596  20.857  0.00  0.00           D
