# Supplementary material for: CageCavityCalc (C3): A Computational Tool for Calculating and Visualizing Cavities in Molecular Cages
Source: J Chem Inf Model. 2024 Jul 9;64(14):5604–16. doi: 10.1021/acs.jcim.4c00355 (PMC11267575; doi:10.1021/acs.jcim.4c00355)
Supplement: Supplementary file 2 — ci4c00355_si_002.zip [file ci4c00355_si_002.zip › CageCavityCalc-v.1.0.5/CageCavityCalc/examples/13_cages_review/CageOTf_Pentacenedione_ACIE_2016-CCDC_1492902.xyz]

174
pl16002
Pd     -2.133374   12.009346   11.577820
N       4.487999   22.293996   13.706674
N      -0.272226   11.280018   11.854854
N       3.058094   23.362717   11.515450
N      -1.727690   12.326277    9.622175
C       5.560161   23.075268   13.954402
H       5.458549   24.020797   13.954402
C       6.804435   22.527395   14.208642
H       7.552152   23.090711   14.373961
C       6.953910   21.150516   14.219914
H       7.798169   20.763740   14.416543
C       5.855186   20.333093   13.940625
C       4.631740   20.963796   13.680123
H       3.874357   20.426803   13.477232
C       5.923837   18.910587   13.974440
C       5.963635   17.709898   14.025789
C       6.000811   16.278618   14.134750
C       7.116855   15.647212   14.699588
H       7.874207   16.158935   14.962595
C       7.108327   14.263665   14.871169
H       7.853382   13.838984   15.276952
C       6.029677   13.503451   14.456620
H       6.029316   12.564941   14.593133
C       4.937951   14.123976   13.839180
C       4.918392   15.514543   13.691395
H       4.170239   15.937820   13.289370
C      -0.022385    9.958593   11.756414
H      -0.728157    9.364040   11.530980
C       1.247281    9.456346   11.979344
H       1.411357    8.525207   11.897937
C       2.276777   10.315536   12.320001
H       3.155516    9.981757   12.464029
C       2.007651   11.678726   12.450252
C       0.710082   12.125519   12.198517
H       0.516638   13.052797   12.272409
C       3.020161   12.595476   12.891102
C       3.866126   13.317082   13.324437
C       3.693283   24.462325   11.071344
H       3.939697   25.140411   11.687532
C       3.993800   24.617457    9.722493
H       4.442316   25.400133    9.421914
C       3.638667   23.631916    8.823260
H       3.840612   23.725978    7.898978
C       2.982055   22.495456    9.287906
C       2.713601   22.394375   10.651785
H       2.273275   21.620122   10.979918
C       2.580246   21.415152    8.435011
C       2.242618   20.479450    7.768727
C       1.790922   19.408271    6.929609
C       1.263588   18.243732    7.473157
H       1.230324   18.138440    8.416225
C       0.787511   17.234676    6.652826
C       0.826667   17.399635    5.256383
H       0.494864   16.713477    4.687787
C       1.352019   18.563472    4.709078
H       1.373851   18.675433    3.766010
C       1.844049   19.564455    5.533167
H       2.215415   20.353098    5.156190
C      -2.044027   11.402859    8.698018
H      -2.473345   10.602985    8.974802
C      -1.761240   11.584314    7.351673
H      -1.992165   10.915354    6.716699
C      -1.140274   12.746044    6.944638
H      -0.919731   12.877309    6.029123
C      -0.837505   13.732638    7.891463
C      -1.140718   13.473969    9.232799
H      -0.927771   14.126784    9.889065
C      -0.243708   14.975795    7.522001
C       0.240505   16.015035    7.166316
Pd      2.649920   23.088254   13.470469
N      -3.971453   12.803604   11.341615
N       0.788772   23.817582   13.193435
N      -2.541548   11.734883   13.532839
N       2.244237   22.771323   15.426114
C      -5.043614   12.022332   11.093887
H      -4.942002   11.076803   11.093887
C      -6.287889   12.570205   10.839647
H      -7.035606   12.006889   10.674328
C      -6.437364   13.947084   10.828375
H      -7.281623   14.333860   10.631746
C      -5.338640   14.764507   11.107664
C      -4.115194   14.133804   11.368166
H      -3.357811   14.670797   11.571057
C      -5.407290   16.187013   11.073849
C      -5.447089   17.387702   11.022500
C      -5.484265   18.818982   10.913540
C      -6.600309   19.450388   10.348701
H      -7.357661   18.938665   10.085694
C      -6.591781   20.833935   10.177120
H      -7.336836   21.258616    9.771338
C      -5.513130   21.594149   10.591669
H      -5.512770   22.532659   10.455156
C      -4.421405   20.973624   11.209109
C      -4.401845   19.583057   11.356894
H      -3.653692   19.159780   11.758919
C       0.538932   25.139007   13.291875
H       1.244703   25.733560   13.517309
C      -0.730735   25.641254   13.068945
H      -0.894811   26.572393   13.150352
C      -1.760231   24.782064   12.728288
H      -2.638969   25.115843   12.584260
C      -1.491105   23.418874   12.598037
C      -0.193536   22.972081   12.849772
H      -0.000092   22.044803   12.775880
C      -2.503615   22.502124   12.157187
C      -3.349580   21.780518   11.723852
C      -3.176736   10.635275   13.976945
H      -3.423151    9.957189   13.360757
C      -3.477254   10.480143   15.325796
H      -3.925769    9.697467   15.626375
C      -3.122120   11.465684   16.225029
H      -3.324066   11.371622   17.149311
C      -2.465509   12.602144   15.760383
C      -2.197055   12.703225   14.396504
H      -1.756729   13.477478   14.068372
C      -2.063700   13.682448   16.613278
C      -1.726071   14.618150   17.279562
C      -1.274376   15.689329   18.118680
C      -0.747041   16.853868   17.575132
H      -0.713778   16.959160   16.632064
C      -0.270965   17.862924   18.395463
C      -0.310121   17.697965   19.791906
H       0.021683   18.384123   20.360502
C      -0.835473   16.534128   20.339211
H      -0.857305   16.422167   21.282279
C      -1.327503   15.533145   19.515122
H      -1.698869   14.744502   19.892099
C       2.560573   23.694741   16.350271
H       2.989892   24.494615   16.073487
C       2.277786   23.513286   17.696616
H       2.508711   24.182246   18.331590
C       1.656820   22.351556   18.103651
H       1.436277   22.220291   19.019166
C       1.354051   21.364962   17.156826
C       1.657265   21.623631   15.815490
H       1.444317   20.970816   15.159225
C       0.760255   20.121805   17.526288
C       0.276041   19.082565   17.881974
O       1.335739   20.017916   12.862797
C      -0.094279   18.614714   11.596105
C      -0.445540   19.632194   10.730687
H      -0.058970   20.493489   10.844657
C      -1.366501   19.424767    9.678659
C      -1.773443   20.472430    8.823260
H      -1.412884   21.342851    8.938482
C      -2.682393   20.236925    7.830095
H      -2.958816   20.949757    7.267761
C      -3.214247   18.943579    7.630961
H      -3.834015   18.794765    6.925852
C      -2.851473   17.900478    8.438769
H      -3.213870   17.032865    8.295993
C      -1.924719   18.125454    9.494554
C      -1.551854   17.095690   10.391283
H      -1.922522   16.229130   10.278565
C      -0.664888   17.315752   11.427029
C       0.853170   18.897250   12.700735
O      -0.819193   15.079684   12.185492
C       0.610826   16.482886   13.452184
C       0.962087   15.465406   14.317602
H       0.575516   14.604111   14.203632
C       1.883048   15.672833   15.369630
C       2.289989   14.625170   16.225029
H       1.929430   13.754749   16.109807
C       3.198940   14.860675   17.218194
H       3.475362   14.147843   17.780528
C       3.730794   16.154021   17.417328
H       4.350561   16.302835   18.122437
C       3.368019   17.197122   16.609520
H       3.730416   18.064735   16.752296
C       2.441265   16.972146   15.553735
C       2.068401   18.001910   14.657006
H       2.439069   18.868470   14.769724
C       1.181434   17.781848   13.621260
C      -0.336623   16.200350   12.347554
