# Supplementary material for: CageCavityCalc (C3): A Computational Tool for Calculating and Visualizing Cavities in Molecular Cages
Source: J Chem Inf Model. 2024 Jul 9;64(14):5604–16. doi: 10.1021/acs.jcim.4c00355 (PMC11267575; doi:10.1021/acs.jcim.4c00355)
Supplement: Supplementary file 2 — ci4c00355_si_002.zip [file ci4c00355_si_002.zip › CageCavityCalc-v.1.0.5/CageCavityCalc/examples/13_cages_review/CageOTf_Pentacenedione_removed_ACIE_2016-CCDC_1492902.pdb]

HEADER
REMARK Spartan'20 exported pl16002
HETATM    1  Pd  UNK  0001      -2.133  12.009  11.578
HETATM    2  N   UNK  0001       4.488  22.294  13.707
HETATM    3  N   UNK  0001      -0.272  11.280  11.855
HETATM    4  N   UNK  0001       3.058  23.363  11.515
HETATM    5  N   UNK  0001      -1.728  12.326   9.622
HETATM    6  C   UNK  0001       5.560  23.075  13.954
HETATM    7  H   UNK  0001       5.459  24.021  13.954
HETATM    8  C   UNK  0001       6.804  22.527  14.209
HETATM    9  H   UNK  0001       7.552  23.091  14.374
HETATM   10  C   UNK  0001       6.954  21.151  14.220
HETATM   11  H   UNK  0001       7.798  20.764  14.417
HETATM   12  C   UNK  0001       5.855  20.333  13.941
HETATM   13  C   UNK  0001       4.632  20.964  13.680
HETATM   14  H   UNK  0001       3.874  20.427  13.477
HETATM   15  C   UNK  0001       5.924  18.911  13.974
HETATM   16  C   UNK  0001       5.964  17.710  14.026
HETATM   17  C   UNK  0001       6.001  16.279  14.135
HETATM   18  C   UNK  0001       7.117  15.647  14.700
HETATM   19  H   UNK  0001       7.874  16.159  14.963
HETATM   20  C   UNK  0001       7.108  14.264  14.871
HETATM   21  H   UNK  0001       7.853  13.839  15.277
HETATM   22  C   UNK  0001       6.030  13.503  14.457
HETATM   23  H   UNK  0001       6.029  12.565  14.593
HETATM   24  C   UNK  0001       4.938  14.124  13.839
HETATM   25  C   UNK  0001       4.918  15.515  13.691
HETATM   26  H   UNK  0001       4.170  15.938  13.289
HETATM   27  C   UNK  0001      -0.022   9.959  11.756
HETATM   28  H   UNK  0001      -0.728   9.364  11.531
HETATM   29  C   UNK  0001       1.247   9.456  11.979
HETATM   30  H   UNK  0001       1.411   8.525  11.898
HETATM   31  C   UNK  0001       2.277  10.316  12.320
HETATM   32  H   UNK  0001       3.156   9.982  12.464
HETATM   33  C   UNK  0001       2.008  11.679  12.450
HETATM   34  C   UNK  0001       0.710  12.126  12.199
HETATM   35  H   UNK  0001       0.517  13.053  12.272
HETATM   36  C   UNK  0001       3.020  12.595  12.891
HETATM   37  C   UNK  0001       3.866  13.317  13.324
HETATM   38  C   UNK  0001       3.693  24.462  11.071
HETATM   39  H   UNK  0001       3.940  25.140  11.688
HETATM   40  C   UNK  0001       3.994  24.617   9.722
HETATM   41  H   UNK  0001       4.442  25.400   9.422
HETATM   42  C   UNK  0001       3.639  23.632   8.823
HETATM   43  H   UNK  0001       3.841  23.726   7.899
HETATM   44  C   UNK  0001       2.982  22.495   9.288
HETATM   45  C   UNK  0001       2.714  22.394  10.652
HETATM   46  H   UNK  0001       2.273  21.620  10.980
HETATM   47  C   UNK  0001       2.580  21.415   8.435
HETATM   48  C   UNK  0001       2.243  20.479   7.769
HETATM   49  C   UNK  0001       1.791  19.408   6.930
HETATM   50  C   UNK  0001       1.264  18.244   7.473
HETATM   51  H   UNK  0001       1.230  18.138   8.416
HETATM   52  C   UNK  0001       0.788  17.235   6.653
HETATM   53  C   UNK  0001       0.827  17.400   5.256
HETATM   54  H   UNK  0001       0.495  16.713   4.688
HETATM   55  C   UNK  0001       1.352  18.563   4.709
HETATM   56  H   UNK  0001       1.374  18.675   3.766
HETATM   57  C   UNK  0001       1.844  19.564   5.533
HETATM   58  H   UNK  0001       2.215  20.353   5.156
HETATM   59  C   UNK  0001      -2.044  11.403   8.698
HETATM   60  H   UNK  0001      -2.473  10.603   8.975
HETATM   61  C   UNK  0001      -1.761  11.584   7.352
HETATM   62  H   UNK  0001      -1.992  10.915   6.717
HETATM   63  C   UNK  0001      -1.140  12.746   6.945
HETATM   64  H   UNK  0001      -0.920  12.877   6.029
HETATM   65  C   UNK  0001      -0.838  13.733   7.891
HETATM   66  C   UNK  0001      -1.141  13.474   9.233
HETATM   67  H   UNK  0001      -0.928  14.127   9.889
HETATM   68  C   UNK  0001      -0.244  14.976   7.522
HETATM   69  C   UNK  0001       0.241  16.015   7.166
HETATM   70  Pd  UNK  0001       2.650  23.088  13.470
HETATM   71  N   UNK  0001      -3.971  12.804  11.342
HETATM   72  N   UNK  0001       0.789  23.818  13.193
HETATM   73  N   UNK  0001      -2.542  11.735  13.533
HETATM   74  N   UNK  0001       2.244  22.771  15.426
HETATM   75  C   UNK  0001      -5.044  12.022  11.094
HETATM   76  H   UNK  0001      -4.942  11.077  11.094
HETATM   77  C   UNK  0001      -6.288  12.570  10.840
HETATM   78  H   UNK  0001      -7.036  12.007  10.674
HETATM   79  C   UNK  0001      -6.437  13.947  10.828
HETATM   80  H   UNK  0001      -7.282  14.334  10.632
HETATM   81  C   UNK  0001      -5.339  14.765  11.108
HETATM   82  C   UNK  0001      -4.115  14.134  11.368
HETATM   83  H   UNK  0001      -3.358  14.671  11.571
HETATM   84  C   UNK  0001      -5.407  16.187  11.074
HETATM   85  C   UNK  0001      -5.447  17.388  11.023
HETATM   86  C   UNK  0001      -5.484  18.819  10.914
HETATM   87  C   UNK  0001      -6.600  19.450  10.349
HETATM   88  H   UNK  0001      -7.358  18.939  10.086
HETATM   89  C   UNK  0001      -6.592  20.834  10.177
HETATM   90  H   UNK  0001      -7.337  21.259   9.771
HETATM   91  C   UNK  0001      -5.513  21.594  10.592
HETATM   92  H   UNK  0001      -5.513  22.533  10.455
HETATM   93  C   UNK  0001      -4.421  20.974  11.209
HETATM   94  C   UNK  0001      -4.402  19.583  11.357
HETATM   95  H   UNK  0001      -3.654  19.160  11.759
HETATM   96  C   UNK  0001       0.539  25.139  13.292
HETATM   97  H   UNK  0001       1.245  25.734  13.517
HETATM   98  C   UNK  0001      -0.731  25.641  13.069
HETATM   99  H   UNK  0001      -0.895  26.572  13.150
HETATM  100  C   UNK  0001      -1.760  24.782  12.728
HETATM  101  H   UNK  0001      -2.639  25.116  12.584
HETATM  102  C   UNK  0001      -1.491  23.419  12.598
HETATM  103  C   UNK  0001      -0.194  22.972  12.850
HETATM  104  H   UNK  0001      -0.000  22.045  12.776
HETATM  105  C   UNK  0001      -2.504  22.502  12.157
HETATM  106  C   UNK  0001      -3.350  21.781  11.724
HETATM  107  C   UNK  0001      -3.177  10.635  13.977
HETATM  108  H   UNK  0001      -3.423   9.957  13.361
HETATM  109  C   UNK  0001      -3.477  10.480  15.326
HETATM  110  H   UNK  0001      -3.926   9.697  15.626
HETATM  111  C   UNK  0001      -3.122  11.466  16.225
HETATM  112  H   UNK  0001      -3.324  11.372  17.149
HETATM  113  C   UNK  0001      -2.466  12.602  15.760
HETATM  114  C   UNK  0001      -2.197  12.703  14.397
HETATM  115  H   UNK  0001      -1.757  13.477  14.068
HETATM  116  C   UNK  0001      -2.064  13.682  16.613
HETATM  117  C   UNK  0001      -1.726  14.618  17.280
HETATM  118  C   UNK  0001      -1.274  15.689  18.119
HETATM  119  C   UNK  0001      -0.747  16.854  17.575
HETATM  120  H   UNK  0001      -0.714  16.959  16.632
HETATM  121  C   UNK  0001      -0.271  17.863  18.395
HETATM  122  C   UNK  0001      -0.310  17.698  19.792
HETATM  123  H   UNK  0001       0.022  18.384  20.361
HETATM  124  C   UNK  0001      -0.835  16.534  20.339
HETATM  125  H   UNK  0001      -0.857  16.422  21.282
HETATM  126  C   UNK  0001      -1.328  15.533  19.515
HETATM  127  H   UNK  0001      -1.699  14.745  19.892
HETATM  128  C   UNK  0001       2.561  23.695  16.350
HETATM  129  H   UNK  0001       2.990  24.495  16.073
HETATM  130  C   UNK  0001       2.278  23.513  17.697
HETATM  131  H   UNK  0001       2.509  24.182  18.332
HETATM  132  C   UNK  0001       1.657  22.352  18.104
HETATM  133  H   UNK  0001       1.436  22.220  19.019
HETATM  134  C   UNK  0001       1.354  21.365  17.157
HETATM  135  C   UNK  0001       1.657  21.624  15.815
HETATM  136  H   UNK  0001       1.444  20.971  15.159
HETATM  137  C   UNK  0001       0.760  20.122  17.526
HETATM  138  C   UNK  0001       0.276  19.083  17.882
CONECT    1    3   73   71    5
CONECT    2    6   13   70
CONECT    3   27   34    1
CONECT    4   38   45   70
CONECT    5   59   66    1
CONECT    6    2    7    8
CONECT    7    6
CONECT    8    6    9   10
CONECT    9    8
CONECT   10    8   11   12
CONECT   11   10
CONECT   12   10   13   15
CONECT   13    2   12   14
CONECT   14   13
CONECT   15   12   16
CONECT   16   15   17
CONECT   17   16   18   25
CONECT   18   17   19   20
CONECT   19   18
CONECT   20   18   21   22
CONECT   21   20
CONECT   22   20   23   24
CONECT   23   22
CONECT   24   22   25   37
CONECT   25   17   24   26
CONECT   26   25
CONECT   27    3   28   29
CONECT   28   27
CONECT   29   27   30   31
CONECT   30   29
CONECT   31   29   32   33
CONECT   32   31
CONECT   33   31   34   36
CONECT   34    3   33   35
CONECT   35   34
CONECT   36   33   37
CONECT   37   24   36
CONECT   38    4   39   40
CONECT   39   38
CONECT   40   38   41   42
CONECT   41   40
CONECT   42   40   43   44
CONECT   43   42
CONECT   44   42   45   47
CONECT   45    4   44   46
CONECT   46   45
CONECT   47   44   48
CONECT   48   47   49
CONECT   49   48   50   57
CONECT   50   49   51   52
CONECT   51   50
CONECT   52   50   53   69
CONECT   53   52   54   55
CONECT   54   53
CONECT   55   53   56   57
CONECT   56   55
CONECT   57   49   55   58
CONECT   58   57
CONECT   59    5   60   61
CONECT   60   59
CONECT   61   59   62   63
CONECT   62   61
CONECT   63   61   64   65
CONECT   64   63
CONECT   65   63   66   68
CONECT   66    5   65   67
CONECT   67   66
CONECT   68   65   69
CONECT   69   52   68
CONECT   70    4   72   74    2
CONECT   71   75   82    1
CONECT   72   96  103   70
CONECT   73  107  114    1
CONECT   74  128  135   70
CONECT   75   71   76   77
CONECT   76   75
CONECT   77   75   78   79
CONECT   78   77
CONECT   79   77   80   81
CONECT   80   79
CONECT   81   79   82   84
CONECT   82   71   81   83
CONECT   83   82
CONECT   84   81   85
CONECT   85   84   86
CONECT   86   85   87   94
CONECT   87   86   88   89
CONECT   88   87
CONECT   89   87   90   91
CONECT   90   89
CONECT   91   89   92   93
CONECT   92   91
CONECT   93   91   94  106
CONECT   94   86   93   95
CONECT   95   94
CONECT   96   72   97   98
CONECT   97   96
CONECT   98   96   99  100
CONECT   99   98
CONECT  100   98  101  102
CONECT  101  100
CONECT  102  100  103  105
CONECT  103   72  102  104
CONECT  104  103
CONECT  105  102  106
CONECT  106   93  105
CONECT  107   73  108  109
CONECT  108  107
CONECT  109  107  110  111
CONECT  110  109
CONECT  111  109  112  113
CONECT  112  111
CONECT  113  111  114  116
CONECT  114   73  113  115
CONECT  115  114
CONECT  116  113  117
CONECT  117  116  118
CONECT  118  117  119  126
CONECT  119  118  120  121
CONECT  120  119
CONECT  121  119  122  138
CONECT  122  121  123  124
CONECT  123  122
CONECT  124  122  125  126
CONECT  125  124
CONECT  126  118  124  127
CONECT  127  126
CONECT  128   74  129  130
CONECT  129  128
CONECT  130  128  131  132
CONECT  131  130
CONECT  132  130  133  134
CONECT  133  132
CONECT  134  132  135  137
CONECT  135   74  134  136
CONECT  136  135
CONECT  137  134  138
CONECT  138  121  137
END
