# Supplementary material for: CageCavityCalc (C3): A Computational Tool for Calculating and Visualizing Cavities in Molecular Cages
Source: J Chem Inf Model. 2024 Jul 9;64(14):5604–16. doi: 10.1021/acs.jcim.4c00355 (PMC11267575; doi:10.1021/acs.jcim.4c00355)
Supplement: Supplementary file 2 — ci4c00355_si_002.zip [file ci4c00355_si_002.zip › CageCavityCalc-v.1.0.5/CageCavityCalc/examples/13_cages_review/CageOTf_Pentacenedione_removed_ACIE_2016-CCDC_1492902_cavity.pdb]

ATOM      0 PD    CG A   0      -2.133  12.009  11.578  0.00  0.00          PD
ATOM      1 N     CG A   0       4.488  22.294  13.707  0.00  0.00           N
ATOM      2 N     CG A   0      -0.272  11.280  11.855  0.00  0.00           N
ATOM      3 N     CG A   0       3.058  23.363  11.515  0.00  0.00           N
ATOM      4 N     CG A   0      -1.728  12.326   9.622  0.00  0.00           N
ATOM      5 C     CG A   0       5.560  23.075  13.954  0.00  0.00           C
ATOM      6 H     CG A   0       5.459  24.021  13.954  0.00  0.00           H
ATOM      7 C     CG A   0       6.804  22.527  14.209  0.00  0.00           C
ATOM      8 H     CG A   0       7.552  23.091  14.374  0.00  0.00           H
ATOM      9 C     CG A   0       6.954  21.151  14.220  0.00  0.00           C
ATOM     10 H     CG A   0       7.798  20.764  14.417  0.00  0.00           H
ATOM     11 C     CG A   0       5.855  20.333  13.941  0.00  0.00           C
ATOM     12 C     CG A   0       4.632  20.964  13.680  0.00  0.00           C
ATOM     13 H     CG A   0       3.874  20.427  13.477  0.00  0.00           H
ATOM     14 C     CG A   0       5.924  18.911  13.974  0.00  0.00           C
ATOM     15 C     CG A   0       5.964  17.710  14.026  0.00  0.00           C
ATOM     16 C     CG A   0       6.001  16.279  14.135  0.00  0.00           C
ATOM     17 C     CG A   0       7.117  15.647  14.700  0.00  0.00           C
ATOM     18 H     CG A   0       7.874  16.159  14.963  0.00  0.00           H
ATOM     19 C     CG A   0       7.108  14.264  14.871  0.00  0.00           C
ATOM     20 H     CG A   0       7.853  13.839  15.277  0.00  0.00           H
ATOM     21 C     CG A   0       6.030  13.503  14.457  0.00  0.00           C
ATOM     22 H     CG A   0       6.029  12.565  14.593  0.00  0.00           H
ATOM     23 C     CG A   0       4.938  14.124  13.839  0.00  0.00           C
ATOM     24 C     CG A   0       4.918  15.515  13.691  0.00  0.00           C
ATOM     25 H     CG A   0       4.170  15.938  13.289  0.00  0.00           H
ATOM     26 C     CG A   0      -0.022   9.959  11.756  0.00  0.00           C
ATOM     27 H     CG A   0      -0.728   9.364  11.531  0.00  0.00           H
ATOM     28 C     CG A   0       1.247   9.456  11.979  0.00  0.00           C
ATOM     29 H     CG A   0       1.411   8.525  11.898  0.00  0.00           H
ATOM     30 C     CG A   0       2.277  10.316  12.320  0.00  0.00           C
ATOM     31 H     CG A   0       3.156   9.982  12.464  0.00  0.00           H
ATOM     32 C     CG A   0       2.008  11.679  12.450  0.00  0.00           C
ATOM     33 C     CG A   0       0.710  12.126  12.199  0.00  0.00           C
ATOM     34 H     CG A   0       0.517  13.053  12.272  0.00  0.00           H
ATOM     35 C     CG A   0       3.020  12.595  12.891  0.00  0.00           C
ATOM     36 C     CG A   0       3.866  13.317  13.324  0.00  0.00           C
ATOM     37 C     CG A   0       3.693  24.462  11.071  0.00  0.00           C
ATOM     38 H     CG A   0       3.940  25.140  11.688  0.00  0.00           H
ATOM     39 C     CG A   0       3.994  24.617   9.722  0.00  0.00           C
ATOM     40 H     CG A   0       4.442  25.400   9.422  0.00  0.00           H
ATOM     41 C     CG A   0       3.639  23.632   8.823  0.00  0.00           C
ATOM     42 H     CG A   0       3.841  23.726   7.899  0.00  0.00           H
ATOM     43 C     CG A   0       2.982  22.495   9.288  0.00  0.00           C
ATOM     44 C     CG A   0       2.714  22.394  10.652  0.00  0.00           C
ATOM     45 H     CG A   0       2.273  21.620  10.980  0.00  0.00           H
ATOM     46 C     CG A   0       2.580  21.415   8.435  0.00  0.00           C
ATOM     47 C     CG A   0       2.243  20.479   7.769  0.00  0.00           C
ATOM     48 C     CG A   0       1.791  19.408   6.930  0.00  0.00           C
ATOM     49 C     CG A   0       1.264  18.244   7.473  0.00  0.00           C
ATOM     50 H     CG A   0       1.230  18.138   8.416  0.00  0.00           H
ATOM     51 C     CG A   0       0.788  17.235   6.653  0.00  0.00           C
ATOM     52 C     CG A   0       0.827  17.400   5.256  0.00  0.00           C
ATOM     53 H     CG A   0       0.495  16.713   4.688  0.00  0.00           H
ATOM     54 C     CG A   0       1.352  18.563   4.709  0.00  0.00           C
ATOM     55 H     CG A   0       1.374  18.675   3.766  0.00  0.00           H
ATOM     56 C     CG A   0       1.844  19.564   5.533  0.00  0.00           C
ATOM     57 H     CG A   0       2.215  20.353   5.156  0.00  0.00           H
ATOM     58 C     CG A   0      -2.044  11.403   8.698  0.00  0.00           C
ATOM     59 H     CG A   0      -2.473  10.603   8.975  0.00  0.00           H
ATOM     60 C     CG A   0      -1.761  11.584   7.352  0.00  0.00           C
ATOM     61 H     CG A   0      -1.992  10.915   6.717  0.00  0.00           H
ATOM     62 C     CG A   0      -1.140  12.746   6.945  0.00  0.00           C
ATOM     63 H     CG A   0      -0.920  12.877   6.029  0.00  0.00           H
ATOM     64 C     CG A   0      -0.838  13.733   7.891  0.00  0.00           C
ATOM     65 C     CG A   0      -1.141  13.474   9.233  0.00  0.00           C
ATOM     66 H     CG A   0      -0.928  14.127   9.889  0.00  0.00           H
ATOM     67 C     CG A   0      -0.244  14.976   7.522  0.00  0.00           C
ATOM     68 C     CG A   0       0.241  16.015   7.166  0.00  0.00           C
ATOM     69 PD    CG A   0       2.650  23.088  13.470  0.00  0.00          PD
ATOM     70 N     CG A   0      -3.971  12.804  11.342  0.00  0.00           N
ATOM     71 N     CG A   0       0.789  23.818  13.193  0.00  0.00           N
ATOM     72 N     CG A   0      -2.542  11.735  13.533  0.00  0.00           N
ATOM     73 N     CG A   0       2.244  22.771  15.426  0.00  0.00           N
ATOM     74 C     CG A   0      -5.044  12.022  11.094  0.00  0.00           C
ATOM     75 H     CG A   0      -4.942  11.077  11.094  0.00  0.00           H
ATOM     76 C     CG A   0      -6.288  12.570  10.840  0.00  0.00           C
ATOM     77 H     CG A   0      -7.036  12.007  10.674  0.00  0.00           H
ATOM     78 C     CG A   0      -6.437  13.947  10.828  0.00  0.00           C
ATOM     79 H     CG A   0      -7.282  14.334  10.632  0.00  0.00           H
ATOM     80 C     CG A   0      -5.339  14.765  11.108  0.00  0.00           C
ATOM     81 C     CG A   0      -4.115  14.134  11.368  0.00  0.00           C
ATOM     82 H     CG A   0      -3.358  14.671  11.571  0.00  0.00           H
ATOM     83 C     CG A   0      -5.407  16.187  11.074  0.00  0.00           C
ATOM     84 C     CG A   0      -5.447  17.388  11.023  0.00  0.00           C
ATOM     85 C     CG A   0      -5.484  18.819  10.914  0.00  0.00           C
ATOM     86 C     CG A   0      -6.600  19.450  10.349  0.00  0.00           C
ATOM     87 H     CG A   0      -7.358  18.939  10.086  0.00  0.00           H
ATOM     88 C     CG A   0      -6.592  20.834  10.177  0.00  0.00           C
ATOM     89 H     CG A   0      -7.337  21.259   9.771  0.00  0.00           H
ATOM     90 C     CG A   0      -5.513  21.594  10.592  0.00  0.00           C
ATOM     91 H     CG A   0      -5.513  22.533  10.455  0.00  0.00           H
ATOM     92 C     CG A   0      -4.421  20.974  11.209  0.00  0.00           C
ATOM     93 C     CG A   0      -4.402  19.583  11.357  0.00  0.00           C
ATOM     94 H     CG A   0      -3.654  19.160  11.759  0.00  0.00           H
ATOM     95 C     CG A   0       0.539  25.139  13.292  0.00  0.00           C
ATOM     96 H     CG A   0       1.245  25.734  13.517  0.00  0.00           H
ATOM     97 C     CG A   0      -0.731  25.641  13.069  0.00  0.00           C
ATOM     98 H     CG A   0      -0.895  26.572  13.150  0.00  0.00           H
ATOM     99 C     CG A   0      -1.760  24.782  12.728  0.00  0.00           C
ATOM    100 H     CG A   0      -2.639  25.116  12.584  0.00  0.00           H
ATOM    101 C     CG A   0      -1.491  23.419  12.598  0.00  0.00           C
ATOM    102 C     CG A   0      -0.194  22.972  12.850  0.00  0.00           C
ATOM    103 H     CG A   0      -0.000  22.045  12.776  0.00  0.00           H
ATOM    104 C     CG A   0      -2.504  22.502  12.157  0.00  0.00           C
ATOM    105 C     CG A   0      -3.350  21.781  11.724  0.00  0.00           C
ATOM    106 C     CG A   0      -3.177  10.635  13.977  0.00  0.00           C
ATOM    107 H     CG A   0      -3.423   9.957  13.361  0.00  0.00           H
ATOM    108 C     CG A   0      -3.477  10.480  15.326  0.00  0.00           C
ATOM    109 H     CG A   0      -3.926   9.697  15.626  0.00  0.00           H
ATOM    110 C     CG A   0      -3.122  11.466  16.225  0.00  0.00           C
ATOM    111 H     CG A   0      -3.324  11.372  17.149  0.00  0.00           H
ATOM    112 C     CG A   0      -2.466  12.602  15.760  0.00  0.00           C
ATOM    113 C     CG A   0      -2.197  12.703  14.397  0.00  0.00           C
ATOM    114 H     CG A   0      -1.757  13.477  14.068  0.00  0.00           H
ATOM    115 C     CG A   0      -2.064  13.682  16.613  0.00  0.00           C
ATOM    116 C     CG A   0      -1.726  14.618  17.280  0.00  0.00           C
ATOM    117 C     CG A   0      -1.274  15.689  18.119  0.00  0.00           C
ATOM    118 C     CG A   0      -0.747  16.854  17.575  0.00  0.00           C
ATOM    119 H     CG A   0      -0.714  16.959  16.632  0.00  0.00           H
ATOM    120 C     CG A   0      -0.271  17.863  18.395  0.00  0.00           C
ATOM    121 C     CG A   0      -0.310  17.698  19.792  0.00  0.00           C
ATOM    122 H     CG A   0       0.022  18.384  20.361  0.00  0.00           H
ATOM    123 C     CG A   0      -0.835  16.534  20.339  0.00  0.00           C
ATOM    124 H     CG A   0      -0.857  16.422  21.282  0.00  0.00           H
ATOM    125 C     CG A   0      -1.328  15.533  19.515  0.00  0.00           C
ATOM    126 H     CG A   0      -1.699  14.745  19.892  0.00  0.00           H
ATOM    127 C     CG A   0       2.561  23.695  16.350  0.00  0.00           C
ATOM    128 H     CG A   0       2.990  24.495  16.073  0.00  0.00           H
ATOM    129 C     CG A   0       2.278  23.513  17.697  0.00  0.00           C
ATOM    130 H     CG A   0       2.509  24.182  18.332  0.00  0.00           H
ATOM    131 C     CG A   0       1.657  22.352  18.104  0.00  0.00           C
ATOM    132 H     CG A   0       1.436  22.220  19.019  0.00  0.00           H
ATOM    133 C     CG A   0       1.354  21.365  17.157  0.00  0.00           C
ATOM    134 C     CG A   0       1.657  21.624  15.815  0.00  0.00           C
ATOM    135 H     CG A   0       1.444  20.971  15.159  0.00  0.00           H
ATOM    136 C     CG A   0       0.760  20.122  17.526  0.00  0.00           C
ATOM    137 C     CG A   0       0.276  19.083  17.882  0.00  0.00           C
ATOM    138 D     CV B   1       1.658  15.449   9.024  0.00  0.00           D
ATOM    139 D     CV B   1      -1.842  16.149   9.024  0.00  0.00           D
ATOM    140 D     CV B   1      -1.842  16.849   9.024  0.00  0.00           D
ATOM    141 D     CV B   1      -1.142  16.849   9.024  0.00  0.00           D
ATOM    142 D     CV B   1      -1.142  17.549   9.024  0.00  0.00           D
ATOM    143 D     CV B   1      -1.142  18.249   9.024  0.00  0.00           D
ATOM    144 D     CV B   1      -0.442  18.949   9.024  0.00  0.00           D
ATOM    145 D     CV B   1      -0.442  19.649   9.024  0.00  0.00           D
ATOM    146 D     CV B   1       0.958  14.749   9.724  0.00  0.00           D
ATOM    147 D     CV B   1       1.658  14.749   9.724  0.00  0.00           D
ATOM    148 D     CV B   1      -2.542  15.449   9.724  0.00  0.00           D
ATOM    149 D     CV B   1       0.958  15.449   9.724  0.00  0.00           D
ATOM    150 D     CV B   1       1.658  15.449   9.724  0.00  0.00           D
ATOM    151 D     CV B   1      -3.242  16.149   9.724  0.00  0.00           D
ATOM    152 D     CV B   1      -2.542  16.149   9.724  0.00  0.00           D
ATOM    153 D     CV B   1      -1.842  16.149   9.724  0.00  0.00           D
ATOM    154 D     CV B   1      -1.142  16.149   9.724  0.00  0.00           D
ATOM    155 D     CV B   1      -0.442  16.149   9.724  0.00  0.00           D
ATOM    156 D     CV B   1       0.258  16.149   9.724  0.00  0.00           D
ATOM    157 D     CV B   1       0.958  16.149   9.724  0.00  0.00           D
ATOM    158 D     CV B   1       1.658  16.149   9.724  0.00  0.00           D
ATOM    159 D     CV B   1      -3.242  16.849   9.724  0.00  0.00           D
ATOM    160 D     CV B   1      -2.542  16.849   9.724  0.00  0.00           D
ATOM    161 D     CV B   1      -1.842  16.849   9.724  0.00  0.00           D
ATOM    162 D     CV B   1      -1.142  16.849   9.724  0.00  0.00           D
ATOM    163 D     CV B   1      -0.442  16.849   9.724  0.00  0.00           D
ATOM    164 D     CV B   1       0.258  16.849   9.724  0.00  0.00           D
ATOM    165 D     CV B   1      -3.242  17.549   9.724  0.00  0.00           D
ATOM    166 D     CV B   1      -2.542  17.549   9.724  0.00  0.00           D
ATOM    167 D     CV B   1      -1.842  17.549   9.724  0.00  0.00           D
ATOM    168 D     CV B   1      -1.142  17.549   9.724  0.00  0.00           D
ATOM    169 D     CV B   1      -0.442  17.549   9.724  0.00  0.00           D
ATOM    170 D     CV B   1      -2.542  18.249   9.724  0.00  0.00           D
ATOM    171 D     CV B   1      -1.842  18.249   9.724  0.00  0.00           D
ATOM    172 D     CV B   1      -1.142  18.249   9.724  0.00  0.00           D
ATOM    173 D     CV B   1      -0.442  18.249   9.724  0.00  0.00           D
ATOM    174 D     CV B   1      -1.842  18.949   9.724  0.00  0.00           D
ATOM    175 D     CV B   1      -1.142  18.949   9.724  0.00  0.00           D
ATOM    176 D     CV B   1      -0.442  18.949   9.724  0.00  0.00           D
ATOM    177 D     CV B   1       2.358  18.949   9.724  0.00  0.00           D
ATOM    178 D     CV B   1       3.058  18.949   9.724  0.00  0.00           D
ATOM    179 D     CV B   1      -0.442  19.649   9.724  0.00  0.00           D
ATOM    180 D     CV B   1       0.258  19.649   9.724  0.00  0.00           D
ATOM    181 D     CV B   1       0.958  19.649   9.724  0.00  0.00           D
ATOM    182 D     CV B   1      -0.442  20.349   9.724  0.00  0.00           D
ATOM    183 D     CV B   1       0.258  20.349   9.724  0.00  0.00           D
ATOM    184 D     CV B   1       0.258  21.049   9.724  0.00  0.00           D
ATOM    185 D     CV B   1       0.958  14.049  10.424  0.00  0.00           D
ATOM    186 D     CV B   1       1.658  14.049  10.424  0.00  0.00           D
ATOM    187 D     CV B   1       0.958  14.749  10.424  0.00  0.00           D
ATOM    188 D     CV B   1       1.658  14.749  10.424  0.00  0.00           D
ATOM    189 D     CV B   1       0.958  15.449  10.424  0.00  0.00           D
ATOM    190 D     CV B   1       1.658  15.449  10.424  0.00  0.00           D
ATOM    191 D     CV B   1      -2.542  16.149  10.424  0.00  0.00           D
ATOM    192 D     CV B   1      -1.842  16.149  10.424  0.00  0.00           D
ATOM    193 D     CV B   1      -1.142  16.149  10.424  0.00  0.00           D
ATOM    194 D     CV B   1      -0.442  16.149  10.424  0.00  0.00           D
ATOM    195 D     CV B   1       0.258  16.149  10.424  0.00  0.00           D
ATOM    196 D     CV B   1       0.958  16.149  10.424  0.00  0.00           D
ATOM    197 D     CV B   1       1.658  16.149  10.424  0.00  0.00           D
ATOM    198 D     CV B   1      -2.542  16.849  10.424  0.00  0.00           D
ATOM    199 D     CV B   1      -1.842  16.849  10.424  0.00  0.00           D
ATOM    200 D     CV B   1      -1.142  16.849  10.424  0.00  0.00           D
ATOM    201 D     CV B   1      -0.442  16.849  10.424  0.00  0.00           D
ATOM    202 D     CV B   1       0.258  16.849  10.424  0.00  0.00           D
ATOM    203 D     CV B   1       0.958  16.849  10.424  0.00  0.00           D
ATOM    204 D     CV B   1       1.658  16.849  10.424  0.00  0.00           D
ATOM    205 D     CV B   1       2.358  16.849  10.424  0.00  0.00           D
ATOM    206 D     CV B   1      -2.542  17.549  10.424  0.00  0.00           D
ATOM    207 D     CV B   1      -1.842  17.549  10.424  0.00  0.00           D
ATOM    208 D     CV B   1      -1.142  17.549  10.424  0.00  0.00           D
ATOM    209 D     CV B   1      -0.442  17.549  10.424  0.00  0.00           D
ATOM    210 D     CV B   1       0.258  17.549  10.424  0.00  0.00           D
ATOM    211 D     CV B   1       0.958  17.549  10.424  0.00  0.00           D
ATOM    212 D     CV B   1       1.658  17.549  10.424  0.00  0.00           D
ATOM    213 D     CV B   1       2.358  17.549  10.424  0.00  0.00           D
ATOM    214 D     CV B   1      -2.542  18.249  10.424  0.00  0.00           D
ATOM    215 D     CV B   1      -1.842  18.249  10.424  0.00  0.00           D
ATOM    216 D     CV B   1      -1.142  18.249  10.424  0.00  0.00           D
ATOM    217 D     CV B   1      -0.442  18.249  10.424  0.00  0.00           D
ATOM    218 D     CV B   1       0.258  18.249  10.424  0.00  0.00           D
ATOM    219 D     CV B   1       0.958  18.249  10.424  0.00  0.00           D
ATOM    220 D     CV B   1       1.658  18.249  10.424  0.00  0.00           D
ATOM    221 D     CV B   1       2.358  18.249  10.424  0.00  0.00           D
ATOM    222 D     CV B   1      -1.842  18.949  10.424  0.00  0.00           D
ATOM    223 D     CV B   1      -1.142  18.949  10.424  0.00  0.00           D
ATOM    224 D     CV B   1      -0.442  18.949  10.424  0.00  0.00           D
ATOM    225 D     CV B   1       0.258  18.949  10.424  0.00  0.00           D
ATOM    226 D     CV B   1       0.958  18.949  10.424  0.00  0.00           D
ATOM    227 D     CV B   1       1.658  18.949  10.424  0.00  0.00           D
ATOM    228 D     CV B   1       2.358  18.949  10.424  0.00  0.00           D
ATOM    229 D     CV B   1       3.058  18.949  10.424  0.00  0.00           D
ATOM    230 D     CV B   1      -1.842  19.649  10.424  0.00  0.00           D
ATOM    231 D     CV B   1      -1.142  19.649  10.424  0.00  0.00           D
ATOM    232 D     CV B   1      -0.442  19.649  10.424  0.00  0.00           D
ATOM    233 D     CV B   1       0.258  19.649  10.424  0.00  0.00           D
ATOM    234 D     CV B   1       0.958  19.649  10.424  0.00  0.00           D
ATOM    235 D     CV B   1       1.658  19.649  10.424  0.00  0.00           D
ATOM    236 D     CV B   1       2.358  19.649  10.424  0.00  0.00           D
ATOM    237 D     CV B   1       3.058  19.649  10.424  0.00  0.00           D
ATOM    238 D     CV B   1      -1.842  20.349  10.424  0.00  0.00           D
ATOM    239 D     CV B   1      -1.142  20.349  10.424  0.00  0.00           D
ATOM    240 D     CV B   1      -0.442  20.349  10.424  0.00  0.00           D
ATOM    241 D     CV B   1       0.258  20.349  10.424  0.00  0.00           D
ATOM    242 D     CV B   1       0.958  20.349  10.424  0.00  0.00           D
ATOM    243 D     CV B   1      -1.142  21.049  10.424  0.00  0.00           D
ATOM    244 D     CV B   1      -0.442  21.049  10.424  0.00  0.00           D
ATOM    245 D     CV B   1       0.258  21.049  10.424  0.00  0.00           D
ATOM    246 D     CV B   1       0.258  21.749  10.424  0.00  0.00           D
ATOM    247 D     CV B   1       0.958  14.749  11.124  0.00  0.00           D
ATOM    248 D     CV B   1       1.658  14.749  11.124  0.00  0.00           D
ATOM    249 D     CV B   1       2.358  14.749  11.124  0.00  0.00           D
ATOM    250 D     CV B   1       0.258  15.449  11.124  0.00  0.00           D
ATOM    251 D     CV B   1       0.958  15.449  11.124  0.00  0.00           D
ATOM    252 D     CV B   1       1.658  15.449  11.124  0.00  0.00           D
ATOM    253 D     CV B   1       2.358  15.449  11.124  0.00  0.00           D
ATOM    254 D     CV B   1      -1.842  16.149  11.124  0.00  0.00           D
ATOM    255 D     CV B   1      -1.142  16.149  11.124  0.00  0.00           D
ATOM    256 D     CV B   1      -0.442  16.149  11.124  0.00  0.00           D
ATOM    257 D     CV B   1       0.258  16.149  11.124  0.00  0.00           D
ATOM    258 D     CV B   1       0.958  16.149  11.124  0.00  0.00           D
ATOM    259 D     CV B   1       1.658  16.149  11.124  0.00  0.00           D
ATOM    260 D     CV B   1       2.358  16.149  11.124  0.00  0.00           D
ATOM    261 D     CV B   1      -2.542  16.849  11.124  0.00  0.00           D
ATOM    262 D     CV B   1      -1.842  16.849  11.124  0.00  0.00           D
ATOM    263 D     CV B   1      -1.142  16.849  11.124  0.00  0.00           D
ATOM    264 D     CV B   1      -0.442  16.849  11.124  0.00  0.00           D
ATOM    265 D     CV B   1       0.258  16.849  11.124  0.00  0.00           D
ATOM    266 D     CV B   1       0.958  16.849  11.124  0.00  0.00           D
ATOM    267 D     CV B   1       1.658  16.849  11.124  0.00  0.00           D
ATOM    268 D     CV B   1      -2.542  17.549  11.124  0.00  0.00           D
ATOM    269 D     CV B   1      -1.842  17.549  11.124  0.00  0.00           D
ATOM    270 D     CV B   1      -1.142  17.549  11.124  0.00  0.00           D
ATOM    271 D     CV B   1      -0.442  17.549  11.124  0.00  0.00           D
ATOM    272 D     CV B   1       0.258  17.549  11.124  0.00  0.00           D
ATOM    273 D     CV B   1       0.958  17.549  11.124  0.00  0.00           D
ATOM    274 D     CV B   1       1.658  17.549  11.124  0.00  0.00           D
ATOM    275 D     CV B   1       2.358  17.549  11.124  0.00  0.00           D
ATOM    276 D     CV B   1      -1.842  18.249  11.124  0.00  0.00           D
ATOM    277 D     CV B   1      -1.142  18.249  11.124  0.00  0.00           D
ATOM    278 D     CV B   1      -0.442  18.249  11.124  0.00  0.00           D
ATOM    279 D     CV B   1       0.258  18.249  11.124  0.00  0.00           D
ATOM    280 D     CV B   1       0.958  18.249  11.124  0.00  0.00           D
ATOM    281 D     CV B   1       1.658  18.249  11.124  0.00  0.00           D
ATOM    282 D     CV B   1       2.358  18.249  11.124  0.00  0.00           D
ATOM    283 D     CV B   1       3.058  18.249  11.124  0.00  0.00           D
ATOM    284 D     CV B   1      -1.842  18.949  11.124  0.00  0.00           D
ATOM    285 D     CV B   1      -1.142  18.949  11.124  0.00  0.00           D
ATOM    286 D     CV B   1      -0.442  18.949  11.124  0.00  0.00           D
ATOM    287 D     CV B   1       0.258  18.949  11.124  0.00  0.00           D
ATOM    288 D     CV B   1       0.958  18.949  11.124  0.00  0.00           D
ATOM    289 D     CV B   1       1.658  18.949  11.124  0.00  0.00           D
ATOM    290 D     CV B   1       2.358  18.949  11.124  0.00  0.00           D
ATOM    291 D     CV B   1       3.058  18.949  11.124  0.00  0.00           D
ATOM    292 D     CV B   1       3.758  18.949  11.124  0.00  0.00           D
ATOM    293 D     CV B   1      -1.842  19.649  11.124  0.00  0.00           D
ATOM    294 D     CV B   1      -1.142  19.649  11.124  0.00  0.00           D
ATOM    295 D     CV B   1      -0.442  19.649  11.124  0.00  0.00           D
ATOM    296 D     CV B   1       0.258  19.649  11.124  0.00  0.00           D
ATOM    297 D     CV B   1       0.958  19.649  11.124  0.00  0.00           D
ATOM    298 D     CV B   1       1.658  19.649  11.124  0.00  0.00           D
ATOM    299 D     CV B   1       2.358  19.649  11.124  0.00  0.00           D
ATOM    300 D     CV B   1       3.058  19.649  11.124  0.00  0.00           D
ATOM    301 D     CV B   1       3.758  19.649  11.124  0.00  0.00           D
ATOM    302 D     CV B   1      -1.142  20.349  11.124  0.00  0.00           D
ATOM    303 D     CV B   1      -0.442  20.349  11.124  0.00  0.00           D
ATOM    304 D     CV B   1       0.258  20.349  11.124  0.00  0.00           D
ATOM    305 D     CV B   1      -0.442  21.049  11.124  0.00  0.00           D
ATOM    306 D     CV B   1       0.258  21.049  11.124  0.00  0.00           D
ATOM    307 D     CV B   1      -1.142  14.749  11.824  0.00  0.00           D
ATOM    308 D     CV B   1      -0.442  14.749  11.824  0.00  0.00           D
ATOM    309 D     CV B   1       1.658  14.749  11.824  0.00  0.00           D
ATOM    310 D     CV B   1       2.358  14.749  11.824  0.00  0.00           D
ATOM    311 D     CV B   1      -1.142  15.449  11.824  0.00  0.00           D
ATOM    312 D     CV B   1      -0.442  15.449  11.824  0.00  0.00           D
ATOM    313 D     CV B   1       0.258  15.449  11.824  0.00  0.00           D
ATOM    314 D     CV B   1       0.958  15.449  11.824  0.00  0.00           D
ATOM    315 D     CV B   1       1.658  15.449  11.824  0.00  0.00           D
ATOM    316 D     CV B   1       2.358  15.449  11.824  0.00  0.00           D
ATOM    317 D     CV B   1       3.058  15.449  11.824  0.00  0.00           D
ATOM    318 D     CV B   1      -1.842  16.149  11.824  0.00  0.00           D
ATOM    319 D     CV B   1      -1.142  16.149  11.824  0.00  0.00           D
ATOM    320 D     CV B   1      -0.442  16.149  11.824  0.00  0.00           D
ATOM    321 D     CV B   1       0.258  16.149  11.824  0.00  0.00           D
ATOM    322 D     CV B   1       0.958  16.149  11.824  0.00  0.00           D
ATOM    323 D     CV B   1       1.658  16.149  11.824  0.00  0.00           D
ATOM    324 D     CV B   1       2.358  16.149  11.824  0.00  0.00           D
ATOM    325 D     CV B   1      -2.542  16.849  11.824  0.00  0.00           D
ATOM    326 D     CV B   1      -1.842  16.849  11.824  0.00  0.00           D
ATOM    327 D     CV B   1      -1.142  16.849  11.824  0.00  0.00           D
ATOM    328 D     CV B   1      -0.442  16.849  11.824  0.00  0.00           D
ATOM    329 D     CV B   1       0.258  16.849  11.824  0.00  0.00           D
ATOM    330 D     CV B   1       0.958  16.849  11.824  0.00  0.00           D
ATOM    331 D     CV B   1       1.658  16.849  11.824  0.00  0.00           D
ATOM    332 D     CV B   1       2.358  16.849  11.824  0.00  0.00           D
ATOM    333 D     CV B   1       3.058  16.849  11.824  0.00  0.00           D
ATOM    334 D     CV B   1      -2.542  17.549  11.824  0.00  0.00           D
ATOM    335 D     CV B   1      -1.842  17.549  11.824  0.00  0.00           D
ATOM    336 D     CV B   1      -1.142  17.549  11.824  0.00  0.00           D
ATOM    337 D     CV B   1      -0.442  17.549  11.824  0.00  0.00           D
ATOM    338 D     CV B   1       0.258  17.549  11.824  0.00  0.00           D
ATOM    339 D     CV B   1       0.958  17.549  11.824  0.00  0.00           D
ATOM    340 D     CV B   1       1.658  17.549  11.824  0.00  0.00           D
ATOM    341 D     CV B   1       2.358  17.549  11.824  0.00  0.00           D
ATOM    342 D     CV B   1       3.058  17.549  11.824  0.00  0.00           D
ATOM    343 D     CV B   1       3.758  17.549  11.824  0.00  0.00           D
ATOM    344 D     CV B   1       4.458  17.549  11.824  0.00  0.00           D
ATOM    345 D     CV B   1      -1.842  18.249  11.824  0.00  0.00           D
ATOM    346 D     CV B   1      -1.142  18.249  11.824  0.00  0.00           D
ATOM    347 D     CV B   1      -0.442  18.249  11.824  0.00  0.00           D
ATOM    348 D     CV B   1       0.258  18.249  11.824  0.00  0.00           D
ATOM    349 D     CV B   1       0.958  18.249  11.824  0.00  0.00           D
ATOM    350 D     CV B   1       1.658  18.249  11.824  0.00  0.00           D
ATOM    351 D     CV B   1       2.358  18.249  11.824  0.00  0.00           D
ATOM    352 D     CV B   1       3.058  18.249  11.824  0.00  0.00           D
ATOM    353 D     CV B   1       3.758  18.249  11.824  0.00  0.00           D
ATOM    354 D     CV B   1      -1.142  18.949  11.824  0.00  0.00           D
ATOM    355 D     CV B   1      -0.442  18.949  11.824  0.00  0.00           D
ATOM    356 D     CV B   1       0.258  18.949  11.824  0.00  0.00           D
ATOM    357 D     CV B   1       0.958  18.949  11.824  0.00  0.00           D
ATOM    358 D     CV B   1       1.658  18.949  11.824  0.00  0.00           D
ATOM    359 D     CV B   1       2.358  18.949  11.824  0.00  0.00           D
ATOM    360 D     CV B   1       3.058  18.949  11.824  0.00  0.00           D
ATOM    361 D     CV B   1       3.758  18.949  11.824  0.00  0.00           D
ATOM    362 D     CV B   1       4.458  18.949  11.824  0.00  0.00           D
ATOM    363 D     CV B   1      -1.142  19.649  11.824  0.00  0.00           D
ATOM    364 D     CV B   1      -0.442  19.649  11.824  0.00  0.00           D
ATOM    365 D     CV B   1       0.258  19.649  11.824  0.00  0.00           D
ATOM    366 D     CV B   1       0.958  19.649  11.824  0.00  0.00           D
ATOM    367 D     CV B   1       1.658  19.649  11.824  0.00  0.00           D
ATOM    368 D     CV B   1       2.358  19.649  11.824  0.00  0.00           D
ATOM    369 D     CV B   1       3.058  19.649  11.824  0.00  0.00           D
ATOM    370 D     CV B   1      -1.142  20.349  11.824  0.00  0.00           D
ATOM    371 D     CV B   1      -0.442  20.349  11.824  0.00  0.00           D
ATOM    372 D     CV B   1       0.258  20.349  11.824  0.00  0.00           D
ATOM    373 D     CV B   1       0.958  20.349  11.824  0.00  0.00           D
ATOM    374 D     CV B   1      -1.142  14.749  12.524  0.00  0.00           D
ATOM    375 D     CV B   1      -0.442  14.749  12.524  0.00  0.00           D
ATOM    376 D     CV B   1       1.658  14.749  12.524  0.00  0.00           D
ATOM    377 D     CV B   1      -1.842  15.449  12.524  0.00  0.00           D
ATOM    378 D     CV B   1      -1.142  15.449  12.524  0.00  0.00           D
ATOM    379 D     CV B   1      -0.442  15.449  12.524  0.00  0.00           D
ATOM    380 D     CV B   1       0.258  15.449  12.524  0.00  0.00           D
ATOM    381 D     CV B   1       0.958  15.449  12.524  0.00  0.00           D
ATOM    382 D     CV B   1       1.658  15.449  12.524  0.00  0.00           D
ATOM    383 D     CV B   1       2.358  15.449  12.524  0.00  0.00           D
ATOM    384 D     CV B   1      -2.542  16.149  12.524  0.00  0.00           D
ATOM    385 D     CV B   1      -1.842  16.149  12.524  0.00  0.00           D
ATOM    386 D     CV B   1      -1.142  16.149  12.524  0.00  0.00           D
ATOM    387 D     CV B   1      -0.442  16.149  12.524  0.00  0.00           D
ATOM    388 D     CV B   1       0.258  16.149  12.524  0.00  0.00           D
ATOM    389 D     CV B   1       0.958  16.149  12.524  0.00  0.00           D
ATOM    390 D     CV B   1       1.658  16.149  12.524  0.00  0.00           D
ATOM    391 D     CV B   1       2.358  16.149  12.524  0.00  0.00           D
ATOM    392 D     CV B   1      -3.242  16.849  12.524  0.00  0.00           D
ATOM    393 D     CV B   1      -2.542  16.849  12.524  0.00  0.00           D
ATOM    394 D     CV B   1      -1.842  16.849  12.524  0.00  0.00           D
ATOM    395 D     CV B   1      -1.142  16.849  12.524  0.00  0.00           D
ATOM    396 D     CV B   1      -0.442  16.849  12.524  0.00  0.00           D
ATOM    397 D     CV B   1       0.258  16.849  12.524  0.00  0.00           D
ATOM    398 D     CV B   1       0.958  16.849  12.524  0.00  0.00           D
ATOM    399 D     CV B   1       1.658  16.849  12.524  0.00  0.00           D
ATOM    400 D     CV B   1       2.358  16.849  12.524  0.00  0.00           D
ATOM    401 D     CV B   1      -2.542  17.549  12.524  0.00  0.00           D
ATOM    402 D     CV B   1      -1.842  17.549  12.524  0.00  0.00           D
ATOM    403 D     CV B   1      -1.142  17.549  12.524  0.00  0.00           D
ATOM    404 D     CV B   1      -0.442  17.549  12.524  0.00  0.00           D
ATOM    405 D     CV B   1       0.258  17.549  12.524  0.00  0.00           D
ATOM    406 D     CV B   1       0.958  17.549  12.524  0.00  0.00           D
ATOM    407 D     CV B   1       1.658  17.549  12.524  0.00  0.00           D
ATOM    408 D     CV B   1       2.358  17.549  12.524  0.00  0.00           D
ATOM    409 D     CV B   1       3.058  17.549  12.524  0.00  0.00           D
ATOM    410 D     CV B   1      -1.842  18.249  12.524  0.00  0.00           D
ATOM    411 D     CV B   1      -1.142  18.249  12.524  0.00  0.00           D
ATOM    412 D     CV B   1      -0.442  18.249  12.524  0.00  0.00           D
ATOM    413 D     CV B   1       0.258  18.249  12.524  0.00  0.00           D
ATOM    414 D     CV B   1       0.958  18.249  12.524  0.00  0.00           D
ATOM    415 D     CV B   1       1.658  18.249  12.524  0.00  0.00           D
ATOM    416 D     CV B   1       2.358  18.249  12.524  0.00  0.00           D
ATOM    417 D     CV B   1       3.058  18.249  12.524  0.00  0.00           D
ATOM    418 D     CV B   1       3.758  18.249  12.524  0.00  0.00           D
ATOM    419 D     CV B   1      -1.842  18.949  12.524  0.00  0.00           D
ATOM    420 D     CV B   1      -1.142  18.949  12.524  0.00  0.00           D
ATOM    421 D     CV B   1      -0.442  18.949  12.524  0.00  0.00           D
ATOM    422 D     CV B   1       0.258  18.949  12.524  0.00  0.00           D
ATOM    423 D     CV B   1       0.958  18.949  12.524  0.00  0.00           D
ATOM    424 D     CV B   1       1.658  18.949  12.524  0.00  0.00           D
ATOM    425 D     CV B   1       2.358  18.949  12.524  0.00  0.00           D
ATOM    426 D     CV B   1       3.058  18.949  12.524  0.00  0.00           D
ATOM    427 D     CV B   1      -1.842  19.649  12.524  0.00  0.00           D
ATOM    428 D     CV B   1      -1.142  19.649  12.524  0.00  0.00           D
ATOM    429 D     CV B   1      -0.442  19.649  12.524  0.00  0.00           D
ATOM    430 D     CV B   1       0.258  19.649  12.524  0.00  0.00           D
ATOM    431 D     CV B   1       0.958  19.649  12.524  0.00  0.00           D
ATOM    432 D     CV B   1       1.658  19.649  12.524  0.00  0.00           D
ATOM    433 D     CV B   1       2.358  19.649  12.524  0.00  0.00           D
ATOM    434 D     CV B   1      -1.142  20.349  12.524  0.00  0.00           D
ATOM    435 D     CV B   1       0.958  20.349  12.524  0.00  0.00           D
ATOM    436 D     CV B   1       1.658  20.349  12.524  0.00  0.00           D
ATOM    437 D     CV B   1      -0.442  14.749  13.224  0.00  0.00           D
ATOM    438 D     CV B   1       0.258  14.749  13.224  0.00  0.00           D
ATOM    439 D     CV B   1       0.958  14.749  13.224  0.00  0.00           D
ATOM    440 D     CV B   1       1.658  14.749  13.224  0.00  0.00           D
ATOM    441 D     CV B   1      -2.542  15.449  13.224  0.00  0.00           D
ATOM    442 D     CV B   1      -1.842  15.449  13.224  0.00  0.00           D
ATOM    443 D     CV B   1      -1.142  15.449  13.224  0.00  0.00           D
ATOM    444 D     CV B   1      -0.442  15.449  13.224  0.00  0.00           D
ATOM    445 D     CV B   1       0.258  15.449  13.224  0.00  0.00           D
ATOM    446 D     CV B   1       0.958  15.449  13.224  0.00  0.00           D
ATOM    447 D     CV B   1       1.658  15.449  13.224  0.00  0.00           D
ATOM    448 D     CV B   1      -3.942  16.149  13.224  0.00  0.00           D
ATOM    449 D     CV B   1      -3.242  16.149  13.224  0.00  0.00           D
ATOM    450 D     CV B   1      -2.542  16.149  13.224  0.00  0.00           D
ATOM    451 D     CV B   1      -1.842  16.149  13.224  0.00  0.00           D
ATOM    452 D     CV B   1      -1.142  16.149  13.224  0.00  0.00           D
ATOM    453 D     CV B   1      -0.442  16.149  13.224  0.00  0.00           D
ATOM    454 D     CV B   1       0.258  16.149  13.224  0.00  0.00           D
ATOM    455 D     CV B   1       0.958  16.149  13.224  0.00  0.00           D
ATOM    456 D     CV B   1       1.658  16.149  13.224  0.00  0.00           D
ATOM    457 D     CV B   1      -3.242  16.849  13.224  0.00  0.00           D
ATOM    458 D     CV B   1      -2.542  16.849  13.224  0.00  0.00           D
ATOM    459 D     CV B   1      -1.842  16.849  13.224  0.00  0.00           D
ATOM    460 D     CV B   1      -1.142  16.849  13.224  0.00  0.00           D
ATOM    461 D     CV B   1      -0.442  16.849  13.224  0.00  0.00           D
ATOM    462 D     CV B   1       0.258  16.849  13.224  0.00  0.00           D
ATOM    463 D     CV B   1       0.958  16.849  13.224  0.00  0.00           D
ATOM    464 D     CV B   1       1.658  16.849  13.224  0.00  0.00           D
ATOM    465 D     CV B   1       2.358  16.849  13.224  0.00  0.00           D
ATOM    466 D     CV B   1      -3.942  17.549  13.224  0.00  0.00           D
ATOM    467 D     CV B   1      -3.242  17.549  13.224  0.00  0.00           D
ATOM    468 D     CV B   1      -2.542  17.549  13.224  0.00  0.00           D
ATOM    469 D     CV B   1      -1.842  17.549  13.224  0.00  0.00           D
ATOM    470 D     CV B   1      -1.142  17.549  13.224  0.00  0.00           D
ATOM    471 D     CV B   1      -0.442  17.549  13.224  0.00  0.00           D
ATOM    472 D     CV B   1       0.258  17.549  13.224  0.00  0.00           D
ATOM    473 D     CV B   1       0.958  17.549  13.224  0.00  0.00           D
ATOM    474 D     CV B   1       1.658  17.549  13.224  0.00  0.00           D
ATOM    475 D     CV B   1       2.358  17.549  13.224  0.00  0.00           D
ATOM    476 D     CV B   1       3.058  17.549  13.224  0.00  0.00           D
ATOM    477 D     CV B   1      -2.542  18.249  13.224  0.00  0.00           D
ATOM    478 D     CV B   1      -1.842  18.249  13.224  0.00  0.00           D
ATOM    479 D     CV B   1      -1.142  18.249  13.224  0.00  0.00           D
ATOM    480 D     CV B   1      -0.442  18.249  13.224  0.00  0.00           D
ATOM    481 D     CV B   1       0.258  18.249  13.224  0.00  0.00           D
ATOM    482 D     CV B   1       0.958  18.249  13.224  0.00  0.00           D
ATOM    483 D     CV B   1       1.658  18.249  13.224  0.00  0.00           D
ATOM    484 D     CV B   1       2.358  18.249  13.224  0.00  0.00           D
ATOM    485 D     CV B   1       3.058  18.249  13.224  0.00  0.00           D
ATOM    486 D     CV B   1      -1.842  18.949  13.224  0.00  0.00           D
ATOM    487 D     CV B   1      -1.142  18.949  13.224  0.00  0.00           D
ATOM    488 D     CV B   1      -0.442  18.949  13.224  0.00  0.00           D
ATOM    489 D     CV B   1       0.258  18.949  13.224  0.00  0.00           D
ATOM    490 D     CV B   1       0.958  18.949  13.224  0.00  0.00           D
ATOM    491 D     CV B   1       1.658  18.949  13.224  0.00  0.00           D
ATOM    492 D     CV B   1       2.358  18.949  13.224  0.00  0.00           D
ATOM    493 D     CV B   1      -2.542  19.649  13.224  0.00  0.00           D
ATOM    494 D     CV B   1      -1.842  19.649  13.224  0.00  0.00           D
ATOM    495 D     CV B   1      -1.142  19.649  13.224  0.00  0.00           D
ATOM    496 D     CV B   1      -0.442  19.649  13.224  0.00  0.00           D
ATOM    497 D     CV B   1       0.258  19.649  13.224  0.00  0.00           D
ATOM    498 D     CV B   1       0.958  19.649  13.224  0.00  0.00           D
ATOM    499 D     CV B   1       1.658  19.649  13.224  0.00  0.00           D
ATOM    500 D     CV B   1      -1.842  20.349  13.224  0.00  0.00           D
ATOM    501 D     CV B   1      -1.142  20.349  13.224  0.00  0.00           D
ATOM    502 D     CV B   1       0.958  20.349  13.224  0.00  0.00           D
ATOM    503 D     CV B   1       1.658  20.349  13.224  0.00  0.00           D
ATOM    504 D     CV B   1       0.258  14.049  13.924  0.00  0.00           D
ATOM    505 D     CV B   1       0.958  14.049  13.924  0.00  0.00           D
ATOM    506 D     CV B   1       0.258  14.749  13.924  0.00  0.00           D
ATOM    507 D     CV B   1       0.958  14.749  13.924  0.00  0.00           D
ATOM    508 D     CV B   1       1.658  14.749  13.924  0.00  0.00           D
ATOM    509 D     CV B   1      -3.242  15.449  13.924  0.00  0.00           D
ATOM    510 D     CV B   1      -2.542  15.449  13.924  0.00  0.00           D
ATOM    511 D     CV B   1      -1.842  15.449  13.924  0.00  0.00           D
ATOM    512 D     CV B   1      -1.142  15.449  13.924  0.00  0.00           D
ATOM    513 D     CV B   1      -0.442  15.449  13.924  0.00  0.00           D
ATOM    514 D     CV B   1       0.258  15.449  13.924  0.00  0.00           D
ATOM    515 D     CV B   1       0.958  15.449  13.924  0.00  0.00           D
ATOM    516 D     CV B   1       1.658  15.449  13.924  0.00  0.00           D
ATOM    517 D     CV B   1       2.358  15.449  13.924  0.00  0.00           D
ATOM    518 D     CV B   1      -3.242  16.149  13.924  0.00  0.00           D
ATOM    519 D     CV B   1      -2.542  16.149  13.924  0.00  0.00           D
ATOM    520 D     CV B   1      -1.842  16.149  13.924  0.00  0.00           D
ATOM    521 D     CV B   1      -1.142  16.149  13.924  0.00  0.00           D
ATOM    522 D     CV B   1      -0.442  16.149  13.924  0.00  0.00           D
ATOM    523 D     CV B   1       0.258  16.149  13.924  0.00  0.00           D
ATOM    524 D     CV B   1       0.958  16.149  13.924  0.00  0.00           D
ATOM    525 D     CV B   1       1.658  16.149  13.924  0.00  0.00           D
ATOM    526 D     CV B   1       2.358  16.149  13.924  0.00  0.00           D
ATOM    527 D     CV B   1      -2.542  16.849  13.924  0.00  0.00           D
ATOM    528 D     CV B   1      -1.842  16.849  13.924  0.00  0.00           D
ATOM    529 D     CV B   1      -1.142  16.849  13.924  0.00  0.00           D
ATOM    530 D     CV B   1      -0.442  16.849  13.924  0.00  0.00           D
ATOM    531 D     CV B   1       0.258  16.849  13.924  0.00  0.00           D
ATOM    532 D     CV B   1       0.958  16.849  13.924  0.00  0.00           D
ATOM    533 D     CV B   1       1.658  16.849  13.924  0.00  0.00           D
ATOM    534 D     CV B   1       2.358  16.849  13.924  0.00  0.00           D
ATOM    535 D     CV B   1      -1.842  17.549  13.924  0.00  0.00           D
ATOM    536 D     CV B   1      -1.142  17.549  13.924  0.00  0.00           D
ATOM    537 D     CV B   1      -0.442  17.549  13.924  0.00  0.00           D
ATOM    538 D     CV B   1       0.258  17.549  13.924  0.00  0.00           D
ATOM    539 D     CV B   1       0.958  17.549  13.924  0.00  0.00           D
ATOM    540 D     CV B   1       1.658  17.549  13.924  0.00  0.00           D
ATOM    541 D     CV B   1       2.358  17.549  13.924  0.00  0.00           D
ATOM    542 D     CV B   1       3.058  17.549  13.924  0.00  0.00           D
ATOM    543 D     CV B   1      -1.142  18.249  13.924  0.00  0.00           D
ATOM    544 D     CV B   1      -0.442  18.249  13.924  0.00  0.00           D
ATOM    545 D     CV B   1       0.258  18.249  13.924  0.00  0.00           D
ATOM    546 D     CV B   1       0.958  18.249  13.924  0.00  0.00           D
ATOM    547 D     CV B   1       1.658  18.249  13.924  0.00  0.00           D
ATOM    548 D     CV B   1       2.358  18.249  13.924  0.00  0.00           D
ATOM    549 D     CV B   1       3.058  18.249  13.924  0.00  0.00           D
ATOM    550 D     CV B   1      -1.842  18.949  13.924  0.00  0.00           D
ATOM    551 D     CV B   1      -1.142  18.949  13.924  0.00  0.00           D
ATOM    552 D     CV B   1      -0.442  18.949  13.924  0.00  0.00           D
ATOM    553 D     CV B   1       0.258  18.949  13.924  0.00  0.00           D
ATOM    554 D     CV B   1       0.958  18.949  13.924  0.00  0.00           D
ATOM    555 D     CV B   1       1.658  18.949  13.924  0.00  0.00           D
ATOM    556 D     CV B   1       2.358  18.949  13.924  0.00  0.00           D
ATOM    557 D     CV B   1      -1.842  19.649  13.924  0.00  0.00           D
ATOM    558 D     CV B   1      -1.142  19.649  13.924  0.00  0.00           D
ATOM    559 D     CV B   1      -0.442  19.649  13.924  0.00  0.00           D
ATOM    560 D     CV B   1       0.258  19.649  13.924  0.00  0.00           D
ATOM    561 D     CV B   1      -1.842  20.349  13.924  0.00  0.00           D
ATOM    562 D     CV B   1      -1.142  20.349  13.924  0.00  0.00           D
ATOM    563 D     CV B   1      -0.442  20.349  13.924  0.00  0.00           D
ATOM    564 D     CV B   1       0.258  13.349  14.624  0.00  0.00           D
ATOM    565 D     CV B   1       0.258  14.049  14.624  0.00  0.00           D
ATOM    566 D     CV B   1       0.958  14.049  14.624  0.00  0.00           D
ATOM    567 D     CV B   1       1.658  14.049  14.624  0.00  0.00           D
ATOM    568 D     CV B   1      -0.442  14.749  14.624  0.00  0.00           D
ATOM    569 D     CV B   1       0.258  14.749  14.624  0.00  0.00           D
ATOM    570 D     CV B   1       0.958  14.749  14.624  0.00  0.00           D
ATOM    571 D     CV B   1       1.658  14.749  14.624  0.00  0.00           D
ATOM    572 D     CV B   1       2.358  14.749  14.624  0.00  0.00           D
ATOM    573 D     CV B   1      -2.542  15.449  14.624  0.00  0.00           D
ATOM    574 D     CV B   1      -1.842  15.449  14.624  0.00  0.00           D
ATOM    575 D     CV B   1      -1.142  15.449  14.624  0.00  0.00           D
ATOM    576 D     CV B   1      -0.442  15.449  14.624  0.00  0.00           D
ATOM    577 D     CV B   1       0.258  15.449  14.624  0.00  0.00           D
ATOM    578 D     CV B   1       0.958  15.449  14.624  0.00  0.00           D
ATOM    579 D     CV B   1       1.658  15.449  14.624  0.00  0.00           D
ATOM    580 D     CV B   1       2.358  15.449  14.624  0.00  0.00           D
ATOM    581 D     CV B   1      -2.542  16.149  14.624  0.00  0.00           D
ATOM    582 D     CV B   1      -1.842  16.149  14.624  0.00  0.00           D
ATOM    583 D     CV B   1      -1.142  16.149  14.624  0.00  0.00           D
ATOM    584 D     CV B   1      -0.442  16.149  14.624  0.00  0.00           D
ATOM    585 D     CV B   1       0.258  16.149  14.624  0.00  0.00           D
ATOM    586 D     CV B   1       0.958  16.149  14.624  0.00  0.00           D
ATOM    587 D     CV B   1       1.658  16.149  14.624  0.00  0.00           D
ATOM    588 D     CV B   1       2.358  16.149  14.624  0.00  0.00           D
ATOM    589 D     CV B   1      -1.842  16.849  14.624  0.00  0.00           D
ATOM    590 D     CV B   1      -1.142  16.849  14.624  0.00  0.00           D
ATOM    591 D     CV B   1      -0.442  16.849  14.624  0.00  0.00           D
ATOM    592 D     CV B   1       0.258  16.849  14.624  0.00  0.00           D
ATOM    593 D     CV B   1       0.958  16.849  14.624  0.00  0.00           D
ATOM    594 D     CV B   1       1.658  16.849  14.624  0.00  0.00           D
ATOM    595 D     CV B   1       2.358  16.849  14.624  0.00  0.00           D
ATOM    596 D     CV B   1       3.058  16.849  14.624  0.00  0.00           D
ATOM    597 D     CV B   1      -1.842  17.549  14.624  0.00  0.00           D
ATOM    598 D     CV B   1      -1.142  17.549  14.624  0.00  0.00           D
ATOM    599 D     CV B   1      -0.442  17.549  14.624  0.00  0.00           D
ATOM    600 D     CV B   1       0.258  17.549  14.624  0.00  0.00           D
ATOM    601 D     CV B   1       0.958  17.549  14.624  0.00  0.00           D
ATOM    602 D     CV B   1       1.658  17.549  14.624  0.00  0.00           D
ATOM    603 D     CV B   1       2.358  17.549  14.624  0.00  0.00           D
ATOM    604 D     CV B   1       3.058  17.549  14.624  0.00  0.00           D
ATOM    605 D     CV B   1      -1.842  18.249  14.624  0.00  0.00           D
ATOM    606 D     CV B   1      -1.142  18.249  14.624  0.00  0.00           D
ATOM    607 D     CV B   1      -0.442  18.249  14.624  0.00  0.00           D
ATOM    608 D     CV B   1       0.258  18.249  14.624  0.00  0.00           D
ATOM    609 D     CV B   1       0.958  18.249  14.624  0.00  0.00           D
ATOM    610 D     CV B   1       1.658  18.249  14.624  0.00  0.00           D
ATOM    611 D     CV B   1       2.358  18.249  14.624  0.00  0.00           D
ATOM    612 D     CV B   1       3.058  18.249  14.624  0.00  0.00           D
ATOM    613 D     CV B   1      -1.142  18.949  14.624  0.00  0.00           D
ATOM    614 D     CV B   1      -0.442  18.949  14.624  0.00  0.00           D
ATOM    615 D     CV B   1       0.258  18.949  14.624  0.00  0.00           D
ATOM    616 D     CV B   1       0.958  18.949  14.624  0.00  0.00           D
ATOM    617 D     CV B   1       1.658  18.949  14.624  0.00  0.00           D
ATOM    618 D     CV B   1       2.358  18.949  14.624  0.00  0.00           D
ATOM    619 D     CV B   1       3.058  18.949  14.624  0.00  0.00           D
ATOM    620 D     CV B   1      -1.142  19.649  14.624  0.00  0.00           D
ATOM    621 D     CV B   1      -0.442  19.649  14.624  0.00  0.00           D
ATOM    622 D     CV B   1      -1.142  20.349  14.624  0.00  0.00           D
ATOM    623 D     CV B   1      -0.442  20.349  14.624  0.00  0.00           D
ATOM    624 D     CV B   1      -1.142  21.049  14.624  0.00  0.00           D
ATOM    625 D     CV B   1      -0.442  21.049  14.624  0.00  0.00           D
ATOM    626 D     CV B   1       0.258  14.049  15.324  0.00  0.00           D
ATOM    627 D     CV B   1       0.258  14.749  15.324  0.00  0.00           D
ATOM    628 D     CV B   1       0.958  14.749  15.324  0.00  0.00           D
ATOM    629 D     CV B   1      -0.442  15.449  15.324  0.00  0.00           D
ATOM    630 D     CV B   1       0.258  15.449  15.324  0.00  0.00           D
ATOM    631 D     CV B   1       0.958  15.449  15.324  0.00  0.00           D
ATOM    632 D     CV B   1      -2.542  16.149  15.324  0.00  0.00           D
ATOM    633 D     CV B   1      -1.842  16.149  15.324  0.00  0.00           D
ATOM    634 D     CV B   1       0.958  16.149  15.324  0.00  0.00           D
ATOM    635 D     CV B   1       1.658  16.149  15.324  0.00  0.00           D
ATOM    636 D     CV B   1       2.358  16.149  15.324  0.00  0.00           D
ATOM    637 D     CV B   1       0.958  16.849  15.324  0.00  0.00           D
ATOM    638 D     CV B   1       1.658  16.849  15.324  0.00  0.00           D
ATOM    639 D     CV B   1       2.358  16.849  15.324  0.00  0.00           D
ATOM    640 D     CV B   1       3.058  16.849  15.324  0.00  0.00           D
ATOM    641 D     CV B   1       0.958  17.549  15.324  0.00  0.00           D
ATOM    642 D     CV B   1       1.658  17.549  15.324  0.00  0.00           D
ATOM    643 D     CV B   1       2.358  17.549  15.324  0.00  0.00           D
ATOM    644 D     CV B   1       3.058  17.549  15.324  0.00  0.00           D
ATOM    645 D     CV B   1       3.758  17.549  15.324  0.00  0.00           D
ATOM    646 D     CV B   1       0.258  18.249  15.324  0.00  0.00           D
ATOM    647 D     CV B   1       0.958  18.249  15.324  0.00  0.00           D
ATOM    648 D     CV B   1       1.658  18.249  15.324  0.00  0.00           D
ATOM    649 D     CV B   1       2.358  18.249  15.324  0.00  0.00           D
ATOM    650 D     CV B   1       3.058  18.249  15.324  0.00  0.00           D
ATOM    651 D     CV B   1       3.758  18.249  15.324  0.00  0.00           D
ATOM    652 D     CV B   1      -1.142  18.949  15.324  0.00  0.00           D
ATOM    653 D     CV B   1      -0.442  18.949  15.324  0.00  0.00           D
ATOM    654 D     CV B   1       0.258  18.949  15.324  0.00  0.00           D
ATOM    655 D     CV B   1       0.958  18.949  15.324  0.00  0.00           D
ATOM    656 D     CV B   1       1.658  18.949  15.324  0.00  0.00           D
ATOM    657 D     CV B   1       2.358  18.949  15.324  0.00  0.00           D
ATOM    658 D     CV B   1       3.058  18.949  15.324  0.00  0.00           D
ATOM    659 D     CV B   1       3.758  18.949  15.324  0.00  0.00           D
ATOM    660 D     CV B   1      -1.142  19.649  15.324  0.00  0.00           D
ATOM    661 D     CV B   1      -0.442  19.649  15.324  0.00  0.00           D
ATOM    662 D     CV B   1       3.058  19.649  15.324  0.00  0.00           D
ATOM    663 D     CV B   1      -1.142  20.349  15.324  0.00  0.00           D
ATOM    664 D     CV B   1      -0.442  20.349  15.324  0.00  0.00           D
ATOM    665 D     CV B   1       0.958  15.449  16.024  0.00  0.00           D
ATOM    666 D     CV B   1       0.958  16.149  16.024  0.00  0.00           D
ATOM    667 D     CV B   1       1.658  16.849  16.024  0.00  0.00           D
ATOM    668 D     CV B   1       1.658  17.549  16.024  0.00  0.00           D
ATOM    669 D     CV B   1       1.658  18.249  16.024  0.00  0.00           D
ATOM    670 D     CV B   1       2.358  18.249  16.024  0.00  0.00           D
ATOM    671 D     CV B   1       2.358  18.949  16.024  0.00  0.00           D
ATOM    672 D     CV B   1      -1.142  19.649  16.024  0.00  0.00           D
