# Supplementary material for: CageCavityCalc (C3): A Computational Tool for Calculating and Visualizing Cavities in Molecular Cages
Source: J Chem Inf Model. 2024 Jul 9;64(14):5604–16. doi: 10.1021/acs.jcim.4c00355 (PMC11267575; doi:10.1021/acs.jcim.4c00355)
Supplement: Supplementary file 2 — ci4c00355_si_002.zip [file ci4c00355_si_002.zip › CageCavityCalc-v.1.0.5/CageCavityCalc/examples/13_cages_review/Figure_113_ChemEurJ_2014_20_16707_cage1.mol2]

#
#	File Created by: Spartan'20 Export
#

@<TRIPOS>MOLECULE
M0001
296 340
SMALL
NO_CHARGES


@<TRIPOS>ATOM
    1   C1         1.388251473    -2.554282556     8.532207167     C.2   1  noname
    2   C2         2.867370276    -3.013291869     8.566953208     C.3   1  noname
    3   C3         2.972285889    -4.158194134     7.529830299     C.2   1  noname
    4   C4         0.959058512    -2.181053660     7.223744293     C.2   1  noname
    5   C5         2.530145042    -3.766052355     6.231129708     C.2   1  noname
    6   C6         2.057959859    -2.306095706     6.158942446     C.3   1  noname
    7   C7         3.683907929    -1.841145477     7.973538116     C.2   1  noname
    8   C8         3.235027627    -1.462130363     6.673796705     C.2   1  noname
    9   C9         3.426545624    -5.450024416     7.742499508     C.2   1  noname
   10   C10        3.431941573    -6.351281299     6.661162320     C.2   1  noname
   11   C11        2.989379745    -5.973316141     5.376779207     C.2   1  noname
   12   C12        2.538183564    -4.663095637     5.174960921     C.2   1  noname
   13   C13        3.848108422    -0.427683247     5.984983628     C.2   1  noname
   14   C14        4.927404751     0.253089714     6.563551019     C.2   1  noname
   15   C15        5.374944427    -0.137571900     7.841455610     C.2   1  noname
   16   C16        4.755383073    -1.180578408     8.554883274     C.2   1  noname
   17   C17       -0.341036469    -1.761334683     6.992366014     C.2   1  noname
   18   C18       -1.249642959    -1.692377089     8.055139020     C.2   1  noname
   19   C19       -0.813535115    -2.040759882     9.349685326     C.2   1  noname
   20   C20        0.501819209    -2.478801701     9.595358994     C.2   1  noname
   21   N21        5.472830286     1.270250776     5.766957395     N.2   1  noname
   22   N22        2.947132626    -6.788570815     4.235447518     N.2   1  noname
   23   N23       -2.530834959    -1.242463304     7.703457756     N.2   1  noname
   24   C24        6.717578529     4.320072815     3.119504450     C.2   1  noname
   25   C25        6.180070493     4.643343540     1.712433057     C.3   1  noname
   26   C26        5.785136180     6.135089693     1.755333757     C.2   1  noname
   27   C27        7.787895445     5.177611732     3.529647057     C.2   1  noname
   28   C28        6.859331542     6.996524542     2.148926436     C.2   1  noname
   29   C29        8.160962639     6.222796581     2.452454153     C.3   1  noname
   30   C30        7.402791525     4.563582430     0.775888763     C.2   1  noname
   31   C31        8.478440638     5.421713589     1.169974639     C.2   1  noname
   32   C32        4.537803484     6.657104644     1.462557107     C.2   1  noname
   33   C33        4.346879461     8.046311338     1.540083627     C.2   1  noname
   34   C34        5.409449105     8.894547572     1.912586827     C.2   1  noname
   35   C35        6.672433577     8.370961157     2.224303351     C.2   1  noname
   36   C36        9.646006981     5.479304707     0.418932780     C.2   1  noname
   37   C37        9.748032145     4.678379657    -0.728761096     C.2   1  noname
   38   C38        8.693615522     3.824340233    -1.110754646     C.2   1  noname
   39   C39        7.514820368     3.766548932    -0.349304926     C.2   1  noname
   40   C40        8.367790554     5.027659527     4.783168673     C.2   1  noname
   41   C41        7.884812225     4.019390036     5.632009123     C.2   1  noname
   42   C42        6.838457488     3.167563236     5.222777216     C.2   1  noname
   43   C43        6.253760679     3.320315417     3.955751886     C.2   1  noname
   44   O44        3.547641820     5.788638331     1.106405356     O.3   1  noname
   45   O45        5.237980457     2.529666175     3.503057769     O.3   1  noname
   46   O46        6.460802281     2.960555133    -0.667703187     O.3   1  noname
   47   C47        8.852550922     3.000669427    -2.338008665     C.2   1  noname
   48   C48        3.030446889     8.657832715     1.224168153     C.2   1  noname
   49   C49        6.363639291     2.117980798     6.162391086     C.2   1  noname
   50   C50       -4.199632424     8.297519047     0.435429062     C.2   1  noname
   51   C51       -3.372527728     9.221705165    -0.490537757     C.3   1  noname
   52   C52       -1.900884045     9.057245938    -0.039528336     C.2   1  noname
   53   C53       -3.742474880     6.946353684     0.413631818     C.2   1  noname
   54   C54       -1.464553011     7.699161810    -0.071618578     C.2   1  noname
   55   C55       -2.552187496     6.715752376    -0.529328308     C.3   1  noname
   56   C56       -3.448437628     8.579680892    -1.897025684     C.2   1  noname
   57   C57       -3.010153203     7.221839266    -1.905718211     C.2   1  noname
   58   C58       -1.026782867    10.053640986     0.365721162     C.2   1  noname
   59   C59        0.284853508     9.695247483     0.728802247     C.2   1  noname
   60   C60        0.728534852     8.357995340     0.680479067     C.2   1  noname
   61   C61       -0.168419419     7.359629515     0.281073502     C.2   1  noname
   62   C62       -3.010593930     6.481700111    -3.076946474     C.2   1  noname
   63   C63       -3.438854626     7.071072342    -4.272927328     C.2   1  noname
   64   C64       -3.852725091     8.418562685    -4.260500800     C.2   1  noname
   65   C65       -3.865499759     9.178029397    -3.075710023     C.2   1  noname
   66   C66       -4.356971238     5.974894660     1.187201755     C.2   1  noname
   67   C67       -5.446709230     6.316517348     1.997476035     C.2   1  noname
   68   C68       -5.907062930     7.648712747     1.998007795     C.2   1  noname
   69   C69       -5.284817213     8.646471645     1.224565568     C.2   1  noname
   70   N70       -3.386769971     6.228162325    -5.392601124     N.2   1  noname
   71   N71        2.009172289     7.894942413     1.016383801     N.2   1  noname
   72   N72       -5.996358517     5.249382662     2.722469965     N.2   1  noname
   73   C73        7.766017324    -0.414008169    -5.987901453     C.2   1  noname
   74   C74        7.453767231    -1.419394718    -7.122434038     C.3   1  noname
   75   C75        7.063191717    -2.737395743    -6.412318821     C.2   1  noname
   76   C76        6.679822565    -0.259804339    -5.076763960     C.2   1  noname
   77   C77        5.981014977    -2.569006523    -5.497345255     C.2   1  noname
   78   C78        5.459009082    -1.124697939    -5.422993292     C.3   1  noname
   79   C79        6.153039648    -0.912075775    -7.792572429     C.2   1  noname
   80   C80        5.082056695    -0.751166741    -6.863784478     C.2   1  noname
   81   C81        7.636274431    -3.987499053    -6.583188094     C.2   1  noname
   82   C82        7.124601959    -5.071212814    -5.846151056     C.2   1  noname
   83   C83        6.048092986    -4.916168875    -4.949120148     C.2   1  noname
   84   C84        5.484061104    -3.645053701    -4.779509294     C.2   1  noname
   85   C85        3.834813811    -0.316153904    -7.282416666     C.2   1  noname
   86   C86        3.613590279    -0.035996834    -8.636244431     C.2   1  noname
   87   C87        4.671627504    -0.212179001    -9.551225912     C.2   1  noname
   88   C88        5.945434037    -0.644770272    -9.136666431     C.2   1  noname
   89   C89        6.778294640     0.595304696    -3.991298003     C.2   1  noname
   90   C90        7.959820414     1.315697888    -3.775746641     C.2   1  noname
   91   C91        9.034284561     1.149155866    -4.672124293     C.2   1  noname
   92   C92        8.943350628     0.289464603    -5.783325870     C.2   1  noname
   93   N93        2.308985166     0.377950874    -8.943673111     N.2   1  noname
   94   N94        5.460858960    -5.926264749    -4.172727447     N.2   1  noname
   95   N95        7.943852667     2.132908254    -2.637080579     N.2   1  noname
   96   C96       -3.272281073     3.322909688    -8.464415454     C.2   1  noname
   97   C97       -2.786798891     1.860562531    -8.390077086     C.3   1  noname
   98   C98       -3.956778376     1.011970485    -8.930119205     C.2   1  noname
   99   C99       -3.703129647     3.712534367    -9.773358015     C.2   1  noname
  100   C100      -4.370958421     1.388548348   -10.247884356     C.2   1  noname
  101   C101      -3.559310328     2.576258866   -10.810448258     C.3   1  noname
  102   C102      -1.666308940     1.744164078    -9.444224250     C.2   1  noname
  103   C103      -2.078250579     2.141184787   -10.756712399     C.2   1  noname
  104   C104      -4.595793441    -0.015952458    -8.259736570     C.2   1  noname
  105   C105      -5.641229570    -0.700307316    -8.901139525     C.2   1  noname
  106   C106      -6.036072315    -0.340639278   -10.205579456     C.2   1  noname
  107   C107      -5.404782967     0.712423657   -10.883675574     C.2   1  noname
  108   C108      -1.179962431     2.118058980   -11.816173382     C.2   1  noname
  109   C109       0.135020564     1.695617253   -11.572781470     C.2   1  noname
  110   C110       0.538350672     1.292170664   -10.283672740     C.2   1  noname
  111   C111      -0.371068709     1.314829045    -9.213791829     C.2   1  noname
  112   C112      -4.191958949     4.992180292   -10.003921933     C.2   1  noname
  113   C113      -4.250401878     5.892289611    -8.929805359     C.2   1  noname
  114   C114      -3.812333049     5.514096553    -7.644275243     C.2   1  noname
  115   C115      -3.317219708     4.220649902    -7.412887345     C.2   1  noname
  116   O116      -4.172286049    -0.317719653    -6.998275502     O.3   1  noname
  117   O117      -2.879119929     3.798257553    -6.191749152     O.3   1  noname
  118   O118      -0.037686810     0.936901782    -7.945847803     O.3   1  noname
  119   C119       1.945529237     0.858141555   -10.086332885     C.2   1  noname
  120   C120      -6.344034217    -1.825661825    -8.232371092     C.2   1  noname
  121   C121      -3.901083829     6.508228707    -6.543836514     C.2   1  noname
  122   C122      -6.301529630    -0.040069274     6.207225528     C.2   1  noname
  123   C123      -6.681180460     0.377506147     4.771910355     C.3   1  noname
  124   C124      -7.911513877    -0.476715987     4.403047509     C.2   1  noname
  125   C125      -7.383203110     0.078075141     7.137793677     C.2   1  noname
  126   C126      -9.000099874    -0.332808226     5.321645381     C.2   1  noname
  127   C127      -8.672347497     0.627413764     6.486405165     C.3   1  noname
  128   C128      -7.203877852     1.823974362     4.888021255     C.2   1  noname
  129   C129      -8.274624900     1.967605362     5.827760907     C.2   1  noname
  130   C130      -8.020746114    -1.317707486     3.310272984     C.2   1  noname
  131   C131      -9.225112617    -2.009354669     3.101839475     C.2   1  noname
  132   C132     -10.304694483    -1.849363753     3.993718300     C.2   1  noname
  133   C133     -10.193673662    -1.013106748     5.114382891     C.2   1  noname
  134   C134      -8.842024341     3.213159628     6.065889632     C.2   1  noname
  135   C135      -8.348864227     4.321978831     5.361981125     C.2   1  noname
  136   C136      -7.308717176     4.177370267     4.421574424     C.2   1  noname
  137   C137      -6.735049208     2.918086693     4.183139025     C.2   1  noname
  138   C138      -7.211022100    -0.280825811     8.468824194     C.2   1  noname
  139   C139      -5.954368185    -0.747977809     8.881932349     C.2   1  noname
  140   C140      -4.881738905    -0.839276088     7.971894852     C.2   1  noname
  141   C141      -5.058831358    -0.482175953     6.625484182     C.2   1  noname
  142   O142      -6.944030567    -1.430060233     2.479738238     O.3   1  noname
  143   O143      -4.058506219    -0.550618403     5.700064993     O.3   1  noname
  144   O144      -5.726803050     2.717051720     3.286079024     O.3   1  noname
  145   C145      -6.828057433     5.384812515     3.701582774     C.2   1  noname
  146   C146      -9.394946198    -2.913791407     1.935767037     C.2   1  noname
  147   C147      -3.568066624    -1.323707126     8.469076009     C.2   1  noname
  148   C148      -7.632171201    -5.224934751    -4.644075690     C.2   1  noname
  149   C149      -7.994068487    -6.316434128    -3.606148653     C.3   1  noname
  150   C150      -6.685874700    -7.106599832    -3.359437180     C.2   1  noname
  151   C151      -6.541422580    -4.407278220    -4.223539143     C.2   1  noname
  152   C152      -5.610816200    -6.268407289    -2.938529239     C.2   1  noname
  153   C153      -5.989142241    -4.783248293    -2.841988502     C.3   1  noname
  154   C154      -8.276500436    -5.559838074    -2.284725071     C.2   1  noname
  155   C155      -7.190127070    -4.724524964    -1.887663670     C.2   1  noname
  156   C156      -6.480840189    -8.469801327    -3.507823525     C.2   1  noname
  157   C157      -5.205956315    -8.996268605    -3.226442357     C.2   1  noname
  158   C158      -4.146657354    -8.175596344    -2.789696061     C.2   1  noname
  159   C159      -4.363285251    -6.799110663    -2.656604249     C.2   1  noname
  160   C160      -7.264465439    -3.958029162    -0.736415272     C.2   1  noname
  161   C161      -8.414834852    -4.008669939     0.059341424     C.2   1  noname
  162   C162      -9.473686867    -4.857053576    -0.322393862     C.2   1  noname
  163   C163      -9.414836886    -5.631077972    -1.496717943     C.2   1  noname
  164   C164      -6.066241617    -3.383469589    -5.026684543     C.2   1  noname
  165   C165      -6.664072118    -3.138623726    -6.268350140     C.2   1  noname
  166   C166      -7.754694887    -3.936224825    -6.670140803     C.2   1  noname
  167   C167      -8.240926304    -4.985071516    -5.866226318     C.2   1  noname
  168   N168      -8.370347374    -3.200054617     1.203577798     N.2   1  noname
  169   N169      -2.844718432    -8.592559327    -2.480998034     N.2   1  noname
  170   N170      -6.099235269    -2.076770629    -6.989394125     N.2   1  noname
  171   C171       2.694485289    -8.935168871     0.592875002     C.2   1  noname
  172   C172       2.205104671    -8.444574811    -0.786423435     C.3   1  noname
  173   C173       3.378496756    -8.701611073    -1.752933131     C.2   1  noname
  174   C174       3.131158245   -10.299092975     0.587356103     C.2   1  noname
  175   C175       3.809585201   -10.067085930    -1.771445163     C.2   1  noname
  176   C176       3.002890688   -10.960667623    -0.802077974     C.3   1  noname
  177   C177       1.097872541    -9.432096135    -1.211877141     C.2   1  noname
  178   C178       1.522726432   -10.799056130    -1.209320165     C.2   1  noname
  179   C179       4.002916941    -7.754909125    -2.545335128     C.2   1  noname
  180   C180       5.059108929    -8.156421058    -3.378436212     C.2   1  noname
  181   C181       5.473934819    -9.503683721    -3.406976935     C.2   1  noname
  182   C182       4.851402875   -10.466413900    -2.598781438     C.2   1  noname
  183   C183       0.637869709   -11.815740506    -1.546873721     C.2   1  noname
  184   C184      -0.676243001   -11.473894460    -1.897333601     C.2   1  noname
  185   C185      -1.089701759   -10.126875416    -1.921369749     C.2   1  noname
  186   C186      -0.194032105    -9.100251211    -1.578329272     C.2   1  noname
  187   C187       3.611261124   -10.892698019     1.747641216     C.2   1  noname
  188   C188       3.660843086   -10.127720428     2.921502712     C.2   1  noname
  189   C189       3.232802191    -8.784395424     2.928868833     C.2   1  noname
  190   C190       2.744657993    -8.186213639     1.755668085     C.2   1  noname
  191   O191       3.556527024    -6.467473312    -2.476364376     O.3   1  noname
  192   O192       2.315624579    -6.892121382     1.703479983     O.3   1  noname
  193   O193      -0.537578349    -7.779750962    -1.584147250     O.3   1  noname
  194   C194      -2.493491681    -9.821777280    -2.299880348     C.2   1  noname
  195   C195       5.764443811    -7.179435160    -4.247612429     C.2   1  noname
  196   C196       3.319343786    -8.024705396     4.202940063     C.2   1  noname
  197   H197       3.201056178    -3.307242394     9.565948930       H   1  noname
  198   H198       1.724484574    -2.011152306     5.159802511       H   1  noname
  199   H199       3.789622648    -7.357894446     6.847962651       H   1  noname
  200   H200       2.193341796    -4.354368906     4.191819361       H   1  noname
  201   H201       3.497963311    -0.145862767     4.995629984       H   1  noname
  202   H202       6.221654041     0.358112655     8.303922301       H   1  noname
  203   H203      -0.657185423    -1.484990672     5.990162995       H   1  noname
  204   H204      -1.489862390    -1.969664699    10.194902774       H   1  noname
  205   H205       5.359238143     3.992026756     1.403503118       H   1  noname
  206   H206       8.982900439     6.875022448     2.761013413       H   1  noname
  207   H207       5.257497098     9.969576266     1.969466145       H   1  noname
  208   H208       7.483360032     9.030312712     2.517488330       H   1  noname
  209   H209      10.464462198     6.131397704     0.707647123       H   1  noname
  210   H210      10.658614689     4.722244083    -1.321138379       H   1  noname
  211   H211       9.175948451     5.676420739     5.106241179       H   1  noname
  212   H212       8.333534563     3.900811553     6.615190450       H   1  noname
  213   H213       2.725622236     6.315543074     0.991555341       H   1  noname
  214   H214       5.061343097     1.856677664     4.197594301       H   1  noname
  215   H215       6.724692534     2.434784187    -1.455346401       H   1  noname
  216   H216       9.751015860     3.180379591    -2.950507189       H   1  noname
  217   H217       2.990902521     9.758126075     1.172487723       H   1  noname
  218   H218       6.798240691     2.119653505     7.175223566       H   1  noname
  219   H219      -3.712742541    10.260773712    -0.474082004       H   1  noname
  220   H220      -2.212307438     5.676144366    -0.545149118       H   1  noname
  221   H221       0.952155908    10.485331288     1.055950629       H   1  noname
  222   H222       0.154540408     6.322634387     0.248016777       H   1  noname
  223   H223      -2.676394698     5.447748347    -3.071683930       H   1  noname
  224   H224      -4.166549603     8.906646261    -5.176924354       H   1  noname
  225   H225      -3.999525732     4.949008928     1.164205046       H   1  noname
  226   H226      -6.767552010     7.932390926     2.594689363       H   1  noname
  227   H227       8.280336421    -1.539233084    -7.828191960       H   1  noname
  228   H228       4.632631016    -1.002837942    -4.716730337       H   1  noname
  229   H229       7.589139930    -6.040758848    -5.988628152       H   1  noname
  230   H230       4.657416659    -3.507154576    -4.087817846       H   1  noname
  231   H231       3.026001065    -0.200626234    -6.565979026       H   1  noname
  232   H232       4.520907486    -0.026895787   -10.609309730       H   1  noname
  233   H233       5.944627298     0.703941379    -3.302776339       H   1  noname
  234   H234       9.967959208     1.678990339    -4.516650066       H   1  noname
  235   H235      -2.466800067     1.563352332    -7.388711311       H   1  noname
  236   H236      -3.879080171     2.872830612   -11.813447727       H   1  noname
  237   H237      -6.844547685    -0.874185414   -10.699212836       H   1  noname
  238   H238      -5.721625355     0.989253842   -11.884328560       H   1  noname
  239   H239      -1.483033817     2.422831587   -12.812952244       H   1  noname
  240   H240       0.842944900     1.679295812   -12.397771724       H   1  noname
  241   H241      -4.525840229     5.293513335   -10.991854860       H   1  noname
  242   H242      -4.635476130     6.893980257    -9.103922213       H   1  noname
  243   H243      -4.766086043    -1.020756521    -6.652376834       H   1  noname
  244   H244      -2.932376569     4.567146176    -5.581433872       H   1  noname
  245   H245       0.893485037     0.622400316    -7.970781076       H   1  noname
  246   H246       2.629410030     0.978648081   -10.942260544       H   1  noname
  247   H247      -7.045479366    -2.413470473    -8.846769030       H   1  noname
  248   H248      -4.422776009     7.453403764    -6.765739344       H   1  noname
  249   H249      -5.857422067     0.273373541     4.061955761       H   1  noname
  250   H250      -9.497044688     0.730973783     7.197279447       H   1  noname
  251   H251     -11.237091201    -2.382542125     3.825415050       H   1  noname
  252   H252     -11.026916973    -0.902145166     5.801209367       H   1  noname
  253   H253      -9.649903932     3.331806063     6.781150931       H   1  noname
  254   H254      -8.788226348     5.299310045     5.545745567       H   1  noname
  255   H255      -8.028006757    -0.201857565     9.179197677       H   1  noname
  256   H256      -5.814023229    -1.029044010     9.922743974       H   1  noname
  257   H257      -7.166897882    -2.109504764     1.805099450       H   1  noname
  258   H258      -3.237273350    -0.804047705     6.177389147       H   1  noname
  259   H259      -5.566572935     3.573982243     2.831667173       H   1  noname
  260   H260      -7.203566425     6.360027507     4.052632170       H   1  noname
  261   H261     -10.410258942    -3.296704492     1.741405012       H   1  noname
  262   H262      -3.542959931    -1.744916754     9.487460847       H   1  noname
  263   H263      -8.826139481    -6.950903620    -3.923569279       H   1  noname
  264   H264      -5.156806053    -4.148395530    -2.524539568       H   1  noname
  265   H265      -5.055128832   -10.061897144    -3.362995180       H   1  noname
  266   H266      -3.552800716    -6.151511380    -2.333467094       H   1  noname
  267   H267      -6.432573497    -3.321516883    -0.447343310       H   1  noname
  268   H268     -10.362285035    -4.937942198     0.294646291       H   1  noname
  269   H269      -5.232160700    -2.770357858    -4.696229067       H   1  noname
  270   H270      -8.251761286    -3.751105402    -7.616414773       H   1  noname
  271   H271       1.872190605    -7.404083650    -0.778521885       H   1  noname
  272   H272       3.335114479   -12.002664318    -0.809553723       H   1  noname
  273   H273       6.290620905    -9.811009562    -4.055521672       H   1  noname
  274   H274       5.182007045   -11.500038847    -2.622319791       H   1  noname
  275   H275       0.951646615   -12.854893769    -1.539610279       H   1  noname
  276   H276      -1.373734884   -12.265488815    -2.159609860       H   1  noname
  277   H277       3.945128152   -11.925524577     1.750533178       H   1  noname
  278   H278       4.038890194   -10.586773497     3.831656708       H   1  noname
  279   H279       4.128843065    -5.928542057    -3.066797675       H   1  noname
  280   H280       2.428260143    -6.510953272     2.602751098       H   1  noname
  281   H281      -1.456327645    -7.720256676    -1.928899083       H   1  noname
  282   H282      -3.184937455   -10.675089064    -2.395698345       H   1  noname
  283   H283       6.528656571    -7.582939945    -4.931362117       H   1  noname
  284   H284       3.709634538    -8.567363429     5.078986260       H   1  noname
  285   H285       3.771506358    -5.768253347     8.720824243       H   1  noname
  286   H286       5.119495649    -1.461477163     9.537726516       H   1  noname
  287   H287       0.809627075    -2.746537696    10.600821549       H   1  noname
  288   H288       8.462866020    -4.135307347    -7.270330338       H   1  noname
  289   H289       9.786047657     0.177692418    -6.457774040       H   1  noname
  290   H290       6.741244579    -0.775151399    -9.862631526       H   1  noname
  291   H291      -4.190378377    10.213145327    -3.093534549       H   1  noname
  292   H292      -5.657389137     9.665372680     1.244932747       H   1  noname
  293   H293      -1.341078595    11.091359248     0.406765921       H   1  noname
  294   H294     -10.244988411    -6.274448437    -1.769173975       H   1  noname
  295   H295      -9.078918627    -5.587169089    -6.201811704       H   1  noname
  296   H296      -7.281429296    -9.123523577    -3.838174105       H   1  noname


@<TRIPOS>BOND
    1      1      2    1
    2      1      4    2
    3      2      3    1
    4      2      7    1
    5      2    197    1
    6      3      5    2
    7      3      9    1
    8      4      6    1
    9      4     17    1
   10      6      5    1
   11      6      8    1
   12      6    198    1
   13      8      7    2
   14      8     13    1
   15      9     10    2
   16     10     11    1
   17     10    199    1
   18     11     12    2
   19     11     22    1
   20     12      5    1
   21     12    200    1
   22     13     14    2
   23     13    201    1
   24     14     15    1
   25     14     21    1
   26     15     16    2
   27     15    202    1
   28     16      7    1
   29     17     18    2
   30     17    203    1
   31     18     19    1
   32     18     23    1
   33     19     20    2
   34     19    204    1
   35     20      1    1
   36     23    147    2
   37     24     25    1
   38     24     27    2
   39     25     26    1
   40     25     30    1
   41     25    205    1
   42     26     28    2
   43     26     32    1
   44     27     29    1
   45     27     40    1
   46     29     28    1
   47     29     31    1
   48     29    206    1
   49     31     30    2
   50     31     36    1
   51     32     33    2
   52     32     44    1
   53     33     34    1
   54     33     48    1
   55     34     35    2
   56     34    207    1
   57     35     28    1
   58     35    208    1
   59     36     37    2
   60     36    209    1
   61     37     38    1
   62     37    210    1
   63     38     39    2
   64     38     47    1
   65     39     30    1
   66     39     46    1
   67     40     41    2
   68     40    211    1
   69     41     42    1
   70     41    212    1
   71     42     43    2
   72     42     49    1
   73     43     24    1
   74     43     45    1
   75     44    213    1
   76     45    214    1
   77     46    215    1
   78     47     95    2
   79     47    216    1
   80     48    217    1
   81     49     21    2
   82     49    218    1
   83     50     51    1
   84     50     53    2
   85     51     52    1
   86     51     56    1
   87     51    219    1
   88     52     54    2
   89     52     58    1
   90     53     55    1
   91     53     66    1
   92     55     54    1
   93     55     57    1
   94     55    220    1
   95     57     56    2
   96     57     62    1
   97     58     59    2
   98     59     60    1
   99     59    221    1
  100     60     61    2
  101     60     71    1
  102     61     54    1
  103     61    222    1
  104     62     63    2
  105     62    223    1
  106     63     64    1
  107     63     70    1
  108     64     65    2
  109     64    224    1
  110     65     56    1
  111     66     67    2
  112     66    225    1
  113     67     68    1
  114     67     72    1
  115     68     69    2
  116     68    226    1
  117     69     50    1
  118     70    121    2
  119     71     48    2
  120     73     74    1
  121     73     76    2
  122     74     75    1
  123     74     79    1
  124     74    227    1
  125     75     77    2
  126     75     81    1
  127     76     78    1
  128     76     89    1
  129     78     77    1
  130     78     80    1
  131     78    228    1
  132     80     79    2
  133     80     85    1
  134     81     82    2
  135     82     83    1
  136     82    229    1
  137     83     84    2
  138     83     94    1
  139     84     77    1
  140     84    230    1
  141     85     86    2
  142     85    231    1
  143     86     87    1
  144     86     93    1
  145     87     88    2
  146     87    232    1
  147     88     79    1
  148     89     90    2
  149     89    233    1
  150     90     91    1
  151     90     95    1
  152     91     92    2
  153     91    234    1
  154     92     73    1
  155     93    119    2
  156     94    195    2
  157     96     97    1
  158     96     99    2
  159     97     98    1
  160     97    102    1
  161     97    235    1
  162     98    100    2
  163     98    104    1
  164     99    101    1
  165     99    112    1
  166    101    100    1
  167    101    103    1
  168    101    236    1
  169    103    102    2
  170    103    108    1
  171    104    105    2
  172    104    116    1
  173    105    106    1
  174    105    120    1
  175    106    107    2
  176    106    237    1
  177    107    100    1
  178    107    238    1
  179    108    109    2
  180    108    239    1
  181    109    110    1
  182    109    240    1
  183    110    111    2
  184    110    119    1
  185    111    102    1
  186    111    118    1
  187    112    113    2
  188    112    241    1
  189    113    114    1
  190    113    242    1
  191    114    115    2
  192    114    121    1
  193    115     96    1
  194    115    117    1
  195    116    243    1
  196    117    244    1
  197    118    245    1
  198    119    246    1
  199    120    247    1
  200    121    248    1
  201    122    123    1
  202    122    125    2
  203    123    124    1
  204    123    128    1
  205    123    249    1
  206    124    126    2
  207    124    130    1
  208    125    127    1
  209    125    138    1
  210    127    126    1
  211    127    129    1
  212    127    250    1
  213    129    128    2
  214    129    134    1
  215    130    131    2
  216    130    142    1
  217    131    132    1
  218    131    146    1
  219    132    133    2
  220    132    251    1
  221    133    126    1
  222    133    252    1
  223    134    135    2
  224    134    253    1
  225    135    136    1
  226    135    254    1
  227    136    137    2
  228    136    145    1
  229    137    128    1
  230    137    144    1
  231    138    139    2
  232    138    255    1
  233    139    140    1
  234    139    256    1
  235    140    141    2
  236    140    147    1
  237    141    122    1
  238    141    143    1
  239    142    257    1
  240    143    258    1
  241    144    259    1
  242    145     72    2
  243    145    260    1
  244    146    168    2
  245    146    261    1
  246    147    262    1
  247    148    149    1
  248    148    151    2
  249    149    150    1
  250    149    154    1
  251    149    263    1
  252    150    152    2
  253    150    156    1
  254    151    153    1
  255    151    164    1
  256    153    152    1
  257    153    155    1
  258    153    264    1
  259    155    154    2
  260    155    160    1
  261    156    157    2
  262    157    158    1
  263    157    265    1
  264    158    159    2
  265    158    169    1
  266    159    152    1
  267    159    266    1
  268    160    161    2
  269    160    267    1
  270    161    162    1
  271    161    168    1
  272    162    163    2
  273    162    268    1
  274    163    154    1
  275    164    165    2
  276    164    269    1
  277    165    166    1
  278    165    170    1
  279    166    167    2
  280    166    270    1
  281    167    148    1
  282    170    120    2
  283    171    172    1
  284    171    174    2
  285    172    173    1
  286    172    177    1
  287    172    271    1
  288    173    175    2
  289    173    179    1
  290    174    176    1
  291    174    187    1
  292    176    175    1
  293    176    178    1
  294    176    272    1
  295    178    177    2
  296    178    183    1
  297    179    180    2
  298    179    191    1
  299    180    181    1
  300    180    195    1
  301    181    182    2
  302    181    273    1
  303    182    175    1
  304    182    274    1
  305    183    184    2
  306    183    275    1
  307    184    185    1
  308    184    276    1
  309    185    186    2
  310    185    194    1
  311    186    177    1
  312    186    193    1
  313    187    188    2
  314    187    277    1
  315    188    189    1
  316    188    278    1
  317    189    190    2
  318    189    196    1
  319    190    171    1
  320    190    192    1
  321    191    279    1
  322    192    280    1
  323    193    281    1
  324    194    169    2
  325    194    282    1
  326    195    283    1
  327    196     22    2
  328    196    284    1
  329      9    285    1
  330     16    286    1
  331     20    287    1
  332     81    288    1
  333     92    289    1
  334     88    290    1
  335     65    291    1
  336     69    292    1
  337     58    293    1
  338    163    294    1
  339    167    295    1
  340    156    296    1
