# Supplementary material for: CageCavityCalc (C3): A Computational Tool for Calculating and Visualizing Cavities in Molecular Cages
Source: J Chem Inf Model. 2024 Jul 9;64(14):5604–16. doi: 10.1021/acs.jcim.4c00355 (PMC11267575; doi:10.1021/acs.jcim.4c00355)
Supplement: Supplementary file 2 — ci4c00355_si_002.zip [file ci4c00355_si_002.zip › CageCavityCalc-v.1.0.5/CageCavityCalc/examples/13_cages_review/Figure_113_ChemEurJ_2014_20_16707_cage1_cavity.pdb]

ATOM      0 C     CG A   0       1.388  -2.554   8.532  0.00  0.00           C
ATOM      1 C     CG A   0       2.867  -3.013   8.567  0.00  0.00           C
ATOM      2 C     CG A   0       2.972  -4.158   7.530  0.00  0.00           C
ATOM      3 C     CG A   0       0.959  -2.181   7.224  0.00  0.00           C
ATOM      4 C     CG A   0       2.530  -3.766   6.231  0.00  0.00           C
ATOM      5 C     CG A   0       2.058  -2.306   6.159  0.00  0.00           C
ATOM      6 C     CG A   0       3.684  -1.841   7.974  0.00  0.00           C
ATOM      7 C     CG A   0       3.235  -1.462   6.674  0.00  0.00           C
ATOM      8 C     CG A   0       3.427  -5.450   7.742  0.00  0.00           C
ATOM      9 C     CG A   0       3.432  -6.351   6.661  0.00  0.00           C
ATOM     10 C     CG A   0       2.989  -5.973   5.377  0.00  0.00           C
ATOM     11 C     CG A   0       2.538  -4.663   5.175  0.00  0.00           C
ATOM     12 C     CG A   0       3.848  -0.428   5.985  0.00  0.00           C
ATOM     13 C     CG A   0       4.927   0.253   6.564  0.00  0.00           C
ATOM     14 C     CG A   0       5.375  -0.138   7.841  0.00  0.00           C
ATOM     15 C     CG A   0       4.755  -1.181   8.555  0.00  0.00           C
ATOM     16 C     CG A   0      -0.341  -1.761   6.992  0.00  0.00           C
ATOM     17 C     CG A   0      -1.250  -1.692   8.055  0.00  0.00           C
ATOM     18 C     CG A   0      -0.814  -2.041   9.350  0.00  0.00           C
ATOM     19 C     CG A   0       0.502  -2.479   9.595  0.00  0.00           C
ATOM     20 N     CG A   0       5.473   1.270   5.767  0.00  0.00           N
ATOM     21 N     CG A   0       2.947  -6.789   4.235  0.00  0.00           N
ATOM     22 N     CG A   0      -2.531  -1.242   7.703  0.00  0.00           N
ATOM     23 C     CG A   0       6.718   4.320   3.120  0.00  0.00           C
ATOM     24 C     CG A   0       6.180   4.643   1.712  0.00  0.00           C
ATOM     25 C     CG A   0       5.785   6.135   1.755  0.00  0.00           C
ATOM     26 C     CG A   0       7.788   5.178   3.530  0.00  0.00           C
ATOM     27 C     CG A   0       6.859   6.997   2.149  0.00  0.00           C
ATOM     28 C     CG A   0       8.161   6.223   2.452  0.00  0.00           C
ATOM     29 C     CG A   0       7.403   4.564   0.776  0.00  0.00           C
ATOM     30 C     CG A   0       8.478   5.422   1.170  0.00  0.00           C
ATOM     31 C     CG A   0       4.538   6.657   1.463  0.00  0.00           C
ATOM     32 C     CG A   0       4.347   8.046   1.540  0.00  0.00           C
ATOM     33 C     CG A   0       5.409   8.895   1.913  0.00  0.00           C
ATOM     34 C     CG A   0       6.672   8.371   2.224  0.00  0.00           C
ATOM     35 C     CG A   0       9.646   5.479   0.419  0.00  0.00           C
ATOM     36 C     CG A   0       9.748   4.678  -0.729  0.00  0.00           C
ATOM     37 C     CG A   0       8.694   3.824  -1.111  0.00  0.00           C
ATOM     38 C     CG A   0       7.515   3.767  -0.349  0.00  0.00           C
ATOM     39 C     CG A   0       8.368   5.028   4.783  0.00  0.00           C
ATOM     40 C     CG A   0       7.885   4.019   5.632  0.00  0.00           C
ATOM     41 C     CG A   0       6.838   3.168   5.223  0.00  0.00           C
ATOM     42 C     CG A   0       6.254   3.320   3.956  0.00  0.00           C
ATOM     43 O     CG A   0       3.548   5.789   1.106  0.00  0.00           O
ATOM     44 O     CG A   0       5.238   2.530   3.503  0.00  0.00           O
ATOM     45 O     CG A   0       6.461   2.961  -0.668  0.00  0.00           O
ATOM     46 C     CG A   0       8.853   3.001  -2.338  0.00  0.00           C
ATOM     47 C     CG A   0       3.030   8.658   1.224  0.00  0.00           C
ATOM     48 C     CG A   0       6.364   2.118   6.162  0.00  0.00           C
ATOM     49 C     CG A   0      -4.200   8.298   0.435  0.00  0.00           C
ATOM     50 C     CG A   0      -3.373   9.222  -0.491  0.00  0.00           C
ATOM     51 C     CG A   0      -1.901   9.057  -0.040  0.00  0.00           C
ATOM     52 C     CG A   0      -3.742   6.946   0.414  0.00  0.00           C
ATOM     53 C     CG A   0      -1.465   7.699  -0.072  0.00  0.00           C
ATOM     54 C     CG A   0      -2.552   6.716  -0.529  0.00  0.00           C
ATOM     55 C     CG A   0      -3.448   8.580  -1.897  0.00  0.00           C
ATOM     56 C     CG A   0      -3.010   7.222  -1.906  0.00  0.00           C
ATOM     57 C     CG A   0      -1.027  10.054   0.366  0.00  0.00           C
ATOM     58 C     CG A   0       0.285   9.695   0.729  0.00  0.00           C
ATOM     59 C     CG A   0       0.729   8.358   0.680  0.00  0.00           C
ATOM     60 C     CG A   0      -0.168   7.360   0.281  0.00  0.00           C
ATOM     61 C     CG A   0      -3.011   6.482  -3.077  0.00  0.00           C
ATOM     62 C     CG A   0      -3.439   7.071  -4.273  0.00  0.00           C
ATOM     63 C     CG A   0      -3.853   8.419  -4.261  0.00  0.00           C
ATOM     64 C     CG A   0      -3.865   9.178  -3.076  0.00  0.00           C
ATOM     65 C     CG A   0      -4.357   5.975   1.187  0.00  0.00           C
ATOM     66 C     CG A   0      -5.447   6.317   1.997  0.00  0.00           C
ATOM     67 C     CG A   0      -5.907   7.649   1.998  0.00  0.00           C
ATOM     68 C     CG A   0      -5.285   8.646   1.225  0.00  0.00           C
ATOM     69 N     CG A   0      -3.387   6.228  -5.393  0.00  0.00           N
ATOM     70 N     CG A   0       2.009   7.895   1.016  0.00  0.00           N
ATOM     71 N     CG A   0      -5.996   5.249   2.722  0.00  0.00           N
ATOM     72 C     CG A   0       7.766  -0.414  -5.988  0.00  0.00           C
ATOM     73 C     CG A   0       7.454  -1.419  -7.122  0.00  0.00           C
ATOM     74 C     CG A   0       7.063  -2.737  -6.412  0.00  0.00           C
ATOM     75 C     CG A   0       6.680  -0.260  -5.077  0.00  0.00           C
ATOM     76 C     CG A   0       5.981  -2.569  -5.497  0.00  0.00           C
ATOM     77 C     CG A   0       5.459  -1.125  -5.423  0.00  0.00           C
ATOM     78 C     CG A   0       6.153  -0.912  -7.793  0.00  0.00           C
ATOM     79 C     CG A   0       5.082  -0.751  -6.864  0.00  0.00           C
ATOM     80 C     CG A   0       7.636  -3.987  -6.583  0.00  0.00           C
ATOM     81 C     CG A   0       7.125  -5.071  -5.846  0.00  0.00           C
ATOM     82 C     CG A   0       6.048  -4.916  -4.949  0.00  0.00           C
ATOM     83 C     CG A   0       5.484  -3.645  -4.780  0.00  0.00           C
ATOM     84 C     CG A   0       3.835  -0.316  -7.282  0.00  0.00           C
ATOM     85 C     CG A   0       3.614  -0.036  -8.636  0.00  0.00           C
ATOM     86 C     CG A   0       4.672  -0.212  -9.551  0.00  0.00           C
ATOM     87 C     CG A   0       5.945  -0.645  -9.137  0.00  0.00           C
ATOM     88 C     CG A   0       6.778   0.595  -3.991  0.00  0.00           C
ATOM     89 C     CG A   0       7.960   1.316  -3.776  0.00  0.00           C
ATOM     90 C     CG A   0       9.034   1.149  -4.672  0.00  0.00           C
ATOM     91 C     CG A   0       8.943   0.289  -5.783  0.00  0.00           C
ATOM     92 N     CG A   0       2.309   0.378  -8.944  0.00  0.00           N
ATOM     93 N     CG A   0       5.461  -5.926  -4.173  0.00  0.00           N
ATOM     94 N     CG A   0       7.944   2.133  -2.637  0.00  0.00           N
ATOM     95 C     CG A   0      -3.272   3.323  -8.464  0.00  0.00           C
ATOM     96 C     CG A   0      -2.787   1.861  -8.390  0.00  0.00           C
ATOM     97 C     CG A   0      -3.957   1.012  -8.930  0.00  0.00           C
ATOM     98 C     CG A   0      -3.703   3.713  -9.773  0.00  0.00           C
ATOM     99 C     CG A   0      -4.371   1.389 -10.248  0.00  0.00           C
ATOM    100 C     CG A   0      -3.559   2.576 -10.810  0.00  0.00           C
ATOM    101 C     CG A   0      -1.666   1.744  -9.444  0.00  0.00           C
ATOM    102 C     CG A   0      -2.078   2.141 -10.757  0.00  0.00           C
ATOM    103 C     CG A   0      -4.596  -0.016  -8.260  0.00  0.00           C
ATOM    104 C     CG A   0      -5.641  -0.700  -8.901  0.00  0.00           C
ATOM    105 C     CG A   0      -6.036  -0.341 -10.206  0.00  0.00           C
ATOM    106 C     CG A   0      -5.405   0.712 -10.884  0.00  0.00           C
ATOM    107 C     CG A   0      -1.180   2.118 -11.816  0.00  0.00           C
ATOM    108 C     CG A   0       0.135   1.696 -11.573  0.00  0.00           C
ATOM    109 C     CG A   0       0.538   1.292 -10.284  0.00  0.00           C
ATOM    110 C     CG A   0      -0.371   1.315  -9.214  0.00  0.00           C
ATOM    111 C     CG A   0      -4.192   4.992 -10.004  0.00  0.00           C
ATOM    112 C     CG A   0      -4.250   5.892  -8.930  0.00  0.00           C
ATOM    113 C     CG A   0      -3.812   5.514  -7.644  0.00  0.00           C
ATOM    114 C     CG A   0      -3.317   4.221  -7.413  0.00  0.00           C
ATOM    115 O     CG A   0      -4.172  -0.318  -6.998  0.00  0.00           O
ATOM    116 O     CG A   0      -2.879   3.798  -6.192  0.00  0.00           O
ATOM    117 O     CG A   0      -0.038   0.937  -7.946  0.00  0.00           O
ATOM    118 C     CG A   0       1.946   0.858 -10.086  0.00  0.00           C
ATOM    119 C     CG A   0      -6.344  -1.826  -8.232  0.00  0.00           C
ATOM    120 C     CG A   0      -3.901   6.508  -6.544  0.00  0.00           C
ATOM    121 C     CG A   0      -6.302  -0.040   6.207  0.00  0.00           C
ATOM    122 C     CG A   0      -6.681   0.378   4.772  0.00  0.00           C
ATOM    123 C     CG A   0      -7.912  -0.477   4.403  0.00  0.00           C
ATOM    124 C     CG A   0      -7.383   0.078   7.138  0.00  0.00           C
ATOM    125 C     CG A   0      -9.000  -0.333   5.322  0.00  0.00           C
ATOM    126 C     CG A   0      -8.672   0.627   6.486  0.00  0.00           C
ATOM    127 C     CG A   0      -7.204   1.824   4.888  0.00  0.00           C
ATOM    128 C     CG A   0      -8.275   1.968   5.828  0.00  0.00           C
ATOM    129 C     CG A   0      -8.021  -1.318   3.310  0.00  0.00           C
ATOM    130 C     CG A   0      -9.225  -2.009   3.102  0.00  0.00           C
ATOM    131 C     CG A   0     -10.305  -1.849   3.994  0.00  0.00           C
ATOM    132 C     CG A   0     -10.194  -1.013   5.114  0.00  0.00           C
ATOM    133 C     CG A   0      -8.842   3.213   6.066  0.00  0.00           C
ATOM    134 C     CG A   0      -8.349   4.322   5.362  0.00  0.00           C
ATOM    135 C     CG A   0      -7.309   4.177   4.422  0.00  0.00           C
ATOM    136 C     CG A   0      -6.735   2.918   4.183  0.00  0.00           C
ATOM    137 C     CG A   0      -7.211  -0.281   8.469  0.00  0.00           C
ATOM    138 C     CG A   0      -5.954  -0.748   8.882  0.00  0.00           C
ATOM    139 C     CG A   0      -4.882  -0.839   7.972  0.00  0.00           C
ATOM    140 C     CG A   0      -5.059  -0.482   6.625  0.00  0.00           C
ATOM    141 O     CG A   0      -6.944  -1.430   2.480  0.00  0.00           O
ATOM    142 O     CG A   0      -4.059  -0.551   5.700  0.00  0.00           O
ATOM    143 O     CG A   0      -5.727   2.717   3.286  0.00  0.00           O
ATOM    144 C     CG A   0      -6.828   5.385   3.702  0.00  0.00           C
ATOM    145 C     CG A   0      -9.395  -2.914   1.936  0.00  0.00           C
ATOM    146 C     CG A   0      -3.568  -1.324   8.469  0.00  0.00           C
ATOM    147 C     CG A   0      -7.632  -5.225  -4.644  0.00  0.00           C
ATOM    148 C     CG A   0      -7.994  -6.316  -3.606  0.00  0.00           C
ATOM    149 C     CG A   0      -6.686  -7.107  -3.359  0.00  0.00           C
ATOM    150 C     CG A   0      -6.541  -4.407  -4.224  0.00  0.00           C
ATOM    151 C     CG A   0      -5.611  -6.268  -2.939  0.00  0.00           C
ATOM    152 C     CG A   0      -5.989  -4.783  -2.842  0.00  0.00           C
ATOM    153 C     CG A   0      -8.277  -5.560  -2.285  0.00  0.00           C
ATOM    154 C     CG A   0      -7.190  -4.725  -1.888  0.00  0.00           C
ATOM    155 C     CG A   0      -6.481  -8.470  -3.508  0.00  0.00           C
ATOM    156 C     CG A   0      -5.206  -8.996  -3.226  0.00  0.00           C
ATOM    157 C     CG A   0      -4.147  -8.176  -2.790  0.00  0.00           C
ATOM    158 C     CG A   0      -4.363  -6.799  -2.657  0.00  0.00           C
ATOM    159 C     CG A   0      -7.264  -3.958  -0.736  0.00  0.00           C
ATOM    160 C     CG A   0      -8.415  -4.009   0.059  0.00  0.00           C
ATOM    161 C     CG A   0      -9.474  -4.857  -0.322  0.00  0.00           C
ATOM    162 C     CG A   0      -9.415  -5.631  -1.497  0.00  0.00           C
ATOM    163 C     CG A   0      -6.066  -3.383  -5.027  0.00  0.00           C
ATOM    164 C     CG A   0      -6.664  -3.139  -6.268  0.00  0.00           C
ATOM    165 C     CG A   0      -7.755  -3.936  -6.670  0.00  0.00           C
ATOM    166 C     CG A   0      -8.241  -4.985  -5.866  0.00  0.00           C
ATOM    167 N     CG A   0      -8.370  -3.200   1.204  0.00  0.00           N
ATOM    168 N     CG A   0      -2.845  -8.593  -2.481  0.00  0.00           N
ATOM    169 N     CG A   0      -6.099  -2.077  -6.989  0.00  0.00           N
ATOM    170 C     CG A   0       2.694  -8.935   0.593  0.00  0.00           C
ATOM    171 C     CG A   0       2.205  -8.445  -0.786  0.00  0.00           C
ATOM    172 C     CG A   0       3.378  -8.702  -1.753  0.00  0.00           C
ATOM    173 C     CG A   0       3.131 -10.299   0.587  0.00  0.00           C
ATOM    174 C     CG A   0       3.810 -10.067  -1.771  0.00  0.00           C
ATOM    175 C     CG A   0       3.003 -10.961  -0.802  0.00  0.00           C
ATOM    176 C     CG A   0       1.098  -9.432  -1.212  0.00  0.00           C
ATOM    177 C     CG A   0       1.523 -10.799  -1.209  0.00  0.00           C
ATOM    178 C     CG A   0       4.003  -7.755  -2.545  0.00  0.00           C
ATOM    179 C     CG A   0       5.059  -8.156  -3.378  0.00  0.00           C
ATOM    180 C     CG A   0       5.474  -9.504  -3.407  0.00  0.00           C
ATOM    181 C     CG A   0       4.851 -10.466  -2.599  0.00  0.00           C
ATOM    182 C     CG A   0       0.638 -11.816  -1.547  0.00  0.00           C
ATOM    183 C     CG A   0      -0.676 -11.474  -1.897  0.00  0.00           C
ATOM    184 C     CG A   0      -1.090 -10.127  -1.921  0.00  0.00           C
ATOM    185 C     CG A   0      -0.194  -9.100  -1.578  0.00  0.00           C
ATOM    186 C     CG A   0       3.611 -10.893   1.748  0.00  0.00           C
ATOM    187 C     CG A   0       3.661 -10.128   2.922  0.00  0.00           C
ATOM    188 C     CG A   0       3.233  -8.784   2.929  0.00  0.00           C
ATOM    189 C     CG A   0       2.745  -8.186   1.756  0.00  0.00           C
ATOM    190 O     CG A   0       3.557  -6.467  -2.476  0.00  0.00           O
ATOM    191 O     CG A   0       2.316  -6.892   1.703  0.00  0.00           O
ATOM    192 O     CG A   0      -0.538  -7.780  -1.584  0.00  0.00           O
ATOM    193 C     CG A   0      -2.493  -9.822  -2.300  0.00  0.00           C
ATOM    194 C     CG A   0       5.764  -7.179  -4.248  0.00  0.00           C
ATOM    195 C     CG A   0       3.319  -8.025   4.203  0.00  0.00           C
ATOM    196 H     CG A   0       3.201  -3.307   9.566  0.00  0.00           H
ATOM    197 H     CG A   0       1.724  -2.011   5.160  0.00  0.00           H
ATOM    198 H     CG A   0       3.790  -7.358   6.848  0.00  0.00           H
ATOM    199 H     CG A   0       2.193  -4.354   4.192  0.00  0.00           H
ATOM    200 H     CG A   0       3.498  -0.146   4.996  0.00  0.00           H
ATOM    201 H     CG A   0       6.222   0.358   8.304  0.00  0.00           H
ATOM    202 H     CG A   0      -0.657  -1.485   5.990  0.00  0.00           H
ATOM    203 H     CG A   0      -1.490  -1.970  10.195  0.00  0.00           H
ATOM    204 H     CG A   0       5.359   3.992   1.404  0.00  0.00           H
ATOM    205 H     CG A   0       8.983   6.875   2.761  0.00  0.00           H
ATOM    206 H     CG A   0       5.257   9.970   1.969  0.00  0.00           H
ATOM    207 H     CG A   0       7.483   9.030   2.517  0.00  0.00           H
ATOM    208 H     CG A   0      10.464   6.131   0.708  0.00  0.00           H
ATOM    209 H     CG A   0      10.659   4.722  -1.321  0.00  0.00           H
ATOM    210 H     CG A   0       9.176   5.676   5.106  0.00  0.00           H
ATOM    211 H     CG A   0       8.334   3.901   6.615  0.00  0.00           H
ATOM    212 H     CG A   0       2.726   6.316   0.992  0.00  0.00           H
ATOM    213 H     CG A   0       5.061   1.857   4.198  0.00  0.00           H
ATOM    214 H     CG A   0       6.725   2.435  -1.455  0.00  0.00           H
ATOM    215 H     CG A   0       9.751   3.180  -2.951  0.00  0.00           H
ATOM    216 H     CG A   0       2.991   9.758   1.172  0.00  0.00           H
ATOM    217 H     CG A   0       6.798   2.120   7.175  0.00  0.00           H
ATOM    218 H     CG A   0      -3.713  10.261  -0.474  0.00  0.00           H
ATOM    219 H     CG A   0      -2.212   5.676  -0.545  0.00  0.00           H
ATOM    220 H     CG A   0       0.952  10.485   1.056  0.00  0.00           H
ATOM    221 H     CG A   0       0.155   6.323   0.248  0.00  0.00           H
ATOM    222 H     CG A   0      -2.676   5.448  -3.072  0.00  0.00           H
ATOM    223 H     CG A   0      -4.167   8.907  -5.177  0.00  0.00           H
ATOM    224 H     CG A   0      -4.000   4.949   1.164  0.00  0.00           H
ATOM    225 H     CG A   0      -6.768   7.932   2.595  0.00  0.00           H
ATOM    226 H     CG A   0       8.280  -1.539  -7.828  0.00  0.00           H
ATOM    227 H     CG A   0       4.633  -1.003  -4.717  0.00  0.00           H
ATOM    228 H     CG A   0       7.589  -6.041  -5.989  0.00  0.00           H
ATOM    229 H     CG A   0       4.657  -3.507  -4.088  0.00  0.00           H
ATOM    230 H     CG A   0       3.026  -0.201  -6.566  0.00  0.00           H
ATOM    231 H     CG A   0       4.521  -0.027 -10.609  0.00  0.00           H
ATOM    232 H     CG A   0       5.945   0.704  -3.303  0.00  0.00           H
ATOM    233 H     CG A   0       9.968   1.679  -4.517  0.00  0.00           H
ATOM    234 H     CG A   0      -2.467   1.563  -7.389  0.00  0.00           H
ATOM    235 H     CG A   0      -3.879   2.873 -11.813  0.00  0.00           H
ATOM    236 H     CG A   0      -6.845  -0.874 -10.699  0.00  0.00           H
ATOM    237 H     CG A   0      -5.722   0.989 -11.884  0.00  0.00           H
ATOM    238 H     CG A   0      -1.483   2.423 -12.813  0.00  0.00           H
ATOM    239 H     CG A   0       0.843   1.679 -12.398  0.00  0.00           H
ATOM    240 H     CG A   0      -4.526   5.294 -10.992  0.00  0.00           H
ATOM    241 H     CG A   0      -4.635   6.894  -9.104  0.00  0.00           H
ATOM    242 H     CG A   0      -4.766  -1.021  -6.652  0.00  0.00           H
ATOM    243 H     CG A   0      -2.932   4.567  -5.581  0.00  0.00           H
ATOM    244 H     CG A   0       0.893   0.622  -7.971  0.00  0.00           H
ATOM    245 H     CG A   0       2.629   0.979 -10.942  0.00  0.00           H
ATOM    246 H     CG A   0      -7.045  -2.413  -8.847  0.00  0.00           H
ATOM    247 H     CG A   0      -4.423   7.453  -6.766  0.00  0.00           H
ATOM    248 H     CG A   0      -5.857   0.273   4.062  0.00  0.00           H
ATOM    249 H     CG A   0      -9.497   0.731   7.197  0.00  0.00           H
ATOM    250 H     CG A   0     -11.237  -2.383   3.825  0.00  0.00           H
ATOM    251 H     CG A   0     -11.027  -0.902   5.801  0.00  0.00           H
ATOM    252 H     CG A   0      -9.650   3.332   6.781  0.00  0.00           H
ATOM    253 H     CG A   0      -8.788   5.299   5.546  0.00  0.00           H
ATOM    254 H     CG A   0      -8.028  -0.202   9.179  0.00  0.00           H
ATOM    255 H     CG A   0      -5.814  -1.029   9.923  0.00  0.00           H
ATOM    256 H     CG A   0      -7.167  -2.110   1.805  0.00  0.00           H
ATOM    257 H     CG A   0      -3.237  -0.804   6.177  0.00  0.00           H
ATOM    258 H     CG A   0      -5.567   3.574   2.832  0.00  0.00           H
ATOM    259 H     CG A   0      -7.204   6.360   4.053  0.00  0.00           H
ATOM    260 H     CG A   0     -10.410  -3.297   1.741  0.00  0.00           H
ATOM    261 H     CG A   0      -3.543  -1.745   9.487  0.00  0.00           H
ATOM    262 H     CG A   0      -8.826  -6.951  -3.924  0.00  0.00           H
ATOM    263 H     CG A   0      -5.157  -4.148  -2.525  0.00  0.00           H
ATOM    264 H     CG A   0      -5.055 -10.062  -3.363  0.00  0.00           H
ATOM    265 H     CG A   0      -3.553  -6.152  -2.333  0.00  0.00           H
ATOM    266 H     CG A   0      -6.433  -3.322  -0.447  0.00  0.00           H
ATOM    267 H     CG A   0     -10.362  -4.938   0.295  0.00  0.00           H
ATOM    268 H     CG A   0      -5.232  -2.770  -4.696  0.00  0.00           H
ATOM    269 H     CG A   0      -8.252  -3.751  -7.616  0.00  0.00           H
ATOM    270 H     CG A   0       1.872  -7.404  -0.779  0.00  0.00           H
ATOM    271 H     CG A   0       3.335 -12.003  -0.810  0.00  0.00           H
ATOM    272 H     CG A   0       6.291  -9.811  -4.056  0.00  0.00           H
ATOM    273 H     CG A   0       5.182 -11.500  -2.622  0.00  0.00           H
ATOM    274 H     CG A   0       0.952 -12.855  -1.540  0.00  0.00           H
ATOM    275 H     CG A   0      -1.374 -12.265  -2.160  0.00  0.00           H
ATOM    276 H     CG A   0       3.945 -11.926   1.751  0.00  0.00           H
ATOM    277 H     CG A   0       4.039 -10.587   3.832  0.00  0.00           H
ATOM    278 H     CG A   0       4.129  -5.929  -3.067  0.00  0.00           H
ATOM    279 H     CG A   0       2.428  -6.511   2.603  0.00  0.00           H
ATOM    280 H     CG A   0      -1.456  -7.720  -1.929  0.00  0.00           H
ATOM    281 H     CG A   0      -3.185 -10.675  -2.396  0.00  0.00           H
ATOM    282 H     CG A   0       6.529  -7.583  -4.931  0.00  0.00           H
ATOM    283 H     CG A   0       3.710  -8.567   5.079  0.00  0.00           H
ATOM    284 H     CG A   0       3.772  -5.768   8.721  0.00  0.00           H
ATOM    285 H     CG A   0       5.119  -1.461   9.538  0.00  0.00           H
ATOM    286 H     CG A   0       0.810  -2.747  10.601  0.00  0.00           H
ATOM    287 H     CG A   0       8.463  -4.135  -7.270  0.00  0.00           H
ATOM    288 H     CG A   0       9.786   0.178  -6.458  0.00  0.00           H
ATOM    289 H     CG A   0       6.741  -0.775  -9.863  0.00  0.00           H
ATOM    290 H     CG A   0      -4.190  10.213  -3.094  0.00  0.00           H
ATOM    291 H     CG A   0      -5.657   9.665   1.245  0.00  0.00           H
ATOM    292 H     CG A   0      -1.341  11.091   0.407  0.00  0.00           H
ATOM    293 H     CG A   0     -10.245  -6.274  -1.769  0.00  0.00           H
ATOM    294 H     CG A   0      -9.079  -5.587  -6.202  0.00  0.00           H
ATOM    295 H     CG A   0      -7.281  -9.124  -3.838  0.00  0.00           H
ATOM    296 D     CV B   1      -2.064  -2.784  -5.467  0.00  0.00           D
ATOM    297 D     CV B   1       1.536  -2.784  -5.467  0.00  0.00           D
ATOM    298 D     CV B   1       2.736  -2.784  -5.467  0.00  0.00           D
ATOM    299 D     CV B   1      -2.064  -1.584  -5.467  0.00  0.00           D
ATOM    300 D     CV B   1      -0.864  -1.584  -5.467  0.00  0.00           D
ATOM    301 D     CV B   1       0.336  -1.584  -5.467  0.00  0.00           D
ATOM    302 D     CV B   1      -0.864  -0.384  -5.467  0.00  0.00           D
ATOM    303 D     CV B   1       0.336  -0.384  -5.467  0.00  0.00           D
ATOM    304 D     CV B   1      -0.864   2.016  -5.467  0.00  0.00           D
ATOM    305 D     CV B   1       0.336   2.016  -5.467  0.00  0.00           D
ATOM    306 D     CV B   1       1.536   2.016  -5.467  0.00  0.00           D
ATOM    307 D     CV B   1      -2.064  -3.984  -4.267  0.00  0.00           D
ATOM    308 D     CV B   1      -0.864  -3.984  -4.267  0.00  0.00           D
ATOM    309 D     CV B   1       0.336  -3.984  -4.267  0.00  0.00           D
ATOM    310 D     CV B   1       1.536  -3.984  -4.267  0.00  0.00           D
ATOM    311 D     CV B   1      -2.064  -2.784  -4.267  0.00  0.00           D
ATOM    312 D     CV B   1      -0.864  -2.784  -4.267  0.00  0.00           D
ATOM    313 D     CV B   1       0.336  -2.784  -4.267  0.00  0.00           D
ATOM    314 D     CV B   1       1.536  -2.784  -4.267  0.00  0.00           D
ATOM    315 D     CV B   1      -2.064  -1.584  -4.267  0.00  0.00           D
ATOM    316 D     CV B   1      -0.864  -1.584  -4.267  0.00  0.00           D
ATOM    317 D     CV B   1       0.336  -1.584  -4.267  0.00  0.00           D
ATOM    318 D     CV B   1       1.536  -1.584  -4.267  0.00  0.00           D
ATOM    319 D     CV B   1      -4.464  -0.384  -4.267  0.00  0.00           D
ATOM    320 D     CV B   1      -3.264  -0.384  -4.267  0.00  0.00           D
ATOM    321 D     CV B   1      -2.064  -0.384  -4.267  0.00  0.00           D
ATOM    322 D     CV B   1      -0.864  -0.384  -4.267  0.00  0.00           D
ATOM    323 D     CV B   1       0.336  -0.384  -4.267  0.00  0.00           D
ATOM    324 D     CV B   1       1.536  -0.384  -4.267  0.00  0.00           D
ATOM    325 D     CV B   1      -4.464   0.816  -4.267  0.00  0.00           D
ATOM    326 D     CV B   1      -3.264   0.816  -4.267  0.00  0.00           D
ATOM    327 D     CV B   1      -2.064   0.816  -4.267  0.00  0.00           D
ATOM    328 D     CV B   1      -0.864   0.816  -4.267  0.00  0.00           D
ATOM    329 D     CV B   1       0.336   0.816  -4.267  0.00  0.00           D
ATOM    330 D     CV B   1       1.536   0.816  -4.267  0.00  0.00           D
ATOM    331 D     CV B   1       2.736   0.816  -4.267  0.00  0.00           D
ATOM    332 D     CV B   1      -2.064   2.016  -4.267  0.00  0.00           D
ATOM    333 D     CV B   1      -0.864   2.016  -4.267  0.00  0.00           D
ATOM    334 D     CV B   1       0.336   2.016  -4.267  0.00  0.00           D
ATOM    335 D     CV B   1       1.536   2.016  -4.267  0.00  0.00           D
ATOM    336 D     CV B   1       2.736   2.016  -4.267  0.00  0.00           D
ATOM    337 D     CV B   1      -0.864   3.216  -4.267  0.00  0.00           D
ATOM    338 D     CV B   1       0.336   3.216  -4.267  0.00  0.00           D
ATOM    339 D     CV B   1      -0.864   4.416  -4.267  0.00  0.00           D
ATOM    340 D     CV B   1      -0.864  -5.184  -3.067  0.00  0.00           D
ATOM    341 D     CV B   1       0.336  -5.184  -3.067  0.00  0.00           D
ATOM    342 D     CV B   1      -2.064  -3.984  -3.067  0.00  0.00           D
ATOM    343 D     CV B   1      -0.864  -3.984  -3.067  0.00  0.00           D
ATOM    344 D     CV B   1       0.336  -3.984  -3.067  0.00  0.00           D
ATOM    345 D     CV B   1       1.536  -3.984  -3.067  0.00  0.00           D
ATOM    346 D     CV B   1      -2.064  -2.784  -3.067  0.00  0.00           D
ATOM    347 D     CV B   1      -0.864  -2.784  -3.067  0.00  0.00           D
ATOM    348 D     CV B   1       0.336  -2.784  -3.067  0.00  0.00           D
ATOM    349 D     CV B   1       1.536  -2.784  -3.067  0.00  0.00           D
ATOM    350 D     CV B   1      -3.264  -1.584  -3.067  0.00  0.00           D
ATOM    351 D     CV B   1      -2.064  -1.584  -3.067  0.00  0.00           D
ATOM    352 D     CV B   1      -0.864  -1.584  -3.067  0.00  0.00           D
ATOM    353 D     CV B   1       0.336  -1.584  -3.067  0.00  0.00           D
ATOM    354 D     CV B   1       1.536  -1.584  -3.067  0.00  0.00           D
ATOM    355 D     CV B   1       2.736  -1.584  -3.067  0.00  0.00           D
ATOM    356 D     CV B   1      -4.464  -0.384  -3.067  0.00  0.00           D
ATOM    357 D     CV B   1      -3.264  -0.384  -3.067  0.00  0.00           D
ATOM    358 D     CV B   1      -2.064  -0.384  -3.067  0.00  0.00           D
ATOM    359 D     CV B   1      -0.864  -0.384  -3.067  0.00  0.00           D
ATOM    360 D     CV B   1       0.336  -0.384  -3.067  0.00  0.00           D
ATOM    361 D     CV B   1       1.536  -0.384  -3.067  0.00  0.00           D
ATOM    362 D     CV B   1       2.736  -0.384  -3.067  0.00  0.00           D
ATOM    363 D     CV B   1      -4.464   0.816  -3.067  0.00  0.00           D
ATOM    364 D     CV B   1      -3.264   0.816  -3.067  0.00  0.00           D
ATOM    365 D     CV B   1      -2.064   0.816  -3.067  0.00  0.00           D
ATOM    366 D     CV B   1      -0.864   0.816  -3.067  0.00  0.00           D
ATOM    367 D     CV B   1       0.336   0.816  -3.067  0.00  0.00           D
ATOM    368 D     CV B   1       1.536   0.816  -3.067  0.00  0.00           D
ATOM    369 D     CV B   1       2.736   0.816  -3.067  0.00  0.00           D
ATOM    370 D     CV B   1      -4.464   2.016  -3.067  0.00  0.00           D
ATOM    371 D     CV B   1      -3.264   2.016  -3.067  0.00  0.00           D
ATOM    372 D     CV B   1      -2.064   2.016  -3.067  0.00  0.00           D
ATOM    373 D     CV B   1      -0.864   2.016  -3.067  0.00  0.00           D
ATOM    374 D     CV B   1       0.336   2.016  -3.067  0.00  0.00           D
ATOM    375 D     CV B   1       1.536   2.016  -3.067  0.00  0.00           D
ATOM    376 D     CV B   1       2.736   2.016  -3.067  0.00  0.00           D
ATOM    377 D     CV B   1       3.936   2.016  -3.067  0.00  0.00           D
ATOM    378 D     CV B   1      -0.864   3.216  -3.067  0.00  0.00           D
ATOM    379 D     CV B   1       0.336   3.216  -3.067  0.00  0.00           D
ATOM    380 D     CV B   1       1.536   3.216  -3.067  0.00  0.00           D
ATOM    381 D     CV B   1       2.736   3.216  -3.067  0.00  0.00           D
ATOM    382 D     CV B   1       0.336   4.416  -3.067  0.00  0.00           D
ATOM    383 D     CV B   1       0.336  -5.184  -1.867  0.00  0.00           D
ATOM    384 D     CV B   1      -2.064  -3.984  -1.867  0.00  0.00           D
ATOM    385 D     CV B   1      -0.864  -3.984  -1.867  0.00  0.00           D
ATOM    386 D     CV B   1       0.336  -3.984  -1.867  0.00  0.00           D
ATOM    387 D     CV B   1       1.536  -3.984  -1.867  0.00  0.00           D
ATOM    388 D     CV B   1      -3.264  -2.784  -1.867  0.00  0.00           D
ATOM    389 D     CV B   1      -2.064  -2.784  -1.867  0.00  0.00           D
ATOM    390 D     CV B   1      -0.864  -2.784  -1.867  0.00  0.00           D
ATOM    391 D     CV B   1       0.336  -2.784  -1.867  0.00  0.00           D
ATOM    392 D     CV B   1       1.536  -2.784  -1.867  0.00  0.00           D
ATOM    393 D     CV B   1       2.736  -2.784  -1.867  0.00  0.00           D
ATOM    394 D     CV B   1       3.936  -2.784  -1.867  0.00  0.00           D
ATOM    395 D     CV B   1      -4.464  -1.584  -1.867  0.00  0.00           D
ATOM    396 D     CV B   1      -3.264  -1.584  -1.867  0.00  0.00           D
ATOM    397 D     CV B   1      -2.064  -1.584  -1.867  0.00  0.00           D
ATOM    398 D     CV B   1      -0.864  -1.584  -1.867  0.00  0.00           D
ATOM    399 D     CV B   1       0.336  -1.584  -1.867  0.00  0.00           D
ATOM    400 D     CV B   1       1.536  -1.584  -1.867  0.00  0.00           D
ATOM    401 D     CV B   1       2.736  -1.584  -1.867  0.00  0.00           D
ATOM    402 D     CV B   1       3.936  -1.584  -1.867  0.00  0.00           D
ATOM    403 D     CV B   1       5.136  -1.584  -1.867  0.00  0.00           D
ATOM    404 D     CV B   1      -5.664  -0.384  -1.867  0.00  0.00           D
ATOM    405 D     CV B   1      -4.464  -0.384  -1.867  0.00  0.00           D
ATOM    406 D     CV B   1      -3.264  -0.384  -1.867  0.00  0.00           D
ATOM    407 D     CV B   1      -2.064  -0.384  -1.867  0.00  0.00           D
ATOM    408 D     CV B   1      -0.864  -0.384  -1.867  0.00  0.00           D
ATOM    409 D     CV B   1       0.336  -0.384  -1.867  0.00  0.00           D
ATOM    410 D     CV B   1       1.536  -0.384  -1.867  0.00  0.00           D
ATOM    411 D     CV B   1       2.736  -0.384  -1.867  0.00  0.00           D
ATOM    412 D     CV B   1       3.936  -0.384  -1.867  0.00  0.00           D
ATOM    413 D     CV B   1      -4.464   0.816  -1.867  0.00  0.00           D
ATOM    414 D     CV B   1      -3.264   0.816  -1.867  0.00  0.00           D
ATOM    415 D     CV B   1      -2.064   0.816  -1.867  0.00  0.00           D
ATOM    416 D     CV B   1      -0.864   0.816  -1.867  0.00  0.00           D
ATOM    417 D     CV B   1       0.336   0.816  -1.867  0.00  0.00           D
ATOM    418 D     CV B   1       1.536   0.816  -1.867  0.00  0.00           D
ATOM    419 D     CV B   1       2.736   0.816  -1.867  0.00  0.00           D
ATOM    420 D     CV B   1       3.936   0.816  -1.867  0.00  0.00           D
ATOM    421 D     CV B   1      -4.464   2.016  -1.867  0.00  0.00           D
ATOM    422 D     CV B   1      -3.264   2.016  -1.867  0.00  0.00           D
ATOM    423 D     CV B   1      -2.064   2.016  -1.867  0.00  0.00           D
ATOM    424 D     CV B   1      -0.864   2.016  -1.867  0.00  0.00           D
ATOM    425 D     CV B   1       0.336   2.016  -1.867  0.00  0.00           D
ATOM    426 D     CV B   1       1.536   2.016  -1.867  0.00  0.00           D
ATOM    427 D     CV B   1       2.736   2.016  -1.867  0.00  0.00           D
ATOM    428 D     CV B   1       3.936   2.016  -1.867  0.00  0.00           D
ATOM    429 D     CV B   1      -3.264   3.216  -1.867  0.00  0.00           D
ATOM    430 D     CV B   1      -2.064   3.216  -1.867  0.00  0.00           D
ATOM    431 D     CV B   1      -0.864   3.216  -1.867  0.00  0.00           D
ATOM    432 D     CV B   1       0.336   3.216  -1.867  0.00  0.00           D
ATOM    433 D     CV B   1       1.536   3.216  -1.867  0.00  0.00           D
ATOM    434 D     CV B   1       2.736   3.216  -1.867  0.00  0.00           D
ATOM    435 D     CV B   1       3.936   3.216  -1.867  0.00  0.00           D
ATOM    436 D     CV B   1       0.336   4.416  -1.867  0.00  0.00           D
ATOM    437 D     CV B   1       1.536   4.416  -1.867  0.00  0.00           D
ATOM    438 D     CV B   1      -2.064  -5.184  -0.667  0.00  0.00           D
ATOM    439 D     CV B   1      -0.864  -5.184  -0.667  0.00  0.00           D
ATOM    440 D     CV B   1       0.336  -5.184  -0.667  0.00  0.00           D
ATOM    441 D     CV B   1      -3.264  -3.984  -0.667  0.00  0.00           D
ATOM    442 D     CV B   1      -2.064  -3.984  -0.667  0.00  0.00           D
ATOM    443 D     CV B   1      -0.864  -3.984  -0.667  0.00  0.00           D
ATOM    444 D     CV B   1       0.336  -3.984  -0.667  0.00  0.00           D
ATOM    445 D     CV B   1       1.536  -3.984  -0.667  0.00  0.00           D
ATOM    446 D     CV B   1       2.736  -3.984  -0.667  0.00  0.00           D
ATOM    447 D     CV B   1       3.936  -3.984  -0.667  0.00  0.00           D
ATOM    448 D     CV B   1      -3.264  -2.784  -0.667  0.00  0.00           D
ATOM    449 D     CV B   1      -2.064  -2.784  -0.667  0.00  0.00           D
ATOM    450 D     CV B   1      -0.864  -2.784  -0.667  0.00  0.00           D
ATOM    451 D     CV B   1       0.336  -2.784  -0.667  0.00  0.00           D
ATOM    452 D     CV B   1       1.536  -2.784  -0.667  0.00  0.00           D
ATOM    453 D     CV B   1       2.736  -2.784  -0.667  0.00  0.00           D
ATOM    454 D     CV B   1       3.936  -2.784  -0.667  0.00  0.00           D
ATOM    455 D     CV B   1      -4.464  -1.584  -0.667  0.00  0.00           D
ATOM    456 D     CV B   1      -3.264  -1.584  -0.667  0.00  0.00           D
ATOM    457 D     CV B   1      -2.064  -1.584  -0.667  0.00  0.00           D
ATOM    458 D     CV B   1      -0.864  -1.584  -0.667  0.00  0.00           D
ATOM    459 D     CV B   1       0.336  -1.584  -0.667  0.00  0.00           D
ATOM    460 D     CV B   1       1.536  -1.584  -0.667  0.00  0.00           D
ATOM    461 D     CV B   1       2.736  -1.584  -0.667  0.00  0.00           D
ATOM    462 D     CV B   1       3.936  -1.584  -0.667  0.00  0.00           D
ATOM    463 D     CV B   1       5.136  -1.584  -0.667  0.00  0.00           D
ATOM    464 D     CV B   1      -5.664  -0.384  -0.667  0.00  0.00           D
ATOM    465 D     CV B   1      -4.464  -0.384  -0.667  0.00  0.00           D
ATOM    466 D     CV B   1      -3.264  -0.384  -0.667  0.00  0.00           D
ATOM    467 D     CV B   1      -2.064  -0.384  -0.667  0.00  0.00           D
ATOM    468 D     CV B   1      -0.864  -0.384  -0.667  0.00  0.00           D
ATOM    469 D     CV B   1       0.336  -0.384  -0.667  0.00  0.00           D
ATOM    470 D     CV B   1       1.536  -0.384  -0.667  0.00  0.00           D
ATOM    471 D     CV B   1       2.736  -0.384  -0.667  0.00  0.00           D
ATOM    472 D     CV B   1       3.936  -0.384  -0.667  0.00  0.00           D
ATOM    473 D     CV B   1       5.136  -0.384  -0.667  0.00  0.00           D
ATOM    474 D     CV B   1      -4.464   0.816  -0.667  0.00  0.00           D
ATOM    475 D     CV B   1      -3.264   0.816  -0.667  0.00  0.00           D
ATOM    476 D     CV B   1      -2.064   0.816  -0.667  0.00  0.00           D
ATOM    477 D     CV B   1      -0.864   0.816  -0.667  0.00  0.00           D
ATOM    478 D     CV B   1       0.336   0.816  -0.667  0.00  0.00           D
ATOM    479 D     CV B   1       1.536   0.816  -0.667  0.00  0.00           D
ATOM    480 D     CV B   1       2.736   0.816  -0.667  0.00  0.00           D
ATOM    481 D     CV B   1       3.936   0.816  -0.667  0.00  0.00           D
ATOM    482 D     CV B   1      -4.464   2.016  -0.667  0.00  0.00           D
ATOM    483 D     CV B   1      -3.264   2.016  -0.667  0.00  0.00           D
ATOM    484 D     CV B   1      -2.064   2.016  -0.667  0.00  0.00           D
ATOM    485 D     CV B   1      -0.864   2.016  -0.667  0.00  0.00           D
ATOM    486 D     CV B   1       0.336   2.016  -0.667  0.00  0.00           D
ATOM    487 D     CV B   1       1.536   2.016  -0.667  0.00  0.00           D
ATOM    488 D     CV B   1       2.736   2.016  -0.667  0.00  0.00           D
ATOM    489 D     CV B   1      -4.464   3.216  -0.667  0.00  0.00           D
ATOM    490 D     CV B   1      -3.264   3.216  -0.667  0.00  0.00           D
ATOM    491 D     CV B   1      -2.064   3.216  -0.667  0.00  0.00           D
ATOM    492 D     CV B   1      -0.864   3.216  -0.667  0.00  0.00           D
ATOM    493 D     CV B   1       0.336   3.216  -0.667  0.00  0.00           D
ATOM    494 D     CV B   1       1.536   3.216  -0.667  0.00  0.00           D
ATOM    495 D     CV B   1       2.736   3.216  -0.667  0.00  0.00           D
ATOM    496 D     CV B   1       1.536   4.416  -0.667  0.00  0.00           D
ATOM    497 D     CV B   1      -2.064  -5.184   0.533  0.00  0.00           D
ATOM    498 D     CV B   1      -0.864  -5.184   0.533  0.00  0.00           D
ATOM    499 D     CV B   1       0.336  -5.184   0.533  0.00  0.00           D
ATOM    500 D     CV B   1      -3.264  -3.984   0.533  0.00  0.00           D
ATOM    501 D     CV B   1      -2.064  -3.984   0.533  0.00  0.00           D
ATOM    502 D     CV B   1      -0.864  -3.984   0.533  0.00  0.00           D
ATOM    503 D     CV B   1       0.336  -3.984   0.533  0.00  0.00           D
ATOM    504 D     CV B   1       1.536  -3.984   0.533  0.00  0.00           D
ATOM    505 D     CV B   1       2.736  -3.984   0.533  0.00  0.00           D
ATOM    506 D     CV B   1      -3.264  -2.784   0.533  0.00  0.00           D
ATOM    507 D     CV B   1      -2.064  -2.784   0.533  0.00  0.00           D
ATOM    508 D     CV B   1      -0.864  -2.784   0.533  0.00  0.00           D
ATOM    509 D     CV B   1       0.336  -2.784   0.533  0.00  0.00           D
ATOM    510 D     CV B   1       1.536  -2.784   0.533  0.00  0.00           D
ATOM    511 D     CV B   1       2.736  -2.784   0.533  0.00  0.00           D
ATOM    512 D     CV B   1       3.936  -2.784   0.533  0.00  0.00           D
ATOM    513 D     CV B   1      -4.464  -1.584   0.533  0.00  0.00           D
ATOM    514 D     CV B   1      -3.264  -1.584   0.533  0.00  0.00           D
ATOM    515 D     CV B   1      -2.064  -1.584   0.533  0.00  0.00           D
ATOM    516 D     CV B   1      -0.864  -1.584   0.533  0.00  0.00           D
ATOM    517 D     CV B   1       0.336  -1.584   0.533  0.00  0.00           D
ATOM    518 D     CV B   1       1.536  -1.584   0.533  0.00  0.00           D
ATOM    519 D     CV B   1       2.736  -1.584   0.533  0.00  0.00           D
ATOM    520 D     CV B   1       3.936  -1.584   0.533  0.00  0.00           D
ATOM    521 D     CV B   1      -4.464  -0.384   0.533  0.00  0.00           D
ATOM    522 D     CV B   1      -3.264  -0.384   0.533  0.00  0.00           D
ATOM    523 D     CV B   1      -2.064  -0.384   0.533  0.00  0.00           D
ATOM    524 D     CV B   1      -0.864  -0.384   0.533  0.00  0.00           D
ATOM    525 D     CV B   1       0.336  -0.384   0.533  0.00  0.00           D
ATOM    526 D     CV B   1       1.536  -0.384   0.533  0.00  0.00           D
ATOM    527 D     CV B   1       2.736  -0.384   0.533  0.00  0.00           D
ATOM    528 D     CV B   1       3.936  -0.384   0.533  0.00  0.00           D
ATOM    529 D     CV B   1       5.136  -0.384   0.533  0.00  0.00           D
ATOM    530 D     CV B   1      -5.664   0.816   0.533  0.00  0.00           D
ATOM    531 D     CV B   1      -4.464   0.816   0.533  0.00  0.00           D
ATOM    532 D     CV B   1      -3.264   0.816   0.533  0.00  0.00           D
ATOM    533 D     CV B   1      -2.064   0.816   0.533  0.00  0.00           D
ATOM    534 D     CV B   1      -0.864   0.816   0.533  0.00  0.00           D
ATOM    535 D     CV B   1       0.336   0.816   0.533  0.00  0.00           D
ATOM    536 D     CV B   1       1.536   0.816   0.533  0.00  0.00           D
ATOM    537 D     CV B   1       2.736   0.816   0.533  0.00  0.00           D
ATOM    538 D     CV B   1       3.936   0.816   0.533  0.00  0.00           D
ATOM    539 D     CV B   1       5.136   0.816   0.533  0.00  0.00           D
ATOM    540 D     CV B   1      -5.664   2.016   0.533  0.00  0.00           D
ATOM    541 D     CV B   1      -4.464   2.016   0.533  0.00  0.00           D
ATOM    542 D     CV B   1      -3.264   2.016   0.533  0.00  0.00           D
ATOM    543 D     CV B   1      -2.064   2.016   0.533  0.00  0.00           D
ATOM    544 D     CV B   1      -0.864   2.016   0.533  0.00  0.00           D
ATOM    545 D     CV B   1       0.336   2.016   0.533  0.00  0.00           D
ATOM    546 D     CV B   1       1.536   2.016   0.533  0.00  0.00           D
ATOM    547 D     CV B   1       2.736   2.016   0.533  0.00  0.00           D
ATOM    548 D     CV B   1       3.936   2.016   0.533  0.00  0.00           D
ATOM    549 D     CV B   1      -2.064   3.216   0.533  0.00  0.00           D
ATOM    550 D     CV B   1      -0.864   3.216   0.533  0.00  0.00           D
ATOM    551 D     CV B   1       0.336   3.216   0.533  0.00  0.00           D
ATOM    552 D     CV B   1       1.536   3.216   0.533  0.00  0.00           D
ATOM    553 D     CV B   1       2.736   3.216   0.533  0.00  0.00           D
ATOM    554 D     CV B   1      -0.864  -5.184   1.733  0.00  0.00           D
ATOM    555 D     CV B   1      -3.264  -3.984   1.733  0.00  0.00           D
ATOM    556 D     CV B   1      -2.064  -3.984   1.733  0.00  0.00           D
ATOM    557 D     CV B   1      -0.864  -3.984   1.733  0.00  0.00           D
ATOM    558 D     CV B   1       0.336  -3.984   1.733  0.00  0.00           D
ATOM    559 D     CV B   1       1.536  -3.984   1.733  0.00  0.00           D
ATOM    560 D     CV B   1       2.736  -3.984   1.733  0.00  0.00           D
ATOM    561 D     CV B   1      -4.464  -2.784   1.733  0.00  0.00           D
ATOM    562 D     CV B   1      -3.264  -2.784   1.733  0.00  0.00           D
ATOM    563 D     CV B   1      -2.064  -2.784   1.733  0.00  0.00           D
ATOM    564 D     CV B   1      -0.864  -2.784   1.733  0.00  0.00           D
ATOM    565 D     CV B   1       0.336  -2.784   1.733  0.00  0.00           D
ATOM    566 D     CV B   1       1.536  -2.784   1.733  0.00  0.00           D
ATOM    567 D     CV B   1       2.736  -2.784   1.733  0.00  0.00           D
ATOM    568 D     CV B   1       3.936  -2.784   1.733  0.00  0.00           D
ATOM    569 D     CV B   1      -3.264  -1.584   1.733  0.00  0.00           D
ATOM    570 D     CV B   1      -2.064  -1.584   1.733  0.00  0.00           D
ATOM    571 D     CV B   1      -0.864  -1.584   1.733  0.00  0.00           D
ATOM    572 D     CV B   1       0.336  -1.584   1.733  0.00  0.00           D
ATOM    573 D     CV B   1       1.536  -1.584   1.733  0.00  0.00           D
ATOM    574 D     CV B   1       2.736  -1.584   1.733  0.00  0.00           D
ATOM    575 D     CV B   1       3.936  -1.584   1.733  0.00  0.00           D
ATOM    576 D     CV B   1      -4.464  -0.384   1.733  0.00  0.00           D
ATOM    577 D     CV B   1      -3.264  -0.384   1.733  0.00  0.00           D
ATOM    578 D     CV B   1      -2.064  -0.384   1.733  0.00  0.00           D
ATOM    579 D     CV B   1      -0.864  -0.384   1.733  0.00  0.00           D
ATOM    580 D     CV B   1       0.336  -0.384   1.733  0.00  0.00           D
ATOM    581 D     CV B   1       1.536  -0.384   1.733  0.00  0.00           D
ATOM    582 D     CV B   1       2.736  -0.384   1.733  0.00  0.00           D
ATOM    583 D     CV B   1       3.936  -0.384   1.733  0.00  0.00           D
ATOM    584 D     CV B   1      -4.464   0.816   1.733  0.00  0.00           D
ATOM    585 D     CV B   1      -3.264   0.816   1.733  0.00  0.00           D
ATOM    586 D     CV B   1      -2.064   0.816   1.733  0.00  0.00           D
ATOM    587 D     CV B   1      -0.864   0.816   1.733  0.00  0.00           D
ATOM    588 D     CV B   1       0.336   0.816   1.733  0.00  0.00           D
ATOM    589 D     CV B   1       1.536   0.816   1.733  0.00  0.00           D
ATOM    590 D     CV B   1       2.736   0.816   1.733  0.00  0.00           D
ATOM    591 D     CV B   1       3.936   0.816   1.733  0.00  0.00           D
ATOM    592 D     CV B   1      -3.264   2.016   1.733  0.00  0.00           D
ATOM    593 D     CV B   1      -2.064   2.016   1.733  0.00  0.00           D
ATOM    594 D     CV B   1      -0.864   2.016   1.733  0.00  0.00           D
ATOM    595 D     CV B   1       0.336   2.016   1.733  0.00  0.00           D
ATOM    596 D     CV B   1       1.536   2.016   1.733  0.00  0.00           D
ATOM    597 D     CV B   1       2.736   2.016   1.733  0.00  0.00           D
ATOM    598 D     CV B   1      -2.064   3.216   1.733  0.00  0.00           D
ATOM    599 D     CV B   1      -0.864   3.216   1.733  0.00  0.00           D
ATOM    600 D     CV B   1       0.336   3.216   1.733  0.00  0.00           D
ATOM    601 D     CV B   1       1.536   3.216   1.733  0.00  0.00           D
ATOM    602 D     CV B   1       2.736   3.216   1.733  0.00  0.00           D
ATOM    603 D     CV B   1      -0.864   4.416   1.733  0.00  0.00           D
ATOM    604 D     CV B   1       0.336   4.416   1.733  0.00  0.00           D
ATOM    605 D     CV B   1      -0.864  -3.984   2.933  0.00  0.00           D
ATOM    606 D     CV B   1      -4.464  -2.784   2.933  0.00  0.00           D
ATOM    607 D     CV B   1      -3.264  -2.784   2.933  0.00  0.00           D
ATOM    608 D     CV B   1      -2.064  -2.784   2.933  0.00  0.00           D
ATOM    609 D     CV B   1      -0.864  -2.784   2.933  0.00  0.00           D
ATOM    610 D     CV B   1       0.336  -2.784   2.933  0.00  0.00           D
ATOM    611 D     CV B   1      -3.264  -1.584   2.933  0.00  0.00           D
ATOM    612 D     CV B   1      -2.064  -1.584   2.933  0.00  0.00           D
ATOM    613 D     CV B   1      -0.864  -1.584   2.933  0.00  0.00           D
ATOM    614 D     CV B   1       0.336  -1.584   2.933  0.00  0.00           D
ATOM    615 D     CV B   1       2.736  -1.584   2.933  0.00  0.00           D
ATOM    616 D     CV B   1       3.936  -1.584   2.933  0.00  0.00           D
ATOM    617 D     CV B   1      -3.264  -0.384   2.933  0.00  0.00           D
ATOM    618 D     CV B   1      -2.064  -0.384   2.933  0.00  0.00           D
ATOM    619 D     CV B   1      -0.864  -0.384   2.933  0.00  0.00           D
ATOM    620 D     CV B   1       0.336  -0.384   2.933  0.00  0.00           D
ATOM    621 D     CV B   1       1.536  -0.384   2.933  0.00  0.00           D
ATOM    622 D     CV B   1      -3.264   0.816   2.933  0.00  0.00           D
ATOM    623 D     CV B   1      -2.064   0.816   2.933  0.00  0.00           D
ATOM    624 D     CV B   1      -0.864   0.816   2.933  0.00  0.00           D
ATOM    625 D     CV B   1       0.336   0.816   2.933  0.00  0.00           D
ATOM    626 D     CV B   1       1.536   0.816   2.933  0.00  0.00           D
ATOM    627 D     CV B   1       2.736   0.816   2.933  0.00  0.00           D
ATOM    628 D     CV B   1      -2.064   2.016   2.933  0.00  0.00           D
ATOM    629 D     CV B   1      -0.864   2.016   2.933  0.00  0.00           D
ATOM    630 D     CV B   1       0.336   2.016   2.933  0.00  0.00           D
ATOM    631 D     CV B   1       1.536   2.016   2.933  0.00  0.00           D
ATOM    632 D     CV B   1      -2.064   3.216   2.933  0.00  0.00           D
ATOM    633 D     CV B   1      -0.864   3.216   2.933  0.00  0.00           D
ATOM    634 D     CV B   1       0.336   3.216   2.933  0.00  0.00           D
ATOM    635 D     CV B   1       1.536   3.216   2.933  0.00  0.00           D
ATOM    636 D     CV B   1      -2.064  -2.784   4.133  0.00  0.00           D
ATOM    637 D     CV B   1      -2.064   0.816   4.133  0.00  0.00           D
ATOM    638 D     CV B   1      -0.864   0.816   4.133  0.00  0.00           D
ATOM    639 D     CV B   1       0.336   0.816   4.133  0.00  0.00           D
ATOM    640 D     CV B   1       0.336   2.016   4.133  0.00  0.00           D
ATOM    641 D     CV B   1       1.536   2.016   4.133  0.00  0.00           D
