# Supplementary material for: CageCavityCalc (C3): A Computational Tool for Calculating and Visualizing Cavities in Molecular Cages
Source: J Chem Inf Model. 2024 Jul 9;64(14):5604–16. doi: 10.1021/acs.jcim.4c00355 (PMC11267575; doi:10.1021/acs.jcim.4c00355)
Supplement: Supplementary file 2 — ci4c00355_si_002.zip [file ci4c00355_si_002.zip › CageCavityCalc-v.1.0.5/CageCavityCalc/examples/13_cages_review/Figure_130_ChemCommun_1997_118_497_cage_cram.pdb]

HEADER
REMARK Spartan'20 exported M0001
HETATM    1  C   UNK  0001       4.225   1.069  -1.379
HETATM    2  C   UNK  0001       4.778   1.202   1.379
HETATM    3  C   UNK  0001       4.366  -0.128  -0.655
HETATM    4  C   UNK  0001       4.376   2.310  -0.756
HETATM    5  C   UNK  0001       4.624   2.373   0.617
HETATM    6  C   UNK  0001       4.625  -0.038   0.727
HETATM    7  H   UNK  0001       4.681  -0.951   1.313
HETATM    8  C   UNK  0001       4.136  -1.472  -1.347
HETATM    9  H   UNK  0001       4.468  -1.373  -2.390
HETATM   10  C   UNK  0001       4.998   1.298   2.888
HETATM   11  H   UNK  0001       5.575   2.213   3.085
HETATM   12  C   UNK  0001       3.652   1.436   3.597
HETATM   13  C   UNK  0001       1.106   1.711   4.769
HETATM   14  C   UNK  0001       3.048   2.699   3.721
HETATM   15  C   UNK  0001       2.936   0.311   4.053
HETATM   16  C   UNK  0001       1.669   0.427   4.659
HETATM   17  C   UNK  0001       1.797   2.841   4.326
HETATM   18  H   UNK  0001       3.360  -0.678   3.908
HETATM   19  C   UNK  0001       2.642  -1.791  -1.363
HETATM   20  C   UNK  0001      -0.144  -2.217  -1.334
HETATM   21  C   UNK  0001       2.030  -2.537  -0.335
HETATM   22  C   UNK  0001       1.817  -1.251  -2.366
HETATM   23  C   UNK  0001       0.439  -1.479  -2.366
HETATM   24  C   UNK  0001       0.642  -2.781  -0.313
HETATM   25  H   UNK  0001       2.644  -2.913   0.479
HETATM   26  C   UNK  0001      -0.022  -3.541   0.836
HETATM   27  H   UNK  0001      -0.914  -4.041   0.435
HETATM   28  C   UNK  0001      -0.482  -2.552   1.906
HETATM   29  C   UNK  0001      -1.296  -0.595   3.764
HETATM   30  C   UNK  0001       0.342  -2.191   2.992
HETATM   31  C   UNK  0001      -1.717  -1.895   1.768
HETATM   32  C   UNK  0001      -2.125  -0.929   2.691
HETATM   33  C   UNK  0001      -0.055  -1.231   3.945
HETATM   34  H   UNK  0001       1.324  -2.647   3.081
HETATM   35  C   UNK  0001       0.864  -0.799   5.087
HETATM   36  H   UNK  0001       0.229  -0.505   5.935
HETATM   37  O   UNK  0001       3.984   1.049  -2.729
HETATM   38  O   UNK  0001       2.352  -0.523  -3.398
HETATM   39  O   UNK  0001       3.691   3.832   3.292
HETATM   40  O   UNK  0001       4.759   3.611   1.193
HETATM   41  O   UNK  0001      -0.120   1.892   5.355
HETATM   42  O   UNK  0001      -1.753   0.328   4.669
HETATM   43  O   UNK  0001      -1.501  -2.417  -1.369
HETATM   44  O   UNK  0001      -2.564  -2.203   0.734
HETATM   45  C   UNK  0001       0.808  -4.718   1.378
HETATM   46  H   UNK  0001       1.757  -4.415   1.830
HETATM   47  H   UNK  0001       1.044  -5.424   0.573
HETATM   48  H   UNK  0001       0.245  -5.263   2.145
HETATM   49  C   UNK  0001       5.022  -2.616  -0.820
HETATM   50  H   UNK  0001       6.082  -2.350  -0.906
HETATM   51  H   UNK  0001       4.858  -3.528  -1.405
HETATM   52  H   UNK  0001       4.835  -2.867   0.228
HETATM   53  C   UNK  0001       5.907   0.199   3.466
HETATM   54  H   UNK  0001       6.882   0.203   2.964
HETATM   55  H   UNK  0001       5.496  -0.810   3.363
HETATM   56  H   UNK  0001       6.082   0.368   4.535
HETATM   57  C   UNK  0001       1.714  -1.936   5.683
HETATM   58  H   UNK  0001       2.293  -1.572   6.540
HETATM   59  H   UNK  0001       2.426  -2.369   4.974
HETATM   60  H   UNK  0001       1.072  -2.751   6.036
HETATM   61  C   UNK  0001       2.594   0.830  -2.994
HETATM   62  H   UNK  0001       2.345   1.456  -3.858
HETATM   63  H   UNK  0001       1.936   1.166  -2.177
HETATM   64  C   UNK  0001       3.556   3.988   1.874
HETATM   65  H   UNK  0001       3.427   5.061   1.695
HETATM   66  H   UNK  0001       2.655   3.502   1.467
HETATM   67  C   UNK  0001      -1.173   1.613   4.424
HETATM   68  H   UNK  0001      -1.961   2.348   4.624
HETATM   69  H   UNK  0001      -0.877   1.765   3.374
HETATM   70  C   UNK  0001      -2.169  -1.527  -0.466
HETATM   71  H   UNK  0001      -3.096  -1.225  -0.965
HETATM   72  H   UNK  0001      -1.609  -0.597  -0.278
HETATM   73  O   UNK  0001      -3.313  -0.260   2.509
HETATM   74  O   UNK  0001       4.178   3.471  -1.470
HETATM   75  C   UNK  0001      -4.371  -0.981   3.157
HETATM   76  H   UNK  0001      -4.145  -1.032   4.229
HETATM   77  H   UNK  0001      -4.440  -1.987   2.725
HETATM   78  C   UNK  0001       5.428   3.871  -2.054
HETATM   79  H   UNK  0001       6.150   4.044  -1.246
HETATM   80  H   UNK  0001       5.774   3.075  -2.724
HETATM   81  C   UNK  0001      -5.724  -0.300   2.993
HETATM   82  C   UNK  0001      -8.239   0.987   2.702
HETATM   83  C   UNK  0001      -6.880  -0.859   3.576
HETATM   84  C   UNK  0001      -5.854   0.905   2.266
HETATM   85  C   UNK  0001      -7.096   1.560   2.105
HETATM   86  C   UNK  0001      -8.117  -0.209   3.428
HETATM   87  H   UNK  0001      -4.966   1.342   1.808
HETATM   88  H   UNK  0001      -9.002  -0.643   3.890
HETATM   89  C   UNK  0001      -7.213   2.843   1.291
HETATM   90  H   UNK  0001      -7.586   3.631   1.957
HETATM   91  H   UNK  0001      -7.915   2.663   0.468
HETATM   92  O   UNK  0001      -5.956   3.266   0.740
HETATM   93  C   UNK  0001       5.317   5.153  -2.869
HETATM   94  C   UNK  0001       5.106   7.538  -4.394
HETATM   95  C   UNK  0001       6.451   5.682  -3.521
HETATM   96  C   UNK  0001       4.086   5.836  -3.000
HETATM   97  C   UNK  0001       3.957   7.022  -3.758
HETATM   98  C   UNK  0001       6.332   6.862  -4.273
HETATM   99  H   UNK  0001       3.205   5.432  -2.500
HETATM  100  H   UNK  0001       7.209   7.264  -4.777
HETATM  101  C   UNK  0001       2.622   7.746  -3.877
HETATM  102  H   UNK  0001       2.350   7.774  -4.938
HETATM  103  H   UNK  0001       2.743   8.762  -3.480
HETATM  104  O   UNK  0001       1.574   7.089  -3.148
HETATM  105  C   UNK  0001      -2.817   5.097  -5.443
HETATM  106  C   UNK  0001      -5.382   5.350  -4.306
HETATM  107  C   UNK  0001      -3.388   6.377  -5.331
HETATM  108  C   UNK  0001      -3.514   3.959  -5.030
HETATM  109  C   UNK  0001      -4.773   4.090  -4.439
HETATM  110  C   UNK  0001      -4.664   6.482  -4.741
HETATM  111  H   UNK  0001      -5.096   7.468  -4.592
HETATM  112  C   UNK  0001      -2.592   7.613  -5.749
HETATM  113  H   UNK  0001      -1.951   7.327  -6.596
HETATM  114  C   UNK  0001      -6.737   5.475  -3.612
HETATM  115  H   UNK  0001      -7.308   4.560  -3.825
HETATM  116  C   UNK  0001      -6.533   5.556  -2.100
HETATM  117  C   UNK  0001      -6.009   5.665   0.666
HETATM  118  C   UNK  0001      -6.383   4.378  -1.346
HETATM  119  C   UNK  0001      -6.391   6.791  -1.434
HETATM  120  C   UNK  0001      -6.146   6.868  -0.048
HETATM  121  C   UNK  0001      -6.149   4.430   0.030
HETATM  122  H   UNK  0001      -6.444   7.709  -2.012
HETATM  123  C   UNK  0001      -1.681   8.051  -4.603
HETATM  124  C   UNK  0001      -0.040   8.701  -2.406
HETATM  125  C   UNK  0001      -2.094   8.995  -3.641
HETATM  126  C   UNK  0001      -0.432   7.431  -4.425
HETATM  127  C   UNK  0001       0.392   7.765  -3.348
HETATM  128  C   UNK  0001      -1.280   9.350  -2.546
HETATM  129  H   UNK  0001      -3.080   9.440  -3.730
HETATM  130  C   UNK  0001      -1.760  10.322  -1.469
HETATM  131  H   UNK  0001      -0.875  10.824  -1.053
HETATM  132  C   UNK  0001      -2.429   9.543  -0.337
HETATM  133  C   UNK  0001      -3.608   7.977   1.688
HETATM  134  C   UNK  0001      -3.815   9.289  -0.327
HETATM  135  C   UNK  0001      -1.646   8.973   0.682
HETATM  136  C   UNK  0001      -2.232   8.215   1.699
HETATM  137  C   UNK  0001      -4.429   8.526   0.687
HETATM  138  H   UNK  0001      -4.426   9.672  -1.140
HETATM  139  C   UNK  0001      -5.923   8.204   0.659
HETATM  140  H   UNK  0001      -6.260   8.094   1.700
HETATM  141  O   UNK  0001      -1.582   4.924  -6.014
HETATM  142  O   UNK  0001       0.029   6.509  -5.329
HETATM  143  O   UNK  0001      -6.508   3.146  -1.936
HETATM  144  O   UNK  0001      -5.419   2.951  -4.030
HETATM  145  O   UNK  0001      -5.777   5.674   2.017
HETATM  146  O   UNK  0001      -4.143   7.237   2.711
HETATM  147  O   UNK  0001       0.797   9.000  -1.362
HETATM  148  O   UNK  0001      -0.292   9.184   0.730
HETATM  149  C   UNK  0001      -2.594  11.500  -2.003
HETATM  150  H   UNK  0001      -3.536  11.195  -2.468
HETATM  151  H   UNK  0001      -2.028  12.060  -2.756
HETATM  152  H   UNK  0001      -2.844  12.192  -1.190
HETATM  153  C   UNK  0001      -3.448   8.746  -6.344
HETATM  154  H   UNK  0001      -4.022   8.382  -7.204
HETATM  155  H   UNK  0001      -2.810   9.567  -6.692
HETATM  156  H   UNK  0001      -4.164   9.173  -5.635
HETATM  157  C   UNK  0001      -7.644   6.577  -4.189
HETATM  158  H   UNK  0001      -7.804   6.418  -5.262
HETATM  159  H   UNK  0001      -7.238   7.586  -4.069
HETATM  160  H   UNK  0001      -8.624   6.562  -3.700
HETATM  161  C   UNK  0001      -6.809   9.351   0.139
HETATM  162  H   UNK  0001      -7.869   9.082   0.217
HETATM  163  H   UNK  0001      -6.618   9.613  -0.906
HETATM  164  H   UNK  0001      -6.650  10.258   0.734
HETATM  165  C   UNK  0001      -0.541   5.221  -5.076
HETATM  166  H   UNK  0001       0.255   4.492  -5.262
HETATM  167  H   UNK  0001      -0.846   5.076  -4.027
HETATM  168  C   UNK  0001      -5.299   2.779  -2.612
HETATM  169  H   UNK  0001      -5.169   1.704  -2.445
HETATM  170  H   UNK  0001      -4.402   3.261  -2.190
HETATM  171  C   UNK  0001      -4.387   5.889   2.291
HETATM  172  H   UNK  0001      -4.143   5.253   3.149
HETATM  173  H   UNK  0001      -3.726   5.562   1.474
HETATM  174  C   UNK  0001       0.392   8.308  -0.175
HETATM  175  H   UNK  0001       1.315   8.005   0.332
HETATM  176  H   UNK  0001      -0.160   7.377  -0.380
HETATM  177  O   UNK  0001      -1.441   7.622   2.657
HETATM  178  O   UNK  0001      -2.915   2.720  -5.089
HETATM  179  C   UNK  0001      -1.273   8.532   3.755
HETATM  180  H   UNK  0001      -2.262   8.753   4.176
HETATM  181  H   UNK  0001      -0.792   9.447   3.389
HETATM  182  C   UNK  0001      -3.182   2.134  -6.373
HETATM  183  H   UNK  0001      -4.268   2.034  -6.492
HETATM  184  H   UNK  0001      -2.764   2.785  -7.151
HETATM  185  C   UNK  0001      -0.406   7.953   4.866
HETATM  186  C   UNK  0001       1.204   6.865   6.935
HETATM  187  C   UNK  0001      -0.128   8.711   6.023
HETATM  188  C   UNK  0001       0.143   6.655   4.765
HETATM  189  C   UNK  0001       0.944   6.092   5.783
HETATM  190  C   UNK  0001       0.667   8.158   7.041
HETATM  191  H   UNK  0001      -0.060   6.066   3.870
HETATM  192  H   UNK  0001       0.870   8.745   7.935
HETATM  193  C   UNK  0001       1.542   4.699   5.639
HETATM  194  H   UNK  0001       1.151   4.077   6.453
HETATM  195  H   UNK  0001       2.634   4.786   5.707
HETATM  196  O   UNK  0001       1.199   4.079   4.390
HETATM  197  C   UNK  0001      -2.560   0.753  -6.533
HETATM  198  C   UNK  0001      -1.391  -1.819  -6.828
HETATM  199  C   UNK  0001      -2.709   0.039  -7.742
HETATM  200  C   UNK  0001      -1.812   0.160  -5.490
HETATM  201  C   UNK  0001      -1.232  -1.123  -5.611
HETATM  202  C   UNK  0001      -2.124  -1.232  -7.873
HETATM  203  H   UNK  0001      -1.688   0.707  -4.555
HETATM  204  H   UNK  0001      -2.244  -1.778  -8.807
HETATM  205  C   UNK  0001      -0.434  -1.742  -4.469
HETATM  206  H   UNK  0001       0.579  -1.948  -4.836
HETATM  207  H   UNK  0001      -0.934  -2.671  -4.168
HETATM  208  O   UNK  0001      -0.357  -0.885  -3.319
HETATM  209  C   UNK  0001      -3.477   0.604  -8.896
HETATM  210  O   UNK  0001      -4.066   1.666  -8.938
HETATM  211  O   UNK  0001      -3.471  -0.204  -9.972
HETATM  212  H   UNK  0001      -4.001   0.285 -10.636
HETATM  213  C   UNK  0001      -0.796  -3.176  -7.036
HETATM  214  O   UNK  0001      -0.263  -3.882  -6.203
HETATM  215  O   UNK  0001      -0.885  -3.592  -8.313
HETATM  216  H   UNK  0001      -0.455  -4.473  -8.305
HETATM  217  C   UNK  0001      -0.662  10.099   6.195
HETATM  218  O   UNK  0001      -1.443  10.682   5.469
HETATM  219  O   UNK  0001      -0.174  10.713   7.288
HETATM  220  H   UNK  0001      -0.594  11.599   7.266
HETATM  221  C   UNK  0001       2.043   6.337   8.055
HETATM  222  O   UNK  0001       2.427   5.194   8.210
HETATM  223  O   UNK  0001       2.384   7.289   8.942
HETATM  224  H   UNK  0001       2.931   6.812   9.601
HETATM  225  C   UNK  0001       5.051   8.791  -5.206
HETATM  226  O   UNK  0001       4.056   9.371  -5.597
HETATM  227  O   UNK  0001       6.272   9.283  -5.483
HETATM  228  H   UNK  0001       6.087  10.095  -6.001
HETATM  229  C   UNK  0001       7.786   5.009  -3.435
HETATM  230  O   UNK  0001       8.063   3.996  -2.822
HETATM  231  O   UNK  0001       8.739   5.648  -4.137
HETATM  232  H   UNK  0001       9.542   5.105  -3.990
HETATM  233  C   UNK  0001      -9.586   1.628   2.582
HETATM  234  O   UNK  0001      -9.849   2.700   2.072
HETATM  235  O   UNK  0001     -10.570   0.877   3.110
HETATM  236  H   UNK  0001     -11.379   1.410   2.957
HETATM  237  C   UNK  0001      -6.820  -2.131   4.363
HETATM  238  O   UNK  0001      -5.824  -2.735   4.709
HETATM  239  O   UNK  0001      -8.039  -2.606   4.678
HETATM  240  H   UNK  0001      -7.848  -3.428   5.177
CONECT    1    4    3   37
CONECT    2    5    6   10
CONECT    3    1    6    8
CONECT    4    1    5   74
CONECT    5    2    4   40
CONECT    6    2    3    7
CONECT    7    6
CONECT    8    3    9   19   49
CONECT    9    8
CONECT   10    2   11   12   53
CONECT   11   10
CONECT   12   10   15   14
CONECT   13   16   17   41
CONECT   14   12   17   39
CONECT   15   12   16   18
CONECT   16   13   15   35
CONECT   17   13   14  196
CONECT   18   15
CONECT   19    8   22   21
CONECT   20   23   24   43
CONECT   21   19   24   25
CONECT   22   19   23   38
CONECT   23   20   22  208
CONECT   24   20   21   26
CONECT   25   21
CONECT   26   24   27   28   45
CONECT   27   26
CONECT   28   26   31   30
CONECT   29   32   33   42
CONECT   30   28   33   34
CONECT   31   28   32   44
CONECT   32   29   31   73
CONECT   33   29   30   35
CONECT   34   30
CONECT   35   16   33   36   57
CONECT   36   35
CONECT   37    1   61
CONECT   38   22   61
CONECT   39   14   64
CONECT   40    5   64
CONECT   41   13   67
CONECT   42   29   67
CONECT   43   20   70
CONECT   44   31   70
CONECT   45   26   46   47   48
CONECT   46   45
CONECT   47   45
CONECT   48   45
CONECT   49    8   50   51   52
CONECT   50   49
CONECT   51   49
CONECT   52   49
CONECT   53   10   54   55   56
CONECT   54   53
CONECT   55   53
CONECT   56   53
CONECT   57   35   58   59   60
CONECT   58   57
CONECT   59   57
CONECT   60   57
CONECT   61   62   63   38   37
CONECT   62   61
CONECT   63   61
CONECT   64   65   66   40   39
CONECT   65   64
CONECT   66   64
CONECT   67   68   69   42   41
CONECT   68   67
CONECT   69   67
CONECT   70   71   72   43   44
CONECT   71   70
CONECT   72   70
CONECT   73   32   75
CONECT   74    4   78
CONECT   75   76   77   73   81
CONECT   76   75
CONECT   77   75
CONECT   78   79   80   74   93
CONECT   79   78
CONECT   80   78
CONECT   81   84   83   75
CONECT   82   85   86  233
CONECT   83   86   81  237
CONECT   84   81   85   87
CONECT   85   84   82   89
CONECT   86   82   83   88
CONECT   87   84
CONECT   88   86
CONECT   89   90   91   85   92
CONECT   90   89
CONECT   91   89
CONECT   92   89  121
CONECT   93   96   95   78
CONECT   94   97   98  225
CONECT   95   98   93  229
CONECT   96   93   97   99
CONECT   97   96   94  101
CONECT   98   94   95  100
CONECT   99   96
CONECT  100   98
CONECT  101  102  103   97  104
CONECT  102  101
CONECT  103  101
CONECT  104  101  127
CONECT  105  108  107  141
CONECT  106  109  110  114
CONECT  107  105  110  112
CONECT  108  105  109  178
CONECT  109  106  108  144
CONECT  110  106  107  111
CONECT  111  110
CONECT  112  107  113  123  153
CONECT  113  112
CONECT  114  106  115  116  157
CONECT  115  114
CONECT  116  114  119  118
CONECT  117  120  121  145
CONECT  118  116  121  143
CONECT  119  116  120  122
CONECT  120  117  119  139
CONECT  121  117  118   92
CONECT  122  119
CONECT  123  112  126  125
CONECT  124  127  128  147
CONECT  125  123  128  129
CONECT  126  123  127  142
CONECT  127  124  126  104
CONECT  128  124  125  130
CONECT  129  125
CONECT  130  128  131  132  149
CONECT  131  130
CONECT  132  130  135  134
CONECT  133  136  137  146
CONECT  134  132  137  138
CONECT  135  132  136  148
CONECT  136  133  135  177
CONECT  137  133  134  139
CONECT  138  134
CONECT  139  120  137  140  161
CONECT  140  139
CONECT  141  105  165
CONECT  142  126  165
CONECT  143  118  168
CONECT  144  109  168
CONECT  145  117  171
CONECT  146  133  171
CONECT  147  124  174
CONECT  148  135  174
CONECT  149  130  150  151  152
CONECT  150  149
CONECT  151  149
CONECT  152  149
CONECT  153  112  154  155  156
CONECT  154  153
CONECT  155  153
CONECT  156  153
CONECT  157  114  158  159  160
CONECT  158  157
CONECT  159  157
CONECT  160  157
CONECT  161  139  162  163  164
CONECT  162  161
CONECT  163  161
CONECT  164  161
CONECT  165  166  167  142  141
CONECT  166  165
CONECT  167  165
CONECT  168  169  170  144  143
CONECT  169  168
CONECT  170  168
CONECT  171  172  173  146  145
CONECT  172  171
CONECT  173  171
CONECT  174  175  176  147  148
CONECT  175  174
CONECT  176  174
CONECT  177  136  179
CONECT  178  108  182
CONECT  179  180  181  177  185
CONECT  180  179
CONECT  181  179
CONECT  182  183  184  178  197
CONECT  183  182
CONECT  184  182
CONECT  185  188  187  179
CONECT  186  189  190  221
CONECT  187  190  185  217
CONECT  188  185  189  191
CONECT  189  188  186  193
CONECT  190  186  187  192
CONECT  191  188
CONECT  192  190
CONECT  193  194  195  189  196
CONECT  194  193
CONECT  195  193
CONECT  196  193   17
CONECT  197  200  199  182
CONECT  198  201  202  213
CONECT  199  202  197  209
CONECT  200  197  201  203
CONECT  201  200  198  205
CONECT  202  198  199  204
CONECT  203  200
CONECT  204  202
CONECT  205  206  207  201  208
CONECT  206  205
CONECT  207  205
CONECT  208  205   23
CONECT  209  210  211  199
CONECT  210  209
CONECT  211  209  212
CONECT  212  211
CONECT  213  214  215  198
CONECT  214  213
CONECT  215  213  216
CONECT  216  215
CONECT  217  218  219  187
CONECT  218  217
CONECT  219  217  220
CONECT  220  219
CONECT  221  222  223  186
CONECT  222  221
CONECT  223  221  224
CONECT  224  223
CONECT  225  226  227   94
CONECT  226  225
CONECT  227  225  228
CONECT  228  227
CONECT  229  230  231   95
CONECT  230  229
CONECT  231  229  232
CONECT  232  231
CONECT  233  234  235   82
CONECT  234  233
CONECT  235  233  236
CONECT  236  235
CONECT  237  238  239   83
CONECT  238  237
CONECT  239  237  240
CONECT  240  239
END
