# Supplementary material for: CageCavityCalc (C3): A Computational Tool for Calculating and Visualizing Cavities in Molecular Cages
Source: J Chem Inf Model. 2024 Jul 9;64(14):5604–16. doi: 10.1021/acs.jcim.4c00355 (PMC11267575; doi:10.1021/acs.jcim.4c00355)
Supplement: Supplementary file 2 — ci4c00355_si_002.zip [file ci4c00355_si_002.zip › CageCavityCalc-v.1.0.5/CageCavityCalc/examples/13_cages_review/Figure_130_ChemCommun_1997_118_497_cage_cram_cavity.pdb]

ATOM      0 C     CG A   0       4.225   1.069  -1.379  0.00  0.00           C
ATOM      1 C     CG A   0       4.778   1.202   1.379  0.00  0.00           C
ATOM      2 C     CG A   0       4.366  -0.128  -0.655  0.00  0.00           C
ATOM      3 C     CG A   0       4.376   2.310  -0.756  0.00  0.00           C
ATOM      4 C     CG A   0       4.624   2.373   0.617  0.00  0.00           C
ATOM      5 C     CG A   0       4.625  -0.038   0.727  0.00  0.00           C
ATOM      6 H     CG A   0       4.681  -0.951   1.313  0.00  0.00           H
ATOM      7 C     CG A   0       4.136  -1.472  -1.347  0.00  0.00           C
ATOM      8 H     CG A   0       4.468  -1.373  -2.390  0.00  0.00           H
ATOM      9 C     CG A   0       4.998   1.298   2.888  0.00  0.00           C
ATOM     10 H     CG A   0       5.575   2.213   3.085  0.00  0.00           H
ATOM     11 C     CG A   0       3.652   1.436   3.597  0.00  0.00           C
ATOM     12 C     CG A   0       1.106   1.711   4.769  0.00  0.00           C
ATOM     13 C     CG A   0       3.048   2.699   3.721  0.00  0.00           C
ATOM     14 C     CG A   0       2.936   0.311   4.053  0.00  0.00           C
ATOM     15 C     CG A   0       1.669   0.427   4.659  0.00  0.00           C
ATOM     16 C     CG A   0       1.797   2.841   4.326  0.00  0.00           C
ATOM     17 H     CG A   0       3.360  -0.678   3.908  0.00  0.00           H
ATOM     18 C     CG A   0       2.642  -1.791  -1.363  0.00  0.00           C
ATOM     19 C     CG A   0      -0.144  -2.217  -1.334  0.00  0.00           C
ATOM     20 C     CG A   0       2.030  -2.537  -0.335  0.00  0.00           C
ATOM     21 C     CG A   0       1.817  -1.251  -2.366  0.00  0.00           C
ATOM     22 C     CG A   0       0.439  -1.479  -2.366  0.00  0.00           C
ATOM     23 C     CG A   0       0.642  -2.781  -0.313  0.00  0.00           C
ATOM     24 H     CG A   0       2.644  -2.913   0.479  0.00  0.00           H
ATOM     25 C     CG A   0      -0.022  -3.541   0.836  0.00  0.00           C
ATOM     26 H     CG A   0      -0.914  -4.041   0.435  0.00  0.00           H
ATOM     27 C     CG A   0      -0.482  -2.552   1.906  0.00  0.00           C
ATOM     28 C     CG A   0      -1.296  -0.595   3.764  0.00  0.00           C
ATOM     29 C     CG A   0       0.342  -2.191   2.992  0.00  0.00           C
ATOM     30 C     CG A   0      -1.717  -1.895   1.768  0.00  0.00           C
ATOM     31 C     CG A   0      -2.125  -0.929   2.691  0.00  0.00           C
ATOM     32 C     CG A   0      -0.055  -1.231   3.945  0.00  0.00           C
ATOM     33 H     CG A   0       1.324  -2.647   3.081  0.00  0.00           H
ATOM     34 C     CG A   0       0.864  -0.799   5.087  0.00  0.00           C
ATOM     35 H     CG A   0       0.229  -0.505   5.935  0.00  0.00           H
ATOM     36 O     CG A   0       3.984   1.049  -2.729  0.00  0.00           O
ATOM     37 O     CG A   0       2.352  -0.523  -3.398  0.00  0.00           O
ATOM     38 O     CG A   0       3.691   3.832   3.292  0.00  0.00           O
ATOM     39 O     CG A   0       4.759   3.611   1.193  0.00  0.00           O
ATOM     40 O     CG A   0      -0.120   1.892   5.355  0.00  0.00           O
ATOM     41 O     CG A   0      -1.753   0.328   4.669  0.00  0.00           O
ATOM     42 O     CG A   0      -1.501  -2.417  -1.369  0.00  0.00           O
ATOM     43 O     CG A   0      -2.564  -2.203   0.734  0.00  0.00           O
ATOM     44 C     CG A   0       0.808  -4.718   1.378  0.00  0.00           C
ATOM     45 H     CG A   0       1.757  -4.415   1.830  0.00  0.00           H
ATOM     46 H     CG A   0       1.044  -5.424   0.573  0.00  0.00           H
ATOM     47 H     CG A   0       0.245  -5.263   2.145  0.00  0.00           H
ATOM     48 C     CG A   0       5.022  -2.616  -0.820  0.00  0.00           C
ATOM     49 H     CG A   0       6.082  -2.350  -0.906  0.00  0.00           H
ATOM     50 H     CG A   0       4.858  -3.528  -1.405  0.00  0.00           H
ATOM     51 H     CG A   0       4.835  -2.867   0.228  0.00  0.00           H
ATOM     52 C     CG A   0       5.907   0.199   3.466  0.00  0.00           C
ATOM     53 H     CG A   0       6.882   0.203   2.964  0.00  0.00           H
ATOM     54 H     CG A   0       5.496  -0.810   3.363  0.00  0.00           H
ATOM     55 H     CG A   0       6.082   0.368   4.535  0.00  0.00           H
ATOM     56 C     CG A   0       1.714  -1.936   5.683  0.00  0.00           C
ATOM     57 H     CG A   0       2.293  -1.572   6.540  0.00  0.00           H
ATOM     58 H     CG A   0       2.426  -2.369   4.974  0.00  0.00           H
ATOM     59 H     CG A   0       1.072  -2.751   6.036  0.00  0.00           H
ATOM     60 C     CG A   0       2.594   0.830  -2.994  0.00  0.00           C
ATOM     61 H     CG A   0       2.345   1.456  -3.858  0.00  0.00           H
ATOM     62 H     CG A   0       1.936   1.166  -2.177  0.00  0.00           H
ATOM     63 C     CG A   0       3.556   3.988   1.874  0.00  0.00           C
ATOM     64 H     CG A   0       3.427   5.061   1.695  0.00  0.00           H
ATOM     65 H     CG A   0       2.655   3.502   1.467  0.00  0.00           H
ATOM     66 C     CG A   0      -1.173   1.613   4.424  0.00  0.00           C
ATOM     67 H     CG A   0      -1.961   2.348   4.624  0.00  0.00           H
ATOM     68 H     CG A   0      -0.877   1.765   3.374  0.00  0.00           H
ATOM     69 C     CG A   0      -2.169  -1.527  -0.466  0.00  0.00           C
ATOM     70 H     CG A   0      -3.096  -1.225  -0.965  0.00  0.00           H
ATOM     71 H     CG A   0      -1.609  -0.597  -0.278  0.00  0.00           H
ATOM     72 O     CG A   0      -3.313  -0.260   2.509  0.00  0.00           O
ATOM     73 O     CG A   0       4.178   3.471  -1.470  0.00  0.00           O
ATOM     74 C     CG A   0      -4.371  -0.981   3.157  0.00  0.00           C
ATOM     75 H     CG A   0      -4.145  -1.032   4.229  0.00  0.00           H
ATOM     76 H     CG A   0      -4.440  -1.987   2.725  0.00  0.00           H
ATOM     77 C     CG A   0       5.428   3.871  -2.054  0.00  0.00           C
ATOM     78 H     CG A   0       6.150   4.044  -1.246  0.00  0.00           H
ATOM     79 H     CG A   0       5.774   3.075  -2.724  0.00  0.00           H
ATOM     80 C     CG A   0      -5.724  -0.300   2.993  0.00  0.00           C
ATOM     81 C     CG A   0      -8.239   0.987   2.702  0.00  0.00           C
ATOM     82 C     CG A   0      -6.880  -0.859   3.576  0.00  0.00           C
ATOM     83 C     CG A   0      -5.854   0.905   2.266  0.00  0.00           C
ATOM     84 C     CG A   0      -7.096   1.560   2.105  0.00  0.00           C
ATOM     85 C     CG A   0      -8.117  -0.209   3.428  0.00  0.00           C
ATOM     86 H     CG A   0      -4.966   1.342   1.808  0.00  0.00           H
ATOM     87 H     CG A   0      -9.002  -0.643   3.890  0.00  0.00           H
ATOM     88 C     CG A   0      -7.213   2.843   1.291  0.00  0.00           C
ATOM     89 H     CG A   0      -7.586   3.631   1.957  0.00  0.00           H
ATOM     90 H     CG A   0      -7.915   2.663   0.468  0.00  0.00           H
ATOM     91 O     CG A   0      -5.956   3.266   0.740  0.00  0.00           O
ATOM     92 C     CG A   0       5.317   5.153  -2.869  0.00  0.00           C
ATOM     93 C     CG A   0       5.106   7.538  -4.394  0.00  0.00           C
ATOM     94 C     CG A   0       6.451   5.682  -3.521  0.00  0.00           C
ATOM     95 C     CG A   0       4.086   5.836  -3.000  0.00  0.00           C
ATOM     96 C     CG A   0       3.957   7.022  -3.758  0.00  0.00           C
ATOM     97 C     CG A   0       6.332   6.862  -4.273  0.00  0.00           C
ATOM     98 H     CG A   0       3.205   5.432  -2.500  0.00  0.00           H
ATOM     99 H     CG A   0       7.209   7.264  -4.777  0.00  0.00           H
ATOM    100 C     CG A   0       2.622   7.746  -3.877  0.00  0.00           C
ATOM    101 H     CG A   0       2.350   7.774  -4.938  0.00  0.00           H
ATOM    102 H     CG A   0       2.743   8.762  -3.480  0.00  0.00           H
ATOM    103 O     CG A   0       1.574   7.089  -3.148  0.00  0.00           O
ATOM    104 C     CG A   0      -2.817   5.097  -5.443  0.00  0.00           C
ATOM    105 C     CG A   0      -5.382   5.350  -4.306  0.00  0.00           C
ATOM    106 C     CG A   0      -3.388   6.377  -5.331  0.00  0.00           C
ATOM    107 C     CG A   0      -3.514   3.959  -5.030  0.00  0.00           C
ATOM    108 C     CG A   0      -4.773   4.090  -4.439  0.00  0.00           C
ATOM    109 C     CG A   0      -4.664   6.482  -4.741  0.00  0.00           C
ATOM    110 H     CG A   0      -5.096   7.468  -4.592  0.00  0.00           H
ATOM    111 C     CG A   0      -2.592   7.613  -5.749  0.00  0.00           C
ATOM    112 H     CG A   0      -1.951   7.327  -6.596  0.00  0.00           H
ATOM    113 C     CG A   0      -6.737   5.475  -3.612  0.00  0.00           C
ATOM    114 H     CG A   0      -7.308   4.560  -3.825  0.00  0.00           H
ATOM    115 C     CG A   0      -6.533   5.556  -2.100  0.00  0.00           C
ATOM    116 C     CG A   0      -6.009   5.665   0.666  0.00  0.00           C
ATOM    117 C     CG A   0      -6.383   4.378  -1.346  0.00  0.00           C
ATOM    118 C     CG A   0      -6.391   6.791  -1.434  0.00  0.00           C
ATOM    119 C     CG A   0      -6.146   6.868  -0.048  0.00  0.00           C
ATOM    120 C     CG A   0      -6.149   4.430   0.030  0.00  0.00           C
ATOM    121 H     CG A   0      -6.444   7.709  -2.012  0.00  0.00           H
ATOM    122 C     CG A   0      -1.681   8.051  -4.603  0.00  0.00           C
ATOM    123 C     CG A   0      -0.040   8.701  -2.406  0.00  0.00           C
ATOM    124 C     CG A   0      -2.094   8.995  -3.641  0.00  0.00           C
ATOM    125 C     CG A   0      -0.432   7.431  -4.425  0.00  0.00           C
ATOM    126 C     CG A   0       0.392   7.765  -3.348  0.00  0.00           C
ATOM    127 C     CG A   0      -1.280   9.350  -2.546  0.00  0.00           C
ATOM    128 H     CG A   0      -3.080   9.440  -3.730  0.00  0.00           H
ATOM    129 C     CG A   0      -1.760  10.322  -1.469  0.00  0.00           C
ATOM    130 H     CG A   0      -0.875  10.824  -1.053  0.00  0.00           H
ATOM    131 C     CG A   0      -2.429   9.543  -0.337  0.00  0.00           C
ATOM    132 C     CG A   0      -3.608   7.977   1.688  0.00  0.00           C
ATOM    133 C     CG A   0      -3.815   9.289  -0.327  0.00  0.00           C
ATOM    134 C     CG A   0      -1.646   8.973   0.682  0.00  0.00           C
ATOM    135 C     CG A   0      -2.232   8.215   1.699  0.00  0.00           C
ATOM    136 C     CG A   0      -4.429   8.526   0.687  0.00  0.00           C
ATOM    137 H     CG A   0      -4.426   9.672  -1.140  0.00  0.00           H
ATOM    138 C     CG A   0      -5.923   8.204   0.659  0.00  0.00           C
ATOM    139 H     CG A   0      -6.260   8.094   1.700  0.00  0.00           H
ATOM    140 O     CG A   0      -1.582   4.924  -6.014  0.00  0.00           O
ATOM    141 O     CG A   0       0.029   6.509  -5.329  0.00  0.00           O
ATOM    142 O     CG A   0      -6.508   3.146  -1.936  0.00  0.00           O
ATOM    143 O     CG A   0      -5.419   2.951  -4.030  0.00  0.00           O
ATOM    144 O     CG A   0      -5.777   5.674   2.017  0.00  0.00           O
ATOM    145 O     CG A   0      -4.143   7.237   2.711  0.00  0.00           O
ATOM    146 O     CG A   0       0.797   9.000  -1.362  0.00  0.00           O
ATOM    147 O     CG A   0      -0.292   9.184   0.730  0.00  0.00           O
ATOM    148 C     CG A   0      -2.594  11.500  -2.003  0.00  0.00           C
ATOM    149 H     CG A   0      -3.536  11.195  -2.468  0.00  0.00           H
ATOM    150 H     CG A   0      -2.028  12.060  -2.756  0.00  0.00           H
ATOM    151 H     CG A   0      -2.844  12.192  -1.190  0.00  0.00           H
ATOM    152 C     CG A   0      -3.448   8.746  -6.344  0.00  0.00           C
ATOM    153 H     CG A   0      -4.022   8.382  -7.204  0.00  0.00           H
ATOM    154 H     CG A   0      -2.810   9.567  -6.692  0.00  0.00           H
ATOM    155 H     CG A   0      -4.164   9.173  -5.635  0.00  0.00           H
ATOM    156 C     CG A   0      -7.644   6.577  -4.189  0.00  0.00           C
ATOM    157 H     CG A   0      -7.804   6.418  -5.262  0.00  0.00           H
ATOM    158 H     CG A   0      -7.238   7.586  -4.069  0.00  0.00           H
ATOM    159 H     CG A   0      -8.624   6.562  -3.700  0.00  0.00           H
ATOM    160 C     CG A   0      -6.809   9.351   0.139  0.00  0.00           C
ATOM    161 H     CG A   0      -7.869   9.082   0.217  0.00  0.00           H
ATOM    162 H     CG A   0      -6.618   9.613  -0.906  0.00  0.00           H
ATOM    163 H     CG A   0      -6.650  10.258   0.734  0.00  0.00           H
ATOM    164 C     CG A   0      -0.541   5.221  -5.076  0.00  0.00           C
ATOM    165 H     CG A   0       0.255   4.492  -5.262  0.00  0.00           H
ATOM    166 H     CG A   0      -0.846   5.076  -4.027  0.00  0.00           H
ATOM    167 C     CG A   0      -5.299   2.779  -2.612  0.00  0.00           C
ATOM    168 H     CG A   0      -5.169   1.704  -2.445  0.00  0.00           H
ATOM    169 H     CG A   0      -4.402   3.261  -2.190  0.00  0.00           H
ATOM    170 C     CG A   0      -4.387   5.889   2.291  0.00  0.00           C
ATOM    171 H     CG A   0      -4.143   5.253   3.149  0.00  0.00           H
ATOM    172 H     CG A   0      -3.726   5.562   1.474  0.00  0.00           H
ATOM    173 C     CG A   0       0.392   8.308  -0.175  0.00  0.00           C
ATOM    174 H     CG A   0       1.315   8.005   0.332  0.00  0.00           H
ATOM    175 H     CG A   0      -0.160   7.377  -0.380  0.00  0.00           H
ATOM    176 O     CG A   0      -1.441   7.622   2.657  0.00  0.00           O
ATOM    177 O     CG A   0      -2.915   2.720  -5.089  0.00  0.00           O
ATOM    178 C     CG A   0      -1.273   8.532   3.755  0.00  0.00           C
ATOM    179 H     CG A   0      -2.262   8.753   4.176  0.00  0.00           H
ATOM    180 H     CG A   0      -0.792   9.447   3.389  0.00  0.00           H
ATOM    181 C     CG A   0      -3.182   2.134  -6.373  0.00  0.00           C
ATOM    182 H     CG A   0      -4.268   2.034  -6.492  0.00  0.00           H
ATOM    183 H     CG A   0      -2.764   2.785  -7.151  0.00  0.00           H
ATOM    184 C     CG A   0      -0.406   7.953   4.866  0.00  0.00           C
ATOM    185 C     CG A   0       1.204   6.865   6.935  0.00  0.00           C
ATOM    186 C     CG A   0      -0.128   8.711   6.023  0.00  0.00           C
ATOM    187 C     CG A   0       0.143   6.655   4.765  0.00  0.00           C
ATOM    188 C     CG A   0       0.944   6.092   5.783  0.00  0.00           C
ATOM    189 C     CG A   0       0.667   8.158   7.041  0.00  0.00           C
ATOM    190 H     CG A   0      -0.060   6.066   3.870  0.00  0.00           H
ATOM    191 H     CG A   0       0.870   8.745   7.935  0.00  0.00           H
ATOM    192 C     CG A   0       1.542   4.699   5.639  0.00  0.00           C
ATOM    193 H     CG A   0       1.151   4.077   6.453  0.00  0.00           H
ATOM    194 H     CG A   0       2.634   4.786   5.707  0.00  0.00           H
ATOM    195 O     CG A   0       1.199   4.079   4.390  0.00  0.00           O
ATOM    196 C     CG A   0      -2.560   0.753  -6.533  0.00  0.00           C
ATOM    197 C     CG A   0      -1.391  -1.819  -6.828  0.00  0.00           C
ATOM    198 C     CG A   0      -2.709   0.039  -7.742  0.00  0.00           C
ATOM    199 C     CG A   0      -1.812   0.160  -5.490  0.00  0.00           C
ATOM    200 C     CG A   0      -1.232  -1.123  -5.611  0.00  0.00           C
ATOM    201 C     CG A   0      -2.124  -1.232  -7.873  0.00  0.00           C
ATOM    202 H     CG A   0      -1.688   0.707  -4.555  0.00  0.00           H
ATOM    203 H     CG A   0      -2.244  -1.778  -8.807  0.00  0.00           H
ATOM    204 C     CG A   0      -0.434  -1.742  -4.469  0.00  0.00           C
ATOM    205 H     CG A   0       0.579  -1.948  -4.836  0.00  0.00           H
ATOM    206 H     CG A   0      -0.934  -2.671  -4.168  0.00  0.00           H
ATOM    207 O     CG A   0      -0.357  -0.885  -3.319  0.00  0.00           O
ATOM    208 C     CG A   0      -3.477   0.604  -8.896  0.00  0.00           C
ATOM    209 O     CG A   0      -4.066   1.666  -8.938  0.00  0.00           O
ATOM    210 O     CG A   0      -3.471  -0.204  -9.972  0.00  0.00           O
ATOM    211 H     CG A   0      -4.001   0.285 -10.636  0.00  0.00           H
ATOM    212 C     CG A   0      -0.796  -3.176  -7.036  0.00  0.00           C
ATOM    213 O     CG A   0      -0.263  -3.882  -6.203  0.00  0.00           O
ATOM    214 O     CG A   0      -0.885  -3.592  -8.313  0.00  0.00           O
ATOM    215 H     CG A   0      -0.455  -4.473  -8.305  0.00  0.00           H
ATOM    216 C     CG A   0      -0.662  10.099   6.195  0.00  0.00           C
ATOM    217 O     CG A   0      -1.443  10.682   5.469  0.00  0.00           O
ATOM    218 O     CG A   0      -0.174  10.713   7.288  0.00  0.00           O
ATOM    219 H     CG A   0      -0.594  11.599   7.266  0.00  0.00           H
ATOM    220 C     CG A   0       2.043   6.337   8.055  0.00  0.00           C
ATOM    221 O     CG A   0       2.427   5.194   8.210  0.00  0.00           O
ATOM    222 O     CG A   0       2.384   7.289   8.942  0.00  0.00           O
ATOM    223 H     CG A   0       2.931   6.812   9.601  0.00  0.00           H
ATOM    224 C     CG A   0       5.051   8.791  -5.206  0.00  0.00           C
ATOM    225 O     CG A   0       4.056   9.371  -5.597  0.00  0.00           O
ATOM    226 O     CG A   0       6.272   9.283  -5.483  0.00  0.00           O
ATOM    227 H     CG A   0       6.087  10.095  -6.001  0.00  0.00           H
ATOM    228 C     CG A   0       7.786   5.009  -3.435  0.00  0.00           C
ATOM    229 O     CG A   0       8.063   3.996  -2.822  0.00  0.00           O
ATOM    230 O     CG A   0       8.739   5.648  -4.137  0.00  0.00           O
ATOM    231 H     CG A   0       9.542   5.105  -3.990  0.00  0.00           H
ATOM    232 C     CG A   0      -9.586   1.628   2.582  0.00  0.00           C
ATOM    233 O     CG A   0      -9.849   2.700   2.072  0.00  0.00           O
ATOM    234 O     CG A   0     -10.570   0.877   3.110  0.00  0.00           O
ATOM    235 H     CG A   0     -11.379   1.410   2.957  0.00  0.00           H
ATOM    236 C     CG A   0      -6.820  -2.131   4.363  0.00  0.00           C
ATOM    237 O     CG A   0      -5.824  -2.735   4.709  0.00  0.00           O
ATOM    238 O     CG A   0      -8.039  -2.606   4.678  0.00  0.00           O
ATOM    239 H     CG A   0      -7.848  -3.428   5.177  0.00  0.00           H
ATOM    240 D     CV B   1      -0.457   2.190  -3.565  0.00  0.00           D
ATOM    241 D     CV B   1       0.343   2.190  -3.565  0.00  0.00           D
ATOM    242 D     CV B   1      -0.457   2.990  -3.565  0.00  0.00           D
ATOM    243 D     CV B   1       0.343   2.990  -3.565  0.00  0.00           D
ATOM    244 D     CV B   1       1.143   3.790  -3.565  0.00  0.00           D
ATOM    245 D     CV B   1       1.943   3.790  -3.565  0.00  0.00           D
ATOM    246 D     CV B   1       2.743   3.790  -3.565  0.00  0.00           D
ATOM    247 D     CV B   1      -2.857   0.590  -2.765  0.00  0.00           D
ATOM    248 D     CV B   1      -2.857   1.390  -2.765  0.00  0.00           D
ATOM    249 D     CV B   1      -0.457   1.390  -2.765  0.00  0.00           D
ATOM    250 D     CV B   1      -2.057   2.190  -2.765  0.00  0.00           D
ATOM    251 D     CV B   1      -1.257   2.190  -2.765  0.00  0.00           D
ATOM    252 D     CV B   1      -0.457   2.190  -2.765  0.00  0.00           D
ATOM    253 D     CV B   1      -2.057   2.990  -2.765  0.00  0.00           D
ATOM    254 D     CV B   1      -1.257   2.990  -2.765  0.00  0.00           D
ATOM    255 D     CV B   1      -0.457   2.990  -2.765  0.00  0.00           D
ATOM    256 D     CV B   1       0.343   2.990  -2.765  0.00  0.00           D
ATOM    257 D     CV B   1       1.143   2.990  -2.765  0.00  0.00           D
ATOM    258 D     CV B   1      -2.057   3.790  -2.765  0.00  0.00           D
ATOM    259 D     CV B   1       0.343   3.790  -2.765  0.00  0.00           D
ATOM    260 D     CV B   1       1.143   3.790  -2.765  0.00  0.00           D
ATOM    261 D     CV B   1       1.943   3.790  -2.765  0.00  0.00           D
ATOM    262 D     CV B   1       1.143   4.590  -2.765  0.00  0.00           D
ATOM    263 D     CV B   1      -2.857   5.390  -2.765  0.00  0.00           D
ATOM    264 D     CV B   1      -2.857   6.190  -2.765  0.00  0.00           D
ATOM    265 D     CV B   1      -2.057   6.190  -2.765  0.00  0.00           D
ATOM    266 D     CV B   1      -2.857   0.590  -1.965  0.00  0.00           D
ATOM    267 D     CV B   1      -2.057   0.590  -1.965  0.00  0.00           D
ATOM    268 D     CV B   1      -2.857   1.390  -1.965  0.00  0.00           D
ATOM    269 D     CV B   1      -2.057   1.390  -1.965  0.00  0.00           D
ATOM    270 D     CV B   1      -1.257   1.390  -1.965  0.00  0.00           D
ATOM    271 D     CV B   1      -0.457   1.390  -1.965  0.00  0.00           D
ATOM    272 D     CV B   1      -2.057   2.190  -1.965  0.00  0.00           D
ATOM    273 D     CV B   1      -1.257   2.190  -1.965  0.00  0.00           D
ATOM    274 D     CV B   1      -0.457   2.190  -1.965  0.00  0.00           D
ATOM    275 D     CV B   1      -2.057   2.990  -1.965  0.00  0.00           D
ATOM    276 D     CV B   1      -1.257   2.990  -1.965  0.00  0.00           D
ATOM    277 D     CV B   1      -0.457   2.990  -1.965  0.00  0.00           D
ATOM    278 D     CV B   1       0.343   2.990  -1.965  0.00  0.00           D
ATOM    279 D     CV B   1       1.143   2.990  -1.965  0.00  0.00           D
ATOM    280 D     CV B   1      -2.057   3.790  -1.965  0.00  0.00           D
ATOM    281 D     CV B   1      -1.257   3.790  -1.965  0.00  0.00           D
ATOM    282 D     CV B   1      -0.457   3.790  -1.965  0.00  0.00           D
ATOM    283 D     CV B   1       0.343   3.790  -1.965  0.00  0.00           D
ATOM    284 D     CV B   1       1.143   3.790  -1.965  0.00  0.00           D
ATOM    285 D     CV B   1      -2.857   4.590  -1.965  0.00  0.00           D
ATOM    286 D     CV B   1      -2.057   4.590  -1.965  0.00  0.00           D
ATOM    287 D     CV B   1      -1.257   4.590  -1.965  0.00  0.00           D
ATOM    288 D     CV B   1      -0.457   4.590  -1.965  0.00  0.00           D
ATOM    289 D     CV B   1       0.343   4.590  -1.965  0.00  0.00           D
ATOM    290 D     CV B   1       1.143   4.590  -1.965  0.00  0.00           D
ATOM    291 D     CV B   1      -3.657   5.390  -1.965  0.00  0.00           D
ATOM    292 D     CV B   1      -2.857   5.390  -1.965  0.00  0.00           D
ATOM    293 D     CV B   1      -2.057   5.390  -1.965  0.00  0.00           D
ATOM    294 D     CV B   1      -1.257   5.390  -1.965  0.00  0.00           D
ATOM    295 D     CV B   1      -0.457   5.390  -1.965  0.00  0.00           D
ATOM    296 D     CV B   1       0.343   5.390  -1.965  0.00  0.00           D
ATOM    297 D     CV B   1      -3.657   6.190  -1.965  0.00  0.00           D
ATOM    298 D     CV B   1      -2.857   6.190  -1.965  0.00  0.00           D
ATOM    299 D     CV B   1      -2.057   6.190  -1.965  0.00  0.00           D
ATOM    300 D     CV B   1      -1.257   6.190  -1.965  0.00  0.00           D
ATOM    301 D     CV B   1      -3.657   6.990  -1.965  0.00  0.00           D
ATOM    302 D     CV B   1      -2.857   6.990  -1.965  0.00  0.00           D
ATOM    303 D     CV B   1      -2.057   6.990  -1.965  0.00  0.00           D
ATOM    304 D     CV B   1      -3.657   1.390  -1.165  0.00  0.00           D
ATOM    305 D     CV B   1      -2.857   1.390  -1.165  0.00  0.00           D
ATOM    306 D     CV B   1      -2.057   1.390  -1.165  0.00  0.00           D
ATOM    307 D     CV B   1      -1.257   1.390  -1.165  0.00  0.00           D
ATOM    308 D     CV B   1      -0.457   1.390  -1.165  0.00  0.00           D
ATOM    309 D     CV B   1      -2.857   2.190  -1.165  0.00  0.00           D
ATOM    310 D     CV B   1      -2.057   2.190  -1.165  0.00  0.00           D
ATOM    311 D     CV B   1      -1.257   2.190  -1.165  0.00  0.00           D
ATOM    312 D     CV B   1      -0.457   2.190  -1.165  0.00  0.00           D
ATOM    313 D     CV B   1       0.343   2.190  -1.165  0.00  0.00           D
ATOM    314 D     CV B   1      -2.057   2.990  -1.165  0.00  0.00           D
ATOM    315 D     CV B   1      -1.257   2.990  -1.165  0.00  0.00           D
ATOM    316 D     CV B   1      -0.457   2.990  -1.165  0.00  0.00           D
ATOM    317 D     CV B   1       0.343   2.990  -1.165  0.00  0.00           D
ATOM    318 D     CV B   1       1.143   2.990  -1.165  0.00  0.00           D
ATOM    319 D     CV B   1      -2.057   3.790  -1.165  0.00  0.00           D
ATOM    320 D     CV B   1      -1.257   3.790  -1.165  0.00  0.00           D
ATOM    321 D     CV B   1      -0.457   3.790  -1.165  0.00  0.00           D
ATOM    322 D     CV B   1       0.343   3.790  -1.165  0.00  0.00           D
ATOM    323 D     CV B   1       1.143   3.790  -1.165  0.00  0.00           D
ATOM    324 D     CV B   1      -2.857   4.590  -1.165  0.00  0.00           D
ATOM    325 D     CV B   1      -2.057   4.590  -1.165  0.00  0.00           D
ATOM    326 D     CV B   1      -1.257   4.590  -1.165  0.00  0.00           D
ATOM    327 D     CV B   1      -0.457   4.590  -1.165  0.00  0.00           D
ATOM    328 D     CV B   1       0.343   4.590  -1.165  0.00  0.00           D
ATOM    329 D     CV B   1       1.143   4.590  -1.165  0.00  0.00           D
ATOM    330 D     CV B   1       1.943   4.590  -1.165  0.00  0.00           D
ATOM    331 D     CV B   1      -3.657   5.390  -1.165  0.00  0.00           D
ATOM    332 D     CV B   1      -2.857   5.390  -1.165  0.00  0.00           D
ATOM    333 D     CV B   1      -2.057   5.390  -1.165  0.00  0.00           D
ATOM    334 D     CV B   1      -1.257   5.390  -1.165  0.00  0.00           D
ATOM    335 D     CV B   1      -0.457   5.390  -1.165  0.00  0.00           D
ATOM    336 D     CV B   1       0.343   5.390  -1.165  0.00  0.00           D
ATOM    337 D     CV B   1       1.143   5.390  -1.165  0.00  0.00           D
ATOM    338 D     CV B   1      -3.657   6.190  -1.165  0.00  0.00           D
ATOM    339 D     CV B   1      -2.857   6.190  -1.165  0.00  0.00           D
ATOM    340 D     CV B   1      -2.057   6.190  -1.165  0.00  0.00           D
ATOM    341 D     CV B   1      -2.857   6.990  -1.165  0.00  0.00           D
ATOM    342 D     CV B   1      -2.057   6.990  -1.165  0.00  0.00           D
ATOM    343 D     CV B   1      -4.457   0.590  -0.365  0.00  0.00           D
ATOM    344 D     CV B   1       0.343   0.590  -0.365  0.00  0.00           D
ATOM    345 D     CV B   1       1.143   0.590  -0.365  0.00  0.00           D
ATOM    346 D     CV B   1      -4.457   1.390  -0.365  0.00  0.00           D
ATOM    347 D     CV B   1      -3.657   1.390  -0.365  0.00  0.00           D
ATOM    348 D     CV B   1      -2.857   1.390  -0.365  0.00  0.00           D
ATOM    349 D     CV B   1      -2.057   1.390  -0.365  0.00  0.00           D
ATOM    350 D     CV B   1      -1.257   1.390  -0.365  0.00  0.00           D
ATOM    351 D     CV B   1      -0.457   1.390  -0.365  0.00  0.00           D
ATOM    352 D     CV B   1       0.343   1.390  -0.365  0.00  0.00           D
ATOM    353 D     CV B   1      -3.657   2.190  -0.365  0.00  0.00           D
ATOM    354 D     CV B   1      -2.857   2.190  -0.365  0.00  0.00           D
ATOM    355 D     CV B   1      -2.057   2.190  -0.365  0.00  0.00           D
ATOM    356 D     CV B   1      -1.257   2.190  -0.365  0.00  0.00           D
ATOM    357 D     CV B   1      -0.457   2.190  -0.365  0.00  0.00           D
ATOM    358 D     CV B   1       0.343   2.190  -0.365  0.00  0.00           D
ATOM    359 D     CV B   1       1.143   2.190  -0.365  0.00  0.00           D
ATOM    360 D     CV B   1      -2.857   2.990  -0.365  0.00  0.00           D
ATOM    361 D     CV B   1      -2.057   2.990  -0.365  0.00  0.00           D
ATOM    362 D     CV B   1      -1.257   2.990  -0.365  0.00  0.00           D
ATOM    363 D     CV B   1      -0.457   2.990  -0.365  0.00  0.00           D
ATOM    364 D     CV B   1       0.343   2.990  -0.365  0.00  0.00           D
ATOM    365 D     CV B   1       1.143   2.990  -0.365  0.00  0.00           D
ATOM    366 D     CV B   1       1.943   2.990  -0.365  0.00  0.00           D
ATOM    367 D     CV B   1      -3.657   3.790  -0.365  0.00  0.00           D
ATOM    368 D     CV B   1      -2.857   3.790  -0.365  0.00  0.00           D
ATOM    369 D     CV B   1      -2.057   3.790  -0.365  0.00  0.00           D
ATOM    370 D     CV B   1      -1.257   3.790  -0.365  0.00  0.00           D
ATOM    371 D     CV B   1      -0.457   3.790  -0.365  0.00  0.00           D
ATOM    372 D     CV B   1       0.343   3.790  -0.365  0.00  0.00           D
ATOM    373 D     CV B   1       1.143   3.790  -0.365  0.00  0.00           D
ATOM    374 D     CV B   1      -3.657   4.590  -0.365  0.00  0.00           D
ATOM    375 D     CV B   1      -2.857   4.590  -0.365  0.00  0.00           D
ATOM    376 D     CV B   1      -2.057   4.590  -0.365  0.00  0.00           D
ATOM    377 D     CV B   1      -1.257   4.590  -0.365  0.00  0.00           D
ATOM    378 D     CV B   1      -0.457   4.590  -0.365  0.00  0.00           D
ATOM    379 D     CV B   1       0.343   4.590  -0.365  0.00  0.00           D
ATOM    380 D     CV B   1       1.143   4.590  -0.365  0.00  0.00           D
ATOM    381 D     CV B   1       1.943   4.590  -0.365  0.00  0.00           D
ATOM    382 D     CV B   1      -2.857   5.390  -0.365  0.00  0.00           D
ATOM    383 D     CV B   1      -2.057   5.390  -0.365  0.00  0.00           D
ATOM    384 D     CV B   1      -1.257   5.390  -0.365  0.00  0.00           D
ATOM    385 D     CV B   1      -0.457   5.390  -0.365  0.00  0.00           D
ATOM    386 D     CV B   1       0.343   5.390  -0.365  0.00  0.00           D
ATOM    387 D     CV B   1       1.143   5.390  -0.365  0.00  0.00           D
ATOM    388 D     CV B   1       1.943   5.390  -0.365  0.00  0.00           D
ATOM    389 D     CV B   1       2.743   5.390  -0.365  0.00  0.00           D
ATOM    390 D     CV B   1      -2.857   6.190  -0.365  0.00  0.00           D
ATOM    391 D     CV B   1      -2.057   6.190  -0.365  0.00  0.00           D
ATOM    392 D     CV B   1       1.943   6.190  -0.365  0.00  0.00           D
ATOM    393 D     CV B   1       2.743   6.190  -0.365  0.00  0.00           D
ATOM    394 D     CV B   1       0.343  -0.210   0.435  0.00  0.00           D
ATOM    395 D     CV B   1       1.143  -0.210   0.435  0.00  0.00           D
ATOM    396 D     CV B   1       0.343   0.590   0.435  0.00  0.00           D
ATOM    397 D     CV B   1       1.143   0.590   0.435  0.00  0.00           D
ATOM    398 D     CV B   1       1.943   0.590   0.435  0.00  0.00           D
ATOM    399 D     CV B   1      -2.857   1.390   0.435  0.00  0.00           D
ATOM    400 D     CV B   1      -2.057   1.390   0.435  0.00  0.00           D
ATOM    401 D     CV B   1      -1.257   1.390   0.435  0.00  0.00           D
ATOM    402 D     CV B   1      -0.457   1.390   0.435  0.00  0.00           D
ATOM    403 D     CV B   1       0.343   1.390   0.435  0.00  0.00           D
ATOM    404 D     CV B   1       1.143   1.390   0.435  0.00  0.00           D
ATOM    405 D     CV B   1       1.943   1.390   0.435  0.00  0.00           D
ATOM    406 D     CV B   1      -3.657   2.190   0.435  0.00  0.00           D
ATOM    407 D     CV B   1      -2.857   2.190   0.435  0.00  0.00           D
ATOM    408 D     CV B   1      -2.057   2.190   0.435  0.00  0.00           D
ATOM    409 D     CV B   1      -1.257   2.190   0.435  0.00  0.00           D
ATOM    410 D     CV B   1      -0.457   2.190   0.435  0.00  0.00           D
ATOM    411 D     CV B   1       0.343   2.190   0.435  0.00  0.00           D
ATOM    412 D     CV B   1       1.143   2.190   0.435  0.00  0.00           D
ATOM    413 D     CV B   1      -3.657   2.990   0.435  0.00  0.00           D
ATOM    414 D     CV B   1      -2.857   2.990   0.435  0.00  0.00           D
ATOM    415 D     CV B   1      -2.057   2.990   0.435  0.00  0.00           D
ATOM    416 D     CV B   1      -1.257   2.990   0.435  0.00  0.00           D
ATOM    417 D     CV B   1      -0.457   2.990   0.435  0.00  0.00           D
ATOM    418 D     CV B   1       0.343   2.990   0.435  0.00  0.00           D
ATOM    419 D     CV B   1      -3.657   3.790   0.435  0.00  0.00           D
ATOM    420 D     CV B   1      -2.857   3.790   0.435  0.00  0.00           D
ATOM    421 D     CV B   1      -2.057   3.790   0.435  0.00  0.00           D
ATOM    422 D     CV B   1      -1.257   3.790   0.435  0.00  0.00           D
ATOM    423 D     CV B   1      -0.457   3.790   0.435  0.00  0.00           D
ATOM    424 D     CV B   1       0.343   3.790   0.435  0.00  0.00           D
ATOM    425 D     CV B   1      -2.057   4.590   0.435  0.00  0.00           D
ATOM    426 D     CV B   1      -1.257   4.590   0.435  0.00  0.00           D
ATOM    427 D     CV B   1      -0.457   4.590   0.435  0.00  0.00           D
ATOM    428 D     CV B   1       0.343   4.590   0.435  0.00  0.00           D
ATOM    429 D     CV B   1       1.143   4.590   0.435  0.00  0.00           D
ATOM    430 D     CV B   1      -1.257   5.390   0.435  0.00  0.00           D
ATOM    431 D     CV B   1      -0.457   5.390   0.435  0.00  0.00           D
ATOM    432 D     CV B   1       0.343   5.390   0.435  0.00  0.00           D
ATOM    433 D     CV B   1       1.143   5.390   0.435  0.00  0.00           D
ATOM    434 D     CV B   1       0.343  -0.210   1.235  0.00  0.00           D
ATOM    435 D     CV B   1       1.143  -0.210   1.235  0.00  0.00           D
ATOM    436 D     CV B   1       1.943  -0.210   1.235  0.00  0.00           D
ATOM    437 D     CV B   1      -0.457   0.590   1.235  0.00  0.00           D
ATOM    438 D     CV B   1       0.343   0.590   1.235  0.00  0.00           D
ATOM    439 D     CV B   1       1.143   0.590   1.235  0.00  0.00           D
ATOM    440 D     CV B   1       1.943   0.590   1.235  0.00  0.00           D
ATOM    441 D     CV B   1      -2.057   1.390   1.235  0.00  0.00           D
ATOM    442 D     CV B   1      -1.257   1.390   1.235  0.00  0.00           D
ATOM    443 D     CV B   1      -0.457   1.390   1.235  0.00  0.00           D
ATOM    444 D     CV B   1       0.343   1.390   1.235  0.00  0.00           D
ATOM    445 D     CV B   1       1.143   1.390   1.235  0.00  0.00           D
ATOM    446 D     CV B   1       1.943   1.390   1.235  0.00  0.00           D
ATOM    447 D     CV B   1      -2.857   2.190   1.235  0.00  0.00           D
ATOM    448 D     CV B   1      -2.057   2.190   1.235  0.00  0.00           D
ATOM    449 D     CV B   1      -1.257   2.190   1.235  0.00  0.00           D
ATOM    450 D     CV B   1      -0.457   2.190   1.235  0.00  0.00           D
ATOM    451 D     CV B   1       0.343   2.190   1.235  0.00  0.00           D
ATOM    452 D     CV B   1       1.143   2.190   1.235  0.00  0.00           D
ATOM    453 D     CV B   1      -3.657   2.990   1.235  0.00  0.00           D
ATOM    454 D     CV B   1      -2.857   2.990   1.235  0.00  0.00           D
ATOM    455 D     CV B   1      -2.057   2.990   1.235  0.00  0.00           D
ATOM    456 D     CV B   1      -1.257   2.990   1.235  0.00  0.00           D
ATOM    457 D     CV B   1      -0.457   2.990   1.235  0.00  0.00           D
ATOM    458 D     CV B   1       0.343   2.990   1.235  0.00  0.00           D
ATOM    459 D     CV B   1      -2.057   3.790   1.235  0.00  0.00           D
ATOM    460 D     CV B   1      -1.257   3.790   1.235  0.00  0.00           D
ATOM    461 D     CV B   1      -0.457   3.790   1.235  0.00  0.00           D
ATOM    462 D     CV B   1       0.343   3.790   1.235  0.00  0.00           D
ATOM    463 D     CV B   1      -1.257   4.590   1.235  0.00  0.00           D
ATOM    464 D     CV B   1      -0.457   4.590   1.235  0.00  0.00           D
ATOM    465 D     CV B   1       0.343   4.590   1.235  0.00  0.00           D
ATOM    466 D     CV B   1      -1.257   5.390   1.235  0.00  0.00           D
ATOM    467 D     CV B   1      -0.457   5.390   1.235  0.00  0.00           D
ATOM    468 D     CV B   1       0.343   5.390   1.235  0.00  0.00           D
ATOM    469 D     CV B   1       1.143   5.390   1.235  0.00  0.00           D
ATOM    470 D     CV B   1       0.343   6.190   1.235  0.00  0.00           D
ATOM    471 D     CV B   1       1.143   6.190   1.235  0.00  0.00           D
ATOM    472 D     CV B   1       0.343   0.590   2.035  0.00  0.00           D
ATOM    473 D     CV B   1       1.143   0.590   2.035  0.00  0.00           D
ATOM    474 D     CV B   1       1.143   1.390   2.035  0.00  0.00           D
ATOM    475 D     CV B   1      -2.857   2.190   2.035  0.00  0.00           D
ATOM    476 D     CV B   1      -3.657   2.990   2.035  0.00  0.00           D
ATOM    477 D     CV B   1      -2.857   2.990   2.035  0.00  0.00           D
ATOM    478 D     CV B   1      -2.057   2.990   2.035  0.00  0.00           D
ATOM    479 D     CV B   1       0.343   2.990   2.035  0.00  0.00           D
ATOM    480 D     CV B   1      -2.857   3.790   2.035  0.00  0.00           D
ATOM    481 D     CV B   1      -2.057   3.790   2.035  0.00  0.00           D
ATOM    482 D     CV B   1      -1.257   3.790   2.035  0.00  0.00           D
ATOM    483 D     CV B   1      -0.457   3.790   2.035  0.00  0.00           D
ATOM    484 D     CV B   1       0.343   3.790   2.035  0.00  0.00           D
ATOM    485 D     CV B   1      -2.057   4.590   2.035  0.00  0.00           D
ATOM    486 D     CV B   1      -1.257   4.590   2.035  0.00  0.00           D
ATOM    487 D     CV B   1      -0.457   4.590   2.035  0.00  0.00           D
ATOM    488 D     CV B   1       0.343   4.590   2.035  0.00  0.00           D
ATOM    489 D     CV B   1      -1.257   5.390   2.035  0.00  0.00           D
ATOM    490 D     CV B   1       1.143   5.390   2.035  0.00  0.00           D
ATOM    491 D     CV B   1       1.143   6.190   2.035  0.00  0.00           D
ATOM    492 D     CV B   1      -4.457   2.990   2.835  0.00  0.00           D
ATOM    493 D     CV B   1      -3.657   2.990   2.835  0.00  0.00           D
ATOM    494 D     CV B   1      -2.857   2.990   2.835  0.00  0.00           D
ATOM    495 D     CV B   1      -2.057   3.790   2.835  0.00  0.00           D
ATOM    496 D     CV B   1      -1.257   3.790   2.835  0.00  0.00           D
ATOM    497 D     CV B   1      -2.057   4.590   2.835  0.00  0.00           D
ATOM    498 D     CV B   1      -1.257   4.590   2.835  0.00  0.00           D
ATOM    499 D     CV B   1      -2.057   4.590   3.635  0.00  0.00           D
ATOM    500 D     CV B   1      -2.057   5.390   3.635  0.00  0.00           D
