# Supplementary material for: CageCavityCalc (C3): A Computational Tool for Calculating and Visualizing Cavities in Molecular Cages
Source: J Chem Inf Model. 2024 Jul 9;64(14):5604–16. doi: 10.1021/acs.jcim.4c00355 (PMC11267575; doi:10.1021/acs.jcim.4c00355)
Supplement: Supplementary file 2 — ci4c00355_si_002.zip [file ci4c00355_si_002.zip › CageCavityCalc-v.1.0.5/CageCavityCalc/examples/13_cages_review/Figure_132_ChemEurJ_2019_25_3091_cage_x-ray.pdb]

HEADER    CSD ENTRY 5-coot-7
CRYST1  43.9500  51.3100  74.9000  90.00  90.00  90.00     C2221
SCALE1      0.022753  0.000000  0.000000       0.000000
SCALE2      0.000000  0.019489  0.000000       0.000000
SCALE3      0.000000  0.000000  0.013351       0.000000
HETATM    1  C1_ UNK     1      -5.639   5.726  -8.426  1.00 14.92           C  
ANISOU    1  C1_ UNK     1     2010   2050   1610   -520   -440    700       C  
HETATM    2  C2_ UNK     1      -4.307   6.162  -8.606  1.00 15.03           C  
ANISOU    2  C2_ UNK     1     1970   2170   1570   -350   -410    870       C  
HETATM    3  H2_ UNK     1      -3.762   6.197  -7.856  1.00 18.00           H  
HETATM    4  C3_ UNK     1      -3.753   6.537  -9.812  1.00 13.71           C  
ANISOU    4  C3_ UNK     1     1810   1880   1520   -240   -300    450       C  
HETATM    5  C4_ UNK     1      -4.646   6.527 -10.928  1.00 14.05           C  
ANISOU    5  C4_ UNK     1     1980   1880   1480   -280   -240    570       C  
HETATM    6  C5_ UNK     1      -5.955   6.101 -10.823  1.00 13.76           C  
ANISOU    6  C5_ UNK     1     1940   1790   1500   -320   -350    460       C  
HETATM    7  C6_ UNK     1      -6.483   5.762  -9.565  1.00 14.24           C  
ANISOU    7  C6_ UNK     1     1990   1840   1580   -600   -380    450       C  
HETATM    8  C9_ UNK     1      -6.883   6.224 -11.947  1.00 13.79           C  
ANISOU    8  C9_ UNK     1     2100   1730   1410   -240   -220    300       C  
HETATM    9  H9_ UNK     1      -7.769   5.982 -11.812  1.00 16.58           H  
HETATM   10  N10 UNK     1      -6.549   6.629 -13.075  1.00 14.05           N  
ANISOU   10  N10 UNK     1     1820   1990   1530   -330   -260    360       N  
HETATM   11  H10 UNK     1      -5.733   6.856 -13.235  1.00 16.90           H  
HETATM   12  N11 UNK     1      -7.489   6.716 -14.048  1.00 13.45           N  
ANISOU   12  N11 UNK     1     1830   1970   1310   -170   -270    310       N  
HETATM   13  H11 UNK     1      -8.290   6.451 -13.883  1.00 16.11           H  
HETATM   14  O7_ UNK     1      -7.762   5.366  -9.517  1.00 13.82           O  
ANISOU   14  O7_ UNK     1     1900   1880   1470   -410   -290    270       O  
HETATM   15  O8_ UNK     1      -4.123   6.926 -12.165  1.00 13.92           O  
ANISOU   15  O8_ UNK     1     2030   1710   1550   -240   -210    410       O  
HETATM   16  C30 UNK     1      -2.334   6.942  -9.947  1.00 14.95           C  
ANISOU   16  C30 UNK     1     1910   2320   1450   -500   -260    550       C  
HETATM   17  H30 UNK     1      -2.114   6.827 -10.898  1.00 18.00           H  
HETATM   18  C31 UNK     1      -1.323   6.065  -9.168  1.00 15.79           C  
ANISOU   18  C31 UNK     1     1810   2200   1990   -430   -460    690       C  
HETATM   19  H31 UNK     1      -1.472   6.171  -8.218  1.00 18.95           H  
HETATM   20  H31 UNK     1      -1.463   5.133  -9.396  1.00 18.95           H  
HETATM   21  C32 UNK     1       0.105   6.465  -9.512  1.00 18.29           C  
ANISOU   21  C32 UNK     1     2260   2580   2110  -1020   -690   1090       C  
HETATM   22  H32 UNK     1       0.260   7.368  -9.189  1.00 21.95           H  
HETATM   23  H32 UNK     1       0.199   6.484 -10.479  1.00 21.95           H  
HETATM   24  O1_ UNK     1       2.615   6.003  -9.325  1.00 18.21           O  
ANISOU   24  O1_ UNK     1     1620   2460   2840   -440    -40     50       O  
HETATM   25  O2_ UNK     1       1.253   5.434  -7.397  1.00 24.19           O  
ANISOU   25  O2_ UNK     1     3250   4300   1640   -310   -370   1010       O  
HETATM   26  O3_ UNK     1       1.138   4.059  -9.243  1.00 22.56           O  
ANISOU   26  O3_ UNK     1     2750   1820   4000   -340  -1040    180       O  
HETATM   27  S_A UNK     1       1.356   5.406  -8.845  1.00 19.13           S  
ANISOU   27  S_A UNK     1     2240   2490   2540   -180   -270    250       S  
HETATM   28  C1_ UNK     1      -2.167   8.497  -9.647  1.00 14.69           C  
ANISOU   28  C1_ UNK     1     1870   2290   1420   -440   -280    460       C  
HETATM   29  C2_ UNK     1      -1.973   8.974  -8.374  1.00 14.50           C  
ANISOU   29  C2_ UNK     1     1600   2400   1510   -560   -240    480       C  
HETATM   30  H2_ UNK     1      -1.942   8.353  -7.681  1.00 17.45           H  
HETATM   31  C3_ UNK     1      -1.824  10.359  -8.022  1.00 15.32           C  
ANISOU   31  C3_ UNK     1     2000   2500   1320   -830   -350    450       C  
HETATM   32  C4_ UNK     1      -1.943  11.196  -9.100  1.00 14.87           C  
ANISOU   32  C4_ UNK     1     1990   2280   1380   -560   -320    270       C  
HETATM   33  C5_ UNK     1      -2.105  10.760 -10.404  1.00 14.45           C  
ANISOU   33  C5_ UNK     1     1840   2310   1340   -460   -270    310       C  
HETATM   34  C6_ UNK     1      -2.215   9.374 -10.696  1.00 14.76           C  
ANISOU   34  C6_ UNK     1     1980   2330   1300   -520   -240    330       C  
HETATM   35  C9_ UNK     1      -2.206  11.673 -11.565  1.00 14.29           C  
ANISOU   35  C9_ UNK     1     1800   2350   1280   -540   -110    230       C  
HETATM   36  H9_ UNK     1      -2.270  11.360 -12.435  1.00 17.13           H  
HETATM   37  N10 UNK     1      -2.198  12.961 -11.269  1.00 14.90           N  
ANISOU   37  N10 UNK     1     1990   2450   1220   -390   -250    300       N  
HETATM   38  H10 UNK     1      -2.104  13.255 -10.467  1.00 17.84           H  
HETATM   39  N11 UNK     1      -2.351  13.818 -12.379  1.00 14.87           N  
ANISOU   39  N11 UNK     1     1940   2370   1340   -420   -160    320       N  
HETATM   40  H11 UNK     1      -2.338  13.515 -13.184  1.00 17.84           H  
HETATM   41  O7_ UNK     1      -2.413   9.051 -11.987  1.00 14.26           O  
ANISOU   41  O7_ UNK     1     2040   2040   1340   -200   -200    390       O  
HETATM   42  O8_ UNK     1      -1.894  12.535  -8.804  1.00 15.50           O  
ANISOU   42  O8_ UNK     1     2170   2390   1330   -690   -250    260       O  
HETATM   43  C30 UNK     1      -1.639  10.801  -6.606  1.00 15.63           C  
ANISOU   43  C30 UNK     1     1830   2620   1490   -810   -260    410       C  
HETATM   44  H30 UNK     1      -1.178  11.666  -6.664  1.00 18.79           H  
HETATM   45  C31 UNK     1      -0.738   9.918  -5.777  1.00 17.40           C  
ANISOU   45  C31 UNK     1     2160   2950   1500   -970   -520    880       C  
HETATM   46  H31 UNK     1      -1.192   9.075  -5.612  1.00 20.92           H  
HETATM   47  H31 UNK     1       0.067   9.724  -6.282  1.00 20.92           H  
HETATM   48  C32 UNK     1      -0.352  10.529  -4.451  1.00 18.71           C  
ANISOU   48  C32 UNK     1     2170   3500   1440   -740   -470    830       C  
HETATM   49  H32 UNK     1      -1.137  10.921  -4.039  1.00 22.42           H  
HETATM   50  H32 UNK     1       0.290  11.242  -4.605  1.00 22.42           H  
HETATM   51  O1_ UNK     1       0.637   9.995  -2.088  1.00 27.29           O  
ANISOU   51  O1_ UNK     1     3400   5600   1370      0   -570    820       O  
HETATM   52  O2_ UNK     1      -0.628   8.276  -3.108  1.00 25.19           O  
ANISOU   52  O2_ UNK     1     2370   4500   2700   -730   -150   1840       O  
HETATM   53  O3_ UNK     1       1.582   8.789  -3.910  1.00 23.61           O  
ANISOU   53  O3_ UNK     1     2100   4600   2270   -150   -100    910       O  
HETATM   54  S_A UNK     1       0.365   9.319  -3.329  1.00 21.87           S  
ANISOU   54  S_A UNK     1     2410   4300   1600   -410   -430   1000       S  
HETATM   55  C1_ UNK     1      -2.931  11.083  -5.902  1.00 15.69           C  
ANISOU   55  C1_ UNK     1     2130   2620   1210   -730   -260    110       C  
HETATM   56  C2_ UNK     1      -3.595  10.031  -5.183  1.00 15.37           C  
ANISOU   56  C2_ UNK     1     1840   2660   1340   -650   -300    430       C  
HETATM   57  H2_ UNK     1      -3.230   9.179  -5.218  1.00 18.48           H  
HETATM   58  C3_ UNK     1      -4.720  10.221  -4.457  1.00 15.82           C  
ANISOU   58  C3_ UNK     1     1940   2830   1240   -730   -380    490       C  
HETATM   59  C4_ UNK     1      -5.344  11.458  -4.487  1.00 16.55           C  
ANISOU   59  C4_ UNK     1     2080   2880   1330   -680   -270    430       C  
HETATM   60  C5_ UNK     1      -4.667  12.586  -5.168  1.00 15.98           C  
ANISOU   60  C5_ UNK     1     2260   2520   1290   -770   -210      0       C  
HETATM   61  C6_ UNK     1      -3.525  12.289  -5.842  1.00 15.92           C  
ANISOU   61  C6_ UNK     1     2160   2530   1360   -870    -20    130       C  
HETATM   62  C9_ UNK     1      -5.384  13.900  -5.221  1.00 17.71           C  
ANISOU   62  C9_ UNK     1     2930   2390   1410   -620    -10   -470       C  
HETATM   63  H9_ UNK     1      -4.960  14.565  -5.715  1.00 21.24           H  
HETATM   64  N10 UNK     1      -6.500  14.249  -4.674  1.00 17.90           N  
ANISOU   64  N10 UNK     1     2910   2600   1290   -500   -100   -140       N  
HETATM   65  H10 UNK     1      -6.897  13.702  -4.139  1.00 21.48           H  
HETATM   66  N11 UNK     1      -7.041  15.408  -4.913  1.00 18.50           N  
ANISOU   66  N11 UNK     1     2990   2470   1570   -460    -60    110       N  
HETATM   67  H11 UNK     1      -6.659  15.987  -5.421  1.00 22.19           H  
HETATM   68  O7_ UNK     1      -2.984  13.377  -6.530  1.00 17.00           O  
ANISOU   68  O7_ UNK     1     2540   2350   1570   -910   -320    320       O  
HETATM   69  O8_ UNK     1      -6.474  11.704  -3.738  1.00 16.50           O  
ANISOU   69  O8_ UNK     1     2290   2500   1480   -800   -250    130       O  
HETATM   70  C30 UNK     1      -5.467   9.113  -3.715  1.00 16.61           C  
ANISOU   70  C30 UNK     1     2110   2760   1440   -870   -340    520       C  
HETATM   71  H30 UNK     1      -6.030   9.551  -3.040  1.00 19.98           H  
HETATM   72  C31 UNK     1      -4.465   8.204  -2.951  1.00 19.16           C  
ANISOU   72  C31 UNK     1     2490   3100   1690  -1330   -800   1320       C  
HETATM   73  H31 UNK     1      -4.008   7.591  -3.548  1.00 23.06           H  
HETATM   74  H31 UNK     1      -3.818   8.718  -2.447  1.00 23.06           H  
HETATM   75  C32 UNK     1      -5.459   7.502  -2.060  1.00 24.74           C  
ANISOU   75  C32 UNK     1     3300   4500   1600  -2100   -900   1230       C  
HETATM   76  H32 UNK     1      -5.944   6.835  -2.575  1.00 29.45           H  
HETATM   77  H32 UNK     1      -6.101   8.142  -1.718  1.00 29.45           H  
HETATM   78  O1_ UNK     1      -3.652   5.901  -1.543  1.00 29.06           O  
ANISOU   78  O1_ UNK     1     4600   4000   2440   -900    500   1270       O  
HETATM   79  O2_ UNK     1      -5.551   5.819  -0.042  1.00 20.13           O  
ANISOU   79  O2_ UNK     1     3270   2930   1450  -1390   -370    630       O  
HETATM   80  O3_ UNK     1      -3.736   7.414   0.046  1.00 21.08           O  
ANISOU   80  O3_ UNK     1     2940   3380   1690  -1420  -1050    900       O  
HETATM   81  S_A UNK     1      -4.650   6.727  -0.733  1.00 25.03           S  
ANISOU   81  S_A UNK     1     4090   3960   1460  -2360   -870   1000       S  
HETATM   82  C1_ UNK     1      -6.390   8.297  -4.606  1.00 15.26           C  
ANISOU   82  C1_ UNK     1     1990   2500   1310   -790   -300    700       C  
HETATM   83  C2_ UNK     1      -5.894   7.235  -5.393  1.00 15.37           C  
ANISOU   83  C2_ UNK     1     2090   2420   1330   -700   -440    760       C  
HETATM   84  H2_ UNK     1      -4.992   7.020  -5.328  1.00 18.48           H  
HETATM   85  C3_ UNK     1      -6.702   6.480  -6.272  1.00 14.40           C  
ANISOU   85  C3_ UNK     1     1900   2270   1300   -620   -320    770       C  
HETATM   86  C4_ UNK     1      -8.056   6.870  -6.359  1.00 13.82           C  
ANISOU   86  C4_ UNK     1     1820   2220   1210   -540   -260    540       C  
HETATM   87  C5_ UNK     1      -8.588   7.912  -5.580  1.00 14.61           C  
ANISOU   87  C5_ UNK     1     1900   2400   1250   -570   -150    490       C  
HETATM   88  C6_ UNK     1      -7.718   8.656  -4.741  1.00 15.00           C  
ANISOU   88  C6_ UNK     1     2070   2370   1260   -710   -180    580       C  
HETATM   89  C9_ UNK     1      -9.985   8.297  -5.701  1.00 13.66           C  
ANISOU   89  C9_ UNK     1     2060   1930   1200   -440   -210    270       C  
HETATM   90  H9_ UNK     1     -10.314   8.998  -5.186  1.00 16.34           H  
HETATM   91  N10 UNK     1     -10.750   7.702  -6.486  1.00 13.26           N  
ANISOU   91  N10 UNK     1     1900   1860   1280   -280   -200    260       N  
HETATM   92  H10 UNK     1     -10.466   7.028  -6.938  1.00 15.95           H  
HETATM   93  N11 UNK     1     -12.016   8.128  -6.616  1.00 14.69           N  
ANISOU   93  N11 UNK     1     2020   2100   1460   -380   -270    300       N  
HETATM   94  H11 UNK     1     -12.314   8.755  -6.111  1.00 17.61           H  
HETATM   95  O7_ UNK     1      -8.298   9.692  -4.020  1.00 16.45           O  
ANISOU   95  O7_ UNK     1     2370   2560   1320   -640   -160    420       O  
HETATM   96  O8_ UNK     1      -8.869   6.224  -7.244  1.00 13.92           O  
ANISOU   96  O8_ UNK     1     1870   2000   1420   -490   -330    530       O  
HETATM   97  C30 UNK     1      -6.184   5.331  -7.048  1.00 14.87           C  
ANISOU   97  C30 UNK     1     1820   2110   1720   -560   -340    780       C  
HETATM   98  H30 UNK     1      -6.947   4.738  -7.210  1.00 17.84           H  
HETATM   99  C31 UNK     1      -5.133   4.484  -6.269  1.00 15.82           C  
ANISOU   99  C31 UNK     1     2020   2310   1680   -470   -490    820       C  
HETATM  100  H31 UNK     1      -4.325   5.006  -6.140  1.00 19.03           H  
HETATM  101  H31 UNK     1      -5.485   4.258  -5.391  1.00 19.03           H  
HETATM  102  C32 UNK     1      -4.799   3.217  -7.018  1.00 17.13           C  
ANISOU  102  C32 UNK     1     2010   2690   1810   -140      0    890       C  
HETATM  103  H32 UNK     1      -4.675   3.423  -7.955  1.00 20.61           H  
HETATM  104  H32 UNK     1      -5.540   2.596  -6.941  1.00 20.61           H  
HETATM  105  O1_ UNK     1      -3.059   1.257  -7.160  1.00 29.06           O  
ANISOU  105  O1_ UNK     1     4000   4800   2240   1700      0    100       O  
HETATM  106  O2_ UNK     1      -2.206   3.371  -6.546  1.00 31.11           O  
ANISOU  106  O2_ UNK     1     1720   5300   4800    -70    190   2000       O  
HETATM  107  O3_ UNK     1      -3.529   2.181  -4.982  1.00 20.82           O  
ANISOU  107  O3_ UNK     1     2720   3270   1920    600    -40    950       O  
HETATM  108  S_A UNK     1      -3.322   2.447  -6.381  1.00 20.56           S  
ANISOU  108  S_A UNK     1     2220   3590   2000    440     90    930       S  
HETATM  109  OE1 UNK     1       0.448  18.897 -14.403  1.00 30.53           O  
ANISOU  109  OE1 UNK     1     4300   4600   2700  -1700   -300   -100       O  
HETATM  110  CD_ UNK     1       0.070  18.035 -15.152  1.00 22.90           C  
ANISOU  110  CD_ UNK     1     3200   3300   2200   -600    500    -90       C  
HETATM  111  NE2 UNK     1       0.747  17.276 -16.006  1.00 29.48           N  
ANISOU  111  NE2 UNK     1     4300   4600   2300   1200   1000    800       N  
HETATM  112  HE2 UNK     1       1.598  17.369 -16.086  1.00 35.29           H  
HETATM  113  HE2 UNK     1       0.333  16.692 -16.486  1.00 35.29           H  
HETATM  114  CG_ UNK     1      -1.310  17.553 -14.920  1.00 20.21           C  
ANISOU  114  CG_ UNK     1     3400   2350   1930   -500     50    630       C  
HETATM  115  HG3 UNK     1      -1.637  17.071 -15.692  1.00 24.16           H  
HETATM  116  HG2 UNK     1      -1.902  18.301 -14.744  1.00 24.16           H  
HETATM  117  CB_ UNK     1      -1.244  16.614 -13.684  1.00 17.11           C  
ANISOU  117  CB_ UNK     1     2500   2390   1610    -30    160    420       C  
HETATM  118  HB3 UNK     1      -0.930  17.118 -12.913  1.00 20.53           H  
HETATM  119  HB2 UNK     1      -0.606  15.904 -13.852  1.00 20.53           H  
HETATM  120  CA_ UNK     1      -2.703  15.963 -13.340  1.00 15.63           C  
ANISOU  120  CA_ UNK     1     2250   2310   1380    -80    170    280       C  
HETATM  121  HA_ UNK     1      -3.033  15.414 -14.083  1.00 18.79           H  
HETATM  122  C_B UNK     1      -2.523  15.162 -12.111  1.00 15.82           C  
ANISOU  122  C_B UNK     1     2340   2320   1350   -420    -90    350       C  
HETATM  123  O_B UNK     1      -2.395  15.691 -10.995  1.00 15.79           O  
ANISOU  123  O_B UNK     1     2400   2060   1540   -350   -260    340       O  
HETATM  124  N_B UNK     1      -3.635  17.035 -13.017  1.00 14.53           N  
ANISOU  124  N_B UNK     1     2030   2010   1480   -320     10    150       N  
HETATM  125  H_B UNK     1      -3.517  17.475 -12.286  1.00 17.45           H  
HETATM  126  C6_ UNK     1      -4.672  17.374 -13.812  1.00 14.92           C  
ANISOU  126  C6_ UNK     1     2180   2090   1400   -220    -80    280       C  
HETATM  127  O4_ UNK     1      -4.874  16.819 -14.883  1.00 15.66           O  
ANISOU  127  O4_ UNK     1     2320   2060   1570   -270   -190    330       O  
HETATM  128  C7_ UNK     1      -5.599  18.431 -13.355  1.00 16.27           C  
ANISOU  128  C7_ UNK     1     2130   2030   2020   -150    -40    440       C  
HETATM  129  H7A UNK     1      -5.320  18.749 -12.491  1.00 24.40           H  
HETATM  130  H7B UNK     1      -6.487  18.069 -13.287  1.00 24.40           H  
HETATM  131  H7C UNK     1      -5.595  19.155 -13.980  1.00 24.40           H  
HETATM  132  OE1 UNK     1     -17.690   5.500  -6.719  1.00 37.64           O  
ANISOU  132  OE1 UNK     1     5800   5200   3300  -2000    200   1500       O  
HETATM  133  CD_ UNK     1     -17.602   6.655  -6.352  1.00 27.37           C  
ANISOU  133  CD_ UNK     1     2800   4400   3200   -500    200   2100       C  
HETATM  134  NE2 UNK     1     -17.914   6.999  -5.123  1.00 31.06           N  
ANISOU  134  NE2 UNK     1     3700   4100   4000    800   1500   2200       N  
HETATM  135  HE2 UNK     1     -18.191   6.403  -4.568  1.00 37.19           H  
HETATM  136  HE2 UNK     1     -17.847   7.819  -4.875  1.00 37.19           H  
HETATM  137  CG_ UNK     1     -16.613   7.589  -7.048  1.00 21.79           C  
ANISOU  137  CG_ UNK     1     2080   3800   2400     70    230   1200       C  
HETATM  138  HG3 UNK     1     -16.865   7.689  -7.979  1.00 26.06           H  
HETATM  139  HG2 UNK     1     -16.650   8.466  -6.632  1.00 26.06           H  
HETATM  140  CB_ UNK     1     -15.224   7.060  -6.966  1.00 15.90           C  
ANISOU  140  CB_ UNK     1     2080   2580   1380   -210    -10    350       C  
HETATM  141  HB3 UNK     1     -15.167   6.212  -7.429  1.00 19.11           H  
HETATM  142  HB2 UNK     1     -14.984   6.914  -6.034  1.00 19.11           H  
HETATM  143  CA_ UNK     1     -14.235   8.092  -7.612  1.00 14.21           C  
ANISOU  143  CA_ UNK     1     2050   1890   1460    -30    -20    290       C  
HETATM  144  HA_ UNK     1     -14.268   8.925  -7.095  1.00 17.05           H  
HETATM  145  C_B UNK     1     -12.842   7.553  -7.557  1.00 14.32           C  
ANISOU  145  C_B UNK     1     1950   2100   1390   -300   -200    200       C  
HETATM  146  O_B UNK     1     -12.460   6.670  -8.315  1.00 14.58           O  
ANISOU  146  O_B UNK     1     1960   1990   1590    -70   -270    130       O  
HETATM  147  N_B UNK     1     -14.635   8.379  -8.981  1.00 14.11           N  
ANISOU  147  N_B UNK     1     1970   2000   1390   -160   -230    130       N  
HETATM  148  H_B UNK     1     -14.539   7.749  -9.556  1.00 16.98           H  
HETATM  149  C6_ UNK     1     -15.141   9.544  -9.430  1.00 14.90           C  
ANISOU  149  C6_ UNK     1     1930   2050   1680   -240   -110    310       C  
HETATM  150  O4_ UNK     1     -15.303  10.493  -8.657  1.00 16.19           O  
ANISOU  150  O4_ UNK     1     2290   2080   1780    -80     70    290       O  
HETATM  151  C7_ UNK     1     -15.396   9.605 -10.883  1.00 16.29           C  
ANISOU  151  C7_ UNK     1     2160   2280   1750    -40   -260    570       C  
HETATM  152  H7A UNK     1     -15.197   8.756 -11.279  1.00 24.40           H  
HETATM  153  H7B UNK     1     -14.840  10.283 -11.274  1.00 24.40           H  
HETATM  154  H7C UNK     1     -16.319   9.823 -11.033  1.00 24.40           H  
HETATM  155  OE1 UNK     1     -10.425   4.300 -19.017  1.00 32.37           O  
ANISOU  155  OE1 UNK     1     4700   3400   4200   -800   -700  -1200       O  
HETATM  156  CD_ UNK     1      -9.484   5.069 -19.137  1.00 25.27           C  
ANISOU  156  CD_ UNK     1     4600   3000   2000   -500   -600   -500       C  
HETATM  157  NE2 UNK     1      -8.478   4.915 -19.983  1.00 26.66           N  
ANISOU  157  NE2 UNK     1     5400   2700   2030   1000   -100    490       N  
HETATM  158  HE2 UNK     1      -8.456   4.230 -20.504  1.00 32.06           H  
HETATM  159  HE2 UNK     1      -7.847   5.497 -20.012  1.00 32.06           H  
HETATM  160  CG_ UNK     1      -9.326   6.275 -18.291  1.00 24.27           C  
ANISOU  160  CG_ UNK     1     4800   2360   2060    500  -1600   -270       C  
HETATM  161  HG3 UNK     1     -10.138   6.394 -17.775  1.00 28.98           H  
HETATM  162  HG2 UNK     1      -9.239   7.045 -18.875  1.00 28.98           H  
HETATM  163  CB_ UNK     1      -8.135   6.285 -17.309  1.00 18.40           C  
ANISOU  163  CB_ UNK     1     3500   1990   1500   -240   -640    410       C  
HETATM  164  HB3 UNK     1      -7.316   6.466 -17.801  1.00 21.95           H  
HETATM  165  HB2 UNK     1      -8.049   5.410 -16.900  1.00 21.95           H  
HETATM  166  CA_ UNK     1      -8.329   7.342 -16.229  1.00 15.21           C  
ANISOU  166  CA_ UNK     1     2480   2140   1160   -310   -290    350       C  
HETATM  167  HA_ UNK     1      -9.171   7.182 -15.753  1.00 18.24           H  
HETATM  168  C_B UNK     1      -7.195   7.224 -15.295  1.00 14.87           C  
ANISOU  168  C_B UNK     1     2130   2020   1500   -440    -90    410       C  
HETATM  169  O_B UNK     1      -6.043   7.599 -15.579  1.00 16.50           O  
ANISOU  169  O_B UNK     1     2030   2420   1820   -160     40    690       O  
HETATM  170  N_B UNK     1      -8.329   8.718 -16.806  1.00 13.84           N  
ANISOU  170  N_B UNK     1     1860   2030   1370   -270    -90    330       N  
HETATM  171  H_B UNK     1      -7.585   9.087 -17.021  1.00 16.66           H  
HETATM  172  C6_ UNK     1      -9.467   9.369 -16.993  1.00 13.71           C  
ANISOU  172  C6_ UNK     1     1880   2090   1240   -180   -100    150       C  
HETATM  173  O4_ UNK     1     -10.579   8.913 -16.756  1.00 14.76           O  
ANISOU  173  O4_ UNK     1     1860   2250   1500   -200     30     50       O  
HETATM  174  C7_ UNK     1      -9.247  10.770 -17.549  1.00 15.66           C  
ANISOU  174  C7_ UNK     1     2370   2130   1450   -110    -40    200       C  
HETATM  175  H7A UNK     1      -8.308  10.922 -17.678  1.00 23.45           H  
HETATM  176  H7B UNK     1      -9.595  11.420 -16.935  1.00 23.45           H  
HETATM  177  H7C UNK     1      -9.701  10.855 -18.393  1.00 23.45           H  
HETATM  178  OE1 UNK     1      -8.087  20.155  -1.483  1.00 58.43           O  
ANISOU  178  OE1 UNK     1     9200   7600   5400   1700  -1300  -2900       O  
HETATM  179  CD_ UNK     1      -9.062  20.175  -2.232  1.00 49.22           C  
ANISOU  179  CD_ UNK     1     8200   4200   6300    200  -1100  -2600       C  
HETATM  180  NE2 UNK     1      -9.761  21.355  -2.210  1.00 57.11           N  
ANISOU  180  NE2 UNK     1     7000   4700  10000    300  -1400  -4000       N  
HETATM  181  HE2 UNK     1      -9.502  22.003  -1.709  1.00 68.69           H  
HETATM  182  HE2 UNK     1     -10.463  21.449  -2.703  1.00 68.69           H  
HETATM  183  CG_ UNK     1      -9.146  19.354  -3.490  1.00 37.11           C  
ANISOU  183  CG_ UNK     1     6700   3300   4100   1400   -600   -700       C  
HETATM  184  HG3 UNK     1      -8.563  19.756  -4.151  1.00 44.45           H  
HETATM  185  HG2 UNK     1     -10.052  19.411  -3.828  1.00 44.45           H  
HETATM  186  CB_ UNK     1      -8.781  17.892  -3.378  1.00 26.32           C  
ANISOU  186  CB_ UNK     1     4200   2800   3000    300   -700  -1000       C  
HETATM  187  HB3 UNK     1      -9.403  17.481  -2.753  1.00 31.42           H  
HETATM  188  HB2 UNK     1      -7.900  17.837  -2.977  1.00 31.42           H  
HETATM  189  CA_ UNK     1      -8.772  17.020  -4.674  1.00 21.56           C  
ANISOU  189  CA_ UNK     1     3600   2190   2400   -410   -420   -340       C  
HETATM  190  HA_ UNK     1      -8.217  17.470  -5.349  1.00 25.90           H  
HETATM  191  C_B UNK     1      -8.148  15.655  -4.359  1.00 18.74           C  
ANISOU  191  C_B UNK     1     3100   2280   1740   -570     60    -10       C  
HETATM  192  O_B UNK     1      -8.847  14.870  -3.670  1.00 20.98           O  
ANISOU  192  O_B UNK     1     3330   2350   2290   -680    600   -120       O  
HETATM  193  N_B UNK     1     -10.104  16.886  -5.191  1.00 19.90           N  
ANISOU  193  N_B UNK     1     3280   2400   1880   -200    190   -110       N  
HETATM  194  H_B UNK     1     -10.634  16.341  -4.793  1.00 23.84           H  
HETATM  195  C6_ UNK     1     -10.574  17.548  -6.247  1.00 19.74           C  
ANISOU  195  C6_ UNK     1     3200   2250   2050   -410    120     50       C  
HETATM  196  O4_ UNK     1      -9.876  18.343  -6.876  1.00 23.53           O  
ANISOU  196  O4_ UNK     1     3800   2760   2380   -890    560   -170       O  
HETATM  197  C7_ UNK     1     -12.047  17.343  -6.576  1.00 21.11           C  
ANISOU  197  C7_ UNK     1     3200   2900   1920   -400    100   -240       C  
HETATM  198  H7A UNK     1     -12.395  16.624  -6.048  1.00 31.82           H  
HETATM  199  H7B UNK     1     -12.139  17.131  -7.509  1.00 31.82           H  
HETATM  200  H7C UNK     1     -12.529  18.150  -6.383  1.00 31.82           H  
HETATM  201  C1_ UNK     1     -11.146  18.410 -15.684  1.00 15.95           C  
ANISOU  201  C1_ UNK     1     2100   2280   1680    210     30    360       C  
HETATM  202  C2_ UNK     1     -12.073  17.707 -16.441  1.00 15.63           C  
ANISOU  202  C2_ UNK     1     2050   2230   1660    220    100    440       C  
HETATM  203  H2_ UNK     1     -12.960  17.990 -16.453  1.00 18.71           H  
HETATM  204  C3_ UNK     1     -11.699  16.558 -17.182  1.00 14.53           C  
ANISOU  204  C3_ UNK     1     1840   2200   1480    150    -60    400       C  
HETATM  205  C4_ UNK     1     -10.377  16.183 -17.047  1.00 14.37           C  
ANISOU  205  C4_ UNK     1     1810   2180   1470    110     40    390       C  
HETATM  206  C5_ UNK     1      -9.410  16.876 -16.358  1.00 14.13           C  
ANISOU  206  C5_ UNK     1     1880   2070   1420    -40    120    370       C  
HETATM  207  C6_ UNK     1      -9.867  18.025 -15.617  1.00 14.92           C  
ANISOU  207  C6_ UNK     1     2010   1970   1690     80     60    400       C  
HETATM  208  C9_ UNK     1      -8.038  16.465 -16.156  1.00 14.50           C  
ANISOU  208  C9_ UNK     1     1950   2160   1400    -50    100    420       C  
HETATM  209  H9_ UNK     1      -7.465  16.944 -15.601  1.00 17.37           H  
HETATM  210  N10 UNK     1      -7.634  15.403 -16.793  1.00 14.24           N  
ANISOU  210  N10 UNK     1     1950   2150   1310    -30     10    490       N  
HETATM  211  H10 UNK     1      -8.147  14.993 -17.348  1.00 17.05           H  
HETATM  212  N11 UNK     1      -6.351  14.967 -16.542  1.00 13.74           N  
ANISOU  212  N11 UNK     1     1850   2090   1280    -70    -10    430       N  
HETATM  213  H11 UNK     1      -5.793  15.497 -16.162  1.00 16.50           H  
HETATM  214  O7_ UNK     1      -8.869  18.702 -14.925  1.00 16.37           O  
ANISOU  214  O7_ UNK     1     2120   2180   1920   -120     40    280       O  
HETATM  215  O8_ UNK     1      -9.977  15.003 -17.749  1.00 14.98           O  
ANISOU  215  O8_ UNK     1     1930   2290   1470     90     50    390       O  
HETATM  216  C30 UNK     1     -12.671  15.793 -17.954  1.00 16.03           C  
ANISOU  216  C30 UNK     1     2070   2270   1750    230   -150    340       C  
HETATM  217  H30 UNK     1     -12.171  15.299 -18.640  1.00 19.27           H  
HETATM  218  C31 UNK     1     -13.734  16.676 -18.703  1.00 15.63           C  
ANISOU  218  C31 UNK     1     1860   2420   1660    110   -120    590       C  
HETATM  219  H31 UNK     1     -14.333  17.083 -18.058  1.00 18.71           H  
HETATM  220  H31 UNK     1     -13.284  17.390 -19.185  1.00 18.71           H  
HETATM  221  C32 UNK     1     -14.543  15.845 -19.684  1.00 17.82           C  
ANISOU  221  C32 UNK     1     2090   2810   1870    100   -200    520       C  
HETATM  222  H32 UNK     1     -14.848  15.028 -19.257  1.00 21.40           H  
HETATM  223  H32 UNK     1     -13.998  15.604 -20.450  1.00 21.40           H  
HETATM  224  O1_ UNK     1     -15.444  18.035 -20.845  1.00 24.58           O  
ANISOU  224  O1_ UNK     1     2450   4000   2890     70   -200   1790       O  
HETATM  225  O2_ UNK     1     -16.741  16.060 -21.139  1.00 22.40           O  
ANISOU  225  O2_ UNK     1     2510   4100   1900    -60   -410    470       O  
HETATM  226  O3_ UNK     1     -16.714  17.179 -19.013  1.00 23.00           O  
ANISOU  226  O3_ UNK     1     2390   4100   2250    480    190    460       O  
HETATM  227  S_A UNK     1     -15.957  16.832 -20.213  1.00 19.37           S  
ANISOU  227  S_A UNK     1     2050   3280   2030    310    -80    680       S  
HETATM  228  C1_ UNK     1     -13.449  14.690 -17.047  1.00 15.40           C  
ANISOU  228  C1_ UNK     1     1690   2530   1630    220   -130    360       C  
HETATM  229  C2_ UNK     1     -14.525  14.993 -16.381  1.00 15.79           C  
ANISOU  229  C2_ UNK     1     1680   2390   1930    320    -50    390       C  
HETATM  230  H2_ UNK     1     -14.855  15.863 -16.415  1.00 18.95           H  
HETATM  231  C3_ UNK     1     -15.246  13.982 -15.557  1.00 16.69           C  
ANISOU  231  C3_ UNK     1     1930   2590   1820    290    -30    290       C  
HETATM  232  C4_ UNK     1     -14.622  12.781 -15.504  1.00 15.16           C  
ANISOU  232  C4_ UNK     1     1890   2200   1670     40      0    280       C  
HETATM  233  C5_ UNK     1     -13.541  12.427 -16.148  1.00 14.74           C  
ANISOU  233  C5_ UNK     1     1720   2440   1440     80   -180    220       C  
HETATM  234  C6_ UNK     1     -12.838  13.453 -16.987  1.00 15.34           C  
ANISOU  234  C6_ UNK     1     1990   2470   1370    260    -20    150       C  
HETATM  235  C9_ UNK     1     -12.891  11.078 -16.081  1.00 15.58           C  
ANISOU  235  C9_ UNK     1     1890   2530   1500     70   -310    170       C  
HETATM  236  H9_ UNK     1     -12.113  10.858 -16.541  1.00 18.71           H  
HETATM  237  N10 UNK     1     -13.545  10.216 -15.290  1.00 15.03           N  
ANISOU  237  N10 UNK     1     1940   2400   1370    100   -150    120       N  
HETATM  238  H10 UNK     1     -14.285  10.390 -14.883  1.00 18.00           H  
HETATM  239  N11 UNK     1     -12.877   9.010 -15.218  1.00 14.61           N  
ANISOU  239  N11 UNK     1     1920   2290   1340     10   -210    100       N  
HETATM  240  H11 UNK     1     -12.143   8.854 -15.638  1.00 17.53           H  
HETATM  241  O7_ UNK     1     -11.796  12.987 -17.673  1.00 15.34           O  
ANISOU  241  O7_ UNK     1     1960   2220   1650     80     70    230       O  
HETATM  242  O8_ UNK     1     -15.303  11.853 -14.715  1.00 15.84           O  
ANISOU  242  O8_ UNK     1     2000   2410   1610   -130      0    210       O  
HETATM  243  C30 UNK     1     -16.516  14.357 -14.778  1.00 16.29           C  
ANISOU  243  C30 UNK     1     1860   2710   1620    240    -20    390       C  
HETATM  244  H30 UNK     1     -17.025  13.531 -14.625  1.00 19.58           H  
HETATM  245  C31 UNK     1     -17.431  15.326 -15.572  1.00 20.13           C  
ANISOU  245  C31 UNK     1     2680   2600   2370    620   -180    500       C  
HETATM  246  H31 UNK     1     -17.453  15.060 -16.506  1.00 24.00           H  
HETATM  247  H31 UNK     1     -17.076  16.227 -15.522  1.00 24.00           H  
HETATM  248  C32 UNK     1     -18.956  15.285 -14.943  1.00 38.95           C  
ANISOU  248  C32 UNK     1     3900   7100   3800   3800   1300   1500       C  
HETATM  249  H32 UNK     1     -18.900  15.313 -13.974  1.00 47.06           H  
HETATM  250  H32 UNK     1     -19.383  14.453 -15.193  1.00 47.06           H  
HETATM  251  O1_ UNK     1     -21.184  16.871 -14.770  1.00 45.53           O  
ANISOU  251  O1_ UNK     1     3100   6900   7300   1500   1500    200       O  
HETATM  252  O2_ UNK     1     -19.219  17.917 -15.474  1.00 55.27           O  
ANISOU  252  O2_ UNK     1     5800   5800   9400   1100   3700   -100       O  
HETATM  253  O3_ UNK     1     -20.344  16.522 -16.912  1.00 59.74           O  
ANISOU  253  O3_ UNK     1     7400  11200   4100    900   -500   2700       O  
HETATM  254  S_A UNK     1     -19.945  16.635 -15.504  1.00 50.80           S  
ANISOU  254  S_A UNK     1     4200   8200   6900   1700    800   3900       S  
HETATM  255  C1_ UNK     1     -16.134  14.911 -13.407  1.00 17.27           C  
ANISOU  255  C1_ UNK     1     2090   2550   1920     90    -40    250       C  
HETATM  256  C2_ UNK     1     -15.844  16.337 -13.145  1.00 16.98           C  
ANISOU  256  C2_ UNK     1     1980   2550   1920      0     90    150       C  
HETATM  257  H2_ UNK     1     -15.824  16.919 -13.873  1.00 20.37           H  
HETATM  258  C3_ UNK     1     -15.620  16.825 -11.969  1.00 16.19           C  
ANISOU  258  C3_ UNK     1     1890   2390   1870     70    230    270       C  
HETATM  259  C4_ UNK     1     -15.435  15.978 -10.808  1.00 16.48           C  
ANISOU  259  C4_ UNK     1     2120   2370   1770    190    240    140       C  
HETATM  260  C5_ UNK     1     -15.624  14.618 -11.003  1.00 16.42           C  
ANISOU  260  C5_ UNK     1     2050   2330   1860      0     60    230       C  
HETATM  261  C6_ UNK     1     -16.029  14.146 -12.171  1.00 17.50           C  
ANISOU  261  C6_ UNK     1     2240   2470   1940   -150    -60    280       C  
HETATM  262  C9_ UNK     1     -15.435  13.690  -9.849  1.00 17.32           C  
ANISOU  262  C9_ UNK     1     2400   2600   1580    290    240    110       C  
HETATM  263  H9_ UNK     1     -15.526  12.777 -10.002  1.00 20.77           H  
HETATM  264  N10 UNK     1     -15.167  14.064  -8.681  1.00 16.34           N  
ANISOU  264  N10 UNK     1     2410   2120   1680     40    350    -20       N  
HETATM  265  H10 UNK     1     -15.135  14.901  -8.491  1.00 19.58           H  
HETATM  266  N11 UNK     1     -14.917  13.120  -7.722  1.00 16.71           N  
ANISOU  266  N11 UNK     1     2550   2260   1540    -30    290    250       N  
HETATM  267  H11 UNK     1     -15.006  12.279  -7.870  1.00 20.06           H  
HETATM  268  O7_ UNK     1     -16.218  12.771 -12.353  1.00 17.27           O  
ANISOU  268  O7_ UNK     1     2270   2350   1940   -160     80    200       O  
HETATM  269  O8_ UNK     1     -15.132  16.532  -9.595  1.00 17.84           O  
ANISOU  269  O8_ UNK     1     2460   2400   1920    -10    390      0       O  
HETATM  270  C30 UNK     1     -15.308  18.369 -11.669  1.00 17.71           C  
ANISOU  270  C30 UNK     1     2300   2320   2110    330    140    150       C  
HETATM  271  H30 UNK     1     -15.484  18.554 -10.724  1.00 21.24           H  
HETATM  272  C31 UNK     1     -16.310  19.200 -12.553  1.00 21.58           C  
ANISOU  272  C31 UNK     1     2720   2280   3200    350   -300    450       C  
HETATM  273  H31 UNK     1     -16.122  20.147 -12.463  1.00 25.90           H  
HETATM  274  H31 UNK     1     -16.211  18.955 -13.486  1.00 25.90           H  
HETATM  275  C32 UNK     1     -17.712  18.908 -12.089  1.00 37.64           C  
ANISOU  275  C32 UNK     1     2600   4000   7700    100   -600   2200       C  
HETATM  276  H32 UNK     1     -17.782  18.996 -11.129  1.00 45.16           H  
HETATM  277  H32 UNK     1     -17.976  18.010 -12.345  1.00 45.16           H  
HETATM  278  O1_ UNK     1     -18.863  19.852 -14.336  1.00 57.64           O  
ANISOU  278  O1_ UNK     1     3200   9500   9200  -1200   -900   4800       O  
HETATM  279  O2_ UNK     1     -20.076  20.149 -12.351  1.00 66.59           O  
ANISOU  279  O2_ UNK     1     4000  10500  10800   2100   -200   4500       O  
HETATM  280  O3_ UNK     1     -18.200  21.473 -12.808  1.00 76.06           O  
ANISOU  280  O3_ UNK     1     8300   2600  18000   1200   2700   1100       O  
HETATM  281  S_A UNK     1     -18.718  20.108 -12.905  1.00 69.22           S  
ANISOU  281  S_A UNK     1     6100   8200  12000   2100   -500   3900       S  
HETATM  282  C1_ UNK     1     -13.853  18.667 -11.977  1.00 16.90           C  
ANISOU  282  C1_ UNK     1     2340   2120   1960    340    230     90       C  
HETATM  283  C2_ UNK     1     -13.387  19.067 -13.265  1.00 16.95           C  
ANISOU  283  C2_ UNK     1     2390   1870   2180    610    330    220       C  
HETATM  284  H2_ UNK     1     -14.012  19.130 -13.948  1.00 20.37           H  
HETATM  285  C3_ UNK     1     -12.047  19.385 -13.572  1.00 17.61           C  
ANISOU  285  C3_ UNK     1     2380   2300   2010    500    190    260       C  
HETATM  286  C4_ UNK     1     -11.155  19.462 -12.478  1.00 16.74           C  
ANISOU  286  C4_ UNK     1     2340   1870   2150    240    280    130       C  
HETATM  287  C5_ UNK     1     -11.572  19.108 -11.160  1.00 17.50           C  
ANISOU  287  C5_ UNK     1     2450   2240   1960    100    230    110       C  
HETATM  288  C6_ UNK     1     -12.895  18.769 -10.935  1.00 16.84           C  
ANISOU  288  C6_ UNK     1     2470   1950   1980    120    270    100       C  
HETATM  289  C9_ UNK     1     -10.662  19.103 -10.037  1.00 17.48           C  
ANISOU  289  C9_ UNK     1     2590   2000   2050   -100    150     20       C  
HETATM  290  H9_ UNK     1     -10.973  18.891  -9.187  1.00 21.00           H  
HETATM  291  N10 UNK     1      -9.339  19.405 -10.224  1.00 17.24           N  
ANISOU  291  N10 UNK     1     2640   2180   1730    -50    150     10       N  
HETATM  292  H10 UNK     1      -9.039  19.672 -10.988  1.00 20.69           H  
HETATM  293  N11 UNK     1      -8.566  19.272  -9.183  1.00 17.40           N  
ANISOU  293  N11 UNK     1     2710   2100   1800   -200     60     80       N  
HETATM  294  H11 UNK     1      -8.887  19.033  -8.425  1.00 20.84           H  
HETATM  295  O7_ UNK     1     -13.220  18.456  -9.631  1.00 17.95           O  
ANISOU  295  O7_ UNK     1     2840   2150   1830     20    310     10       O  
HETATM  296  O8_ UNK     1      -9.889  19.785 -12.729  1.00 16.90           O  
ANISOU  296  O8_ UNK     1     2330   1860   2230     20    360    110       O  
HETATM  297  C30 UNK     1     -11.594  19.729 -14.973  1.00 16.69           C  
ANISOU  297  C30 UNK     1     2090   2240   2010    310    110    240       C  
HETATM  298  H30 UNK     1     -10.812  20.315 -14.903  1.00 20.06           H  
HETATM  299  C31 UNK     1     -12.688  20.483 -15.811  1.00 19.66           C  
ANISOU  299  C31 UNK     1     2440   2680   2350    370    310    830       C  
HETATM  300  H31 UNK     1     -12.377  20.587 -16.722  1.00 23.61           H  
HETATM  301  H31 UNK     1     -13.498  19.953 -15.827  1.00 23.61           H  
HETATM  302  C32 UNK     1     -12.996  21.858 -15.227  1.00 36.58           C  
ANISOU  302  C32 UNK     1     5400   3100   5400   2000   1800    900       C  
HETATM  303  H32 UNK     1     -12.224  22.436 -15.311  1.00 43.74           H  
HETATM  304  H32 UNK     1     -13.213  21.774 -14.282  1.00 43.74           H  
HETATM  305  O1_ UNK     1     -14.077  22.761 -17.512  1.00 57.38           O  
ANISOU  305  O1_ UNK     1    10500   3100   8200   2700  -1600   1000       O  
HETATM  306  O2_ UNK     1     -15.536  21.632 -16.104  1.00 61.06           O  
ANISOU  306  O2_ UNK     1     7700   4300  11200   1600  -2200   1000       O  
HETATM  307  O3_ UNK     1     -14.873  23.782 -15.527  1.00 49.74           O  
ANISOU  307  O3_ UNK     1     5100   3700  10100   1400   1100   1400       O  
HETATM  308  S_A UNK     1     -14.376  22.551 -16.104  1.00 46.06           S  
ANISOU  308  S_A UNK     1     6000   4200   7300   2000   -800   1800       S  
HETATM  309  OE1 UNK     1      -4.808  14.813 -19.783  1.00 14.45           O  
ANISOU  309  OE1 UNK     1     2020   2110   1360   -120   -240    390       O  
HETATM  310  CD_ UNK     1      -4.057  15.526 -19.141  1.00 14.63           C  
ANISOU  310  CD_ UNK     1     2220   2190   1150   -220   -160    350       C  
HETATM  311  NE2 UNK     1      -3.767  16.773 -19.556  1.00 18.34           N  
ANISOU  311  NE2 UNK     1     2850   2260   1860   -400   -530    650       N  
HETATM  312  HE2 UNK     1      -4.111  17.073 -20.285  1.00 22.03           H  
HETATM  313  HE2 UNK     1      -3.235  17.266 -19.096  1.00 22.03           H  
HETATM  314  CG_ UNK     1      -3.296  15.095 -17.920  1.00 14.55           C  
ANISOU  314  CG_ UNK     1     1890   2230   1410   -240   -110    440       C  
HETATM  315  HG3 UNK     1      -3.572  15.646 -17.169  1.00 17.53           H  
HETATM  316  HG2 UNK     1      -2.350  15.257 -18.068  1.00 17.53           H  
HETATM  317  CB_ UNK     1      -3.498  13.628 -17.559  1.00 13.69           C  
ANISOU  317  CB_ UNK     1     1800   2030   1370    -90     60    340       C  
HETATM  318  HB3 UNK     1      -2.648  13.260 -17.268  1.00 16.42           H  
HETATM  319  HB2 UNK     1      -3.770  13.147 -18.355  1.00 16.42           H  
HETATM  320  CA_ UNK     1      -4.536  13.392 -16.462  1.00 13.34           C  
ANISOU  320  CA_ UNK     1     1750   2060   1260   -150    -60    320       C  
HETATM  321  HA_ UNK     1      -4.305  13.922 -15.669  1.00 16.03           H  
HETATM  322  C_B UNK     1      -5.951  13.700 -16.886  1.00 13.42           C  
ANISOU  322  C_B UNK     1     1800   2080   1220    -80    -90    370       C  
HETATM  323  O_B UNK     1      -6.707  12.951 -17.458  1.00 13.98           O  
ANISOU  323  O_B UNK     1     1850   2170   1290   -160   -140    380       O  
HETATM  324  N_B UNK     1      -4.558  11.935 -16.108  1.00 13.24           N  
ANISOU  324  N_B UNK     1     1730   1930   1370    -90     20    230       N  
HETATM  325  H_B UNK     1      -5.137  11.410 -16.467  1.00 15.87           H  
HETATM  326  C6_ UNK     1      -3.661  11.442 -15.230  1.00 13.82           C  
ANISOU  326  C6_ UNK     1     1750   2060   1440   -160    -60    510       C  
HETATM  327  O4_ UNK     1      -2.817  12.171 -14.658  1.00 13.40           O  
ANISOU  327  O4_ UNK     1     1720   2030   1340    -50    -10    360       O  
HETATM  328  C7_ UNK     1      -3.709   9.923 -15.032  1.00 14.82           C  
ANISOU  328  C7_ UNK     1     2160   1980   1490     20    -20    240       C  
HETATM  329  H7A UNK     1      -4.419   9.557 -15.567  1.00 22.19           H  
HETATM  330  H7B UNK     1      -3.867   9.727 -14.110  1.00 22.19           H  
HETATM  331  H7C UNK     1      -2.873   9.542 -15.308  1.00 22.19           H  
HETATM  332  OE1 UNK     1     -11.212   3.438 -15.354  1.00 36.06           O  
ANISOU  332  OE1 UNK     1     5200   4200   4300   1900   -900  -1100       O  
HETATM  333  CD_ UNK     1     -12.143   4.110 -15.744  1.00 23.69           C  
ANISOU  333  CD_ UNK     1     3200   2400   3400   -200   -300   -500       C  
HETATM  334  NE2 UNK     1     -12.209   4.597 -17.002  1.00 31.06           N  
ANISOU  334  NE2 UNK     1     4700   4300   2800    100   -500   -800       N  
HETATM  335  HE2 UNK     1     -11.574   4.436 -17.557  1.00 37.19           H  
HETATM  336  HE2 UNK     1     -12.884   5.072 -17.243  1.00 37.19           H  
HETATM  337  CG_ UNK     1     -13.211   4.269 -14.703  1.00 21.84           C  
ANISOU  337  CG_ UNK     1     3400   2400   2500   -160   -670    200       C  
HETATM  338  HG3 UNK     1     -12.839   4.117 -13.817  1.00 26.13           H  
HETATM  339  HG2 UNK     1     -13.921   3.627 -14.849  1.00 26.13           H  
HETATM  340  CB_ UNK     1     -13.761   5.670 -14.793  1.00 18.69           C  
ANISOU  340  CB_ UNK     1     2720   2570   1810   -110   -500     50       C  
HETATM  341  HB3 UNK     1     -14.563   5.725 -14.249  1.00 22.42           H  
HETATM  342  HB2 UNK     1     -14.010   5.848 -15.709  1.00 22.42           H  
HETATM  343  CA_ UNK     1     -12.785   6.742 -14.329  1.00 16.29           C  
ANISOU  343  CA_ UNK     1     2320   2530   1340    -90   -430    330       C  
HETATM  344  HA_ UNK     1     -12.011   6.755 -14.932  1.00 19.58           H  
HETATM  345  C_B UNK     1     -13.497   8.081 -14.403  1.00 15.79           C  
ANISOU  345  C_B UNK     1     2100   2590   1310   -130   -150    260       C  
HETATM  346  O_B UNK     1     -14.490   8.322 -13.764  1.00 18.63           O  
ANISOU  346  O_B UNK     1     2520   2750   1810     90    280    730       O  
HETATM  347  N_B UNK     1     -12.310   6.480 -12.936  1.00 14.29           N  
ANISOU  347  N_B UNK     1     1900   2170   1360   -270    -90    420       N  
HETATM  348  H_B UNK     1     -12.891   6.479 -12.300  1.00 17.13           H  
HETATM  349  C6_ UNK     1     -11.053   6.260 -12.636  1.00 15.03           C  
ANISOU  349  C6_ UNK     1     1900   2360   1450   -450   -110    220       C  
HETATM  350  O4_ UNK     1     -10.170   6.239 -13.460  1.00 15.79           O  
ANISOU  350  O4_ UNK     1     1910   2490   1600   -430     20    280       O  
HETATM  351  C7_ UNK     1     -10.799   5.988 -11.165  1.00 15.74           C  
ANISOU  351  C7_ UNK     1     2190   2300   1490   -350   -290    550       C  
HETATM  352  H7A UNK     1     -11.621   6.066 -10.678  1.00 23.61           H  
HETATM  353  H7B UNK     1     -10.164   6.626 -10.827  1.00 23.61           H  
HETATM  354  H7C UNK     1     -10.445   5.101 -11.059  1.00 23.61           H  
HETATM  355  OE1 UNK     1     -17.989  11.381  -3.138  1.00 48.43           O  
ANISOU  355  OE1 UNK     1     6700   7000   4700   2800   2600   2700       O  
HETATM  356  CD_ UNK     1     -17.822  12.304  -3.932  1.00 45.79           C  
ANISOU  356  CD_ UNK     1     3700   6900   6800   1800   1900   3500       C  
HETATM  357  NE2 UNK     1     -18.151  13.551  -3.490  1.00 58.95           N  
ANISOU  357  NE2 UNK     1     7600   6600   8200   1000   4600   3200       N  
HETATM  358  HE2 UNK     1     -18.476  13.654  -2.693  1.00 70.98           H  
HETATM  359  HE2 UNK     1     -18.066  14.232  -4.003  1.00 70.98           H  
HETATM  360  CG_ UNK     1     -16.776  12.099  -5.011  1.00 36.58           C  
ANISOU  360  CG_ UNK     1     3300   6400   4200    600    400   2900       C  
HETATM  361  HG3 UNK     1     -16.727  11.161  -5.254  1.00 43.74           H  
HETATM  362  HG2 UNK     1     -17.014  12.606  -5.806  1.00 43.74           H  
HETATM  363  CB_ UNK     1     -15.440  12.566  -4.479  1.00 30.79           C  
ANISOU  363  CB_ UNK     1     3200   5000   3500    200    900   2500       C  
HETATM  364  HB3 UNK     1     -15.199  12.030  -3.709  1.00 37.11           H  
HETATM  365  HB2 UNK     1     -15.521  13.489  -4.187  1.00 37.11           H  
HETATM  366  CA_ UNK     1     -14.306  12.463  -5.558  1.00 19.34           C  
ANISOU  366  CA_ UNK     1     3140   2670   1540     70   -230    310       C  
HETATM  367  HA_ UNK     1     -14.371  11.608  -6.027  1.00 23.21           H  
HETATM  368  C_B UNK     1     -14.525  13.597  -6.524  1.00 18.74           C  
ANISOU  368  C_B UNK     1     3000   2350   1770    -20    100    270       C  
HETATM  369  O_B UNK     1     -14.244  14.757  -6.232  1.00 20.40           O  
ANISOU  369  O_B UNK     1     3110   2520   2120   -260    210     70       O  
HETATM  370  N_B UNK     1     -12.992  12.581  -4.921  1.00 17.74           N  
ANISOU  370  N_B UNK     1     2930   2260   1550     60    100     10       N  
HETATM  371  H_B UNK     1     -12.735  13.380  -4.720  1.00 21.32           H  
HETATM  372  C6_ UNK     1     -12.143  11.601  -4.614  1.00 17.55           C  
ANISOU  372  C6_ UNK     1     3040   2340   1290     10   -240   -120       C  
HETATM  373  O4_ UNK     1     -12.451  10.457  -4.902  1.00 17.87           O  
ANISOU  373  O4_ UNK     1     2770   2350   1670   -180     10     80       O  
HETATM  374  C7_ UNK     1     -10.860  11.935  -3.917  1.00 19.48           C  
ANISOU  374  C7_ UNK     1     3200   2500   1700   -290   -340    250       C  
HETATM  375  H7A UNK     1     -10.837  12.870  -3.715  1.00 29.29           H  
HETATM  376  H7B UNK     1     -10.119  11.713  -4.493  1.00 29.29           H  
HETATM  377  H7C UNK     1     -10.795  11.425  -3.108  1.00 29.29           H  
HETATM  378  OE1 UNK     1      -3.006  19.252  -5.400  1.00 57.11           O  
ANISOU  378  OE1 UNK     1    10700   6500   4500  -4000  -4000   2300       O  
HETATM  379  CD_ UNK     1      -3.868  20.139  -5.715  1.00 67.64           C  
ANISOU  379  CD_ UNK     1    11800   7200   6700  -3400  -4000   -200       C  
HETATM  380  NE2 UNK     1      -3.780  21.227  -4.876  1.00 71.06           N  
ANISOU  380  NE2 UNK     1    12000   7000   8000  -4000  -4000   -600       N  
HETATM  381  HE2 UNK     1      -3.200  21.242  -4.241  1.00 85.98           H  
HETATM  382  HE2 UNK     1      -4.309  21.896  -4.990  1.00 85.98           H  
HETATM  383  CG_ UNK     1      -4.219  20.503  -7.116  1.00 55.53           C  
ANISOU  383  CG_ UNK     1     8700   4900   7500  -2900  -4000    400       C  
HETATM  384  HG3 UNK     1      -3.768  19.848  -7.669  1.00 66.72           H  
HETATM  385  HG2 UNK     1      -3.769  21.346  -7.278  1.00 66.72           H  
HETATM  386  CB_ UNK     1      -5.595  20.663  -7.730  1.00 37.11           C  
ANISOU  386  CB_ UNK     1     6300   2200   5600  -1200  -2500      0       C  
HETATM  387  HB3 UNK     1      -5.510  21.200  -8.531  1.00 44.77           H  
HETATM  388  HB2 UNK     1      -6.151  21.157  -7.106  1.00 44.77           H  
HETATM  389  CA_ UNK     1      -6.346  19.323  -8.104  1.00 20.27           C  
ANISOU  389  CA_ UNK     1     3000   2240   2460   -730   -330     30       C  
HETATM  390  HA_ UNK     1      -6.863  18.997  -7.341  1.00 24.40           H  
HETATM  391  C_B UNK     1      -7.265  19.518  -9.325  1.00 19.19           C  
ANISOU  391  C_B UNK     1     2860   2320   2110   -410    -20     20       C  
HETATM  392  O_B UNK     1      -6.795  19.903 -10.419  1.00 20.63           O  
ANISOU  392  O_B UNK     1     2910   2850   2080   -130    160    140       O  
HETATM  393  N_B UNK     1      -5.322  18.348  -8.486  1.00 17.90           N  
ANISOU  393  N_B UNK     1     2550   2310   1940   -730   -370    360       N  
HETATM  394  H_B UNK     1      -4.876  18.424  -9.218  1.00 21.48           H  
HETATM  395  C6_ UNK     1      -5.120  17.353  -7.662  1.00 16.48           C  
ANISOU  395  C6_ UNK     1     2420   2130   1710   -710    -70    300       C  
HETATM  396  O4_ UNK     1      -5.797  17.138  -6.677  1.00 19.00           O  
ANISOU  396  O4_ UNK     1     3070   2290   1860   -500    210    140       O  
HETATM  397  C7_ UNK     1      -3.938  16.440  -8.037  1.00 18.19           C  
ANISOU  397  C7_ UNK     1     2380   2450   2080   -600   -180    250       C  
HETATM  398  H7A UNK     1      -3.421  16.855  -8.733  1.00 27.32           H  
HETATM  399  H7B UNK     1      -4.270  15.595  -8.347  1.00 27.32           H  
HETATM  400  H7C UNK     1      -3.382  16.304  -7.266  1.00 27.32           H  
HETATM  401 Na_B UNK     1     -12.218  15.229  -3.730  1.00 28.13          NA  
ANISOU  401 Na_B UNK     1     4040   3560   3090   -790    710   -360      NA  
HETATM  402  O_D UNK     1     -14.293  17.096  -3.528  1.00 36.58           O  
ANISOU  402  O_D UNK     1     3900   5300   4700    700    800   -100       O  
HETATM  403  O_B UNK     1       0.708  19.113  -5.385  1.00 20.58           O  
ANISOU  403  O_B UNK     1     2470   3090   2260     10    -60   -580       O  
HETATM  404  O_B UNK     1      -2.035   6.393  -5.355  1.00 22.42           O  
ANISOU  404  O_B UNK     1     2780   3090   2650   -850     70    720       O  
HETATM  405  O_B UNK     1     -15.927  18.708 -16.216  1.00 26.85           O  
ANISOU  405  O_B UNK     1     3200   3100   3900     70    200   1100       O  
HETATM  406  O_B UNK     1      -4.905  18.754 -16.987  1.00 25.06           O  
ANISOU  406  O_B UNK     1     4200   3400   1920     50    320    710       O  
HETATM  407  O_B UNK     1      -3.837   6.296 -15.849  1.00 26.58           O  
ANISOU  407  O_B UNK     1     2300   3200   4600   -170   -720  -1200       O  
HETATM  408  C1_ UNK     1      -8.970  11.822 -14.119  1.00 32.11           C  
ANISOU  408  C1_ UNK     1     6200   4800   1200   -400    100   -300       C  
HETATM  409  C47 UNK     1      -7.634  12.237 -13.969  1.00 34.21           C  
ANISOU  409  C47 UNK     1     5500   5800   1700    400   1700    900       C  
HETATM  410  C4_ UNK     1      -6.799  11.463 -13.197  1.00 30.53           C  
ANISOU  410  C4_ UNK     1     4800   3700   3100   -100   2000   -300       C  
HETATM  411  C46 UNK     1      -7.595  13.638 -13.871  1.00 28.95           C  
ANISOU  411  C46 UNK     1     3600   4800   2600   -400    700   2000       C  
HETATM  412  C3_ UNK     1      -8.953  14.033 -13.879  1.00 31.32           C  
ANISOU  412  C3_ UNK     1     4300   5600   2000   -200      0   2200       C  
HETATM  413  C45 UNK     1      -6.694  14.218 -12.913  1.00 29.21           C  
ANISOU  413  C45 UNK     1     3400   4200   3500      0   1500   1900       C  
HETATM  414  C14 UNK     1      -7.146  15.337 -12.051  1.00 28.42           C  
ANISOU  414  C14 UNK     1     3800   3500   3500  -1200   1300   1200       C  
HETATM  415  C44 UNK     1      -5.779  13.448 -12.209  1.00 27.90           C  
ANISOU  415  C44 UNK     1     3000   4000   3600   -600    900   1400       C  
HETATM  416  C13 UNK     1      -5.797  12.048 -12.336  1.00 27.11           C  
ANISOU  416  C13 UNK     1     2400   4100   3800      0   1500    800       C  
HETATM  417  C21 UNK     1      -5.700  13.977 -10.898  1.00 27.90           C  
ANISOU  417  C21 UNK     1     2600   3400   4600  -1500    100    900       C  
HETATM  418  C26 UNK     1      -5.546  13.161  -9.804  1.00 25.79           C  
ANISOU  418  C26 UNK     1     2100   3400   4300   -900   -300   1000       C  
HETATM  419  C41 UNK     1      -6.298  13.464  -8.569  1.00 25.00           C  
ANISOU  419  C41 UNK     1     2400   3900   3200  -1000  -1000   -400       C  
HETATM  420  C51 UNK     1      -6.790  12.278  -8.014  1.00 23.16           C  
ANISOU  420  C51 UNK     1     3400   3300   2100  -1000   -900   -200       C  
HETATM  421  C35 UNK     1      -6.311  11.180  -8.808  1.00 27.11           C  
ANISOU  421  C35 UNK     1     3100   3400   3800   -600  -1900   1300       C  
HETATM  422  C27 UNK     1      -5.590  11.740  -9.939  1.00 25.27           C  
ANISOU  422  C27 UNK     1     2200   3500   3900   -600   -600   1900       C  
HETATM  423  C17 UNK     1      -5.722  11.227 -11.235  1.00 23.95           C  
ANISOU  423  C17 UNK     1     2000   3700   3400    300    500    500       C  
HETATM  424  C53 UNK     1      -8.047  12.202  -7.423  1.00 21.50           C  
ANISOU  424  C53 UNK     1     3900   2900   1370   -800   -500    170       C  
HETATM  425  C56 UNK     1      -8.895  11.068  -7.632  1.00 25.79           C  
ANISOU  425  C56 UNK     1     4600   3600   1600    400    400   1200       C  
HETATM  426  C54 UNK     1      -8.434  10.011  -8.389  1.00 20.79           C  
ANISOU  426  C54 UNK     1     2800   3000   2100   -300   -500   1000       C  
HETATM  427  C34 UNK     1      -7.164  10.057  -8.973  1.00 22.63           C  
ANISOU  427  C34 UNK     1     2700   2700   3200   -300  -1200   1100       C  
HETATM  428  C25 UNK     1      -7.304   9.508 -10.291  1.00 23.69           C  
ANISOU  428  C25 UNK     1     4200   2300   2500    900   -800    400       C  
HETATM  429  C16 UNK     1      -6.623  10.139 -11.407  1.00 24.21           C  
ANISOU  429  C16 UNK     1     3400   3100   2700   1100   -200    100       C  
HETATM  430  C5_ UNK     1      -7.203  10.252 -12.673  1.00 28.95           C  
ANISOU  430  C5_ UNK     1     4100   3300   3600   -100   1000  -1700       C  
HETATM  431  C60 UNK     1     -10.232  11.499  -7.685  1.00 27.90           C  
ANISOU  431  C60 UNK     1     4000   4500   2100   -300   1400    200       C  
HETATM  432  C58 UNK     1     -11.084  10.878  -8.524  1.00 27.11           C  
ANISOU  432  C58 UNK     1     4000   4000   2300   -800    700    900       C  
HETATM  433  C57 UNK     1     -10.618   9.826  -9.392  1.00 26.58           C  
ANISOU  433  C57 UNK     1     3400   3600   3100  -1500  -1100   1300       C  
HETATM  434  C33 UNK     1     -11.282   9.975 -10.651  1.00 26.58           C  
ANISOU  434  C33 UNK     1     3400   3200   3500  -1500   -600    700       C  
HETATM  435  C18 UNK     1     -10.548   9.698 -11.842  1.00 25.00           C  
ANISOU  435  C18 UNK     1     3700   2700   3100  -1000  -1400   -100       C  
HETATM  436  C10 UNK     1     -10.689  10.524 -12.958  1.00 27.63           C  
ANISOU  436  C10 UNK     1     4400   2600   3500   -200  -2400   -700       C  
HETATM  437  C7_ UNK     1      -9.423  10.616 -13.587  1.00 24.48           C  
ANISOU  437  C7_ UNK     1     4600   3000   1700   -700   -600   -400       C  
HETATM  438  C55 UNK     1      -9.348   9.369  -9.310  1.00 23.95           C  
ANISOU  438  C55 UNK     1     3200   2800   3100   -900   -600   1600       C  
HETATM  439  C24 UNK     1      -8.614   9.020 -10.493  1.00 22.40           C  
ANISOU  439  C24 UNK     1     3600   2110   2800   -400   -900    600       C  
HETATM  440  C19 UNK     1      -9.234   9.210 -11.759  1.00 23.16           C  
ANISOU  440  C19 UNK     1     3900   1900   3000   -800   -300   -300       C  
HETATM  441  C6_ UNK     1      -8.522   9.780 -12.868  1.00 25.00           C  
ANISOU  441  C6_ UNK     1     4400   2500   2600   -700      0   -900       C  
HETATM  442  C36 UNK     1     -11.875  11.699  -9.295  1.00 31.85           C  
ANISOU  442  C36 UNK     1     2800   5700   3600  -1100   1000   1100       C  
HETATM  443  C32 UNK     1     -12.047  11.103 -10.643  1.00 29.74           C  
ANISOU  443  C32 UNK     1     2100   5200   4000  -1600   -100   1100       C  
HETATM  444  C50 UNK     1     -12.179  11.950 -11.707  1.00 27.63           C  
ANISOU  444  C50 UNK     1     2200   4700   3600  -1200   -900   2000       C  
HETATM  445  C9_ UNK     1     -11.515  11.658 -12.943  1.00 28.95           C  
ANISOU  445  C9_ UNK     1     4300   3500   3200  -1000  -2100    700       C  
HETATM  446  C49 UNK     1     -12.218  13.407 -11.550  1.00 27.90           C  
ANISOU  446  C49 UNK     1     2900   4700   3000    400   -300    700       C  
HETATM  447  C30 UNK     1     -12.091  13.961 -10.284  1.00 30.27           C  
ANISOU  447  C30 UNK     1     2600   4700   4200   1100   -100   1000       C  
HETATM  448  C48 UNK     1     -11.519  13.967 -12.621  1.00 27.37           C  
ANISOU  448  C48 UNK     1     2600   3600   4200    400  -1300   1400       C  
HETATM  449  C12 UNK     1     -10.697  15.085 -12.433  1.00 25.27           C  
ANISOU  449  C12 UNK     1     2500   2800   4300    100   -800   1200       C  
HETATM  450  C8_ UNK     1     -11.067  12.874 -13.489  1.00 26.85           C  
ANISOU  450  C8_ UNK     1     4400   3800   2000   -700  -1300    800       C  
HETATM  451  C2_ UNK     1      -9.792  12.930 -14.134  1.00 27.90           C  
ANISOU  451  C2_ UNK     1     4700   4500   1400   -200   -800   1000       C  
HETATM  452  C59 UNK     1     -10.223  12.899  -7.527  1.00 25.53           C  
ANISOU  452  C59 UNK     1     3600   4400   1700    400    300   -700       C  
HETATM  453  C43 UNK     1     -11.036  13.643  -8.291  1.00 31.32           C  
ANISOU  453  C43 UNK     1     4300   4900   2700   1200   1400    100       C  
HETATM  454  C37 UNK     1     -11.950  13.048  -9.145  1.00 28.69           C  
ANISOU  454  C37 UNK     1     3100   4800   3000    900    200    500       C  
HETATM  455  C38 UNK     1     -10.632  14.880  -8.846  1.00 31.06           C  
ANISOU  455  C38 UNK     1     3900   4000   3900   1600    500   -900       C  
HETATM  456  C31 UNK     1     -11.269  15.085 -10.067  1.00 30.27           C  
ANISOU  456  C31 UNK     1     3600   4300   3600   1700   -100   -800       C  
HETATM  457  C22 UNK     1     -10.579  15.660 -11.175  1.00 26.06           C  
ANISOU  457  C22 UNK     1     3800   2300   3800    700  -1300   -200       C  
HETATM  458  C52 UNK     1      -8.856  13.305  -7.333  1.00 30.79           C  
ANISOU  458  C52 UNK     1     6000   4100   1600   -900    600  -1100       C  
HETATM  459  C42 UNK     1      -8.403  14.480  -7.909  1.00 26.06           C  
ANISOU  459  C42 UNK     1     4500   3700   1700  -1700    200   -800       C  
HETATM  460  C40 UNK     1      -7.137  14.577  -8.494  1.00 24.74           C  
ANISOU  460  C40 UNK     1     3300   3200   2900   -400   -900  -1000       C  
HETATM  461  C29 UNK     1      -7.265  15.424  -9.655  1.00 24.21           C  
ANISOU  461  C29 UNK     1     3800   2200   3200   -600  -1000   -400       C  
HETATM  462  C20 UNK     1      -6.588  15.106 -10.846  1.00 27.11           C  
ANISOU  462  C20 UNK     1     3700   2400   4200  -1400    200    400       C  
HETATM  463  C39 UNK     1      -9.300  15.280  -8.636  1.00 30.27           C  
ANISOU  463  C39 UNK     1     3800   4000   3700    900   -200  -1800       C  
HETATM  464  C28 UNK     1      -8.579  15.850  -9.774  1.00 23.42           C  
ANISOU  464  C28 UNK     1     4300   1900   2700   -100   -700   -200       C  
HETATM  465  C23 UNK     1      -9.181  16.009 -10.988  1.00 29.53           C  
ANISOU  465  C23 UNK     1     4600   1620   5000    200  -1300    200       C  
HETATM  466  C15 UNK     1      -8.474  15.778 -12.149  1.00 29.21           C  
ANISOU  466  C15 UNK     1     3800   2800   4500  -1400   -300   1600       C  
HETATM  467  C11 UNK     1      -9.414  15.106 -13.048  1.00 29.74           C  
ANISOU  467  C11 UNK     1     4000   3200   4100      0   -400   2300       C  
HETATM  468  O_C UNK     1       3.217  19.718 -15.340  1.00 28.66           O  
ANISOU  468  O_C UNK     1     2990   3100   4800    200    900    300       O  
HETATM  469  O_C UNK     1      -5.902   5.921 -19.849  1.00 33.00           O  
ANISOU  469  O_C UNK     1     6300   3900   2340   1500    900    600       O  
HETATM  470  O_C UNK     1     -16.015  15.886 -23.773  1.00 26.69           O  
ANISOU  470  O_C UNK     1     3500   4000   2640   -200   -840   -110       O  
HETATM  471  O_C UNK     1      -4.013  -3.699  -5.191  1.00 23.71           O  
ANISOU  471  O_C UNK     1     2890   3500   2620    510    400    280       O  
HETATM  472  O_C UNK     1      -8.263  14.064  -1.311  1.00 46.22           O  
ANISOU  472  O_C UNK     1    12000   3300   2260  -3100  -1700    690       O  
HETATM  473  O_C UNK     1       1.165   7.650 -17.946  1.00 33.16           O  
ANISOU  473  O_C UNK     1     5200   4000   3400   -300    300   -400       O  
HETATM  474  O_C UNK     1       1.305  21.289  -3.378  1.00 38.69           O  
ANISOU  474  O_C UNK     1     4300   6000   4400  -1600  -1400   2800       O  
HETATM  475  O_C UNK     1       0.272  14.865 -17.230  1.00 14.40           O  
ANISOU  475  O_C UNK     1     1630   2610   1230    140    -60   -100       O  
HETATM  476  O_C UNK     1      11.150  10.580  -2.741  1.00 22.92           O  
ANISOU  476  O_C UNK     1     3700   3020   1990   -490   -220    220       O  
HETATM  477  O_C UNK     1     -14.257   8.671  -4.075  1.00 25.69           O  
ANISOU  477  O_C UNK     1     4500   3600   1660   -700   -140    250       O  
HETATM  478  O_C UNK     1      -3.050   3.699 -13.572  1.00 52.11           O  
ANISOU  478  O_C UNK     1     5500   3400  10900      0  -1200  -2600       O  
HETATM  479  O_C UNK     1       2.857  21.648 -12.164  1.00 59.74           O  
ANISOU  479  O_C UNK     1     8500   3500  10700  -1800  -4000   2500       O  
HETATM  480  O_C UNK     1      -4.667  -1.473  -9.550  1.00 56.06           O  
ANISOU  480  O_C UNK     1     6200   6500   8600  -2800  -3800   2700       O  
HETATM  481  O_C UNK     1      17.079  14.259  -8.022  1.00 39.48           O  
ANISOU  481  O_C UNK     1     3800   5000   6200    400  -1800   -300       O  
HETATM  482  O_C UNK     1      -8.456   3.489 -14.913  1.00 37.66           O  
ANISOU  482  O_C UNK     1     8800   3700   1810  -2000      0    560       O  
HETATM  483  O_C UNK     1      -2.488   3.956  -3.251  1.00 34.48           O  
ANISOU  483  O_C UNK     1     3700   5800   3600   -400   1100  -1500       O  
HETATM  484  O_C UNK     1       7.129  21.473 -21.893  1.00 45.01           O  
ANISOU  484  O_C UNK     1     7600   3800   5700   1800  -1000   -400       O  
HETATM  485  O_C UNK     1       8.570  11.432  -0.479  1.00 64.32           O  
ANISOU  485  O_C UNK     1    20000   2190   2250    800   -700   -110       O  
HETATM  486  O_C UNK     1       1.890  18.933 -19.302  1.00 70.80           O  
ANISOU  486  O_C UNK     1     9400  12300   5200   7300  -4000  -4000       O  
HETATM  487  O_D UNK     1     -20.525  15.598 -11.797  1.00 56.32           O  
ANISOU  487  O_D UNK     1     8700   9400   3300  -1100    900   -500       O  
HETATM  488  O_D UNK     1       7.164  21.314 -14.643  1.00 64.48           O  
ANISOU  488  O_D UNK     1    18000   2600   3900  -2100  -3400      0       O  
HETATM  489  O_D UNK     1     -13.220  22.356 -11.145  1.00 45.01           O  
ANISOU  489  O_D UNK     1     7800   4100   5200   1900   -300  -1100       O  
HETATM  490  O_D UNK     1      11.954   2.442  -9.969  1.00 68.17           O  
ANISOU  490  O_D UNK     1    13200   5600   7100   4000   5800   1700       O  
HETATM  491  O_D UNK     1      -7.076  -2.052 -12.321  1.00 72.64           O  
ANISOU  491  O_D UNK     1    12200   4200  11200   2900   8100   2800       O  
HETATM  492  O_D UNK     1      -6.988  21.678 -12.373  1.00 38.43           O  
ANISOU  492  O_D UNK     1     6500   3800   4300    100   -300   -200       O  
HETATM  493  O_D UNK     1       4.540   5.613 -15.422  1.00 44.22           O  
ANISOU  493  O_D UNK     1     8900   3200   4700   -600   3100   -900       O  
HETATM  494  O_D UNK     1     -15.633  17.050  -6.194  1.00 44.48           O  
ANISOU  494  O_D UNK     1     9900   4000   3000   2700   1400    500       O  
HETATM  495  O_D UNK     1      17.277   6.173 -21.399  1.00 51.32           O  
ANISOU  495  O_D UNK     1     6000  10100   3400   4000    400  -1800       O  
HETATM  496  O_D UNK     1     -19.452   6.111  -2.809  1.00 24.53           O  
ANISOU  496  O_D UNK     1     3800   3700   1820   1100   -400   -430       O  
HETATM  497  O_D UNK     1     -19.149   3.510  -5.355  1.00 27.11           O  
ANISOU  497  O_D UNK     1     3500   4100   2700    800      0    700       O  
HETATM  498  O_D UNK     1      15.198   6.024 -14.928  1.00 27.37           O  
ANISOU  498  O_D UNK     1     3900   3400   3100    100    200  -1100       O  
HETATM  499  O_D UNK     1      -3.661   6.090   2.554  1.00 24.71           O  
ANISOU  499  O_D UNK     1     4000   3700   1690   -880   -610    400       O  
HETATM  500  O_D UNK     1      -0.817   6.296   2.959  1.00 45.53           O  
ANISOU  500  O_D UNK     1     5600   6400   5300    700    800   1700       O  
CONECT    1    2    7   97
CONECT    2    1    3    4
CONECT    3    2
CONECT    4    2    5   16
CONECT    5    4    6   15
CONECT    6    5    7    8
CONECT    7    1    6   14
CONECT    8    6    9   10
CONECT    9    8
CONECT   10    8   11   12
CONECT   11   10
CONECT   12   10   13  168
CONECT   13   12
CONECT   14    7
CONECT   15    5
CONECT   16    4   17   18   28
CONECT   17   16
CONECT   18   16   19   20   21
CONECT   19   18
CONECT   20   18
CONECT   21   18   22   23   27
CONECT   22   21
CONECT   23   21
CONECT   24   27
CONECT   25   27
CONECT   26   27
CONECT   27   21   24   25   26
CONECT   28   16   29   34
CONECT   29   28   30   31
CONECT   30   29
CONECT   31   29   32   43
CONECT   32   31   33   42
CONECT   33   32   34   35
CONECT   34   28   33   41
CONECT   35   33   36   37
CONECT   36   35
CONECT   37   35   38   39
CONECT   38   37
CONECT   39   37   40  122
CONECT   40   39
CONECT   41   34
CONECT   42   32
CONECT   43   31   44   45   55
CONECT   44   43
CONECT   45   43   46   47   48
CONECT   46   45
CONECT   47   45
CONECT   48   45   49   50   54
CONECT   49   48
CONECT   50   48
CONECT   51   54
CONECT   52   54
CONECT   53   54
CONECT   54   48   51   52   53
CONECT   55   43   56   61
CONECT   56   55   57   58
CONECT   57   56
CONECT   58   56   59   70
CONECT   59   58   60   69
CONECT   60   59   61   62
CONECT   61   55   60   68
CONECT   62   60   63   64
CONECT   63   62
CONECT   64   62   65   66
CONECT   65   64
CONECT   66   64   67  191
CONECT   67   66
CONECT   68   61
CONECT   69   59
CONECT   70   58   71   72   82
CONECT   71   70
CONECT   72   70   73   74   75
CONECT   73   72
CONECT   74   72
CONECT   75   72   76   77   81
CONECT   76   75
CONECT   77   75
CONECT   78   81
CONECT   79   81
CONECT   80   81
CONECT   81   75   78   79   80
CONECT   82   70   83   88
CONECT   83   82   84   85
CONECT   84   83
CONECT   85   83   86   97
CONECT   86   85   87   96
CONECT   87   86   88   89
CONECT   88   82   87   95
CONECT   89   87   90   91
CONECT   90   89
CONECT   91   89   92   93
CONECT   92   91
CONECT   93   91   94  145
CONECT   94   93
CONECT   95   88
CONECT   96   86
CONECT   97    1   85   98   99
CONECT   98   97
CONECT   99   97  100  101  102
CONECT  100   99
CONECT  101   99
CONECT  102   99  103  104  108
CONECT  103  102
CONECT  104  102
CONECT  105  108
CONECT  106  108
CONECT  107  108
CONECT  108  102  105  106  107
CONECT  109  110
CONECT  110  109  111  114
CONECT  111  110  112  113
CONECT  112  111
CONECT  113  111
CONECT  114  110  115  116  117
CONECT  115  114
CONECT  116  114
CONECT  117  114  118  119  120
CONECT  118  117
CONECT  119  117
CONECT  120  117  121  122  124
CONECT  121  120
CONECT  122   39  120  123
CONECT  123  122
CONECT  124  120  125  126
CONECT  125  124
CONECT  126  124  127  128
CONECT  127  126
CONECT  128  126  129  130  131
CONECT  129  128
CONECT  130  128
CONECT  131  128
CONECT  132  133
CONECT  133  132  134  137
CONECT  134  133  135  136
CONECT  135  134
CONECT  136  134
CONECT  137  133  138  139  140
CONECT  138  137
CONECT  139  137
CONECT  140  137  141  142  143
CONECT  141  140
CONECT  142  140
CONECT  143  140  144  145  147
CONECT  144  143
CONECT  145   93  143  146
CONECT  146  145
CONECT  147  143  148  149
CONECT  148  147
CONECT  149  147  150  151
CONECT  150  149
CONECT  151  149  152  153  154
CONECT  152  151
CONECT  153  151
CONECT  154  151
CONECT  155  156
CONECT  156  155  157  160
CONECT  157  156  158  159
CONECT  158  157
CONECT  159  157
CONECT  160  156  161  162  163
CONECT  161  160
CONECT  162  160
CONECT  163  160  164  165  166
CONECT  164  163
CONECT  165  163
CONECT  166  163  167  168  170
CONECT  167  166
CONECT  168   12  166  169
CONECT  169  168
CONECT  170  166  171  172
CONECT  171  170
CONECT  172  170  173  174
CONECT  173  172
CONECT  174  172  175  176  177
CONECT  175  174
CONECT  176  174
CONECT  177  174
CONECT  178  179
CONECT  179  178  180  183
CONECT  180  179  181  182
CONECT  181  180
CONECT  182  180
CONECT  183  179  184  185  186
CONECT  184  183
CONECT  185  183
CONECT  186  183  187  188  189
CONECT  187  186
CONECT  188  186
CONECT  189  186  190  191  193
CONECT  190  189
CONECT  191   66  189  192
CONECT  192  191
CONECT  193  189  194  195
CONECT  194  193
CONECT  195  193  196  197
CONECT  196  195
CONECT  197  195  198  199  200
CONECT  198  197
CONECT  199  197
CONECT  200  197
CONECT  201  202  207  297
CONECT  202  201  203  204
CONECT  203  202
CONECT  204  202  205  216
CONECT  205  204  206  215
CONECT  206  205  207  208
CONECT  207  201  206  214
CONECT  208  206  209  210
CONECT  209  208
CONECT  210  208  211  212
CONECT  211  210
CONECT  212  210  213  322
CONECT  213  212
CONECT  214  207
CONECT  215  205
CONECT  216  204  217  218  228
CONECT  217  216
CONECT  218  216  219  220  221
CONECT  219  218
CONECT  220  218
CONECT  221  218  222  223  227
CONECT  222  221
CONECT  223  221
CONECT  224  227
CONECT  225  227
CONECT  226  227
CONECT  227  221  224  225  226
CONECT  228  216  229  234
CONECT  229  228  230  231
CONECT  230  229
CONECT  231  229  232  243
CONECT  232  231  233  242
CONECT  233  232  234  235
CONECT  234  228  233  241
CONECT  235  233  236  237
CONECT  236  235
CONECT  237  235  238  239
CONECT  238  237
CONECT  239  237  240  345
CONECT  240  239
CONECT  241  234
CONECT  242  232
CONECT  243  231  244  245  255
CONECT  244  243
CONECT  245  243  246  247  248
CONECT  246  245
CONECT  247  245
CONECT  248  245  249  250  254
CONECT  249  248
CONECT  250  248
CONECT  251  254
CONECT  252  254
CONECT  253  254
CONECT  254  248  251  252  253
CONECT  255  243  256  261
CONECT  256  255  257  258
CONECT  257  256
CONECT  258  256  259  270
CONECT  259  258  260  269
CONECT  260  259  261  262
CONECT  261  255  260  268
CONECT  262  260  263  264
CONECT  263  262
CONECT  264  262  265  266
CONECT  265  264
CONECT  266  264  267  368
CONECT  267  266
CONECT  268  261
CONECT  269  259
CONECT  270  258  271  272  282
CONECT  271  270
CONECT  272  270  273  274  275
CONECT  273  272
CONECT  274  272
CONECT  275  272  276  277  281
CONECT  276  275
CONECT  277  275
CONECT  278  281
CONECT  279  281
CONECT  280  281
CONECT  281  275  278  279  280
CONECT  282  270  283  288
CONECT  283  282  284  285
CONECT  284  283
CONECT  285  283  286  297
CONECT  286  285  287  296
CONECT  287  286  288  289
CONECT  288  282  287  295
CONECT  289  287  290  291
CONECT  290  289
CONECT  291  289  292  293
CONECT  292  291
CONECT  293  291  294  391
CONECT  294  293
CONECT  295  288
CONECT  296  286
CONECT  297  201  285  298  299
CONECT  298  297
CONECT  299  297  300  301  302
CONECT  300  299
CONECT  301  299
CONECT  302  299  303  304  308
CONECT  303  302
CONECT  304  302
CONECT  305  308
CONECT  306  308
CONECT  307  308
CONECT  308  302  305  306  307
CONECT  309  310
CONECT  310  309  311  314
CONECT  311  310  312  313
CONECT  312  311
CONECT  313  311
CONECT  314  310  315  316  317
CONECT  315  314
CONECT  316  314
CONECT  317  314  318  319  320
CONECT  318  317
CONECT  319  317
CONECT  320  317  321  322  324
CONECT  321  320
CONECT  322  212  320  323
CONECT  323  322
CONECT  324  320  325  326
CONECT  325  324
CONECT  326  324  327  328
CONECT  327  326
CONECT  328  326  329  330  331
CONECT  329  328
CONECT  330  328
CONECT  331  328
CONECT  332  333
CONECT  333  332  334  337
CONECT  334  333  335  336
CONECT  335  334
CONECT  336  334
CONECT  337  333  338  339  340
CONECT  338  337
CONECT  339  337
CONECT  340  337  341  342  343
CONECT  341  340
CONECT  342  340
CONECT  343  340  344  345  347
CONECT  344  343
CONECT  345  239  343  346
CONECT  346  345
CONECT  347  343  348  349
CONECT  348  347
CONECT  349  347  350  351
CONECT  350  349
CONECT  351  349  352  353  354
CONECT  352  351
CONECT  353  351
CONECT  354  351
CONECT  355  356
CONECT  356  355  357  360
CONECT  357  356  358  359
CONECT  358  357
CONECT  359  357
CONECT  360  356  361  362  363
CONECT  361  360
CONECT  362  360
CONECT  363  360  364  365  366
CONECT  364  363
CONECT  365  363
CONECT  366  363  367  368  370
CONECT  367  366
CONECT  368  266  366  369
CONECT  369  368
CONECT  370  366  371  372
CONECT  371  370
CONECT  372  370  373  374
CONECT  373  372
CONECT  374  372  375  376  377
CONECT  375  374
CONECT  376  374
CONECT  377  374
CONECT  378  379
CONECT  379  378  380  383
CONECT  380  379  381  382
CONECT  381  380
CONECT  382  380
CONECT  383  379  384  385  386
CONECT  384  383
CONECT  385  383
CONECT  386  383  387  388  389
CONECT  387  386
CONECT  388  386
CONECT  389  386  390  391  393
CONECT  390  389
CONECT  391  293  389  392
CONECT  392  391
CONECT  393  389  394  395
CONECT  394  393
CONECT  395  393  396  397
CONECT  396  395
CONECT  397  395  398  399  400
CONECT  398  397
CONECT  399  397
CONECT  400  397
CONECT  401  402
CONECT  402  401
CONECT  408  409  437  451
CONECT  409  408  410  411
CONECT  410  409  416  430
CONECT  411  409  412  413
CONECT  412  411  451  467
CONECT  413  411  414  415
CONECT  414  413  462  466
CONECT  415  413  416  417
CONECT  416  410  415  423
CONECT  417  415  418  462
CONECT  418  417  419  422
CONECT  419  418  420  460
CONECT  420  419  421  424
CONECT  421  420  422  427
CONECT  422  418  421  423
CONECT  423  416  422  429
CONECT  424  420  425  458
CONECT  425  424  426  431
CONECT  426  425  427  438
CONECT  427  421  426  428
CONECT  428  427  429  439
CONECT  429  423  428  430
CONECT  430  410  429  441
CONECT  431  425  432  452
CONECT  432  431  433  442
CONECT  433  432  434  438
CONECT  434  433  435  443
CONECT  435  434  436  440
CONECT  436  435  437  445
CONECT  437  408  436  441
CONECT  438  426  433  439
CONECT  439  428  438  440
CONECT  440  435  439  441
CONECT  441  430  437  440
CONECT  442  432  443  454
CONECT  443  434  442  444
CONECT  444  443  445  446
CONECT  445  436  444  450
CONECT  446  444  447  448
CONECT  447  446  454  456
CONECT  448  446  449  450
CONECT  449  448  457  467
CONECT  450  445  448  451
CONECT  451  408  412  450
CONECT  452  431  453  458
CONECT  453  452  454  455
CONECT  454  442  447  453
CONECT  455  453  456  463
CONECT  456  447  455  457
CONECT  457  449  456  465
CONECT  458  424  452  459
CONECT  459  458  460  463
CONECT  460  419  459  461
CONECT  461  460  462  464
CONECT  462  414  417  461
CONECT  463  455  459  464
CONECT  464  461  463  465
CONECT  465  457  464  466
CONECT  466  414  465  467
CONECT  467  412  449  466
MASTER        0    0    0    0    0    0    0    3  500    0  462    0
END
