# Supplementary material for: CageCavityCalc (C3): A Computational Tool for Calculating and Visualizing Cavities in Molecular Cages
Source: J Chem Inf Model. 2024 Jul 9;64(14):5604–16. doi: 10.1021/acs.jcim.4c00355 (PMC11267575; doi:10.1021/acs.jcim.4c00355)
Supplement: Supplementary file 2 — ci4c00355_si_002.zip [file ci4c00355_si_002.zip › CageCavityCalc-v.1.0.5/CageCavityCalc/examples/13_cages_review/Figure_132_ChemEurJ_2019_25_3091_cage_x-ray_no_guest.pdb]

HEADER
REMARK Spartan'20 exported M0001
HETATM    1  C   UNK  0001     -69.806  -7.721  22.603
HETATM    2  C   UNK  0001     -68.474  -7.285  22.423
HETATM    3  H   UNK  0001     -67.929  -7.250  23.173
HETATM    4  C   UNK  0001     -67.920  -6.910  21.217
HETATM    5  C   UNK  0001     -68.813  -6.920  20.101
HETATM    6  C   UNK  0001     -70.122  -7.346  20.206
HETATM    7  C   UNK  0001     -70.650  -7.685  21.464
HETATM    8  C   UNK  0001     -71.050  -7.223  19.082
HETATM    9  H   UNK  0001     -71.936  -7.465  19.217
HETATM   10  N   UNK  0001     -70.716  -6.818  17.954
HETATM   11  H   UNK  0001     -69.900  -6.591  17.794
HETATM   12  N   UNK  0001     -71.656  -6.731  16.981
HETATM   13  H   UNK  0001     -72.457  -6.996  17.146
HETATM   14  O   UNK  0001     -71.929  -8.081  21.512
HETATM   15  O   UNK  0001     -68.290  -6.521  18.864
HETATM   16  C   UNK  0001     -66.501  -6.505  21.082
HETATM   17  H   UNK  0001     -66.281  -6.620  20.131
HETATM   18  C   UNK  0001     -65.490  -7.382  21.861
HETATM   19  H   UNK  0001     -65.639  -7.276  22.811
HETATM   20  H   UNK  0001     -65.630  -8.314  21.633
HETATM   21  C   UNK  0001     -64.062  -6.982  21.517
HETATM   22  H   UNK  0001     -63.907  -6.079  21.840
HETATM   23  H   UNK  0001     -63.968  -6.963  20.550
HETATM   24  O   UNK  0001     -61.552  -7.444  21.704
HETATM   25  O   UNK  0001     -62.914  -8.013  23.632
HETATM   26  O   UNK  0001     -63.029  -9.388  21.786
HETATM   27  S   UNK  0001     -62.811  -8.041  22.184
HETATM   28  C   UNK  0001     -66.334  -4.950  21.382
HETATM   29  C   UNK  0001     -66.140  -4.473  22.655
HETATM   30  H   UNK  0001     -66.109  -5.094  23.348
HETATM   31  C   UNK  0001     -65.991  -3.088  23.007
HETATM   32  C   UNK  0001     -66.110  -2.251  21.929
HETATM   33  C   UNK  0001     -66.272  -2.687  20.625
HETATM   34  C   UNK  0001     -66.382  -4.073  20.333
HETATM   35  C   UNK  0001     -66.373  -1.774  19.464
HETATM   36  H   UNK  0001     -66.437  -2.087  18.594
HETATM   37  N   UNK  0001     -66.365  -0.486  19.760
HETATM   38  H   UNK  0001     -66.271  -0.192  20.562
HETATM   39  N   UNK  0001     -66.518   0.371  18.650
HETATM   40  H   UNK  0001     -66.505   0.068  17.845
HETATM   41  O   UNK  0001     -66.580  -4.396  19.042
HETATM   42  O   UNK  0001     -66.061  -0.912  22.225
HETATM   43  C   UNK  0001     -65.806  -2.646  24.423
HETATM   44  H   UNK  0001     -65.345  -1.781  24.365
HETATM   45  C   UNK  0001     -64.905  -3.529  25.252
HETATM   46  H   UNK  0001     -65.359  -4.372  25.417
HETATM   47  H   UNK  0001     -64.100  -3.723  24.747
HETATM   48  C   UNK  0001     -64.519  -2.918  26.578
HETATM   49  H   UNK  0001     -65.304  -2.526  26.990
HETATM   50  H   UNK  0001     -63.877  -2.205  26.424
HETATM   51  O   UNK  0001     -63.530  -3.452  28.941
HETATM   52  O   UNK  0001     -64.795  -5.171  27.921
HETATM   53  O   UNK  0001     -62.585  -4.658  27.119
HETATM   54  S   UNK  0001     -63.802  -4.128  27.700
HETATM   55  C   UNK  0001     -67.098  -2.364  25.127
HETATM   56  C   UNK  0001     -67.762  -3.416  25.846
HETATM   57  H   UNK  0001     -67.397  -4.268  25.811
HETATM   58  C   UNK  0001     -68.887  -3.226  26.572
HETATM   59  C   UNK  0001     -69.511  -1.989  26.542
HETATM   60  C   UNK  0001     -68.834  -0.861  25.861
HETATM   61  C   UNK  0001     -67.692  -1.158  25.187
HETATM   62  C   UNK  0001     -69.551   0.453  25.808
HETATM   63  H   UNK  0001     -69.127   1.118  25.314
HETATM   64  N   UNK  0001     -70.667   0.802  26.355
HETATM   65  H   UNK  0001     -71.064   0.255  26.890
HETATM   66  N   UNK  0001     -71.208   1.961  26.116
HETATM   67  H   UNK  0001     -70.826   2.540  25.608
HETATM   68  O   UNK  0001     -67.151  -0.070  24.499
HETATM   69  O   UNK  0001     -70.641  -1.743  27.291
HETATM   70  C   UNK  0001     -69.634  -4.334  27.314
HETATM   71  H   UNK  0001     -70.197  -3.896  27.989
HETATM   72  C   UNK  0001     -68.632  -5.243  28.078
HETATM   73  H   UNK  0001     -68.175  -5.856  27.481
HETATM   74  H   UNK  0001     -67.985  -4.729  28.582
HETATM   75  C   UNK  0001     -69.626  -5.945  28.969
HETATM   76  H   UNK  0001     -70.111  -6.612  28.454
HETATM   77  H   UNK  0001     -70.268  -5.305  29.311
HETATM   78  O   UNK  0001     -67.819  -7.546  29.486
HETATM   79  O   UNK  0001     -69.718  -7.628  30.987
HETATM   80  O   UNK  0001     -67.903  -6.033  31.075
HETATM   81  S   UNK  0001     -68.817  -6.720  30.296
HETATM   82  C   UNK  0001     -70.557  -5.150  26.423
HETATM   83  C   UNK  0001     -70.061  -6.212  25.636
HETATM   84  H   UNK  0001     -69.159  -6.427  25.701
HETATM   85  C   UNK  0001     -70.869  -6.967  24.757
HETATM   86  C   UNK  0001     -72.223  -6.577  24.670
HETATM   87  C   UNK  0001     -72.755  -5.535  25.449
HETATM   88  C   UNK  0001     -71.885  -4.791  26.288
HETATM   89  C   UNK  0001     -74.152  -5.150  25.328
HETATM   90  H   UNK  0001     -74.481  -4.449  25.843
HETATM   91  N   UNK  0001     -74.917  -5.745  24.543
HETATM   92  H   UNK  0001     -74.633  -6.419  24.091
HETATM   93  N   UNK  0001     -76.183  -5.319  24.413
HETATM   94  H   UNK  0001     -76.481  -4.692  24.918
HETATM   95  O   UNK  0001     -72.465  -3.755  27.009
HETATM   96  O   UNK  0001     -73.036  -7.223  23.785
HETATM   97  C   UNK  0001     -70.351  -8.116  23.981
HETATM   98  H   UNK  0001     -71.114  -8.709  23.819
HETATM   99  C   UNK  0001     -69.300  -8.963  24.760
HETATM  100  H   UNK  0001     -68.492  -8.441  24.889
HETATM  101  H   UNK  0001     -69.652  -9.189  25.638
HETATM  102  C   UNK  0001     -68.966 -10.230  24.011
HETATM  103  H   UNK  0001     -68.842 -10.024  23.074
HETATM  104  H   UNK  0001     -69.707 -10.851  24.088
HETATM  105  O   UNK  0001     -67.226 -12.190  23.869
HETATM  106  O   UNK  0001     -66.373 -10.076  24.483
HETATM  107  O   UNK  0001     -67.696 -11.266  26.047
HETATM  108  S   UNK  0001     -67.489 -11.000  24.648
HETATM  109  O   UNK  0001     -63.719   5.450  16.626
HETATM  110  C   UNK  0001     -64.097   4.588  15.877
HETATM  111  N   UNK  0001     -63.420   3.829  15.023
HETATM  112  H   UNK  0001     -62.569   3.922  14.943
HETATM  113  H   UNK  0001     -63.834   3.245  14.543
HETATM  114  C   UNK  0001     -65.477   4.106  16.109
HETATM  115  H   UNK  0001     -65.804   3.624  15.337
HETATM  116  H   UNK  0001     -66.069   4.854  16.285
HETATM  117  C   UNK  0001     -65.411   3.167  17.345
HETATM  118  H   UNK  0001     -65.097   3.671  18.116
HETATM  119  H   UNK  0001     -64.773   2.457  17.177
HETATM  120  C   UNK  0001     -66.870   2.516  17.689
HETATM  121  H   UNK  0001     -67.200   1.967  16.946
HETATM  122  C   UNK  0001     -66.690   1.715  18.918
HETATM  123  O   UNK  0001     -66.562   2.244  20.034
HETATM  124  N   UNK  0001     -67.802   3.588  18.012
HETATM  125  H   UNK  0001     -67.684   4.028  18.743
HETATM  126  C   UNK  0001     -68.839   3.927  17.217
HETATM  127  O   UNK  0001     -69.041   3.372  16.146
HETATM  128  C   UNK  0001     -69.766   4.984  17.674
HETATM  129  H   UNK  0001     -69.487   5.302  18.538
HETATM  130  H   UNK  0001     -70.654   4.622  17.742
HETATM  131  H   UNK  0001     -69.762   5.708  17.049
HETATM  132  O   UNK  0001     -81.857  -7.947  24.310
HETATM  133  C   UNK  0001     -81.769  -6.792  24.677
HETATM  134  N   UNK  0001     -82.081  -6.448  25.906
HETATM  135  H   UNK  0001     -82.358  -7.044  26.461
HETATM  136  H   UNK  0001     -82.014  -5.628  26.154
HETATM  137  C   UNK  0001     -80.780  -5.858  23.981
HETATM  138  H   UNK  0001     -81.032  -5.758  23.050
HETATM  139  H   UNK  0001     -80.817  -4.981  24.397
HETATM  140  C   UNK  0001     -79.391  -6.387  24.063
HETATM  141  H   UNK  0001     -79.334  -7.235  23.600
HETATM  142  H   UNK  0001     -79.151  -6.533  24.995
HETATM  143  C   UNK  0001     -78.402  -5.355  23.417
HETATM  144  H   UNK  0001     -78.435  -4.522  23.934
HETATM  145  C   UNK  0001     -77.009  -5.894  23.472
HETATM  146  O   UNK  0001     -76.627  -6.777  22.714
HETATM  147  N   UNK  0001     -78.802  -5.068  22.048
HETATM  148  H   UNK  0001     -78.706  -5.698  21.473
HETATM  149  C   UNK  0001     -79.308  -3.903  21.599
HETATM  150  O   UNK  0001     -79.470  -2.954  22.372
HETATM  151  C   UNK  0001     -79.563  -3.842  20.146
HETATM  152  H   UNK  0001     -79.364  -4.691  19.750
HETATM  153  H   UNK  0001     -79.007  -3.164  19.755
HETATM  154  H   UNK  0001     -80.486  -3.624  19.996
HETATM  155  O   UNK  0001     -74.592  -9.147  12.012
HETATM  156  C   UNK  0001     -73.651  -8.378  11.892
HETATM  157  N   UNK  0001     -72.645  -8.532  11.046
HETATM  158  H   UNK  0001     -72.623  -9.217  10.525
HETATM  159  H   UNK  0001     -72.014  -7.950  11.017
HETATM  160  C   UNK  0001     -73.493  -7.172  12.738
HETATM  161  H   UNK  0001     -74.305  -7.053  13.254
HETATM  162  H   UNK  0001     -73.406  -6.402  12.154
HETATM  163  C   UNK  0001     -72.302  -7.162  13.720
HETATM  164  H   UNK  0001     -71.483  -6.981  13.228
HETATM  165  H   UNK  0001     -72.216  -8.037  14.129
HETATM  166  C   UNK  0001     -72.496  -6.105  14.800
HETATM  167  H   UNK  0001     -73.338  -6.265  15.276
HETATM  168  C   UNK  0001     -71.362  -6.223  15.734
HETATM  169  O   UNK  0001     -70.210  -5.848  15.450
HETATM  170  N   UNK  0001     -72.496  -4.729  14.223
HETATM  171  H   UNK  0001     -71.752  -4.360  14.008
HETATM  172  C   UNK  0001     -73.634  -4.078  14.036
HETATM  173  O   UNK  0001     -74.746  -4.534  14.273
HETATM  174  C   UNK  0001     -73.414  -2.677  13.480
HETATM  175  H   UNK  0001     -72.475  -2.525  13.351
HETATM  176  H   UNK  0001     -73.762  -2.027  14.094
HETATM  177  H   UNK  0001     -73.868  -2.592  12.636
HETATM  178  O   UNK  0001     -72.254   6.708  29.546
HETATM  179  C   UNK  0001     -73.229   6.728  28.797
HETATM  180  N   UNK  0001     -73.928   7.908  28.819
HETATM  181  H   UNK  0001     -73.669   8.556  29.320
HETATM  182  H   UNK  0001     -74.630   8.002  28.326
HETATM  183  C   UNK  0001     -73.313   5.907  27.539
HETATM  184  H   UNK  0001     -72.730   6.309  26.878
HETATM  185  H   UNK  0001     -74.219   5.964  27.201
HETATM  186  C   UNK  0001     -72.948   4.445  27.651
HETATM  187  H   UNK  0001     -73.570   4.034  28.276
HETATM  188  H   UNK  0001     -72.067   4.390  28.052
HETATM  189  C   UNK  0001     -72.939   3.573  26.355
HETATM  190  H   UNK  0001     -72.384   4.023  25.680
HETATM  191  C   UNK  0001     -72.315   2.208  26.670
HETATM  192  O   UNK  0001     -73.014   1.423  27.359
HETATM  193  N   UNK  0001     -74.271   3.439  25.838
HETATM  194  H   UNK  0001     -74.801   2.894  26.236
HETATM  195  C   UNK  0001     -74.741   4.101  24.782
HETATM  196  O   UNK  0001     -74.043   4.896  24.153
HETATM  197  C   UNK  0001     -76.214   3.896  24.453
HETATM  198  H   UNK  0001     -76.562   3.177  24.981
HETATM  199  H   UNK  0001     -76.306   3.684  23.520
HETATM  200  H   UNK  0001     -76.696   4.703  24.646
HETATM  201  C   UNK  0001     -75.313   4.963  15.345
HETATM  202  C   UNK  0001     -76.240   4.260  14.588
HETATM  203  H   UNK  0001     -77.127   4.543  14.576
HETATM  204  C   UNK  0001     -75.866   3.111  13.847
HETATM  205  C   UNK  0001     -74.544   2.736  13.982
HETATM  206  C   UNK  0001     -73.577   3.429  14.671
HETATM  207  C   UNK  0001     -74.034   4.578  15.412
HETATM  208  C   UNK  0001     -72.205   3.018  14.873
HETATM  209  H   UNK  0001     -71.632   3.497  15.428
HETATM  210  N   UNK  0001     -71.801   1.956  14.236
HETATM  211  H   UNK  0001     -72.314   1.546  13.681
HETATM  212  N   UNK  0001     -70.518   1.520  14.487
HETATM  213  H   UNK  0001     -69.960   2.050  14.867
HETATM  214  O   UNK  0001     -73.036   5.255  16.104
HETATM  215  O   UNK  0001     -74.144   1.556  13.280
HETATM  216  C   UNK  0001     -76.838   2.346  13.075
HETATM  217  H   UNK  0001     -76.338   1.852  12.389
HETATM  218  C   UNK  0001     -77.901   3.229  12.326
HETATM  219  H   UNK  0001     -78.500   3.636  12.971
HETATM  220  H   UNK  0001     -77.451   3.943  11.844
HETATM  221  C   UNK  0001     -78.710   2.398  11.345
HETATM  222  H   UNK  0001     -79.015   1.581  11.772
HETATM  223  H   UNK  0001     -78.165   2.157  10.579
HETATM  224  O   UNK  0001     -79.611   4.588  10.184
HETATM  225  O   UNK  0001     -80.908   2.613   9.890
HETATM  226  O   UNK  0001     -80.881   3.732  12.016
HETATM  227  S   UNK  0001     -80.124   3.385  10.816
HETATM  228  C   UNK  0001     -77.616   1.243  13.982
HETATM  229  C   UNK  0001     -78.692   1.546  14.648
HETATM  230  H   UNK  0001     -79.022   2.416  14.614
HETATM  231  C   UNK  0001     -79.413   0.535  15.472
HETATM  232  C   UNK  0001     -78.789  -0.666  15.525
HETATM  233  C   UNK  0001     -77.708  -1.020  14.881
HETATM  234  C   UNK  0001     -77.005   0.006  14.042
HETATM  235  C   UNK  0001     -77.058  -2.369  14.948
HETATM  236  H   UNK  0001     -76.280  -2.589  14.488
HETATM  237  N   UNK  0001     -77.712  -3.231  15.739
HETATM  238  H   UNK  0001     -78.452  -3.057  16.146
HETATM  239  N   UNK  0001     -77.044  -4.437  15.811
HETATM  240  H   UNK  0001     -76.310  -4.593  15.391
HETATM  241  O   UNK  0001     -75.963  -0.460  13.356
HETATM  242  O   UNK  0001     -79.470  -1.594  16.314
HETATM  243  C   UNK  0001     -80.683   0.910  16.251
HETATM  244  H   UNK  0001     -81.192   0.084  16.404
HETATM  245  C   UNK  0001     -81.598   1.879  15.457
HETATM  246  H   UNK  0001     -81.620   1.613  14.523
HETATM  247  H   UNK  0001     -81.243   2.780  15.507
HETATM  248  C   UNK  0001     -83.123   1.838  16.086
HETATM  249  H   UNK  0001     -83.067   1.866  17.055
HETATM  250  H   UNK  0001     -83.550   1.006  15.836
HETATM  251  O   UNK  0001     -85.351   3.424  16.259
HETATM  252  O   UNK  0001     -83.386   4.470  15.555
HETATM  253  O   UNK  0001     -84.511   3.075  14.117
HETATM  254  S   UNK  0001     -84.112   3.188  15.525
HETATM  255  C   UNK  0001     -80.301   1.464  17.622
HETATM  256  C   UNK  0001     -80.011   2.890  17.884
HETATM  257  H   UNK  0001     -79.991   3.472  17.156
HETATM  258  C   UNK  0001     -79.787   3.378  19.060
HETATM  259  C   UNK  0001     -79.602   2.531  20.221
HETATM  260  C   UNK  0001     -79.791   1.171  20.026
HETATM  261  C   UNK  0001     -80.196   0.699  18.858
HETATM  262  C   UNK  0001     -79.602   0.243  21.180
HETATM  263  H   UNK  0001     -79.693  -0.670  21.027
HETATM  264  N   UNK  0001     -79.334   0.617  22.348
HETATM  265  H   UNK  0001     -79.302   1.454  22.538
HETATM  266  N   UNK  0001     -79.084  -0.327  23.307
HETATM  267  H   UNK  0001     -79.173  -1.168  23.159
HETATM  268  O   UNK  0001     -80.385  -0.676  18.676
HETATM  269  O   UNK  0001     -79.299   3.085  21.434
HETATM  270  C   UNK  0001     -79.475   4.922  19.360
HETATM  271  H   UNK  0001     -79.651   5.107  20.305
HETATM  272  C   UNK  0001     -80.477   5.753  18.476
HETATM  273  H   UNK  0001     -80.289   6.700  18.566
HETATM  274  H   UNK  0001     -80.378   5.508  17.543
HETATM  275  C   UNK  0001     -81.879   5.461  18.940
HETATM  276  H   UNK  0001     -81.949   5.549  19.900
HETATM  277  H   UNK  0001     -82.143   4.563  18.684
HETATM  278  O   UNK  0001     -83.030   6.405  16.693
HETATM  279  O   UNK  0001     -84.243   6.702  18.678
HETATM  280  O   UNK  0001     -82.367   8.026  18.221
HETATM  281  S   UNK  0001     -82.885   6.661  18.124
HETATM  282  C   UNK  0001     -78.020   5.220  19.052
HETATM  283  C   UNK  0001     -77.554   5.620  17.764
HETATM  284  H   UNK  0001     -78.179   5.683  17.081
HETATM  285  C   UNK  0001     -76.214   5.938  17.457
HETATM  286  C   UNK  0001     -75.322   6.015  18.551
HETATM  287  C   UNK  0001     -75.739   5.661  19.869
HETATM  288  C   UNK  0001     -77.062   5.322  20.094
HETATM  289  C   UNK  0001     -74.829   5.656  20.992
HETATM  290  H   UNK  0001     -75.140   5.444  21.842
HETATM  291  N   UNK  0001     -73.506   5.958  20.805
HETATM  292  H   UNK  0001     -73.206   6.225  20.041
HETATM  293  N   UNK  0001     -72.733   5.825  21.846
HETATM  294  H   UNK  0001     -73.054   5.586  22.604
HETATM  295  O   UNK  0001     -77.387   5.009  21.398
HETATM  296  O   UNK  0001     -74.056   6.338  18.300
HETATM  297  C   UNK  0001     -75.761   6.282  16.056
HETATM  298  H   UNK  0001     -74.979   6.868  16.126
HETATM  299  C   UNK  0001     -76.855   7.036  15.218
HETATM  300  H   UNK  0001     -76.544   7.140  14.307
HETATM  301  H   UNK  0001     -77.665   6.506  15.202
HETATM  302  C   UNK  0001     -77.163   8.411  15.802
HETATM  303  H   UNK  0001     -76.391   8.989  15.718
HETATM  304  H   UNK  0001     -77.380   8.327  16.747
HETATM  305  O   UNK  0001     -78.244   9.314  13.517
HETATM  306  O   UNK  0001     -79.703   8.185  14.925
HETATM  307  O   UNK  0001     -79.040  10.335  15.502
HETATM  308  S   UNK  0001     -78.543   9.104  14.925
HETATM  309  O   UNK  0001     -68.975   1.366  11.246
HETATM  310  C   UNK  0001     -68.224   2.079  11.888
HETATM  311  N   UNK  0001     -67.934   3.326  11.473
HETATM  312  H   UNK  0001     -68.278   3.626  10.744
HETATM  313  H   UNK  0001     -67.402   3.819  11.933
HETATM  314  C   UNK  0001     -67.463   1.648  13.109
HETATM  315  H   UNK  0001     -67.739   2.199  13.860
HETATM  316  H   UNK  0001     -66.517   1.810  12.961
HETATM  317  C   UNK  0001     -67.665   0.181  13.470
HETATM  318  H   UNK  0001     -66.815  -0.187  13.761
HETATM  319  H   UNK  0001     -67.937  -0.300  12.674
HETATM  320  C   UNK  0001     -68.703  -0.055  14.567
HETATM  321  H   UNK  0001     -68.472   0.475  15.360
HETATM  322  C   UNK  0001     -70.118   0.253  14.143
HETATM  323  O   UNK  0001     -70.874  -0.496  13.571
HETATM  324  N   UNK  0001     -68.725  -1.512  14.921
HETATM  325  H   UNK  0001     -69.304  -2.037  14.562
HETATM  326  C   UNK  0001     -67.828  -2.005  15.799
HETATM  327  O   UNK  0001     -66.984  -1.276  16.371
HETATM  328  C   UNK  0001     -67.876  -3.524  15.997
HETATM  329  H   UNK  0001     -68.586  -3.890  15.462
HETATM  330  H   UNK  0001     -68.034  -3.720  16.919
HETATM  331  H   UNK  0001     -67.040  -3.905  15.721
HETATM  332  O   UNK  0001     -75.379 -10.009  15.675
HETATM  333  C   UNK  0001     -76.310  -9.337  15.285
HETATM  334  N   UNK  0001     -76.376  -8.850  14.027
HETATM  335  H   UNK  0001     -75.741  -9.011  13.472
HETATM  336  H   UNK  0001     -77.051  -8.375  13.786
HETATM  337  C   UNK  0001     -77.378  -9.178  16.326
HETATM  338  H   UNK  0001     -77.006  -9.330  17.212
HETATM  339  H   UNK  0001     -78.088  -9.820  16.180
HETATM  340  C   UNK  0001     -77.928  -7.777  16.236
HETATM  341  H   UNK  0001     -78.730  -7.722  16.780
HETATM  342  H   UNK  0001     -78.177  -7.599  15.320
HETATM  343  C   UNK  0001     -76.952  -6.705  16.700
HETATM  344  H   UNK  0001     -76.178  -6.692  16.097
HETATM  345  C   UNK  0001     -77.664  -5.366  16.626
HETATM  346  O   UNK  0001     -78.657  -5.125  17.265
HETATM  347  N   UNK  0001     -76.477  -6.967  18.093
HETATM  348  H   UNK  0001     -77.058  -6.968  18.729
HETATM  349  C   UNK  0001     -75.220  -7.187  18.393
HETATM  350  O   UNK  0001     -74.337  -7.208  17.569
HETATM  351  C   UNK  0001     -74.966  -7.459  19.864
HETATM  352  H   UNK  0001     -75.788  -7.381  20.351
HETATM  353  H   UNK  0001     -74.331  -6.821  20.202
HETATM  354  H   UNK  0001     -74.612  -8.346  19.970
HETATM  355  O   UNK  0001     -82.156  -2.066  27.891
HETATM  356  C   UNK  0001     -81.989  -1.143  27.097
HETATM  357  N   UNK  0001     -82.318   0.104  27.539
HETATM  358  H   UNK  0001     -82.643   0.207  28.336
HETATM  359  H   UNK  0001     -82.233   0.785  27.026
HETATM  360  C   UNK  0001     -80.943  -1.348  26.018
HETATM  361  H   UNK  0001     -80.894  -2.286  25.775
HETATM  362  H   UNK  0001     -81.181  -0.841  25.223
HETATM  363  C   UNK  0001     -79.607  -0.881  26.550
HETATM  364  H   UNK  0001     -79.366  -1.417  27.320
HETATM  365  H   UNK  0001     -79.688   0.042  26.842
HETATM  366  C   UNK  0001     -78.473  -0.984  25.471
HETATM  367  H   UNK  0001     -78.538  -1.839  25.002
HETATM  368  C   UNK  0001     -78.692   0.150  24.505
HETATM  369  O   UNK  0001     -78.411   1.310  24.797
HETATM  370  N   UNK  0001     -77.159  -0.866  26.108
HETATM  371  H   UNK  0001     -76.902  -0.067  26.309
HETATM  372  C   UNK  0001     -76.310  -1.846  26.415
HETATM  373  O   UNK  0001     -76.618  -2.990  26.127
HETATM  374  C   UNK  0001     -75.027  -1.512  27.112
HETATM  375  H   UNK  0001     -75.004  -0.577  27.314
HETATM  376  H   UNK  0001     -74.286  -1.734  26.536
HETATM  377  H   UNK  0001     -74.962  -2.022  27.921
HETATM  378  O   UNK  0001     -67.173   5.805  25.629
HETATM  379  C   UNK  0001     -68.035   6.692  25.314
HETATM  380  N   UNK  0001     -67.947   7.780  26.153
HETATM  381  H   UNK  0001     -67.367   7.795  26.788
HETATM  382  H   UNK  0001     -68.476   8.449  26.039
HETATM  383  C   UNK  0001     -68.386   7.056  23.913
HETATM  384  H   UNK  0001     -67.935   6.401  23.360
HETATM  385  H   UNK  0001     -67.936   7.899  23.751
HETATM  386  C   UNK  0001     -69.762   7.216  23.299
HETATM  387  H   UNK  0001     -69.677   7.753  22.498
HETATM  388  H   UNK  0001     -70.318   7.710  23.923
HETATM  389  C   UNK  0001     -70.513   5.876  22.925
HETATM  390  H   UNK  0001     -71.030   5.550  23.688
HETATM  391  C   UNK  0001     -71.432   6.071  21.704
HETATM  392  O   UNK  0001     -70.962   6.456  20.610
HETATM  393  N   UNK  0001     -69.489   4.901  22.543
HETATM  394  H   UNK  0001     -69.043   4.977  21.811
HETATM  395  C   UNK  0001     -69.287   3.906  23.367
HETATM  396  O   UNK  0001     -69.964   3.691  24.352
HETATM  397  C   UNK  0001     -68.105   2.993  22.992
HETATM  398  H   UNK  0001     -67.588   3.408  22.296
HETATM  399  H   UNK  0001     -68.437   2.148  22.682
HETATM  400  H   UNK  0001     -67.549   2.857  23.763
CONECT    1    2    7   97
CONECT    2    1    3    4
CONECT    3    2
CONECT    4    2    5   16
CONECT    5    4    6   15
CONECT    6    5    7    8
CONECT    7    1    6   14
CONECT    8    6    9   10
CONECT    9    8
CONECT   10    8   11   12
CONECT   11   10
CONECT   12   10   13  168
CONECT   13   12
CONECT   14    7
CONECT   15    5
CONECT   16    4   17   18   28
CONECT   17   16
CONECT   18   16   19   20   21
CONECT   19   18
CONECT   20   18
CONECT   21   18   22   23   27
CONECT   22   21
CONECT   23   21
CONECT   24   27
CONECT   25   27
CONECT   26   27
CONECT   27   21   24   25   26
CONECT   28   16   29   34
CONECT   29   28   30   31
CONECT   30   29
CONECT   31   29   32   43
CONECT   32   31   33   42
CONECT   33   32   34   35
CONECT   34   28   33   41
CONECT   35   33   36   37
CONECT   36   35
CONECT   37   35   38   39
CONECT   38   37
CONECT   39   37   40  122
CONECT   40   39
CONECT   41   34
CONECT   42   32
CONECT   43   31   44   45   55
CONECT   44   43
CONECT   45   43   46   47   48
CONECT   46   45
CONECT   47   45
CONECT   48   45   49   50   54
CONECT   49   48
CONECT   50   48
CONECT   51   54
CONECT   52   54
CONECT   53   54
CONECT   54   48   51   52   53
CONECT   55   43   56   61
CONECT   56   55   57   58
CONECT   57   56
CONECT   58   56   59   70
CONECT   59   58   60   69
CONECT   60   59   61   62
CONECT   61   55   60   68
CONECT   62   60   63   64
CONECT   63   62
CONECT   64   62   65   66
CONECT   65   64
CONECT   66   64   67  191
CONECT   67   66
CONECT   68   61
CONECT   69   59
CONECT   70   58   71   72   82
CONECT   71   70
CONECT   72   70   73   74   75
CONECT   73   72
CONECT   74   72
CONECT   75   72   76   77   81
CONECT   76   75
CONECT   77   75
CONECT   78   81
CONECT   79   81
CONECT   80   81
CONECT   81   75   78   79   80
CONECT   82   70   83   88
CONECT   83   82   84   85
CONECT   84   83
CONECT   85   83   86   97
CONECT   86   85   87   96
CONECT   87   86   88   89
CONECT   88   82   87   95
CONECT   89   87   90   91
CONECT   90   89
CONECT   91   89   92   93
CONECT   92   91
CONECT   93   91   94  145
CONECT   94   93
CONECT   95   88
CONECT   96   86
CONECT   97    1   85   98   99
CONECT   98   97
CONECT   99   97  100  101  102
CONECT  100   99
CONECT  101   99
CONECT  102   99  103  104  108
CONECT  103  102
CONECT  104  102
CONECT  105  108
CONECT  106  108
CONECT  107  108
CONECT  108  102  105  106  107
CONECT  109  110
CONECT  110  109  111  114
CONECT  111  110  112  113
CONECT  112  111
CONECT  113  111
CONECT  114  110  115  116  117
CONECT  115  114
CONECT  116  114
CONECT  117  114  118  119  120
CONECT  118  117
CONECT  119  117
CONECT  120  117  121  122  124
CONECT  121  120
CONECT  122   39  120  123
CONECT  123  122
CONECT  124  120  125  126
CONECT  125  124
CONECT  126  124  127  128
CONECT  127  126
CONECT  128  126  129  130  131
CONECT  129  128
CONECT  130  128
CONECT  131  128
CONECT  132  133
CONECT  133  132  134  137
CONECT  134  133  135  136
CONECT  135  134
CONECT  136  134
CONECT  137  133  138  139  140
CONECT  138  137
CONECT  139  137
CONECT  140  137  141  142  143
CONECT  141  140
CONECT  142  140
CONECT  143  140  144  145  147
CONECT  144  143
CONECT  145   93  143  146
CONECT  146  145
CONECT  147  143  148  149
CONECT  148  147
CONECT  149  147  150  151
CONECT  150  149
CONECT  151  149  152  153  154
CONECT  152  151
CONECT  153  151
CONECT  154  151
CONECT  155  156
CONECT  156  155  157  160
CONECT  157  156  158  159
CONECT  158  157
CONECT  159  157
CONECT  160  156  161  162  163
CONECT  161  160
CONECT  162  160
CONECT  163  160  164  165  166
CONECT  164  163
CONECT  165  163
CONECT  166  163  167  168  170
CONECT  167  166
CONECT  168   12  166  169
CONECT  169  168
CONECT  170  166  171  172
CONECT  171  170
CONECT  172  170  173  174
CONECT  173  172
CONECT  174  172  175  176  177
CONECT  175  174
CONECT  176  174
CONECT  177  174
CONECT  178  179
CONECT  179  178  180  183
CONECT  180  179  181  182
CONECT  181  180
CONECT  182  180
CONECT  183  179  184  185  186
CONECT  184  183
CONECT  185  183
CONECT  186  183  187  188  189
CONECT  187  186
CONECT  188  186
CONECT  189  186  190  191  193
CONECT  190  189
CONECT  191   66  189  192
CONECT  192  191
CONECT  193  189  194  195
CONECT  194  193
CONECT  195  193  196  197
CONECT  196  195
CONECT  197  195  198  199  200
CONECT  198  197
CONECT  199  197
CONECT  200  197
CONECT  201  202  207  297
CONECT  202  201  203  204
CONECT  203  202
CONECT  204  202  205  216
CONECT  205  204  206  215
CONECT  206  205  207  208
CONECT  207  201  206  214
CONECT  208  206  209  210
CONECT  209  208
CONECT  210  208  211  212
CONECT  211  210
CONECT  212  210  213  322
CONECT  213  212
CONECT  214  207
CONECT  215  205
CONECT  216  204  217  218  228
CONECT  217  216
CONECT  218  216  219  220  221
CONECT  219  218
CONECT  220  218
CONECT  221  218  222  223  227
CONECT  222  221
CONECT  223  221
CONECT  224  227
CONECT  225  227
CONECT  226  227
CONECT  227  221  224  225  226
CONECT  228  216  229  234
CONECT  229  228  230  231
CONECT  230  229
CONECT  231  229  232  243
CONECT  232  231  233  242
CONECT  233  232  234  235
CONECT  234  228  233  241
CONECT  235  233  236  237
CONECT  236  235
CONECT  237  235  238  239
CONECT  238  237
CONECT  239  237  240  345
CONECT  240  239
CONECT  241  234
CONECT  242  232
CONECT  243  231  244  245  255
CONECT  244  243
CONECT  245  243  246  247  248
CONECT  246  245
CONECT  247  245
CONECT  248  245  249  250  254
CONECT  249  248
CONECT  250  248
CONECT  251  254
CONECT  252  254
CONECT  253  254
CONECT  254  248  251  252  253
CONECT  255  243  256  261
CONECT  256  255  257  258
CONECT  257  256
CONECT  258  256  259  270
CONECT  259  258  260  269
CONECT  260  259  261  262
CONECT  261  255  260  268
CONECT  262  260  263  264
CONECT  263  262
CONECT  264  262  265  266
CONECT  265  264
CONECT  266  264  267  368
CONECT  267  266
CONECT  268  261
CONECT  269  259
CONECT  270  258  271  272  282
CONECT  271  270
CONECT  272  270  273  274  275
CONECT  273  272
CONECT  274  272
CONECT  275  272  276  277  281
CONECT  276  275
CONECT  277  275
CONECT  278  281
CONECT  279  281
CONECT  280  281
CONECT  281  275  278  279  280
CONECT  282  270  283  288
CONECT  283  282  284  285
CONECT  284  283
CONECT  285  283  286  297
CONECT  286  285  287  296
CONECT  287  286  288  289
CONECT  288  282  287  295
CONECT  289  287  290  291
CONECT  290  289
CONECT  291  289  292  293
CONECT  292  291
CONECT  293  291  294  391
CONECT  294  293
CONECT  295  288
CONECT  296  286
CONECT  297  201  285  298  299
CONECT  298  297
CONECT  299  297  300  301  302
CONECT  300  299
CONECT  301  299
CONECT  302  299  303  304  308
CONECT  303  302
CONECT  304  302
CONECT  305  308
CONECT  306  308
CONECT  307  308
CONECT  308  302  305  306  307
CONECT  309  310
CONECT  310  309  311  314
CONECT  311  310  312  313
CONECT  312  311
CONECT  313  311
CONECT  314  310  315  316  317
CONECT  315  314
CONECT  316  314
CONECT  317  314  318  319  320
CONECT  318  317
CONECT  319  317
CONECT  320  317  321  322  324
CONECT  321  320
CONECT  322  212  320  323
CONECT  323  322
CONECT  324  320  325  326
CONECT  325  324
CONECT  326  324  327  328
CONECT  327  326
CONECT  328  326  329  330  331
CONECT  329  328
CONECT  330  328
CONECT  331  328
CONECT  332  333
CONECT  333  332  334  337
CONECT  334  333  335  336
CONECT  335  334
CONECT  336  334
CONECT  337  333  338  339  340
CONECT  338  337
CONECT  339  337
CONECT  340  337  341  342  343
CONECT  341  340
CONECT  342  340
CONECT  343  340  344  345  347
CONECT  344  343
CONECT  345  239  343  346
CONECT  346  345
CONECT  347  343  348  349
CONECT  348  347
CONECT  349  347  350  351
CONECT  350  349
CONECT  351  349  352  353  354
CONECT  352  351
CONECT  353  351
CONECT  354  351
CONECT  355  356
CONECT  356  355  357  360
CONECT  357  356  358  359
CONECT  358  357
CONECT  359  357
CONECT  360  356  361  362  363
CONECT  361  360
CONECT  362  360
CONECT  363  360  364  365  366
CONECT  364  363
CONECT  365  363
CONECT  366  363  367  368  370
CONECT  367  366
CONECT  368  266  366  369
CONECT  369  368
CONECT  370  366  371  372
CONECT  371  370
CONECT  372  370  373  374
CONECT  373  372
CONECT  374  372  375  376  377
CONECT  375  374
CONECT  376  374
CONECT  377  374
CONECT  378  379
CONECT  379  378  380  383
CONECT  380  379  381  382
CONECT  381  380
CONECT  382  380
CONECT  383  379  384  385  386
CONECT  384  383
CONECT  385  383
CONECT  386  383  387  388  389
CONECT  387  386
CONECT  388  386
CONECT  389  386  390  391  393
CONECT  390  389
CONECT  391  293  389  392
CONECT  392  391
CONECT  393  389  394  395
CONECT  394  393
CONECT  395  393  396  397
CONECT  396  395
CONECT  397  395  398  399  400
CONECT  398  397
CONECT  399  397
CONECT  400  397
END
