# Supplementary material for: CageCavityCalc (C3): A Computational Tool for Calculating and Visualizing Cavities in Molecular Cages
Source: J Chem Inf Model. 2024 Jul 9;64(14):5604–16. doi: 10.1021/acs.jcim.4c00355 (PMC11267575; doi:10.1021/acs.jcim.4c00355)
Supplement: Supplementary file 2 — ci4c00355_si_002.zip [file ci4c00355_si_002.zip › CageCavityCalc-v.1.0.5/CageCavityCalc/examples/13_cages_review/Figure_132_ChemEurJ_2019_25_3091_cage_x-ray_no_guest_cavity.pdb]

ATOM      0 C     CG A   0     -69.806  -7.721  22.603  0.00  0.00           C
ATOM      1 C     CG A   0     -68.474  -7.285  22.423  0.00  0.00           C
ATOM      2 H     CG A   0     -67.929  -7.250  23.173  0.00  0.00           H
ATOM      3 C     CG A   0     -67.920  -6.910  21.217  0.00  0.00           C
ATOM      4 C     CG A   0     -68.813  -6.920  20.101  0.00  0.00           C
ATOM      5 C     CG A   0     -70.122  -7.346  20.206  0.00  0.00           C
ATOM      6 C     CG A   0     -70.650  -7.685  21.464  0.00  0.00           C
ATOM      7 C     CG A   0     -71.050  -7.223  19.082  0.00  0.00           C
ATOM      8 H     CG A   0     -71.936  -7.465  19.217  0.00  0.00           H
ATOM      9 N     CG A   0     -70.716  -6.818  17.954  0.00  0.00           N
ATOM     10 H     CG A   0     -69.900  -6.591  17.794  0.00  0.00           H
ATOM     11 N     CG A   0     -71.656  -6.731  16.981  0.00  0.00           N
ATOM     12 H     CG A   0     -72.457  -6.996  17.146  0.00  0.00           H
ATOM     13 O     CG A   0     -71.929  -8.081  21.512  0.00  0.00           O
ATOM     14 O     CG A   0     -68.290  -6.521  18.864  0.00  0.00           O
ATOM     15 C     CG A   0     -66.501  -6.505  21.082  0.00  0.00           C
ATOM     16 H     CG A   0     -66.281  -6.620  20.131  0.00  0.00           H
ATOM     17 C     CG A   0     -65.490  -7.382  21.861  0.00  0.00           C
ATOM     18 H     CG A   0     -65.639  -7.276  22.811  0.00  0.00           H
ATOM     19 H     CG A   0     -65.630  -8.314  21.633  0.00  0.00           H
ATOM     20 C     CG A   0     -64.062  -6.982  21.517  0.00  0.00           C
ATOM     21 H     CG A   0     -63.907  -6.079  21.840  0.00  0.00           H
ATOM     22 H     CG A   0     -63.968  -6.963  20.550  0.00  0.00           H
ATOM     23 O     CG A   0     -61.552  -7.444  21.704  0.00  0.00           O
ATOM     24 O     CG A   0     -62.914  -8.013  23.632  0.00  0.00           O
ATOM     25 O     CG A   0     -63.029  -9.388  21.786  0.00  0.00           O
ATOM     26 S     CG A   0     -62.811  -8.041  22.184  0.00  0.00           S
ATOM     27 C     CG A   0     -66.334  -4.950  21.382  0.00  0.00           C
ATOM     28 C     CG A   0     -66.140  -4.473  22.655  0.00  0.00           C
ATOM     29 H     CG A   0     -66.109  -5.094  23.348  0.00  0.00           H
ATOM     30 C     CG A   0     -65.991  -3.088  23.007  0.00  0.00           C
ATOM     31 C     CG A   0     -66.110  -2.251  21.929  0.00  0.00           C
ATOM     32 C     CG A   0     -66.272  -2.687  20.625  0.00  0.00           C
ATOM     33 C     CG A   0     -66.382  -4.073  20.333  0.00  0.00           C
ATOM     34 C     CG A   0     -66.373  -1.774  19.464  0.00  0.00           C
ATOM     35 H     CG A   0     -66.437  -2.087  18.594  0.00  0.00           H
ATOM     36 N     CG A   0     -66.365  -0.486  19.760  0.00  0.00           N
ATOM     37 H     CG A   0     -66.271  -0.192  20.562  0.00  0.00           H
ATOM     38 N     CG A   0     -66.518   0.371  18.650  0.00  0.00           N
ATOM     39 H     CG A   0     -66.505   0.068  17.845  0.00  0.00           H
ATOM     40 O     CG A   0     -66.580  -4.396  19.042  0.00  0.00           O
ATOM     41 O     CG A   0     -66.061  -0.912  22.225  0.00  0.00           O
ATOM     42 C     CG A   0     -65.806  -2.646  24.423  0.00  0.00           C
ATOM     43 H     CG A   0     -65.345  -1.781  24.365  0.00  0.00           H
ATOM     44 C     CG A   0     -64.905  -3.529  25.252  0.00  0.00           C
ATOM     45 H     CG A   0     -65.359  -4.372  25.417  0.00  0.00           H
ATOM     46 H     CG A   0     -64.100  -3.723  24.747  0.00  0.00           H
ATOM     47 C     CG A   0     -64.519  -2.918  26.578  0.00  0.00           C
ATOM     48 H     CG A   0     -65.304  -2.526  26.990  0.00  0.00           H
ATOM     49 H     CG A   0     -63.877  -2.205  26.424  0.00  0.00           H
ATOM     50 O     CG A   0     -63.530  -3.452  28.941  0.00  0.00           O
ATOM     51 O     CG A   0     -64.795  -5.171  27.921  0.00  0.00           O
ATOM     52 O     CG A   0     -62.585  -4.658  27.119  0.00  0.00           O
ATOM     53 S     CG A   0     -63.802  -4.128  27.700  0.00  0.00           S
ATOM     54 C     CG A   0     -67.098  -2.364  25.127  0.00  0.00           C
ATOM     55 C     CG A   0     -67.762  -3.416  25.846  0.00  0.00           C
ATOM     56 H     CG A   0     -67.397  -4.268  25.811  0.00  0.00           H
ATOM     57 C     CG A   0     -68.887  -3.226  26.572  0.00  0.00           C
ATOM     58 C     CG A   0     -69.511  -1.989  26.542  0.00  0.00           C
ATOM     59 C     CG A   0     -68.834  -0.861  25.861  0.00  0.00           C
ATOM     60 C     CG A   0     -67.692  -1.158  25.187  0.00  0.00           C
ATOM     61 C     CG A   0     -69.551   0.453  25.808  0.00  0.00           C
ATOM     62 H     CG A   0     -69.127   1.118  25.314  0.00  0.00           H
ATOM     63 N     CG A   0     -70.667   0.802  26.355  0.00  0.00           N
ATOM     64 H     CG A   0     -71.064   0.255  26.890  0.00  0.00           H
ATOM     65 N     CG A   0     -71.208   1.961  26.116  0.00  0.00           N
ATOM     66 H     CG A   0     -70.826   2.540  25.608  0.00  0.00           H
ATOM     67 O     CG A   0     -67.151  -0.070  24.499  0.00  0.00           O
ATOM     68 O     CG A   0     -70.641  -1.743  27.291  0.00  0.00           O
ATOM     69 C     CG A   0     -69.634  -4.334  27.314  0.00  0.00           C
ATOM     70 H     CG A   0     -70.197  -3.896  27.989  0.00  0.00           H
ATOM     71 C     CG A   0     -68.632  -5.243  28.078  0.00  0.00           C
ATOM     72 H     CG A   0     -68.175  -5.856  27.481  0.00  0.00           H
ATOM     73 H     CG A   0     -67.985  -4.729  28.582  0.00  0.00           H
ATOM     74 C     CG A   0     -69.626  -5.945  28.969  0.00  0.00           C
ATOM     75 H     CG A   0     -70.111  -6.612  28.454  0.00  0.00           H
ATOM     76 H     CG A   0     -70.268  -5.305  29.311  0.00  0.00           H
ATOM     77 O     CG A   0     -67.819  -7.546  29.486  0.00  0.00           O
ATOM     78 O     CG A   0     -69.718  -7.628  30.987  0.00  0.00           O
ATOM     79 O     CG A   0     -67.903  -6.033  31.075  0.00  0.00           O
ATOM     80 S     CG A   0     -68.817  -6.720  30.296  0.00  0.00           S
ATOM     81 C     CG A   0     -70.557  -5.150  26.423  0.00  0.00           C
ATOM     82 C     CG A   0     -70.061  -6.212  25.636  0.00  0.00           C
ATOM     83 H     CG A   0     -69.159  -6.427  25.701  0.00  0.00           H
ATOM     84 C     CG A   0     -70.869  -6.967  24.757  0.00  0.00           C
ATOM     85 C     CG A   0     -72.223  -6.577  24.670  0.00  0.00           C
ATOM     86 C     CG A   0     -72.755  -5.535  25.449  0.00  0.00           C
ATOM     87 C     CG A   0     -71.885  -4.791  26.288  0.00  0.00           C
ATOM     88 C     CG A   0     -74.152  -5.150  25.328  0.00  0.00           C
ATOM     89 H     CG A   0     -74.481  -4.449  25.843  0.00  0.00           H
ATOM     90 N     CG A   0     -74.917  -5.745  24.543  0.00  0.00           N
ATOM     91 H     CG A   0     -74.633  -6.419  24.091  0.00  0.00           H
ATOM     92 N     CG A   0     -76.183  -5.319  24.413  0.00  0.00           N
ATOM     93 H     CG A   0     -76.481  -4.692  24.918  0.00  0.00           H
ATOM     94 O     CG A   0     -72.465  -3.755  27.009  0.00  0.00           O
ATOM     95 O     CG A   0     -73.036  -7.223  23.785  0.00  0.00           O
ATOM     96 C     CG A   0     -70.351  -8.116  23.981  0.00  0.00           C
ATOM     97 H     CG A   0     -71.114  -8.709  23.819  0.00  0.00           H
ATOM     98 C     CG A   0     -69.300  -8.963  24.760  0.00  0.00           C
ATOM     99 H     CG A   0     -68.492  -8.441  24.889  0.00  0.00           H
ATOM    100 H     CG A   0     -69.652  -9.189  25.638  0.00  0.00           H
ATOM    101 C     CG A   0     -68.966 -10.230  24.011  0.00  0.00           C
ATOM    102 H     CG A   0     -68.842 -10.024  23.074  0.00  0.00           H
ATOM    103 H     CG A   0     -69.707 -10.851  24.088  0.00  0.00           H
ATOM    104 O     CG A   0     -67.226 -12.190  23.869  0.00  0.00           O
ATOM    105 O     CG A   0     -66.373 -10.076  24.483  0.00  0.00           O
ATOM    106 O     CG A   0     -67.696 -11.266  26.047  0.00  0.00           O
ATOM    107 S     CG A   0     -67.489 -11.000  24.648  0.00  0.00           S
ATOM    108 O     CG A   0     -63.719   5.450  16.626  0.00  0.00           O
ATOM    109 C     CG A   0     -64.097   4.588  15.877  0.00  0.00           C
ATOM    110 N     CG A   0     -63.420   3.829  15.023  0.00  0.00           N
ATOM    111 H     CG A   0     -62.569   3.922  14.943  0.00  0.00           H
ATOM    112 H     CG A   0     -63.834   3.245  14.543  0.00  0.00           H
ATOM    113 C     CG A   0     -65.477   4.106  16.109  0.00  0.00           C
ATOM    114 H     CG A   0     -65.804   3.624  15.337  0.00  0.00           H
ATOM    115 H     CG A   0     -66.069   4.854  16.285  0.00  0.00           H
ATOM    116 C     CG A   0     -65.411   3.167  17.345  0.00  0.00           C
ATOM    117 H     CG A   0     -65.097   3.671  18.116  0.00  0.00           H
ATOM    118 H     CG A   0     -64.773   2.457  17.177  0.00  0.00           H
ATOM    119 C     CG A   0     -66.870   2.516  17.689  0.00  0.00           C
ATOM    120 H     CG A   0     -67.200   1.967  16.946  0.00  0.00           H
ATOM    121 C     CG A   0     -66.690   1.715  18.918  0.00  0.00           C
ATOM    122 O     CG A   0     -66.562   2.244  20.034  0.00  0.00           O
ATOM    123 N     CG A   0     -67.802   3.588  18.012  0.00  0.00           N
ATOM    124 H     CG A   0     -67.684   4.028  18.743  0.00  0.00           H
ATOM    125 C     CG A   0     -68.839   3.927  17.217  0.00  0.00           C
ATOM    126 O     CG A   0     -69.041   3.372  16.146  0.00  0.00           O
ATOM    127 C     CG A   0     -69.766   4.984  17.674  0.00  0.00           C
ATOM    128 H     CG A   0     -69.487   5.302  18.538  0.00  0.00           H
ATOM    129 H     CG A   0     -70.654   4.622  17.742  0.00  0.00           H
ATOM    130 H     CG A   0     -69.762   5.708  17.049  0.00  0.00           H
ATOM    131 O     CG A   0     -81.857  -7.947  24.310  0.00  0.00           O
ATOM    132 C     CG A   0     -81.769  -6.792  24.677  0.00  0.00           C
ATOM    133 N     CG A   0     -82.081  -6.448  25.906  0.00  0.00           N
ATOM    134 H     CG A   0     -82.358  -7.044  26.461  0.00  0.00           H
ATOM    135 H     CG A   0     -82.014  -5.628  26.154  0.00  0.00           H
ATOM    136 C     CG A   0     -80.780  -5.858  23.981  0.00  0.00           C
ATOM    137 H     CG A   0     -81.032  -5.758  23.050  0.00  0.00           H
ATOM    138 H     CG A   0     -80.817  -4.981  24.397  0.00  0.00           H
ATOM    139 C     CG A   0     -79.391  -6.387  24.063  0.00  0.00           C
ATOM    140 H     CG A   0     -79.334  -7.235  23.600  0.00  0.00           H
ATOM    141 H     CG A   0     -79.151  -6.533  24.995  0.00  0.00           H
ATOM    142 C     CG A   0     -78.402  -5.355  23.417  0.00  0.00           C
ATOM    143 H     CG A   0     -78.435  -4.522  23.934  0.00  0.00           H
ATOM    144 C     CG A   0     -77.009  -5.894  23.472  0.00  0.00           C
ATOM    145 O     CG A   0     -76.627  -6.777  22.714  0.00  0.00           O
ATOM    146 N     CG A   0     -78.802  -5.068  22.048  0.00  0.00           N
ATOM    147 H     CG A   0     -78.706  -5.698  21.473  0.00  0.00           H
ATOM    148 C     CG A   0     -79.308  -3.903  21.599  0.00  0.00           C
ATOM    149 O     CG A   0     -79.470  -2.954  22.372  0.00  0.00           O
ATOM    150 C     CG A   0     -79.563  -3.842  20.146  0.00  0.00           C
ATOM    151 H     CG A   0     -79.364  -4.691  19.750  0.00  0.00           H
ATOM    152 H     CG A   0     -79.007  -3.164  19.755  0.00  0.00           H
ATOM    153 H     CG A   0     -80.486  -3.624  19.996  0.00  0.00           H
ATOM    154 O     CG A   0     -74.592  -9.147  12.012  0.00  0.00           O
ATOM    155 C     CG A   0     -73.651  -8.378  11.892  0.00  0.00           C
ATOM    156 N     CG A   0     -72.645  -8.532  11.046  0.00  0.00           N
ATOM    157 H     CG A   0     -72.623  -9.217  10.525  0.00  0.00           H
ATOM    158 H     CG A   0     -72.014  -7.950  11.017  0.00  0.00           H
ATOM    159 C     CG A   0     -73.493  -7.172  12.738  0.00  0.00           C
ATOM    160 H     CG A   0     -74.305  -7.053  13.254  0.00  0.00           H
ATOM    161 H     CG A   0     -73.406  -6.402  12.154  0.00  0.00           H
ATOM    162 C     CG A   0     -72.302  -7.162  13.720  0.00  0.00           C
ATOM    163 H     CG A   0     -71.483  -6.981  13.228  0.00  0.00           H
ATOM    164 H     CG A   0     -72.216  -8.037  14.129  0.00  0.00           H
ATOM    165 C     CG A   0     -72.496  -6.105  14.800  0.00  0.00           C
ATOM    166 H     CG A   0     -73.338  -6.265  15.276  0.00  0.00           H
ATOM    167 C     CG A   0     -71.362  -6.223  15.734  0.00  0.00           C
ATOM    168 O     CG A   0     -70.210  -5.848  15.450  0.00  0.00           O
ATOM    169 N     CG A   0     -72.496  -4.729  14.223  0.00  0.00           N
ATOM    170 H     CG A   0     -71.752  -4.360  14.008  0.00  0.00           H
ATOM    171 C     CG A   0     -73.634  -4.078  14.036  0.00  0.00           C
ATOM    172 O     CG A   0     -74.746  -4.534  14.273  0.00  0.00           O
ATOM    173 C     CG A   0     -73.414  -2.677  13.480  0.00  0.00           C
ATOM    174 H     CG A   0     -72.475  -2.525  13.351  0.00  0.00           H
ATOM    175 H     CG A   0     -73.762  -2.027  14.094  0.00  0.00           H
ATOM    176 H     CG A   0     -73.868  -2.592  12.636  0.00  0.00           H
ATOM    177 O     CG A   0     -72.254   6.708  29.546  0.00  0.00           O
ATOM    178 C     CG A   0     -73.229   6.728  28.797  0.00  0.00           C
ATOM    179 N     CG A   0     -73.928   7.908  28.819  0.00  0.00           N
ATOM    180 H     CG A   0     -73.669   8.556  29.320  0.00  0.00           H
ATOM    181 H     CG A   0     -74.630   8.002  28.326  0.00  0.00           H
ATOM    182 C     CG A   0     -73.313   5.907  27.539  0.00  0.00           C
ATOM    183 H     CG A   0     -72.730   6.309  26.878  0.00  0.00           H
ATOM    184 H     CG A   0     -74.219   5.964  27.201  0.00  0.00           H
ATOM    185 C     CG A   0     -72.948   4.445  27.651  0.00  0.00           C
ATOM    186 H     CG A   0     -73.570   4.034  28.276  0.00  0.00           H
ATOM    187 H     CG A   0     -72.067   4.390  28.052  0.00  0.00           H
ATOM    188 C     CG A   0     -72.939   3.573  26.355  0.00  0.00           C
ATOM    189 H     CG A   0     -72.384   4.023  25.680  0.00  0.00           H
ATOM    190 C     CG A   0     -72.315   2.208  26.670  0.00  0.00           C
ATOM    191 O     CG A   0     -73.014   1.423  27.359  0.00  0.00           O
ATOM    192 N     CG A   0     -74.271   3.439  25.838  0.00  0.00           N
ATOM    193 H     CG A   0     -74.801   2.894  26.236  0.00  0.00           H
ATOM    194 C     CG A   0     -74.741   4.101  24.782  0.00  0.00           C
ATOM    195 O     CG A   0     -74.043   4.896  24.153  0.00  0.00           O
ATOM    196 C     CG A   0     -76.214   3.896  24.453  0.00  0.00           C
ATOM    197 H     CG A   0     -76.562   3.177  24.981  0.00  0.00           H
ATOM    198 H     CG A   0     -76.306   3.684  23.520  0.00  0.00           H
ATOM    199 H     CG A   0     -76.696   4.703  24.646  0.00  0.00           H
ATOM    200 C     CG A   0     -75.313   4.963  15.345  0.00  0.00           C
ATOM    201 C     CG A   0     -76.240   4.260  14.588  0.00  0.00           C
ATOM    202 H     CG A   0     -77.127   4.543  14.576  0.00  0.00           H
ATOM    203 C     CG A   0     -75.866   3.111  13.847  0.00  0.00           C
ATOM    204 C     CG A   0     -74.544   2.736  13.982  0.00  0.00           C
ATOM    205 C     CG A   0     -73.577   3.429  14.671  0.00  0.00           C
ATOM    206 C     CG A   0     -74.034   4.578  15.412  0.00  0.00           C
ATOM    207 C     CG A   0     -72.205   3.018  14.873  0.00  0.00           C
ATOM    208 H     CG A   0     -71.632   3.497  15.428  0.00  0.00           H
ATOM    209 N     CG A   0     -71.801   1.956  14.236  0.00  0.00           N
ATOM    210 H     CG A   0     -72.314   1.546  13.681  0.00  0.00           H
ATOM    211 N     CG A   0     -70.518   1.520  14.487  0.00  0.00           N
ATOM    212 H     CG A   0     -69.960   2.050  14.867  0.00  0.00           H
ATOM    213 O     CG A   0     -73.036   5.255  16.104  0.00  0.00           O
ATOM    214 O     CG A   0     -74.144   1.556  13.280  0.00  0.00           O
ATOM    215 C     CG A   0     -76.838   2.346  13.075  0.00  0.00           C
ATOM    216 H     CG A   0     -76.338   1.852  12.389  0.00  0.00           H
ATOM    217 C     CG A   0     -77.901   3.229  12.326  0.00  0.00           C
ATOM    218 H     CG A   0     -78.500   3.636  12.971  0.00  0.00           H
ATOM    219 H     CG A   0     -77.451   3.943  11.844  0.00  0.00           H
ATOM    220 C     CG A   0     -78.710   2.398  11.345  0.00  0.00           C
ATOM    221 H     CG A   0     -79.015   1.581  11.772  0.00  0.00           H
ATOM    222 H     CG A   0     -78.165   2.157  10.579  0.00  0.00           H
ATOM    223 O     CG A   0     -79.611   4.588  10.184  0.00  0.00           O
ATOM    224 O     CG A   0     -80.908   2.613   9.890  0.00  0.00           O
ATOM    225 O     CG A   0     -80.881   3.732  12.016  0.00  0.00           O
ATOM    226 S     CG A   0     -80.124   3.385  10.816  0.00  0.00           S
ATOM    227 C     CG A   0     -77.616   1.243  13.982  0.00  0.00           C
ATOM    228 C     CG A   0     -78.692   1.546  14.648  0.00  0.00           C
ATOM    229 H     CG A   0     -79.022   2.416  14.614  0.00  0.00           H
ATOM    230 C     CG A   0     -79.413   0.535  15.472  0.00  0.00           C
ATOM    231 C     CG A   0     -78.789  -0.666  15.525  0.00  0.00           C
ATOM    232 C     CG A   0     -77.708  -1.020  14.881  0.00  0.00           C
ATOM    233 C     CG A   0     -77.005   0.006  14.042  0.00  0.00           C
ATOM    234 C     CG A   0     -77.058  -2.369  14.948  0.00  0.00           C
ATOM    235 H     CG A   0     -76.280  -2.589  14.488  0.00  0.00           H
ATOM    236 N     CG A   0     -77.712  -3.231  15.739  0.00  0.00           N
ATOM    237 H     CG A   0     -78.452  -3.057  16.146  0.00  0.00           H
ATOM    238 N     CG A   0     -77.044  -4.437  15.811  0.00  0.00           N
ATOM    239 H     CG A   0     -76.310  -4.593  15.391  0.00  0.00           H
ATOM    240 O     CG A   0     -75.963  -0.460  13.356  0.00  0.00           O
ATOM    241 O     CG A   0     -79.470  -1.594  16.314  0.00  0.00           O
ATOM    242 C     CG A   0     -80.683   0.910  16.251  0.00  0.00           C
ATOM    243 H     CG A   0     -81.192   0.084  16.404  0.00  0.00           H
ATOM    244 C     CG A   0     -81.598   1.879  15.457  0.00  0.00           C
ATOM    245 H     CG A   0     -81.620   1.613  14.523  0.00  0.00           H
ATOM    246 H     CG A   0     -81.243   2.780  15.507  0.00  0.00           H
ATOM    247 C     CG A   0     -83.123   1.838  16.086  0.00  0.00           C
ATOM    248 H     CG A   0     -83.067   1.866  17.055  0.00  0.00           H
ATOM    249 H     CG A   0     -83.550   1.006  15.836  0.00  0.00           H
ATOM    250 O     CG A   0     -85.351   3.424  16.259  0.00  0.00           O
ATOM    251 O     CG A   0     -83.386   4.470  15.555  0.00  0.00           O
ATOM    252 O     CG A   0     -84.511   3.075  14.117  0.00  0.00           O
ATOM    253 S     CG A   0     -84.112   3.188  15.525  0.00  0.00           S
ATOM    254 C     CG A   0     -80.301   1.464  17.622  0.00  0.00           C
ATOM    255 C     CG A   0     -80.011   2.890  17.884  0.00  0.00           C
ATOM    256 H     CG A   0     -79.991   3.472  17.156  0.00  0.00           H
ATOM    257 C     CG A   0     -79.787   3.378  19.060  0.00  0.00           C
ATOM    258 C     CG A   0     -79.602   2.531  20.221  0.00  0.00           C
ATOM    259 C     CG A   0     -79.791   1.171  20.026  0.00  0.00           C
ATOM    260 C     CG A   0     -80.196   0.699  18.858  0.00  0.00           C
ATOM    261 C     CG A   0     -79.602   0.243  21.180  0.00  0.00           C
ATOM    262 H     CG A   0     -79.693  -0.670  21.027  0.00  0.00           H
ATOM    263 N     CG A   0     -79.334   0.617  22.348  0.00  0.00           N
ATOM    264 H     CG A   0     -79.302   1.454  22.538  0.00  0.00           H
ATOM    265 N     CG A   0     -79.084  -0.327  23.307  0.00  0.00           N
ATOM    266 H     CG A   0     -79.173  -1.168  23.159  0.00  0.00           H
ATOM    267 O     CG A   0     -80.385  -0.676  18.676  0.00  0.00           O
ATOM    268 O     CG A   0     -79.299   3.085  21.434  0.00  0.00           O
ATOM    269 C     CG A   0     -79.475   4.922  19.360  0.00  0.00           C
ATOM    270 H     CG A   0     -79.651   5.107  20.305  0.00  0.00           H
ATOM    271 C     CG A   0     -80.477   5.753  18.476  0.00  0.00           C
ATOM    272 H     CG A   0     -80.289   6.700  18.566  0.00  0.00           H
ATOM    273 H     CG A   0     -80.378   5.508  17.543  0.00  0.00           H
ATOM    274 C     CG A   0     -81.879   5.461  18.940  0.00  0.00           C
ATOM    275 H     CG A   0     -81.949   5.549  19.900  0.00  0.00           H
ATOM    276 H     CG A   0     -82.143   4.563  18.684  0.00  0.00           H
ATOM    277 O     CG A   0     -83.030   6.405  16.693  0.00  0.00           O
ATOM    278 O     CG A   0     -84.243   6.702  18.678  0.00  0.00           O
ATOM    279 O     CG A   0     -82.367   8.026  18.221  0.00  0.00           O
ATOM    280 S     CG A   0     -82.885   6.661  18.124  0.00  0.00           S
ATOM    281 C     CG A   0     -78.020   5.220  19.052  0.00  0.00           C
ATOM    282 C     CG A   0     -77.554   5.620  17.764  0.00  0.00           C
ATOM    283 H     CG A   0     -78.179   5.683  17.081  0.00  0.00           H
ATOM    284 C     CG A   0     -76.214   5.938  17.457  0.00  0.00           C
ATOM    285 C     CG A   0     -75.322   6.015  18.551  0.00  0.00           C
ATOM    286 C     CG A   0     -75.739   5.661  19.869  0.00  0.00           C
ATOM    287 C     CG A   0     -77.062   5.322  20.094  0.00  0.00           C
ATOM    288 C     CG A   0     -74.829   5.656  20.992  0.00  0.00           C
ATOM    289 H     CG A   0     -75.140   5.444  21.842  0.00  0.00           H
ATOM    290 N     CG A   0     -73.506   5.958  20.805  0.00  0.00           N
ATOM    291 H     CG A   0     -73.206   6.225  20.041  0.00  0.00           H
ATOM    292 N     CG A   0     -72.733   5.825  21.846  0.00  0.00           N
ATOM    293 H     CG A   0     -73.054   5.586  22.604  0.00  0.00           H
ATOM    294 O     CG A   0     -77.387   5.009  21.398  0.00  0.00           O
ATOM    295 O     CG A   0     -74.056   6.338  18.300  0.00  0.00           O
ATOM    296 C     CG A   0     -75.761   6.282  16.056  0.00  0.00           C
ATOM    297 H     CG A   0     -74.979   6.868  16.126  0.00  0.00           H
ATOM    298 C     CG A   0     -76.855   7.036  15.218  0.00  0.00           C
ATOM    299 H     CG A   0     -76.544   7.140  14.307  0.00  0.00           H
ATOM    300 H     CG A   0     -77.665   6.506  15.202  0.00  0.00           H
ATOM    301 C     CG A   0     -77.163   8.411  15.802  0.00  0.00           C
ATOM    302 H     CG A   0     -76.391   8.989  15.718  0.00  0.00           H
ATOM    303 H     CG A   0     -77.380   8.327  16.747  0.00  0.00           H
ATOM    304 O     CG A   0     -78.244   9.314  13.517  0.00  0.00           O
ATOM    305 O     CG A   0     -79.703   8.185  14.925  0.00  0.00           O
ATOM    306 O     CG A   0     -79.040  10.335  15.502  0.00  0.00           O
ATOM    307 S     CG A   0     -78.543   9.104  14.925  0.00  0.00           S
ATOM    308 O     CG A   0     -68.975   1.366  11.246  0.00  0.00           O
ATOM    309 C     CG A   0     -68.224   2.079  11.888  0.00  0.00           C
ATOM    310 N     CG A   0     -67.934   3.326  11.473  0.00  0.00           N
ATOM    311 H     CG A   0     -68.278   3.626  10.744  0.00  0.00           H
ATOM    312 H     CG A   0     -67.402   3.819  11.933  0.00  0.00           H
ATOM    313 C     CG A   0     -67.463   1.648  13.109  0.00  0.00           C
ATOM    314 H     CG A   0     -67.739   2.199  13.860  0.00  0.00           H
ATOM    315 H     CG A   0     -66.517   1.810  12.961  0.00  0.00           H
ATOM    316 C     CG A   0     -67.665   0.181  13.470  0.00  0.00           C
ATOM    317 H     CG A   0     -66.815  -0.187  13.761  0.00  0.00           H
ATOM    318 H     CG A   0     -67.937  -0.300  12.674  0.00  0.00           H
ATOM    319 C     CG A   0     -68.703  -0.055  14.567  0.00  0.00           C
ATOM    320 H     CG A   0     -68.472   0.475  15.360  0.00  0.00           H
ATOM    321 C     CG A   0     -70.118   0.253  14.143  0.00  0.00           C
ATOM    322 O     CG A   0     -70.874  -0.496  13.571  0.00  0.00           O
ATOM    323 N     CG A   0     -68.725  -1.512  14.921  0.00  0.00           N
ATOM    324 H     CG A   0     -69.304  -2.037  14.562  0.00  0.00           H
ATOM    325 C     CG A   0     -67.828  -2.005  15.799  0.00  0.00           C
ATOM    326 O     CG A   0     -66.984  -1.276  16.371  0.00  0.00           O
ATOM    327 C     CG A   0     -67.876  -3.524  15.997  0.00  0.00           C
ATOM    328 H     CG A   0     -68.586  -3.890  15.462  0.00  0.00           H
ATOM    329 H     CG A   0     -68.034  -3.720  16.919  0.00  0.00           H
ATOM    330 H     CG A   0     -67.040  -3.905  15.721  0.00  0.00           H
ATOM    331 O     CG A   0     -75.379 -10.009  15.675  0.00  0.00           O
ATOM    332 C     CG A   0     -76.310  -9.337  15.285  0.00  0.00           C
ATOM    333 N     CG A   0     -76.376  -8.850  14.027  0.00  0.00           N
ATOM    334 H     CG A   0     -75.741  -9.011  13.472  0.00  0.00           H
ATOM    335 H     CG A   0     -77.051  -8.375  13.786  0.00  0.00           H
ATOM    336 C     CG A   0     -77.378  -9.178  16.326  0.00  0.00           C
ATOM    337 H     CG A   0     -77.006  -9.330  17.212  0.00  0.00           H
ATOM    338 H     CG A   0     -78.088  -9.820  16.180  0.00  0.00           H
ATOM    339 C     CG A   0     -77.928  -7.777  16.236  0.00  0.00           C
ATOM    340 H     CG A   0     -78.730  -7.722  16.780  0.00  0.00           H
ATOM    341 H     CG A   0     -78.177  -7.599  15.320  0.00  0.00           H
ATOM    342 C     CG A   0     -76.952  -6.705  16.700  0.00  0.00           C
ATOM    343 H     CG A   0     -76.178  -6.692  16.097  0.00  0.00           H
ATOM    344 C     CG A   0     -77.664  -5.366  16.626  0.00  0.00           C
ATOM    345 O     CG A   0     -78.657  -5.125  17.265  0.00  0.00           O
ATOM    346 N     CG A   0     -76.477  -6.967  18.093  0.00  0.00           N
ATOM    347 H     CG A   0     -77.058  -6.968  18.729  0.00  0.00           H
ATOM    348 C     CG A   0     -75.220  -7.187  18.393  0.00  0.00           C
ATOM    349 O     CG A   0     -74.337  -7.208  17.569  0.00  0.00           O
ATOM    350 C     CG A   0     -74.966  -7.459  19.864  0.00  0.00           C
ATOM    351 H     CG A   0     -75.788  -7.381  20.351  0.00  0.00           H
ATOM    352 H     CG A   0     -74.331  -6.821  20.202  0.00  0.00           H
ATOM    353 H     CG A   0     -74.612  -8.346  19.970  0.00  0.00           H
ATOM    354 O     CG A   0     -82.156  -2.066  27.891  0.00  0.00           O
ATOM    355 C     CG A   0     -81.989  -1.143  27.097  0.00  0.00           C
ATOM    356 N     CG A   0     -82.318   0.104  27.539  0.00  0.00           N
ATOM    357 H     CG A   0     -82.643   0.207  28.336  0.00  0.00           H
ATOM    358 H     CG A   0     -82.233   0.785  27.026  0.00  0.00           H
ATOM    359 C     CG A   0     -80.943  -1.348  26.018  0.00  0.00           C
ATOM    360 H     CG A   0     -80.894  -2.286  25.775  0.00  0.00           H
ATOM    361 H     CG A   0     -81.181  -0.841  25.223  0.00  0.00           H
ATOM    362 C     CG A   0     -79.607  -0.881  26.550  0.00  0.00           C
ATOM    363 H     CG A   0     -79.366  -1.417  27.320  0.00  0.00           H
ATOM    364 H     CG A   0     -79.688   0.042  26.842  0.00  0.00           H
ATOM    365 C     CG A   0     -78.473  -0.984  25.471  0.00  0.00           C
ATOM    366 H     CG A   0     -78.538  -1.839  25.002  0.00  0.00           H
ATOM    367 C     CG A   0     -78.692   0.150  24.505  0.00  0.00           C
ATOM    368 O     CG A   0     -78.411   1.310  24.797  0.00  0.00           O
ATOM    369 N     CG A   0     -77.159  -0.866  26.108  0.00  0.00           N
ATOM    370 H     CG A   0     -76.902  -0.067  26.309  0.00  0.00           H
ATOM    371 C     CG A   0     -76.310  -1.846  26.415  0.00  0.00           C
ATOM    372 O     CG A   0     -76.618  -2.990  26.127  0.00  0.00           O
ATOM    373 C     CG A   0     -75.027  -1.512  27.112  0.00  0.00           C
ATOM    374 H     CG A   0     -75.004  -0.577  27.314  0.00  0.00           H
ATOM    375 H     CG A   0     -74.286  -1.734  26.536  0.00  0.00           H
ATOM    376 H     CG A   0     -74.962  -2.022  27.921  0.00  0.00           H
ATOM    377 O     CG A   0     -67.173   5.805  25.629  0.00  0.00           O
ATOM    378 C     CG A   0     -68.035   6.692  25.314  0.00  0.00           C
ATOM    379 N     CG A   0     -67.947   7.780  26.153  0.00  0.00           N
ATOM    380 H     CG A   0     -67.367   7.795  26.788  0.00  0.00           H
ATOM    381 H     CG A   0     -68.476   8.449  26.039  0.00  0.00           H
ATOM    382 C     CG A   0     -68.386   7.056  23.913  0.00  0.00           C
ATOM    383 H     CG A   0     -67.935   6.401  23.360  0.00  0.00           H
ATOM    384 H     CG A   0     -67.936   7.899  23.751  0.00  0.00           H
ATOM    385 C     CG A   0     -69.762   7.216  23.299  0.00  0.00           C
ATOM    386 H     CG A   0     -69.677   7.753  22.498  0.00  0.00           H
ATOM    387 H     CG A   0     -70.318   7.710  23.923  0.00  0.00           H
ATOM    388 C     CG A   0     -70.513   5.876  22.925  0.00  0.00           C
ATOM    389 H     CG A   0     -71.030   5.550  23.688  0.00  0.00           H
ATOM    390 C     CG A   0     -71.432   6.071  21.704  0.00  0.00           C
ATOM    391 O     CG A   0     -70.962   6.456  20.610  0.00  0.00           O
ATOM    392 N     CG A   0     -69.489   4.901  22.543  0.00  0.00           N
ATOM    393 H     CG A   0     -69.043   4.977  21.811  0.00  0.00           H
ATOM    394 C     CG A   0     -69.287   3.906  23.367  0.00  0.00           C
ATOM    395 O     CG A   0     -69.964   3.691  24.352  0.00  0.00           O
ATOM    396 C     CG A   0     -68.105   2.993  22.992  0.00  0.00           C
ATOM    397 H     CG A   0     -67.588   3.408  22.296  0.00  0.00           H
ATOM    398 H     CG A   0     -68.437   2.148  22.682  0.00  0.00           H
ATOM    399 H     CG A   0     -67.549   2.857  23.763  0.00  0.00           H
ATOM    400 D     CV B   1     -74.454  -2.668  16.658  0.00  0.00           D
ATOM    401 D     CV B   1     -73.254  -2.668  16.658  0.00  0.00           D
ATOM    402 D     CV B   1     -72.054  -2.668  16.658  0.00  0.00           D
ATOM    403 D     CV B   1     -70.854  -2.668  16.658  0.00  0.00           D
ATOM    404 D     CV B   1     -74.454  -1.468  16.658  0.00  0.00           D
ATOM    405 D     CV B   1     -73.254  -1.468  16.658  0.00  0.00           D
ATOM    406 D     CV B   1     -72.054  -1.468  16.658  0.00  0.00           D
ATOM    407 D     CV B   1     -74.454  -0.268  16.658  0.00  0.00           D
ATOM    408 D     CV B   1     -73.254  -0.268  16.658  0.00  0.00           D
ATOM    409 D     CV B   1     -72.054  -0.268  16.658  0.00  0.00           D
ATOM    410 D     CV B   1     -75.654   0.932  16.658  0.00  0.00           D
ATOM    411 D     CV B   1     -74.454   0.932  16.658  0.00  0.00           D
ATOM    412 D     CV B   1     -73.254   0.932  16.658  0.00  0.00           D
ATOM    413 D     CV B   1     -75.654   2.132  16.658  0.00  0.00           D
ATOM    414 D     CV B   1     -74.454  -3.868  17.858  0.00  0.00           D
ATOM    415 D     CV B   1     -73.254  -3.868  17.858  0.00  0.00           D
ATOM    416 D     CV B   1     -72.054  -3.868  17.858  0.00  0.00           D
ATOM    417 D     CV B   1     -70.854  -3.868  17.858  0.00  0.00           D
ATOM    418 D     CV B   1     -75.654  -2.668  17.858  0.00  0.00           D
ATOM    419 D     CV B   1     -74.454  -2.668  17.858  0.00  0.00           D
ATOM    420 D     CV B   1     -73.254  -2.668  17.858  0.00  0.00           D
ATOM    421 D     CV B   1     -72.054  -2.668  17.858  0.00  0.00           D
ATOM    422 D     CV B   1     -70.854  -2.668  17.858  0.00  0.00           D
ATOM    423 D     CV B   1     -76.854  -1.468  17.858  0.00  0.00           D
ATOM    424 D     CV B   1     -75.654  -1.468  17.858  0.00  0.00           D
ATOM    425 D     CV B   1     -74.454  -1.468  17.858  0.00  0.00           D
ATOM    426 D     CV B   1     -73.254  -1.468  17.858  0.00  0.00           D
ATOM    427 D     CV B   1     -72.054  -1.468  17.858  0.00  0.00           D
ATOM    428 D     CV B   1     -70.854  -1.468  17.858  0.00  0.00           D
ATOM    429 D     CV B   1     -76.854  -0.268  17.858  0.00  0.00           D
ATOM    430 D     CV B   1     -75.654  -0.268  17.858  0.00  0.00           D
ATOM    431 D     CV B   1     -74.454  -0.268  17.858  0.00  0.00           D
ATOM    432 D     CV B   1     -73.254  -0.268  17.858  0.00  0.00           D
ATOM    433 D     CV B   1     -72.054  -0.268  17.858  0.00  0.00           D
ATOM    434 D     CV B   1     -70.854  -0.268  17.858  0.00  0.00           D
ATOM    435 D     CV B   1     -69.654  -0.268  17.858  0.00  0.00           D
ATOM    436 D     CV B   1     -76.854   0.932  17.858  0.00  0.00           D
ATOM    437 D     CV B   1     -75.654   0.932  17.858  0.00  0.00           D
ATOM    438 D     CV B   1     -74.454   0.932  17.858  0.00  0.00           D
ATOM    439 D     CV B   1     -73.254   0.932  17.858  0.00  0.00           D
ATOM    440 D     CV B   1     -72.054   0.932  17.858  0.00  0.00           D
ATOM    441 D     CV B   1     -70.854   0.932  17.858  0.00  0.00           D
ATOM    442 D     CV B   1     -69.654   0.932  17.858  0.00  0.00           D
ATOM    443 D     CV B   1     -76.854   2.132  17.858  0.00  0.00           D
ATOM    444 D     CV B   1     -75.654   2.132  17.858  0.00  0.00           D
ATOM    445 D     CV B   1     -74.454   2.132  17.858  0.00  0.00           D
ATOM    446 D     CV B   1     -73.254   2.132  17.858  0.00  0.00           D
ATOM    447 D     CV B   1     -72.054   2.132  17.858  0.00  0.00           D
ATOM    448 D     CV B   1     -75.654  -3.868  19.058  0.00  0.00           D
ATOM    449 D     CV B   1     -74.454  -3.868  19.058  0.00  0.00           D
ATOM    450 D     CV B   1     -73.254  -3.868  19.058  0.00  0.00           D
ATOM    451 D     CV B   1     -72.054  -3.868  19.058  0.00  0.00           D
ATOM    452 D     CV B   1     -70.854  -3.868  19.058  0.00  0.00           D
ATOM    453 D     CV B   1     -69.654  -3.868  19.058  0.00  0.00           D
ATOM    454 D     CV B   1     -75.654  -2.668  19.058  0.00  0.00           D
ATOM    455 D     CV B   1     -74.454  -2.668  19.058  0.00  0.00           D
ATOM    456 D     CV B   1     -73.254  -2.668  19.058  0.00  0.00           D
ATOM    457 D     CV B   1     -72.054  -2.668  19.058  0.00  0.00           D
ATOM    458 D     CV B   1     -70.854  -2.668  19.058  0.00  0.00           D
ATOM    459 D     CV B   1     -69.654  -2.668  19.058  0.00  0.00           D
ATOM    460 D     CV B   1     -76.854  -1.468  19.058  0.00  0.00           D
ATOM    461 D     CV B   1     -75.654  -1.468  19.058  0.00  0.00           D
ATOM    462 D     CV B   1     -74.454  -1.468  19.058  0.00  0.00           D
ATOM    463 D     CV B   1     -73.254  -1.468  19.058  0.00  0.00           D
ATOM    464 D     CV B   1     -72.054  -1.468  19.058  0.00  0.00           D
ATOM    465 D     CV B   1     -70.854  -1.468  19.058  0.00  0.00           D
ATOM    466 D     CV B   1     -69.654  -1.468  19.058  0.00  0.00           D
ATOM    467 D     CV B   1     -76.854  -0.268  19.058  0.00  0.00           D
ATOM    468 D     CV B   1     -75.654  -0.268  19.058  0.00  0.00           D
ATOM    469 D     CV B   1     -74.454  -0.268  19.058  0.00  0.00           D
ATOM    470 D     CV B   1     -73.254  -0.268  19.058  0.00  0.00           D
ATOM    471 D     CV B   1     -72.054  -0.268  19.058  0.00  0.00           D
ATOM    472 D     CV B   1     -70.854  -0.268  19.058  0.00  0.00           D
ATOM    473 D     CV B   1     -69.654  -0.268  19.058  0.00  0.00           D
ATOM    474 D     CV B   1     -76.854   0.932  19.058  0.00  0.00           D
ATOM    475 D     CV B   1     -75.654   0.932  19.058  0.00  0.00           D
ATOM    476 D     CV B   1     -74.454   0.932  19.058  0.00  0.00           D
ATOM    477 D     CV B   1     -73.254   0.932  19.058  0.00  0.00           D
ATOM    478 D     CV B   1     -72.054   0.932  19.058  0.00  0.00           D
ATOM    479 D     CV B   1     -70.854   0.932  19.058  0.00  0.00           D
ATOM    480 D     CV B   1     -69.654   0.932  19.058  0.00  0.00           D
ATOM    481 D     CV B   1     -76.854   2.132  19.058  0.00  0.00           D
ATOM    482 D     CV B   1     -75.654   2.132  19.058  0.00  0.00           D
ATOM    483 D     CV B   1     -74.454   2.132  19.058  0.00  0.00           D
ATOM    484 D     CV B   1     -73.254   2.132  19.058  0.00  0.00           D
ATOM    485 D     CV B   1     -72.054   2.132  19.058  0.00  0.00           D
ATOM    486 D     CV B   1     -70.854   2.132  19.058  0.00  0.00           D
ATOM    487 D     CV B   1     -73.254   3.332  19.058  0.00  0.00           D
ATOM    488 D     CV B   1     -75.654  -3.868  20.258  0.00  0.00           D
ATOM    489 D     CV B   1     -74.454  -3.868  20.258  0.00  0.00           D
ATOM    490 D     CV B   1     -73.254  -3.868  20.258  0.00  0.00           D
ATOM    491 D     CV B   1     -72.054  -3.868  20.258  0.00  0.00           D
ATOM    492 D     CV B   1     -70.854  -3.868  20.258  0.00  0.00           D
ATOM    493 D     CV B   1     -69.654  -3.868  20.258  0.00  0.00           D
ATOM    494 D     CV B   1     -75.654  -2.668  20.258  0.00  0.00           D
ATOM    495 D     CV B   1     -74.454  -2.668  20.258  0.00  0.00           D
ATOM    496 D     CV B   1     -73.254  -2.668  20.258  0.00  0.00           D
ATOM    497 D     CV B   1     -72.054  -2.668  20.258  0.00  0.00           D
ATOM    498 D     CV B   1     -70.854  -2.668  20.258  0.00  0.00           D
ATOM    499 D     CV B   1     -69.654  -2.668  20.258  0.00  0.00           D
ATOM    500 D     CV B   1     -76.854  -1.468  20.258  0.00  0.00           D
ATOM    501 D     CV B   1     -75.654  -1.468  20.258  0.00  0.00           D
ATOM    502 D     CV B   1     -74.454  -1.468  20.258  0.00  0.00           D
ATOM    503 D     CV B   1     -73.254  -1.468  20.258  0.00  0.00           D
ATOM    504 D     CV B   1     -72.054  -1.468  20.258  0.00  0.00           D
ATOM    505 D     CV B   1     -70.854  -1.468  20.258  0.00  0.00           D
ATOM    506 D     CV B   1     -69.654  -1.468  20.258  0.00  0.00           D
ATOM    507 D     CV B   1     -76.854  -0.268  20.258  0.00  0.00           D
ATOM    508 D     CV B   1     -75.654  -0.268  20.258  0.00  0.00           D
ATOM    509 D     CV B   1     -74.454  -0.268  20.258  0.00  0.00           D
ATOM    510 D     CV B   1     -73.254  -0.268  20.258  0.00  0.00           D
ATOM    511 D     CV B   1     -72.054  -0.268  20.258  0.00  0.00           D
ATOM    512 D     CV B   1     -70.854  -0.268  20.258  0.00  0.00           D
ATOM    513 D     CV B   1     -69.654  -0.268  20.258  0.00  0.00           D
ATOM    514 D     CV B   1     -76.854   0.932  20.258  0.00  0.00           D
ATOM    515 D     CV B   1     -75.654   0.932  20.258  0.00  0.00           D
ATOM    516 D     CV B   1     -74.454   0.932  20.258  0.00  0.00           D
ATOM    517 D     CV B   1     -73.254   0.932  20.258  0.00  0.00           D
ATOM    518 D     CV B   1     -72.054   0.932  20.258  0.00  0.00           D
ATOM    519 D     CV B   1     -70.854   0.932  20.258  0.00  0.00           D
ATOM    520 D     CV B   1     -69.654   0.932  20.258  0.00  0.00           D
ATOM    521 D     CV B   1     -75.654   2.132  20.258  0.00  0.00           D
ATOM    522 D     CV B   1     -74.454   2.132  20.258  0.00  0.00           D
ATOM    523 D     CV B   1     -73.254   2.132  20.258  0.00  0.00           D
ATOM    524 D     CV B   1     -72.054   2.132  20.258  0.00  0.00           D
ATOM    525 D     CV B   1     -70.854   2.132  20.258  0.00  0.00           D
ATOM    526 D     CV B   1     -69.654   2.132  20.258  0.00  0.00           D
ATOM    527 D     CV B   1     -72.054   3.332  20.258  0.00  0.00           D
ATOM    528 D     CV B   1     -70.854   3.332  20.258  0.00  0.00           D
ATOM    529 D     CV B   1     -73.254  -5.068  21.458  0.00  0.00           D
ATOM    530 D     CV B   1     -72.054  -5.068  21.458  0.00  0.00           D
ATOM    531 D     CV B   1     -75.654  -3.868  21.458  0.00  0.00           D
ATOM    532 D     CV B   1     -74.454  -3.868  21.458  0.00  0.00           D
ATOM    533 D     CV B   1     -73.254  -3.868  21.458  0.00  0.00           D
ATOM    534 D     CV B   1     -72.054  -3.868  21.458  0.00  0.00           D
ATOM    535 D     CV B   1     -70.854  -3.868  21.458  0.00  0.00           D
ATOM    536 D     CV B   1     -69.654  -3.868  21.458  0.00  0.00           D
ATOM    537 D     CV B   1     -75.654  -2.668  21.458  0.00  0.00           D
ATOM    538 D     CV B   1     -74.454  -2.668  21.458  0.00  0.00           D
ATOM    539 D     CV B   1     -73.254  -2.668  21.458  0.00  0.00           D
ATOM    540 D     CV B   1     -72.054  -2.668  21.458  0.00  0.00           D
ATOM    541 D     CV B   1     -70.854  -2.668  21.458  0.00  0.00           D
ATOM    542 D     CV B   1     -69.654  -2.668  21.458  0.00  0.00           D
ATOM    543 D     CV B   1     -76.854  -1.468  21.458  0.00  0.00           D
ATOM    544 D     CV B   1     -75.654  -1.468  21.458  0.00  0.00           D
ATOM    545 D     CV B   1     -74.454  -1.468  21.458  0.00  0.00           D
ATOM    546 D     CV B   1     -73.254  -1.468  21.458  0.00  0.00           D
ATOM    547 D     CV B   1     -72.054  -1.468  21.458  0.00  0.00           D
ATOM    548 D     CV B   1     -70.854  -1.468  21.458  0.00  0.00           D
ATOM    549 D     CV B   1     -69.654  -1.468  21.458  0.00  0.00           D
ATOM    550 D     CV B   1     -75.654  -0.268  21.458  0.00  0.00           D
ATOM    551 D     CV B   1     -74.454  -0.268  21.458  0.00  0.00           D
ATOM    552 D     CV B   1     -73.254  -0.268  21.458  0.00  0.00           D
ATOM    553 D     CV B   1     -72.054  -0.268  21.458  0.00  0.00           D
ATOM    554 D     CV B   1     -70.854  -0.268  21.458  0.00  0.00           D
ATOM    555 D     CV B   1     -69.654  -0.268  21.458  0.00  0.00           D
ATOM    556 D     CV B   1     -75.654   0.932  21.458  0.00  0.00           D
ATOM    557 D     CV B   1     -74.454   0.932  21.458  0.00  0.00           D
ATOM    558 D     CV B   1     -73.254   0.932  21.458  0.00  0.00           D
ATOM    559 D     CV B   1     -72.054   0.932  21.458  0.00  0.00           D
ATOM    560 D     CV B   1     -70.854   0.932  21.458  0.00  0.00           D
ATOM    561 D     CV B   1     -75.654   2.132  21.458  0.00  0.00           D
ATOM    562 D     CV B   1     -74.454   2.132  21.458  0.00  0.00           D
ATOM    563 D     CV B   1     -73.254   2.132  21.458  0.00  0.00           D
ATOM    564 D     CV B   1     -72.054   2.132  21.458  0.00  0.00           D
ATOM    565 D     CV B   1     -70.854   2.132  21.458  0.00  0.00           D
ATOM    566 D     CV B   1     -73.254  -3.868  22.658  0.00  0.00           D
ATOM    567 D     CV B   1     -72.054  -3.868  22.658  0.00  0.00           D
ATOM    568 D     CV B   1     -70.854  -3.868  22.658  0.00  0.00           D
ATOM    569 D     CV B   1     -69.654  -3.868  22.658  0.00  0.00           D
ATOM    570 D     CV B   1     -75.654  -2.668  22.658  0.00  0.00           D
ATOM    571 D     CV B   1     -74.454  -2.668  22.658  0.00  0.00           D
ATOM    572 D     CV B   1     -73.254  -2.668  22.658  0.00  0.00           D
ATOM    573 D     CV B   1     -72.054  -2.668  22.658  0.00  0.00           D
ATOM    574 D     CV B   1     -70.854  -2.668  22.658  0.00  0.00           D
ATOM    575 D     CV B   1     -69.654  -2.668  22.658  0.00  0.00           D
ATOM    576 D     CV B   1     -75.654  -1.468  22.658  0.00  0.00           D
ATOM    577 D     CV B   1     -74.454  -1.468  22.658  0.00  0.00           D
ATOM    578 D     CV B   1     -73.254  -1.468  22.658  0.00  0.00           D
ATOM    579 D     CV B   1     -72.054  -1.468  22.658  0.00  0.00           D
ATOM    580 D     CV B   1     -70.854  -1.468  22.658  0.00  0.00           D
ATOM    581 D     CV B   1     -69.654  -1.468  22.658  0.00  0.00           D
ATOM    582 D     CV B   1     -75.654  -0.268  22.658  0.00  0.00           D
ATOM    583 D     CV B   1     -74.454  -0.268  22.658  0.00  0.00           D
ATOM    584 D     CV B   1     -73.254  -0.268  22.658  0.00  0.00           D
ATOM    585 D     CV B   1     -72.054  -0.268  22.658  0.00  0.00           D
ATOM    586 D     CV B   1     -70.854  -0.268  22.658  0.00  0.00           D
ATOM    587 D     CV B   1     -69.654  -0.268  22.658  0.00  0.00           D
ATOM    588 D     CV B   1     -75.654   0.932  22.658  0.00  0.00           D
ATOM    589 D     CV B   1     -74.454   0.932  22.658  0.00  0.00           D
ATOM    590 D     CV B   1     -73.254   0.932  22.658  0.00  0.00           D
ATOM    591 D     CV B   1     -72.054   0.932  22.658  0.00  0.00           D
ATOM    592 D     CV B   1     -70.854   0.932  22.658  0.00  0.00           D
ATOM    593 D     CV B   1     -74.454   2.132  22.658  0.00  0.00           D
ATOM    594 D     CV B   1     -73.254   2.132  22.658  0.00  0.00           D
ATOM    595 D     CV B   1     -72.054   2.132  22.658  0.00  0.00           D
ATOM    596 D     CV B   1     -74.454  -2.668  23.858  0.00  0.00           D
ATOM    597 D     CV B   1     -73.254  -2.668  23.858  0.00  0.00           D
ATOM    598 D     CV B   1     -72.054  -2.668  23.858  0.00  0.00           D
ATOM    599 D     CV B   1     -70.854  -2.668  23.858  0.00  0.00           D
ATOM    600 D     CV B   1     -74.454  -1.468  23.858  0.00  0.00           D
ATOM    601 D     CV B   1     -73.254  -1.468  23.858  0.00  0.00           D
ATOM    602 D     CV B   1     -72.054  -1.468  23.858  0.00  0.00           D
ATOM    603 D     CV B   1     -70.854  -1.468  23.858  0.00  0.00           D
ATOM    604 D     CV B   1     -75.654  -0.268  23.858  0.00  0.00           D
ATOM    605 D     CV B   1     -74.454  -0.268  23.858  0.00  0.00           D
ATOM    606 D     CV B   1     -73.254  -0.268  23.858  0.00  0.00           D
ATOM    607 D     CV B   1     -72.054  -0.268  23.858  0.00  0.00           D
ATOM    608 D     CV B   1     -75.654   0.932  23.858  0.00  0.00           D
ATOM    609 D     CV B   1     -74.454   0.932  23.858  0.00  0.00           D
ATOM    610 D     CV B   1     -73.254   0.932  23.858  0.00  0.00           D
