# Supplementary material for: CageCavityCalc (C3): A Computational Tool for Calculating and Visualizing Cavities in Molecular Cages
Source: J Chem Inf Model. 2024 Jul 9;64(14):5604–16. doi: 10.1021/acs.jcim.4c00355 (PMC11267575; doi:10.1021/acs.jcim.4c00355)
Supplement: Supplementary file 2 — ci4c00355_si_002.zip [file ci4c00355_si_002.zip › CageCavityCalc-v.1.0.5/CageCavityCalc/examples/13_cages_review/Figure_24_OrgLett_2010_12_1740_cage_ol.xyz]

390
gg
C       6.962172    4.655046   31.246174
N       6.121888    5.699642   30.948661
H       5.264244    5.622036   30.768476
O       1.106440   11.073647   34.347021
C       8.202644    5.175801   31.440073
H       8.988615    4.685030   31.652256
N       2.242096    9.169210   34.951953
H       2.229831    8.532266   35.556885
C       8.119600    6.581530   31.271697
H       8.835461    7.200616   31.351314
N       0.974268   10.285901   36.467330
H       1.089692    9.586123   36.989217
O      -1.390150   -0.276692   31.486547
C       6.822264    6.884018   30.976088
N       4.491294    7.743859   28.939205
H       4.049107    7.132269   29.393285
O       3.461528    3.594796   37.439487
C       6.136051    8.231322   30.792095
C       5.023732    8.415196   31.845011
C       4.968858    7.657213   32.995829
H       5.589206    6.949277   33.118873
N       3.172716    5.165438   27.394877
H       3.155573    5.269281   28.269514
C       4.015280    7.911417   33.983605
H       3.985843    7.365970   34.760721
N      -1.730239    1.592028   30.187925
H      -2.345830    2.200311   30.037073
C       3.107844    8.950722   33.842657
N      -3.490288    0.387590   30.974184
H      -4.014398    1.011966   30.646576
C       3.138927    9.712453   32.704030
H       2.524037   10.428326   32.593176
N       4.745547    3.123868   29.454616
H       4.222811    3.750229   29.781843
C       4.080627    9.435540   31.699873
H       4.073551    9.954311   30.905615
N       2.591882    2.521318   35.596503
H       1.848500    2.134169   35.332131
C       1.428996   10.241365   35.198040
N       1.804157    2.081035   37.684431
H       1.163680    1.633698   37.278731
C       0.288231   11.471379   37.001026
H      -0.455779   11.724701   36.398761
H       0.921739   12.231787   37.046358
C      -0.246402   11.170434   38.374313
C       0.575964   10.759254   39.401325
H       1.507065   10.662026   39.229141
C       0.106637   10.481018   40.670996
H       0.710244   10.190216   41.343355
C      -1.230676   10.624325   40.961653
C      -2.069608   11.074529   39.966639
H      -2.986875   11.211001   40.162442
C      -1.603764   11.338214   38.669541
H      -2.206249   11.629898   37.994897
C      -1.757194   10.293838   42.339130
H      -2.696672   10.562814   42.402366
H      -1.232619   10.774467   43.011869
H      -1.681828    9.328170   42.493792
C       7.202834    9.332580   31.046181
H       6.801596   10.214468   30.909424
H       7.948239    9.215730   30.421822
H       7.533815    9.262029   31.964626
C       5.594693    8.417621   29.406999
C       5.966961    9.269525   28.391034
H       6.702707    9.868327   28.418080
C       5.091230    9.112549   27.322498
H       5.123521    9.586123   26.498146
C       4.168716    8.155700   27.665344
C       2.963987    7.638473   26.914512
C       1.652436    7.818599   27.704200
C       1.527386    8.759353   28.731212
H       2.293377    9.242186   29.023774
C       0.288094    8.997462   29.328906
H       0.223004    9.625808   30.037073
C      -0.847617    8.325023   28.901873
C      -0.728262    7.394631   27.862290
H      -1.497551    6.936049   27.541920
C       0.517554    7.138663   27.299642
H       0.591502    6.479672   26.620046
N      -2.023289    8.909274   29.509853
H      -1.929679    9.544233   30.113261
C      -3.339350    8.477148   29.151389
O      -3.636604    7.512804   28.483602
N      -4.284903    9.308328   29.797462
H      -4.031059    9.835256   30.456106
C      -5.679892    9.297304   29.372714
H      -5.938528    8.382345   29.092343
H      -5.803135    9.905807   28.600931
C      -6.550847    9.742658   30.515914
C      -7.656726    8.929116   30.871330
H      -7.853759    8.108960   30.437059
C      -8.479423    9.473682   31.981007
H      -9.271515    9.012895   32.227474
C      -8.147661   10.604703   32.657936
C      -7.122308   11.241867   32.292996
H      -6.879851   12.033362   32.760790
C      -6.332696   10.811947   31.218747
H      -5.579794   11.343284   30.985612
C      -9.257278   10.856041   33.674282
H      -9.448300   10.095413   34.261691
H     -10.086648   11.155883   33.248392
H      -8.875771   11.588008   34.200741
C       2.818689    8.495889   25.625794
H       3.627996    8.408802   25.081051
H       2.687744    9.436202   25.873405
H       2.044598    8.183921   25.111526
C       3.130622    6.188649   26.482908
C       3.195168    5.592052   25.239903
H       3.187678    6.045342   24.406788
C       3.272339    4.224244   25.412468
H       3.332851    3.582670   24.715349
C       3.248040    3.943362   26.746137
C       3.251914    2.630010   27.484779
C       1.974806    2.476342   28.347606
C       0.850196    3.244686   28.152565
H       0.885264    3.977315   27.549538
C      -0.340702    2.967553   28.826066
H      -1.086650    3.540780   28.707594
C      -0.452327    1.875335   29.659181
C       0.698174    1.108533   29.919743
H       0.666483    0.383621   30.532294
C       1.891537    1.425792   29.264528
H       2.670671    0.912754   29.446617
C      -2.146272    0.490991   30.909805
C      -4.047327   -0.848817   31.630161
H      -3.494551   -1.102360   32.410325
H      -4.051386   -1.605036   30.989421
C      -5.491102   -0.526928   32.082336
C      -6.406244    0.011024   31.169987
H      -6.163477    0.130078   30.258018
C      -7.678711    0.370393   31.609972
H      -8.302606    0.742991   30.997040
C      -8.035107    0.189606   32.931069
C      -7.148528   -0.368188   33.837705
H      -7.414319   -0.526928   34.737865
C      -5.872474   -0.694487   33.413720
H      -5.244904   -1.036218   34.040746
C      -9.463701    0.553385   33.401530
H      -9.432338    1.051651   34.246453
H      -9.996698   -0.257952   33.522668
H      -9.871824    1.113384   32.707458
C       3.186592    1.508028   26.418148
H       3.962573    1.576375   25.823883
H       2.364702    1.602831   25.892452
H       3.193192    0.634959   26.863847
C       4.505674    2.435554   28.304941
C       5.562950    1.589162   28.117519
H       5.677617    0.989919   27.389544
C       6.458028    1.761571   29.196720
H       7.282734    1.302990   29.317097
C       5.931329    2.701884   30.035168
C       6.443343    3.228592   31.350552
C       5.362316    3.132246   32.464038
C       4.273348    2.285192   32.334518
H       4.145838    1.803461   31.526546
C       3.358154    2.134389   33.390863
H       2.606906    1.565351   33.278867
C       3.537625    2.794703   34.576347
C       4.632498    3.666670   34.724913
H       4.763262    4.144874   35.534028
C       5.517049    3.813284   33.660187
H       6.254075    4.402826   33.758851
C       2.679180    2.776183   36.935124
C       1.872538    2.037823   39.139239
H       1.925289    2.958734   39.499608
H       2.689451    1.549918   39.419610
C       0.653083    1.346863   39.683601
C       0.347855    0.067244   39.303043
H       0.933054   -0.392440   38.714873
C      -0.789491   -0.571022   39.754456
H      -0.971935   -1.459525   39.469133
C      -1.663642    0.055118   40.608141
C      -1.353345    1.331651   41.011175
H      -1.936328    1.779209   41.613821
C      -0.210989    1.991965   40.565095
H      -0.022861    2.874955   40.859561
C      -2.927088   -0.617322   41.069459
H      -3.449651    0.008819   41.613821
H      -2.699845   -1.406611   41.606203
H      -3.453196   -0.892912   40.291962
C       7.629268    2.325098   31.806536
H       8.360988    2.396531   31.160844
H       7.327626    1.393383   31.857963
H       7.941331    2.617003   32.688411
C      -6.705696    2.658451   37.056262
N      -6.605072    3.756843   36.242957
H      -5.875030    4.239677   36.143532
C      -7.996385    2.207366   36.956837
H      -8.363256    1.459525   37.412060
C      -8.683158    3.051994   36.052487
H      -9.593796    2.974167   35.800686
O       2.393984    8.177968   37.807475
C      -7.800950    4.002669   35.601836
N      -6.808794    6.997781   35.836113
H      -6.029558    6.592113   35.854018
O       0.651295    0.285070   35.687928
C      -7.962405    5.121344   34.617869
N      -1.568878   10.160011   33.308961
H      -0.773395    9.888169   33.576000
C      -6.892483    5.051895   33.493336
C      -6.456083    3.853851   32.999258
H      -6.758948    3.053537   33.412196
N      -4.766297    7.459009   38.418883
H      -4.535649    6.916207   37.766333
C      -5.580990    3.750229   31.909771
H      -5.294679    2.903616   31.587496
N       1.654202    6.000807   37.812808
H       1.880388    5.205344   37.511104
C      -5.141448    4.920935   31.314363
N       3.842275    6.482538   37.450535
H       3.927011    5.624241   37.271112
C      -5.551651    6.142350   31.797394
H      -5.239774    6.942663   31.389408
N      -4.564995    4.203299   38.834107
H      -4.378753    4.572589   38.059657
C      -6.424102    6.214665   32.888404
H      -6.697435    7.061718   33.217917
N      -1.140846    0.705731   34.318070
H      -1.333789    0.793699   33.465527
N       0.662086   -0.447999   33.552382
H       0.269471   -0.416692   32.764599
C      -4.124125    4.112464   29.250052
N      -4.295466    5.145816   30.223733
H      -3.873889    5.913059   30.136117
O      -4.365285    2.936908   29.400142
N      -3.680530    4.678416   28.031046
H      -3.432764    5.522824   27.995237
C      -3.637270    3.856055   26.858133
H      -4.535902    3.765662   26.452433
H      -3.305374    2.954325   27.088602
C      -2.757123    4.711487   25.855882
C      -1.536225    4.105189   25.583891
H      -1.333841    3.254167   25.957212
C      -0.612548    4.740148   24.764871
H       0.220959    4.325661   24.578211
C      -0.906901    5.983610   24.216318
C      -2.126802    6.592113   24.490595
H      -2.327315    7.440930   24.113465
C      -3.054718    5.954949   25.309615
H      -3.888225    6.369436   25.496275
C       0.101704    6.700144   23.302064
H       0.947136    6.206287   23.298255
H       0.255471    7.606284   23.644909
H      -0.246172    6.755262   22.387809
C      -9.342489    4.936368   33.908179
H     -10.057172    4.949596   34.577871
H      -9.355964    4.080937   33.435052
H      -9.481348    5.666130   33.267439
C      -7.947174    6.463578   35.303179
C      -8.947262    7.372584   35.493268
H      -9.858973    7.271167   35.244515
C      -8.382281    8.474944   36.122580
H      -8.849116    9.264233   36.364476
C      -7.043383    8.255133   36.340477
C      -5.948722    9.120706   36.898553
C      -4.761961    9.213966   35.908111
C      -4.999206    9.366312   34.561490
H      -5.889031    9.281871   34.238834
C      -3.977872    9.641241   33.650664
H      -4.165136    9.727225   32.722696
C      -2.682424    9.789398   34.125315
C      -2.410516    9.580611   35.457460
H      -1.514379    9.614784   35.766401
C      -3.448630    9.317367   36.364476
H      -3.258972    9.209115   37.290159
C      -1.608747   10.886687   32.164619
O      -2.577695   10.792104   31.288459
N      -0.498469   11.601237   32.022910
H       0.158675   11.462339   32.593176
C      -0.297985   12.613203   30.976088
H      -0.649286   13.484068   31.286554
H      -0.802866   12.350841   30.166592
C       1.156872   12.752100   30.638576
C       1.594483   12.364070   29.363572
H       0.964149   12.051000   28.726641
C       2.943044   12.432416   29.014631
H       3.215447   12.152417   28.147613
C       3.846404   12.879974   29.869840
C       3.467083   13.215092   31.180653
H       4.115721   13.503910   31.812250
C       2.124106   13.113675   31.537212
H       1.873514   13.301076   32.433182
C       5.340434   12.972572   29.583755
H       5.520250   13.766272   29.039011
H       5.632071   12.172259   29.096152
H       5.833475   13.036509   30.429440
C      -6.495205   10.557081   37.056643
H      -7.280122   10.545176   37.640623
H      -6.748147   10.908955   36.177816
H      -5.804654   11.129427   37.450154
C      -5.495376    8.623983   38.247079
C      -5.647360    9.160171   39.498084
H      -6.105047    9.967539   39.701506
C      -5.023166    8.327227   40.421100
H      -4.996327    8.463920   41.362401
C      -4.448081    7.262568   39.739600
C      -3.598321    6.119200   40.192156
C      -2.234017    6.083043   39.444372
C      -1.573366    7.287261   39.174666
H      -2.002361    8.111165   39.366279
C      -0.295985    7.295859   38.628018
H       0.140921    8.122188   38.463453
C       0.344389    6.105311   38.323648
C      -0.336073    4.912557   38.543069
H       0.073012    4.089756   38.299649
C      -1.601602    4.908368   39.112192
H      -2.037997    4.080937   39.274853
C       2.625791    6.969340   37.718716
C       5.037600    7.330474   37.442916
H       5.238218    7.634945   38.364408
H       4.878512    8.128803   36.878745
C       6.203880    6.548680   36.898934
C       6.926297    6.981025   35.801829
H       6.708001    7.809118   35.389271
C       7.960846    6.219074   35.301655
H       8.457289    6.541404   34.555014
C       8.297811    4.993691   35.860113
C       7.575786    4.585818   36.989217
H       7.791573    3.763457   37.412060
C       6.557780    5.358792   37.492819
H       6.088037    5.066447   38.265364
C       9.417279    4.153692   35.303560
H      10.173462    4.731329   35.065473
H       9.104746    3.681882   34.505492
H       9.705081    3.503300   35.975918
C      -3.260985    6.318728   41.692295
H      -4.091504    6.400302   42.204278
H      -2.727446    7.134474   41.800482
H      -2.749317    5.549280   42.017617
C      -4.307936    4.782258   40.065303
C      -4.740195    3.898165   41.016128
H      -4.690515    4.023614   41.956667
C      -5.273488    2.761632   40.355960
H      -5.645001    1.993067   40.775755
C      -5.154864    2.973065   38.989911
C      -5.526419    2.102201   37.829569
C      -4.310544    1.879083   36.882554
C      -3.030526    1.732910   37.390346
H      -2.886687    1.882831   38.318696
C      -1.942479    1.370233   36.582755
H      -1.074186    1.285352   36.958742
C      -2.145995    1.136754   35.223563
C      -3.411770    1.331210   34.693676
H      -3.550732    1.230234   33.758851
C      -4.491269    1.674044   35.521838
H      -5.359375    1.768185   35.145470
C       0.081153    0.173511   34.592727
C       1.924066   -1.173572   33.686091
H       1.760144   -2.039366   34.139790
H       2.548947   -0.648188   34.242644
C       2.551233   -1.426013   32.321185
C       3.891140   -1.102801   32.128811
H       4.390509   -0.720943   32.840787
C       4.501067   -1.334958   30.902567
H       5.415474   -1.102360   30.779905
C       3.799752   -1.897603   29.862983
C       2.462122   -2.240216   30.074024
H       1.957789   -2.634640   29.370429
C       1.859947   -2.008500   31.308648
H       0.952644   -2.262043   31.442739
C       4.432403   -2.106169   28.504173
H       5.252177   -2.636845   28.600931
H       4.649984   -1.236848   28.109519
H       3.806718   -2.581727   27.919050
C      -5.930986    0.712566   38.363265
H      -6.690601    0.806928   38.977721
H      -5.171634    0.310866   38.836773
H      -6.186079    0.136693   37.613958
C       1.014091    5.840303   30.646195
H       0.902564    6.080618   29.732321
N       2.217143    5.507832   31.111322
O      -4.303263    5.539359   36.266194
C      -0.061249    5.833689   31.492642
H      -0.916808    6.058571   31.149416
N      -3.256202    5.523265   35.428127
O       3.262468    5.491517   30.288874
C       0.058432    5.513564   32.811074
C       1.341096    5.265753   33.307438
H       1.471744    5.099517   34.235025
C       2.424485    5.263328   32.431658
H       3.299859    5.092903   32.756980
C      -1.108337    5.513123   33.724566
C      -1.013328    6.067389   34.989666
H      -0.185459    6.437782   35.278799
C      -2.106945    6.091641   35.835352
H      -2.049590    6.499515   36.692084
C      -3.356687    4.956211   34.228549
H      -4.177406    4.559361   33.964558
C      -2.289100    4.940778   33.373721
H      -2.376480    4.524085   32.524607
