# Supplementary material for: CageCavityCalc (C3): A Computational Tool for Calculating and Visualizing Cavities in Molecular Cages
Source: J Chem Inf Model. 2024 Jul 9;64(14):5604–16. doi: 10.1021/acs.jcim.4c00355 (PMC11267575; doi:10.1021/acs.jcim.4c00355)
Supplement: Supplementary file 2 — ci4c00355_si_002.zip [file ci4c00355_si_002.zip › CageCavityCalc-v.1.0.5/CageCavityCalc/examples/13_cages_review/Figure_31_JPhysChemC_2014_118_12734_CC3_869701.pdb]

HEADER
REMARK Spartan'20 exported M0001
HETATM    1  N   UNK  0001       7.428   5.405   0.732
HETATM    2  C   UNK  0001       7.675   3.042   3.467
HETATM    3  H   UNK  0001       6.943   2.519   3.230
HETATM    4  C   UNK  0001       7.991   4.155   2.689
HETATM    5  C   UNK  0001       7.147   4.472   1.533
HETATM    6  H   UNK  0001       6.380   3.967   1.385
HETATM    7  C   UNK  0001       6.575   5.583  -0.435
HETATM    8  H   UNK  0001       5.837   4.940  -0.385
HETATM    9  C   UNK  0001       7.350   5.327  -1.692
HETATM   10  H   UNK  0001       7.634   4.399  -1.704
HETATM   11  H   UNK  0001       8.145   5.880  -1.694
HETATM   12  C   UNK  0001       6.546   5.611  -2.941
HETATM   13  H   UNK  0001       7.109   5.485  -3.720
HETATM   14  H   UNK  0001       5.809   4.982  -2.999
HETATM   15  N   UNK  0001       7.164   0.732   5.141
HETATM   16  C   UNK  0001       9.527   3.467   4.894
HETATM   17  H   UNK  0001      10.050   3.230   5.626
HETATM   18  C   UNK  0001       8.414   2.689   4.578
HETATM   19  C   UNK  0001       8.097   1.533   5.422
HETATM   20  H   UNK  0001       8.602   1.385   6.189
HETATM   21  C   UNK  0001       6.986  -0.435   5.994
HETATM   22  H   UNK  0001       7.629  -0.385   6.732
HETATM   23  C   UNK  0001       7.242  -1.692   5.219
HETATM   24  H   UNK  0001       8.170  -1.704   4.935
HETATM   25  H   UNK  0001       6.689  -1.694   4.424
HETATM   26  C   UNK  0001       6.958  -2.941   6.023
HETATM   27  H   UNK  0001       7.084  -3.720   5.460
HETATM   28  H   UNK  0001       7.587  -2.999   6.760
HETATM   29  N   UNK  0001       5.141   7.164   0.732
HETATM   30  C   UNK  0001       4.894   9.527   3.467
HETATM   31  H   UNK  0001       5.626  10.050   3.230
HETATM   32  C   UNK  0001       4.578   8.414   2.689
HETATM   33  C   UNK  0001       5.422   8.097   1.533
HETATM   34  H   UNK  0001       6.189   8.602   1.385
HETATM   35  C   UNK  0001       5.994   6.986  -0.435
HETATM   36  H   UNK  0001       6.732   7.629  -0.385
HETATM   37  C   UNK  0001       5.219   7.242  -1.692
HETATM   38  H   UNK  0001       4.935   8.170  -1.704
HETATM   39  H   UNK  0001       4.424   6.689  -1.694
HETATM   40  C   UNK  0001       6.023   6.958  -2.941
HETATM   41  H   UNK  0001       5.460   7.084  -3.720
HETATM   42  H   UNK  0001       6.760   7.587  -2.999
HETATM   43  N   UNK  0001      11.837   5.141   5.405
HETATM   44  C   UNK  0001       9.103   4.894   3.042
HETATM   45  H   UNK  0001       9.339   5.626   2.519
HETATM   46  C   UNK  0001       9.880   4.578   4.155
HETATM   47  C   UNK  0001      11.036   5.422   4.472
HETATM   48  H   UNK  0001      11.184   6.189   3.967
HETATM   49  C   UNK  0001      13.004   5.994   5.583
HETATM   50  H   UNK  0001      12.954   6.732   4.940
HETATM   51  C   UNK  0001      14.261   5.219   5.327
HETATM   52  H   UNK  0001      14.273   4.935   4.399
HETATM   53  H   UNK  0001      14.263   4.424   5.880
HETATM   54  C   UNK  0001      15.510   6.023   5.611
HETATM   55  H   UNK  0001      16.289   5.460   5.485
HETATM   56  H   UNK  0001      15.568   6.760   4.982
HETATM   57  N   UNK  0001       0.732   7.428   5.405
HETATM   58  C   UNK  0001       3.467   7.675   3.042
HETATM   59  H   UNK  0001       3.230   6.943   2.519
HETATM   60  C   UNK  0001       2.689   7.991   4.155
HETATM   61  C   UNK  0001       1.533   7.147   4.472
HETATM   62  H   UNK  0001       1.385   6.380   3.967
HETATM   63  C   UNK  0001      -0.435   6.575   5.583
HETATM   64  H   UNK  0001      -0.385   5.837   4.940
HETATM   65  C   UNK  0001      -1.692   7.350   5.327
HETATM   66  H   UNK  0001      -1.704   7.634   4.399
HETATM   67  H   UNK  0001      -1.694   8.145   5.880
HETATM   68  C   UNK  0001      -2.941   6.546   5.611
HETATM   69  H   UNK  0001      -3.720   7.109   5.485
HETATM   70  H   UNK  0001      -2.999   5.809   4.982
HETATM   71  N   UNK  0001       5.405   0.732   7.428
HETATM   72  C   UNK  0001       3.042   3.467   7.675
HETATM   73  H   UNK  0001       2.519   3.230   6.943
HETATM   74  C   UNK  0001       4.155   2.689   7.991
HETATM   75  C   UNK  0001       4.472   1.533   7.147
HETATM   76  H   UNK  0001       3.967   1.385   6.380
HETATM   77  C   UNK  0001       5.583  -0.435   6.575
HETATM   78  H   UNK  0001       4.940  -0.385   5.837
HETATM   79  C   UNK  0001       5.327  -1.692   7.350
HETATM   80  H   UNK  0001       4.399  -1.704   7.634
HETATM   81  H   UNK  0001       5.880  -1.694   8.145
HETATM   82  C   UNK  0001       5.611  -2.941   6.546
HETATM   83  H   UNK  0001       5.485  -3.720   7.109
HETATM   84  H   UNK  0001       4.982  -2.999   5.809
HETATM   85  N   UNK  0001      11.837   7.428   7.164
HETATM   86  C   UNK  0001       9.103   7.675   9.527
HETATM   87  H   UNK  0001       9.339   6.943  10.050
HETATM   88  C   UNK  0001       9.880   7.991   8.414
HETATM   89  C   UNK  0001      11.036   7.147   8.097
HETATM   90  H   UNK  0001      11.184   6.380   8.602
HETATM   91  C   UNK  0001      13.004   6.575   6.986
HETATM   92  H   UNK  0001      12.954   5.837   7.629
HETATM   93  C   UNK  0001      14.261   7.350   7.242
HETATM   94  H   UNK  0001      14.273   7.634   8.170
HETATM   95  H   UNK  0001      14.263   8.145   6.689
HETATM   96  C   UNK  0001      15.510   6.546   6.958
HETATM   97  H   UNK  0001      16.289   7.109   7.084
HETATM   98  H   UNK  0001      15.568   5.809   7.587
HETATM   99  N   UNK  0001       7.164  11.837   7.428
HETATM  100  C   UNK  0001       9.527   9.103   7.675
HETATM  101  H   UNK  0001      10.050   9.339   6.943
HETATM  102  C   UNK  0001       8.414   9.880   7.991
HETATM  103  C   UNK  0001       8.097  11.036   7.147
HETATM  104  H   UNK  0001       8.602  11.184   6.380
HETATM  105  C   UNK  0001       6.986  13.004   6.575
HETATM  106  H   UNK  0001       7.629  12.954   5.837
HETATM  107  C   UNK  0001       7.242  14.261   7.350
HETATM  108  H   UNK  0001       8.170  14.273   7.634
HETATM  109  H   UNK  0001       6.689  14.263   8.145
HETATM  110  C   UNK  0001       6.958  15.510   6.546
HETATM  111  H   UNK  0001       7.084  16.289   7.109
HETATM  112  H   UNK  0001       7.587  15.568   5.809
HETATM  113  N   UNK  0001       0.732   5.141   7.164
HETATM  114  C   UNK  0001       3.467   4.894   9.527
HETATM  115  H   UNK  0001       3.230   5.626  10.050
HETATM  116  C   UNK  0001       2.689   4.578   8.414
HETATM  117  C   UNK  0001       1.533   5.422   8.097
HETATM  118  H   UNK  0001       1.385   6.189   8.602
HETATM  119  C   UNK  0001      -0.435   5.994   6.986
HETATM  120  H   UNK  0001      -0.385   6.732   7.629
HETATM  121  C   UNK  0001      -1.692   5.219   7.242
HETATM  122  H   UNK  0001      -1.704   4.935   8.170
HETATM  123  H   UNK  0001      -1.694   4.424   6.689
HETATM  124  C   UNK  0001      -2.941   6.023   6.958
HETATM  125  H   UNK  0001      -3.720   5.460   7.084
HETATM  126  H   UNK  0001      -2.999   6.760   7.587
HETATM  127  N   UNK  0001       5.405  11.837   5.141
HETATM  128  C   UNK  0001       3.042   9.103   4.894
HETATM  129  H   UNK  0001       2.519   9.339   5.626
HETATM  130  C   UNK  0001       4.155   9.880   4.578
HETATM  131  C   UNK  0001       4.472  11.036   5.422
HETATM  132  H   UNK  0001       3.967  11.184   6.189
HETATM  133  C   UNK  0001       5.583  13.004   5.994
HETATM  134  H   UNK  0001       4.940  12.954   6.732
HETATM  135  C   UNK  0001       5.327  14.261   5.219
HETATM  136  H   UNK  0001       4.399  14.273   4.935
HETATM  137  H   UNK  0001       5.880  14.263   4.424
HETATM  138  C   UNK  0001       5.611  15.510   6.023
HETATM  139  H   UNK  0001       5.485  16.289   5.460
HETATM  140  H   UNK  0001       4.982  15.568   6.760
HETATM  141  N   UNK  0001       5.141   5.405  11.837
HETATM  142  C   UNK  0001       4.894   3.042   9.103
HETATM  143  H   UNK  0001       5.626   2.519   9.339
HETATM  144  C   UNK  0001       4.578   4.155   9.880
HETATM  145  C   UNK  0001       5.422   4.472  11.036
HETATM  146  H   UNK  0001       6.189   3.967  11.184
HETATM  147  C   UNK  0001       5.994   5.583  13.004
HETATM  148  H   UNK  0001       6.732   4.940  12.954
HETATM  149  C   UNK  0001       5.219   5.327  14.261
HETATM  150  H   UNK  0001       4.935   4.399  14.273
HETATM  151  H   UNK  0001       4.424   5.880  14.263
HETATM  152  C   UNK  0001       6.023   5.611  15.510
HETATM  153  H   UNK  0001       5.460   5.485  16.289
HETATM  154  H   UNK  0001       6.760   4.982  15.568
HETATM  155  N   UNK  0001       7.428   7.164  11.837
HETATM  156  C   UNK  0001       7.675   9.527   9.103
HETATM  157  H   UNK  0001       6.943  10.050   9.339
HETATM  158  C   UNK  0001       7.991   8.414   9.880
HETATM  159  C   UNK  0001       7.147   8.097  11.036
HETATM  160  H   UNK  0001       6.380   8.602  11.184
HETATM  161  C   UNK  0001       6.575   6.986  13.004
HETATM  162  H   UNK  0001       5.837   7.629  12.954
HETATM  163  C   UNK  0001       7.350   7.242  14.261
HETATM  164  H   UNK  0001       7.634   8.170  14.273
HETATM  165  H   UNK  0001       8.145   6.689  14.263
HETATM  166  C   UNK  0001       6.546   6.958  15.510
HETATM  167  H   UNK  0001       7.109   7.084  16.289
HETATM  168  H   UNK  0001       5.809   7.587  15.568
CONECT    1    5    7
CONECT    2    3    4   18
CONECT    3    2
CONECT    4    2    5   44
CONECT    5    1    4    6
CONECT    6    5
CONECT    7    1    8    9   35
CONECT    8    7
CONECT    9    7   10   11   12
CONECT   10    9
CONECT   11    9
CONECT   12    9   13   14   40
CONECT   13   12
CONECT   14   12
CONECT   15   19   21
CONECT   16   17   18   46
CONECT   17   16
CONECT   18    2   16   19
CONECT   19   15   18   20
CONECT   20   19
CONECT   21   15   22   23   77
CONECT   22   21
CONECT   23   21   24   25   26
CONECT   24   23
CONECT   25   23
CONECT   26   23   27   28   82
CONECT   27   26
CONECT   28   26
CONECT   29   33   35
CONECT   30   31   32  130
CONECT   31   30
CONECT   32   30   33   58
CONECT   33   29   32   34
CONECT   34   33
CONECT   35    7   29   36   37
CONECT   36   35
CONECT   37   35   38   39   40
CONECT   38   37
CONECT   39   37
CONECT   40   12   37   41   42
CONECT   41   40
CONECT   42   40
CONECT   43   47   49
CONECT   44    4   45   46
CONECT   45   44
CONECT   46   16   44   47
CONECT   47   43   46   48
CONECT   48   47
CONECT   49   43   50   51   91
CONECT   50   49
CONECT   51   49   52   53   54
CONECT   52   51
CONECT   53   51
CONECT   54   51   55   56   96
CONECT   55   54
CONECT   56   54
CONECT   57   61   63
CONECT   58   32   59   60
CONECT   59   58
CONECT   60   58   61  128
CONECT   61   57   60   62
CONECT   62   61
CONECT   63   57   64   65  119
CONECT   64   63
CONECT   65   63   66   67   68
CONECT   66   65
CONECT   67   65
CONECT   68   65   69   70  124
CONECT   69   68
CONECT   70   68
CONECT   71   75   77
CONECT   72   73   74  116
CONECT   73   72
CONECT   74   72   75  142
CONECT   75   71   74   76
CONECT   76   75
CONECT   77   21   71   78   79
CONECT   78   77
CONECT   79   77   80   81   82
CONECT   80   79
CONECT   81   79
CONECT   82   26   79   83   84
CONECT   83   82
CONECT   84   82
CONECT   85   89   91
CONECT   86   87   88  158
CONECT   87   86
CONECT   88   86   89  100
CONECT   89   85   88   90
CONECT   90   89
CONECT   91   49   85   92   93
CONECT   92   91
CONECT   93   91   94   95   96
CONECT   94   93
CONECT   95   93
CONECT   96   54   93   97   98
CONECT   97   96
CONECT   98   96
CONECT   99  103  105
CONECT  100   88  101  102
CONECT  101  100
CONECT  102  100  103  156
CONECT  103   99  102  104
CONECT  104  103
CONECT  105   99  106  107  133
CONECT  106  105
CONECT  107  105  108  109  110
CONECT  108  107
CONECT  109  107
CONECT  110  107  111  112  138
CONECT  111  110
CONECT  112  110
CONECT  113  117  119
CONECT  114  115  116  144
CONECT  115  114
CONECT  116   72  114  117
CONECT  117  113  116  118
CONECT  118  117
CONECT  119   63  113  120  121
CONECT  120  119
CONECT  121  119  122  123  124
CONECT  122  121
CONECT  123  121
CONECT  124   68  121  125  126
CONECT  125  124
CONECT  126  124
CONECT  127  131  133
CONECT  128   60  129  130
CONECT  129  128
CONECT  130   30  128  131
CONECT  131  127  130  132
CONECT  132  131
CONECT  133  105  127  134  135
CONECT  134  133
CONECT  135  133  136  137  138
CONECT  136  135
CONECT  137  135
CONECT  138  110  135  139  140
CONECT  139  138
CONECT  140  138
CONECT  141  145  147
CONECT  142   74  143  144
CONECT  143  142
CONECT  144  114  142  145
CONECT  145  141  144  146
CONECT  146  145
CONECT  147  141  148  149  161
CONECT  148  147
CONECT  149  147  150  151  152
CONECT  150  149
CONECT  151  149
CONECT  152  149  153  154  166
CONECT  153  152
CONECT  154  152
CONECT  155  159  161
CONECT  156  102  157  158
CONECT  157  156
CONECT  158   86  156  159
CONECT  159  155  158  160
CONECT  160  159
CONECT  161  147  155  162  163
CONECT  162  161
CONECT  163  161  164  165  166
CONECT  164  163
CONECT  165  163
CONECT  166  152  163  167  168
CONECT  167  166
CONECT  168  166
END
