# Supplementary material for: CageCavityCalc (C3): A Computational Tool for Calculating and Visualizing Cavities in Molecular Cages
Source: J Chem Inf Model. 2024 Jul 9;64(14):5604–16. doi: 10.1021/acs.jcim.4c00355 (PMC11267575; doi:10.1021/acs.jcim.4c00355)
Supplement: Supplementary file 2 — ci4c00355_si_002.zip [file ci4c00355_si_002.zip › CageCavityCalc-v.1.0.5/CageCavityCalc/examples/13_cages_review/Figure_31_JPhysChemC_2014_118_12734_CC3_869701_cavity.pdb]

ATOM      0 N     CG A   0       7.428   5.405   0.732  0.00  0.00           N
ATOM      1 C     CG A   0       7.675   3.042   3.467  0.00  0.00           C
ATOM      2 H     CG A   0       6.943   2.519   3.230  0.00  0.00           H
ATOM      3 C     CG A   0       7.991   4.155   2.689  0.00  0.00           C
ATOM      4 C     CG A   0       7.147   4.472   1.533  0.00  0.00           C
ATOM      5 H     CG A   0       6.380   3.967   1.385  0.00  0.00           H
ATOM      6 C     CG A   0       6.575   5.583  -0.435  0.00  0.00           C
ATOM      7 H     CG A   0       5.837   4.940  -0.385  0.00  0.00           H
ATOM      8 C     CG A   0       7.350   5.327  -1.692  0.00  0.00           C
ATOM      9 H     CG A   0       7.634   4.399  -1.704  0.00  0.00           H
ATOM     10 H     CG A   0       8.145   5.880  -1.694  0.00  0.00           H
ATOM     11 C     CG A   0       6.546   5.611  -2.941  0.00  0.00           C
ATOM     12 H     CG A   0       7.109   5.485  -3.720  0.00  0.00           H
ATOM     13 H     CG A   0       5.809   4.982  -2.999  0.00  0.00           H
ATOM     14 N     CG A   0       7.164   0.732   5.141  0.00  0.00           N
ATOM     15 C     CG A   0       9.527   3.467   4.894  0.00  0.00           C
ATOM     16 H     CG A   0      10.050   3.230   5.626  0.00  0.00           H
ATOM     17 C     CG A   0       8.414   2.689   4.578  0.00  0.00           C
ATOM     18 C     CG A   0       8.097   1.533   5.422  0.00  0.00           C
ATOM     19 H     CG A   0       8.602   1.385   6.189  0.00  0.00           H
ATOM     20 C     CG A   0       6.986  -0.435   5.994  0.00  0.00           C
ATOM     21 H     CG A   0       7.629  -0.385   6.732  0.00  0.00           H
ATOM     22 C     CG A   0       7.242  -1.692   5.219  0.00  0.00           C
ATOM     23 H     CG A   0       8.170  -1.704   4.935  0.00  0.00           H
ATOM     24 H     CG A   0       6.689  -1.694   4.424  0.00  0.00           H
ATOM     25 C     CG A   0       6.958  -2.941   6.023  0.00  0.00           C
ATOM     26 H     CG A   0       7.084  -3.720   5.460  0.00  0.00           H
ATOM     27 H     CG A   0       7.587  -2.999   6.760  0.00  0.00           H
ATOM     28 N     CG A   0       5.141   7.164   0.732  0.00  0.00           N
ATOM     29 C     CG A   0       4.894   9.527   3.467  0.00  0.00           C
ATOM     30 H     CG A   0       5.626  10.050   3.230  0.00  0.00           H
ATOM     31 C     CG A   0       4.578   8.414   2.689  0.00  0.00           C
ATOM     32 C     CG A   0       5.422   8.097   1.533  0.00  0.00           C
ATOM     33 H     CG A   0       6.189   8.602   1.385  0.00  0.00           H
ATOM     34 C     CG A   0       5.994   6.986  -0.435  0.00  0.00           C
ATOM     35 H     CG A   0       6.732   7.629  -0.385  0.00  0.00           H
ATOM     36 C     CG A   0       5.219   7.242  -1.692  0.00  0.00           C
ATOM     37 H     CG A   0       4.935   8.170  -1.704  0.00  0.00           H
ATOM     38 H     CG A   0       4.424   6.689  -1.694  0.00  0.00           H
ATOM     39 C     CG A   0       6.023   6.958  -2.941  0.00  0.00           C
ATOM     40 H     CG A   0       5.460   7.084  -3.720  0.00  0.00           H
ATOM     41 H     CG A   0       6.760   7.587  -2.999  0.00  0.00           H
ATOM     42 N     CG A   0      11.837   5.141   5.405  0.00  0.00           N
ATOM     43 C     CG A   0       9.103   4.894   3.042  0.00  0.00           C
ATOM     44 H     CG A   0       9.339   5.626   2.519  0.00  0.00           H
ATOM     45 C     CG A   0       9.880   4.578   4.155  0.00  0.00           C
ATOM     46 C     CG A   0      11.036   5.422   4.472  0.00  0.00           C
ATOM     47 H     CG A   0      11.184   6.189   3.967  0.00  0.00           H
ATOM     48 C     CG A   0      13.004   5.994   5.583  0.00  0.00           C
ATOM     49 H     CG A   0      12.954   6.732   4.940  0.00  0.00           H
ATOM     50 C     CG A   0      14.261   5.219   5.327  0.00  0.00           C
ATOM     51 H     CG A   0      14.273   4.935   4.399  0.00  0.00           H
ATOM     52 H     CG A   0      14.263   4.424   5.880  0.00  0.00           H
ATOM     53 C     CG A   0      15.510   6.023   5.611  0.00  0.00           C
ATOM     54 H     CG A   0      16.289   5.460   5.485  0.00  0.00           H
ATOM     55 H     CG A   0      15.568   6.760   4.982  0.00  0.00           H
ATOM     56 N     CG A   0       0.732   7.428   5.405  0.00  0.00           N
ATOM     57 C     CG A   0       3.467   7.675   3.042  0.00  0.00           C
ATOM     58 H     CG A   0       3.230   6.943   2.519  0.00  0.00           H
ATOM     59 C     CG A   0       2.689   7.991   4.155  0.00  0.00           C
ATOM     60 C     CG A   0       1.533   7.147   4.472  0.00  0.00           C
ATOM     61 H     CG A   0       1.385   6.380   3.967  0.00  0.00           H
ATOM     62 C     CG A   0      -0.435   6.575   5.583  0.00  0.00           C
ATOM     63 H     CG A   0      -0.385   5.837   4.940  0.00  0.00           H
ATOM     64 C     CG A   0      -1.692   7.350   5.327  0.00  0.00           C
ATOM     65 H     CG A   0      -1.704   7.634   4.399  0.00  0.00           H
ATOM     66 H     CG A   0      -1.694   8.145   5.880  0.00  0.00           H
ATOM     67 C     CG A   0      -2.941   6.546   5.611  0.00  0.00           C
ATOM     68 H     CG A   0      -3.720   7.109   5.485  0.00  0.00           H
ATOM     69 H     CG A   0      -2.999   5.809   4.982  0.00  0.00           H
ATOM     70 N     CG A   0       5.405   0.732   7.428  0.00  0.00           N
ATOM     71 C     CG A   0       3.042   3.467   7.675  0.00  0.00           C
ATOM     72 H     CG A   0       2.519   3.230   6.943  0.00  0.00           H
ATOM     73 C     CG A   0       4.155   2.689   7.991  0.00  0.00           C
ATOM     74 C     CG A   0       4.472   1.533   7.147  0.00  0.00           C
ATOM     75 H     CG A   0       3.967   1.385   6.380  0.00  0.00           H
ATOM     76 C     CG A   0       5.583  -0.435   6.575  0.00  0.00           C
ATOM     77 H     CG A   0       4.940  -0.385   5.837  0.00  0.00           H
ATOM     78 C     CG A   0       5.327  -1.692   7.350  0.00  0.00           C
ATOM     79 H     CG A   0       4.399  -1.704   7.634  0.00  0.00           H
ATOM     80 H     CG A   0       5.880  -1.694   8.145  0.00  0.00           H
ATOM     81 C     CG A   0       5.611  -2.941   6.546  0.00  0.00           C
ATOM     82 H     CG A   0       5.485  -3.720   7.109  0.00  0.00           H
ATOM     83 H     CG A   0       4.982  -2.999   5.809  0.00  0.00           H
ATOM     84 N     CG A   0      11.837   7.428   7.164  0.00  0.00           N
ATOM     85 C     CG A   0       9.103   7.675   9.527  0.00  0.00           C
ATOM     86 H     CG A   0       9.339   6.943  10.050  0.00  0.00           H
ATOM     87 C     CG A   0       9.880   7.991   8.414  0.00  0.00           C
ATOM     88 C     CG A   0      11.036   7.147   8.097  0.00  0.00           C
ATOM     89 H     CG A   0      11.184   6.380   8.602  0.00  0.00           H
ATOM     90 C     CG A   0      13.004   6.575   6.986  0.00  0.00           C
ATOM     91 H     CG A   0      12.954   5.837   7.629  0.00  0.00           H
ATOM     92 C     CG A   0      14.261   7.350   7.242  0.00  0.00           C
ATOM     93 H     CG A   0      14.273   7.634   8.170  0.00  0.00           H
ATOM     94 H     CG A   0      14.263   8.145   6.689  0.00  0.00           H
ATOM     95 C     CG A   0      15.510   6.546   6.958  0.00  0.00           C
ATOM     96 H     CG A   0      16.289   7.109   7.084  0.00  0.00           H
ATOM     97 H     CG A   0      15.568   5.809   7.587  0.00  0.00           H
ATOM     98 N     CG A   0       7.164  11.837   7.428  0.00  0.00           N
ATOM     99 C     CG A   0       9.527   9.103   7.675  0.00  0.00           C
ATOM    100 H     CG A   0      10.050   9.339   6.943  0.00  0.00           H
ATOM    101 C     CG A   0       8.414   9.880   7.991  0.00  0.00           C
ATOM    102 C     CG A   0       8.097  11.036   7.147  0.00  0.00           C
ATOM    103 H     CG A   0       8.602  11.184   6.380  0.00  0.00           H
ATOM    104 C     CG A   0       6.986  13.004   6.575  0.00  0.00           C
ATOM    105 H     CG A   0       7.629  12.954   5.837  0.00  0.00           H
ATOM    106 C     CG A   0       7.242  14.261   7.350  0.00  0.00           C
ATOM    107 H     CG A   0       8.170  14.273   7.634  0.00  0.00           H
ATOM    108 H     CG A   0       6.689  14.263   8.145  0.00  0.00           H
ATOM    109 C     CG A   0       6.958  15.510   6.546  0.00  0.00           C
ATOM    110 H     CG A   0       7.084  16.289   7.109  0.00  0.00           H
ATOM    111 H     CG A   0       7.587  15.568   5.809  0.00  0.00           H
ATOM    112 N     CG A   0       0.732   5.141   7.164  0.00  0.00           N
ATOM    113 C     CG A   0       3.467   4.894   9.527  0.00  0.00           C
ATOM    114 H     CG A   0       3.230   5.626  10.050  0.00  0.00           H
ATOM    115 C     CG A   0       2.689   4.578   8.414  0.00  0.00           C
ATOM    116 C     CG A   0       1.533   5.422   8.097  0.00  0.00           C
ATOM    117 H     CG A   0       1.385   6.189   8.602  0.00  0.00           H
ATOM    118 C     CG A   0      -0.435   5.994   6.986  0.00  0.00           C
ATOM    119 H     CG A   0      -0.385   6.732   7.629  0.00  0.00           H
ATOM    120 C     CG A   0      -1.692   5.219   7.242  0.00  0.00           C
ATOM    121 H     CG A   0      -1.704   4.935   8.170  0.00  0.00           H
ATOM    122 H     CG A   0      -1.694   4.424   6.689  0.00  0.00           H
ATOM    123 C     CG A   0      -2.941   6.023   6.958  0.00  0.00           C
ATOM    124 H     CG A   0      -3.720   5.460   7.084  0.00  0.00           H
ATOM    125 H     CG A   0      -2.999   6.760   7.587  0.00  0.00           H
ATOM    126 N     CG A   0       5.405  11.837   5.141  0.00  0.00           N
ATOM    127 C     CG A   0       3.042   9.103   4.894  0.00  0.00           C
ATOM    128 H     CG A   0       2.519   9.339   5.626  0.00  0.00           H
ATOM    129 C     CG A   0       4.155   9.880   4.578  0.00  0.00           C
ATOM    130 C     CG A   0       4.472  11.036   5.422  0.00  0.00           C
ATOM    131 H     CG A   0       3.967  11.184   6.189  0.00  0.00           H
ATOM    132 C     CG A   0       5.583  13.004   5.994  0.00  0.00           C
ATOM    133 H     CG A   0       4.940  12.954   6.732  0.00  0.00           H
ATOM    134 C     CG A   0       5.327  14.261   5.219  0.00  0.00           C
ATOM    135 H     CG A   0       4.399  14.273   4.935  0.00  0.00           H
ATOM    136 H     CG A   0       5.880  14.263   4.424  0.00  0.00           H
ATOM    137 C     CG A   0       5.611  15.510   6.023  0.00  0.00           C
ATOM    138 H     CG A   0       5.485  16.289   5.460  0.00  0.00           H
ATOM    139 H     CG A   0       4.982  15.568   6.760  0.00  0.00           H
ATOM    140 N     CG A   0       5.141   5.405  11.837  0.00  0.00           N
ATOM    141 C     CG A   0       4.894   3.042   9.103  0.00  0.00           C
ATOM    142 H     CG A   0       5.626   2.519   9.339  0.00  0.00           H
ATOM    143 C     CG A   0       4.578   4.155   9.880  0.00  0.00           C
ATOM    144 C     CG A   0       5.422   4.472  11.036  0.00  0.00           C
ATOM    145 H     CG A   0       6.189   3.967  11.184  0.00  0.00           H
ATOM    146 C     CG A   0       5.994   5.583  13.004  0.00  0.00           C
ATOM    147 H     CG A   0       6.732   4.940  12.954  0.00  0.00           H
ATOM    148 C     CG A   0       5.219   5.327  14.261  0.00  0.00           C
ATOM    149 H     CG A   0       4.935   4.399  14.273  0.00  0.00           H
ATOM    150 H     CG A   0       4.424   5.880  14.263  0.00  0.00           H
ATOM    151 C     CG A   0       6.023   5.611  15.510  0.00  0.00           C
ATOM    152 H     CG A   0       5.460   5.485  16.289  0.00  0.00           H
ATOM    153 H     CG A   0       6.760   4.982  15.568  0.00  0.00           H
ATOM    154 N     CG A   0       7.428   7.164  11.837  0.00  0.00           N
ATOM    155 C     CG A   0       7.675   9.527   9.103  0.00  0.00           C
ATOM    156 H     CG A   0       6.943  10.050   9.339  0.00  0.00           H
ATOM    157 C     CG A   0       7.991   8.414   9.880  0.00  0.00           C
ATOM    158 C     CG A   0       7.147   8.097  11.036  0.00  0.00           C
ATOM    159 H     CG A   0       6.380   8.602  11.184  0.00  0.00           H
ATOM    160 C     CG A   0       6.575   6.986  13.004  0.00  0.00           C
ATOM    161 H     CG A   0       5.837   7.629  12.954  0.00  0.00           H
ATOM    162 C     CG A   0       7.350   7.242  14.261  0.00  0.00           C
ATOM    163 H     CG A   0       7.634   8.170  14.273  0.00  0.00           H
ATOM    164 H     CG A   0       8.145   6.689  14.263  0.00  0.00           H
ATOM    165 C     CG A   0       6.546   6.958  15.510  0.00  0.00           C
ATOM    166 H     CG A   0       7.109   7.084  16.289  0.00  0.00           H
ATOM    167 H     CG A   0       5.809   7.587  15.568  0.00  0.00           H
ATOM    168 D     CV B   1       5.785   5.785   3.785  0.00  0.00           D
ATOM    169 D     CV B   1       6.785   6.785   3.785  0.00  0.00           D
ATOM    170 D     CV B   1       4.785   4.785   4.785  0.00  0.00           D
ATOM    171 D     CV B   1       5.785   4.785   4.785  0.00  0.00           D
ATOM    172 D     CV B   1       4.785   5.785   4.785  0.00  0.00           D
ATOM    173 D     CV B   1       5.785   5.785   4.785  0.00  0.00           D
ATOM    174 D     CV B   1       6.785   5.785   4.785  0.00  0.00           D
ATOM    175 D     CV B   1       5.785   6.785   4.785  0.00  0.00           D
ATOM    176 D     CV B   1       6.785   6.785   4.785  0.00  0.00           D
ATOM    177 D     CV B   1       7.785   6.785   4.785  0.00  0.00           D
ATOM    178 D     CV B   1       6.785   7.785   4.785  0.00  0.00           D
ATOM    179 D     CV B   1       7.785   7.785   4.785  0.00  0.00           D
ATOM    180 D     CV B   1       5.785   3.785   5.785  0.00  0.00           D
ATOM    181 D     CV B   1       4.785   4.785   5.785  0.00  0.00           D
ATOM    182 D     CV B   1       5.785   4.785   5.785  0.00  0.00           D
ATOM    183 D     CV B   1       6.785   4.785   5.785  0.00  0.00           D
ATOM    184 D     CV B   1       3.785   5.785   5.785  0.00  0.00           D
ATOM    185 D     CV B   1       4.785   5.785   5.785  0.00  0.00           D
ATOM    186 D     CV B   1       5.785   5.785   5.785  0.00  0.00           D
ATOM    187 D     CV B   1       6.785   5.785   5.785  0.00  0.00           D
ATOM    188 D     CV B   1       7.785   5.785   5.785  0.00  0.00           D
ATOM    189 D     CV B   1       4.785   6.785   5.785  0.00  0.00           D
ATOM    190 D     CV B   1       5.785   6.785   5.785  0.00  0.00           D
ATOM    191 D     CV B   1       6.785   6.785   5.785  0.00  0.00           D
ATOM    192 D     CV B   1       7.785   6.785   5.785  0.00  0.00           D
ATOM    193 D     CV B   1       8.785   6.785   5.785  0.00  0.00           D
ATOM    194 D     CV B   1       5.785   7.785   5.785  0.00  0.00           D
ATOM    195 D     CV B   1       6.785   7.785   5.785  0.00  0.00           D
ATOM    196 D     CV B   1       7.785   7.785   5.785  0.00  0.00           D
ATOM    197 D     CV B   1       6.785   8.785   5.785  0.00  0.00           D
ATOM    198 D     CV B   1       6.785   3.785   6.785  0.00  0.00           D
ATOM    199 D     CV B   1       5.785   4.785   6.785  0.00  0.00           D
ATOM    200 D     CV B   1       6.785   4.785   6.785  0.00  0.00           D
ATOM    201 D     CV B   1       7.785   4.785   6.785  0.00  0.00           D
ATOM    202 D     CV B   1       4.785   5.785   6.785  0.00  0.00           D
ATOM    203 D     CV B   1       5.785   5.785   6.785  0.00  0.00           D
ATOM    204 D     CV B   1       6.785   5.785   6.785  0.00  0.00           D
ATOM    205 D     CV B   1       7.785   5.785   6.785  0.00  0.00           D
ATOM    206 D     CV B   1       8.785   5.785   6.785  0.00  0.00           D
ATOM    207 D     CV B   1       3.785   6.785   6.785  0.00  0.00           D
ATOM    208 D     CV B   1       4.785   6.785   6.785  0.00  0.00           D
ATOM    209 D     CV B   1       5.785   6.785   6.785  0.00  0.00           D
ATOM    210 D     CV B   1       6.785   6.785   6.785  0.00  0.00           D
ATOM    211 D     CV B   1       7.785   6.785   6.785  0.00  0.00           D
ATOM    212 D     CV B   1       4.785   7.785   6.785  0.00  0.00           D
ATOM    213 D     CV B   1       5.785   7.785   6.785  0.00  0.00           D
ATOM    214 D     CV B   1       6.785   7.785   6.785  0.00  0.00           D
ATOM    215 D     CV B   1       5.785   8.785   6.785  0.00  0.00           D
ATOM    216 D     CV B   1       6.785   4.785   7.785  0.00  0.00           D
ATOM    217 D     CV B   1       7.785   4.785   7.785  0.00  0.00           D
ATOM    218 D     CV B   1       5.785   5.785   7.785  0.00  0.00           D
ATOM    219 D     CV B   1       6.785   5.785   7.785  0.00  0.00           D
ATOM    220 D     CV B   1       7.785   5.785   7.785  0.00  0.00           D
ATOM    221 D     CV B   1       4.785   6.785   7.785  0.00  0.00           D
ATOM    222 D     CV B   1       5.785   6.785   7.785  0.00  0.00           D
ATOM    223 D     CV B   1       6.785   6.785   7.785  0.00  0.00           D
ATOM    224 D     CV B   1       4.785   7.785   7.785  0.00  0.00           D
ATOM    225 D     CV B   1       5.785   7.785   7.785  0.00  0.00           D
ATOM    226 D     CV B   1       6.785   5.785   8.785  0.00  0.00           D
ATOM    227 D     CV B   1       5.785   6.785   8.785  0.00  0.00           D
