# Supplementary material for: CageCavityCalc (C3): A Computational Tool for Calculating and Visualizing Cavities in Molecular Cages
Source: J Chem Inf Model. 2024 Jul 9;64(14):5604–16. doi: 10.1021/acs.jcim.4c00355 (PMC11267575; doi:10.1021/acs.jcim.4c00355)
Supplement: Supplementary file 2 — ci4c00355_si_002.zip [file ci4c00355_si_002.zip › CageCavityCalc-v.1.0.5/CageCavityCalc/examples/13_cages_review/Figure_55_JACS_2020_142_18060.pdb]

HEADER
REMARK Spartan'20 exported M0001
HETATM    1  O   UNK  0001      95.256 -48.291  65.633
HETATM    2  O   UNK  0001      95.258 -44.486  62.909
HETATM    3  O   UNK  0001      93.978 -43.827  60.647
HETATM    4  O   UNK  0001      90.667 -45.833  57.967
HETATM    5  N   UNK  0001      97.440 -46.173  64.023
HETATM    6  H   UNK  0001      97.172 -45.439  63.665
HETATM    7  N   UNK  0001      93.728 -44.235  57.711
HETATM    8  H   UNK  0001      94.070 -43.827  58.385
HETATM    9  C   UNK  0001      96.614 -46.854  64.380
HETATM   10  H   UNK  0001      96.832 -47.710  64.671
HETATM   11  C   UNK  0001      92.805 -44.827  57.983
HETATM   12  H   UNK  0001      92.427 -45.371  57.329
HETATM   13  C   UNK  0001     103.826 -47.473  64.635
HETATM   14  H   UNK  0001     103.365 -48.141  65.091
HETATM   15  C   UNK  0001     103.855 -45.511  63.300
HETATM   16  H   UNK  0001     103.389 -44.849  62.847
HETATM   17  C   UNK  0001     103.157 -46.532  63.994
HETATM   18  C   UNK  0001      97.787 -42.402  53.040
HETATM   19  H   UNK  0001      98.123 -42.213  53.885
HETATM   20  C   UNK  0001      96.110 -43.366  51.676
HETATM   21  H   UNK  0001      95.306 -43.826  51.590
HETATM   22  C   UNK  0001      96.627 -43.071  52.924
HETATM   23  C   UNK  0001      92.457 -48.233  66.024
HETATM   24  H   UNK  0001      93.135 -48.624  66.613
HETATM   25  C   UNK  0001      92.464 -44.123  63.002
HETATM   26  H   UNK  0001      93.097 -43.394  62.840
HETATM   27  C   UNK  0001      88.835 -46.142  60.160
HETATM   28  C   UNK  0001      98.884 -46.334  64.074
HETATM   29  C   UNK  0001      99.659 -45.189  63.932
HETATM   30  H   UNK  0001      99.251 -44.356  63.868
HETATM   31  C   UNK  0001     101.045 -45.289  63.889
HETATM   32  H   UNK  0001     101.564 -44.524  63.795
HETATM   33  C   UNK  0001     101.655 -46.535  63.986
HETATM   34  C   UNK  0001     100.879 -47.679  64.128
HETATM   35  H   UNK  0001     101.288 -48.513  64.192
HETATM   36  C   UNK  0001      99.494 -47.579  64.170
HETATM   37  H   UNK  0001      98.975 -48.345  64.266
HETATM   38  C   UNK  0001      94.466 -44.002  56.489
HETATM   39  C   UNK  0001      93.947 -44.384  55.256
HETATM   40  H   UNK  0001      93.121 -44.810  55.213
HETATM   41  C   UNK  0001      94.661 -44.129  54.092
HETATM   42  H   UNK  0001      94.312 -44.384  53.269
HETATM   43  C   UNK  0001      95.894 -43.491  54.159
HETATM   44  C   UNK  0001      96.414 -43.110  55.389
HETATM   45  H   UNK  0001      97.239 -42.683  55.434
HETATM   46  C   UNK  0001      95.700 -43.365  56.554
HETATM   47  H   UNK  0001      96.048 -43.109  57.379
HETATM   48  C   UNK  0001      95.236 -46.443  64.400
HETATM   49  C   UNK  0001      94.648 -45.393  63.705
HETATM   50  C   UNK  0001      93.270 -45.217  63.748
HETATM   51  C   UNK  0001      92.479 -46.091  64.485
HETATM   52  H   UNK  0001      91.557 -45.973  64.512
HETATM   53  C   UNK  0001      93.067 -47.142  65.179
HETATM   54  C   UNK  0001      94.445 -47.318  65.137
HETATM   55  C   UNK  0001      92.180 -44.798  59.281
HETATM   56  C   UNK  0001      90.925 -45.396  59.239
HETATM   57  C   UNK  0001      90.195 -45.562  60.409
HETATM   58  C   UNK  0001      90.717 -45.128  61.623
HETATM   59  H   UNK  0001      90.228 -45.239  62.406
HETATM   60  C   UNK  0001      91.971 -44.530  61.665
HETATM   61  C   UNK  0001      92.702 -44.365  60.494
HETATM   62  O   UNK  0001     103.208 -43.700  37.921
HETATM   63  O   UNK  0001      99.912 -41.799  40.644
HETATM   64  O   UNK  0001      99.981 -40.361  42.906
HETATM   65  O   UNK  0001     103.373 -38.497  45.586
HETATM   66  N   UNK  0001     100.281 -44.532  39.531
HETATM   67  H   UNK  0001      99.780 -43.933  39.889
HETATM   68  N   UNK  0001     100.459 -40.349  45.843
HETATM   69  H   UNK  0001      99.935 -40.441  45.169
HETATM   70  C   UNK  0001     101.285 -44.158  39.173
HETATM   71  H   UNK  0001     101.917 -44.774  38.882
HETATM   72  C   UNK  0001     101.433 -39.846  45.570
HETATM   73  H   UNK  0001     102.093 -39.790  46.224
HETATM   74  C   UNK  0001      98.214 -50.713  38.918
HETATM   75  H   UNK  0001      99.023 -50.648  38.462
HETATM   76  C   UNK  0001      96.501 -49.757  40.253
HETATM   77  H   UNK  0001      96.161 -49.023  40.706
HETATM   78  C   UNK  0001      97.734 -49.663  39.559
HETATM   79  C   UNK  0001      96.843 -42.947  50.513
HETATM   80  H   UNK  0001      96.510 -43.144  49.668
HETATM   81  C   UNK  0001      98.516 -41.977  51.877
HETATM   82  H   UNK  0001      99.316 -41.510  51.963
HETATM   83  C   UNK  0001      98.001 -42.278  50.630
HETATM   84  C   UNK  0001     104.557 -41.247  37.530
HETATM   85  H   UNK  0001     104.557 -42.030  36.940
HETATM   86  C   UNK  0001     100.995 -39.198  40.551
HETATM   87  H   UNK  0001     100.046 -39.382  40.713
HETATM   88  C   UNK  0001     104.557 -37.065  43.394
HETATM   89  C   UNK  0001      99.699 -45.863  39.480
HETATM   90  C   UNK  0001      98.320 -45.963  39.621
HETATM   91  H   UNK  0001      97.802 -45.193  39.685
HETATM   92  C   UNK  0001      97.714 -47.213  39.664
HETATM   93  H   UNK  0001      96.791 -47.279  39.759
HETATM   94  C   UNK  0001      98.487 -48.363  39.567
HETATM   95  C   UNK  0001      99.866 -48.264  39.426
HETATM   96  H   UNK  0001     100.384 -49.034  39.361
HETATM   97  C   UNK  0001     100.472 -47.014  39.383
HETATM   98  H   UNK  0001     101.395 -46.948  39.288
HETATM   99  C   UNK  0001      99.888 -40.872  47.064
HETATM  100  C   UNK  0001     100.479 -40.612  48.297
HETATM  101  H   UNK  0001     101.260 -40.111  48.340
HETATM  102  C   UNK  0001      99.901 -41.103  49.461
HETATM  103  H   UNK  0001     100.296 -40.930  50.285
HETATM  104  C   UNK  0001      98.732 -41.853  49.394
HETATM  105  C   UNK  0001      98.142 -42.112  48.164
HETATM  106  H   UNK  0001      97.360 -42.614  48.120
HETATM  107  C   UNK  0001      98.719 -41.622  46.999
HETATM  108  H   UNK  0001      98.324 -41.795  46.175
HETATM  109  C   UNK  0001     101.618 -42.759  39.154
HETATM  110  C   UNK  0001     101.002 -41.724  39.848
HETATM  111  C   UNK  0001     101.539 -40.443  39.806
HETATM  112  C   UNK  0001     102.691 -40.195  39.069
HETATM  113  H   UNK  0001     103.050 -39.338  39.041
HETATM  114  C   UNK  0001     103.307 -41.230  38.375
HETATM  115  C   UNK  0001     102.770 -42.511  38.416
HETATM  116  C   UNK  0001     101.721 -39.289  44.272
HETATM  117  C   UNK  0001     102.866 -38.502  44.314
HETATM  118  C   UNK  0001     103.375 -37.952  43.144
HETATM  119  C   UNK  0001     102.738 -38.188  41.930
HETATM  120  H   UNK  0001     103.079 -37.820  41.147
HETATM  121  C   UNK  0001     101.593 -38.975  41.889
HETATM  122  C   UNK  0001     101.084 -39.525  43.059
HETATM  123  O   UNK  0001     113.858 -48.291  65.633
HETATM  124  O   UNK  0001     113.856 -44.486  62.909
HETATM  125  O   UNK  0001     115.136 -43.827  60.647
HETATM  126  O   UNK  0001     118.447 -45.833  57.967
HETATM  127  N   UNK  0001     111.674 -46.173  64.023
HETATM  128  H   UNK  0001     111.942 -45.439  63.665
HETATM  129  N   UNK  0001     115.386 -44.235  57.711
HETATM  130  H   UNK  0001     115.044 -43.827  58.385
HETATM  131  C   UNK  0001     112.500 -46.854  64.380
HETATM  132  H   UNK  0001     112.282 -47.710  64.671
HETATM  133  C   UNK  0001     116.309 -44.827  57.983
HETATM  134  H   UNK  0001     116.687 -45.371  57.329
HETATM  135  C   UNK  0001     105.288 -47.473  64.635
HETATM  136  H   UNK  0001     105.749 -48.141  65.091
HETATM  137  C   UNK  0001     105.259 -45.511  63.300
HETATM  138  H   UNK  0001     105.725 -44.849  62.847
HETATM  139  C   UNK  0001     105.957 -46.532  63.994
HETATM  140  C   UNK  0001     111.327 -42.402  53.040
HETATM  141  H   UNK  0001     110.991 -42.213  53.885
HETATM  142  C   UNK  0001     113.004 -43.366  51.676
HETATM  143  H   UNK  0001     113.808 -43.826  51.590
HETATM  144  C   UNK  0001     112.487 -43.071  52.924
HETATM  145  C   UNK  0001     116.657 -48.233  66.024
HETATM  146  H   UNK  0001     115.979 -48.624  66.613
HETATM  147  C   UNK  0001     116.650 -44.123  63.002
HETATM  148  H   UNK  0001     116.017 -43.394  62.840
HETATM  149  C   UNK  0001     120.278 -46.142  60.160
HETATM  150  C   UNK  0001     110.230 -46.334  64.074
HETATM  151  C   UNK  0001     109.455 -45.189  63.932
HETATM  152  H   UNK  0001     109.863 -44.356  63.868
HETATM  153  C   UNK  0001     108.069 -45.289  63.889
HETATM  154  H   UNK  0001     107.550 -44.524  63.795
HETATM  155  C   UNK  0001     107.459 -46.535  63.986
HETATM  156  C   UNK  0001     108.235 -47.679  64.128
HETATM  157  H   UNK  0001     107.826 -48.513  64.192
HETATM  158  C   UNK  0001     109.620 -47.579  64.170
HETATM  159  H   UNK  0001     110.139 -48.345  64.266
HETATM  160  C   UNK  0001     114.647 -44.002  56.489
HETATM  161  C   UNK  0001     115.167 -44.384  55.256
HETATM  162  H   UNK  0001     115.993 -44.810  55.213
HETATM  163  C   UNK  0001     114.453 -44.129  54.092
HETATM  164  H   UNK  0001     114.801 -44.384  53.269
HETATM  165  C   UNK  0001     113.220 -43.491  54.159
HETATM  166  C   UNK  0001     112.700 -43.110  55.389
HETATM  167  H   UNK  0001     111.874 -42.683  55.434
HETATM  168  C   UNK  0001     113.414 -43.365  56.554
HETATM  169  H   UNK  0001     113.066 -43.109  57.379
HETATM  170  C   UNK  0001     113.878 -46.443  64.400
HETATM  171  C   UNK  0001     114.466 -45.393  63.705
HETATM  172  C   UNK  0001     115.844 -45.217  63.748
HETATM  173  C   UNK  0001     116.635 -46.091  64.485
HETATM  174  H   UNK  0001     117.557 -45.973  64.512
HETATM  175  C   UNK  0001     116.047 -47.142  65.179
HETATM  176  C   UNK  0001     114.669 -47.318  65.137
HETATM  177  C   UNK  0001     116.934 -44.798  59.281
HETATM  178  C   UNK  0001     118.189 -45.396  59.239
HETATM  179  C   UNK  0001     118.919 -45.562  60.409
HETATM  180  C   UNK  0001     118.397 -45.128  61.623
HETATM  181  H   UNK  0001     118.886 -45.239  62.406
HETATM  182  C   UNK  0001     117.143 -44.530  61.665
HETATM  183  C   UNK  0001     116.412 -44.365  60.494
HETATM  184  O   UNK  0001      93.907 -50.628  65.633
HETATM  185  O   UNK  0001      90.613 -52.532  62.909
HETATM  186  O   UNK  0001      89.402 -51.753  60.647
HETATM  187  O   UNK  0001      89.483 -47.883  57.967
HETATM  188  N   UNK  0001      93.164 -53.579  64.023
HETATM  189  H   UNK  0001      92.395 -53.713  63.665
HETATM  190  N   UNK  0001      89.630 -51.333  57.711
HETATM  191  H   UNK  0001      89.448 -51.833  58.385
HETATM  192  C   UNK  0001      93.342 -52.522  64.380
HETATM  193  H   UNK  0001      94.192 -52.283  64.671
HETATM  194  C   UNK  0001      89.682 -50.238  57.983
HETATM  195  H   UNK  0001      89.964 -49.638  57.329
HETATM  196  C   UNK  0001      97.484 -58.459  64.635
HETATM  197  H   UNK  0001      97.832 -57.726  65.091
HETATM  198  C   UNK  0001      95.799 -59.465  63.300
HETATM  199  H   UNK  0001      94.993 -59.392  62.847
HETATM  200  C   UNK  0001      96.334 -58.350  63.994
HETATM  201  C   UNK  0001      90.072 -55.764  53.040
HETATM  202  H   UNK  0001      90.077 -56.150  53.885
HETATM  203  C   UNK  0001      90.069 -53.830  51.676
HETATM  204  H   UNK  0001      90.064 -52.904  51.590
HETATM  205  C   UNK  0001      90.072 -54.426  52.924
HETATM  206  C   UNK  0001      88.901 -50.293  63.002
HETATM  207  H   UNK  0001      88.586 -51.207  62.840
HETATM  208  C   UNK  0001      94.026 -54.748  64.074
HETATM  209  C   UNK  0001      93.422 -55.992  63.932
HETATM  210  H   UNK  0001      92.497 -56.055  63.868
HETATM  211  C   UNK  0001      94.202 -57.142  63.889
HETATM  212  H   UNK  0001      93.798 -57.975  63.795
HETATM  213  C   UNK  0001      95.585 -57.048  63.986
HETATM  214  C   UNK  0001      96.189 -55.804  64.128
HETATM  215  H   UNK  0001      97.114 -55.741  64.192
HETATM  216  C   UNK  0001      95.409 -54.654  64.170
HETATM  217  H   UNK  0001      95.813 -53.822  64.266
HETATM  218  C   UNK  0001      89.797 -52.089  56.489
HETATM  219  C   UNK  0001      89.868 -51.448  55.256
HETATM  220  H   UNK  0001      89.825 -50.520  55.213
HETATM  221  C   UNK  0001      90.005 -52.194  54.092
HETATM  222  H   UNK  0001      90.052 -51.764  53.269
HETATM  223  C   UNK  0001      90.069 -53.580  54.159
HETATM  224  C   UNK  0001      89.998 -54.221  55.389
HETATM  225  H   UNK  0001      90.042 -55.149  55.434
HETATM  226  C   UNK  0001      89.863 -53.476  56.554
HETATM  227  H   UNK  0001      89.815 -53.905  57.379
HETATM  228  C   UNK  0001      92.296 -51.534  64.400
HETATM  229  C   UNK  0001      91.093 -51.550  63.705
HETATM  230  C   UNK  0001      90.251 -50.445  63.748
HETATM  231  C   UNK  0001      90.613 -49.323  64.485
HETATM  232  H   UNK  0001      90.050 -48.584  64.512
HETATM  233  C   UNK  0001      91.817 -49.307  65.179
HETATM  234  C   UNK  0001      92.658 -50.412  65.137
HETATM  235  C   UNK  0001      89.343 -49.710  59.281
HETATM  236  C   UNK  0001      89.234 -48.325  59.239
HETATM  237  C   UNK  0001      89.012 -47.610  60.409
HETATM  238  C   UNK  0001      88.899 -48.279  61.623
HETATM  239  H   UNK  0001      88.750 -47.800  62.406
HETATM  240  C   UNK  0001      89.007 -49.664  61.665
HETATM  241  C   UNK  0001      89.230 -50.379  60.494
HETATM  242  O   UNK  0001     103.208 -66.737  65.633
HETATM  243  O   UNK  0001      99.912 -68.639  62.909
HETATM  244  O   UNK  0001      99.981 -70.076  60.647
HETATM  245  O   UNK  0001     103.373 -71.941  57.967
HETATM  246  N   UNK  0001     100.281 -65.905  64.023
HETATM  247  H   UNK  0001      99.780 -66.505  63.665
HETATM  248  N   UNK  0001     100.459 -70.089  57.711
HETATM  249  H   UNK  0001      99.935 -69.997  58.385
HETATM  250  C   UNK  0001     101.285 -66.280  64.380
HETATM  251  H   UNK  0001     101.917 -65.663  64.671
HETATM  252  C   UNK  0001     101.433 -70.592  57.983
HETATM  253  H   UNK  0001     102.093 -70.647  57.329
HETATM  254  C   UNK  0001      98.214 -59.725  64.635
HETATM  255  H   UNK  0001      99.023 -59.790  65.091
HETATM  256  C   UNK  0001      96.501 -60.680  63.300
HETATM  257  H   UNK  0001      96.161 -61.415  62.847
HETATM  258  C   UNK  0001      97.734 -60.774  63.994
HETATM  259  C   UNK  0001      96.843 -67.491  53.040
HETATM  260  H   UNK  0001      96.510 -67.294  53.885
HETATM  261  C   UNK  0001      98.516 -68.460  51.676
HETATM  262  H   UNK  0001      99.316 -68.927  51.590
HETATM  263  C   UNK  0001      98.001 -68.160  52.924
HETATM  264  C   UNK  0001     104.557 -69.191  66.024
HETATM  265  H   UNK  0001     104.557 -68.408  66.613
HETATM  266  C   UNK  0001     100.995 -71.240  63.002
HETATM  267  H   UNK  0001     100.046 -71.056  62.840
HETATM  268  C   UNK  0001     104.557 -73.372  60.160
HETATM  269  C   UNK  0001      99.699 -64.575  64.074
HETATM  270  C   UNK  0001      98.320 -64.475  63.932
HETATM  271  H   UNK  0001      97.802 -65.245  63.868
HETATM  272  C   UNK  0001      97.714 -63.225  63.889
HETATM  273  H   UNK  0001      96.791 -63.159  63.795
HETATM  274  C   UNK  0001      98.487 -62.074  63.986
HETATM  275  C   UNK  0001      99.866 -62.174  64.128
HETATM  276  H   UNK  0001     100.384 -61.403  64.192
HETATM  277  C   UNK  0001     100.472 -63.424  64.170
HETATM  278  H   UNK  0001     101.395 -63.490  64.266
HETATM  279  C   UNK  0001      99.888 -69.566  56.489
HETATM  280  C   UNK  0001     100.479 -69.825  55.256
HETATM  281  H   UNK  0001     101.260 -70.327  55.213
HETATM  282  C   UNK  0001      99.901 -69.334  54.092
HETATM  283  H   UNK  0001     100.296 -69.508  53.269
HETATM  284  C   UNK  0001      98.732 -68.585  54.159
HETATM  285  C   UNK  0001      98.142 -68.326  55.389
HETATM  286  H   UNK  0001      97.360 -67.824  55.434
HETATM  287  C   UNK  0001      98.719 -68.816  56.554
HETATM  288  H   UNK  0001      98.324 -68.642  57.379
HETATM  289  C   UNK  0001     101.618 -67.679  64.400
HETATM  290  C   UNK  0001     101.002 -68.713  63.705
HETATM  291  C   UNK  0001     101.539 -69.995  63.748
HETATM  292  C   UNK  0001     102.691 -70.242  64.485
HETATM  293  H   UNK  0001     103.050 -71.100  64.512
HETATM  294  C   UNK  0001     103.307 -69.208  65.179
HETATM  295  C   UNK  0001     102.770 -67.927  65.137
HETATM  296  C   UNK  0001     101.721 -71.148  59.281
HETATM  297  C   UNK  0001     102.866 -71.936  59.239
HETATM  298  C   UNK  0001     103.375 -72.486  60.409
HETATM  299  C   UNK  0001     102.738 -72.250  61.623
HETATM  300  H   UNK  0001     103.079 -72.618  62.406
HETATM  301  C   UNK  0001     101.593 -71.463  61.665
HETATM  302  C   UNK  0001     101.084 -70.912  60.494
HETATM  303  O   UNK  0001     115.207 -50.628  65.633
HETATM  304  O   UNK  0001     118.501 -52.532  62.909
HETATM  305  O   UNK  0001     119.712 -51.753  60.647
HETATM  306  O   UNK  0001     119.631 -47.883  57.967
HETATM  307  N   UNK  0001     115.950 -53.579  64.023
HETATM  308  H   UNK  0001     116.719 -53.713  63.665
HETATM  309  N   UNK  0001     119.484 -51.333  57.711
HETATM  310  H   UNK  0001     119.666 -51.833  58.385
HETATM  311  C   UNK  0001     115.772 -52.522  64.380
HETATM  312  H   UNK  0001     114.922 -52.283  64.671
HETATM  313  C   UNK  0001     119.432 -50.238  57.983
HETATM  314  H   UNK  0001     119.150 -49.638  57.329
HETATM  315  C   UNK  0001     111.630 -58.459  64.635
HETATM  316  H   UNK  0001     111.282 -57.726  65.091
HETATM  317  C   UNK  0001     113.315 -59.465  63.300
HETATM  318  H   UNK  0001     114.121 -59.392  62.847
HETATM  319  C   UNK  0001     112.780 -58.350  63.994
HETATM  320  C   UNK  0001     119.042 -55.764  53.040
HETATM  321  H   UNK  0001     119.037 -56.150  53.885
HETATM  322  C   UNK  0001     119.045 -53.830  51.676
HETATM  323  H   UNK  0001     119.049 -52.904  51.590
HETATM  324  C   UNK  0001     119.042 -54.426  52.924
HETATM  325  C   UNK  0001     120.213 -50.293  63.002
HETATM  326  H   UNK  0001     120.528 -51.207  62.840
HETATM  327  C   UNK  0001     115.088 -54.748  64.074
HETATM  328  C   UNK  0001     115.692 -55.992  63.932
HETATM  329  H   UNK  0001     116.617 -56.055  63.868
HETATM  330  C   UNK  0001     114.912 -57.142  63.889
HETATM  331  H   UNK  0001     115.316 -57.975  63.795
HETATM  332  C   UNK  0001     113.529 -57.048  63.986
HETATM  333  C   UNK  0001     112.925 -55.804  64.128
HETATM  334  H   UNK  0001     111.999 -55.741  64.192
HETATM  335  C   UNK  0001     113.705 -54.654  64.170
HETATM  336  H   UNK  0001     113.301 -53.822  64.266
HETATM  337  C   UNK  0001     119.317 -52.089  56.489
HETATM  338  C   UNK  0001     119.246 -51.448  55.256
HETATM  339  H   UNK  0001     119.289 -50.520  55.213
HETATM  340  C   UNK  0001     119.109 -52.194  54.092
HETATM  341  H   UNK  0001     119.062 -51.764  53.269
HETATM  342  C   UNK  0001     119.045 -53.580  54.159
HETATM  343  C   UNK  0001     119.115 -54.221  55.389
HETATM  344  H   UNK  0001     119.072 -55.149  55.434
HETATM  345  C   UNK  0001     119.251 -53.476  56.554
HETATM  346  H   UNK  0001     119.299 -53.905  57.379
HETATM  347  C   UNK  0001     116.817 -51.534  64.400
HETATM  348  C   UNK  0001     118.021 -51.550  63.705
HETATM  349  C   UNK  0001     118.862 -50.445  63.748
HETATM  350  C   UNK  0001     118.501 -49.323  64.485
HETATM  351  H   UNK  0001     119.064 -48.584  64.512
HETATM  352  C   UNK  0001     117.297 -49.307  65.179
HETATM  353  C   UNK  0001     116.456 -50.412  65.137
HETATM  354  C   UNK  0001     119.770 -49.710  59.281
HETATM  355  C   UNK  0001     119.880 -48.325  59.239
HETATM  356  C   UNK  0001     120.102 -47.610  60.409
HETATM  357  C   UNK  0001     120.215 -48.279  61.623
HETATM  358  H   UNK  0001     120.364 -47.800  62.406
HETATM  359  C   UNK  0001     120.106 -49.664  61.665
HETATM  360  C   UNK  0001     119.884 -50.379  60.494
HETATM  361  O   UNK  0001     115.207 -59.810  37.921
HETATM  362  O   UNK  0001     118.501 -57.906  40.644
HETATM  363  O   UNK  0001     119.712 -58.684  42.906
HETATM  364  O   UNK  0001     119.631 -62.555  45.586
HETATM  365  N   UNK  0001     115.950 -56.859  39.531
HETATM  366  H   UNK  0001     116.719 -56.725  39.889
HETATM  367  N   UNK  0001     119.484 -59.105  45.843
HETATM  368  H   UNK  0001     119.666 -58.605  45.169
HETATM  369  C   UNK  0001     115.772 -57.916  39.173
HETATM  370  H   UNK  0001     114.922 -58.155  38.882
HETATM  371  C   UNK  0001     119.432 -60.200  45.570
HETATM  372  H   UNK  0001     119.150 -60.800  46.224
HETATM  373  C   UNK  0001     111.630 -51.979  38.918
HETATM  374  H   UNK  0001     111.282 -52.712  38.462
HETATM  375  C   UNK  0001     113.315 -50.973  40.253
HETATM  376  H   UNK  0001     114.121 -51.046  40.706
HETATM  377  C   UNK  0001     112.780 -52.088  39.559
HETATM  378  C   UNK  0001     119.042 -54.674  50.513
HETATM  379  H   UNK  0001     119.037 -54.288  49.668
HETATM  380  C   UNK  0001     119.045 -56.608  51.877
HETATM  381  H   UNK  0001     119.049 -57.534  51.963
HETATM  382  C   UNK  0001     119.042 -56.012  50.630
HETATM  383  C   UNK  0001     116.657 -62.205  37.530
HETATM  384  H   UNK  0001     115.979 -61.813  36.940
HETATM  385  C   UNK  0001     120.213 -60.144  40.551
HETATM  386  H   UNK  0001     120.528 -59.231  40.713
HETATM  387  C   UNK  0001     120.278 -64.296  43.394
HETATM  388  C   UNK  0001     115.088 -55.690  39.480
HETATM  389  C   UNK  0001     115.692 -54.445  39.621
HETATM  390  H   UNK  0001     116.617 -54.382  39.685
HETATM  391  C   UNK  0001     114.912 -53.295  39.664
HETATM  392  H   UNK  0001     115.316 -52.463  39.759
HETATM  393  C   UNK  0001     113.529 -53.390  39.567
HETATM  394  C   UNK  0001     112.925 -54.634  39.426
HETATM  395  H   UNK  0001     111.999 -54.697  39.361
HETATM  396  C   UNK  0001     113.705 -55.784  39.383
HETATM  397  H   UNK  0001     113.301 -56.616  39.288
HETATM  398  C   UNK  0001     119.317 -58.349  47.064
HETATM  399  C   UNK  0001     119.246 -58.990  48.297
HETATM  400  H   UNK  0001     119.289 -59.918  48.340
HETATM  401  C   UNK  0001     119.109 -58.244  49.461
HETATM  402  H   UNK  0001     119.062 -58.673  50.285
HETATM  403  C   UNK  0001     119.045 -56.858  49.394
HETATM  404  C   UNK  0001     119.115 -56.216  48.164
HETATM  405  H   UNK  0001     119.072 -55.288  48.120
HETATM  406  C   UNK  0001     119.251 -56.962  46.999
HETATM  407  H   UNK  0001     119.299 -56.533  46.175
HETATM  408  C   UNK  0001     116.817 -58.904  39.154
HETATM  409  C   UNK  0001     118.021 -58.888  39.848
HETATM  410  C   UNK  0001     118.862 -59.993  39.806
HETATM  411  C   UNK  0001     118.501 -61.115  39.069
HETATM  412  H   UNK  0001     119.064 -61.854  39.041
HETATM  413  C   UNK  0001     117.297 -61.131  38.375
HETATM  414  C   UNK  0001     116.456 -60.026  38.416
HETATM  415  C   UNK  0001     119.770 -60.727  44.272
HETATM  416  C   UNK  0001     119.880 -62.113  44.314
HETATM  417  C   UNK  0001     120.102 -62.828  43.144
HETATM  418  C   UNK  0001     120.215 -62.159  41.930
HETATM  419  H   UNK  0001     120.364 -62.638  41.147
HETATM  420  C   UNK  0001     120.106 -60.774  41.889
HETATM  421  C   UNK  0001     119.884 -60.058  43.059
HETATM  422  O   UNK  0001     105.906 -66.737  65.633
HETATM  423  O   UNK  0001     109.202 -68.639  62.909
HETATM  424  O   UNK  0001     109.133 -70.076  60.647
HETATM  425  O   UNK  0001     105.741 -71.941  57.967
HETATM  426  N   UNK  0001     108.833 -65.905  64.023
HETATM  427  H   UNK  0001     109.334 -66.505  63.665
HETATM  428  N   UNK  0001     108.655 -70.089  57.711
HETATM  429  H   UNK  0001     109.179 -69.997  58.385
HETATM  430  C   UNK  0001     107.829 -66.280  64.380
HETATM  431  H   UNK  0001     107.197 -65.663  64.671
HETATM  432  C   UNK  0001     107.681 -70.592  57.983
HETATM  433  H   UNK  0001     107.021 -70.647  57.329
HETATM  434  C   UNK  0001     110.899 -59.725  64.635
HETATM  435  H   UNK  0001     110.091 -59.790  65.091
HETATM  436  C   UNK  0001     112.613 -60.680  63.300
HETATM  437  H   UNK  0001     112.953 -61.415  62.847
HETATM  438  C   UNK  0001     111.380 -60.774  63.994
HETATM  439  C   UNK  0001     112.271 -67.491  53.040
HETATM  440  H   UNK  0001     112.603 -67.294  53.885
HETATM  441  C   UNK  0001     110.598 -68.460  51.676
HETATM  442  H   UNK  0001     109.798 -68.927  51.590
HETATM  443  C   UNK  0001     111.113 -68.160  52.924
HETATM  444  C   UNK  0001     108.119 -71.240  63.002
HETATM  445  H   UNK  0001     109.068 -71.056  62.840
HETATM  446  C   UNK  0001     109.415 -64.575  64.074
HETATM  447  C   UNK  0001     110.794 -64.475  63.932
HETATM  448  H   UNK  0001     111.312 -65.245  63.868
HETATM  449  C   UNK  0001     111.400 -63.225  63.889
HETATM  450  H   UNK  0001     112.323 -63.159  63.795
HETATM  451  C   UNK  0001     110.627 -62.074  63.986
HETATM  452  C   UNK  0001     109.247 -62.174  64.128
HETATM  453  H   UNK  0001     108.730 -61.403  64.192
HETATM  454  C   UNK  0001     108.642 -63.424  64.170
HETATM  455  H   UNK  0001     107.719 -63.490  64.266
HETATM  456  C   UNK  0001     109.226 -69.566  56.489
HETATM  457  C   UNK  0001     108.635 -69.825  55.256
HETATM  458  H   UNK  0001     107.854 -70.327  55.213
HETATM  459  C   UNK  0001     109.213 -69.334  54.092
HETATM  460  H   UNK  0001     108.818 -69.508  53.269
HETATM  461  C   UNK  0001     110.382 -68.585  54.159
HETATM  462  C   UNK  0001     110.972 -68.326  55.389
HETATM  463  H   UNK  0001     111.754 -67.824  55.434
HETATM  464  C   UNK  0001     110.395 -68.816  56.554
HETATM  465  H   UNK  0001     110.790 -68.642  57.379
HETATM  466  C   UNK  0001     107.496 -67.679  64.400
HETATM  467  C   UNK  0001     108.112 -68.713  63.705
HETATM  468  C   UNK  0001     107.575 -69.995  63.748
HETATM  469  C   UNK  0001     106.423 -70.242  64.485
HETATM  470  H   UNK  0001     106.064 -71.100  64.512
HETATM  471  C   UNK  0001     105.807 -69.208  65.179
HETATM  472  C   UNK  0001     106.344 -67.927  65.137
HETATM  473  C   UNK  0001     107.393 -71.148  59.281
HETATM  474  C   UNK  0001     106.248 -71.936  59.239
HETATM  475  C   UNK  0001     105.739 -72.486  60.409
HETATM  476  C   UNK  0001     106.376 -72.250  61.623
HETATM  477  H   UNK  0001     106.035 -72.618  62.406
HETATM  478  C   UNK  0001     107.521 -71.463  61.665
HETATM  479  C   UNK  0001     108.030 -70.912  60.494
HETATM  480  O   UNK  0001     105.906 -43.700  37.921
HETATM  481  O   UNK  0001     109.202 -41.799  40.644
HETATM  482  O   UNK  0001     109.133 -40.361  42.906
HETATM  483  O   UNK  0001     105.741 -38.497  45.586
HETATM  484  N   UNK  0001     108.833 -44.532  39.531
HETATM  485  H   UNK  0001     109.334 -43.933  39.889
HETATM  486  N   UNK  0001     108.655 -40.349  45.843
HETATM  487  H   UNK  0001     109.179 -40.441  45.169
HETATM  488  C   UNK  0001     107.829 -44.158  39.173
HETATM  489  H   UNK  0001     107.197 -44.774  38.882
HETATM  490  C   UNK  0001     107.681 -39.846  45.570
HETATM  491  H   UNK  0001     107.021 -39.790  46.224
HETATM  492  C   UNK  0001     110.899 -50.713  38.918
HETATM  493  H   UNK  0001     110.091 -50.648  38.462
HETATM  494  C   UNK  0001     112.613 -49.757  40.253
HETATM  495  H   UNK  0001     112.953 -49.023  40.706
HETATM  496  C   UNK  0001     111.380 -49.663  39.559
HETATM  497  C   UNK  0001     112.271 -42.947  50.513
HETATM  498  H   UNK  0001     112.603 -43.144  49.668
HETATM  499  C   UNK  0001     110.598 -41.977  51.877
HETATM  500  H   UNK  0001     109.798 -41.510  51.963
HETATM  501  C   UNK  0001     111.113 -42.278  50.630
HETATM  502  C   UNK  0001     108.119 -39.198  40.551
HETATM  503  H   UNK  0001     109.068 -39.382  40.713
HETATM  504  C   UNK  0001     109.415 -45.863  39.480
HETATM  505  C   UNK  0001     110.794 -45.963  39.621
HETATM  506  H   UNK  0001     111.312 -45.193  39.685
HETATM  507  C   UNK  0001     111.400 -47.213  39.664
HETATM  508  H   UNK  0001     112.323 -47.279  39.759
HETATM  509  C   UNK  0001     110.627 -48.363  39.567
HETATM  510  C   UNK  0001     109.247 -48.264  39.426
HETATM  511  H   UNK  0001     108.730 -49.034  39.361
HETATM  512  C   UNK  0001     108.642 -47.014  39.383
HETATM  513  H   UNK  0001     107.719 -46.948  39.288
HETATM  514  C   UNK  0001     109.226 -40.872  47.064
HETATM  515  C   UNK  0001     108.635 -40.612  48.297
HETATM  516  H   UNK  0001     107.854 -40.111  48.340
HETATM  517  C   UNK  0001     109.213 -41.103  49.461
HETATM  518  H   UNK  0001     108.818 -40.930  50.285
HETATM  519  C   UNK  0001     110.382 -41.853  49.394
HETATM  520  C   UNK  0001     110.972 -42.112  48.164
HETATM  521  H   UNK  0001     111.754 -42.614  48.120
HETATM  522  C   UNK  0001     110.395 -41.622  46.999
HETATM  523  H   UNK  0001     110.790 -41.795  46.175
HETATM  524  C   UNK  0001     107.496 -42.759  39.154
HETATM  525  C   UNK  0001     108.112 -41.724  39.848
HETATM  526  C   UNK  0001     107.575 -40.443  39.806
HETATM  527  C   UNK  0001     106.423 -40.195  39.069
HETATM  528  H   UNK  0001     106.064 -39.338  39.041
HETATM  529  C   UNK  0001     105.807 -41.230  38.375
HETATM  530  C   UNK  0001     106.344 -42.511  38.416
HETATM  531  C   UNK  0001     107.393 -39.289  44.272
HETATM  532  C   UNK  0001     106.248 -38.502  44.314
HETATM  533  C   UNK  0001     105.739 -37.952  43.144
HETATM  534  C   UNK  0001     106.376 -38.188  41.930
HETATM  535  H   UNK  0001     106.035 -37.820  41.147
HETATM  536  C   UNK  0001     107.521 -38.975  41.889
HETATM  537  C   UNK  0001     108.030 -39.525  43.059
HETATM  538  O   UNK  0001      93.907 -59.810  37.921
HETATM  539  O   UNK  0001      90.613 -57.906  40.644
HETATM  540  O   UNK  0001      89.402 -58.684  42.906
HETATM  541  O   UNK  0001      89.483 -62.555  45.586
HETATM  542  N   UNK  0001      93.164 -56.859  39.531
HETATM  543  H   UNK  0001      92.395 -56.725  39.889
HETATM  544  N   UNK  0001      89.630 -59.105  45.843
HETATM  545  H   UNK  0001      89.448 -58.605  45.169
HETATM  546  C   UNK  0001      93.342 -57.916  39.173
HETATM  547  H   UNK  0001      94.192 -58.155  38.882
HETATM  548  C   UNK  0001      89.682 -60.200  45.570
HETATM  549  H   UNK  0001      89.964 -60.800  46.224
HETATM  550  C   UNK  0001      97.484 -51.979  38.918
HETATM  551  H   UNK  0001      97.832 -52.712  38.462
HETATM  552  C   UNK  0001      95.799 -50.973  40.253
HETATM  553  H   UNK  0001      94.993 -51.046  40.706
HETATM  554  C   UNK  0001      96.334 -52.088  39.559
HETATM  555  C   UNK  0001      90.072 -54.674  50.513
HETATM  556  H   UNK  0001      90.077 -54.288  49.668
HETATM  557  C   UNK  0001      90.069 -56.608  51.877
HETATM  558  H   UNK  0001      90.064 -57.534  51.963
HETATM  559  C   UNK  0001      90.072 -56.012  50.630
HETATM  560  C   UNK  0001      92.457 -62.205  37.530
HETATM  561  H   UNK  0001      93.135 -61.813  36.940
HETATM  562  C   UNK  0001      88.901 -60.144  40.551
HETATM  563  H   UNK  0001      88.586 -59.231  40.713
HETATM  564  C   UNK  0001      88.835 -64.296  43.394
HETATM  565  C   UNK  0001      94.026 -55.690  39.480
HETATM  566  C   UNK  0001      93.422 -54.445  39.621
HETATM  567  H   UNK  0001      92.497 -54.382  39.685
HETATM  568  C   UNK  0001      94.202 -53.295  39.664
HETATM  569  H   UNK  0001      93.798 -52.463  39.759
HETATM  570  C   UNK  0001      95.585 -53.390  39.567
HETATM  571  C   UNK  0001      96.189 -54.634  39.426
HETATM  572  H   UNK  0001      97.114 -54.697  39.361
HETATM  573  C   UNK  0001      95.409 -55.784  39.383
HETATM  574  H   UNK  0001      95.813 -56.616  39.288
HETATM  575  C   UNK  0001      89.797 -58.349  47.064
HETATM  576  C   UNK  0001      89.868 -58.990  48.297
HETATM  577  H   UNK  0001      89.825 -59.918  48.340
HETATM  578  C   UNK  0001      90.005 -58.244  49.461
HETATM  579  H   UNK  0001      90.052 -58.673  50.285
HETATM  580  C   UNK  0001      90.069 -56.858  49.394
HETATM  581  C   UNK  0001      89.998 -56.216  48.164
HETATM  582  H   UNK  0001      90.042 -55.288  48.120
HETATM  583  C   UNK  0001      89.863 -56.962  46.999
HETATM  584  H   UNK  0001      89.815 -56.533  46.175
HETATM  585  C   UNK  0001      92.296 -58.904  39.154
HETATM  586  C   UNK  0001      91.093 -58.888  39.848
HETATM  587  C   UNK  0001      90.251 -59.993  39.806
HETATM  588  C   UNK  0001      90.613 -61.115  39.069
HETATM  589  H   UNK  0001      90.050 -61.854  39.041
HETATM  590  C   UNK  0001      91.817 -61.131  38.375
HETATM  591  C   UNK  0001      92.658 -60.026  38.416
HETATM  592  C   UNK  0001      89.343 -60.727  44.272
HETATM  593  C   UNK  0001      89.234 -62.113  44.314
HETATM  594  C   UNK  0001      89.012 -62.828  43.144
HETATM  595  C   UNK  0001      88.899 -62.159  41.930
HETATM  596  H   UNK  0001      88.750 -62.638  41.147
HETATM  597  C   UNK  0001      89.007 -60.774  41.889
HETATM  598  C   UNK  0001      89.230 -60.058  43.059
HETATM  599  O   UNK  0001      95.256 -62.147  37.921
HETATM  600  O   UNK  0001      95.258 -65.951  40.644
HETATM  601  O   UNK  0001      93.978 -66.611  42.906
HETATM  602  O   UNK  0001      90.667 -64.605  45.586
HETATM  603  N   UNK  0001      97.440 -64.265  39.531
HETATM  604  H   UNK  0001      97.172 -64.999  39.889
HETATM  605  N   UNK  0001      93.728 -66.203  45.843
HETATM  606  H   UNK  0001      94.070 -66.611  45.169
HETATM  607  C   UNK  0001      96.614 -63.583  39.173
HETATM  608  H   UNK  0001      96.832 -62.727  38.882
HETATM  609  C   UNK  0001      92.805 -65.611  45.570
HETATM  610  H   UNK  0001      92.427 -65.067  46.224
HETATM  611  C   UNK  0001     103.826 -62.965  38.918
HETATM  612  H   UNK  0001     103.365 -62.297  38.462
HETATM  613  C   UNK  0001     103.855 -64.927  40.253
HETATM  614  H   UNK  0001     103.389 -65.588  40.706
HETATM  615  C   UNK  0001     103.157 -63.905  39.559
HETATM  616  C   UNK  0001      97.787 -68.036  50.513
HETATM  617  H   UNK  0001      98.123 -68.225  49.668
HETATM  618  C   UNK  0001      96.110 -67.072  51.877
HETATM  619  H   UNK  0001      95.306 -66.612  51.963
HETATM  620  C   UNK  0001      96.627 -67.367  50.630
HETATM  621  C   UNK  0001      92.464 -66.315  40.551
HETATM  622  H   UNK  0001      93.097 -67.044  40.713
HETATM  623  C   UNK  0001      98.884 -64.104  39.480
HETATM  624  C   UNK  0001      99.659 -65.248  39.621
HETATM  625  H   UNK  0001      99.251 -66.082  39.685
HETATM  626  C   UNK  0001     101.045 -65.148  39.664
HETATM  627  H   UNK  0001     101.564 -65.914  39.759
HETATM  628  C   UNK  0001     101.655 -63.903  39.567
HETATM  629  C   UNK  0001     100.879 -62.758  39.426
HETATM  630  H   UNK  0001     101.288 -61.925  39.361
HETATM  631  C   UNK  0001      99.494 -62.859  39.383
HETATM  632  H   UNK  0001      98.975 -62.093  39.288
HETATM  633  C   UNK  0001      94.466 -66.436  47.064
HETATM  634  C   UNK  0001      93.947 -66.054  48.297
HETATM  635  H   UNK  0001      93.121 -65.628  48.340
HETATM  636  C   UNK  0001      94.661 -66.309  49.461
HETATM  637  H   UNK  0001      94.312 -66.054  50.285
HETATM  638  C   UNK  0001      95.894 -66.946  49.394
HETATM  639  C   UNK  0001      96.414 -67.328  48.164
HETATM  640  H   UNK  0001      97.239 -67.754  48.120
HETATM  641  C   UNK  0001      95.700 -67.073  46.999
HETATM  642  H   UNK  0001      96.048 -67.329  46.175
HETATM  643  C   UNK  0001      95.236 -63.994  39.154
HETATM  644  C   UNK  0001      94.648 -65.045  39.848
HETATM  645  C   UNK  0001      93.270 -65.221  39.806
HETATM  646  C   UNK  0001      92.479 -64.346  39.069
HETATM  647  H   UNK  0001      91.557 -64.465  39.041
HETATM  648  C   UNK  0001      93.067 -63.296  38.375
HETATM  649  C   UNK  0001      94.445 -63.120  38.416
HETATM  650  C   UNK  0001      92.180 -65.640  44.272
HETATM  651  C   UNK  0001      90.925 -65.042  44.314
HETATM  652  C   UNK  0001      90.195 -64.876  43.144
HETATM  653  C   UNK  0001      90.717 -65.309  41.930
HETATM  654  H   UNK  0001      90.228 -65.199  41.147
HETATM  655  C   UNK  0001      91.971 -65.908  41.889
HETATM  656  C   UNK  0001      92.702 -66.073  43.059
HETATM  657  O   UNK  0001     113.858 -62.147  37.921
HETATM  658  O   UNK  0001     113.856 -65.951  40.644
HETATM  659  O   UNK  0001     115.136 -66.611  42.906
HETATM  660  O   UNK  0001     118.447 -64.605  45.586
HETATM  661  N   UNK  0001     111.674 -64.265  39.531
HETATM  662  H   UNK  0001     111.942 -64.999  39.889
HETATM  663  N   UNK  0001     115.386 -66.203  45.843
HETATM  664  H   UNK  0001     115.044 -66.611  45.169
HETATM  665  C   UNK  0001     112.500 -63.583  39.173
HETATM  666  H   UNK  0001     112.282 -62.727  38.882
HETATM  667  C   UNK  0001     116.309 -65.611  45.570
HETATM  668  H   UNK  0001     116.687 -65.067  46.224
HETATM  669  C   UNK  0001     105.288 -62.965  38.918
HETATM  670  H   UNK  0001     105.749 -62.297  38.462
HETATM  671  C   UNK  0001     105.259 -64.927  40.253
HETATM  672  H   UNK  0001     105.725 -65.588  40.706
HETATM  673  C   UNK  0001     105.957 -63.905  39.559
HETATM  674  C   UNK  0001     111.327 -68.036  50.513
HETATM  675  H   UNK  0001     110.991 -68.225  49.668
HETATM  676  C   UNK  0001     113.004 -67.072  51.877
HETATM  677  H   UNK  0001     113.808 -66.612  51.963
HETATM  678  C   UNK  0001     112.487 -67.367  50.630
HETATM  679  C   UNK  0001     116.650 -66.315  40.551
HETATM  680  H   UNK  0001     116.017 -67.044  40.713
HETATM  681  C   UNK  0001     110.230 -64.104  39.480
HETATM  682  C   UNK  0001     109.455 -65.248  39.621
HETATM  683  H   UNK  0001     109.863 -66.082  39.685
HETATM  684  C   UNK  0001     108.069 -65.148  39.664
HETATM  685  H   UNK  0001     107.550 -65.914  39.759
HETATM  686  C   UNK  0001     107.459 -63.903  39.567
HETATM  687  C   UNK  0001     108.235 -62.758  39.426
HETATM  688  H   UNK  0001     107.826 -61.925  39.361
HETATM  689  C   UNK  0001     109.620 -62.859  39.383
HETATM  690  H   UNK  0001     110.139 -62.093  39.288
HETATM  691  C   UNK  0001     114.647 -66.436  47.064
HETATM  692  C   UNK  0001     115.167 -66.054  48.297
HETATM  693  H   UNK  0001     115.993 -65.628  48.340
HETATM  694  C   UNK  0001     114.453 -66.309  49.461
HETATM  695  H   UNK  0001     114.801 -66.054  50.285
HETATM  696  C   UNK  0001     113.220 -66.946  49.394
HETATM  697  C   UNK  0001     112.700 -67.328  48.164
HETATM  698  H   UNK  0001     111.874 -67.754  48.120
HETATM  699  C   UNK  0001     113.414 -67.073  46.999
HETATM  700  H   UNK  0001     113.066 -67.329  46.175
HETATM  701  C   UNK  0001     113.878 -63.994  39.154
HETATM  702  C   UNK  0001     114.466 -65.045  39.848
HETATM  703  C   UNK  0001     115.844 -65.221  39.806
HETATM  704  C   UNK  0001     116.635 -64.346  39.069
HETATM  705  H   UNK  0001     117.557 -64.465  39.041
HETATM  706  C   UNK  0001     116.047 -63.296  38.375
HETATM  707  C   UNK  0001     114.669 -63.120  38.416
HETATM  708  C   UNK  0001     116.934 -65.640  44.272
HETATM  709  C   UNK  0001     118.189 -65.042  44.314
HETATM  710  C   UNK  0001     118.919 -64.876  43.144
HETATM  711  C   UNK  0001     118.397 -65.309  41.930
HETATM  712  H   UNK  0001     118.886 -65.199  41.147
HETATM  713  C   UNK  0001     117.143 -65.908  41.889
HETATM  714  C   UNK  0001     116.412 -66.073  43.059
HETATM  715  H   UNK  0001     120.522 -45.708  59.184
HETATM  716  H   UNK  0001     104.304 -73.800  59.183
HETATM  717  H   UNK  0001     120.775 -64.292  44.371
HETATM  718  H   UNK  0001      88.590 -64.730  44.370
HETATM  719  H   UNK  0001      88.590 -45.708  59.184
HETATM  720  H   UNK  0001     104.305 -36.637  44.371
HETATM  721  H   UNK  0001     104.813 -36.203  42.768
HETATM  722  H   UNK  0001     108.097 -38.332  39.879
HETATM  723  H   UNK  0001     101.016 -38.332  39.879
HETATM  724  H   UNK  0001     104.557 -40.325  36.938
HETATM  725  H   UNK  0001     121.153 -45.933  60.786
HETATM  726  H   UNK  0001     120.952 -49.842  63.674
HETATM  727  H   UNK  0001     117.455 -47.772  66.617
HETATM  728  H   UNK  0001     119.284 -45.718  60.342
HETATM  729  H   UNK  0001     119.913 -45.986  60.227
HETATM  730  H   UNK  0001     117.410 -43.709  63.674
HETATM  731  H   UNK  0001     117.455 -62.665  36.938
HETATM  732  H   UNK  0001     117.410 -66.729  39.879
HETATM  733  H   UNK  0001     120.896 -64.949  42.768
HETATM  734  H   UNK  0001     120.952 -60.595  39.879
HETATM  735  H   UNK  0001      87.960 -45.933  60.786
HETATM  736  H   UNK  0001      88.162 -49.842  63.674
HETATM  737  H   UNK  0001      91.658 -47.772  66.617
HETATM  738  H   UNK  0001      91.703 -43.709  63.674
HETATM  739  H   UNK  0001      88.162 -60.595  39.879
HETATM  740  H   UNK  0001      87.960 -64.504  42.768
HETATM  741  H   UNK  0001      91.703 -66.729  39.879
HETATM  742  H   UNK  0001      91.658 -62.665  36.938
HETATM  743  H   UNK  0001     104.813 -74.235  60.786
HETATM  744  H   UNK  0001     108.097 -72.105  63.674
HETATM  745  H   UNK  0001     104.557 -70.113  66.617
HETATM  746  H   UNK  0001     101.016 -72.105  63.674
CONECT    1   54
CONECT    2   49
CONECT    3   61
CONECT    4   56
CONECT    5    6    9   28
CONECT    6    5
CONECT    7    8   11   38
CONECT    8    7
CONECT    9    5   10   48
CONECT   10    9
CONECT   11    7   12   55
CONECT   12   11
CONECT   13   14   17  135
CONECT   14   13
CONECT   15   16   17  137
CONECT   16   15
CONECT   17   13   15   33
CONECT   18   19   22   81
CONECT   19   18
CONECT   20   21   22   79
CONECT   21   20
CONECT   22   18   20   43
CONECT   23   24   53  233  737
CONECT   24   23
CONECT   25   26   50   60  738
CONECT   26   25
CONECT   27   57  237  719  735
CONECT   28    5   29   36
CONECT   29   28   30   31
CONECT   30   29
CONECT   31   29   32   33
CONECT   32   31
CONECT   33   17   31   34
CONECT   34   33   35   36
CONECT   35   34
CONECT   36   28   34   37
CONECT   37   36
CONECT   38    7   39   46
CONECT   39   38   40   41
CONECT   40   39
CONECT   41   39   42   43
CONECT   42   41
CONECT   43   22   41   44
CONECT   44   43   45   46
CONECT   45   44
CONECT   46   38   44   47
CONECT   47   46
CONECT   48    9   49   54
CONECT   49    2   48   50
CONECT   50   25   49   51
CONECT   51   50   52   53
CONECT   52   51
CONECT   53   23   51   54
CONECT   54    1   48   53
CONECT   55   11   56   61
CONECT   56    4   55   57
CONECT   57   27   56   58
CONECT   58   57   59   60
CONECT   59   58
CONECT   60   25   58   61
CONECT   61    3   55   60
CONECT   62  115
CONECT   63  110
CONECT   64  122
CONECT   65  117
CONECT   66   67   70   89
CONECT   67   66
CONECT   68   69   72   99
CONECT   69   68
CONECT   70   66   71  109
CONECT   71   70
CONECT   72   68   73  116
CONECT   73   72
CONECT   74   75   78  550
CONECT   75   74
CONECT   76   77   78  552
CONECT   77   76
CONECT   78   74   76   94
CONECT   79   20   80   83
CONECT   80   79
CONECT   81   18   82   83
CONECT   82   81
CONECT   83   79   81  104
CONECT   84   85  114  529  724
CONECT   85   84
CONECT   86   87  111  121  723
CONECT   87   86
CONECT   88  118  533  720  721
CONECT   89   66   90   97
CONECT   90   89   91   92
CONECT   91   90
CONECT   92   90   93   94
CONECT   93   92
CONECT   94   78   92   95
CONECT   95   94   96   97
CONECT   96   95
CONECT   97   89   95   98
CONECT   98   97
CONECT   99   68  100  107
CONECT  100   99  101  102
CONECT  101  100
CONECT  102  100  103  104
CONECT  103  102
CONECT  104   83  102  105
CONECT  105  104  106  107
CONECT  106  105
CONECT  107   99  105  108
CONECT  108  107
CONECT  109   70  110  115
CONECT  110   63  109  111
CONECT  111   86  110  112
CONECT  112  111  113  114
CONECT  113  112
CONECT  114   84  112  115
CONECT  115   62  109  114
CONECT  116   72  117  122
CONECT  117   65  116  118
CONECT  118   88  117  119
CONECT  119  118  120  121
CONECT  120  119
CONECT  121   86  119  122
CONECT  122   64  116  121
CONECT  123  176
CONECT  124  171
CONECT  125  183
CONECT  126  178
CONECT  127  128  131  150
CONECT  128  127
CONECT  129  130  133  160
CONECT  130  129
CONECT  131  127  132  170
CONECT  132  131
CONECT  133  129  134  177
CONECT  134  133
CONECT  135   13  136  139
CONECT  136  135
CONECT  137   15  138  139
CONECT  138  137
CONECT  139  135  137  155
CONECT  140  141  144  499
CONECT  141  140
CONECT  142  143  144  497
CONECT  143  142
CONECT  144  140  142  165
CONECT  145  146  175  352  727
CONECT  146  145
CONECT  147  148  172  182  730
CONECT  148  147
CONECT  149  356  715  725  728
CONECT  150  127  151  158
CONECT  151  150  152  153
CONECT  152  151
CONECT  153  151  154  155
CONECT  154  153
CONECT  155  139  153  156
CONECT  156  155  157  158
CONECT  157  156
CONECT  158  150  156  159
CONECT  159  158
CONECT  160  129  161  168
CONECT  161  160  162  163
CONECT  162  161
CONECT  163  161  164  165
CONECT  164  163
CONECT  165  144  163  166
CONECT  166  165  167  168
CONECT  167  166
CONECT  168  160  166  169
CONECT  169  168
CONECT  170  131  171  176
CONECT  171  124  170  172
CONECT  172  147  171  173
CONECT  173  172  174  175
CONECT  174  173
CONECT  175  145  173  176
CONECT  176  123  170  175
CONECT  177  133  178  183
CONECT  178  126  177  179
CONECT  179  178  180  729
CONECT  180  179  181  182
CONECT  181  180
CONECT  182  147  180  183
CONECT  183  125  177  182
CONECT  184  234
CONECT  185  229
CONECT  186  241
CONECT  187  236
CONECT  188  189  192  208
CONECT  189  188
CONECT  190  191  194  218
CONECT  191  190
CONECT  192  188  193  228
CONECT  193  192
CONECT  194  190  195  235
CONECT  195  194
CONECT  196  197  200  254
CONECT  197  196
CONECT  198  199  200  256
CONECT  199  198
CONECT  200  196  198  213
CONECT  201  202  205  557
CONECT  202  201
CONECT  203  204  205  555
CONECT  204  203
CONECT  205  201  203  223
CONECT  206  207  230  240  736
CONECT  207  206
CONECT  208  188  209  216
CONECT  209  208  210  211
CONECT  210  209
CONECT  211  209  212  213
CONECT  212  211
CONECT  213  200  211  214
CONECT  214  213  215  216
CONECT  215  214
CONECT  216  208  214  217
CONECT  217  216
CONECT  218  190  219  226
CONECT  219  218  220  221
CONECT  220  219
CONECT  221  219  222  223
CONECT  222  221
CONECT  223  205  221  224
CONECT  224  223  225  226
CONECT  225  224
CONECT  226  218  224  227
CONECT  227  226
CONECT  228  192  229  234
CONECT  229  185  228  230
CONECT  230  206  229  231
CONECT  231  230  232  233
CONECT  232  231
CONECT  233   23  231  234
CONECT  234  184  228  233
CONECT  235  194  236  241
CONECT  236  187  235  237
CONECT  237   27  236  238
CONECT  238  237  239  240
CONECT  239  238
CONECT  240  206  238  241
CONECT  241  186  235  240
CONECT  242  295
CONECT  243  290
CONECT  244  302
CONECT  245  297
CONECT  246  247  250  269
CONECT  247  246
CONECT  248  249  252  279
CONECT  249  248
CONECT  250  246  251  289
CONECT  251  250
CONECT  252  248  253  296
CONECT  253  252
CONECT  254  196  255  258
CONECT  255  254
CONECT  256  198  257  258
CONECT  257  256
CONECT  258  254  256  274
CONECT  259  260  263  618
CONECT  260  259
CONECT  261  262  263  616
CONECT  262  261
CONECT  263  259  261  284
CONECT  264  265  294  471  745
CONECT  265  264
CONECT  266  267  291  301  746
CONECT  267  266
CONECT  268  298  475  716  743
CONECT  269  246  270  277
CONECT  270  269  271  272
CONECT  271  270
CONECT  272  270  273  274
CONECT  273  272
CONECT  274  258  272  275
CONECT  275  274  276  277
CONECT  276  275
CONECT  277  269  275  278
CONECT  278  277
CONECT  279  248  280  287
CONECT  280  279  281  282
CONECT  281  280
CONECT  282  280  283  284
CONECT  283  282
CONECT  284  263  282  285
CONECT  285  284  286  287
CONECT  286  285
CONECT  287  279  285  288
CONECT  288  287
CONECT  289  250  290  295
CONECT  290  243  289  291
CONECT  291  266  290  292
CONECT  292  291  293  294
CONECT  293  292
CONECT  294  264  292  295
CONECT  295  242  289  294
CONECT  296  252  297  302
CONECT  297  245  296  298
CONECT  298  268  297  299
CONECT  299  298  300  301
CONECT  300  299
CONECT  301  266  299  302
CONECT  302  244  296  301
CONECT  303  353
CONECT  304  348
CONECT  305  360
CONECT  306  355
CONECT  307  308  311  327
CONECT  308  307
CONECT  309  310  313  337
CONECT  310  309
CONECT  311  307  312  347
CONECT  312  311
CONECT  313  309  314  354
CONECT  314  313
CONECT  315  316  319  434
CONECT  316  315
CONECT  317  318  319  436
CONECT  318  317
CONECT  319  315  317  332
CONECT  320  321  324  380
CONECT  321  320
CONECT  322  323  324  378
CONECT  323  322
CONECT  324  320  322  342
CONECT  325  326  349  359  726
CONECT  326  325
CONECT  327  307  328  335
CONECT  328  327  329  330
CONECT  329  328
CONECT  330  328  331  332
CONECT  331  330
CONECT  332  319  330  333
CONECT  333  332  334  335
CONECT  334  333
CONECT  335  327  333  336
CONECT  336  335
CONECT  337  309  338  345
CONECT  338  337  339  340
CONECT  339  338
CONECT  340  338  341  342
CONECT  341  340
CONECT  342  324  340  343
CONECT  343  342  344  345
CONECT  344  343
CONECT  345  337  343  346
CONECT  346  345
CONECT  347  311  348  353
CONECT  348  304  347  349
CONECT  349  325  348  350
CONECT  350  349  351  352
CONECT  351  350
CONECT  352  145  350  353
CONECT  353  303  347  352
CONECT  354  313  355  360
CONECT  355  306  354  356
CONECT  356  149  355  357
CONECT  357  356  358  359
CONECT  358  357
CONECT  359  325  357  360
CONECT  360  305  354  359
CONECT  361  414
CONECT  362  409
CONECT  363  421
CONECT  364  416
CONECT  365  366  369  388
CONECT  366  365
CONECT  367  368  371  398
CONECT  368  367
CONECT  369  365  370  408
CONECT  370  369
CONECT  371  367  372  415
CONECT  372  371
CONECT  373  374  377  492
CONECT  374  373
CONECT  375  376  377  494
CONECT  376  375
CONECT  377  373  375  393
CONECT  378  322  379  382
CONECT  379  378
CONECT  380  320  381  382
CONECT  381  380
CONECT  382  378  380  403
CONECT  383  384  413  706  731
CONECT  384  383
CONECT  385  386  410  420  734
CONECT  386  385
CONECT  387  417  710  717  733
CONECT  388  365  389  396
CONECT  389  388  390  391
CONECT  390  389
CONECT  391  389  392  393
CONECT  392  391
CONECT  393  377  391  394
CONECT  394  393  395  396
CONECT  395  394
CONECT  396  388  394  397
CONECT  397  396
CONECT  398  367  399  406
CONECT  399  398  400  401
CONECT  400  399
CONECT  401  399  402  403
CONECT  402  401
CONECT  403  382  401  404
CONECT  404  403  405  406
CONECT  405  404
CONECT  406  398  404  407
CONECT  407  406
CONECT  408  369  409  414
CONECT  409  362  408  410
CONECT  410  385  409  411
CONECT  411  410  412  413
CONECT  412  411
CONECT  413  383  411  414
CONECT  414  361  408  413
CONECT  415  371  416  421
CONECT  416  364  415  417
CONECT  417  387  416  418
CONECT  418  417  419  420
CONECT  419  418
CONECT  420  385  418  421
CONECT  421  363  415  420
CONECT  422  472
CONECT  423  467
CONECT  424  479
CONECT  425  474
CONECT  426  427  430  446
CONECT  427  426
CONECT  428  429  432  456
CONECT  429  428
CONECT  430  426  431  466
CONECT  431  430
CONECT  432  428  433  473
CONECT  433  432
CONECT  434  315  435  438
CONECT  435  434
CONECT  436  317  437  438
CONECT  437  436
CONECT  438  434  436  451
CONECT  439  440  443  676
CONECT  440  439
CONECT  441  442  443  674
CONECT  442  441
CONECT  443  439  441  461
CONECT  444  445  468  478  744
CONECT  445  444
CONECT  446  426  447  454
CONECT  447  446  448  449
CONECT  448  447
CONECT  449  447  450  451
CONECT  450  449
CONECT  451  438  449  452
CONECT  452  451  453  454
CONECT  453  452
CONECT  454  446  452  455
CONECT  455  454
CONECT  456  428  457  464
CONECT  457  456  458  459
CONECT  458  457
CONECT  459  457  460  461
CONECT  460  459
CONECT  461  443  459  462
CONECT  462  461  463  464
CONECT  463  462
CONECT  464  456  462  465
CONECT  465  464
CONECT  466  430  467  472
CONECT  467  423  466  468
CONECT  468  444  467  469
CONECT  469  468  470  471
CONECT  470  469
CONECT  471  264  469  472
CONECT  472  422  466  471
CONECT  473  432  474  479
CONECT  474  425  473  475
CONECT  475  268  474  476
CONECT  476  475  477  478
CONECT  477  476
CONECT  478  444  476  479
CONECT  479  424  473  478
CONECT  480  530
CONECT  481  525
CONECT  482  537
CONECT  483  532
CONECT  484  485  488  504
CONECT  485  484
CONECT  486  487  490  514
CONECT  487  486
CONECT  488  484  489  524
CONECT  489  488
CONECT  490  486  491  531
CONECT  491  490
CONECT  492  373  493  496
CONECT  493  492
CONECT  494  375  495  496
CONECT  495  494
CONECT  496  492  494  509
CONECT  497  142  498  501
CONECT  498  497
CONECT  499  140  500  501
CONECT  500  499
CONECT  501  497  499  519
CONECT  502  503  526  536  722
CONECT  503  502
CONECT  504  484  505  512
CONECT  505  504  506  507
CONECT  506  505
CONECT  507  505  508  509
CONECT  508  507
CONECT  509  496  507  510
CONECT  510  509  511  512
CONECT  511  510
CONECT  512  504  510  513
CONECT  513  512
CONECT  514  486  515  522
CONECT  515  514  516  517
CONECT  516  515
CONECT  517  515  518  519
CONECT  518  517
CONECT  519  501  517  520
CONECT  520  519  521  522
CONECT  521  520
CONECT  522  514  520  523
CONECT  523  522
CONECT  524  488  525  530
CONECT  525  481  524  526
CONECT  526  502  525  527
CONECT  527  526  528  529
CONECT  528  527
CONECT  529   84  527  530
CONECT  530  480  524  529
CONECT  531  490  532  537
CONECT  532  483  531  533
CONECT  533   88  532  534
CONECT  534  533  535  536
CONECT  535  534
CONECT  536  502  534  537
CONECT  537  482  531  536
CONECT  538  591
CONECT  539  586
CONECT  540  598
CONECT  541  593
CONECT  542  543  546  565
CONECT  543  542
CONECT  544  545  548  575
CONECT  545  544
CONECT  546  542  547  585
CONECT  547  546
CONECT  548  544  549  592
CONECT  549  548
CONECT  550   74  551  554
CONECT  551  550
CONECT  552   76  553  554
CONECT  553  552
CONECT  554  550  552  570
CONECT  555  203  556  559
CONECT  556  555
CONECT  557  201  558  559
CONECT  558  557
CONECT  559  555  557  580
CONECT  560  561  590  648  742
CONECT  561  560
CONECT  562  563  587  597  739
CONECT  563  562
CONECT  564  594  652  718  740
CONECT  565  542  566  573
CONECT  566  565  567  568
CONECT  567  566
CONECT  568  566  569  570
CONECT  569  568
CONECT  570  554  568  571
CONECT  571  570  572  573
CONECT  572  571
CONECT  573  565  571  574
CONECT  574  573
CONECT  575  544  576  583
CONECT  576  575  577  578
CONECT  577  576
CONECT  578  576  579  580
CONECT  579  578
CONECT  580  559  578  581
CONECT  581  580  582  583
CONECT  582  581
CONECT  583  575  581  584
CONECT  584  583
CONECT  585  546  586  591
CONECT  586  539  585  587
CONECT  587  562  586  588
CONECT  588  587  589  590
CONECT  589  588
CONECT  590  560  588  591
CONECT  591  538  585  590
CONECT  592  548  593  598
CONECT  593  541  592  594
CONECT  594  564  593  595
CONECT  595  594  596  597
CONECT  596  595
CONECT  597  562  595  598
CONECT  598  540  592  597
CONECT  599  649
CONECT  600  644
CONECT  601  656
CONECT  602  651
CONECT  603  604  607  623
CONECT  604  603
CONECT  605  606  609  633
CONECT  606  605
CONECT  607  603  608  643
CONECT  608  607
CONECT  609  605  610  650
CONECT  610  609
CONECT  611  612  615  669
CONECT  612  611
CONECT  613  614  615  671
CONECT  614  613
CONECT  615  611  613  628
CONECT  616  261  617  620
CONECT  617  616
CONECT  618  259  619  620
CONECT  619  618
CONECT  620  616  618  638
CONECT  621  622  645  655  741
CONECT  622  621
CONECT  623  603  624  631
CONECT  624  623  625  626
CONECT  625  624
CONECT  626  624  627  628
CONECT  627  626
CONECT  628  615  626  629
CONECT  629  628  630  631
CONECT  630  629
CONECT  631  623  629  632
CONECT  632  631
CONECT  633  605  634  641
CONECT  634  633  635  636
CONECT  635  634
CONECT  636  634  637  638
CONECT  637  636
CONECT  638  620  636  639
CONECT  639  638  640  641
CONECT  640  639
CONECT  641  633  639  642
CONECT  642  641
CONECT  643  607  644  649
CONECT  644  600  643  645
CONECT  645  621  644  646
CONECT  646  645  647  648
CONECT  647  646
CONECT  648  560  646  649
CONECT  649  599  643  648
CONECT  650  609  651  656
CONECT  651  602  650  652
CONECT  652  564  651  653
CONECT  653  652  654  655
CONECT  654  653
CONECT  655  621  653  656
CONECT  656  601  650  655
CONECT  657  707
CONECT  658  702
CONECT  659  714
CONECT  660  709
CONECT  661  662  665  681
CONECT  662  661
CONECT  663  664  667  691
CONECT  664  663
CONECT  665  661  666  701
CONECT  666  665
CONECT  667  663  668  708
CONECT  668  667
CONECT  669  611  670  673
CONECT  670  669
CONECT  671  613  672  673
CONECT  672  671
CONECT  673  669  671  686
CONECT  674  441  675  678
CONECT  675  674
CONECT  676  439  677  678
CONECT  677  676
CONECT  678  674  676  696
CONECT  679  680  703  713  732
CONECT  680  679
CONECT  681  661  682  689
CONECT  682  681  683  684
CONECT  683  682
CONECT  684  682  685  686
CONECT  685  684
CONECT  686  673  684  687
CONECT  687  686  688  689
CONECT  688  687
CONECT  689  681  687  690
CONECT  690  689
CONECT  691  663  692  699
CONECT  692  691  693  694
CONECT  693  692
CONECT  694  692  695  696
CONECT  695  694
CONECT  696  678  694  697
CONECT  697  696  698  699
CONECT  698  697
CONECT  699  691  697  700
CONECT  700  699
CONECT  701  665  702  707
CONECT  702  658  701  703
CONECT  703  679  702  704
CONECT  704  703  705  706
CONECT  705  704
CONECT  706  383  704  707
CONECT  707  657  701  706
CONECT  708  667  709  714
CONECT  709  660  708  710
CONECT  710  387  709  711
CONECT  711  710  712  713
CONECT  712  711
CONECT  713  679  711  714
CONECT  714  659  708  713
CONECT  715  149
CONECT  716  268
CONECT  717  387
CONECT  718  564
CONECT  719   27
CONECT  720   88
CONECT  721   88
CONECT  722  502
CONECT  723   86
CONECT  724   84
CONECT  725  149
CONECT  726  325
CONECT  727  145
CONECT  728  149
CONECT  729  179
CONECT  730  147
CONECT  731  383
CONECT  732  679
CONECT  733  387
CONECT  734  385
CONECT  735   27
CONECT  736  206
CONECT  737   23
CONECT  738   25
CONECT  739  562
CONECT  740  564
CONECT  741  621
CONECT  742  560
CONECT  743  268
CONECT  744  444
CONECT  745  264
CONECT  746  266
END
