# Supplementary material for: CageCavityCalc (C3): A Computational Tool for Calculating and Visualizing Cavities in Molecular Cages
Source: J Chem Inf Model. 2024 Jul 9;64(14):5604–16. doi: 10.1021/acs.jcim.4c00355 (PMC11267575; doi:10.1021/acs.jcim.4c00355)
Supplement: Supplementary file 2 — ci4c00355_si_002.zip [file ci4c00355_si_002.zip › CageCavityCalc-v.1.0.5/CageCavityCalc/examples/13_cages_review/Figure_55_JACS_2020_142_18060_cavity.pdb]

ATOM      0 O     CG A   0      95.256 -48.291  65.633  0.00  0.00           O
ATOM      1 O     CG A   0      95.258 -44.486  62.909  0.00  0.00           O
ATOM      2 O     CG A   0      93.978 -43.827  60.647  0.00  0.00           O
ATOM      3 O     CG A   0      90.667 -45.833  57.967  0.00  0.00           O
ATOM      4 N     CG A   0      97.440 -46.173  64.023  0.00  0.00           N
ATOM      5 H     CG A   0      97.172 -45.439  63.665  0.00  0.00           H
ATOM      6 N     CG A   0      93.728 -44.235  57.711  0.00  0.00           N
ATOM      7 H     CG A   0      94.070 -43.827  58.385  0.00  0.00           H
ATOM      8 C     CG A   0      96.614 -46.854  64.380  0.00  0.00           C
ATOM      9 H     CG A   0      96.832 -47.710  64.671  0.00  0.00           H
ATOM     10 C     CG A   0      92.805 -44.827  57.983  0.00  0.00           C
ATOM     11 H     CG A   0      92.427 -45.371  57.329  0.00  0.00           H
ATOM     12 C     CG A   0     103.826 -47.473  64.635  0.00  0.00           C
ATOM     13 H     CG A   0     103.365 -48.141  65.091  0.00  0.00           H
ATOM     14 C     CG A   0     103.855 -45.511  63.300  0.00  0.00           C
ATOM     15 H     CG A   0     103.389 -44.849  62.847  0.00  0.00           H
ATOM     16 C     CG A   0     103.157 -46.532  63.994  0.00  0.00           C
ATOM     17 C     CG A   0      97.787 -42.402  53.040  0.00  0.00           C
ATOM     18 H     CG A   0      98.123 -42.213  53.885  0.00  0.00           H
ATOM     19 C     CG A   0      96.110 -43.366  51.676  0.00  0.00           C
ATOM     20 H     CG A   0      95.306 -43.826  51.590  0.00  0.00           H
ATOM     21 C     CG A   0      96.627 -43.071  52.924  0.00  0.00           C
ATOM     22 C     CG A   0      92.457 -48.233  66.024  0.00  0.00           C
ATOM     23 H     CG A   0      93.135 -48.624  66.613  0.00  0.00           H
ATOM     24 C     CG A   0      92.464 -44.123  63.002  0.00  0.00           C
ATOM     25 H     CG A   0      93.097 -43.394  62.840  0.00  0.00           H
ATOM     26 C     CG A   0      88.835 -46.142  60.160  0.00  0.00           C
ATOM     27 C     CG A   0      98.884 -46.334  64.074  0.00  0.00           C
ATOM     28 C     CG A   0      99.659 -45.189  63.932  0.00  0.00           C
ATOM     29 H     CG A   0      99.251 -44.356  63.868  0.00  0.00           H
ATOM     30 C     CG A   0     101.045 -45.289  63.889  0.00  0.00           C
ATOM     31 H     CG A   0     101.564 -44.524  63.795  0.00  0.00           H
ATOM     32 C     CG A   0     101.655 -46.535  63.986  0.00  0.00           C
ATOM     33 C     CG A   0     100.879 -47.679  64.128  0.00  0.00           C
ATOM     34 H     CG A   0     101.288 -48.513  64.192  0.00  0.00           H
ATOM     35 C     CG A   0      99.494 -47.579  64.170  0.00  0.00           C
ATOM     36 H     CG A   0      98.975 -48.345  64.266  0.00  0.00           H
ATOM     37 C     CG A   0      94.466 -44.002  56.489  0.00  0.00           C
ATOM     38 C     CG A   0      93.947 -44.384  55.256  0.00  0.00           C
ATOM     39 H     CG A   0      93.121 -44.810  55.213  0.00  0.00           H
ATOM     40 C     CG A   0      94.661 -44.129  54.092  0.00  0.00           C
ATOM     41 H     CG A   0      94.312 -44.384  53.269  0.00  0.00           H
ATOM     42 C     CG A   0      95.894 -43.491  54.159  0.00  0.00           C
ATOM     43 C     CG A   0      96.414 -43.110  55.389  0.00  0.00           C
ATOM     44 H     CG A   0      97.239 -42.683  55.434  0.00  0.00           H
ATOM     45 C     CG A   0      95.700 -43.365  56.554  0.00  0.00           C
ATOM     46 H     CG A   0      96.048 -43.109  57.379  0.00  0.00           H
ATOM     47 C     CG A   0      95.236 -46.443  64.400  0.00  0.00           C
ATOM     48 C     CG A   0      94.648 -45.393  63.705  0.00  0.00           C
ATOM     49 C     CG A   0      93.270 -45.217  63.748  0.00  0.00           C
ATOM     50 C     CG A   0      92.479 -46.091  64.485  0.00  0.00           C
ATOM     51 H     CG A   0      91.557 -45.973  64.512  0.00  0.00           H
ATOM     52 C     CG A   0      93.067 -47.142  65.179  0.00  0.00           C
ATOM     53 C     CG A   0      94.445 -47.318  65.137  0.00  0.00           C
ATOM     54 C     CG A   0      92.180 -44.798  59.281  0.00  0.00           C
ATOM     55 C     CG A   0      90.925 -45.396  59.239  0.00  0.00           C
ATOM     56 C     CG A   0      90.195 -45.562  60.409  0.00  0.00           C
ATOM     57 C     CG A   0      90.717 -45.128  61.623  0.00  0.00           C
ATOM     58 H     CG A   0      90.228 -45.239  62.406  0.00  0.00           H
ATOM     59 C     CG A   0      91.971 -44.530  61.665  0.00  0.00           C
ATOM     60 C     CG A   0      92.702 -44.365  60.494  0.00  0.00           C
ATOM     61 O     CG A   0     103.208 -43.700  37.921  0.00  0.00           O
ATOM     62 O     CG A   0      99.912 -41.799  40.644  0.00  0.00           O
ATOM     63 O     CG A   0      99.981 -40.361  42.906  0.00  0.00           O
ATOM     64 O     CG A   0     103.373 -38.497  45.586  0.00  0.00           O
ATOM     65 N     CG A   0     100.281 -44.532  39.531  0.00  0.00           N
ATOM     66 H     CG A   0      99.780 -43.933  39.889  0.00  0.00           H
ATOM     67 N     CG A   0     100.459 -40.349  45.843  0.00  0.00           N
ATOM     68 H     CG A   0      99.935 -40.441  45.169  0.00  0.00           H
ATOM     69 C     CG A   0     101.285 -44.158  39.173  0.00  0.00           C
ATOM     70 H     CG A   0     101.917 -44.774  38.882  0.00  0.00           H
ATOM     71 C     CG A   0     101.433 -39.846  45.570  0.00  0.00           C
ATOM     72 H     CG A   0     102.093 -39.790  46.224  0.00  0.00           H
ATOM     73 C     CG A   0      98.214 -50.713  38.918  0.00  0.00           C
ATOM     74 H     CG A   0      99.023 -50.648  38.462  0.00  0.00           H
ATOM     75 C     CG A   0      96.501 -49.757  40.253  0.00  0.00           C
ATOM     76 H     CG A   0      96.161 -49.023  40.706  0.00  0.00           H
ATOM     77 C     CG A   0      97.734 -49.663  39.559  0.00  0.00           C
ATOM     78 C     CG A   0      96.843 -42.947  50.513  0.00  0.00           C
ATOM     79 H     CG A   0      96.510 -43.144  49.668  0.00  0.00           H
ATOM     80 C     CG A   0      98.516 -41.977  51.877  0.00  0.00           C
ATOM     81 H     CG A   0      99.316 -41.510  51.963  0.00  0.00           H
ATOM     82 C     CG A   0      98.001 -42.278  50.630  0.00  0.00           C
ATOM     83 C     CG A   0     104.557 -41.247  37.530  0.00  0.00           C
ATOM     84 H     CG A   0     104.557 -42.030  36.940  0.00  0.00           H
ATOM     85 C     CG A   0     100.995 -39.198  40.551  0.00  0.00           C
ATOM     86 H     CG A   0     100.046 -39.382  40.713  0.00  0.00           H
ATOM     87 C     CG A   0     104.557 -37.065  43.394  0.00  0.00           C
ATOM     88 C     CG A   0      99.699 -45.863  39.480  0.00  0.00           C
ATOM     89 C     CG A   0      98.320 -45.963  39.621  0.00  0.00           C
ATOM     90 H     CG A   0      97.802 -45.193  39.685  0.00  0.00           H
ATOM     91 C     CG A   0      97.714 -47.213  39.664  0.00  0.00           C
ATOM     92 H     CG A   0      96.791 -47.279  39.759  0.00  0.00           H
ATOM     93 C     CG A   0      98.487 -48.363  39.567  0.00  0.00           C
ATOM     94 C     CG A   0      99.866 -48.264  39.426  0.00  0.00           C
ATOM     95 H     CG A   0     100.384 -49.034  39.361  0.00  0.00           H
ATOM     96 C     CG A   0     100.472 -47.014  39.383  0.00  0.00           C
ATOM     97 H     CG A   0     101.395 -46.948  39.288  0.00  0.00           H
ATOM     98 C     CG A   0      99.888 -40.872  47.064  0.00  0.00           C
ATOM     99 C     CG A   0     100.479 -40.612  48.297  0.00  0.00           C
ATOM    100 H     CG A   0     101.260 -40.111  48.340  0.00  0.00           H
ATOM    101 C     CG A   0      99.901 -41.103  49.461  0.00  0.00           C
ATOM    102 H     CG A   0     100.296 -40.930  50.285  0.00  0.00           H
ATOM    103 C     CG A   0      98.732 -41.853  49.394  0.00  0.00           C
ATOM    104 C     CG A   0      98.142 -42.112  48.164  0.00  0.00           C
ATOM    105 H     CG A   0      97.360 -42.614  48.120  0.00  0.00           H
ATOM    106 C     CG A   0      98.719 -41.622  46.999  0.00  0.00           C
ATOM    107 H     CG A   0      98.324 -41.795  46.175  0.00  0.00           H
ATOM    108 C     CG A   0     101.618 -42.759  39.154  0.00  0.00           C
ATOM    109 C     CG A   0     101.002 -41.724  39.848  0.00  0.00           C
ATOM    110 C     CG A   0     101.539 -40.443  39.806  0.00  0.00           C
ATOM    111 C     CG A   0     102.691 -40.195  39.069  0.00  0.00           C
ATOM    112 H     CG A   0     103.050 -39.338  39.041  0.00  0.00           H
ATOM    113 C     CG A   0     103.307 -41.230  38.375  0.00  0.00           C
ATOM    114 C     CG A   0     102.770 -42.511  38.416  0.00  0.00           C
ATOM    115 C     CG A   0     101.721 -39.289  44.272  0.00  0.00           C
ATOM    116 C     CG A   0     102.866 -38.502  44.314  0.00  0.00           C
ATOM    117 C     CG A   0     103.375 -37.952  43.144  0.00  0.00           C
ATOM    118 C     CG A   0     102.738 -38.188  41.930  0.00  0.00           C
ATOM    119 H     CG A   0     103.079 -37.820  41.147  0.00  0.00           H
ATOM    120 C     CG A   0     101.593 -38.975  41.889  0.00  0.00           C
ATOM    121 C     CG A   0     101.084 -39.525  43.059  0.00  0.00           C
ATOM    122 O     CG A   0     113.858 -48.291  65.633  0.00  0.00           O
ATOM    123 O     CG A   0     113.856 -44.486  62.909  0.00  0.00           O
ATOM    124 O     CG A   0     115.136 -43.827  60.647  0.00  0.00           O
ATOM    125 O     CG A   0     118.447 -45.833  57.967  0.00  0.00           O
ATOM    126 N     CG A   0     111.674 -46.173  64.023  0.00  0.00           N
ATOM    127 H     CG A   0     111.942 -45.439  63.665  0.00  0.00           H
ATOM    128 N     CG A   0     115.386 -44.235  57.711  0.00  0.00           N
ATOM    129 H     CG A   0     115.044 -43.827  58.385  0.00  0.00           H
ATOM    130 C     CG A   0     112.500 -46.854  64.380  0.00  0.00           C
ATOM    131 H     CG A   0     112.282 -47.710  64.671  0.00  0.00           H
ATOM    132 C     CG A   0     116.309 -44.827  57.983  0.00  0.00           C
ATOM    133 H     CG A   0     116.687 -45.371  57.329  0.00  0.00           H
ATOM    134 C     CG A   0     105.288 -47.473  64.635  0.00  0.00           C
ATOM    135 H     CG A   0     105.749 -48.141  65.091  0.00  0.00           H
ATOM    136 C     CG A   0     105.259 -45.511  63.300  0.00  0.00           C
ATOM    137 H     CG A   0     105.725 -44.849  62.847  0.00  0.00           H
ATOM    138 C     CG A   0     105.957 -46.532  63.994  0.00  0.00           C
ATOM    139 C     CG A   0     111.327 -42.402  53.040  0.00  0.00           C
ATOM    140 H     CG A   0     110.991 -42.213  53.885  0.00  0.00           H
ATOM    141 C     CG A   0     113.004 -43.366  51.676  0.00  0.00           C
ATOM    142 H     CG A   0     113.808 -43.826  51.590  0.00  0.00           H
ATOM    143 C     CG A   0     112.487 -43.071  52.924  0.00  0.00           C
ATOM    144 C     CG A   0     116.657 -48.233  66.024  0.00  0.00           C
ATOM    145 H     CG A   0     115.979 -48.624  66.613  0.00  0.00           H
ATOM    146 C     CG A   0     116.650 -44.123  63.002  0.00  0.00           C
ATOM    147 H     CG A   0     116.017 -43.394  62.840  0.00  0.00           H
ATOM    148 C     CG A   0     120.278 -46.142  60.160  0.00  0.00           C
ATOM    149 C     CG A   0     110.230 -46.334  64.074  0.00  0.00           C
ATOM    150 C     CG A   0     109.455 -45.189  63.932  0.00  0.00           C
ATOM    151 H     CG A   0     109.863 -44.356  63.868  0.00  0.00           H
ATOM    152 C     CG A   0     108.069 -45.289  63.889  0.00  0.00           C
ATOM    153 H     CG A   0     107.550 -44.524  63.795  0.00  0.00           H
ATOM    154 C     CG A   0     107.459 -46.535  63.986  0.00  0.00           C
ATOM    155 C     CG A   0     108.235 -47.679  64.128  0.00  0.00           C
ATOM    156 H     CG A   0     107.826 -48.513  64.192  0.00  0.00           H
ATOM    157 C     CG A   0     109.620 -47.579  64.170  0.00  0.00           C
ATOM    158 H     CG A   0     110.139 -48.345  64.266  0.00  0.00           H
ATOM    159 C     CG A   0     114.647 -44.002  56.489  0.00  0.00           C
ATOM    160 C     CG A   0     115.167 -44.384  55.256  0.00  0.00           C
ATOM    161 H     CG A   0     115.993 -44.810  55.213  0.00  0.00           H
ATOM    162 C     CG A   0     114.453 -44.129  54.092  0.00  0.00           C
ATOM    163 H     CG A   0     114.801 -44.384  53.269  0.00  0.00           H
ATOM    164 C     CG A   0     113.220 -43.491  54.159  0.00  0.00           C
ATOM    165 C     CG A   0     112.700 -43.110  55.389  0.00  0.00           C
ATOM    166 H     CG A   0     111.874 -42.683  55.434  0.00  0.00           H
ATOM    167 C     CG A   0     113.414 -43.365  56.554  0.00  0.00           C
ATOM    168 H     CG A   0     113.066 -43.109  57.379  0.00  0.00           H
ATOM    169 C     CG A   0     113.878 -46.443  64.400  0.00  0.00           C
ATOM    170 C     CG A   0     114.466 -45.393  63.705  0.00  0.00           C
ATOM    171 C     CG A   0     115.844 -45.217  63.748  0.00  0.00           C
ATOM    172 C     CG A   0     116.635 -46.091  64.485  0.00  0.00           C
ATOM    173 H     CG A   0     117.557 -45.973  64.512  0.00  0.00           H
ATOM    174 C     CG A   0     116.047 -47.142  65.179  0.00  0.00           C
ATOM    175 C     CG A   0     114.669 -47.318  65.137  0.00  0.00           C
ATOM    176 C     CG A   0     116.934 -44.798  59.281  0.00  0.00           C
ATOM    177 C     CG A   0     118.189 -45.396  59.239  0.00  0.00           C
ATOM    178 C     CG A   0     118.919 -45.562  60.409  0.00  0.00           C
ATOM    179 C     CG A   0     118.397 -45.128  61.623  0.00  0.00           C
ATOM    180 H     CG A   0     118.886 -45.239  62.406  0.00  0.00           H
ATOM    181 C     CG A   0     117.143 -44.530  61.665  0.00  0.00           C
ATOM    182 C     CG A   0     116.412 -44.365  60.494  0.00  0.00           C
ATOM    183 O     CG A   0      93.907 -50.628  65.633  0.00  0.00           O
ATOM    184 O     CG A   0      90.613 -52.532  62.909  0.00  0.00           O
ATOM    185 O     CG A   0      89.402 -51.753  60.647  0.00  0.00           O
ATOM    186 O     CG A   0      89.483 -47.883  57.967  0.00  0.00           O
ATOM    187 N     CG A   0      93.164 -53.579  64.023  0.00  0.00           N
ATOM    188 H     CG A   0      92.395 -53.713  63.665  0.00  0.00           H
ATOM    189 N     CG A   0      89.630 -51.333  57.711  0.00  0.00           N
ATOM    190 H     CG A   0      89.448 -51.833  58.385  0.00  0.00           H
ATOM    191 C     CG A   0      93.342 -52.522  64.380  0.00  0.00           C
ATOM    192 H     CG A   0      94.192 -52.283  64.671  0.00  0.00           H
ATOM    193 C     CG A   0      89.682 -50.238  57.983  0.00  0.00           C
ATOM    194 H     CG A   0      89.964 -49.638  57.329  0.00  0.00           H
ATOM    195 C     CG A   0      97.484 -58.459  64.635  0.00  0.00           C
ATOM    196 H     CG A   0      97.832 -57.726  65.091  0.00  0.00           H
ATOM    197 C     CG A   0      95.799 -59.465  63.300  0.00  0.00           C
ATOM    198 H     CG A   0      94.993 -59.392  62.847  0.00  0.00           H
ATOM    199 C     CG A   0      96.334 -58.350  63.994  0.00  0.00           C
ATOM    200 C     CG A   0      90.072 -55.764  53.040  0.00  0.00           C
ATOM    201 H     CG A   0      90.077 -56.150  53.885  0.00  0.00           H
ATOM    202 C     CG A   0      90.069 -53.830  51.676  0.00  0.00           C
ATOM    203 H     CG A   0      90.064 -52.904  51.590  0.00  0.00           H
ATOM    204 C     CG A   0      90.072 -54.426  52.924  0.00  0.00           C
ATOM    205 C     CG A   0      88.901 -50.293  63.002  0.00  0.00           C
ATOM    206 H     CG A   0      88.586 -51.207  62.840  0.00  0.00           H
ATOM    207 C     CG A   0      94.026 -54.748  64.074  0.00  0.00           C
ATOM    208 C     CG A   0      93.422 -55.992  63.932  0.00  0.00           C
ATOM    209 H     CG A   0      92.497 -56.055  63.868  0.00  0.00           H
ATOM    210 C     CG A   0      94.202 -57.142  63.889  0.00  0.00           C
ATOM    211 H     CG A   0      93.798 -57.975  63.795  0.00  0.00           H
ATOM    212 C     CG A   0      95.585 -57.048  63.986  0.00  0.00           C
ATOM    213 C     CG A   0      96.189 -55.804  64.128  0.00  0.00           C
ATOM    214 H     CG A   0      97.114 -55.741  64.192  0.00  0.00           H
ATOM    215 C     CG A   0      95.409 -54.654  64.170  0.00  0.00           C
ATOM    216 H     CG A   0      95.813 -53.822  64.266  0.00  0.00           H
ATOM    217 C     CG A   0      89.797 -52.089  56.489  0.00  0.00           C
ATOM    218 C     CG A   0      89.868 -51.448  55.256  0.00  0.00           C
ATOM    219 H     CG A   0      89.825 -50.520  55.213  0.00  0.00           H
ATOM    220 C     CG A   0      90.005 -52.194  54.092  0.00  0.00           C
ATOM    221 H     CG A   0      90.052 -51.764  53.269  0.00  0.00           H
ATOM    222 C     CG A   0      90.069 -53.580  54.159  0.00  0.00           C
ATOM    223 C     CG A   0      89.998 -54.221  55.389  0.00  0.00           C
ATOM    224 H     CG A   0      90.042 -55.149  55.434  0.00  0.00           H
ATOM    225 C     CG A   0      89.863 -53.476  56.554  0.00  0.00           C
ATOM    226 H     CG A   0      89.815 -53.905  57.379  0.00  0.00           H
ATOM    227 C     CG A   0      92.296 -51.534  64.400  0.00  0.00           C
ATOM    228 C     CG A   0      91.093 -51.550  63.705  0.00  0.00           C
ATOM    229 C     CG A   0      90.251 -50.445  63.748  0.00  0.00           C
ATOM    230 C     CG A   0      90.613 -49.323  64.485  0.00  0.00           C
ATOM    231 H     CG A   0      90.050 -48.584  64.512  0.00  0.00           H
ATOM    232 C     CG A   0      91.817 -49.307  65.179  0.00  0.00           C
ATOM    233 C     CG A   0      92.658 -50.412  65.137  0.00  0.00           C
ATOM    234 C     CG A   0      89.343 -49.710  59.281  0.00  0.00           C
ATOM    235 C     CG A   0      89.234 -48.325  59.239  0.00  0.00           C
ATOM    236 C     CG A   0      89.012 -47.610  60.409  0.00  0.00           C
ATOM    237 C     CG A   0      88.899 -48.279  61.623  0.00  0.00           C
ATOM    238 H     CG A   0      88.750 -47.800  62.406  0.00  0.00           H
ATOM    239 C     CG A   0      89.007 -49.664  61.665  0.00  0.00           C
ATOM    240 C     CG A   0      89.230 -50.379  60.494  0.00  0.00           C
ATOM    241 O     CG A   0     103.208 -66.737  65.633  0.00  0.00           O
ATOM    242 O     CG A   0      99.912 -68.639  62.909  0.00  0.00           O
ATOM    243 O     CG A   0      99.981 -70.076  60.647  0.00  0.00           O
ATOM    244 O     CG A   0     103.373 -71.941  57.967  0.00  0.00           O
ATOM    245 N     CG A   0     100.281 -65.905  64.023  0.00  0.00           N
ATOM    246 H     CG A   0      99.780 -66.505  63.665  0.00  0.00           H
ATOM    247 N     CG A   0     100.459 -70.089  57.711  0.00  0.00           N
ATOM    248 H     CG A   0      99.935 -69.997  58.385  0.00  0.00           H
ATOM    249 C     CG A   0     101.285 -66.280  64.380  0.00  0.00           C
ATOM    250 H     CG A   0     101.917 -65.663  64.671  0.00  0.00           H
ATOM    251 C     CG A   0     101.433 -70.592  57.983  0.00  0.00           C
ATOM    252 H     CG A   0     102.093 -70.647  57.329  0.00  0.00           H
ATOM    253 C     CG A   0      98.214 -59.725  64.635  0.00  0.00           C
ATOM    254 H     CG A   0      99.023 -59.790  65.091  0.00  0.00           H
ATOM    255 C     CG A   0      96.501 -60.680  63.300  0.00  0.00           C
ATOM    256 H     CG A   0      96.161 -61.415  62.847  0.00  0.00           H
ATOM    257 C     CG A   0      97.734 -60.774  63.994  0.00  0.00           C
ATOM    258 C     CG A   0      96.843 -67.491  53.040  0.00  0.00           C
ATOM    259 H     CG A   0      96.510 -67.294  53.885  0.00  0.00           H
ATOM    260 C     CG A   0      98.516 -68.460  51.676  0.00  0.00           C
ATOM    261 H     CG A   0      99.316 -68.927  51.590  0.00  0.00           H
ATOM    262 C     CG A   0      98.001 -68.160  52.924  0.00  0.00           C
ATOM    263 C     CG A   0     104.557 -69.191  66.024  0.00  0.00           C
ATOM    264 H     CG A   0     104.557 -68.408  66.613  0.00  0.00           H
ATOM    265 C     CG A   0     100.995 -71.240  63.002  0.00  0.00           C
ATOM    266 H     CG A   0     100.046 -71.056  62.840  0.00  0.00           H
ATOM    267 C     CG A   0     104.557 -73.372  60.160  0.00  0.00           C
ATOM    268 C     CG A   0      99.699 -64.575  64.074  0.00  0.00           C
ATOM    269 C     CG A   0      98.320 -64.475  63.932  0.00  0.00           C
ATOM    270 H     CG A   0      97.802 -65.245  63.868  0.00  0.00           H
ATOM    271 C     CG A   0      97.714 -63.225  63.889  0.00  0.00           C
ATOM    272 H     CG A   0      96.791 -63.159  63.795  0.00  0.00           H
ATOM    273 C     CG A   0      98.487 -62.074  63.986  0.00  0.00           C
ATOM    274 C     CG A   0      99.866 -62.174  64.128  0.00  0.00           C
ATOM    275 H     CG A   0     100.384 -61.403  64.192  0.00  0.00           H
ATOM    276 C     CG A   0     100.472 -63.424  64.170  0.00  0.00           C
ATOM    277 H     CG A   0     101.395 -63.490  64.266  0.00  0.00           H
ATOM    278 C     CG A   0      99.888 -69.566  56.489  0.00  0.00           C
ATOM    279 C     CG A   0     100.479 -69.825  55.256  0.00  0.00           C
ATOM    280 H     CG A   0     101.260 -70.327  55.213  0.00  0.00           H
ATOM    281 C     CG A   0      99.901 -69.334  54.092  0.00  0.00           C
ATOM    282 H     CG A   0     100.296 -69.508  53.269  0.00  0.00           H
ATOM    283 C     CG A   0      98.732 -68.585  54.159  0.00  0.00           C
ATOM    284 C     CG A   0      98.142 -68.326  55.389  0.00  0.00           C
ATOM    285 H     CG A   0      97.360 -67.824  55.434  0.00  0.00           H
ATOM    286 C     CG A   0      98.719 -68.816  56.554  0.00  0.00           C
ATOM    287 H     CG A   0      98.324 -68.642  57.379  0.00  0.00           H
ATOM    288 C     CG A   0     101.618 -67.679  64.400  0.00  0.00           C
ATOM    289 C     CG A   0     101.002 -68.713  63.705  0.00  0.00           C
ATOM    290 C     CG A   0     101.539 -69.995  63.748  0.00  0.00           C
ATOM    291 C     CG A   0     102.691 -70.242  64.485  0.00  0.00           C
ATOM    292 H     CG A   0     103.050 -71.100  64.512  0.00  0.00           H
ATOM    293 C     CG A   0     103.307 -69.208  65.179  0.00  0.00           C
ATOM    294 C     CG A   0     102.770 -67.927  65.137  0.00  0.00           C
ATOM    295 C     CG A   0     101.721 -71.148  59.281  0.00  0.00           C
ATOM    296 C     CG A   0     102.866 -71.936  59.239  0.00  0.00           C
ATOM    297 C     CG A   0     103.375 -72.486  60.409  0.00  0.00           C
ATOM    298 C     CG A   0     102.738 -72.250  61.623  0.00  0.00           C
ATOM    299 H     CG A   0     103.079 -72.618  62.406  0.00  0.00           H
ATOM    300 C     CG A   0     101.593 -71.463  61.665  0.00  0.00           C
ATOM    301 C     CG A   0     101.084 -70.912  60.494  0.00  0.00           C
ATOM    302 O     CG A   0     115.207 -50.628  65.633  0.00  0.00           O
ATOM    303 O     CG A   0     118.501 -52.532  62.909  0.00  0.00           O
ATOM    304 O     CG A   0     119.712 -51.753  60.647  0.00  0.00           O
ATOM    305 O     CG A   0     119.631 -47.883  57.967  0.00  0.00           O
ATOM    306 N     CG A   0     115.950 -53.579  64.023  0.00  0.00           N
ATOM    307 H     CG A   0     116.719 -53.713  63.665  0.00  0.00           H
ATOM    308 N     CG A   0     119.484 -51.333  57.711  0.00  0.00           N
ATOM    309 H     CG A   0     119.666 -51.833  58.385  0.00  0.00           H
ATOM    310 C     CG A   0     115.772 -52.522  64.380  0.00  0.00           C
ATOM    311 H     CG A   0     114.922 -52.283  64.671  0.00  0.00           H
ATOM    312 C     CG A   0     119.432 -50.238  57.983  0.00  0.00           C
ATOM    313 H     CG A   0     119.150 -49.638  57.329  0.00  0.00           H
ATOM    314 C     CG A   0     111.630 -58.459  64.635  0.00  0.00           C
ATOM    315 H     CG A   0     111.282 -57.726  65.091  0.00  0.00           H
ATOM    316 C     CG A   0     113.315 -59.465  63.300  0.00  0.00           C
ATOM    317 H     CG A   0     114.121 -59.392  62.847  0.00  0.00           H
ATOM    318 C     CG A   0     112.780 -58.350  63.994  0.00  0.00           C
ATOM    319 C     CG A   0     119.042 -55.764  53.040  0.00  0.00           C
ATOM    320 H     CG A   0     119.037 -56.150  53.885  0.00  0.00           H
ATOM    321 C     CG A   0     119.045 -53.830  51.676  0.00  0.00           C
ATOM    322 H     CG A   0     119.049 -52.904  51.590  0.00  0.00           H
ATOM    323 C     CG A   0     119.042 -54.426  52.924  0.00  0.00           C
ATOM    324 C     CG A   0     120.213 -50.293  63.002  0.00  0.00           C
ATOM    325 H     CG A   0     120.528 -51.207  62.840  0.00  0.00           H
ATOM    326 C     CG A   0     115.088 -54.748  64.074  0.00  0.00           C
ATOM    327 C     CG A   0     115.692 -55.992  63.932  0.00  0.00           C
ATOM    328 H     CG A   0     116.617 -56.055  63.868  0.00  0.00           H
ATOM    329 C     CG A   0     114.912 -57.142  63.889  0.00  0.00           C
ATOM    330 H     CG A   0     115.316 -57.975  63.795  0.00  0.00           H
ATOM    331 C     CG A   0     113.529 -57.048  63.986  0.00  0.00           C
ATOM    332 C     CG A   0     112.925 -55.804  64.128  0.00  0.00           C
ATOM    333 H     CG A   0     111.999 -55.741  64.192  0.00  0.00           H
ATOM    334 C     CG A   0     113.705 -54.654  64.170  0.00  0.00           C
ATOM    335 H     CG A   0     113.301 -53.822  64.266  0.00  0.00           H
ATOM    336 C     CG A   0     119.317 -52.089  56.489  0.00  0.00           C
ATOM    337 C     CG A   0     119.246 -51.448  55.256  0.00  0.00           C
ATOM    338 H     CG A   0     119.289 -50.520  55.213  0.00  0.00           H
ATOM    339 C     CG A   0     119.109 -52.194  54.092  0.00  0.00           C
ATOM    340 H     CG A   0     119.062 -51.764  53.269  0.00  0.00           H
ATOM    341 C     CG A   0     119.045 -53.580  54.159  0.00  0.00           C
ATOM    342 C     CG A   0     119.115 -54.221  55.389  0.00  0.00           C
ATOM    343 H     CG A   0     119.072 -55.149  55.434  0.00  0.00           H
ATOM    344 C     CG A   0     119.251 -53.476  56.554  0.00  0.00           C
ATOM    345 H     CG A   0     119.299 -53.905  57.379  0.00  0.00           H
ATOM    346 C     CG A   0     116.817 -51.534  64.400  0.00  0.00           C
ATOM    347 C     CG A   0     118.021 -51.550  63.705  0.00  0.00           C
ATOM    348 C     CG A   0     118.862 -50.445  63.748  0.00  0.00           C
ATOM    349 C     CG A   0     118.501 -49.323  64.485  0.00  0.00           C
ATOM    350 H     CG A   0     119.064 -48.584  64.512  0.00  0.00           H
ATOM    351 C     CG A   0     117.297 -49.307  65.179  0.00  0.00           C
ATOM    352 C     CG A   0     116.456 -50.412  65.137  0.00  0.00           C
ATOM    353 C     CG A   0     119.770 -49.710  59.281  0.00  0.00           C
ATOM    354 C     CG A   0     119.880 -48.325  59.239  0.00  0.00           C
ATOM    355 C     CG A   0     120.102 -47.610  60.409  0.00  0.00           C
ATOM    356 C     CG A   0     120.215 -48.279  61.623  0.00  0.00           C
ATOM    357 H     CG A   0     120.364 -47.800  62.406  0.00  0.00           H
ATOM    358 C     CG A   0     120.106 -49.664  61.665  0.00  0.00           C
ATOM    359 C     CG A   0     119.884 -50.379  60.494  0.00  0.00           C
ATOM    360 O     CG A   0     115.207 -59.810  37.921  0.00  0.00           O
ATOM    361 O     CG A   0     118.501 -57.906  40.644  0.00  0.00           O
ATOM    362 O     CG A   0     119.712 -58.684  42.906  0.00  0.00           O
ATOM    363 O     CG A   0     119.631 -62.555  45.586  0.00  0.00           O
ATOM    364 N     CG A   0     115.950 -56.859  39.531  0.00  0.00           N
ATOM    365 H     CG A   0     116.719 -56.725  39.889  0.00  0.00           H
ATOM    366 N     CG A   0     119.484 -59.105  45.843  0.00  0.00           N
ATOM    367 H     CG A   0     119.666 -58.605  45.169  0.00  0.00           H
ATOM    368 C     CG A   0     115.772 -57.916  39.173  0.00  0.00           C
ATOM    369 H     CG A   0     114.922 -58.155  38.882  0.00  0.00           H
ATOM    370 C     CG A   0     119.432 -60.200  45.570  0.00  0.00           C
ATOM    371 H     CG A   0     119.150 -60.800  46.224  0.00  0.00           H
ATOM    372 C     CG A   0     111.630 -51.979  38.918  0.00  0.00           C
ATOM    373 H     CG A   0     111.282 -52.712  38.462  0.00  0.00           H
ATOM    374 C     CG A   0     113.315 -50.973  40.253  0.00  0.00           C
ATOM    375 H     CG A   0     114.121 -51.046  40.706  0.00  0.00           H
ATOM    376 C     CG A   0     112.780 -52.088  39.559  0.00  0.00           C
ATOM    377 C     CG A   0     119.042 -54.674  50.513  0.00  0.00           C
ATOM    378 H     CG A   0     119.037 -54.288  49.668  0.00  0.00           H
ATOM    379 C     CG A   0     119.045 -56.608  51.877  0.00  0.00           C
ATOM    380 H     CG A   0     119.049 -57.534  51.963  0.00  0.00           H
ATOM    381 C     CG A   0     119.042 -56.012  50.630  0.00  0.00           C
ATOM    382 C     CG A   0     116.657 -62.205  37.530  0.00  0.00           C
ATOM    383 H     CG A   0     115.979 -61.813  36.940  0.00  0.00           H
ATOM    384 C     CG A   0     120.213 -60.144  40.551  0.00  0.00           C
ATOM    385 H     CG A   0     120.528 -59.231  40.713  0.00  0.00           H
ATOM    386 C     CG A   0     120.278 -64.296  43.394  0.00  0.00           C
ATOM    387 C     CG A   0     115.088 -55.690  39.480  0.00  0.00           C
ATOM    388 C     CG A   0     115.692 -54.445  39.621  0.00  0.00           C
ATOM    389 H     CG A   0     116.617 -54.382  39.685  0.00  0.00           H
ATOM    390 C     CG A   0     114.912 -53.295  39.664  0.00  0.00           C
ATOM    391 H     CG A   0     115.316 -52.463  39.759  0.00  0.00           H
ATOM    392 C     CG A   0     113.529 -53.390  39.567  0.00  0.00           C
ATOM    393 C     CG A   0     112.925 -54.634  39.426  0.00  0.00           C
ATOM    394 H     CG A   0     111.999 -54.697  39.361  0.00  0.00           H
ATOM    395 C     CG A   0     113.705 -55.784  39.383  0.00  0.00           C
ATOM    396 H     CG A   0     113.301 -56.616  39.288  0.00  0.00           H
ATOM    397 C     CG A   0     119.317 -58.349  47.064  0.00  0.00           C
ATOM    398 C     CG A   0     119.246 -58.990  48.297  0.00  0.00           C
ATOM    399 H     CG A   0     119.289 -59.918  48.340  0.00  0.00           H
ATOM    400 C     CG A   0     119.109 -58.244  49.461  0.00  0.00           C
ATOM    401 H     CG A   0     119.062 -58.673  50.285  0.00  0.00           H
ATOM    402 C     CG A   0     119.045 -56.858  49.394  0.00  0.00           C
ATOM    403 C     CG A   0     119.115 -56.216  48.164  0.00  0.00           C
ATOM    404 H     CG A   0     119.072 -55.288  48.120  0.00  0.00           H
ATOM    405 C     CG A   0     119.251 -56.962  46.999  0.00  0.00           C
ATOM    406 H     CG A   0     119.299 -56.533  46.175  0.00  0.00           H
ATOM    407 C     CG A   0     116.817 -58.904  39.154  0.00  0.00           C
ATOM    408 C     CG A   0     118.021 -58.888  39.848  0.00  0.00           C
ATOM    409 C     CG A   0     118.862 -59.993  39.806  0.00  0.00           C
ATOM    410 C     CG A   0     118.501 -61.115  39.069  0.00  0.00           C
ATOM    411 H     CG A   0     119.064 -61.854  39.041  0.00  0.00           H
ATOM    412 C     CG A   0     117.297 -61.131  38.375  0.00  0.00           C
ATOM    413 C     CG A   0     116.456 -60.026  38.416  0.00  0.00           C
ATOM    414 C     CG A   0     119.770 -60.727  44.272  0.00  0.00           C
ATOM    415 C     CG A   0     119.880 -62.113  44.314  0.00  0.00           C
ATOM    416 C     CG A   0     120.102 -62.828  43.144  0.00  0.00           C
ATOM    417 C     CG A   0     120.215 -62.159  41.930  0.00  0.00           C
ATOM    418 H     CG A   0     120.364 -62.638  41.147  0.00  0.00           H
ATOM    419 C     CG A   0     120.106 -60.774  41.889  0.00  0.00           C
ATOM    420 C     CG A   0     119.884 -60.058  43.059  0.00  0.00           C
ATOM    421 O     CG A   0     105.906 -66.737  65.633  0.00  0.00           O
ATOM    422 O     CG A   0     109.202 -68.639  62.909  0.00  0.00           O
ATOM    423 O     CG A   0     109.133 -70.076  60.647  0.00  0.00           O
ATOM    424 O     CG A   0     105.741 -71.941  57.967  0.00  0.00           O
ATOM    425 N     CG A   0     108.833 -65.905  64.023  0.00  0.00           N
ATOM    426 H     CG A   0     109.334 -66.505  63.665  0.00  0.00           H
ATOM    427 N     CG A   0     108.655 -70.089  57.711  0.00  0.00           N
ATOM    428 H     CG A   0     109.179 -69.997  58.385  0.00  0.00           H
ATOM    429 C     CG A   0     107.829 -66.280  64.380  0.00  0.00           C
ATOM    430 H     CG A   0     107.197 -65.663  64.671  0.00  0.00           H
ATOM    431 C     CG A   0     107.681 -70.592  57.983  0.00  0.00           C
ATOM    432 H     CG A   0     107.021 -70.647  57.329  0.00  0.00           H
ATOM    433 C     CG A   0     110.899 -59.725  64.635  0.00  0.00           C
ATOM    434 H     CG A   0     110.091 -59.790  65.091  0.00  0.00           H
ATOM    435 C     CG A   0     112.613 -60.680  63.300  0.00  0.00           C
ATOM    436 H     CG A   0     112.953 -61.415  62.847  0.00  0.00           H
ATOM    437 C     CG A   0     111.380 -60.774  63.994  0.00  0.00           C
ATOM    438 C     CG A   0     112.271 -67.491  53.040  0.00  0.00           C
ATOM    439 H     CG A   0     112.603 -67.294  53.885  0.00  0.00           H
ATOM    440 C     CG A   0     110.598 -68.460  51.676  0.00  0.00           C
ATOM    441 H     CG A   0     109.798 -68.927  51.590  0.00  0.00           H
ATOM    442 C     CG A   0     111.113 -68.160  52.924  0.00  0.00           C
ATOM    443 C     CG A   0     108.119 -71.240  63.002  0.00  0.00           C
ATOM    444 H     CG A   0     109.068 -71.056  62.840  0.00  0.00           H
ATOM    445 C     CG A   0     109.415 -64.575  64.074  0.00  0.00           C
ATOM    446 C     CG A   0     110.794 -64.475  63.932  0.00  0.00           C
ATOM    447 H     CG A   0     111.312 -65.245  63.868  0.00  0.00           H
ATOM    448 C     CG A   0     111.400 -63.225  63.889  0.00  0.00           C
ATOM    449 H     CG A   0     112.323 -63.159  63.795  0.00  0.00           H
ATOM    450 C     CG A   0     110.627 -62.074  63.986  0.00  0.00           C
ATOM    451 C     CG A   0     109.247 -62.174  64.128  0.00  0.00           C
ATOM    452 H     CG A   0     108.730 -61.403  64.192  0.00  0.00           H
ATOM    453 C     CG A   0     108.642 -63.424  64.170  0.00  0.00           C
ATOM    454 H     CG A   0     107.719 -63.490  64.266  0.00  0.00           H
ATOM    455 C     CG A   0     109.226 -69.566  56.489  0.00  0.00           C
ATOM    456 C     CG A   0     108.635 -69.825  55.256  0.00  0.00           C
ATOM    457 H     CG A   0     107.854 -70.327  55.213  0.00  0.00           H
ATOM    458 C     CG A   0     109.213 -69.334  54.092  0.00  0.00           C
ATOM    459 H     CG A   0     108.818 -69.508  53.269  0.00  0.00           H
ATOM    460 C     CG A   0     110.382 -68.585  54.159  0.00  0.00           C
ATOM    461 C     CG A   0     110.972 -68.326  55.389  0.00  0.00           C
ATOM    462 H     CG A   0     111.754 -67.824  55.434  0.00  0.00           H
ATOM    463 C     CG A   0     110.395 -68.816  56.554  0.00  0.00           C
ATOM    464 H     CG A   0     110.790 -68.642  57.379  0.00  0.00           H
ATOM    465 C     CG A   0     107.496 -67.679  64.400  0.00  0.00           C
ATOM    466 C     CG A   0     108.112 -68.713  63.705  0.00  0.00           C
ATOM    467 C     CG A   0     107.575 -69.995  63.748  0.00  0.00           C
ATOM    468 C     CG A   0     106.423 -70.242  64.485  0.00  0.00           C
ATOM    469 H     CG A   0     106.064 -71.100  64.512  0.00  0.00           H
ATOM    470 C     CG A   0     105.807 -69.208  65.179  0.00  0.00           C
ATOM    471 C     CG A   0     106.344 -67.927  65.137  0.00  0.00           C
ATOM    472 C     CG A   0     107.393 -71.148  59.281  0.00  0.00           C
ATOM    473 C     CG A   0     106.248 -71.936  59.239  0.00  0.00           C
ATOM    474 C     CG A   0     105.739 -72.486  60.409  0.00  0.00           C
ATOM    475 C     CG A   0     106.376 -72.250  61.623  0.00  0.00           C
ATOM    476 H     CG A   0     106.035 -72.618  62.406  0.00  0.00           H
ATOM    477 C     CG A   0     107.521 -71.463  61.665  0.00  0.00           C
ATOM    478 C     CG A   0     108.030 -70.912  60.494  0.00  0.00           C
ATOM    479 O     CG A   0     105.906 -43.700  37.921  0.00  0.00           O
ATOM    480 O     CG A   0     109.202 -41.799  40.644  0.00  0.00           O
ATOM    481 O     CG A   0     109.133 -40.361  42.906  0.00  0.00           O
ATOM    482 O     CG A   0     105.741 -38.497  45.586  0.00  0.00           O
ATOM    483 N     CG A   0     108.833 -44.532  39.531  0.00  0.00           N
ATOM    484 H     CG A   0     109.334 -43.933  39.889  0.00  0.00           H
ATOM    485 N     CG A   0     108.655 -40.349  45.843  0.00  0.00           N
ATOM    486 H     CG A   0     109.179 -40.441  45.169  0.00  0.00           H
ATOM    487 C     CG A   0     107.829 -44.158  39.173  0.00  0.00           C
ATOM    488 H     CG A   0     107.197 -44.774  38.882  0.00  0.00           H
ATOM    489 C     CG A   0     107.681 -39.846  45.570  0.00  0.00           C
ATOM    490 H     CG A   0     107.021 -39.790  46.224  0.00  0.00           H
ATOM    491 C     CG A   0     110.899 -50.713  38.918  0.00  0.00           C
ATOM    492 H     CG A   0     110.091 -50.648  38.462  0.00  0.00           H
ATOM    493 C     CG A   0     112.613 -49.757  40.253  0.00  0.00           C
ATOM    494 H     CG A   0     112.953 -49.023  40.706  0.00  0.00           H
ATOM    495 C     CG A   0     111.380 -49.663  39.559  0.00  0.00           C
ATOM    496 C     CG A   0     112.271 -42.947  50.513  0.00  0.00           C
ATOM    497 H     CG A   0     112.603 -43.144  49.668  0.00  0.00           H
ATOM    498 C     CG A   0     110.598 -41.977  51.877  0.00  0.00           C
ATOM    499 H     CG A   0     109.798 -41.510  51.963  0.00  0.00           H
ATOM    500 C     CG A   0     111.113 -42.278  50.630  0.00  0.00           C
ATOM    501 C     CG A   0     108.119 -39.198  40.551  0.00  0.00           C
ATOM    502 H     CG A   0     109.068 -39.382  40.713  0.00  0.00           H
ATOM    503 C     CG A   0     109.415 -45.863  39.480  0.00  0.00           C
ATOM    504 C     CG A   0     110.794 -45.963  39.621  0.00  0.00           C
ATOM    505 H     CG A   0     111.312 -45.193  39.685  0.00  0.00           H
ATOM    506 C     CG A   0     111.400 -47.213  39.664  0.00  0.00           C
ATOM    507 H     CG A   0     112.323 -47.279  39.759  0.00  0.00           H
ATOM    508 C     CG A   0     110.627 -48.363  39.567  0.00  0.00           C
ATOM    509 C     CG A   0     109.247 -48.264  39.426  0.00  0.00           C
ATOM    510 H     CG A   0     108.730 -49.034  39.361  0.00  0.00           H
ATOM    511 C     CG A   0     108.642 -47.014  39.383  0.00  0.00           C
ATOM    512 H     CG A   0     107.719 -46.948  39.288  0.00  0.00           H
ATOM    513 C     CG A   0     109.226 -40.872  47.064  0.00  0.00           C
ATOM    514 C     CG A   0     108.635 -40.612  48.297  0.00  0.00           C
ATOM    515 H     CG A   0     107.854 -40.111  48.340  0.00  0.00           H
ATOM    516 C     CG A   0     109.213 -41.103  49.461  0.00  0.00           C
ATOM    517 H     CG A   0     108.818 -40.930  50.285  0.00  0.00           H
ATOM    518 C     CG A   0     110.382 -41.853  49.394  0.00  0.00           C
ATOM    519 C     CG A   0     110.972 -42.112  48.164  0.00  0.00           C
ATOM    520 H     CG A   0     111.754 -42.614  48.120  0.00  0.00           H
ATOM    521 C     CG A   0     110.395 -41.622  46.999  0.00  0.00           C
ATOM    522 H     CG A   0     110.790 -41.795  46.175  0.00  0.00           H
ATOM    523 C     CG A   0     107.496 -42.759  39.154  0.00  0.00           C
ATOM    524 C     CG A   0     108.112 -41.724  39.848  0.00  0.00           C
ATOM    525 C     CG A   0     107.575 -40.443  39.806  0.00  0.00           C
ATOM    526 C     CG A   0     106.423 -40.195  39.069  0.00  0.00           C
ATOM    527 H     CG A   0     106.064 -39.338  39.041  0.00  0.00           H
ATOM    528 C     CG A   0     105.807 -41.230  38.375  0.00  0.00           C
ATOM    529 C     CG A   0     106.344 -42.511  38.416  0.00  0.00           C
ATOM    530 C     CG A   0     107.393 -39.289  44.272  0.00  0.00           C
ATOM    531 C     CG A   0     106.248 -38.502  44.314  0.00  0.00           C
ATOM    532 C     CG A   0     105.739 -37.952  43.144  0.00  0.00           C
ATOM    533 C     CG A   0     106.376 -38.188  41.930  0.00  0.00           C
ATOM    534 H     CG A   0     106.035 -37.820  41.147  0.00  0.00           H
ATOM    535 C     CG A   0     107.521 -38.975  41.889  0.00  0.00           C
ATOM    536 C     CG A   0     108.030 -39.525  43.059  0.00  0.00           C
ATOM    537 O     CG A   0      93.907 -59.810  37.921  0.00  0.00           O
ATOM    538 O     CG A   0      90.613 -57.906  40.644  0.00  0.00           O
ATOM    539 O     CG A   0      89.402 -58.684  42.906  0.00  0.00           O
ATOM    540 O     CG A   0      89.483 -62.555  45.586  0.00  0.00           O
ATOM    541 N     CG A   0      93.164 -56.859  39.531  0.00  0.00           N
ATOM    542 H     CG A   0      92.395 -56.725  39.889  0.00  0.00           H
ATOM    543 N     CG A   0      89.630 -59.105  45.843  0.00  0.00           N
ATOM    544 H     CG A   0      89.448 -58.605  45.169  0.00  0.00           H
ATOM    545 C     CG A   0      93.342 -57.916  39.173  0.00  0.00           C
ATOM    546 H     CG A   0      94.192 -58.155  38.882  0.00  0.00           H
ATOM    547 C     CG A   0      89.682 -60.200  45.570  0.00  0.00           C
ATOM    548 H     CG A   0      89.964 -60.800  46.224  0.00  0.00           H
ATOM    549 C     CG A   0      97.484 -51.979  38.918  0.00  0.00           C
ATOM    550 H     CG A   0      97.832 -52.712  38.462  0.00  0.00           H
ATOM    551 C     CG A   0      95.799 -50.973  40.253  0.00  0.00           C
ATOM    552 H     CG A   0      94.993 -51.046  40.706  0.00  0.00           H
ATOM    553 C     CG A   0      96.334 -52.088  39.559  0.00  0.00           C
ATOM    554 C     CG A   0      90.072 -54.674  50.513  0.00  0.00           C
ATOM    555 H     CG A   0      90.077 -54.288  49.668  0.00  0.00           H
ATOM    556 C     CG A   0      90.069 -56.608  51.877  0.00  0.00           C
ATOM    557 H     CG A   0      90.064 -57.534  51.963  0.00  0.00           H
ATOM    558 C     CG A   0      90.072 -56.012  50.630  0.00  0.00           C
ATOM    559 C     CG A   0      92.457 -62.205  37.530  0.00  0.00           C
ATOM    560 H     CG A   0      93.135 -61.813  36.940  0.00  0.00           H
ATOM    561 C     CG A   0      88.901 -60.144  40.551  0.00  0.00           C
ATOM    562 H     CG A   0      88.586 -59.231  40.713  0.00  0.00           H
ATOM    563 C     CG A   0      88.835 -64.296  43.394  0.00  0.00           C
ATOM    564 C     CG A   0      94.026 -55.690  39.480  0.00  0.00           C
ATOM    565 C     CG A   0      93.422 -54.445  39.621  0.00  0.00           C
ATOM    566 H     CG A   0      92.497 -54.382  39.685  0.00  0.00           H
ATOM    567 C     CG A   0      94.202 -53.295  39.664  0.00  0.00           C
ATOM    568 H     CG A   0      93.798 -52.463  39.759  0.00  0.00           H
ATOM    569 C     CG A   0      95.585 -53.390  39.567  0.00  0.00           C
ATOM    570 C     CG A   0      96.189 -54.634  39.426  0.00  0.00           C
ATOM    571 H     CG A   0      97.114 -54.697  39.361  0.00  0.00           H
ATOM    572 C     CG A   0      95.409 -55.784  39.383  0.00  0.00           C
ATOM    573 H     CG A   0      95.813 -56.616  39.288  0.00  0.00           H
ATOM    574 C     CG A   0      89.797 -58.349  47.064  0.00  0.00           C
ATOM    575 C     CG A   0      89.868 -58.990  48.297  0.00  0.00           C
ATOM    576 H     CG A   0      89.825 -59.918  48.340  0.00  0.00           H
ATOM    577 C     CG A   0      90.005 -58.244  49.461  0.00  0.00           C
ATOM    578 H     CG A   0      90.052 -58.673  50.285  0.00  0.00           H
ATOM    579 C     CG A   0      90.069 -56.858  49.394  0.00  0.00           C
ATOM    580 C     CG A   0      89.998 -56.216  48.164  0.00  0.00           C
ATOM    581 H     CG A   0      90.042 -55.288  48.120  0.00  0.00           H
ATOM    582 C     CG A   0      89.863 -56.962  46.999  0.00  0.00           C
ATOM    583 H     CG A   0      89.815 -56.533  46.175  0.00  0.00           H
ATOM    584 C     CG A   0      92.296 -58.904  39.154  0.00  0.00           C
ATOM    585 C     CG A   0      91.093 -58.888  39.848  0.00  0.00           C
ATOM    586 C     CG A   0      90.251 -59.993  39.806  0.00  0.00           C
ATOM    587 C     CG A   0      90.613 -61.115  39.069  0.00  0.00           C
ATOM    588 H     CG A   0      90.050 -61.854  39.041  0.00  0.00           H
ATOM    589 C     CG A   0      91.817 -61.131  38.375  0.00  0.00           C
ATOM    590 C     CG A   0      92.658 -60.026  38.416  0.00  0.00           C
ATOM    591 C     CG A   0      89.343 -60.727  44.272  0.00  0.00           C
ATOM    592 C     CG A   0      89.234 -62.113  44.314  0.00  0.00           C
ATOM    593 C     CG A   0      89.012 -62.828  43.144  0.00  0.00           C
ATOM    594 C     CG A   0      88.899 -62.159  41.930  0.00  0.00           C
ATOM    595 H     CG A   0      88.750 -62.638  41.147  0.00  0.00           H
ATOM    596 C     CG A   0      89.007 -60.774  41.889  0.00  0.00           C
ATOM    597 C     CG A   0      89.230 -60.058  43.059  0.00  0.00           C
ATOM    598 O     CG A   0      95.256 -62.147  37.921  0.00  0.00           O
ATOM    599 O     CG A   0      95.258 -65.951  40.644  0.00  0.00           O
ATOM    600 O     CG A   0      93.978 -66.611  42.906  0.00  0.00           O
ATOM    601 O     CG A   0      90.667 -64.605  45.586  0.00  0.00           O
ATOM    602 N     CG A   0      97.440 -64.265  39.531  0.00  0.00           N
ATOM    603 H     CG A   0      97.172 -64.999  39.889  0.00  0.00           H
ATOM    604 N     CG A   0      93.728 -66.203  45.843  0.00  0.00           N
ATOM    605 H     CG A   0      94.070 -66.611  45.169  0.00  0.00           H
ATOM    606 C     CG A   0      96.614 -63.583  39.173  0.00  0.00           C
ATOM    607 H     CG A   0      96.832 -62.727  38.882  0.00  0.00           H
ATOM    608 C     CG A   0      92.805 -65.611  45.570  0.00  0.00           C
ATOM    609 H     CG A   0      92.427 -65.067  46.224  0.00  0.00           H
ATOM    610 C     CG A   0     103.826 -62.965  38.918  0.00  0.00           C
ATOM    611 H     CG A   0     103.365 -62.297  38.462  0.00  0.00           H
ATOM    612 C     CG A   0     103.855 -64.927  40.253  0.00  0.00           C
ATOM    613 H     CG A   0     103.389 -65.588  40.706  0.00  0.00           H
ATOM    614 C     CG A   0     103.157 -63.905  39.559  0.00  0.00           C
ATOM    615 C     CG A   0      97.787 -68.036  50.513  0.00  0.00           C
ATOM    616 H     CG A   0      98.123 -68.225  49.668  0.00  0.00           H
ATOM    617 C     CG A   0      96.110 -67.072  51.877  0.00  0.00           C
ATOM    618 H     CG A   0      95.306 -66.612  51.963  0.00  0.00           H
ATOM    619 C     CG A   0      96.627 -67.367  50.630  0.00  0.00           C
ATOM    620 C     CG A   0      92.464 -66.315  40.551  0.00  0.00           C
ATOM    621 H     CG A   0      93.097 -67.044  40.713  0.00  0.00           H
ATOM    622 C     CG A   0      98.884 -64.104  39.480  0.00  0.00           C
ATOM    623 C     CG A   0      99.659 -65.248  39.621  0.00  0.00           C
ATOM    624 H     CG A   0      99.251 -66.082  39.685  0.00  0.00           H
ATOM    625 C     CG A   0     101.045 -65.148  39.664  0.00  0.00           C
ATOM    626 H     CG A   0     101.564 -65.914  39.759  0.00  0.00           H
ATOM    627 C     CG A   0     101.655 -63.903  39.567  0.00  0.00           C
ATOM    628 C     CG A   0     100.879 -62.758  39.426  0.00  0.00           C
ATOM    629 H     CG A   0     101.288 -61.925  39.361  0.00  0.00           H
ATOM    630 C     CG A   0      99.494 -62.859  39.383  0.00  0.00           C
ATOM    631 H     CG A   0      98.975 -62.093  39.288  0.00  0.00           H
ATOM    632 C     CG A   0      94.466 -66.436  47.064  0.00  0.00           C
ATOM    633 C     CG A   0      93.947 -66.054  48.297  0.00  0.00           C
ATOM    634 H     CG A   0      93.121 -65.628  48.340  0.00  0.00           H
ATOM    635 C     CG A   0      94.661 -66.309  49.461  0.00  0.00           C
ATOM    636 H     CG A   0      94.312 -66.054  50.285  0.00  0.00           H
ATOM    637 C     CG A   0      95.894 -66.946  49.394  0.00  0.00           C
ATOM    638 C     CG A   0      96.414 -67.328  48.164  0.00  0.00           C
ATOM    639 H     CG A   0      97.239 -67.754  48.120  0.00  0.00           H
ATOM    640 C     CG A   0      95.700 -67.073  46.999  0.00  0.00           C
ATOM    641 H     CG A   0      96.048 -67.329  46.175  0.00  0.00           H
ATOM    642 C     CG A   0      95.236 -63.994  39.154  0.00  0.00           C
ATOM    643 C     CG A   0      94.648 -65.045  39.848  0.00  0.00           C
ATOM    644 C     CG A   0      93.270 -65.221  39.806  0.00  0.00           C
ATOM    645 C     CG A   0      92.479 -64.346  39.069  0.00  0.00           C
ATOM    646 H     CG A   0      91.557 -64.465  39.041  0.00  0.00           H
ATOM    647 C     CG A   0      93.067 -63.296  38.375  0.00  0.00           C
ATOM    648 C     CG A   0      94.445 -63.120  38.416  0.00  0.00           C
ATOM    649 C     CG A   0      92.180 -65.640  44.272  0.00  0.00           C
ATOM    650 C     CG A   0      90.925 -65.042  44.314  0.00  0.00           C
ATOM    651 C     CG A   0      90.195 -64.876  43.144  0.00  0.00           C
ATOM    652 C     CG A   0      90.717 -65.309  41.930  0.00  0.00           C
ATOM    653 H     CG A   0      90.228 -65.199  41.147  0.00  0.00           H
ATOM    654 C     CG A   0      91.971 -65.908  41.889  0.00  0.00           C
ATOM    655 C     CG A   0      92.702 -66.073  43.059  0.00  0.00           C
ATOM    656 O     CG A   0     113.858 -62.147  37.921  0.00  0.00           O
ATOM    657 O     CG A   0     113.856 -65.951  40.644  0.00  0.00           O
ATOM    658 O     CG A   0     115.136 -66.611  42.906  0.00  0.00           O
ATOM    659 O     CG A   0     118.447 -64.605  45.586  0.00  0.00           O
ATOM    660 N     CG A   0     111.674 -64.265  39.531  0.00  0.00           N
ATOM    661 H     CG A   0     111.942 -64.999  39.889  0.00  0.00           H
ATOM    662 N     CG A   0     115.386 -66.203  45.843  0.00  0.00           N
ATOM    663 H     CG A   0     115.044 -66.611  45.169  0.00  0.00           H
ATOM    664 C     CG A   0     112.500 -63.583  39.173  0.00  0.00           C
ATOM    665 H     CG A   0     112.282 -62.727  38.882  0.00  0.00           H
ATOM    666 C     CG A   0     116.309 -65.611  45.570  0.00  0.00           C
ATOM    667 H     CG A   0     116.687 -65.067  46.224  0.00  0.00           H
ATOM    668 C     CG A   0     105.288 -62.965  38.918  0.00  0.00           C
ATOM    669 H     CG A   0     105.749 -62.297  38.462  0.00  0.00           H
ATOM    670 C     CG A   0     105.259 -64.927  40.253  0.00  0.00           C
ATOM    671 H     CG A   0     105.725 -65.588  40.706  0.00  0.00           H
ATOM    672 C     CG A   0     105.957 -63.905  39.559  0.00  0.00           C
ATOM    673 C     CG A   0     111.327 -68.036  50.513  0.00  0.00           C
ATOM    674 H     CG A   0     110.991 -68.225  49.668  0.00  0.00           H
ATOM    675 C     CG A   0     113.004 -67.072  51.877  0.00  0.00           C
ATOM    676 H     CG A   0     113.808 -66.612  51.963  0.00  0.00           H
ATOM    677 C     CG A   0     112.487 -67.367  50.630  0.00  0.00           C
ATOM    678 C     CG A   0     116.650 -66.315  40.551  0.00  0.00           C
ATOM    679 H     CG A   0     116.017 -67.044  40.713  0.00  0.00           H
ATOM    680 C     CG A   0     110.230 -64.104  39.480  0.00  0.00           C
ATOM    681 C     CG A   0     109.455 -65.248  39.621  0.00  0.00           C
ATOM    682 H     CG A   0     109.863 -66.082  39.685  0.00  0.00           H
ATOM    683 C     CG A   0     108.069 -65.148  39.664  0.00  0.00           C
ATOM    684 H     CG A   0     107.550 -65.914  39.759  0.00  0.00           H
ATOM    685 C     CG A   0     107.459 -63.903  39.567  0.00  0.00           C
ATOM    686 C     CG A   0     108.235 -62.758  39.426  0.00  0.00           C
ATOM    687 H     CG A   0     107.826 -61.925  39.361  0.00  0.00           H
ATOM    688 C     CG A   0     109.620 -62.859  39.383  0.00  0.00           C
ATOM    689 H     CG A   0     110.139 -62.093  39.288  0.00  0.00           H
ATOM    690 C     CG A   0     114.647 -66.436  47.064  0.00  0.00           C
ATOM    691 C     CG A   0     115.167 -66.054  48.297  0.00  0.00           C
ATOM    692 H     CG A   0     115.993 -65.628  48.340  0.00  0.00           H
ATOM    693 C     CG A   0     114.453 -66.309  49.461  0.00  0.00           C
ATOM    694 H     CG A   0     114.801 -66.054  50.285  0.00  0.00           H
ATOM    695 C     CG A   0     113.220 -66.946  49.394  0.00  0.00           C
ATOM    696 C     CG A   0     112.700 -67.328  48.164  0.00  0.00           C
ATOM    697 H     CG A   0     111.874 -67.754  48.120  0.00  0.00           H
ATOM    698 C     CG A   0     113.414 -67.073  46.999  0.00  0.00           C
ATOM    699 H     CG A   0     113.066 -67.329  46.175  0.00  0.00           H
ATOM    700 C     CG A   0     113.878 -63.994  39.154  0.00  0.00           C
ATOM    701 C     CG A   0     114.466 -65.045  39.848  0.00  0.00           C
ATOM    702 C     CG A   0     115.844 -65.221  39.806  0.00  0.00           C
ATOM    703 C     CG A   0     116.635 -64.346  39.069  0.00  0.00           C
ATOM    704 H     CG A   0     117.557 -64.465  39.041  0.00  0.00           H
ATOM    705 C     CG A   0     116.047 -63.296  38.375  0.00  0.00           C
ATOM    706 C     CG A   0     114.669 -63.120  38.416  0.00  0.00           C
ATOM    707 C     CG A   0     116.934 -65.640  44.272  0.00  0.00           C
ATOM    708 C     CG A   0     118.189 -65.042  44.314  0.00  0.00           C
ATOM    709 C     CG A   0     118.919 -64.876  43.144  0.00  0.00           C
ATOM    710 C     CG A   0     118.397 -65.309  41.930  0.00  0.00           C
ATOM    711 H     CG A   0     118.886 -65.199  41.147  0.00  0.00           H
ATOM    712 C     CG A   0     117.143 -65.908  41.889  0.00  0.00           C
ATOM    713 C     CG A   0     116.412 -66.073  43.059  0.00  0.00           C
ATOM    714 H     CG A   0     120.522 -45.708  59.184  0.00  0.00           H
ATOM    715 H     CG A   0     104.304 -73.800  59.183  0.00  0.00           H
ATOM    716 H     CG A   0     120.775 -64.292  44.371  0.00  0.00           H
ATOM    717 H     CG A   0      88.590 -64.730  44.370  0.00  0.00           H
ATOM    718 H     CG A   0      88.590 -45.708  59.184  0.00  0.00           H
ATOM    719 H     CG A   0     104.305 -36.637  44.371  0.00  0.00           H
ATOM    720 H     CG A   0     104.813 -36.203  42.768  0.00  0.00           H
ATOM    721 H     CG A   0     108.097 -38.332  39.879  0.00  0.00           H
ATOM    722 H     CG A   0     101.016 -38.332  39.879  0.00  0.00           H
ATOM    723 H     CG A   0     104.557 -40.325  36.938  0.00  0.00           H
ATOM    724 H     CG A   0     121.153 -45.933  60.786  0.00  0.00           H
ATOM    725 H     CG A   0     120.952 -49.842  63.674  0.00  0.00           H
ATOM    726 H     CG A   0     117.455 -47.772  66.617  0.00  0.00           H
ATOM    727 H     CG A   0     119.284 -45.718  60.342  0.00  0.00           H
ATOM    728 H     CG A   0     119.913 -45.986  60.227  0.00  0.00           H
ATOM    729 H     CG A   0     117.410 -43.709  63.674  0.00  0.00           H
ATOM    730 H     CG A   0     117.455 -62.665  36.938  0.00  0.00           H
ATOM    731 H     CG A   0     117.410 -66.729  39.879  0.00  0.00           H
ATOM    732 H     CG A   0     120.896 -64.949  42.768  0.00  0.00           H
ATOM    733 H     CG A   0     120.952 -60.595  39.879  0.00  0.00           H
ATOM    734 H     CG A   0      87.960 -45.933  60.786  0.00  0.00           H
ATOM    735 H     CG A   0      88.162 -49.842  63.674  0.00  0.00           H
ATOM    736 H     CG A   0      91.658 -47.772  66.617  0.00  0.00           H
ATOM    737 H     CG A   0      91.703 -43.709  63.674  0.00  0.00           H
ATOM    738 H     CG A   0      88.162 -60.595  39.879  0.00  0.00           H
ATOM    739 H     CG A   0      87.960 -64.504  42.768  0.00  0.00           H
ATOM    740 H     CG A   0      91.703 -66.729  39.879  0.00  0.00           H
ATOM    741 H     CG A   0      91.658 -62.665  36.938  0.00  0.00           H
ATOM    742 H     CG A   0     104.813 -74.235  60.786  0.00  0.00           H
ATOM    743 H     CG A   0     108.097 -72.105  63.674  0.00  0.00           H
ATOM    744 H     CG A   0     104.557 -70.113  66.617  0.00  0.00           H
ATOM    745 H     CG A   0     101.016 -72.105  63.674  0.00  0.00           H
ATOM    746 D     CV B   1      97.562 -59.216  40.779  0.00  0.00           D
ATOM    747 D     CV B   1      99.562 -59.216  40.779  0.00  0.00           D
ATOM    748 D     CV B   1     103.562 -59.216  40.779  0.00  0.00           D
ATOM    749 D     CV B   1     105.562 -59.216  40.779  0.00  0.00           D
ATOM    750 D     CV B   1     109.562 -59.216  40.779  0.00  0.00           D
ATOM    751 D     CV B   1     111.562 -59.216  40.779  0.00  0.00           D
ATOM    752 D     CV B   1      99.562 -57.216  40.779  0.00  0.00           D
ATOM    753 D     CV B   1     101.562 -57.216  40.779  0.00  0.00           D
ATOM    754 D     CV B   1     103.562 -57.216  40.779  0.00  0.00           D
ATOM    755 D     CV B   1     105.562 -57.216  40.779  0.00  0.00           D
ATOM    756 D     CV B   1     107.562 -57.216  40.779  0.00  0.00           D
ATOM    757 D     CV B   1     109.562 -57.216  40.779  0.00  0.00           D
ATOM    758 D     CV B   1     101.562 -55.216  40.779  0.00  0.00           D
ATOM    759 D     CV B   1     103.562 -55.216  40.779  0.00  0.00           D
ATOM    760 D     CV B   1     105.562 -55.216  40.779  0.00  0.00           D
ATOM    761 D     CV B   1     107.562 -55.216  40.779  0.00  0.00           D
ATOM    762 D     CV B   1     101.562 -53.216  40.779  0.00  0.00           D
ATOM    763 D     CV B   1     103.562 -53.216  40.779  0.00  0.00           D
ATOM    764 D     CV B   1     105.562 -53.216  40.779  0.00  0.00           D
ATOM    765 D     CV B   1     107.562 -53.216  40.779  0.00  0.00           D
ATOM    766 D     CV B   1     103.562 -51.216  40.779  0.00  0.00           D
ATOM    767 D     CV B   1     105.562 -51.216  40.779  0.00  0.00           D
ATOM    768 D     CV B   1     103.562 -49.216  40.779  0.00  0.00           D
ATOM    769 D     CV B   1     105.562 -49.216  40.779  0.00  0.00           D
ATOM    770 D     CV B   1      93.562 -61.216  42.779  0.00  0.00           D
ATOM    771 D     CV B   1      95.562 -61.216  42.779  0.00  0.00           D
ATOM    772 D     CV B   1      97.562 -61.216  42.779  0.00  0.00           D
ATOM    773 D     CV B   1      99.562 -61.216  42.779  0.00  0.00           D
ATOM    774 D     CV B   1     101.562 -61.216  42.779  0.00  0.00           D
ATOM    775 D     CV B   1     103.562 -61.216  42.779  0.00  0.00           D
ATOM    776 D     CV B   1     105.562 -61.216  42.779  0.00  0.00           D
ATOM    777 D     CV B   1     107.562 -61.216  42.779  0.00  0.00           D
ATOM    778 D     CV B   1     109.562 -61.216  42.779  0.00  0.00           D
ATOM    779 D     CV B   1     111.562 -61.216  42.779  0.00  0.00           D
ATOM    780 D     CV B   1     113.562 -61.216  42.779  0.00  0.00           D
ATOM    781 D     CV B   1     115.562 -61.216  42.779  0.00  0.00           D
ATOM    782 D     CV B   1      93.562 -59.216  42.779  0.00  0.00           D
ATOM    783 D     CV B   1      95.562 -59.216  42.779  0.00  0.00           D
ATOM    784 D     CV B   1      97.562 -59.216  42.779  0.00  0.00           D
ATOM    785 D     CV B   1      99.562 -59.216  42.779  0.00  0.00           D
ATOM    786 D     CV B   1     101.562 -59.216  42.779  0.00  0.00           D
ATOM    787 D     CV B   1     103.562 -59.216  42.779  0.00  0.00           D
ATOM    788 D     CV B   1     105.562 -59.216  42.779  0.00  0.00           D
ATOM    789 D     CV B   1     107.562 -59.216  42.779  0.00  0.00           D
ATOM    790 D     CV B   1     109.562 -59.216  42.779  0.00  0.00           D
ATOM    791 D     CV B   1     111.562 -59.216  42.779  0.00  0.00           D
ATOM    792 D     CV B   1     113.562 -59.216  42.779  0.00  0.00           D
ATOM    793 D     CV B   1     115.562 -59.216  42.779  0.00  0.00           D
ATOM    794 D     CV B   1      97.562 -57.216  42.779  0.00  0.00           D
ATOM    795 D     CV B   1      99.562 -57.216  42.779  0.00  0.00           D
ATOM    796 D     CV B   1     101.562 -57.216  42.779  0.00  0.00           D
ATOM    797 D     CV B   1     103.562 -57.216  42.779  0.00  0.00           D
ATOM    798 D     CV B   1     105.562 -57.216  42.779  0.00  0.00           D
ATOM    799 D     CV B   1     107.562 -57.216  42.779  0.00  0.00           D
ATOM    800 D     CV B   1     109.562 -57.216  42.779  0.00  0.00           D
ATOM    801 D     CV B   1     111.562 -57.216  42.779  0.00  0.00           D
ATOM    802 D     CV B   1      99.562 -55.216  42.779  0.00  0.00           D
ATOM    803 D     CV B   1     101.562 -55.216  42.779  0.00  0.00           D
ATOM    804 D     CV B   1     103.562 -55.216  42.779  0.00  0.00           D
ATOM    805 D     CV B   1     105.562 -55.216  42.779  0.00  0.00           D
ATOM    806 D     CV B   1     107.562 -55.216  42.779  0.00  0.00           D
ATOM    807 D     CV B   1     109.562 -55.216  42.779  0.00  0.00           D
ATOM    808 D     CV B   1      99.562 -53.216  42.779  0.00  0.00           D
ATOM    809 D     CV B   1     101.562 -53.216  42.779  0.00  0.00           D
ATOM    810 D     CV B   1     103.562 -53.216  42.779  0.00  0.00           D
ATOM    811 D     CV B   1     105.562 -53.216  42.779  0.00  0.00           D
ATOM    812 D     CV B   1     107.562 -53.216  42.779  0.00  0.00           D
ATOM    813 D     CV B   1     109.562 -53.216  42.779  0.00  0.00           D
ATOM    814 D     CV B   1      99.562 -51.216  42.779  0.00  0.00           D
ATOM    815 D     CV B   1     101.562 -51.216  42.779  0.00  0.00           D
ATOM    816 D     CV B   1     103.562 -51.216  42.779  0.00  0.00           D
ATOM    817 D     CV B   1     105.562 -51.216  42.779  0.00  0.00           D
ATOM    818 D     CV B   1     107.562 -51.216  42.779  0.00  0.00           D
ATOM    819 D     CV B   1     109.562 -51.216  42.779  0.00  0.00           D
ATOM    820 D     CV B   1     101.562 -49.216  42.779  0.00  0.00           D
ATOM    821 D     CV B   1     103.562 -49.216  42.779  0.00  0.00           D
ATOM    822 D     CV B   1     105.562 -49.216  42.779  0.00  0.00           D
ATOM    823 D     CV B   1     107.562 -49.216  42.779  0.00  0.00           D
ATOM    824 D     CV B   1     103.562 -47.216  42.779  0.00  0.00           D
ATOM    825 D     CV B   1     105.562 -47.216  42.779  0.00  0.00           D
ATOM    826 D     CV B   1     101.562 -45.216  42.779  0.00  0.00           D
ATOM    827 D     CV B   1     103.562 -45.216  42.779  0.00  0.00           D
ATOM    828 D     CV B   1     105.562 -45.216  42.779  0.00  0.00           D
ATOM    829 D     CV B   1     107.562 -45.216  42.779  0.00  0.00           D
ATOM    830 D     CV B   1     103.562 -43.216  42.779  0.00  0.00           D
ATOM    831 D     CV B   1     105.562 -43.216  42.779  0.00  0.00           D
ATOM    832 D     CV B   1      95.562 -63.216  44.779  0.00  0.00           D
ATOM    833 D     CV B   1      97.562 -63.216  44.779  0.00  0.00           D
ATOM    834 D     CV B   1      99.562 -63.216  44.779  0.00  0.00           D
ATOM    835 D     CV B   1     101.562 -63.216  44.779  0.00  0.00           D
ATOM    836 D     CV B   1     103.562 -63.216  44.779  0.00  0.00           D
ATOM    837 D     CV B   1     105.562 -63.216  44.779  0.00  0.00           D
ATOM    838 D     CV B   1     107.562 -63.216  44.779  0.00  0.00           D
ATOM    839 D     CV B   1     109.562 -63.216  44.779  0.00  0.00           D
ATOM    840 D     CV B   1     111.562 -63.216  44.779  0.00  0.00           D
ATOM    841 D     CV B   1     113.562 -63.216  44.779  0.00  0.00           D
ATOM    842 D     CV B   1      93.562 -61.216  44.779  0.00  0.00           D
ATOM    843 D     CV B   1      95.562 -61.216  44.779  0.00  0.00           D
ATOM    844 D     CV B   1      97.562 -61.216  44.779  0.00  0.00           D
ATOM    845 D     CV B   1      99.562 -61.216  44.779  0.00  0.00           D
ATOM    846 D     CV B   1     101.562 -61.216  44.779  0.00  0.00           D
ATOM    847 D     CV B   1     103.562 -61.216  44.779  0.00  0.00           D
ATOM    848 D     CV B   1     105.562 -61.216  44.779  0.00  0.00           D
ATOM    849 D     CV B   1     107.562 -61.216  44.779  0.00  0.00           D
ATOM    850 D     CV B   1     109.562 -61.216  44.779  0.00  0.00           D
ATOM    851 D     CV B   1     111.562 -61.216  44.779  0.00  0.00           D
ATOM    852 D     CV B   1     113.562 -61.216  44.779  0.00  0.00           D
ATOM    853 D     CV B   1     115.562 -61.216  44.779  0.00  0.00           D
ATOM    854 D     CV B   1      93.562 -59.216  44.779  0.00  0.00           D
ATOM    855 D     CV B   1      95.562 -59.216  44.779  0.00  0.00           D
ATOM    856 D     CV B   1      97.562 -59.216  44.779  0.00  0.00           D
ATOM    857 D     CV B   1      99.562 -59.216  44.779  0.00  0.00           D
ATOM    858 D     CV B   1     101.562 -59.216  44.779  0.00  0.00           D
ATOM    859 D     CV B   1     103.562 -59.216  44.779  0.00  0.00           D
ATOM    860 D     CV B   1     105.562 -59.216  44.779  0.00  0.00           D
ATOM    861 D     CV B   1     107.562 -59.216  44.779  0.00  0.00           D
ATOM    862 D     CV B   1     109.562 -59.216  44.779  0.00  0.00           D
ATOM    863 D     CV B   1     111.562 -59.216  44.779  0.00  0.00           D
ATOM    864 D     CV B   1     113.562 -59.216  44.779  0.00  0.00           D
ATOM    865 D     CV B   1     115.562 -59.216  44.779  0.00  0.00           D
ATOM    866 D     CV B   1      93.562 -57.216  44.779  0.00  0.00           D
ATOM    867 D     CV B   1      95.562 -57.216  44.779  0.00  0.00           D
ATOM    868 D     CV B   1      97.562 -57.216  44.779  0.00  0.00           D
ATOM    869 D     CV B   1      99.562 -57.216  44.779  0.00  0.00           D
ATOM    870 D     CV B   1     101.562 -57.216  44.779  0.00  0.00           D
ATOM    871 D     CV B   1     103.562 -57.216  44.779  0.00  0.00           D
ATOM    872 D     CV B   1     105.562 -57.216  44.779  0.00  0.00           D
ATOM    873 D     CV B   1     107.562 -57.216  44.779  0.00  0.00           D
ATOM    874 D     CV B   1     109.562 -57.216  44.779  0.00  0.00           D
ATOM    875 D     CV B   1     111.562 -57.216  44.779  0.00  0.00           D
ATOM    876 D     CV B   1     113.562 -57.216  44.779  0.00  0.00           D
ATOM    877 D     CV B   1     115.562 -57.216  44.779  0.00  0.00           D
ATOM    878 D     CV B   1      93.562 -55.216  44.779  0.00  0.00           D
ATOM    879 D     CV B   1      95.562 -55.216  44.779  0.00  0.00           D
ATOM    880 D     CV B   1      97.562 -55.216  44.779  0.00  0.00           D
ATOM    881 D     CV B   1      99.562 -55.216  44.779  0.00  0.00           D
ATOM    882 D     CV B   1     101.562 -55.216  44.779  0.00  0.00           D
ATOM    883 D     CV B   1     103.562 -55.216  44.779  0.00  0.00           D
ATOM    884 D     CV B   1     105.562 -55.216  44.779  0.00  0.00           D
ATOM    885 D     CV B   1     107.562 -55.216  44.779  0.00  0.00           D
ATOM    886 D     CV B   1     109.562 -55.216  44.779  0.00  0.00           D
ATOM    887 D     CV B   1     111.562 -55.216  44.779  0.00  0.00           D
ATOM    888 D     CV B   1     113.562 -55.216  44.779  0.00  0.00           D
ATOM    889 D     CV B   1     115.562 -55.216  44.779  0.00  0.00           D
ATOM    890 D     CV B   1      95.562 -53.216  44.779  0.00  0.00           D
ATOM    891 D     CV B   1      97.562 -53.216  44.779  0.00  0.00           D
ATOM    892 D     CV B   1      99.562 -53.216  44.779  0.00  0.00           D
ATOM    893 D     CV B   1     101.562 -53.216  44.779  0.00  0.00           D
ATOM    894 D     CV B   1     103.562 -53.216  44.779  0.00  0.00           D
ATOM    895 D     CV B   1     105.562 -53.216  44.779  0.00  0.00           D
ATOM    896 D     CV B   1     107.562 -53.216  44.779  0.00  0.00           D
ATOM    897 D     CV B   1     109.562 -53.216  44.779  0.00  0.00           D
ATOM    898 D     CV B   1     111.562 -53.216  44.779  0.00  0.00           D
ATOM    899 D     CV B   1     113.562 -53.216  44.779  0.00  0.00           D
ATOM    900 D     CV B   1      97.562 -51.216  44.779  0.00  0.00           D
ATOM    901 D     CV B   1      99.562 -51.216  44.779  0.00  0.00           D
ATOM    902 D     CV B   1     101.562 -51.216  44.779  0.00  0.00           D
ATOM    903 D     CV B   1     103.562 -51.216  44.779  0.00  0.00           D
ATOM    904 D     CV B   1     105.562 -51.216  44.779  0.00  0.00           D
ATOM    905 D     CV B   1     107.562 -51.216  44.779  0.00  0.00           D
ATOM    906 D     CV B   1     109.562 -51.216  44.779  0.00  0.00           D
ATOM    907 D     CV B   1     111.562 -51.216  44.779  0.00  0.00           D
ATOM    908 D     CV B   1      97.562 -49.216  44.779  0.00  0.00           D
ATOM    909 D     CV B   1      99.562 -49.216  44.779  0.00  0.00           D
ATOM    910 D     CV B   1     101.562 -49.216  44.779  0.00  0.00           D
ATOM    911 D     CV B   1     103.562 -49.216  44.779  0.00  0.00           D
ATOM    912 D     CV B   1     105.562 -49.216  44.779  0.00  0.00           D
ATOM    913 D     CV B   1     107.562 -49.216  44.779  0.00  0.00           D
ATOM    914 D     CV B   1     109.562 -49.216  44.779  0.00  0.00           D
ATOM    915 D     CV B   1     111.562 -49.216  44.779  0.00  0.00           D
ATOM    916 D     CV B   1      99.562 -47.216  44.779  0.00  0.00           D
ATOM    917 D     CV B   1     101.562 -47.216  44.779  0.00  0.00           D
ATOM    918 D     CV B   1     103.562 -47.216  44.779  0.00  0.00           D
ATOM    919 D     CV B   1     105.562 -47.216  44.779  0.00  0.00           D
ATOM    920 D     CV B   1     107.562 -47.216  44.779  0.00  0.00           D
ATOM    921 D     CV B   1     109.562 -47.216  44.779  0.00  0.00           D
ATOM    922 D     CV B   1      99.562 -45.216  44.779  0.00  0.00           D
ATOM    923 D     CV B   1     101.562 -45.216  44.779  0.00  0.00           D
ATOM    924 D     CV B   1     103.562 -45.216  44.779  0.00  0.00           D
ATOM    925 D     CV B   1     105.562 -45.216  44.779  0.00  0.00           D
ATOM    926 D     CV B   1     107.562 -45.216  44.779  0.00  0.00           D
ATOM    927 D     CV B   1     109.562 -45.216  44.779  0.00  0.00           D
ATOM    928 D     CV B   1     103.562 -43.216  44.779  0.00  0.00           D
ATOM    929 D     CV B   1     105.562 -43.216  44.779  0.00  0.00           D
ATOM    930 D     CV B   1      99.562 -65.216  46.779  0.00  0.00           D
ATOM    931 D     CV B   1     101.562 -65.216  46.779  0.00  0.00           D
ATOM    932 D     CV B   1     103.562 -65.216  46.779  0.00  0.00           D
ATOM    933 D     CV B   1     105.562 -65.216  46.779  0.00  0.00           D
ATOM    934 D     CV B   1     107.562 -65.216  46.779  0.00  0.00           D
ATOM    935 D     CV B   1     109.562 -65.216  46.779  0.00  0.00           D
ATOM    936 D     CV B   1      97.562 -63.216  46.779  0.00  0.00           D
ATOM    937 D     CV B   1      99.562 -63.216  46.779  0.00  0.00           D
ATOM    938 D     CV B   1     101.562 -63.216  46.779  0.00  0.00           D
ATOM    939 D     CV B   1     103.562 -63.216  46.779  0.00  0.00           D
ATOM    940 D     CV B   1     105.562 -63.216  46.779  0.00  0.00           D
ATOM    941 D     CV B   1     107.562 -63.216  46.779  0.00  0.00           D
ATOM    942 D     CV B   1     109.562 -63.216  46.779  0.00  0.00           D
ATOM    943 D     CV B   1     111.562 -63.216  46.779  0.00  0.00           D
ATOM    944 D     CV B   1      93.562 -61.216  46.779  0.00  0.00           D
ATOM    945 D     CV B   1      95.562 -61.216  46.779  0.00  0.00           D
ATOM    946 D     CV B   1      97.562 -61.216  46.779  0.00  0.00           D
ATOM    947 D     CV B   1      99.562 -61.216  46.779  0.00  0.00           D
ATOM    948 D     CV B   1     101.562 -61.216  46.779  0.00  0.00           D
ATOM    949 D     CV B   1     103.562 -61.216  46.779  0.00  0.00           D
ATOM    950 D     CV B   1     105.562 -61.216  46.779  0.00  0.00           D
ATOM    951 D     CV B   1     107.562 -61.216  46.779  0.00  0.00           D
ATOM    952 D     CV B   1     109.562 -61.216  46.779  0.00  0.00           D
ATOM    953 D     CV B   1     111.562 -61.216  46.779  0.00  0.00           D
ATOM    954 D     CV B   1     113.562 -61.216  46.779  0.00  0.00           D
ATOM    955 D     CV B   1     115.562 -61.216  46.779  0.00  0.00           D
ATOM    956 D     CV B   1      93.562 -59.216  46.779  0.00  0.00           D
ATOM    957 D     CV B   1      95.562 -59.216  46.779  0.00  0.00           D
ATOM    958 D     CV B   1      97.562 -59.216  46.779  0.00  0.00           D
ATOM    959 D     CV B   1      99.562 -59.216  46.779  0.00  0.00           D
ATOM    960 D     CV B   1     101.562 -59.216  46.779  0.00  0.00           D
ATOM    961 D     CV B   1     103.562 -59.216  46.779  0.00  0.00           D
ATOM    962 D     CV B   1     105.562 -59.216  46.779  0.00  0.00           D
ATOM    963 D     CV B   1     107.562 -59.216  46.779  0.00  0.00           D
ATOM    964 D     CV B   1     109.562 -59.216  46.779  0.00  0.00           D
ATOM    965 D     CV B   1     111.562 -59.216  46.779  0.00  0.00           D
ATOM    966 D     CV B   1     113.562 -59.216  46.779  0.00  0.00           D
ATOM    967 D     CV B   1     115.562 -59.216  46.779  0.00  0.00           D
ATOM    968 D     CV B   1      93.562 -57.216  46.779  0.00  0.00           D
ATOM    969 D     CV B   1      95.562 -57.216  46.779  0.00  0.00           D
ATOM    970 D     CV B   1      97.562 -57.216  46.779  0.00  0.00           D
ATOM    971 D     CV B   1      99.562 -57.216  46.779  0.00  0.00           D
ATOM    972 D     CV B   1     101.562 -57.216  46.779  0.00  0.00           D
ATOM    973 D     CV B   1     103.562 -57.216  46.779  0.00  0.00           D
ATOM    974 D     CV B   1     105.562 -57.216  46.779  0.00  0.00           D
ATOM    975 D     CV B   1     107.562 -57.216  46.779  0.00  0.00           D
ATOM    976 D     CV B   1     109.562 -57.216  46.779  0.00  0.00           D
ATOM    977 D     CV B   1     111.562 -57.216  46.779  0.00  0.00           D
ATOM    978 D     CV B   1     113.562 -57.216  46.779  0.00  0.00           D
ATOM    979 D     CV B   1     115.562 -57.216  46.779  0.00  0.00           D
ATOM    980 D     CV B   1      93.562 -55.216  46.779  0.00  0.00           D
ATOM    981 D     CV B   1      95.562 -55.216  46.779  0.00  0.00           D
ATOM    982 D     CV B   1      97.562 -55.216  46.779  0.00  0.00           D
ATOM    983 D     CV B   1      99.562 -55.216  46.779  0.00  0.00           D
ATOM    984 D     CV B   1     101.562 -55.216  46.779  0.00  0.00           D
ATOM    985 D     CV B   1     103.562 -55.216  46.779  0.00  0.00           D
ATOM    986 D     CV B   1     105.562 -55.216  46.779  0.00  0.00           D
ATOM    987 D     CV B   1     107.562 -55.216  46.779  0.00  0.00           D
ATOM    988 D     CV B   1     109.562 -55.216  46.779  0.00  0.00           D
ATOM    989 D     CV B   1     111.562 -55.216  46.779  0.00  0.00           D
ATOM    990 D     CV B   1     113.562 -55.216  46.779  0.00  0.00           D
ATOM    991 D     CV B   1     115.562 -55.216  46.779  0.00  0.00           D
ATOM    992 D     CV B   1      95.562 -53.216  46.779  0.00  0.00           D
ATOM    993 D     CV B   1      97.562 -53.216  46.779  0.00  0.00           D
ATOM    994 D     CV B   1      99.562 -53.216  46.779  0.00  0.00           D
ATOM    995 D     CV B   1     101.562 -53.216  46.779  0.00  0.00           D
ATOM    996 D     CV B   1     103.562 -53.216  46.779  0.00  0.00           D
ATOM    997 D     CV B   1     105.562 -53.216  46.779  0.00  0.00           D
ATOM    998 D     CV B   1     107.562 -53.216  46.779  0.00  0.00           D
ATOM    999 D     CV B   1     109.562 -53.216  46.779  0.00  0.00           D
ATOM   1000 D     CV B   1     111.562 -53.216  46.779  0.00  0.00           D
ATOM   1001 D     CV B   1     113.562 -53.216  46.779  0.00  0.00           D
ATOM   1002 D     CV B   1      95.562 -51.216  46.779  0.00  0.00           D
ATOM   1003 D     CV B   1      97.562 -51.216  46.779  0.00  0.00           D
ATOM   1004 D     CV B   1      99.562 -51.216  46.779  0.00  0.00           D
ATOM   1005 D     CV B   1     101.562 -51.216  46.779  0.00  0.00           D
ATOM   1006 D     CV B   1     103.562 -51.216  46.779  0.00  0.00           D
ATOM   1007 D     CV B   1     105.562 -51.216  46.779  0.00  0.00           D
ATOM   1008 D     CV B   1     107.562 -51.216  46.779  0.00  0.00           D
ATOM   1009 D     CV B   1     109.562 -51.216  46.779  0.00  0.00           D
ATOM   1010 D     CV B   1     111.562 -51.216  46.779  0.00  0.00           D
ATOM   1011 D     CV B   1     113.562 -51.216  46.779  0.00  0.00           D
ATOM   1012 D     CV B   1      97.562 -49.216  46.779  0.00  0.00           D
ATOM   1013 D     CV B   1      99.562 -49.216  46.779  0.00  0.00           D
ATOM   1014 D     CV B   1     101.562 -49.216  46.779  0.00  0.00           D
ATOM   1015 D     CV B   1     103.562 -49.216  46.779  0.00  0.00           D
ATOM   1016 D     CV B   1     105.562 -49.216  46.779  0.00  0.00           D
ATOM   1017 D     CV B   1     107.562 -49.216  46.779  0.00  0.00           D
ATOM   1018 D     CV B   1     109.562 -49.216  46.779  0.00  0.00           D
ATOM   1019 D     CV B   1     111.562 -49.216  46.779  0.00  0.00           D
ATOM   1020 D     CV B   1      97.562 -47.216  46.779  0.00  0.00           D
ATOM   1021 D     CV B   1      99.562 -47.216  46.779  0.00  0.00           D
ATOM   1022 D     CV B   1     101.562 -47.216  46.779  0.00  0.00           D
ATOM   1023 D     CV B   1     103.562 -47.216  46.779  0.00  0.00           D
ATOM   1024 D     CV B   1     105.562 -47.216  46.779  0.00  0.00           D
ATOM   1025 D     CV B   1     107.562 -47.216  46.779  0.00  0.00           D
ATOM   1026 D     CV B   1     109.562 -47.216  46.779  0.00  0.00           D
ATOM   1027 D     CV B   1     111.562 -47.216  46.779  0.00  0.00           D
ATOM   1028 D     CV B   1     101.562 -45.216  46.779  0.00  0.00           D
ATOM   1029 D     CV B   1     103.562 -45.216  46.779  0.00  0.00           D
ATOM   1030 D     CV B   1     105.562 -45.216  46.779  0.00  0.00           D
ATOM   1031 D     CV B   1     107.562 -45.216  46.779  0.00  0.00           D
ATOM   1032 D     CV B   1     103.562 -43.216  46.779  0.00  0.00           D
ATOM   1033 D     CV B   1     105.562 -43.216  46.779  0.00  0.00           D
ATOM   1034 D     CV B   1      99.562 -65.216  48.779  0.00  0.00           D
ATOM   1035 D     CV B   1     101.562 -65.216  48.779  0.00  0.00           D
ATOM   1036 D     CV B   1     103.562 -65.216  48.779  0.00  0.00           D
ATOM   1037 D     CV B   1     105.562 -65.216  48.779  0.00  0.00           D
ATOM   1038 D     CV B   1     107.562 -65.216  48.779  0.00  0.00           D
ATOM   1039 D     CV B   1     109.562 -65.216  48.779  0.00  0.00           D
ATOM   1040 D     CV B   1      97.562 -63.216  48.779  0.00  0.00           D
ATOM   1041 D     CV B   1      99.562 -63.216  48.779  0.00  0.00           D
ATOM   1042 D     CV B   1     101.562 -63.216  48.779  0.00  0.00           D
ATOM   1043 D     CV B   1     103.562 -63.216  48.779  0.00  0.00           D
ATOM   1044 D     CV B   1     105.562 -63.216  48.779  0.00  0.00           D
ATOM   1045 D     CV B   1     107.562 -63.216  48.779  0.00  0.00           D
ATOM   1046 D     CV B   1     109.562 -63.216  48.779  0.00  0.00           D
ATOM   1047 D     CV B   1     111.562 -63.216  48.779  0.00  0.00           D
ATOM   1048 D     CV B   1      93.562 -61.216  48.779  0.00  0.00           D
ATOM   1049 D     CV B   1      95.562 -61.216  48.779  0.00  0.00           D
ATOM   1050 D     CV B   1      97.562 -61.216  48.779  0.00  0.00           D
ATOM   1051 D     CV B   1      99.562 -61.216  48.779  0.00  0.00           D
ATOM   1052 D     CV B   1     101.562 -61.216  48.779  0.00  0.00           D
ATOM   1053 D     CV B   1     103.562 -61.216  48.779  0.00  0.00           D
ATOM   1054 D     CV B   1     105.562 -61.216  48.779  0.00  0.00           D
ATOM   1055 D     CV B   1     107.562 -61.216  48.779  0.00  0.00           D
ATOM   1056 D     CV B   1     109.562 -61.216  48.779  0.00  0.00           D
ATOM   1057 D     CV B   1     111.562 -61.216  48.779  0.00  0.00           D
ATOM   1058 D     CV B   1     113.562 -61.216  48.779  0.00  0.00           D
ATOM   1059 D     CV B   1     115.562 -61.216  48.779  0.00  0.00           D
ATOM   1060 D     CV B   1      93.562 -59.216  48.779  0.00  0.00           D
ATOM   1061 D     CV B   1      95.562 -59.216  48.779  0.00  0.00           D
ATOM   1062 D     CV B   1      97.562 -59.216  48.779  0.00  0.00           D
ATOM   1063 D     CV B   1      99.562 -59.216  48.779  0.00  0.00           D
ATOM   1064 D     CV B   1     101.562 -59.216  48.779  0.00  0.00           D
ATOM   1065 D     CV B   1     103.562 -59.216  48.779  0.00  0.00           D
ATOM   1066 D     CV B   1     105.562 -59.216  48.779  0.00  0.00           D
ATOM   1067 D     CV B   1     107.562 -59.216  48.779  0.00  0.00           D
ATOM   1068 D     CV B   1     109.562 -59.216  48.779  0.00  0.00           D
ATOM   1069 D     CV B   1     111.562 -59.216  48.779  0.00  0.00           D
ATOM   1070 D     CV B   1     113.562 -59.216  48.779  0.00  0.00           D
ATOM   1071 D     CV B   1     115.562 -59.216  48.779  0.00  0.00           D
ATOM   1072 D     CV B   1      95.562 -57.216  48.779  0.00  0.00           D
ATOM   1073 D     CV B   1      97.562 -57.216  48.779  0.00  0.00           D
ATOM   1074 D     CV B   1      99.562 -57.216  48.779  0.00  0.00           D
ATOM   1075 D     CV B   1     101.562 -57.216  48.779  0.00  0.00           D
ATOM   1076 D     CV B   1     103.562 -57.216  48.779  0.00  0.00           D
ATOM   1077 D     CV B   1     105.562 -57.216  48.779  0.00  0.00           D
ATOM   1078 D     CV B   1     107.562 -57.216  48.779  0.00  0.00           D
ATOM   1079 D     CV B   1     109.562 -57.216  48.779  0.00  0.00           D
ATOM   1080 D     CV B   1     111.562 -57.216  48.779  0.00  0.00           D
ATOM   1081 D     CV B   1     113.562 -57.216  48.779  0.00  0.00           D
ATOM   1082 D     CV B   1      93.562 -55.216  48.779  0.00  0.00           D
ATOM   1083 D     CV B   1      95.562 -55.216  48.779  0.00  0.00           D
ATOM   1084 D     CV B   1      97.562 -55.216  48.779  0.00  0.00           D
ATOM   1085 D     CV B   1      99.562 -55.216  48.779  0.00  0.00           D
ATOM   1086 D     CV B   1     101.562 -55.216  48.779  0.00  0.00           D
ATOM   1087 D     CV B   1     103.562 -55.216  48.779  0.00  0.00           D
ATOM   1088 D     CV B   1     105.562 -55.216  48.779  0.00  0.00           D
ATOM   1089 D     CV B   1     107.562 -55.216  48.779  0.00  0.00           D
ATOM   1090 D     CV B   1     109.562 -55.216  48.779  0.00  0.00           D
ATOM   1091 D     CV B   1     111.562 -55.216  48.779  0.00  0.00           D
ATOM   1092 D     CV B   1     113.562 -55.216  48.779  0.00  0.00           D
ATOM   1093 D     CV B   1     115.562 -55.216  48.779  0.00  0.00           D
ATOM   1094 D     CV B   1      93.562 -53.216  48.779  0.00  0.00           D
ATOM   1095 D     CV B   1      95.562 -53.216  48.779  0.00  0.00           D
ATOM   1096 D     CV B   1      97.562 -53.216  48.779  0.00  0.00           D
ATOM   1097 D     CV B   1      99.562 -53.216  48.779  0.00  0.00           D
ATOM   1098 D     CV B   1     101.562 -53.216  48.779  0.00  0.00           D
ATOM   1099 D     CV B   1     103.562 -53.216  48.779  0.00  0.00           D
ATOM   1100 D     CV B   1     105.562 -53.216  48.779  0.00  0.00           D
ATOM   1101 D     CV B   1     107.562 -53.216  48.779  0.00  0.00           D
ATOM   1102 D     CV B   1     109.562 -53.216  48.779  0.00  0.00           D
ATOM   1103 D     CV B   1     111.562 -53.216  48.779  0.00  0.00           D
ATOM   1104 D     CV B   1     113.562 -53.216  48.779  0.00  0.00           D
ATOM   1105 D     CV B   1     115.562 -53.216  48.779  0.00  0.00           D
ATOM   1106 D     CV B   1      95.562 -51.216  48.779  0.00  0.00           D
ATOM   1107 D     CV B   1      97.562 -51.216  48.779  0.00  0.00           D
ATOM   1108 D     CV B   1      99.562 -51.216  48.779  0.00  0.00           D
ATOM   1109 D     CV B   1     101.562 -51.216  48.779  0.00  0.00           D
ATOM   1110 D     CV B   1     103.562 -51.216  48.779  0.00  0.00           D
ATOM   1111 D     CV B   1     105.562 -51.216  48.779  0.00  0.00           D
ATOM   1112 D     CV B   1     107.562 -51.216  48.779  0.00  0.00           D
ATOM   1113 D     CV B   1     109.562 -51.216  48.779  0.00  0.00           D
ATOM   1114 D     CV B   1     111.562 -51.216  48.779  0.00  0.00           D
ATOM   1115 D     CV B   1     113.562 -51.216  48.779  0.00  0.00           D
ATOM   1116 D     CV B   1      95.562 -49.216  48.779  0.00  0.00           D
ATOM   1117 D     CV B   1      97.562 -49.216  48.779  0.00  0.00           D
ATOM   1118 D     CV B   1      99.562 -49.216  48.779  0.00  0.00           D
ATOM   1119 D     CV B   1     101.562 -49.216  48.779  0.00  0.00           D
ATOM   1120 D     CV B   1     103.562 -49.216  48.779  0.00  0.00           D
ATOM   1121 D     CV B   1     105.562 -49.216  48.779  0.00  0.00           D
ATOM   1122 D     CV B   1     107.562 -49.216  48.779  0.00  0.00           D
ATOM   1123 D     CV B   1     109.562 -49.216  48.779  0.00  0.00           D
ATOM   1124 D     CV B   1     111.562 -49.216  48.779  0.00  0.00           D
ATOM   1125 D     CV B   1     113.562 -49.216  48.779  0.00  0.00           D
ATOM   1126 D     CV B   1      97.562 -47.216  48.779  0.00  0.00           D
ATOM   1127 D     CV B   1      99.562 -47.216  48.779  0.00  0.00           D
ATOM   1128 D     CV B   1     101.562 -47.216  48.779  0.00  0.00           D
ATOM   1129 D     CV B   1     103.562 -47.216  48.779  0.00  0.00           D
ATOM   1130 D     CV B   1     105.562 -47.216  48.779  0.00  0.00           D
ATOM   1131 D     CV B   1     107.562 -47.216  48.779  0.00  0.00           D
ATOM   1132 D     CV B   1     109.562 -47.216  48.779  0.00  0.00           D
ATOM   1133 D     CV B   1     111.562 -47.216  48.779  0.00  0.00           D
ATOM   1134 D     CV B   1     101.562 -45.216  48.779  0.00  0.00           D
ATOM   1135 D     CV B   1     103.562 -45.216  48.779  0.00  0.00           D
ATOM   1136 D     CV B   1     105.562 -45.216  48.779  0.00  0.00           D
ATOM   1137 D     CV B   1     107.562 -45.216  48.779  0.00  0.00           D
ATOM   1138 D     CV B   1     103.562 -43.216  48.779  0.00  0.00           D
ATOM   1139 D     CV B   1     105.562 -43.216  48.779  0.00  0.00           D
ATOM   1140 D     CV B   1      99.562 -65.216  50.779  0.00  0.00           D
ATOM   1141 D     CV B   1     101.562 -65.216  50.779  0.00  0.00           D
ATOM   1142 D     CV B   1     103.562 -65.216  50.779  0.00  0.00           D
ATOM   1143 D     CV B   1     105.562 -65.216  50.779  0.00  0.00           D
ATOM   1144 D     CV B   1     107.562 -65.216  50.779  0.00  0.00           D
ATOM   1145 D     CV B   1     109.562 -65.216  50.779  0.00  0.00           D
ATOM   1146 D     CV B   1      97.562 -63.216  50.779  0.00  0.00           D
ATOM   1147 D     CV B   1      99.562 -63.216  50.779  0.00  0.00           D
ATOM   1148 D     CV B   1     101.562 -63.216  50.779  0.00  0.00           D
ATOM   1149 D     CV B   1     103.562 -63.216  50.779  0.00  0.00           D
ATOM   1150 D     CV B   1     105.562 -63.216  50.779  0.00  0.00           D
ATOM   1151 D     CV B   1     107.562 -63.216  50.779  0.00  0.00           D
ATOM   1152 D     CV B   1     109.562 -63.216  50.779  0.00  0.00           D
ATOM   1153 D     CV B   1     111.562 -63.216  50.779  0.00  0.00           D
ATOM   1154 D     CV B   1      93.562 -61.216  50.779  0.00  0.00           D
ATOM   1155 D     CV B   1      95.562 -61.216  50.779  0.00  0.00           D
ATOM   1156 D     CV B   1      97.562 -61.216  50.779  0.00  0.00           D
ATOM   1157 D     CV B   1      99.562 -61.216  50.779  0.00  0.00           D
ATOM   1158 D     CV B   1     101.562 -61.216  50.779  0.00  0.00           D
ATOM   1159 D     CV B   1     103.562 -61.216  50.779  0.00  0.00           D
ATOM   1160 D     CV B   1     105.562 -61.216  50.779  0.00  0.00           D
ATOM   1161 D     CV B   1     107.562 -61.216  50.779  0.00  0.00           D
ATOM   1162 D     CV B   1     109.562 -61.216  50.779  0.00  0.00           D
ATOM   1163 D     CV B   1     111.562 -61.216  50.779  0.00  0.00           D
ATOM   1164 D     CV B   1     113.562 -61.216  50.779  0.00  0.00           D
ATOM   1165 D     CV B   1     115.562 -61.216  50.779  0.00  0.00           D
ATOM   1166 D     CV B   1      93.562 -59.216  50.779  0.00  0.00           D
ATOM   1167 D     CV B   1      95.562 -59.216  50.779  0.00  0.00           D
ATOM   1168 D     CV B   1      97.562 -59.216  50.779  0.00  0.00           D
ATOM   1169 D     CV B   1      99.562 -59.216  50.779  0.00  0.00           D
ATOM   1170 D     CV B   1     101.562 -59.216  50.779  0.00  0.00           D
ATOM   1171 D     CV B   1     103.562 -59.216  50.779  0.00  0.00           D
ATOM   1172 D     CV B   1     105.562 -59.216  50.779  0.00  0.00           D
ATOM   1173 D     CV B   1     107.562 -59.216  50.779  0.00  0.00           D
ATOM   1174 D     CV B   1     109.562 -59.216  50.779  0.00  0.00           D
ATOM   1175 D     CV B   1     111.562 -59.216  50.779  0.00  0.00           D
ATOM   1176 D     CV B   1     113.562 -59.216  50.779  0.00  0.00           D
ATOM   1177 D     CV B   1     115.562 -59.216  50.779  0.00  0.00           D
ATOM   1178 D     CV B   1      93.562 -57.216  50.779  0.00  0.00           D
ATOM   1179 D     CV B   1      95.562 -57.216  50.779  0.00  0.00           D
ATOM   1180 D     CV B   1      97.562 -57.216  50.779  0.00  0.00           D
ATOM   1181 D     CV B   1      99.562 -57.216  50.779  0.00  0.00           D
ATOM   1182 D     CV B   1     101.562 -57.216  50.779  0.00  0.00           D
ATOM   1183 D     CV B   1     103.562 -57.216  50.779  0.00  0.00           D
ATOM   1184 D     CV B   1     105.562 -57.216  50.779  0.00  0.00           D
ATOM   1185 D     CV B   1     107.562 -57.216  50.779  0.00  0.00           D
ATOM   1186 D     CV B   1     109.562 -57.216  50.779  0.00  0.00           D
ATOM   1187 D     CV B   1     111.562 -57.216  50.779  0.00  0.00           D
ATOM   1188 D     CV B   1     113.562 -57.216  50.779  0.00  0.00           D
ATOM   1189 D     CV B   1     115.562 -57.216  50.779  0.00  0.00           D
ATOM   1190 D     CV B   1      93.562 -55.216  50.779  0.00  0.00           D
ATOM   1191 D     CV B   1      95.562 -55.216  50.779  0.00  0.00           D
ATOM   1192 D     CV B   1      97.562 -55.216  50.779  0.00  0.00           D
ATOM   1193 D     CV B   1      99.562 -55.216  50.779  0.00  0.00           D
ATOM   1194 D     CV B   1     101.562 -55.216  50.779  0.00  0.00           D
ATOM   1195 D     CV B   1     103.562 -55.216  50.779  0.00  0.00           D
ATOM   1196 D     CV B   1     105.562 -55.216  50.779  0.00  0.00           D
ATOM   1197 D     CV B   1     107.562 -55.216  50.779  0.00  0.00           D
ATOM   1198 D     CV B   1     109.562 -55.216  50.779  0.00  0.00           D
ATOM   1199 D     CV B   1     111.562 -55.216  50.779  0.00  0.00           D
ATOM   1200 D     CV B   1     113.562 -55.216  50.779  0.00  0.00           D
ATOM   1201 D     CV B   1     115.562 -55.216  50.779  0.00  0.00           D
ATOM   1202 D     CV B   1      93.562 -53.216  50.779  0.00  0.00           D
ATOM   1203 D     CV B   1      95.562 -53.216  50.779  0.00  0.00           D
ATOM   1204 D     CV B   1      97.562 -53.216  50.779  0.00  0.00           D
ATOM   1205 D     CV B   1      99.562 -53.216  50.779  0.00  0.00           D
ATOM   1206 D     CV B   1     101.562 -53.216  50.779  0.00  0.00           D
ATOM   1207 D     CV B   1     103.562 -53.216  50.779  0.00  0.00           D
ATOM   1208 D     CV B   1     105.562 -53.216  50.779  0.00  0.00           D
ATOM   1209 D     CV B   1     107.562 -53.216  50.779  0.00  0.00           D
ATOM   1210 D     CV B   1     109.562 -53.216  50.779  0.00  0.00           D
ATOM   1211 D     CV B   1     111.562 -53.216  50.779  0.00  0.00           D
ATOM   1212 D     CV B   1     113.562 -53.216  50.779  0.00  0.00           D
ATOM   1213 D     CV B   1     115.562 -53.216  50.779  0.00  0.00           D
ATOM   1214 D     CV B   1      95.562 -51.216  50.779  0.00  0.00           D
ATOM   1215 D     CV B   1      97.562 -51.216  50.779  0.00  0.00           D
ATOM   1216 D     CV B   1      99.562 -51.216  50.779  0.00  0.00           D
ATOM   1217 D     CV B   1     101.562 -51.216  50.779  0.00  0.00           D
ATOM   1218 D     CV B   1     103.562 -51.216  50.779  0.00  0.00           D
ATOM   1219 D     CV B   1     105.562 -51.216  50.779  0.00  0.00           D
ATOM   1220 D     CV B   1     107.562 -51.216  50.779  0.00  0.00           D
ATOM   1221 D     CV B   1     109.562 -51.216  50.779  0.00  0.00           D
ATOM   1222 D     CV B   1     111.562 -51.216  50.779  0.00  0.00           D
ATOM   1223 D     CV B   1     113.562 -51.216  50.779  0.00  0.00           D
ATOM   1224 D     CV B   1     115.562 -51.216  50.779  0.00  0.00           D
ATOM   1225 D     CV B   1      95.562 -49.216  50.779  0.00  0.00           D
ATOM   1226 D     CV B   1      97.562 -49.216  50.779  0.00  0.00           D
ATOM   1227 D     CV B   1      99.562 -49.216  50.779  0.00  0.00           D
ATOM   1228 D     CV B   1     101.562 -49.216  50.779  0.00  0.00           D
ATOM   1229 D     CV B   1     103.562 -49.216  50.779  0.00  0.00           D
ATOM   1230 D     CV B   1     105.562 -49.216  50.779  0.00  0.00           D
ATOM   1231 D     CV B   1     107.562 -49.216  50.779  0.00  0.00           D
ATOM   1232 D     CV B   1     109.562 -49.216  50.779  0.00  0.00           D
ATOM   1233 D     CV B   1     111.562 -49.216  50.779  0.00  0.00           D
ATOM   1234 D     CV B   1     113.562 -49.216  50.779  0.00  0.00           D
ATOM   1235 D     CV B   1      97.562 -47.216  50.779  0.00  0.00           D
ATOM   1236 D     CV B   1      99.562 -47.216  50.779  0.00  0.00           D
ATOM   1237 D     CV B   1     101.562 -47.216  50.779  0.00  0.00           D
ATOM   1238 D     CV B   1     103.562 -47.216  50.779  0.00  0.00           D
ATOM   1239 D     CV B   1     105.562 -47.216  50.779  0.00  0.00           D
ATOM   1240 D     CV B   1     107.562 -47.216  50.779  0.00  0.00           D
ATOM   1241 D     CV B   1     109.562 -47.216  50.779  0.00  0.00           D
ATOM   1242 D     CV B   1     111.562 -47.216  50.779  0.00  0.00           D
ATOM   1243 D     CV B   1      99.562 -45.216  50.779  0.00  0.00           D
ATOM   1244 D     CV B   1     101.562 -45.216  50.779  0.00  0.00           D
ATOM   1245 D     CV B   1     103.562 -45.216  50.779  0.00  0.00           D
ATOM   1246 D     CV B   1     105.562 -45.216  50.779  0.00  0.00           D
ATOM   1247 D     CV B   1     107.562 -45.216  50.779  0.00  0.00           D
ATOM   1248 D     CV B   1     109.562 -45.216  50.779  0.00  0.00           D
ATOM   1249 D     CV B   1     103.562 -43.216  50.779  0.00  0.00           D
ATOM   1250 D     CV B   1     105.562 -43.216  50.779  0.00  0.00           D
ATOM   1251 D     CV B   1     103.562 -67.216  52.779  0.00  0.00           D
ATOM   1252 D     CV B   1     105.562 -67.216  52.779  0.00  0.00           D
ATOM   1253 D     CV B   1      99.562 -65.216  52.779  0.00  0.00           D
ATOM   1254 D     CV B   1     101.562 -65.216  52.779  0.00  0.00           D
ATOM   1255 D     CV B   1     103.562 -65.216  52.779  0.00  0.00           D
ATOM   1256 D     CV B   1     105.562 -65.216  52.779  0.00  0.00           D
ATOM   1257 D     CV B   1     107.562 -65.216  52.779  0.00  0.00           D
ATOM   1258 D     CV B   1     109.562 -65.216  52.779  0.00  0.00           D
ATOM   1259 D     CV B   1      97.562 -63.216  52.779  0.00  0.00           D
ATOM   1260 D     CV B   1      99.562 -63.216  52.779  0.00  0.00           D
ATOM   1261 D     CV B   1     101.562 -63.216  52.779  0.00  0.00           D
ATOM   1262 D     CV B   1     103.562 -63.216  52.779  0.00  0.00           D
ATOM   1263 D     CV B   1     105.562 -63.216  52.779  0.00  0.00           D
ATOM   1264 D     CV B   1     107.562 -63.216  52.779  0.00  0.00           D
ATOM   1265 D     CV B   1     109.562 -63.216  52.779  0.00  0.00           D
ATOM   1266 D     CV B   1     111.562 -63.216  52.779  0.00  0.00           D
ATOM   1267 D     CV B   1      95.562 -61.216  52.779  0.00  0.00           D
ATOM   1268 D     CV B   1      97.562 -61.216  52.779  0.00  0.00           D
ATOM   1269 D     CV B   1      99.562 -61.216  52.779  0.00  0.00           D
ATOM   1270 D     CV B   1     101.562 -61.216  52.779  0.00  0.00           D
ATOM   1271 D     CV B   1     103.562 -61.216  52.779  0.00  0.00           D
ATOM   1272 D     CV B   1     105.562 -61.216  52.779  0.00  0.00           D
ATOM   1273 D     CV B   1     107.562 -61.216  52.779  0.00  0.00           D
ATOM   1274 D     CV B   1     109.562 -61.216  52.779  0.00  0.00           D
ATOM   1275 D     CV B   1     111.562 -61.216  52.779  0.00  0.00           D
ATOM   1276 D     CV B   1     113.562 -61.216  52.779  0.00  0.00           D
ATOM   1277 D     CV B   1      95.562 -59.216  52.779  0.00  0.00           D
ATOM   1278 D     CV B   1      97.562 -59.216  52.779  0.00  0.00           D
ATOM   1279 D     CV B   1      99.562 -59.216  52.779  0.00  0.00           D
ATOM   1280 D     CV B   1     101.562 -59.216  52.779  0.00  0.00           D
ATOM   1281 D     CV B   1     103.562 -59.216  52.779  0.00  0.00           D
ATOM   1282 D     CV B   1     105.562 -59.216  52.779  0.00  0.00           D
ATOM   1283 D     CV B   1     107.562 -59.216  52.779  0.00  0.00           D
ATOM   1284 D     CV B   1     109.562 -59.216  52.779  0.00  0.00           D
ATOM   1285 D     CV B   1     111.562 -59.216  52.779  0.00  0.00           D
ATOM   1286 D     CV B   1     113.562 -59.216  52.779  0.00  0.00           D
ATOM   1287 D     CV B   1      93.562 -57.216  52.779  0.00  0.00           D
ATOM   1288 D     CV B   1      95.562 -57.216  52.779  0.00  0.00           D
ATOM   1289 D     CV B   1      97.562 -57.216  52.779  0.00  0.00           D
ATOM   1290 D     CV B   1      99.562 -57.216  52.779  0.00  0.00           D
ATOM   1291 D     CV B   1     101.562 -57.216  52.779  0.00  0.00           D
ATOM   1292 D     CV B   1     103.562 -57.216  52.779  0.00  0.00           D
ATOM   1293 D     CV B   1     105.562 -57.216  52.779  0.00  0.00           D
ATOM   1294 D     CV B   1     107.562 -57.216  52.779  0.00  0.00           D
ATOM   1295 D     CV B   1     109.562 -57.216  52.779  0.00  0.00           D
ATOM   1296 D     CV B   1     111.562 -57.216  52.779  0.00  0.00           D
ATOM   1297 D     CV B   1     113.562 -57.216  52.779  0.00  0.00           D
ATOM   1298 D     CV B   1     115.562 -57.216  52.779  0.00  0.00           D
ATOM   1299 D     CV B   1      93.562 -55.216  52.779  0.00  0.00           D
ATOM   1300 D     CV B   1      95.562 -55.216  52.779  0.00  0.00           D
ATOM   1301 D     CV B   1      97.562 -55.216  52.779  0.00  0.00           D
ATOM   1302 D     CV B   1      99.562 -55.216  52.779  0.00  0.00           D
ATOM   1303 D     CV B   1     101.562 -55.216  52.779  0.00  0.00           D
ATOM   1304 D     CV B   1     103.562 -55.216  52.779  0.00  0.00           D
ATOM   1305 D     CV B   1     105.562 -55.216  52.779  0.00  0.00           D
ATOM   1306 D     CV B   1     107.562 -55.216  52.779  0.00  0.00           D
ATOM   1307 D     CV B   1     109.562 -55.216  52.779  0.00  0.00           D
ATOM   1308 D     CV B   1     111.562 -55.216  52.779  0.00  0.00           D
ATOM   1309 D     CV B   1     113.562 -55.216  52.779  0.00  0.00           D
ATOM   1310 D     CV B   1     115.562 -55.216  52.779  0.00  0.00           D
ATOM   1311 D     CV B   1      93.562 -53.216  52.779  0.00  0.00           D
ATOM   1312 D     CV B   1      95.562 -53.216  52.779  0.00  0.00           D
ATOM   1313 D     CV B   1      97.562 -53.216  52.779  0.00  0.00           D
ATOM   1314 D     CV B   1      99.562 -53.216  52.779  0.00  0.00           D
ATOM   1315 D     CV B   1     101.562 -53.216  52.779  0.00  0.00           D
ATOM   1316 D     CV B   1     103.562 -53.216  52.779  0.00  0.00           D
ATOM   1317 D     CV B   1     105.562 -53.216  52.779  0.00  0.00           D
ATOM   1318 D     CV B   1     107.562 -53.216  52.779  0.00  0.00           D
ATOM   1319 D     CV B   1     109.562 -53.216  52.779  0.00  0.00           D
ATOM   1320 D     CV B   1     111.562 -53.216  52.779  0.00  0.00           D
ATOM   1321 D     CV B   1     113.562 -53.216  52.779  0.00  0.00           D
ATOM   1322 D     CV B   1     115.562 -53.216  52.779  0.00  0.00           D
ATOM   1323 D     CV B   1      93.562 -51.216  52.779  0.00  0.00           D
ATOM   1324 D     CV B   1      95.562 -51.216  52.779  0.00  0.00           D
ATOM   1325 D     CV B   1      97.562 -51.216  52.779  0.00  0.00           D
ATOM   1326 D     CV B   1      99.562 -51.216  52.779  0.00  0.00           D
ATOM   1327 D     CV B   1     101.562 -51.216  52.779  0.00  0.00           D
ATOM   1328 D     CV B   1     103.562 -51.216  52.779  0.00  0.00           D
ATOM   1329 D     CV B   1     105.562 -51.216  52.779  0.00  0.00           D
ATOM   1330 D     CV B   1     107.562 -51.216  52.779  0.00  0.00           D
ATOM   1331 D     CV B   1     109.562 -51.216  52.779  0.00  0.00           D
ATOM   1332 D     CV B   1     111.562 -51.216  52.779  0.00  0.00           D
ATOM   1333 D     CV B   1     113.562 -51.216  52.779  0.00  0.00           D
ATOM   1334 D     CV B   1     115.562 -51.216  52.779  0.00  0.00           D
ATOM   1335 D     CV B   1      93.562 -49.216  52.779  0.00  0.00           D
ATOM   1336 D     CV B   1      95.562 -49.216  52.779  0.00  0.00           D
ATOM   1337 D     CV B   1      97.562 -49.216  52.779  0.00  0.00           D
ATOM   1338 D     CV B   1      99.562 -49.216  52.779  0.00  0.00           D
ATOM   1339 D     CV B   1     101.562 -49.216  52.779  0.00  0.00           D
ATOM   1340 D     CV B   1     103.562 -49.216  52.779  0.00  0.00           D
ATOM   1341 D     CV B   1     105.562 -49.216  52.779  0.00  0.00           D
ATOM   1342 D     CV B   1     107.562 -49.216  52.779  0.00  0.00           D
ATOM   1343 D     CV B   1     109.562 -49.216  52.779  0.00  0.00           D
ATOM   1344 D     CV B   1     111.562 -49.216  52.779  0.00  0.00           D
ATOM   1345 D     CV B   1     113.562 -49.216  52.779  0.00  0.00           D
ATOM   1346 D     CV B   1     115.562 -49.216  52.779  0.00  0.00           D
ATOM   1347 D     CV B   1      97.562 -47.216  52.779  0.00  0.00           D
ATOM   1348 D     CV B   1      99.562 -47.216  52.779  0.00  0.00           D
ATOM   1349 D     CV B   1     101.562 -47.216  52.779  0.00  0.00           D
ATOM   1350 D     CV B   1     103.562 -47.216  52.779  0.00  0.00           D
ATOM   1351 D     CV B   1     105.562 -47.216  52.779  0.00  0.00           D
ATOM   1352 D     CV B   1     107.562 -47.216  52.779  0.00  0.00           D
ATOM   1353 D     CV B   1     109.562 -47.216  52.779  0.00  0.00           D
ATOM   1354 D     CV B   1     111.562 -47.216  52.779  0.00  0.00           D
ATOM   1355 D     CV B   1      99.562 -45.216  52.779  0.00  0.00           D
ATOM   1356 D     CV B   1     101.562 -45.216  52.779  0.00  0.00           D
ATOM   1357 D     CV B   1     103.562 -45.216  52.779  0.00  0.00           D
ATOM   1358 D     CV B   1     105.562 -45.216  52.779  0.00  0.00           D
ATOM   1359 D     CV B   1     107.562 -45.216  52.779  0.00  0.00           D
ATOM   1360 D     CV B   1     109.562 -45.216  52.779  0.00  0.00           D
ATOM   1361 D     CV B   1     103.562 -67.216  54.779  0.00  0.00           D
ATOM   1362 D     CV B   1     105.562 -67.216  54.779  0.00  0.00           D
ATOM   1363 D     CV B   1     101.562 -65.216  54.779  0.00  0.00           D
ATOM   1364 D     CV B   1     103.562 -65.216  54.779  0.00  0.00           D
ATOM   1365 D     CV B   1     105.562 -65.216  54.779  0.00  0.00           D
ATOM   1366 D     CV B   1     107.562 -65.216  54.779  0.00  0.00           D
ATOM   1367 D     CV B   1      97.562 -63.216  54.779  0.00  0.00           D
ATOM   1368 D     CV B   1      99.562 -63.216  54.779  0.00  0.00           D
ATOM   1369 D     CV B   1     101.562 -63.216  54.779  0.00  0.00           D
ATOM   1370 D     CV B   1     103.562 -63.216  54.779  0.00  0.00           D
ATOM   1371 D     CV B   1     105.562 -63.216  54.779  0.00  0.00           D
ATOM   1372 D     CV B   1     107.562 -63.216  54.779  0.00  0.00           D
ATOM   1373 D     CV B   1     109.562 -63.216  54.779  0.00  0.00           D
ATOM   1374 D     CV B   1     111.562 -63.216  54.779  0.00  0.00           D
ATOM   1375 D     CV B   1      95.562 -61.216  54.779  0.00  0.00           D
ATOM   1376 D     CV B   1      97.562 -61.216  54.779  0.00  0.00           D
ATOM   1377 D     CV B   1      99.562 -61.216  54.779  0.00  0.00           D
ATOM   1378 D     CV B   1     101.562 -61.216  54.779  0.00  0.00           D
ATOM   1379 D     CV B   1     103.562 -61.216  54.779  0.00  0.00           D
ATOM   1380 D     CV B   1     105.562 -61.216  54.779  0.00  0.00           D
ATOM   1381 D     CV B   1     107.562 -61.216  54.779  0.00  0.00           D
ATOM   1382 D     CV B   1     109.562 -61.216  54.779  0.00  0.00           D
ATOM   1383 D     CV B   1     111.562 -61.216  54.779  0.00  0.00           D
ATOM   1384 D     CV B   1     113.562 -61.216  54.779  0.00  0.00           D
ATOM   1385 D     CV B   1      95.562 -59.216  54.779  0.00  0.00           D
ATOM   1386 D     CV B   1      97.562 -59.216  54.779  0.00  0.00           D
ATOM   1387 D     CV B   1      99.562 -59.216  54.779  0.00  0.00           D
ATOM   1388 D     CV B   1     101.562 -59.216  54.779  0.00  0.00           D
ATOM   1389 D     CV B   1     103.562 -59.216  54.779  0.00  0.00           D
ATOM   1390 D     CV B   1     105.562 -59.216  54.779  0.00  0.00           D
ATOM   1391 D     CV B   1     107.562 -59.216  54.779  0.00  0.00           D
ATOM   1392 D     CV B   1     109.562 -59.216  54.779  0.00  0.00           D
ATOM   1393 D     CV B   1     111.562 -59.216  54.779  0.00  0.00           D
ATOM   1394 D     CV B   1     113.562 -59.216  54.779  0.00  0.00           D
ATOM   1395 D     CV B   1      93.562 -57.216  54.779  0.00  0.00           D
ATOM   1396 D     CV B   1      95.562 -57.216  54.779  0.00  0.00           D
ATOM   1397 D     CV B   1      97.562 -57.216  54.779  0.00  0.00           D
ATOM   1398 D     CV B   1      99.562 -57.216  54.779  0.00  0.00           D
ATOM   1399 D     CV B   1     101.562 -57.216  54.779  0.00  0.00           D
ATOM   1400 D     CV B   1     103.562 -57.216  54.779  0.00  0.00           D
ATOM   1401 D     CV B   1     105.562 -57.216  54.779  0.00  0.00           D
ATOM   1402 D     CV B   1     107.562 -57.216  54.779  0.00  0.00           D
ATOM   1403 D     CV B   1     109.562 -57.216  54.779  0.00  0.00           D
ATOM   1404 D     CV B   1     111.562 -57.216  54.779  0.00  0.00           D
ATOM   1405 D     CV B   1     113.562 -57.216  54.779  0.00  0.00           D
ATOM   1406 D     CV B   1     115.562 -57.216  54.779  0.00  0.00           D
ATOM   1407 D     CV B   1      93.562 -55.216  54.779  0.00  0.00           D
ATOM   1408 D     CV B   1      95.562 -55.216  54.779  0.00  0.00           D
ATOM   1409 D     CV B   1      97.562 -55.216  54.779  0.00  0.00           D
ATOM   1410 D     CV B   1      99.562 -55.216  54.779  0.00  0.00           D
ATOM   1411 D     CV B   1     101.562 -55.216  54.779  0.00  0.00           D
ATOM   1412 D     CV B   1     103.562 -55.216  54.779  0.00  0.00           D
ATOM   1413 D     CV B   1     105.562 -55.216  54.779  0.00  0.00           D
ATOM   1414 D     CV B   1     107.562 -55.216  54.779  0.00  0.00           D
ATOM   1415 D     CV B   1     109.562 -55.216  54.779  0.00  0.00           D
ATOM   1416 D     CV B   1     111.562 -55.216  54.779  0.00  0.00           D
ATOM   1417 D     CV B   1     113.562 -55.216  54.779  0.00  0.00           D
ATOM   1418 D     CV B   1     115.562 -55.216  54.779  0.00  0.00           D
ATOM   1419 D     CV B   1      95.562 -53.216  54.779  0.00  0.00           D
ATOM   1420 D     CV B   1      97.562 -53.216  54.779  0.00  0.00           D
ATOM   1421 D     CV B   1      99.562 -53.216  54.779  0.00  0.00           D
ATOM   1422 D     CV B   1     101.562 -53.216  54.779  0.00  0.00           D
ATOM   1423 D     CV B   1     103.562 -53.216  54.779  0.00  0.00           D
ATOM   1424 D     CV B   1     105.562 -53.216  54.779  0.00  0.00           D
ATOM   1425 D     CV B   1     107.562 -53.216  54.779  0.00  0.00           D
ATOM   1426 D     CV B   1     109.562 -53.216  54.779  0.00  0.00           D
ATOM   1427 D     CV B   1     111.562 -53.216  54.779  0.00  0.00           D
ATOM   1428 D     CV B   1     113.562 -53.216  54.779  0.00  0.00           D
ATOM   1429 D     CV B   1      93.562 -51.216  54.779  0.00  0.00           D
ATOM   1430 D     CV B   1      95.562 -51.216  54.779  0.00  0.00           D
ATOM   1431 D     CV B   1      97.562 -51.216  54.779  0.00  0.00           D
ATOM   1432 D     CV B   1      99.562 -51.216  54.779  0.00  0.00           D
ATOM   1433 D     CV B   1     101.562 -51.216  54.779  0.00  0.00           D
ATOM   1434 D     CV B   1     103.562 -51.216  54.779  0.00  0.00           D
ATOM   1435 D     CV B   1     105.562 -51.216  54.779  0.00  0.00           D
ATOM   1436 D     CV B   1     107.562 -51.216  54.779  0.00  0.00           D
ATOM   1437 D     CV B   1     109.562 -51.216  54.779  0.00  0.00           D
ATOM   1438 D     CV B   1     111.562 -51.216  54.779  0.00  0.00           D
ATOM   1439 D     CV B   1     113.562 -51.216  54.779  0.00  0.00           D
ATOM   1440 D     CV B   1     115.562 -51.216  54.779  0.00  0.00           D
ATOM   1441 D     CV B   1      93.562 -49.216  54.779  0.00  0.00           D
ATOM   1442 D     CV B   1      95.562 -49.216  54.779  0.00  0.00           D
ATOM   1443 D     CV B   1      97.562 -49.216  54.779  0.00  0.00           D
ATOM   1444 D     CV B   1      99.562 -49.216  54.779  0.00  0.00           D
ATOM   1445 D     CV B   1     101.562 -49.216  54.779  0.00  0.00           D
ATOM   1446 D     CV B   1     103.562 -49.216  54.779  0.00  0.00           D
ATOM   1447 D     CV B   1     105.562 -49.216  54.779  0.00  0.00           D
ATOM   1448 D     CV B   1     107.562 -49.216  54.779  0.00  0.00           D
ATOM   1449 D     CV B   1     109.562 -49.216  54.779  0.00  0.00           D
ATOM   1450 D     CV B   1     111.562 -49.216  54.779  0.00  0.00           D
ATOM   1451 D     CV B   1     113.562 -49.216  54.779  0.00  0.00           D
ATOM   1452 D     CV B   1     115.562 -49.216  54.779  0.00  0.00           D
ATOM   1453 D     CV B   1      97.562 -47.216  54.779  0.00  0.00           D
ATOM   1454 D     CV B   1      99.562 -47.216  54.779  0.00  0.00           D
ATOM   1455 D     CV B   1     101.562 -47.216  54.779  0.00  0.00           D
ATOM   1456 D     CV B   1     103.562 -47.216  54.779  0.00  0.00           D
ATOM   1457 D     CV B   1     105.562 -47.216  54.779  0.00  0.00           D
ATOM   1458 D     CV B   1     107.562 -47.216  54.779  0.00  0.00           D
ATOM   1459 D     CV B   1     109.562 -47.216  54.779  0.00  0.00           D
ATOM   1460 D     CV B   1     111.562 -47.216  54.779  0.00  0.00           D
ATOM   1461 D     CV B   1      99.562 -45.216  54.779  0.00  0.00           D
ATOM   1462 D     CV B   1     101.562 -45.216  54.779  0.00  0.00           D
ATOM   1463 D     CV B   1     103.562 -45.216  54.779  0.00  0.00           D
ATOM   1464 D     CV B   1     105.562 -45.216  54.779  0.00  0.00           D
ATOM   1465 D     CV B   1     107.562 -45.216  54.779  0.00  0.00           D
ATOM   1466 D     CV B   1     109.562 -45.216  54.779  0.00  0.00           D
ATOM   1467 D     CV B   1     103.562 -67.216  56.779  0.00  0.00           D
ATOM   1468 D     CV B   1     105.562 -67.216  56.779  0.00  0.00           D
ATOM   1469 D     CV B   1     101.562 -65.216  56.779  0.00  0.00           D
ATOM   1470 D     CV B   1     103.562 -65.216  56.779  0.00  0.00           D
ATOM   1471 D     CV B   1     105.562 -65.216  56.779  0.00  0.00           D
ATOM   1472 D     CV B   1     107.562 -65.216  56.779  0.00  0.00           D
ATOM   1473 D     CV B   1      97.562 -63.216  56.779  0.00  0.00           D
ATOM   1474 D     CV B   1      99.562 -63.216  56.779  0.00  0.00           D
ATOM   1475 D     CV B   1     101.562 -63.216  56.779  0.00  0.00           D
ATOM   1476 D     CV B   1     103.562 -63.216  56.779  0.00  0.00           D
ATOM   1477 D     CV B   1     105.562 -63.216  56.779  0.00  0.00           D
ATOM   1478 D     CV B   1     107.562 -63.216  56.779  0.00  0.00           D
ATOM   1479 D     CV B   1     109.562 -63.216  56.779  0.00  0.00           D
ATOM   1480 D     CV B   1     111.562 -63.216  56.779  0.00  0.00           D
ATOM   1481 D     CV B   1      97.562 -61.216  56.779  0.00  0.00           D
ATOM   1482 D     CV B   1      99.562 -61.216  56.779  0.00  0.00           D
ATOM   1483 D     CV B   1     101.562 -61.216  56.779  0.00  0.00           D
ATOM   1484 D     CV B   1     103.562 -61.216  56.779  0.00  0.00           D
ATOM   1485 D     CV B   1     105.562 -61.216  56.779  0.00  0.00           D
ATOM   1486 D     CV B   1     107.562 -61.216  56.779  0.00  0.00           D
ATOM   1487 D     CV B   1     109.562 -61.216  56.779  0.00  0.00           D
ATOM   1488 D     CV B   1     111.562 -61.216  56.779  0.00  0.00           D
ATOM   1489 D     CV B   1      95.562 -59.216  56.779  0.00  0.00           D
ATOM   1490 D     CV B   1      97.562 -59.216  56.779  0.00  0.00           D
ATOM   1491 D     CV B   1      99.562 -59.216  56.779  0.00  0.00           D
ATOM   1492 D     CV B   1     101.562 -59.216  56.779  0.00  0.00           D
ATOM   1493 D     CV B   1     103.562 -59.216  56.779  0.00  0.00           D
ATOM   1494 D     CV B   1     105.562 -59.216  56.779  0.00  0.00           D
ATOM   1495 D     CV B   1     107.562 -59.216  56.779  0.00  0.00           D
ATOM   1496 D     CV B   1     109.562 -59.216  56.779  0.00  0.00           D
ATOM   1497 D     CV B   1     111.562 -59.216  56.779  0.00  0.00           D
ATOM   1498 D     CV B   1     113.562 -59.216  56.779  0.00  0.00           D
ATOM   1499 D     CV B   1      95.562 -57.216  56.779  0.00  0.00           D
ATOM   1500 D     CV B   1      97.562 -57.216  56.779  0.00  0.00           D
ATOM   1501 D     CV B   1      99.562 -57.216  56.779  0.00  0.00           D
ATOM   1502 D     CV B   1     101.562 -57.216  56.779  0.00  0.00           D
ATOM   1503 D     CV B   1     103.562 -57.216  56.779  0.00  0.00           D
ATOM   1504 D     CV B   1     105.562 -57.216  56.779  0.00  0.00           D
ATOM   1505 D     CV B   1     107.562 -57.216  56.779  0.00  0.00           D
ATOM   1506 D     CV B   1     109.562 -57.216  56.779  0.00  0.00           D
ATOM   1507 D     CV B   1     111.562 -57.216  56.779  0.00  0.00           D
ATOM   1508 D     CV B   1     113.562 -57.216  56.779  0.00  0.00           D
ATOM   1509 D     CV B   1      93.562 -55.216  56.779  0.00  0.00           D
ATOM   1510 D     CV B   1      95.562 -55.216  56.779  0.00  0.00           D
ATOM   1511 D     CV B   1      97.562 -55.216  56.779  0.00  0.00           D
ATOM   1512 D     CV B   1      99.562 -55.216  56.779  0.00  0.00           D
ATOM   1513 D     CV B   1     101.562 -55.216  56.779  0.00  0.00           D
ATOM   1514 D     CV B   1     103.562 -55.216  56.779  0.00  0.00           D
ATOM   1515 D     CV B   1     105.562 -55.216  56.779  0.00  0.00           D
ATOM   1516 D     CV B   1     107.562 -55.216  56.779  0.00  0.00           D
ATOM   1517 D     CV B   1     109.562 -55.216  56.779  0.00  0.00           D
ATOM   1518 D     CV B   1     111.562 -55.216  56.779  0.00  0.00           D
ATOM   1519 D     CV B   1     113.562 -55.216  56.779  0.00  0.00           D
ATOM   1520 D     CV B   1     115.562 -55.216  56.779  0.00  0.00           D
ATOM   1521 D     CV B   1      93.562 -53.216  56.779  0.00  0.00           D
ATOM   1522 D     CV B   1      95.562 -53.216  56.779  0.00  0.00           D
ATOM   1523 D     CV B   1      97.562 -53.216  56.779  0.00  0.00           D
ATOM   1524 D     CV B   1      99.562 -53.216  56.779  0.00  0.00           D
ATOM   1525 D     CV B   1     101.562 -53.216  56.779  0.00  0.00           D
ATOM   1526 D     CV B   1     103.562 -53.216  56.779  0.00  0.00           D
ATOM   1527 D     CV B   1     105.562 -53.216  56.779  0.00  0.00           D
ATOM   1528 D     CV B   1     107.562 -53.216  56.779  0.00  0.00           D
ATOM   1529 D     CV B   1     109.562 -53.216  56.779  0.00  0.00           D
ATOM   1530 D     CV B   1     111.562 -53.216  56.779  0.00  0.00           D
ATOM   1531 D     CV B   1     113.562 -53.216  56.779  0.00  0.00           D
ATOM   1532 D     CV B   1     115.562 -53.216  56.779  0.00  0.00           D
ATOM   1533 D     CV B   1      93.562 -51.216  56.779  0.00  0.00           D
ATOM   1534 D     CV B   1      95.562 -51.216  56.779  0.00  0.00           D
ATOM   1535 D     CV B   1      97.562 -51.216  56.779  0.00  0.00           D
ATOM   1536 D     CV B   1      99.562 -51.216  56.779  0.00  0.00           D
ATOM   1537 D     CV B   1     101.562 -51.216  56.779  0.00  0.00           D
ATOM   1538 D     CV B   1     103.562 -51.216  56.779  0.00  0.00           D
ATOM   1539 D     CV B   1     105.562 -51.216  56.779  0.00  0.00           D
ATOM   1540 D     CV B   1     107.562 -51.216  56.779  0.00  0.00           D
ATOM   1541 D     CV B   1     109.562 -51.216  56.779  0.00  0.00           D
ATOM   1542 D     CV B   1     111.562 -51.216  56.779  0.00  0.00           D
ATOM   1543 D     CV B   1     113.562 -51.216  56.779  0.00  0.00           D
ATOM   1544 D     CV B   1     115.562 -51.216  56.779  0.00  0.00           D
ATOM   1545 D     CV B   1      93.562 -49.216  56.779  0.00  0.00           D
ATOM   1546 D     CV B   1      95.562 -49.216  56.779  0.00  0.00           D
ATOM   1547 D     CV B   1      97.562 -49.216  56.779  0.00  0.00           D
ATOM   1548 D     CV B   1      99.562 -49.216  56.779  0.00  0.00           D
ATOM   1549 D     CV B   1     101.562 -49.216  56.779  0.00  0.00           D
ATOM   1550 D     CV B   1     103.562 -49.216  56.779  0.00  0.00           D
ATOM   1551 D     CV B   1     105.562 -49.216  56.779  0.00  0.00           D
ATOM   1552 D     CV B   1     107.562 -49.216  56.779  0.00  0.00           D
ATOM   1553 D     CV B   1     109.562 -49.216  56.779  0.00  0.00           D
ATOM   1554 D     CV B   1     111.562 -49.216  56.779  0.00  0.00           D
ATOM   1555 D     CV B   1     113.562 -49.216  56.779  0.00  0.00           D
ATOM   1556 D     CV B   1     115.562 -49.216  56.779  0.00  0.00           D
ATOM   1557 D     CV B   1      97.562 -47.216  56.779  0.00  0.00           D
ATOM   1558 D     CV B   1      99.562 -47.216  56.779  0.00  0.00           D
ATOM   1559 D     CV B   1     101.562 -47.216  56.779  0.00  0.00           D
ATOM   1560 D     CV B   1     103.562 -47.216  56.779  0.00  0.00           D
ATOM   1561 D     CV B   1     105.562 -47.216  56.779  0.00  0.00           D
ATOM   1562 D     CV B   1     107.562 -47.216  56.779  0.00  0.00           D
ATOM   1563 D     CV B   1     109.562 -47.216  56.779  0.00  0.00           D
ATOM   1564 D     CV B   1     111.562 -47.216  56.779  0.00  0.00           D
ATOM   1565 D     CV B   1      99.562 -45.216  56.779  0.00  0.00           D
ATOM   1566 D     CV B   1     101.562 -45.216  56.779  0.00  0.00           D
ATOM   1567 D     CV B   1     103.562 -45.216  56.779  0.00  0.00           D
ATOM   1568 D     CV B   1     105.562 -45.216  56.779  0.00  0.00           D
ATOM   1569 D     CV B   1     107.562 -45.216  56.779  0.00  0.00           D
ATOM   1570 D     CV B   1     109.562 -45.216  56.779  0.00  0.00           D
ATOM   1571 D     CV B   1     103.562 -67.216  58.779  0.00  0.00           D
ATOM   1572 D     CV B   1     105.562 -67.216  58.779  0.00  0.00           D
ATOM   1573 D     CV B   1      99.562 -65.216  58.779  0.00  0.00           D
ATOM   1574 D     CV B   1     101.562 -65.216  58.779  0.00  0.00           D
ATOM   1575 D     CV B   1     103.562 -65.216  58.779  0.00  0.00           D
ATOM   1576 D     CV B   1     105.562 -65.216  58.779  0.00  0.00           D
ATOM   1577 D     CV B   1     107.562 -65.216  58.779  0.00  0.00           D
ATOM   1578 D     CV B   1     109.562 -65.216  58.779  0.00  0.00           D
ATOM   1579 D     CV B   1      99.562 -63.216  58.779  0.00  0.00           D
ATOM   1580 D     CV B   1     101.562 -63.216  58.779  0.00  0.00           D
ATOM   1581 D     CV B   1     103.562 -63.216  58.779  0.00  0.00           D
ATOM   1582 D     CV B   1     105.562 -63.216  58.779  0.00  0.00           D
ATOM   1583 D     CV B   1     107.562 -63.216  58.779  0.00  0.00           D
ATOM   1584 D     CV B   1     109.562 -63.216  58.779  0.00  0.00           D
ATOM   1585 D     CV B   1      97.562 -61.216  58.779  0.00  0.00           D
ATOM   1586 D     CV B   1      99.562 -61.216  58.779  0.00  0.00           D
ATOM   1587 D     CV B   1     101.562 -61.216  58.779  0.00  0.00           D
ATOM   1588 D     CV B   1     103.562 -61.216  58.779  0.00  0.00           D
ATOM   1589 D     CV B   1     105.562 -61.216  58.779  0.00  0.00           D
ATOM   1590 D     CV B   1     107.562 -61.216  58.779  0.00  0.00           D
ATOM   1591 D     CV B   1     109.562 -61.216  58.779  0.00  0.00           D
ATOM   1592 D     CV B   1     111.562 -61.216  58.779  0.00  0.00           D
ATOM   1593 D     CV B   1      97.562 -59.216  58.779  0.00  0.00           D
ATOM   1594 D     CV B   1      99.562 -59.216  58.779  0.00  0.00           D
ATOM   1595 D     CV B   1     101.562 -59.216  58.779  0.00  0.00           D
ATOM   1596 D     CV B   1     103.562 -59.216  58.779  0.00  0.00           D
ATOM   1597 D     CV B   1     105.562 -59.216  58.779  0.00  0.00           D
ATOM   1598 D     CV B   1     107.562 -59.216  58.779  0.00  0.00           D
ATOM   1599 D     CV B   1     109.562 -59.216  58.779  0.00  0.00           D
ATOM   1600 D     CV B   1     111.562 -59.216  58.779  0.00  0.00           D
ATOM   1601 D     CV B   1      95.562 -57.216  58.779  0.00  0.00           D
ATOM   1602 D     CV B   1      97.562 -57.216  58.779  0.00  0.00           D
ATOM   1603 D     CV B   1      99.562 -57.216  58.779  0.00  0.00           D
ATOM   1604 D     CV B   1     101.562 -57.216  58.779  0.00  0.00           D
ATOM   1605 D     CV B   1     103.562 -57.216  58.779  0.00  0.00           D
ATOM   1606 D     CV B   1     105.562 -57.216  58.779  0.00  0.00           D
ATOM   1607 D     CV B   1     107.562 -57.216  58.779  0.00  0.00           D
ATOM   1608 D     CV B   1     109.562 -57.216  58.779  0.00  0.00           D
ATOM   1609 D     CV B   1     111.562 -57.216  58.779  0.00  0.00           D
ATOM   1610 D     CV B   1     113.562 -57.216  58.779  0.00  0.00           D
ATOM   1611 D     CV B   1      93.562 -55.216  58.779  0.00  0.00           D
ATOM   1612 D     CV B   1      95.562 -55.216  58.779  0.00  0.00           D
ATOM   1613 D     CV B   1      97.562 -55.216  58.779  0.00  0.00           D
ATOM   1614 D     CV B   1      99.562 -55.216  58.779  0.00  0.00           D
ATOM   1615 D     CV B   1     101.562 -55.216  58.779  0.00  0.00           D
ATOM   1616 D     CV B   1     103.562 -55.216  58.779  0.00  0.00           D
ATOM   1617 D     CV B   1     105.562 -55.216  58.779  0.00  0.00           D
ATOM   1618 D     CV B   1     107.562 -55.216  58.779  0.00  0.00           D
ATOM   1619 D     CV B   1     109.562 -55.216  58.779  0.00  0.00           D
ATOM   1620 D     CV B   1     111.562 -55.216  58.779  0.00  0.00           D
ATOM   1621 D     CV B   1     113.562 -55.216  58.779  0.00  0.00           D
ATOM   1622 D     CV B   1     115.562 -55.216  58.779  0.00  0.00           D
ATOM   1623 D     CV B   1      93.562 -53.216  58.779  0.00  0.00           D
ATOM   1624 D     CV B   1      95.562 -53.216  58.779  0.00  0.00           D
ATOM   1625 D     CV B   1      97.562 -53.216  58.779  0.00  0.00           D
ATOM   1626 D     CV B   1      99.562 -53.216  58.779  0.00  0.00           D
ATOM   1627 D     CV B   1     101.562 -53.216  58.779  0.00  0.00           D
ATOM   1628 D     CV B   1     103.562 -53.216  58.779  0.00  0.00           D
ATOM   1629 D     CV B   1     105.562 -53.216  58.779  0.00  0.00           D
ATOM   1630 D     CV B   1     107.562 -53.216  58.779  0.00  0.00           D
ATOM   1631 D     CV B   1     109.562 -53.216  58.779  0.00  0.00           D
ATOM   1632 D     CV B   1     111.562 -53.216  58.779  0.00  0.00           D
ATOM   1633 D     CV B   1     113.562 -53.216  58.779  0.00  0.00           D
ATOM   1634 D     CV B   1     115.562 -53.216  58.779  0.00  0.00           D
ATOM   1635 D     CV B   1      93.562 -51.216  58.779  0.00  0.00           D
ATOM   1636 D     CV B   1      95.562 -51.216  58.779  0.00  0.00           D
ATOM   1637 D     CV B   1      97.562 -51.216  58.779  0.00  0.00           D
ATOM   1638 D     CV B   1      99.562 -51.216  58.779  0.00  0.00           D
ATOM   1639 D     CV B   1     101.562 -51.216  58.779  0.00  0.00           D
ATOM   1640 D     CV B   1     103.562 -51.216  58.779  0.00  0.00           D
ATOM   1641 D     CV B   1     105.562 -51.216  58.779  0.00  0.00           D
ATOM   1642 D     CV B   1     107.562 -51.216  58.779  0.00  0.00           D
ATOM   1643 D     CV B   1     109.562 -51.216  58.779  0.00  0.00           D
ATOM   1644 D     CV B   1     111.562 -51.216  58.779  0.00  0.00           D
ATOM   1645 D     CV B   1     113.562 -51.216  58.779  0.00  0.00           D
ATOM   1646 D     CV B   1     115.562 -51.216  58.779  0.00  0.00           D
ATOM   1647 D     CV B   1      93.562 -49.216  58.779  0.00  0.00           D
ATOM   1648 D     CV B   1      95.562 -49.216  58.779  0.00  0.00           D
ATOM   1649 D     CV B   1      97.562 -49.216  58.779  0.00  0.00           D
ATOM   1650 D     CV B   1      99.562 -49.216  58.779  0.00  0.00           D
ATOM   1651 D     CV B   1     101.562 -49.216  58.779  0.00  0.00           D
ATOM   1652 D     CV B   1     103.562 -49.216  58.779  0.00  0.00           D
ATOM   1653 D     CV B   1     105.562 -49.216  58.779  0.00  0.00           D
ATOM   1654 D     CV B   1     107.562 -49.216  58.779  0.00  0.00           D
ATOM   1655 D     CV B   1     109.562 -49.216  58.779  0.00  0.00           D
ATOM   1656 D     CV B   1     111.562 -49.216  58.779  0.00  0.00           D
ATOM   1657 D     CV B   1     113.562 -49.216  58.779  0.00  0.00           D
ATOM   1658 D     CV B   1     115.562 -49.216  58.779  0.00  0.00           D
ATOM   1659 D     CV B   1      95.562 -47.216  58.779  0.00  0.00           D
ATOM   1660 D     CV B   1      97.562 -47.216  58.779  0.00  0.00           D
ATOM   1661 D     CV B   1      99.562 -47.216  58.779  0.00  0.00           D
ATOM   1662 D     CV B   1     101.562 -47.216  58.779  0.00  0.00           D
ATOM   1663 D     CV B   1     103.562 -47.216  58.779  0.00  0.00           D
ATOM   1664 D     CV B   1     105.562 -47.216  58.779  0.00  0.00           D
ATOM   1665 D     CV B   1     107.562 -47.216  58.779  0.00  0.00           D
ATOM   1666 D     CV B   1     109.562 -47.216  58.779  0.00  0.00           D
ATOM   1667 D     CV B   1     111.562 -47.216  58.779  0.00  0.00           D
ATOM   1668 D     CV B   1     113.562 -47.216  58.779  0.00  0.00           D
ATOM   1669 D     CV B   1     103.562 -67.216  60.779  0.00  0.00           D
ATOM   1670 D     CV B   1     105.562 -67.216  60.779  0.00  0.00           D
ATOM   1671 D     CV B   1     101.562 -65.216  60.779  0.00  0.00           D
ATOM   1672 D     CV B   1     103.562 -65.216  60.779  0.00  0.00           D
ATOM   1673 D     CV B   1     105.562 -65.216  60.779  0.00  0.00           D
ATOM   1674 D     CV B   1     107.562 -65.216  60.779  0.00  0.00           D
ATOM   1675 D     CV B   1     103.562 -63.216  60.779  0.00  0.00           D
ATOM   1676 D     CV B   1     105.562 -63.216  60.779  0.00  0.00           D
ATOM   1677 D     CV B   1     101.562 -61.216  60.779  0.00  0.00           D
ATOM   1678 D     CV B   1     103.562 -61.216  60.779  0.00  0.00           D
ATOM   1679 D     CV B   1     105.562 -61.216  60.779  0.00  0.00           D
ATOM   1680 D     CV B   1     107.562 -61.216  60.779  0.00  0.00           D
ATOM   1681 D     CV B   1      99.562 -59.216  60.779  0.00  0.00           D
ATOM   1682 D     CV B   1     101.562 -59.216  60.779  0.00  0.00           D
ATOM   1683 D     CV B   1     103.562 -59.216  60.779  0.00  0.00           D
ATOM   1684 D     CV B   1     105.562 -59.216  60.779  0.00  0.00           D
ATOM   1685 D     CV B   1     107.562 -59.216  60.779  0.00  0.00           D
ATOM   1686 D     CV B   1     109.562 -59.216  60.779  0.00  0.00           D
ATOM   1687 D     CV B   1      99.562 -57.216  60.779  0.00  0.00           D
ATOM   1688 D     CV B   1     101.562 -57.216  60.779  0.00  0.00           D
ATOM   1689 D     CV B   1     103.562 -57.216  60.779  0.00  0.00           D
ATOM   1690 D     CV B   1     105.562 -57.216  60.779  0.00  0.00           D
ATOM   1691 D     CV B   1     107.562 -57.216  60.779  0.00  0.00           D
ATOM   1692 D     CV B   1     109.562 -57.216  60.779  0.00  0.00           D
ATOM   1693 D     CV B   1      99.562 -55.216  60.779  0.00  0.00           D
ATOM   1694 D     CV B   1     101.562 -55.216  60.779  0.00  0.00           D
ATOM   1695 D     CV B   1     103.562 -55.216  60.779  0.00  0.00           D
ATOM   1696 D     CV B   1     105.562 -55.216  60.779  0.00  0.00           D
ATOM   1697 D     CV B   1     107.562 -55.216  60.779  0.00  0.00           D
ATOM   1698 D     CV B   1     109.562 -55.216  60.779  0.00  0.00           D
ATOM   1699 D     CV B   1      97.562 -53.216  60.779  0.00  0.00           D
ATOM   1700 D     CV B   1      99.562 -53.216  60.779  0.00  0.00           D
ATOM   1701 D     CV B   1     101.562 -53.216  60.779  0.00  0.00           D
ATOM   1702 D     CV B   1     103.562 -53.216  60.779  0.00  0.00           D
ATOM   1703 D     CV B   1     105.562 -53.216  60.779  0.00  0.00           D
ATOM   1704 D     CV B   1     107.562 -53.216  60.779  0.00  0.00           D
ATOM   1705 D     CV B   1     109.562 -53.216  60.779  0.00  0.00           D
ATOM   1706 D     CV B   1     111.562 -53.216  60.779  0.00  0.00           D
ATOM   1707 D     CV B   1      93.562 -51.216  60.779  0.00  0.00           D
ATOM   1708 D     CV B   1      95.562 -51.216  60.779  0.00  0.00           D
ATOM   1709 D     CV B   1      97.562 -51.216  60.779  0.00  0.00           D
ATOM   1710 D     CV B   1      99.562 -51.216  60.779  0.00  0.00           D
ATOM   1711 D     CV B   1     101.562 -51.216  60.779  0.00  0.00           D
ATOM   1712 D     CV B   1     103.562 -51.216  60.779  0.00  0.00           D
ATOM   1713 D     CV B   1     105.562 -51.216  60.779  0.00  0.00           D
ATOM   1714 D     CV B   1     107.562 -51.216  60.779  0.00  0.00           D
ATOM   1715 D     CV B   1     109.562 -51.216  60.779  0.00  0.00           D
ATOM   1716 D     CV B   1     111.562 -51.216  60.779  0.00  0.00           D
ATOM   1717 D     CV B   1     113.562 -51.216  60.779  0.00  0.00           D
ATOM   1718 D     CV B   1     115.562 -51.216  60.779  0.00  0.00           D
ATOM   1719 D     CV B   1      93.562 -49.216  60.779  0.00  0.00           D
ATOM   1720 D     CV B   1      95.562 -49.216  60.779  0.00  0.00           D
ATOM   1721 D     CV B   1      97.562 -49.216  60.779  0.00  0.00           D
ATOM   1722 D     CV B   1      99.562 -49.216  60.779  0.00  0.00           D
ATOM   1723 D     CV B   1     101.562 -49.216  60.779  0.00  0.00           D
ATOM   1724 D     CV B   1     103.562 -49.216  60.779  0.00  0.00           D
ATOM   1725 D     CV B   1     105.562 -49.216  60.779  0.00  0.00           D
ATOM   1726 D     CV B   1     107.562 -49.216  60.779  0.00  0.00           D
ATOM   1727 D     CV B   1     109.562 -49.216  60.779  0.00  0.00           D
ATOM   1728 D     CV B   1     111.562 -49.216  60.779  0.00  0.00           D
ATOM   1729 D     CV B   1     113.562 -49.216  60.779  0.00  0.00           D
ATOM   1730 D     CV B   1     115.562 -49.216  60.779  0.00  0.00           D
ATOM   1731 D     CV B   1     103.562 -61.216  62.779  0.00  0.00           D
ATOM   1732 D     CV B   1     105.562 -61.216  62.779  0.00  0.00           D
ATOM   1733 D     CV B   1     103.562 -59.216  62.779  0.00  0.00           D
ATOM   1734 D     CV B   1     105.562 -59.216  62.779  0.00  0.00           D
ATOM   1735 D     CV B   1     101.562 -57.216  62.779  0.00  0.00           D
ATOM   1736 D     CV B   1     103.562 -57.216  62.779  0.00  0.00           D
ATOM   1737 D     CV B   1     105.562 -57.216  62.779  0.00  0.00           D
ATOM   1738 D     CV B   1     107.562 -57.216  62.779  0.00  0.00           D
ATOM   1739 D     CV B   1     101.562 -55.216  62.779  0.00  0.00           D
ATOM   1740 D     CV B   1     103.562 -55.216  62.779  0.00  0.00           D
ATOM   1741 D     CV B   1     105.562 -55.216  62.779  0.00  0.00           D
ATOM   1742 D     CV B   1     107.562 -55.216  62.779  0.00  0.00           D
ATOM   1743 D     CV B   1      99.562 -53.216  62.779  0.00  0.00           D
ATOM   1744 D     CV B   1     101.562 -53.216  62.779  0.00  0.00           D
ATOM   1745 D     CV B   1     103.562 -53.216  62.779  0.00  0.00           D
ATOM   1746 D     CV B   1     105.562 -53.216  62.779  0.00  0.00           D
ATOM   1747 D     CV B   1     107.562 -53.216  62.779  0.00  0.00           D
ATOM   1748 D     CV B   1     109.562 -53.216  62.779  0.00  0.00           D
ATOM   1749 D     CV B   1      97.562 -51.216  62.779  0.00  0.00           D
ATOM   1750 D     CV B   1      99.562 -51.216  62.779  0.00  0.00           D
ATOM   1751 D     CV B   1     103.562 -51.216  62.779  0.00  0.00           D
ATOM   1752 D     CV B   1     105.562 -51.216  62.779  0.00  0.00           D
ATOM   1753 D     CV B   1     109.562 -51.216  62.779  0.00  0.00           D
ATOM   1754 D     CV B   1     111.562 -51.216  62.779  0.00  0.00           D
