# Supplementary material for: CageCavityCalc (C3): A Computational Tool for Calculating and Visualizing Cavities in Molecular Cages
Source: J Chem Inf Model. 2024 Jul 9;64(14):5604–16. doi: 10.1021/acs.jcim.4c00355 (PMC11267575; doi:10.1021/acs.jcim.4c00355)
Supplement: Supplementary file 2 — ci4c00355_si_002.zip [file ci4c00355_si_002.zip › CageCavityCalc-v.1.0.5/CageCavityCalc/examples/13_cages_review/Figure_73_ChemEurJ_2020_26_1558.pdb]

HEADER
REMARK Spartan'20 exported M0001
HETATM    1  C   UNK  0001      17.890  36.420  31.417
HETATM    2  C   UNK  0001      17.580  36.816  30.105
HETATM    3  C   UNK  0001      18.416  36.473  29.034
HETATM    4  C   UNK  0001      19.552  35.690  29.331
HETATM    5  H   UNK  0001      20.084  35.406  28.623
HETATM    6  C   UNK  0001      19.928  35.316  30.627
HETATM    7  C   UNK  0001      19.068  35.708  31.681
HETATM    8  O   UNK  0001      19.393  35.309  32.943
HETATM    9  H   UNK  0001      18.849  35.615  33.475
HETATM   10  O   UNK  0001      16.455  37.538  29.953
HETATM   11  H   UNK  0001      16.324  37.673  29.154
HETATM   12  C   UNK  0001      16.936  36.711  32.460
HETATM   13  H   UNK  0001      16.126  37.114  32.243
HETATM   14  N   UNK  0001      17.200  36.421  33.689
HETATM   15  N   UNK  0001      16.141  36.650  34.586
HETATM   16  H   UNK  0001      15.385  36.936  34.291
HETATM   17  C   UNK  0001      16.299  36.435  35.866
HETATM   18  O   UNK  0001      17.358  36.093  36.362
HETATM   19  C   UNK  0001      15.067  36.703  36.691
HETATM   20  H   UNK  0001      14.270  36.482  36.166
HETATM   21  C   UNK  0001      15.061  38.212  37.025
HETATM   22  H   UNK  0001      15.078  38.715  36.196
HETATM   23  H   UNK  0001      15.870  38.427  37.516
HETATM   24  S   UNK  0001      13.608  38.739  38.012
HETATM   25  N   UNK  0001      15.115  35.864  37.870
HETATM   26  H   UNK  0001      15.854  35.786  38.303
HETATM   27  C   UNK  0001      14.023  35.206  38.304
HETATM   28  O   UNK  0001      12.968  35.202  37.731
HETATM   29  C   UNK  0001      14.242  34.403  39.578
HETATM   30  H   UNK  0001      15.143  34.532  39.886
HETATM   31  H   UNK  0001      13.629  34.701  40.254
HETATM   32  H   UNK  0001      14.096  33.472  39.400
HETATM   33  C   UNK  0001      18.064  36.839  27.585
HETATM   34  H   UNK  0001      17.465  37.611  27.636
HETATM   35  C   UNK  0001      19.321  37.312  26.757
HETATM   36  H   UNK  0001      19.796  37.996  27.256
HETATM   37  H   UNK  0001      19.925  36.562  26.632
HETATM   38  C   UNK  0001      18.926  37.862  25.412
HETATM   39  H   UNK  0001      18.471  37.142  24.926
HETATM   40  C   UNK  0001      20.230  38.186  24.641
HETATM   41  H   UNK  0001      20.800  37.414  24.635
HETATM   42  H   UNK  0001      20.015  38.432  23.738
HETATM   43  H   UNK  0001      20.683  38.915  25.071
HETATM   44  C   UNK  0001      17.984  39.032  25.459
HETATM   45  H   UNK  0001      17.785  39.318  24.564
HETATM   46  H   UNK  0001      17.174  38.773  25.901
HETATM   47  H   UNK  0001      18.396  39.753  25.941
HETATM   48  C   UNK  0001      15.160  34.532  26.609
HETATM   49  C   UNK  0001      15.826  33.580  25.866
HETATM   50  C   UNK  0001      17.177  33.637  25.648
HETATM   51  C   UNK  0001      17.892  34.696  26.223
HETATM   52  H   UNK  0001      18.817  34.713  26.128
HETATM   53  C   UNK  0001      17.271  35.731  26.938
HETATM   54  C   UNK  0001      15.900  35.645  27.108
HETATM   55  O   UNK  0001      15.258  36.673  27.784
HETATM   56  H   UNK  0001      14.452  36.521  27.812
HETATM   57  O   UNK  0001      15.019  32.568  25.370
HETATM   58  H   UNK  0001      15.470  32.057  24.916
HETATM   59  N   UNK  0001      13.110  35.363  27.507
HETATM   60  N   UNK  0001      11.751  35.200  27.657
HETATM   61  H   UNK  0001      11.343  34.529  27.305
HETATM   62  C   UNK  0001      11.067  36.146  28.389
HETATM   63  O   UNK  0001      11.561  37.045  29.023
HETATM   64  C   UNK  0001       9.547  35.942  28.283
HETATM   65  H   UNK  0001       9.382  34.997  28.088
HETATM   66  C   UNK  0001       9.017  36.750  27.134
HETATM   67  H   UNK  0001       9.555  36.559  26.349
HETATM   68  H   UNK  0001       9.130  37.691  27.341
HETATM   69  S   UNK  0001       7.278  36.454  26.726
HETATM   70  N   UNK  0001       8.902  36.259  29.516
HETATM   71  H   UNK  0001       8.994  37.054  29.831
HETATM   72  C   UNK  0001       8.155  35.378  30.217
HETATM   73  O   UNK  0001       7.954  34.250  29.773
HETATM   74  C   UNK  0001      13.716  34.448  26.842
HETATM   75  H   UNK  0001      13.236  33.726  26.506
HETATM   76  C   UNK  0001       7.559  35.817  31.518
HETATM   77  H   UNK  0001       7.824  36.721  31.702
HETATM   78  H   UNK  0001       6.602  35.769  31.462
HETATM   79  H   UNK  0001       7.868  35.242  32.221
HETATM   80  C   UNK  0001      17.868  32.624  24.739
HETATM   81  H   UNK  0001      17.198  32.326  24.090
HETATM   82  C   UNK  0001      19.064  33.159  23.925
HETATM   83  H   UNK  0001      18.760  33.916  23.400
HETATM   84  H   UNK  0001      19.734  33.484  24.545
HETATM   85  C   UNK  0001      19.718  32.159  22.990
HETATM   86  H   UNK  0001      20.058  31.420  23.536
HETATM   87  C   UNK  0001      20.900  32.769  22.254
HETATM   88  H   UNK  0001      21.289  32.113  21.674
HETATM   89  H   UNK  0001      20.599  33.519  21.734
HETATM   90  H   UNK  0001      21.555  33.064  22.891
HETATM   91  C   UNK  0001      18.703  31.552  21.942
HETATM   92  H   UNK  0001      19.164  30.929  21.375
HETATM   93  H   UNK  0001      17.995  31.101  22.405
HETATM   94  H   UNK  0001      18.336  32.259  21.405
HETATM   95  C   UNK  0001      17.820  29.115  26.382
HETATM   96  C   UNK  0001      18.998  29.149  27.170
HETATM   97  C   UNK  0001      19.833  30.318  27.106
HETATM   98  C   UNK  0001      19.436  31.402  26.350
HETATM   99  H   UNK  0001      19.963  32.168  26.346
HETATM  100  C   UNK  0001      18.252  31.379  25.584
HETATM  101  C   UNK  0001      17.484  30.264  25.593
HETATM  102  O   UNK  0001      16.328  30.227  24.838
HETATM  103  H   UNK  0001      15.952  29.508  24.948
HETATM  104  O   UNK  0001      19.281  28.059  27.852
HETATM  105  H   UNK  0001      19.970  28.176  28.282
HETATM  106  C   UNK  0001      16.966  27.966  26.493
HETATM  107  H   UNK  0001      17.188  27.284  27.086
HETATM  108  N   UNK  0001      15.890  27.863  25.779
HETATM  109  N   UNK  0001      15.167  26.723  25.966
HETATM  110  H   UNK  0001      15.436  26.157  26.556
HETATM  111  C   UNK  0001      14.033  26.439  25.258
HETATM  112  O   UNK  0001      13.591  27.187  24.410
HETATM  113  C   UNK  0001      13.497  25.068  25.562
HETATM  114  H   UNK  0001      13.705  24.848  26.495
HETATM  115  C   UNK  0001      14.171  24.050  24.655
HETATM  116  H   UNK  0001      15.132  24.145  24.745
HETATM  117  H   UNK  0001      13.941  24.256  23.735
HETATM  118  S   UNK  0001      13.750  22.413  24.971
HETATM  119  N   UNK  0001      12.061  25.057  25.390
HETATM  120  H   UNK  0001      11.740  25.237  24.613
HETATM  121  C   UNK  0001      11.233  24.786  26.360
HETATM  122  O   UNK  0001      11.583  24.454  27.504
HETATM  123  C   UNK  0001       9.757  24.770  26.059
HETATM  124  H   UNK  0001       9.614  25.043  25.149
HETATM  125  H   UNK  0001       9.414  23.883  26.184
HETATM  126  H   UNK  0001       9.304  25.376  26.650
HETATM  127  C   UNK  0001      21.111  30.338  27.937
HETATM  128  H   UNK  0001      21.337  29.402  28.123
HETATM  129  C   UNK  0001      22.298  30.931  27.163
HETATM  130  H   UNK  0001      22.371  30.479  26.308
HETATM  131  H   UNK  0001      22.119  31.868  26.986
HETATM  132  C   UNK  0001      23.634  30.813  27.900
HETATM  133  H   UNK  0001      23.597  31.408  28.679
HETATM  134  C   UNK  0001      24.751  31.328  26.977
HETATM  135  H   UNK  0001      24.531  32.210  26.669
HETATM  136  H   UNK  0001      25.579  31.357  27.463
HETATM  137  H   UNK  0001      24.842  30.739  26.225
HETATM  138  C   UNK  0001      23.951  29.444  28.397
HETATM  139  H   UNK  0001      24.800  29.454  28.845
HETATM  140  H   UNK  0001      23.269  29.160  29.010
HETATM  141  H   UNK  0001      23.988  28.835  27.655
HETATM  142  C   UNK  0001      20.181  30.811  31.619
HETATM  143  C   UNK  0001      20.373  32.153  31.781
HETATM  144  C   UNK  0001      20.838  32.982  30.740
HETATM  145  C   UNK  0001      21.047  32.342  29.501
HETATM  146  H   UNK  0001      21.315  32.865  28.780
HETATM  147  C   UNK  0001      20.881  31.010  29.297
HETATM  148  C   UNK  0001      20.483  30.209  30.336
HETATM  149  O   UNK  0001      20.355  28.868  30.164
HETATM  150  H   UNK  0001      20.089  28.528  30.861
HETATM  151  O   UNK  0001      20.088  32.696  33.012
HETATM  152  H   UNK  0001      20.228  33.504  32.993
HETATM  153  C   UNK  0001      19.688  29.987  32.729
HETATM  154  H   UNK  0001      19.451  30.377  33.538
HETATM  155  N   UNK  0001      19.591  28.702  32.558
HETATM  156  N   UNK  0001      19.217  27.885  33.509
HETATM  157  H   UNK  0001      18.993  28.210  34.273
HETATM  158  C   UNK  0001      19.173  26.515  33.324
HETATM  159  O   UNK  0001      19.376  26.050  32.207
HETATM  160  C   UNK  0001      18.870  25.733  34.505
HETATM  161  H   UNK  0001      18.328  26.298  35.093
HETATM  162  C   UNK  0001      20.097  25.316  35.301
HETATM  163  H   UNK  0001      20.564  26.119  35.578
HETATM  164  H   UNK  0001      20.690  24.827  34.708
HETATM  165  S   UNK  0001      19.813  24.324  36.730
HETATM  166  N   UNK  0001      18.047  24.584  34.144
HETATM  167  H   UNK  0001      18.355  24.007  33.585
HETATM  168  C   UNK  0001      16.870  24.410  34.638
HETATM  169  O   UNK  0001      16.329  25.166  35.534
HETATM  170  C   UNK  0001      16.070  23.212  34.220
HETATM  171  H   UNK  0001      15.222  23.220  34.671
HETATM  172  H   UNK  0001      15.930  23.237  33.272
HETATM  173  H   UNK  0001      16.548  22.412  34.453
HETATM  174  C   UNK  0001      21.157  34.460  30.948
HETATM  175  H   UNK  0001      21.351  34.581  31.901
HETATM  176  C   UNK  0001      22.385  34.923  30.181
HETATM  177  H   UNK  0001      22.492  35.875  30.324
HETATM  178  H   UNK  0001      22.223  34.785  29.235
HETATM  179  C   UNK  0001      23.708  34.226  30.551
HETATM  180  H   UNK  0001      23.585  33.255  30.505
HETATM  181  C   UNK  0001      24.804  34.650  29.522
HETATM  182  H   UNK  0001      24.514  34.426  28.634
HETATM  183  H   UNK  0001      24.948  35.598  29.580
HETATM  184  H   UNK  0001      25.623  34.190  29.717
HETATM  185  C   UNK  0001      24.183  34.583  31.876
HETATM  186  H   UNK  0001      25.008  34.124  32.055
HETATM  187  H   UNK  0001      24.329  35.530  31.920
HETATM  188  H   UNK  0001      23.528  34.329  32.529
HETATM  189  C   UNK  0001       9.629  31.882  36.697
HETATM  190  C   UNK  0001      10.048  30.840  37.488
HETATM  191  C   UNK  0001       9.191  29.697  37.687
HETATM  192  C   UNK  0001       7.983  29.699  37.036
HETATM  193  H   UNK  0001       7.439  28.952  37.142
HETATM  194  C   UNK  0001       7.514  30.710  36.243
HETATM  195  C   UNK  0001       8.352  31.847  36.093
HETATM  196  O   UNK  0001       7.925  32.921  35.329
HETATM  197  H   UNK  0001       8.511  33.493  35.310
HETATM  198  O   UNK  0001      11.266  30.935  38.104
HETATM  199  H   UNK  0001      11.382  30.277  38.580
HETATM  200  C   UNK  0001      10.495  33.042  36.533
HETATM  201  H   UNK  0001      11.330  33.045  36.940
HETATM  202  N   UNK  0001      10.137  34.039  35.856
HETATM  203  N   UNK  0001      10.965  35.113  35.734
HETATM  204  H   UNK  0001      11.722  35.113  36.143
HETATM  205  C   UNK  0001      10.622  36.162  34.988
HETATM  206  O   UNK  0001       9.598  36.201  34.336
HETATM  207  C   UNK  0001      11.604  37.304  35.081
HETATM  208  H   UNK  0001      12.481  36.932  35.305
HETATM  209  C   UNK  0001      11.176  38.258  36.227
HETATM  210  H   UNK  0001      11.013  37.724  37.021
HETATM  211  H   UNK  0001      10.332  38.670  35.980
HETATM  212  S   UNK  0001      12.327  39.560  36.657
HETATM  213  N   UNK  0001      11.708  37.960  33.829
HETATM  214  H   UNK  0001      10.992  38.284  33.478
HETATM  215  C   UNK  0001      12.827  38.102  33.177
HETATM  216  O   UNK  0001      13.852  37.779  33.584
HETATM  217  C   UNK  0001      12.655  38.840  31.792
HETATM  218  H   UNK  0001      11.724  39.019  31.639
HETATM  219  H   UNK  0001      13.142  39.667  31.809
HETATM  220  H   UNK  0001      12.994  38.283  31.088
HETATM  221  C   UNK  0001       9.600  28.548  38.606
HETATM  222  H   UNK  0001      10.256  28.912  39.238
HETATM  223  C   UNK  0001       8.461  27.989  39.432
HETATM  224  H   UNK  0001       8.805  27.285  40.003
HETATM  225  H   UNK  0001       7.808  27.592  38.835
HETATM  226  C   UNK  0001       7.752  29.037  40.311
HETATM  227  H   UNK  0001       7.352  29.699  39.710
HETATM  228  C   UNK  0001       8.641  29.758  41.219
HETATM  229  H   UNK  0001       8.134  30.390  41.730
HETATM  230  H   UNK  0001       9.070  29.135  41.810
HETATM  231  H   UNK  0001       9.309  30.224  40.707
HETATM  232  C   UNK  0001       6.604  28.402  41.121
HETATM  233  H   UNK  0001       6.018  27.928  40.528
HETATM  234  H   UNK  0001       6.968  27.792  41.768
HETATM  235  H   UNK  0001       6.113  29.092  41.574
HETATM  236  C   UNK  0001      12.438  26.576  36.914
HETATM  237  C   UNK  0001      11.645  25.502  36.333
HETATM  238  C   UNK  0001      10.283  25.449  36.404
HETATM  239  C   UNK  0001       9.636  26.419  37.161
HETATM  240  H   UNK  0001       8.712  26.376  37.244
HETATM  241  C   UNK  0001      10.316  27.458  37.806
HETATM  242  C   UNK  0001      11.694  27.485  37.696
HETATM  243  O   UNK  0001      12.410  28.495  38.338
HETATM  244  H   UNK  0001      13.206  28.428  38.153
HETATM  245  O   UNK  0001      12.415  24.608  35.637
HETATM  246  H   UNK  0001      11.930  24.048  35.284
HETATM  247  C   UNK  0001      13.791  26.592  36.822
HETATM  248  H   UNK  0001      14.205  25.964  36.272
HETATM  249  N   UNK  0001      14.542  27.445  37.468
HETATM  250  N   UNK  0001      15.866  27.298  37.275
HETATM  251  H   UNK  0001      16.161  26.875  36.586
HETATM  252  C   UNK  0001      16.741  27.832  38.185
HETATM  253  O   UNK  0001      16.463  28.535  39.114
HETATM  254  C   UNK  0001      18.241  27.425  37.848
HETATM  255  H   UNK  0001      18.294  27.137  36.913
HETATM  256  C   UNK  0001      18.557  26.228  38.758
HETATM  257  H   UNK  0001      17.862  25.557  38.665
HETATM  258  H   UNK  0001      18.573  26.518  39.683
HETATM  259  S   UNK  0001      20.182  25.493  38.319
HETATM  260  N   UNK  0001      19.154  28.451  38.060
HETATM  261  H   UNK  0001      19.513  28.562  38.834
HETATM  262  C   UNK  0001      19.469  29.283  37.023
HETATM  263  O   UNK  0001      18.763  29.164  35.982
HETATM  264  C   UNK  0001      20.490  30.331  37.248
HETATM  265  H   UNK  0001      20.890  30.210  38.111
HETATM  266  H   UNK  0001      21.167  30.270  36.569
HETATM  267  H   UNK  0001      20.074  31.196  37.205
HETATM  268  C   UNK  0001       9.495  24.320  35.727
HETATM  269  H   UNK  0001      10.124  23.573  35.647
HETATM  270  C   UNK  0001       8.305  23.769  36.539
HETATM  271  H   UNK  0001       7.681  24.493  36.705
HETATM  272  H   UNK  0001       7.847  23.103  36.003
HETATM  273  C   UNK  0001       8.682  23.163  37.826
HETATM  274  H   UNK  0001       8.849  23.906  38.445
HETATM  275  C   UNK  0001       9.774  22.283  37.954
HETATM  276  H   UNK  0001       9.853  22.000  38.868
HETATM  277  H   UNK  0001       9.637  21.517  37.392
HETATM  278  H   UNK  0001      10.581  22.733  37.689
HETATM  279  C   UNK  0001       7.480  22.363  38.413
HETATM  280  H   UNK  0001       6.684  22.900  38.363
HETATM  281  H   UNK  0001       7.354  21.558  37.907
HETATM  282  H   UNK  0001       7.659  22.142  39.329
HETATM  283  C   UNK  0001       9.713  24.920  31.925
HETATM  284  C   UNK  0001       8.501  25.615  31.712
HETATM  285  C   UNK  0001       7.582  25.895  32.723
HETATM  286  C   UNK  0001       7.979  25.452  34.027
HETATM  287  H   UNK  0001       7.433  25.661  34.752
HETATM  288  C   UNK  0001       9.136  24.723  34.266
HETATM  289  C   UNK  0001       9.953  24.477  33.231
HETATM  290  O   UNK  0001      11.107  23.751  33.483
HETATM  291  H   UNK  0001      11.546  23.685  32.794
HETATM  292  O   UNK  0001       8.258  26.018  30.408
HETATM  293  H   UNK  0001       7.532  26.399  30.372
HETATM  294  C   UNK  0001      10.622  24.737  30.863
HETATM  295  H   UNK  0001      10.430  25.095  30.026
HETATM  296  N   UNK  0001      11.719  24.078  31.034
HETATM  297  N   UNK  0001      12.609  23.985  29.990
HETATM  298  H   UNK  0001      12.398  24.306  29.220
HETATM  299  C   UNK  0001      13.814  23.392  30.165
HETATM  300  O   UNK  0001      14.156  22.883  31.213
HETATM  301  C   UNK  0001      14.607  23.325  28.853
HETATM  302  H   UNK  0001      14.400  24.119  28.321
HETATM  303  C   UNK  0001      14.165  22.103  28.090
HETATM  304  H   UNK  0001      13.219  22.183  27.890
HETATM  305  H   UNK  0001      14.284  21.320  28.650
HETATM  306  S   UNK  0001      15.065  21.861  26.555
HETATM  307  N   UNK  0001      16.011  23.314  29.133
HETATM  308  H   UNK  0001      16.349  22.689  29.618
HETATM  309  C   UNK  0001      16.805  24.285  28.633
HETATM  310  O   UNK  0001      16.464  25.125  27.876
HETATM  311  C   UNK  0001      18.241  24.169  29.057
HETATM  312  H   UNK  0001      18.334  23.437  29.672
HETATM  313  H   UNK  0001      18.789  24.012  28.287
HETATM  314  H   UNK  0001      18.513  24.983  29.486
HETATM  315  C   UNK  0001       6.262  26.578  32.471
HETATM  316  H   UNK  0001       6.061  26.458  31.518
HETATM  317  C   UNK  0001       5.085  25.953  33.256
HETATM  318  H   UNK  0001       5.295  26.026  34.201
HETATM  319  H   UNK  0001       4.303  26.504  33.097
HETATM  320  C   UNK  0001       4.707  24.566  32.995
HETATM  321  H   UNK  0001       5.485  23.997  33.178
HETATM  322  C   UNK  0001       3.647  24.064  33.682
HETATM  323  H   UNK  0001       3.804  24.159  34.625
HETATM  324  H   UNK  0001       2.853  24.544  33.439
HETATM  325  H   UNK  0001       3.539  23.134  33.468
HETATM  326  C   UNK  0001       4.282  24.329  31.615
HETATM  327  H   UNK  0001       4.960  24.647  31.015
HETATM  328  H   UNK  0001       4.147  23.389  31.479
HETATM  329  H   UNK  0001       3.461  24.799  31.450
HETATM  330  C   UNK  0001       6.746  30.341  31.792
HETATM  331  C   UNK  0001       6.559  30.892  33.051
HETATM  332  C   UNK  0001       6.321  30.060  34.150
HETATM  333  C   UNK  0001       6.236  28.680  33.953
HETATM  334  H   UNK  0001       6.057  28.133  34.684
HETATM  335  C   UNK  0001       6.407  28.090  32.701
HETATM  336  C   UNK  0001       6.670  28.970  31.619
HETATM  337  O   UNK  0001       6.859  28.358  30.370
HETATM  338  H   UNK  0001       7.007  28.932  29.804
HETATM  339  O   UNK  0001       6.617  32.276  33.131
HETATM  340  H   UNK  0001       6.486  32.510  33.906
HETATM  341  C   UNK  0001       7.090  31.247  30.700
HETATM  342  H   UNK  0001       7.176  32.159  30.865
HETATM  343  N   UNK  0001       7.280  30.777  29.475
HETATM  344  N   UNK  0001       7.669  31.750  28.577
HETATM  345  H   UNK  0001       7.794  32.553  28.856
HETATM  346  C   UNK  0001       7.855  31.473  27.294
HETATM  347  O   UNK  0001       7.715  30.331  26.832
HETATM  348  C   UNK  0001       8.211  32.657  26.508
HETATM  349  H   UNK  0001       8.779  33.228  27.068
HETATM  350  C   UNK  0001       6.959  33.483  26.110
HETATM  351  H   UNK  0001       6.447  33.671  26.913
HETATM  352  H   UNK  0001       6.402  32.937  25.532
HETATM  353  S   UNK  0001       7.301  35.057  25.263
HETATM  354  N   UNK  0001       8.980  32.317  25.285
HETATM  355  H   UNK  0001       8.623  31.778  24.717
HETATM  356  C   UNK  0001      10.193  32.798  25.021
HETATM  357  O   UNK  0001      10.789  33.534  25.768
HETATM  358  C   UNK  0001      10.831  32.282  23.769
HETATM  359  H   UNK  0001      10.210  31.715  23.303
HETATM  360  H   UNK  0001      11.075  33.019  23.205
HETATM  361  H   UNK  0001      11.616  31.777  23.994
HETATM  362  C   UNK  0001       6.158  30.726  35.550
HETATM  363  H   UNK  0001       5.896  31.661  35.414
HETATM  364  C   UNK  0001       5.101  30.060  36.434
HETATM  365  H   UNK  0001       4.264  30.035  35.943
HETATM  366  H   UNK  0001       5.371  29.143  36.595
HETATM  367  C   UNK  0001       4.852  30.718  37.756
HETATM  368  H   UNK  0001       5.717  30.827  38.203
HETATM  369  C   UNK  0001       3.996  29.868  38.633
HETATM  370  H   UNK  0001       4.403  29.006  38.738
HETATM  371  H   UNK  0001       3.904  30.286  39.492
HETATM  372  H   UNK  0001       3.129  29.767  38.232
HETATM  373  C   UNK  0001       4.276  32.066  37.555
HETATM  374  H   UNK  0001       4.856  32.580  36.987
HETATM  375  H   UNK  0001       3.413  31.989  37.143
HETATM  376  H   UNK  0001       4.188  32.508  38.403
CONECT    1    2    7   12
CONECT    2    1    3   10
CONECT    3    2    4   33
CONECT    4    3    5    6
CONECT    5    4
CONECT    6    4    7  174
CONECT    7    1    6    8
CONECT    8    7    9
CONECT    9    8
CONECT   10    2   11
CONECT   11   10
CONECT   12    1   13   14
CONECT   13   12
CONECT   14   12   15
CONECT   15   14   16   17
CONECT   16   15
CONECT   17   15   18   19
CONECT   18   17
CONECT   19   17   20   21   25
CONECT   20   19
CONECT   21   19   22   23   24
CONECT   22   21
CONECT   23   21
CONECT   24   21  212
CONECT   25   19   26   27
CONECT   26   25
CONECT   27   25   28   29
CONECT   28   27
CONECT   29   27   30   31   32
CONECT   30   29
CONECT   31   29
CONECT   32   29
CONECT   33    3   34   35   53
CONECT   34   33
CONECT   35   33   36   37   38
CONECT   36   35
CONECT   37   35
CONECT   38   35   39   40   44
CONECT   39   38
CONECT   40   38   41   42   43
CONECT   41   40
CONECT   42   40
CONECT   43   40
CONECT   44   38   45   46   47
CONECT   45   44
CONECT   46   44
CONECT   47   44
CONECT   48   49   54   74
CONECT   49   48   50   57
CONECT   50   49   51   80
CONECT   51   50   52   53
CONECT   52   51
CONECT   53   33   51   54
CONECT   54   48   53   55
CONECT   55   54   56
CONECT   56   55
CONECT   57   49   58
CONECT   58   57
CONECT   59   60   74
CONECT   60   59   61   62
CONECT   61   60
CONECT   62   60   63   64
CONECT   63   62
CONECT   64   62   65   66   70
CONECT   65   64
CONECT   66   64   67   68   69
CONECT   67   66
CONECT   68   66
CONECT   69   66  353
CONECT   70   64   71   72
CONECT   71   70
CONECT   72   70   73   76
CONECT   73   72
CONECT   74   48   59   75
CONECT   75   74
CONECT   76   72   77   78   79
CONECT   77   76
CONECT   78   76
CONECT   79   76
CONECT   80   50   81   82  100
CONECT   81   80
CONECT   82   80   83   84   85
CONECT   83   82
CONECT   84   82
CONECT   85   82   86   87   91
CONECT   86   85
CONECT   87   85   88   89   90
CONECT   88   87
CONECT   89   87
CONECT   90   87
CONECT   91   85   92   93   94
CONECT   92   91
CONECT   93   91
CONECT   94   91
CONECT   95   96  101  106
CONECT   96   95   97  104
CONECT   97   96   98  127
CONECT   98   97   99  100
CONECT   99   98
CONECT  100   80   98  101
CONECT  101   95  100  102
CONECT  102  101  103
CONECT  103  102
CONECT  104   96  105
CONECT  105  104
CONECT  106   95  107  108
CONECT  107  106
CONECT  108  106  109
CONECT  109  108  110  111
CONECT  110  109
CONECT  111  109  112  113
CONECT  112  111
CONECT  113  111  114  115  119
CONECT  114  113
CONECT  115  113  116  117  118
CONECT  116  115
CONECT  117  115
CONECT  118  115  306
CONECT  119  113  120  121
CONECT  120  119
CONECT  121  119  122  123
CONECT  122  121
CONECT  123  121  124  125  126
CONECT  124  123
CONECT  125  123
CONECT  126  123
CONECT  127   97  128  129  147
CONECT  128  127
CONECT  129  127  130  131  132
CONECT  130  129
CONECT  131  129
CONECT  132  129  133  134  138
CONECT  133  132
CONECT  134  132  135  136  137
CONECT  135  134
CONECT  136  134
CONECT  137  134
CONECT  138  132  139  140  141
CONECT  139  138
CONECT  140  138
CONECT  141  138
CONECT  142  143  148  153
CONECT  143  142  144  151
CONECT  144  143  145  174
CONECT  145  144  146  147
CONECT  146  145
CONECT  147  127  145  148
CONECT  148  142  147  149
CONECT  149  148  150
CONECT  150  149
CONECT  151  143  152
CONECT  152  151
CONECT  153  142  154  155
CONECT  154  153
CONECT  155  153  156
CONECT  156  155  157  158
CONECT  157  156
CONECT  158  156  159  160
CONECT  159  158
CONECT  160  158  161  162  166
CONECT  161  160
CONECT  162  160  163  164  165
CONECT  163  162
CONECT  164  162
CONECT  165  162  259
CONECT  166  160  167  168
CONECT  167  166
CONECT  168  166  169  170
CONECT  169  168
CONECT  170  168  171  172  173
CONECT  171  170
CONECT  172  170
CONECT  173  170
CONECT  174    6  144  175  176
CONECT  175  174
CONECT  176  174  177  178  179
CONECT  177  176
CONECT  178  176
CONECT  179  176  180  181  185
CONECT  180  179
CONECT  181  179  182  183  184
CONECT  182  181
CONECT  183  181
CONECT  184  181
CONECT  185  179  186  187  188
CONECT  186  185
CONECT  187  185
CONECT  188  185
CONECT  189  190  195  200
CONECT  190  189  191  198
CONECT  191  190  192  221
CONECT  192  191  193  194
CONECT  193  192
CONECT  194  192  195  362
CONECT  195  189  194  196
CONECT  196  195  197
CONECT  197  196
CONECT  198  190  199
CONECT  199  198
CONECT  200  189  201  202
CONECT  201  200
CONECT  202  200  203
CONECT  203  202  204  205
CONECT  204  203
CONECT  205  203  206  207
CONECT  206  205
CONECT  207  205  208  209  213
CONECT  208  207
CONECT  209  207  210  211  212
CONECT  210  209
CONECT  211  209
CONECT  212   24  209
CONECT  213  207  214  215
CONECT  214  213
CONECT  215  213  216  217
CONECT  216  215
CONECT  217  215  218  219  220
CONECT  218  217
CONECT  219  217
CONECT  220  217
CONECT  221  191  222  223  241
CONECT  222  221
CONECT  223  221  224  225  226
CONECT  224  223
CONECT  225  223
CONECT  226  223  227  228  232
CONECT  227  226
CONECT  228  226  229  230  231
CONECT  229  228
CONECT  230  228
CONECT  231  228
CONECT  232  226  233  234  235
CONECT  233  232
CONECT  234  232
CONECT  235  232
CONECT  236  237  242  247
CONECT  237  236  238  245
CONECT  238  237  239  268
CONECT  239  238  240  241
CONECT  240  239
CONECT  241  221  239  242
CONECT  242  236  241  243
CONECT  243  242  244
CONECT  244  243
CONECT  245  237  246
CONECT  246  245
CONECT  247  236  248  249
CONECT  248  247
CONECT  249  247  250
CONECT  250  249  251  252
CONECT  251  250
CONECT  252  250  253  254
CONECT  253  252
CONECT  254  252  255  256  260
CONECT  255  254
CONECT  256  254  257  258  259
CONECT  257  256
CONECT  258  256
CONECT  259  165  256
CONECT  260  254  261  262
CONECT  261  260
CONECT  262  260  263  264
CONECT  263  262
CONECT  264  262  265  266  267
CONECT  265  264
CONECT  266  264
CONECT  267  264
CONECT  268  238  269  270  288
CONECT  269  268
CONECT  270  268  271  272  273
CONECT  271  270
CONECT  272  270
CONECT  273  270  274  275  279
CONECT  274  273
CONECT  275  273  276  277  278
CONECT  276  275
CONECT  277  275
CONECT  278  275
CONECT  279  273  280  281  282
CONECT  280  279
CONECT  281  279
CONECT  282  279
CONECT  283  284  289  294
CONECT  284  283  285  292
CONECT  285  284  286  315
CONECT  286  285  287  288
CONECT  287  286
CONECT  288  268  286  289
CONECT  289  283  288  290
CONECT  290  289  291
CONECT  291  290
CONECT  292  284  293
CONECT  293  292
CONECT  294  283  295  296
CONECT  295  294
CONECT  296  294  297
CONECT  297  296  298  299
CONECT  298  297
CONECT  299  297  300  301
CONECT  300  299
CONECT  301  299  302  303  307
CONECT  302  301
CONECT  303  301  304  305  306
CONECT  304  303
CONECT  305  303
CONECT  306  118  303
CONECT  307  301  308  309
CONECT  308  307
CONECT  309  307  310  311
CONECT  310  309
CONECT  311  309  312  313  314
CONECT  312  311
CONECT  313  311
CONECT  314  311
CONECT  315  285  316  317  335
CONECT  316  315
CONECT  317  315  318  319  320
CONECT  318  317
CONECT  319  317
CONECT  320  317  321  322  326
CONECT  321  320
CONECT  322  320  323  324  325
CONECT  323  322
CONECT  324  322
CONECT  325  322
CONECT  326  320  327  328  329
CONECT  327  326
CONECT  328  326
CONECT  329  326
CONECT  330  331  336  341
CONECT  331  330  332  339
CONECT  332  331  333  362
CONECT  333  332  334  335
CONECT  334  333
CONECT  335  315  333  336
CONECT  336  330  335  337
CONECT  337  336  338
CONECT  338  337
CONECT  339  331  340
CONECT  340  339
CONECT  341  330  342  343
CONECT  342  341
CONECT  343  341  344
CONECT  344  343  345  346
CONECT  345  344
CONECT  346  344  347  348
CONECT  347  346
CONECT  348  346  349  350  354
CONECT  349  348
CONECT  350  348  351  352  353
CONECT  351  350
CONECT  352  350
CONECT  353   69  350
CONECT  354  348  355  356
CONECT  355  354
CONECT  356  354  357  358
CONECT  357  356
CONECT  358  356  359  360  361
CONECT  359  358
CONECT  360  358
CONECT  361  358
CONECT  362  194  332  363  364
CONECT  363  362
CONECT  364  362  365  366  367
CONECT  365  364
CONECT  366  364
CONECT  367  364  368  369  373
CONECT  368  367
CONECT  369  367  370  371  372
CONECT  370  369
CONECT  371  369
CONECT  372  369
CONECT  373  367  374  375  376
CONECT  374  373
CONECT  375  373
CONECT  376  373
END
