# Supplementary material for: CageCavityCalc (C3): A Computational Tool for Calculating and Visualizing Cavities in Molecular Cages
Source: J Chem Inf Model. 2024 Jul 9;64(14):5604–16. doi: 10.1021/acs.jcim.4c00355 (PMC11267575; doi:10.1021/acs.jcim.4c00355)
Supplement: Supplementary file 2 — ci4c00355_si_002.zip [file ci4c00355_si_002.zip › CageCavityCalc-v.1.0.5/CageCavityCalc/examples/13_cages_review/Figure_73_ChemEurJ_2020_26_1558_cavity.pdb]

ATOM      0 C     CG A   0      17.890  36.420  31.417  0.00  0.00           C
ATOM      1 C     CG A   0      17.580  36.816  30.105  0.00  0.00           C
ATOM      2 C     CG A   0      18.416  36.473  29.034  0.00  0.00           C
ATOM      3 C     CG A   0      19.552  35.690  29.331  0.00  0.00           C
ATOM      4 H     CG A   0      20.084  35.406  28.623  0.00  0.00           H
ATOM      5 C     CG A   0      19.928  35.316  30.627  0.00  0.00           C
ATOM      6 C     CG A   0      19.068  35.708  31.681  0.00  0.00           C
ATOM      7 O     CG A   0      19.393  35.309  32.943  0.00  0.00           O
ATOM      8 H     CG A   0      18.849  35.615  33.475  0.00  0.00           H
ATOM      9 O     CG A   0      16.455  37.538  29.953  0.00  0.00           O
ATOM     10 H     CG A   0      16.324  37.673  29.154  0.00  0.00           H
ATOM     11 C     CG A   0      16.936  36.711  32.460  0.00  0.00           C
ATOM     12 H     CG A   0      16.126  37.114  32.243  0.00  0.00           H
ATOM     13 N     CG A   0      17.200  36.421  33.689  0.00  0.00           N
ATOM     14 N     CG A   0      16.141  36.650  34.586  0.00  0.00           N
ATOM     15 H     CG A   0      15.385  36.936  34.291  0.00  0.00           H
ATOM     16 C     CG A   0      16.299  36.435  35.866  0.00  0.00           C
ATOM     17 O     CG A   0      17.358  36.093  36.362  0.00  0.00           O
ATOM     18 C     CG A   0      15.067  36.703  36.691  0.00  0.00           C
ATOM     19 H     CG A   0      14.270  36.482  36.166  0.00  0.00           H
ATOM     20 C     CG A   0      15.061  38.212  37.025  0.00  0.00           C
ATOM     21 H     CG A   0      15.078  38.715  36.196  0.00  0.00           H
ATOM     22 H     CG A   0      15.870  38.427  37.516  0.00  0.00           H
ATOM     23 S     CG A   0      13.608  38.739  38.012  0.00  0.00           S
ATOM     24 N     CG A   0      15.115  35.864  37.870  0.00  0.00           N
ATOM     25 H     CG A   0      15.854  35.786  38.303  0.00  0.00           H
ATOM     26 C     CG A   0      14.023  35.206  38.304  0.00  0.00           C
ATOM     27 O     CG A   0      12.968  35.202  37.731  0.00  0.00           O
ATOM     28 C     CG A   0      14.242  34.403  39.578  0.00  0.00           C
ATOM     29 H     CG A   0      15.143  34.532  39.886  0.00  0.00           H
ATOM     30 H     CG A   0      13.629  34.701  40.254  0.00  0.00           H
ATOM     31 H     CG A   0      14.096  33.472  39.400  0.00  0.00           H
ATOM     32 C     CG A   0      18.064  36.839  27.585  0.00  0.00           C
ATOM     33 H     CG A   0      17.465  37.611  27.636  0.00  0.00           H
ATOM     34 C     CG A   0      19.321  37.312  26.757  0.00  0.00           C
ATOM     35 H     CG A   0      19.796  37.996  27.256  0.00  0.00           H
ATOM     36 H     CG A   0      19.925  36.562  26.632  0.00  0.00           H
ATOM     37 C     CG A   0      18.926  37.862  25.412  0.00  0.00           C
ATOM     38 H     CG A   0      18.471  37.142  24.926  0.00  0.00           H
ATOM     39 C     CG A   0      20.230  38.186  24.641  0.00  0.00           C
ATOM     40 H     CG A   0      20.800  37.414  24.635  0.00  0.00           H
ATOM     41 H     CG A   0      20.015  38.432  23.738  0.00  0.00           H
ATOM     42 H     CG A   0      20.683  38.915  25.071  0.00  0.00           H
ATOM     43 C     CG A   0      17.984  39.032  25.459  0.00  0.00           C
ATOM     44 H     CG A   0      17.785  39.318  24.564  0.00  0.00           H
ATOM     45 H     CG A   0      17.174  38.773  25.901  0.00  0.00           H
ATOM     46 H     CG A   0      18.396  39.753  25.941  0.00  0.00           H
ATOM     47 C     CG A   0      15.160  34.532  26.609  0.00  0.00           C
ATOM     48 C     CG A   0      15.826  33.580  25.866  0.00  0.00           C
ATOM     49 C     CG A   0      17.177  33.637  25.648  0.00  0.00           C
ATOM     50 C     CG A   0      17.892  34.696  26.223  0.00  0.00           C
ATOM     51 H     CG A   0      18.817  34.713  26.128  0.00  0.00           H
ATOM     52 C     CG A   0      17.271  35.731  26.938  0.00  0.00           C
ATOM     53 C     CG A   0      15.900  35.645  27.108  0.00  0.00           C
ATOM     54 O     CG A   0      15.258  36.673  27.784  0.00  0.00           O
ATOM     55 H     CG A   0      14.452  36.521  27.812  0.00  0.00           H
ATOM     56 O     CG A   0      15.019  32.568  25.370  0.00  0.00           O
ATOM     57 H     CG A   0      15.470  32.057  24.916  0.00  0.00           H
ATOM     58 N     CG A   0      13.110  35.363  27.507  0.00  0.00           N
ATOM     59 N     CG A   0      11.751  35.200  27.657  0.00  0.00           N
ATOM     60 H     CG A   0      11.343  34.529  27.305  0.00  0.00           H
ATOM     61 C     CG A   0      11.067  36.146  28.389  0.00  0.00           C
ATOM     62 O     CG A   0      11.561  37.045  29.023  0.00  0.00           O
ATOM     63 C     CG A   0       9.547  35.942  28.283  0.00  0.00           C
ATOM     64 H     CG A   0       9.382  34.997  28.088  0.00  0.00           H
ATOM     65 C     CG A   0       9.017  36.750  27.134  0.00  0.00           C
ATOM     66 H     CG A   0       9.555  36.559  26.349  0.00  0.00           H
ATOM     67 H     CG A   0       9.130  37.691  27.341  0.00  0.00           H
ATOM     68 S     CG A   0       7.278  36.454  26.726  0.00  0.00           S
ATOM     69 N     CG A   0       8.902  36.259  29.516  0.00  0.00           N
ATOM     70 H     CG A   0       8.994  37.054  29.831  0.00  0.00           H
ATOM     71 C     CG A   0       8.155  35.378  30.217  0.00  0.00           C
ATOM     72 O     CG A   0       7.954  34.250  29.773  0.00  0.00           O
ATOM     73 C     CG A   0      13.716  34.448  26.842  0.00  0.00           C
ATOM     74 H     CG A   0      13.236  33.726  26.506  0.00  0.00           H
ATOM     75 C     CG A   0       7.559  35.817  31.518  0.00  0.00           C
ATOM     76 H     CG A   0       7.824  36.721  31.702  0.00  0.00           H
ATOM     77 H     CG A   0       6.602  35.769  31.462  0.00  0.00           H
ATOM     78 H     CG A   0       7.868  35.242  32.221  0.00  0.00           H
ATOM     79 C     CG A   0      17.868  32.624  24.739  0.00  0.00           C
ATOM     80 H     CG A   0      17.198  32.326  24.090  0.00  0.00           H
ATOM     81 C     CG A   0      19.064  33.159  23.925  0.00  0.00           C
ATOM     82 H     CG A   0      18.760  33.916  23.400  0.00  0.00           H
ATOM     83 H     CG A   0      19.734  33.484  24.545  0.00  0.00           H
ATOM     84 C     CG A   0      19.718  32.159  22.990  0.00  0.00           C
ATOM     85 H     CG A   0      20.058  31.420  23.536  0.00  0.00           H
ATOM     86 C     CG A   0      20.900  32.769  22.254  0.00  0.00           C
ATOM     87 H     CG A   0      21.289  32.113  21.674  0.00  0.00           H
ATOM     88 H     CG A   0      20.599  33.519  21.734  0.00  0.00           H
ATOM     89 H     CG A   0      21.555  33.064  22.891  0.00  0.00           H
ATOM     90 C     CG A   0      18.703  31.552  21.942  0.00  0.00           C
ATOM     91 H     CG A   0      19.164  30.929  21.375  0.00  0.00           H
ATOM     92 H     CG A   0      17.995  31.101  22.405  0.00  0.00           H
ATOM     93 H     CG A   0      18.336  32.259  21.405  0.00  0.00           H
ATOM     94 C     CG A   0      17.820  29.115  26.382  0.00  0.00           C
ATOM     95 C     CG A   0      18.998  29.149  27.170  0.00  0.00           C
ATOM     96 C     CG A   0      19.833  30.318  27.106  0.00  0.00           C
ATOM     97 C     CG A   0      19.436  31.402  26.350  0.00  0.00           C
ATOM     98 H     CG A   0      19.963  32.168  26.346  0.00  0.00           H
ATOM     99 C     CG A   0      18.252  31.379  25.584  0.00  0.00           C
ATOM    100 C     CG A   0      17.484  30.264  25.593  0.00  0.00           C
ATOM    101 O     CG A   0      16.328  30.227  24.838  0.00  0.00           O
ATOM    102 H     CG A   0      15.952  29.508  24.948  0.00  0.00           H
ATOM    103 O     CG A   0      19.281  28.059  27.852  0.00  0.00           O
ATOM    104 H     CG A   0      19.970  28.176  28.282  0.00  0.00           H
ATOM    105 C     CG A   0      16.966  27.966  26.493  0.00  0.00           C
ATOM    106 H     CG A   0      17.188  27.284  27.086  0.00  0.00           H
ATOM    107 N     CG A   0      15.890  27.863  25.779  0.00  0.00           N
ATOM    108 N     CG A   0      15.167  26.723  25.966  0.00  0.00           N
ATOM    109 H     CG A   0      15.436  26.157  26.556  0.00  0.00           H
ATOM    110 C     CG A   0      14.033  26.439  25.258  0.00  0.00           C
ATOM    111 O     CG A   0      13.591  27.187  24.410  0.00  0.00           O
ATOM    112 C     CG A   0      13.497  25.068  25.562  0.00  0.00           C
ATOM    113 H     CG A   0      13.705  24.848  26.495  0.00  0.00           H
ATOM    114 C     CG A   0      14.171  24.050  24.655  0.00  0.00           C
ATOM    115 H     CG A   0      15.132  24.145  24.745  0.00  0.00           H
ATOM    116 H     CG A   0      13.941  24.256  23.735  0.00  0.00           H
ATOM    117 S     CG A   0      13.750  22.413  24.971  0.00  0.00           S
ATOM    118 N     CG A   0      12.061  25.057  25.390  0.00  0.00           N
ATOM    119 H     CG A   0      11.740  25.237  24.613  0.00  0.00           H
ATOM    120 C     CG A   0      11.233  24.786  26.360  0.00  0.00           C
ATOM    121 O     CG A   0      11.583  24.454  27.504  0.00  0.00           O
ATOM    122 C     CG A   0       9.757  24.770  26.059  0.00  0.00           C
ATOM    123 H     CG A   0       9.614  25.043  25.149  0.00  0.00           H
ATOM    124 H     CG A   0       9.414  23.883  26.184  0.00  0.00           H
ATOM    125 H     CG A   0       9.304  25.376  26.650  0.00  0.00           H
ATOM    126 C     CG A   0      21.111  30.338  27.937  0.00  0.00           C
ATOM    127 H     CG A   0      21.337  29.402  28.123  0.00  0.00           H
ATOM    128 C     CG A   0      22.298  30.931  27.163  0.00  0.00           C
ATOM    129 H     CG A   0      22.371  30.479  26.308  0.00  0.00           H
ATOM    130 H     CG A   0      22.119  31.868  26.986  0.00  0.00           H
ATOM    131 C     CG A   0      23.634  30.813  27.900  0.00  0.00           C
ATOM    132 H     CG A   0      23.597  31.408  28.679  0.00  0.00           H
ATOM    133 C     CG A   0      24.751  31.328  26.977  0.00  0.00           C
ATOM    134 H     CG A   0      24.531  32.210  26.669  0.00  0.00           H
ATOM    135 H     CG A   0      25.579  31.357  27.463  0.00  0.00           H
ATOM    136 H     CG A   0      24.842  30.739  26.225  0.00  0.00           H
ATOM    137 C     CG A   0      23.951  29.444  28.397  0.00  0.00           C
ATOM    138 H     CG A   0      24.800  29.454  28.845  0.00  0.00           H
ATOM    139 H     CG A   0      23.269  29.160  29.010  0.00  0.00           H
ATOM    140 H     CG A   0      23.988  28.835  27.655  0.00  0.00           H
ATOM    141 C     CG A   0      20.181  30.811  31.619  0.00  0.00           C
ATOM    142 C     CG A   0      20.373  32.153  31.781  0.00  0.00           C
ATOM    143 C     CG A   0      20.838  32.982  30.740  0.00  0.00           C
ATOM    144 C     CG A   0      21.047  32.342  29.501  0.00  0.00           C
ATOM    145 H     CG A   0      21.315  32.865  28.780  0.00  0.00           H
ATOM    146 C     CG A   0      20.881  31.010  29.297  0.00  0.00           C
ATOM    147 C     CG A   0      20.483  30.209  30.336  0.00  0.00           C
ATOM    148 O     CG A   0      20.355  28.868  30.164  0.00  0.00           O
ATOM    149 H     CG A   0      20.089  28.528  30.861  0.00  0.00           H
ATOM    150 O     CG A   0      20.088  32.696  33.012  0.00  0.00           O
ATOM    151 H     CG A   0      20.228  33.504  32.993  0.00  0.00           H
ATOM    152 C     CG A   0      19.688  29.987  32.729  0.00  0.00           C
ATOM    153 H     CG A   0      19.451  30.377  33.538  0.00  0.00           H
ATOM    154 N     CG A   0      19.591  28.702  32.558  0.00  0.00           N
ATOM    155 N     CG A   0      19.217  27.885  33.509  0.00  0.00           N
ATOM    156 H     CG A   0      18.993  28.210  34.273  0.00  0.00           H
ATOM    157 C     CG A   0      19.173  26.515  33.324  0.00  0.00           C
ATOM    158 O     CG A   0      19.376  26.050  32.207  0.00  0.00           O
ATOM    159 C     CG A   0      18.870  25.733  34.505  0.00  0.00           C
ATOM    160 H     CG A   0      18.328  26.298  35.093  0.00  0.00           H
ATOM    161 C     CG A   0      20.097  25.316  35.301  0.00  0.00           C
ATOM    162 H     CG A   0      20.564  26.119  35.578  0.00  0.00           H
ATOM    163 H     CG A   0      20.690  24.827  34.708  0.00  0.00           H
ATOM    164 S     CG A   0      19.813  24.324  36.730  0.00  0.00           S
ATOM    165 N     CG A   0      18.047  24.584  34.144  0.00  0.00           N
ATOM    166 H     CG A   0      18.355  24.007  33.585  0.00  0.00           H
ATOM    167 C     CG A   0      16.870  24.410  34.638  0.00  0.00           C
ATOM    168 O     CG A   0      16.329  25.166  35.534  0.00  0.00           O
ATOM    169 C     CG A   0      16.070  23.212  34.220  0.00  0.00           C
ATOM    170 H     CG A   0      15.222  23.220  34.671  0.00  0.00           H
ATOM    171 H     CG A   0      15.930  23.237  33.272  0.00  0.00           H
ATOM    172 H     CG A   0      16.548  22.412  34.453  0.00  0.00           H
ATOM    173 C     CG A   0      21.157  34.460  30.948  0.00  0.00           C
ATOM    174 H     CG A   0      21.351  34.581  31.901  0.00  0.00           H
ATOM    175 C     CG A   0      22.385  34.923  30.181  0.00  0.00           C
ATOM    176 H     CG A   0      22.492  35.875  30.324  0.00  0.00           H
ATOM    177 H     CG A   0      22.223  34.785  29.235  0.00  0.00           H
ATOM    178 C     CG A   0      23.708  34.226  30.551  0.00  0.00           C
ATOM    179 H     CG A   0      23.585  33.255  30.505  0.00  0.00           H
ATOM    180 C     CG A   0      24.804  34.650  29.522  0.00  0.00           C
ATOM    181 H     CG A   0      24.514  34.426  28.634  0.00  0.00           H
ATOM    182 H     CG A   0      24.948  35.598  29.580  0.00  0.00           H
ATOM    183 H     CG A   0      25.623  34.190  29.717  0.00  0.00           H
ATOM    184 C     CG A   0      24.183  34.583  31.876  0.00  0.00           C
ATOM    185 H     CG A   0      25.008  34.124  32.055  0.00  0.00           H
ATOM    186 H     CG A   0      24.329  35.530  31.920  0.00  0.00           H
ATOM    187 H     CG A   0      23.528  34.329  32.529  0.00  0.00           H
ATOM    188 C     CG A   0       9.629  31.882  36.697  0.00  0.00           C
ATOM    189 C     CG A   0      10.048  30.840  37.488  0.00  0.00           C
ATOM    190 C     CG A   0       9.191  29.697  37.687  0.00  0.00           C
ATOM    191 C     CG A   0       7.983  29.699  37.036  0.00  0.00           C
ATOM    192 H     CG A   0       7.439  28.952  37.142  0.00  0.00           H
ATOM    193 C     CG A   0       7.514  30.710  36.243  0.00  0.00           C
ATOM    194 C     CG A   0       8.352  31.847  36.093  0.00  0.00           C
ATOM    195 O     CG A   0       7.925  32.921  35.329  0.00  0.00           O
ATOM    196 H     CG A   0       8.511  33.493  35.310  0.00  0.00           H
ATOM    197 O     CG A   0      11.266  30.935  38.104  0.00  0.00           O
ATOM    198 H     CG A   0      11.382  30.277  38.580  0.00  0.00           H
ATOM    199 C     CG A   0      10.495  33.042  36.533  0.00  0.00           C
ATOM    200 H     CG A   0      11.330  33.045  36.940  0.00  0.00           H
ATOM    201 N     CG A   0      10.137  34.039  35.856  0.00  0.00           N
ATOM    202 N     CG A   0      10.965  35.113  35.734  0.00  0.00           N
ATOM    203 H     CG A   0      11.722  35.113  36.143  0.00  0.00           H
ATOM    204 C     CG A   0      10.622  36.162  34.988  0.00  0.00           C
ATOM    205 O     CG A   0       9.598  36.201  34.336  0.00  0.00           O
ATOM    206 C     CG A   0      11.604  37.304  35.081  0.00  0.00           C
ATOM    207 H     CG A   0      12.481  36.932  35.305  0.00  0.00           H
ATOM    208 C     CG A   0      11.176  38.258  36.227  0.00  0.00           C
ATOM    209 H     CG A   0      11.013  37.724  37.021  0.00  0.00           H
ATOM    210 H     CG A   0      10.332  38.670  35.980  0.00  0.00           H
ATOM    211 S     CG A   0      12.327  39.560  36.657  0.00  0.00           S
ATOM    212 N     CG A   0      11.708  37.960  33.829  0.00  0.00           N
ATOM    213 H     CG A   0      10.992  38.284  33.478  0.00  0.00           H
ATOM    214 C     CG A   0      12.827  38.102  33.177  0.00  0.00           C
ATOM    215 O     CG A   0      13.852  37.779  33.584  0.00  0.00           O
ATOM    216 C     CG A   0      12.655  38.840  31.792  0.00  0.00           C
ATOM    217 H     CG A   0      11.724  39.019  31.639  0.00  0.00           H
ATOM    218 H     CG A   0      13.142  39.667  31.809  0.00  0.00           H
ATOM    219 H     CG A   0      12.994  38.283  31.088  0.00  0.00           H
ATOM    220 C     CG A   0       9.600  28.548  38.606  0.00  0.00           C
ATOM    221 H     CG A   0      10.256  28.912  39.238  0.00  0.00           H
ATOM    222 C     CG A   0       8.461  27.989  39.432  0.00  0.00           C
ATOM    223 H     CG A   0       8.805  27.285  40.003  0.00  0.00           H
ATOM    224 H     CG A   0       7.808  27.592  38.835  0.00  0.00           H
ATOM    225 C     CG A   0       7.752  29.037  40.311  0.00  0.00           C
ATOM    226 H     CG A   0       7.352  29.699  39.710  0.00  0.00           H
ATOM    227 C     CG A   0       8.641  29.758  41.219  0.00  0.00           C
ATOM    228 H     CG A   0       8.134  30.390  41.730  0.00  0.00           H
ATOM    229 H     CG A   0       9.070  29.135  41.810  0.00  0.00           H
ATOM    230 H     CG A   0       9.309  30.224  40.707  0.00  0.00           H
ATOM    231 C     CG A   0       6.604  28.402  41.121  0.00  0.00           C
ATOM    232 H     CG A   0       6.018  27.928  40.528  0.00  0.00           H
ATOM    233 H     CG A   0       6.968  27.792  41.768  0.00  0.00           H
ATOM    234 H     CG A   0       6.113  29.092  41.574  0.00  0.00           H
ATOM    235 C     CG A   0      12.438  26.576  36.914  0.00  0.00           C
ATOM    236 C     CG A   0      11.645  25.502  36.333  0.00  0.00           C
ATOM    237 C     CG A   0      10.283  25.449  36.404  0.00  0.00           C
ATOM    238 C     CG A   0       9.636  26.419  37.161  0.00  0.00           C
ATOM    239 H     CG A   0       8.712  26.376  37.244  0.00  0.00           H
ATOM    240 C     CG A   0      10.316  27.458  37.806  0.00  0.00           C
ATOM    241 C     CG A   0      11.694  27.485  37.696  0.00  0.00           C
ATOM    242 O     CG A   0      12.410  28.495  38.338  0.00  0.00           O
ATOM    243 H     CG A   0      13.206  28.428  38.153  0.00  0.00           H
ATOM    244 O     CG A   0      12.415  24.608  35.637  0.00  0.00           O
ATOM    245 H     CG A   0      11.930  24.048  35.284  0.00  0.00           H
ATOM    246 C     CG A   0      13.791  26.592  36.822  0.00  0.00           C
ATOM    247 H     CG A   0      14.205  25.964  36.272  0.00  0.00           H
ATOM    248 N     CG A   0      14.542  27.445  37.468  0.00  0.00           N
ATOM    249 N     CG A   0      15.866  27.298  37.275  0.00  0.00           N
ATOM    250 H     CG A   0      16.161  26.875  36.586  0.00  0.00           H
ATOM    251 C     CG A   0      16.741  27.832  38.185  0.00  0.00           C
ATOM    252 O     CG A   0      16.463  28.535  39.114  0.00  0.00           O
ATOM    253 C     CG A   0      18.241  27.425  37.848  0.00  0.00           C
ATOM    254 H     CG A   0      18.294  27.137  36.913  0.00  0.00           H
ATOM    255 C     CG A   0      18.557  26.228  38.758  0.00  0.00           C
ATOM    256 H     CG A   0      17.862  25.557  38.665  0.00  0.00           H
ATOM    257 H     CG A   0      18.573  26.518  39.683  0.00  0.00           H
ATOM    258 S     CG A   0      20.182  25.493  38.319  0.00  0.00           S
ATOM    259 N     CG A   0      19.154  28.451  38.060  0.00  0.00           N
ATOM    260 H     CG A   0      19.513  28.562  38.834  0.00  0.00           H
ATOM    261 C     CG A   0      19.469  29.283  37.023  0.00  0.00           C
ATOM    262 O     CG A   0      18.763  29.164  35.982  0.00  0.00           O
ATOM    263 C     CG A   0      20.490  30.331  37.248  0.00  0.00           C
ATOM    264 H     CG A   0      20.890  30.210  38.111  0.00  0.00           H
ATOM    265 H     CG A   0      21.167  30.270  36.569  0.00  0.00           H
ATOM    266 H     CG A   0      20.074  31.196  37.205  0.00  0.00           H
ATOM    267 C     CG A   0       9.495  24.320  35.727  0.00  0.00           C
ATOM    268 H     CG A   0      10.124  23.573  35.647  0.00  0.00           H
ATOM    269 C     CG A   0       8.305  23.769  36.539  0.00  0.00           C
ATOM    270 H     CG A   0       7.681  24.493  36.705  0.00  0.00           H
ATOM    271 H     CG A   0       7.847  23.103  36.003  0.00  0.00           H
ATOM    272 C     CG A   0       8.682  23.163  37.826  0.00  0.00           C
ATOM    273 H     CG A   0       8.849  23.906  38.445  0.00  0.00           H
ATOM    274 C     CG A   0       9.774  22.283  37.954  0.00  0.00           C
ATOM    275 H     CG A   0       9.853  22.000  38.868  0.00  0.00           H
ATOM    276 H     CG A   0       9.637  21.517  37.392  0.00  0.00           H
ATOM    277 H     CG A   0      10.581  22.733  37.689  0.00  0.00           H
ATOM    278 C     CG A   0       7.480  22.363  38.413  0.00  0.00           C
ATOM    279 H     CG A   0       6.684  22.900  38.363  0.00  0.00           H
ATOM    280 H     CG A   0       7.354  21.558  37.907  0.00  0.00           H
ATOM    281 H     CG A   0       7.659  22.142  39.329  0.00  0.00           H
ATOM    282 C     CG A   0       9.713  24.920  31.925  0.00  0.00           C
ATOM    283 C     CG A   0       8.501  25.615  31.712  0.00  0.00           C
ATOM    284 C     CG A   0       7.582  25.895  32.723  0.00  0.00           C
ATOM    285 C     CG A   0       7.979  25.452  34.027  0.00  0.00           C
ATOM    286 H     CG A   0       7.433  25.661  34.752  0.00  0.00           H
ATOM    287 C     CG A   0       9.136  24.723  34.266  0.00  0.00           C
ATOM    288 C     CG A   0       9.953  24.477  33.231  0.00  0.00           C
ATOM    289 O     CG A   0      11.107  23.751  33.483  0.00  0.00           O
ATOM    290 H     CG A   0      11.546  23.685  32.794  0.00  0.00           H
ATOM    291 O     CG A   0       8.258  26.018  30.408  0.00  0.00           O
ATOM    292 H     CG A   0       7.532  26.399  30.372  0.00  0.00           H
ATOM    293 C     CG A   0      10.622  24.737  30.863  0.00  0.00           C
ATOM    294 H     CG A   0      10.430  25.095  30.026  0.00  0.00           H
ATOM    295 N     CG A   0      11.719  24.078  31.034  0.00  0.00           N
ATOM    296 N     CG A   0      12.609  23.985  29.990  0.00  0.00           N
ATOM    297 H     CG A   0      12.398  24.306  29.220  0.00  0.00           H
ATOM    298 C     CG A   0      13.814  23.392  30.165  0.00  0.00           C
ATOM    299 O     CG A   0      14.156  22.883  31.213  0.00  0.00           O
ATOM    300 C     CG A   0      14.607  23.325  28.853  0.00  0.00           C
ATOM    301 H     CG A   0      14.400  24.119  28.321  0.00  0.00           H
ATOM    302 C     CG A   0      14.165  22.103  28.090  0.00  0.00           C
ATOM    303 H     CG A   0      13.219  22.183  27.890  0.00  0.00           H
ATOM    304 H     CG A   0      14.284  21.320  28.650  0.00  0.00           H
ATOM    305 S     CG A   0      15.065  21.861  26.555  0.00  0.00           S
ATOM    306 N     CG A   0      16.011  23.314  29.133  0.00  0.00           N
ATOM    307 H     CG A   0      16.349  22.689  29.618  0.00  0.00           H
ATOM    308 C     CG A   0      16.805  24.285  28.633  0.00  0.00           C
ATOM    309 O     CG A   0      16.464  25.125  27.876  0.00  0.00           O
ATOM    310 C     CG A   0      18.241  24.169  29.057  0.00  0.00           C
ATOM    311 H     CG A   0      18.334  23.437  29.672  0.00  0.00           H
ATOM    312 H     CG A   0      18.789  24.012  28.287  0.00  0.00           H
ATOM    313 H     CG A   0      18.513  24.983  29.486  0.00  0.00           H
ATOM    314 C     CG A   0       6.262  26.578  32.471  0.00  0.00           C
ATOM    315 H     CG A   0       6.061  26.458  31.518  0.00  0.00           H
ATOM    316 C     CG A   0       5.085  25.953  33.256  0.00  0.00           C
ATOM    317 H     CG A   0       5.295  26.026  34.201  0.00  0.00           H
ATOM    318 H     CG A   0       4.303  26.504  33.097  0.00  0.00           H
ATOM    319 C     CG A   0       4.707  24.566  32.995  0.00  0.00           C
ATOM    320 H     CG A   0       5.485  23.997  33.178  0.00  0.00           H
ATOM    321 C     CG A   0       3.647  24.064  33.682  0.00  0.00           C
ATOM    322 H     CG A   0       3.804  24.159  34.625  0.00  0.00           H
ATOM    323 H     CG A   0       2.853  24.544  33.439  0.00  0.00           H
ATOM    324 H     CG A   0       3.539  23.134  33.468  0.00  0.00           H
ATOM    325 C     CG A   0       4.282  24.329  31.615  0.00  0.00           C
ATOM    326 H     CG A   0       4.960  24.647  31.015  0.00  0.00           H
ATOM    327 H     CG A   0       4.147  23.389  31.479  0.00  0.00           H
ATOM    328 H     CG A   0       3.461  24.799  31.450  0.00  0.00           H
ATOM    329 C     CG A   0       6.746  30.341  31.792  0.00  0.00           C
ATOM    330 C     CG A   0       6.559  30.892  33.051  0.00  0.00           C
ATOM    331 C     CG A   0       6.321  30.060  34.150  0.00  0.00           C
ATOM    332 C     CG A   0       6.236  28.680  33.953  0.00  0.00           C
ATOM    333 H     CG A   0       6.057  28.133  34.684  0.00  0.00           H
ATOM    334 C     CG A   0       6.407  28.090  32.701  0.00  0.00           C
ATOM    335 C     CG A   0       6.670  28.970  31.619  0.00  0.00           C
ATOM    336 O     CG A   0       6.859  28.358  30.370  0.00  0.00           O
ATOM    337 H     CG A   0       7.007  28.932  29.804  0.00  0.00           H
ATOM    338 O     CG A   0       6.617  32.276  33.131  0.00  0.00           O
ATOM    339 H     CG A   0       6.486  32.510  33.906  0.00  0.00           H
ATOM    340 C     CG A   0       7.090  31.247  30.700  0.00  0.00           C
ATOM    341 H     CG A   0       7.176  32.159  30.865  0.00  0.00           H
ATOM    342 N     CG A   0       7.280  30.777  29.475  0.00  0.00           N
ATOM    343 N     CG A   0       7.669  31.750  28.577  0.00  0.00           N
ATOM    344 H     CG A   0       7.794  32.553  28.856  0.00  0.00           H
ATOM    345 C     CG A   0       7.855  31.473  27.294  0.00  0.00           C
ATOM    346 O     CG A   0       7.715  30.331  26.832  0.00  0.00           O
ATOM    347 C     CG A   0       8.211  32.657  26.508  0.00  0.00           C
ATOM    348 H     CG A   0       8.779  33.228  27.068  0.00  0.00           H
ATOM    349 C     CG A   0       6.959  33.483  26.110  0.00  0.00           C
ATOM    350 H     CG A   0       6.447  33.671  26.913  0.00  0.00           H
ATOM    351 H     CG A   0       6.402  32.937  25.532  0.00  0.00           H
ATOM    352 S     CG A   0       7.301  35.057  25.263  0.00  0.00           S
ATOM    353 N     CG A   0       8.980  32.317  25.285  0.00  0.00           N
ATOM    354 H     CG A   0       8.623  31.778  24.717  0.00  0.00           H
ATOM    355 C     CG A   0      10.193  32.798  25.021  0.00  0.00           C
ATOM    356 O     CG A   0      10.789  33.534  25.768  0.00  0.00           O
ATOM    357 C     CG A   0      10.831  32.282  23.769  0.00  0.00           C
ATOM    358 H     CG A   0      10.210  31.715  23.303  0.00  0.00           H
ATOM    359 H     CG A   0      11.075  33.019  23.205  0.00  0.00           H
ATOM    360 H     CG A   0      11.616  31.777  23.994  0.00  0.00           H
ATOM    361 C     CG A   0       6.158  30.726  35.550  0.00  0.00           C
ATOM    362 H     CG A   0       5.896  31.661  35.414  0.00  0.00           H
ATOM    363 C     CG A   0       5.101  30.060  36.434  0.00  0.00           C
ATOM    364 H     CG A   0       4.264  30.035  35.943  0.00  0.00           H
ATOM    365 H     CG A   0       5.371  29.143  36.595  0.00  0.00           H
ATOM    366 C     CG A   0       4.852  30.718  37.756  0.00  0.00           C
ATOM    367 H     CG A   0       5.717  30.827  38.203  0.00  0.00           H
ATOM    368 C     CG A   0       3.996  29.868  38.633  0.00  0.00           C
ATOM    369 H     CG A   0       4.403  29.006  38.738  0.00  0.00           H
ATOM    370 H     CG A   0       3.904  30.286  39.492  0.00  0.00           H
ATOM    371 H     CG A   0       3.129  29.767  38.232  0.00  0.00           H
ATOM    372 C     CG A   0       4.276  32.066  37.555  0.00  0.00           C
ATOM    373 H     CG A   0       4.856  32.580  36.987  0.00  0.00           H
ATOM    374 H     CG A   0       3.413  31.989  37.143  0.00  0.00           H
ATOM    375 H     CG A   0       4.188  32.508  38.403  0.00  0.00           H
ATOM    376 D     CV B   1      11.931  29.316  25.709  0.00  0.00           D
ATOM    377 D     CV B   1      13.131  30.516  25.709  0.00  0.00           D
ATOM    378 D     CV B   1      10.731  28.116  26.909  0.00  0.00           D
ATOM    379 D     CV B   1      11.931  28.116  26.909  0.00  0.00           D
ATOM    380 D     CV B   1      10.731  29.316  26.909  0.00  0.00           D
ATOM    381 D     CV B   1      11.931  29.316  26.909  0.00  0.00           D
ATOM    382 D     CV B   1      13.131  29.316  26.909  0.00  0.00           D
ATOM    383 D     CV B   1      10.731  30.516  26.909  0.00  0.00           D
ATOM    384 D     CV B   1      11.931  30.516  26.909  0.00  0.00           D
ATOM    385 D     CV B   1      13.131  30.516  26.909  0.00  0.00           D
ATOM    386 D     CV B   1      13.131  26.916  28.109  0.00  0.00           D
ATOM    387 D     CV B   1       9.531  28.116  28.109  0.00  0.00           D
ATOM    388 D     CV B   1      10.731  28.116  28.109  0.00  0.00           D
ATOM    389 D     CV B   1      11.931  28.116  28.109  0.00  0.00           D
ATOM    390 D     CV B   1      13.131  28.116  28.109  0.00  0.00           D
ATOM    391 D     CV B   1      10.731  29.316  28.109  0.00  0.00           D
ATOM    392 D     CV B   1      11.931  29.316  28.109  0.00  0.00           D
ATOM    393 D     CV B   1      13.131  29.316  28.109  0.00  0.00           D
ATOM    394 D     CV B   1      14.331  29.316  28.109  0.00  0.00           D
ATOM    395 D     CV B   1      10.731  30.516  28.109  0.00  0.00           D
ATOM    396 D     CV B   1      11.931  30.516  28.109  0.00  0.00           D
ATOM    397 D     CV B   1      13.131  30.516  28.109  0.00  0.00           D
ATOM    398 D     CV B   1      14.331  30.516  28.109  0.00  0.00           D
ATOM    399 D     CV B   1      15.531  30.516  28.109  0.00  0.00           D
ATOM    400 D     CV B   1      10.731  31.716  28.109  0.00  0.00           D
ATOM    401 D     CV B   1      11.931  31.716  28.109  0.00  0.00           D
ATOM    402 D     CV B   1      13.131  31.716  28.109  0.00  0.00           D
ATOM    403 D     CV B   1      14.331  31.716  28.109  0.00  0.00           D
ATOM    404 D     CV B   1      15.531  31.716  28.109  0.00  0.00           D
ATOM    405 D     CV B   1      16.731  31.716  28.109  0.00  0.00           D
ATOM    406 D     CV B   1      11.931  26.916  29.309  0.00  0.00           D
ATOM    407 D     CV B   1      13.131  26.916  29.309  0.00  0.00           D
ATOM    408 D     CV B   1      14.331  26.916  29.309  0.00  0.00           D
ATOM    409 D     CV B   1      10.731  28.116  29.309  0.00  0.00           D
ATOM    410 D     CV B   1      11.931  28.116  29.309  0.00  0.00           D
ATOM    411 D     CV B   1      13.131  28.116  29.309  0.00  0.00           D
ATOM    412 D     CV B   1      14.331  28.116  29.309  0.00  0.00           D
ATOM    413 D     CV B   1      15.531  28.116  29.309  0.00  0.00           D
ATOM    414 D     CV B   1      10.731  29.316  29.309  0.00  0.00           D
ATOM    415 D     CV B   1      11.931  29.316  29.309  0.00  0.00           D
ATOM    416 D     CV B   1      13.131  29.316  29.309  0.00  0.00           D
ATOM    417 D     CV B   1      14.331  29.316  29.309  0.00  0.00           D
ATOM    418 D     CV B   1      15.531  29.316  29.309  0.00  0.00           D
ATOM    419 D     CV B   1      16.731  29.316  29.309  0.00  0.00           D
ATOM    420 D     CV B   1      10.731  30.516  29.309  0.00  0.00           D
ATOM    421 D     CV B   1      11.931  30.516  29.309  0.00  0.00           D
ATOM    422 D     CV B   1      13.131  30.516  29.309  0.00  0.00           D
ATOM    423 D     CV B   1      14.331  30.516  29.309  0.00  0.00           D
ATOM    424 D     CV B   1      15.531  30.516  29.309  0.00  0.00           D
ATOM    425 D     CV B   1      16.731  30.516  29.309  0.00  0.00           D
ATOM    426 D     CV B   1      10.731  31.716  29.309  0.00  0.00           D
ATOM    427 D     CV B   1      11.931  31.716  29.309  0.00  0.00           D
ATOM    428 D     CV B   1      13.131  31.716  29.309  0.00  0.00           D
ATOM    429 D     CV B   1      14.331  31.716  29.309  0.00  0.00           D
ATOM    430 D     CV B   1      15.531  31.716  29.309  0.00  0.00           D
ATOM    431 D     CV B   1      16.731  31.716  29.309  0.00  0.00           D
ATOM    432 D     CV B   1      17.931  31.716  29.309  0.00  0.00           D
ATOM    433 D     CV B   1      10.731  32.916  29.309  0.00  0.00           D
ATOM    434 D     CV B   1      11.931  32.916  29.309  0.00  0.00           D
ATOM    435 D     CV B   1      13.131  32.916  29.309  0.00  0.00           D
ATOM    436 D     CV B   1      14.331  32.916  29.309  0.00  0.00           D
ATOM    437 D     CV B   1      15.531  32.916  29.309  0.00  0.00           D
ATOM    438 D     CV B   1      16.731  32.916  29.309  0.00  0.00           D
ATOM    439 D     CV B   1      17.931  32.916  29.309  0.00  0.00           D
ATOM    440 D     CV B   1      13.131  26.916  30.509  0.00  0.00           D
ATOM    441 D     CV B   1      14.331  26.916  30.509  0.00  0.00           D
ATOM    442 D     CV B   1      15.531  26.916  30.509  0.00  0.00           D
ATOM    443 D     CV B   1      16.731  26.916  30.509  0.00  0.00           D
ATOM    444 D     CV B   1      10.731  28.116  30.509  0.00  0.00           D
ATOM    445 D     CV B   1      11.931  28.116  30.509  0.00  0.00           D
ATOM    446 D     CV B   1      13.131  28.116  30.509  0.00  0.00           D
ATOM    447 D     CV B   1      14.331  28.116  30.509  0.00  0.00           D
ATOM    448 D     CV B   1      15.531  28.116  30.509  0.00  0.00           D
ATOM    449 D     CV B   1      16.731  28.116  30.509  0.00  0.00           D
ATOM    450 D     CV B   1       9.531  29.316  30.509  0.00  0.00           D
ATOM    451 D     CV B   1      10.731  29.316  30.509  0.00  0.00           D
ATOM    452 D     CV B   1      11.931  29.316  30.509  0.00  0.00           D
ATOM    453 D     CV B   1      13.131  29.316  30.509  0.00  0.00           D
ATOM    454 D     CV B   1      14.331  29.316  30.509  0.00  0.00           D
ATOM    455 D     CV B   1      15.531  29.316  30.509  0.00  0.00           D
ATOM    456 D     CV B   1      16.731  29.316  30.509  0.00  0.00           D
ATOM    457 D     CV B   1      10.731  30.516  30.509  0.00  0.00           D
ATOM    458 D     CV B   1      11.931  30.516  30.509  0.00  0.00           D
ATOM    459 D     CV B   1      13.131  30.516  30.509  0.00  0.00           D
ATOM    460 D     CV B   1      14.331  30.516  30.509  0.00  0.00           D
ATOM    461 D     CV B   1      15.531  30.516  30.509  0.00  0.00           D
ATOM    462 D     CV B   1      16.731  30.516  30.509  0.00  0.00           D
ATOM    463 D     CV B   1      10.731  31.716  30.509  0.00  0.00           D
ATOM    464 D     CV B   1      11.931  31.716  30.509  0.00  0.00           D
ATOM    465 D     CV B   1      13.131  31.716  30.509  0.00  0.00           D
ATOM    466 D     CV B   1      14.331  31.716  30.509  0.00  0.00           D
ATOM    467 D     CV B   1      15.531  31.716  30.509  0.00  0.00           D
ATOM    468 D     CV B   1      16.731  31.716  30.509  0.00  0.00           D
ATOM    469 D     CV B   1      10.731  32.916  30.509  0.00  0.00           D
ATOM    470 D     CV B   1      11.931  32.916  30.509  0.00  0.00           D
ATOM    471 D     CV B   1      13.131  32.916  30.509  0.00  0.00           D
ATOM    472 D     CV B   1      14.331  32.916  30.509  0.00  0.00           D
ATOM    473 D     CV B   1      15.531  32.916  30.509  0.00  0.00           D
ATOM    474 D     CV B   1      16.731  32.916  30.509  0.00  0.00           D
ATOM    475 D     CV B   1      11.931  34.116  30.509  0.00  0.00           D
ATOM    476 D     CV B   1      13.131  34.116  30.509  0.00  0.00           D
ATOM    477 D     CV B   1      14.331  34.116  30.509  0.00  0.00           D
ATOM    478 D     CV B   1      15.531  34.116  30.509  0.00  0.00           D
ATOM    479 D     CV B   1      13.131  35.316  30.509  0.00  0.00           D
ATOM    480 D     CV B   1      14.331  35.316  30.509  0.00  0.00           D
ATOM    481 D     CV B   1      15.531  25.716  31.709  0.00  0.00           D
ATOM    482 D     CV B   1      13.131  26.916  31.709  0.00  0.00           D
ATOM    483 D     CV B   1      14.331  26.916  31.709  0.00  0.00           D
ATOM    484 D     CV B   1      15.531  26.916  31.709  0.00  0.00           D
ATOM    485 D     CV B   1      16.731  26.916  31.709  0.00  0.00           D
ATOM    486 D     CV B   1      10.731  28.116  31.709  0.00  0.00           D
ATOM    487 D     CV B   1      11.931  28.116  31.709  0.00  0.00           D
ATOM    488 D     CV B   1      13.131  28.116  31.709  0.00  0.00           D
ATOM    489 D     CV B   1      14.331  28.116  31.709  0.00  0.00           D
ATOM    490 D     CV B   1      15.531  28.116  31.709  0.00  0.00           D
ATOM    491 D     CV B   1      16.731  28.116  31.709  0.00  0.00           D
ATOM    492 D     CV B   1      10.731  29.316  31.709  0.00  0.00           D
ATOM    493 D     CV B   1      11.931  29.316  31.709  0.00  0.00           D
ATOM    494 D     CV B   1      13.131  29.316  31.709  0.00  0.00           D
ATOM    495 D     CV B   1      14.331  29.316  31.709  0.00  0.00           D
ATOM    496 D     CV B   1      15.531  29.316  31.709  0.00  0.00           D
ATOM    497 D     CV B   1      16.731  29.316  31.709  0.00  0.00           D
ATOM    498 D     CV B   1      10.731  30.516  31.709  0.00  0.00           D
ATOM    499 D     CV B   1      11.931  30.516  31.709  0.00  0.00           D
ATOM    500 D     CV B   1      13.131  30.516  31.709  0.00  0.00           D
ATOM    501 D     CV B   1      14.331  30.516  31.709  0.00  0.00           D
ATOM    502 D     CV B   1      15.531  30.516  31.709  0.00  0.00           D
ATOM    503 D     CV B   1      16.731  30.516  31.709  0.00  0.00           D
ATOM    504 D     CV B   1      10.731  31.716  31.709  0.00  0.00           D
ATOM    505 D     CV B   1      11.931  31.716  31.709  0.00  0.00           D
ATOM    506 D     CV B   1      13.131  31.716  31.709  0.00  0.00           D
ATOM    507 D     CV B   1      14.331  31.716  31.709  0.00  0.00           D
ATOM    508 D     CV B   1      15.531  31.716  31.709  0.00  0.00           D
ATOM    509 D     CV B   1      16.731  31.716  31.709  0.00  0.00           D
ATOM    510 D     CV B   1       9.531  32.916  31.709  0.00  0.00           D
ATOM    511 D     CV B   1      10.731  32.916  31.709  0.00  0.00           D
ATOM    512 D     CV B   1      11.931  32.916  31.709  0.00  0.00           D
ATOM    513 D     CV B   1      13.131  32.916  31.709  0.00  0.00           D
ATOM    514 D     CV B   1      14.331  32.916  31.709  0.00  0.00           D
ATOM    515 D     CV B   1      15.531  32.916  31.709  0.00  0.00           D
ATOM    516 D     CV B   1      16.731  32.916  31.709  0.00  0.00           D
ATOM    517 D     CV B   1      10.731  34.116  31.709  0.00  0.00           D
ATOM    518 D     CV B   1      11.931  34.116  31.709  0.00  0.00           D
ATOM    519 D     CV B   1      13.131  34.116  31.709  0.00  0.00           D
ATOM    520 D     CV B   1      14.331  34.116  31.709  0.00  0.00           D
ATOM    521 D     CV B   1      15.531  34.116  31.709  0.00  0.00           D
ATOM    522 D     CV B   1      10.731  35.316  31.709  0.00  0.00           D
ATOM    523 D     CV B   1      11.931  35.316  31.709  0.00  0.00           D
ATOM    524 D     CV B   1      13.131  35.316  31.709  0.00  0.00           D
ATOM    525 D     CV B   1      14.331  35.316  31.709  0.00  0.00           D
ATOM    526 D     CV B   1      13.131  25.716  32.909  0.00  0.00           D
ATOM    527 D     CV B   1      14.331  25.716  32.909  0.00  0.00           D
ATOM    528 D     CV B   1      11.931  26.916  32.909  0.00  0.00           D
ATOM    529 D     CV B   1      13.131  26.916  32.909  0.00  0.00           D
ATOM    530 D     CV B   1      14.331  26.916  32.909  0.00  0.00           D
ATOM    531 D     CV B   1      15.531  26.916  32.909  0.00  0.00           D
ATOM    532 D     CV B   1       9.531  28.116  32.909  0.00  0.00           D
ATOM    533 D     CV B   1      10.731  28.116  32.909  0.00  0.00           D
ATOM    534 D     CV B   1      11.931  28.116  32.909  0.00  0.00           D
ATOM    535 D     CV B   1      13.131  28.116  32.909  0.00  0.00           D
ATOM    536 D     CV B   1      14.331  28.116  32.909  0.00  0.00           D
ATOM    537 D     CV B   1      15.531  28.116  32.909  0.00  0.00           D
ATOM    538 D     CV B   1       9.531  29.316  32.909  0.00  0.00           D
ATOM    539 D     CV B   1      10.731  29.316  32.909  0.00  0.00           D
ATOM    540 D     CV B   1      11.931  29.316  32.909  0.00  0.00           D
ATOM    541 D     CV B   1      13.131  29.316  32.909  0.00  0.00           D
ATOM    542 D     CV B   1      14.331  29.316  32.909  0.00  0.00           D
ATOM    543 D     CV B   1      15.531  29.316  32.909  0.00  0.00           D
ATOM    544 D     CV B   1      16.731  29.316  32.909  0.00  0.00           D
ATOM    545 D     CV B   1       9.531  30.516  32.909  0.00  0.00           D
ATOM    546 D     CV B   1      10.731  30.516  32.909  0.00  0.00           D
ATOM    547 D     CV B   1      11.931  30.516  32.909  0.00  0.00           D
ATOM    548 D     CV B   1      13.131  30.516  32.909  0.00  0.00           D
ATOM    549 D     CV B   1      14.331  30.516  32.909  0.00  0.00           D
ATOM    550 D     CV B   1      15.531  30.516  32.909  0.00  0.00           D
ATOM    551 D     CV B   1      16.731  30.516  32.909  0.00  0.00           D
ATOM    552 D     CV B   1       9.531  31.716  32.909  0.00  0.00           D
ATOM    553 D     CV B   1      10.731  31.716  32.909  0.00  0.00           D
ATOM    554 D     CV B   1      11.931  31.716  32.909  0.00  0.00           D
ATOM    555 D     CV B   1      13.131  31.716  32.909  0.00  0.00           D
ATOM    556 D     CV B   1      14.331  31.716  32.909  0.00  0.00           D
ATOM    557 D     CV B   1      15.531  31.716  32.909  0.00  0.00           D
ATOM    558 D     CV B   1      16.731  31.716  32.909  0.00  0.00           D
ATOM    559 D     CV B   1       9.531  32.916  32.909  0.00  0.00           D
ATOM    560 D     CV B   1      10.731  32.916  32.909  0.00  0.00           D
ATOM    561 D     CV B   1      11.931  32.916  32.909  0.00  0.00           D
ATOM    562 D     CV B   1      13.131  32.916  32.909  0.00  0.00           D
ATOM    563 D     CV B   1      14.331  32.916  32.909  0.00  0.00           D
ATOM    564 D     CV B   1      15.531  32.916  32.909  0.00  0.00           D
ATOM    565 D     CV B   1      16.731  32.916  32.909  0.00  0.00           D
ATOM    566 D     CV B   1      10.731  34.116  32.909  0.00  0.00           D
ATOM    567 D     CV B   1      11.931  34.116  32.909  0.00  0.00           D
ATOM    568 D     CV B   1      13.131  34.116  32.909  0.00  0.00           D
ATOM    569 D     CV B   1      14.331  34.116  32.909  0.00  0.00           D
ATOM    570 D     CV B   1      15.531  34.116  32.909  0.00  0.00           D
ATOM    571 D     CV B   1       9.531  28.116  34.109  0.00  0.00           D
ATOM    572 D     CV B   1      10.731  28.116  34.109  0.00  0.00           D
ATOM    573 D     CV B   1      11.931  28.116  34.109  0.00  0.00           D
ATOM    574 D     CV B   1      13.131  28.116  34.109  0.00  0.00           D
ATOM    575 D     CV B   1      14.331  28.116  34.109  0.00  0.00           D
ATOM    576 D     CV B   1      15.531  28.116  34.109  0.00  0.00           D
ATOM    577 D     CV B   1       9.531  29.316  34.109  0.00  0.00           D
ATOM    578 D     CV B   1      10.731  29.316  34.109  0.00  0.00           D
ATOM    579 D     CV B   1      11.931  29.316  34.109  0.00  0.00           D
ATOM    580 D     CV B   1      13.131  29.316  34.109  0.00  0.00           D
ATOM    581 D     CV B   1      14.331  29.316  34.109  0.00  0.00           D
ATOM    582 D     CV B   1      15.531  29.316  34.109  0.00  0.00           D
ATOM    583 D     CV B   1      16.731  29.316  34.109  0.00  0.00           D
ATOM    584 D     CV B   1      10.731  30.516  34.109  0.00  0.00           D
ATOM    585 D     CV B   1      11.931  30.516  34.109  0.00  0.00           D
ATOM    586 D     CV B   1      13.131  30.516  34.109  0.00  0.00           D
ATOM    587 D     CV B   1      14.331  30.516  34.109  0.00  0.00           D
ATOM    588 D     CV B   1      15.531  30.516  34.109  0.00  0.00           D
ATOM    589 D     CV B   1      16.731  30.516  34.109  0.00  0.00           D
ATOM    590 D     CV B   1      11.931  31.716  34.109  0.00  0.00           D
ATOM    591 D     CV B   1      13.131  31.716  34.109  0.00  0.00           D
ATOM    592 D     CV B   1      14.331  31.716  34.109  0.00  0.00           D
ATOM    593 D     CV B   1      15.531  31.716  34.109  0.00  0.00           D
ATOM    594 D     CV B   1      16.731  31.716  34.109  0.00  0.00           D
ATOM    595 D     CV B   1      13.131  32.916  34.109  0.00  0.00           D
ATOM    596 D     CV B   1      14.331  32.916  34.109  0.00  0.00           D
ATOM    597 D     CV B   1      15.531  32.916  34.109  0.00  0.00           D
ATOM    598 D     CV B   1      16.731  32.916  34.109  0.00  0.00           D
ATOM    599 D     CV B   1      13.131  34.116  34.109  0.00  0.00           D
ATOM    600 D     CV B   1      14.331  34.116  34.109  0.00  0.00           D
ATOM    601 D     CV B   1      11.931  29.316  35.309  0.00  0.00           D
ATOM    602 D     CV B   1      13.131  29.316  35.309  0.00  0.00           D
ATOM    603 D     CV B   1      14.331  29.316  35.309  0.00  0.00           D
ATOM    604 D     CV B   1      15.531  29.316  35.309  0.00  0.00           D
ATOM    605 D     CV B   1      13.131  30.516  35.309  0.00  0.00           D
ATOM    606 D     CV B   1      14.331  30.516  35.309  0.00  0.00           D
ATOM    607 D     CV B   1      15.531  30.516  35.309  0.00  0.00           D
ATOM    608 D     CV B   1      13.131  31.716  35.309  0.00  0.00           D
ATOM    609 D     CV B   1      14.331  31.716  35.309  0.00  0.00           D
ATOM    610 D     CV B   1      15.531  31.716  35.309  0.00  0.00           D
ATOM    611 D     CV B   1      16.731  31.716  35.309  0.00  0.00           D
ATOM    612 D     CV B   1      17.931  31.716  35.309  0.00  0.00           D
ATOM    613 D     CV B   1      13.131  32.916  35.309  0.00  0.00           D
ATOM    614 D     CV B   1      14.331  32.916  35.309  0.00  0.00           D
ATOM    615 D     CV B   1      15.531  32.916  35.309  0.00  0.00           D
ATOM    616 D     CV B   1      16.731  32.916  35.309  0.00  0.00           D
ATOM    617 D     CV B   1      17.931  32.916  35.309  0.00  0.00           D
ATOM    618 D     CV B   1      14.331  34.116  35.309  0.00  0.00           D
ATOM    619 D     CV B   1      14.331  30.516  36.509  0.00  0.00           D
ATOM    620 D     CV B   1      15.531  30.516  36.509  0.00  0.00           D
ATOM    621 D     CV B   1      14.331  31.716  36.509  0.00  0.00           D
ATOM    622 D     CV B   1      15.531  31.716  36.509  0.00  0.00           D
ATOM    623 D     CV B   1      16.731  31.716  36.509  0.00  0.00           D
ATOM    624 D     CV B   1      14.331  32.916  36.509  0.00  0.00           D
ATOM    625 D     CV B   1      15.531  32.916  36.509  0.00  0.00           D
ATOM    626 D     CV B   1      16.731  32.916  36.509  0.00  0.00           D
ATOM    627 D     CV B   1      14.331  30.516  37.709  0.00  0.00           D
ATOM    628 D     CV B   1      14.331  31.716  37.709  0.00  0.00           D
ATOM    629 D     CV B   1      15.531  31.716  37.709  0.00  0.00           D
