# Supplementary material for: CageCavityCalc (C3): A Computational Tool for Calculating and Visualizing Cavities in Molecular Cages
Source: J Chem Inf Model. 2024 Jul 9;64(14):5604–16. doi: 10.1021/acs.jcim.4c00355 (PMC11267575; doi:10.1021/acs.jcim.4c00355)
Supplement: Supplementary file 2 — ci4c00355_si_002.zip [file ci4c00355_si_002.zip › CageCavityCalc-v.1.0.5/CageCavityCalc/examples/13_cages_review/Figure_76_PNAS_2002_99_4962.pdb]

HEADER
REMARK Spartan'20 exported M0001
HETATM    1  C   UNK  0001       4.618   0.970  -1.363
HETATM    2  C   UNK  0001       5.031   1.176   1.417
HETATM    3  C   UNK  0001       4.563  -0.193  -0.581
HETATM    4  C   UNK  0001       4.925   2.202  -0.783
HETATM    5  C   UNK  0001       5.078   2.314   0.600
HETATM    6  C   UNK  0001       4.745  -0.063   0.811
HETATM    7  H   UNK  0001       5.067   3.071  -1.412
HETATM    8  H   UNK  0001       4.664  -0.948   1.435
HETATM    9  C   UNK  0001       4.299  -1.548  -1.224
HETATM   10  H   UNK  0001       4.616  -1.489  -2.274
HETATM   11  C   UNK  0001       5.270   1.289   2.918
HETATM   12  H   UNK  0001       5.873   2.189   3.096
HETATM   13  C   UNK  0001       3.961   1.446   3.682
HETATM   14  C   UNK  0001       1.556   1.742   5.120
HETATM   15  C   UNK  0001       3.470   2.719   4.003
HETATM   16  C   UNK  0001       3.202   0.326   4.076
HETATM   17  C   UNK  0001       2.012   0.451   4.820
HETATM   18  C   UNK  0001       2.307   2.862   4.760
HETATM   19  H   UNK  0001       3.547  -0.666   3.800
HETATM   20  H   UNK  0001       1.997   3.846   5.089
HETATM   21  C   UNK  0001       2.817  -1.900  -1.202
HETATM   22  C   UNK  0001       0.081  -2.572  -1.178
HETATM   23  C   UNK  0001       2.228  -2.525  -0.085
HETATM   24  C   UNK  0001       1.995  -1.595  -2.296
HETATM   25  C   UNK  0001       0.653  -1.976  -2.303
HETATM   26  C   UNK  0001       0.869  -2.894  -0.064
HETATM   27  H   UNK  0001       2.842  -2.730   0.787
HETATM   28  H   UNK  0001       0.057  -1.828  -3.194
HETATM   29  C   UNK  0001       0.259  -3.611   1.135
HETATM   30  H   UNK  0001      -0.623  -4.163   0.784
HETATM   31  C   UNK  0001      -0.201  -2.625   2.201
HETATM   32  C   UNK  0001      -1.067  -0.823   4.187
HETATM   33  C   UNK  0001       0.685  -2.136   3.181
HETATM   34  C   UNK  0001      -1.526  -2.167   2.225
HETATM   35  C   UNK  0001      -1.965  -1.316   3.240
HETATM   36  C   UNK  0001       0.267  -1.256   4.199
HETATM   37  H   UNK  0001       1.725  -2.448   3.151
HETATM   38  H   UNK  0001      -3.013  -1.054   3.306
HETATM   39  C   UNK  0001       1.229  -0.774   5.277
HETATM   40  H   UNK  0001       0.635  -0.485   6.154
HETATM   41  O   UNK  0001       4.476   0.887  -2.733
HETATM   42  O   UNK  0001       2.536  -1.010  -3.423
HETATM   43  C   UNK  0001       3.247   1.300  -3.214
HETATM   44  C   UNK  0001       0.895   2.068  -4.416
HETATM   45  C   UNK  0001       3.049   2.663  -3.481
HETATM   46  C   UNK  0001       2.263   0.338  -3.564
HETATM   47  C   UNK  0001       1.066   0.725  -4.186
HETATM   48  C   UNK  0001       1.860   3.011  -4.073
HETATM   49  O   UNK  0001       4.195   3.844   3.663
HETATM   50  O   UNK  0001       5.384   3.544   1.146
HETATM   51  C   UNK  0001       4.305   4.394   1.302
HETATM   52  C   UNK  0001       2.330   6.265   1.711
HETATM   53  C   UNK  0001       3.916   5.199   0.221
HETATM   54  C   UNK  0001       3.702   4.546   2.579
HETATM   55  C   UNK  0001       2.701   5.506   2.793
HETATM   56  C   UNK  0001       2.921   6.116   0.460
HETATM   57  O   UNK  0001       0.411   1.912   5.872
HETATM   58  O   UNK  0001      -1.529   0.015   5.182
HETATM   59  O   UNK  0001      -1.248  -2.942  -1.214
HETATM   60  O   UNK  0001      -2.437  -2.642   1.303
HETATM   61  C   UNK  0001      -2.746  -1.759   0.285
HETATM   62  C   UNK  0001      -3.527  -0.189  -1.835
HETATM   63  C   UNK  0001      -3.760  -0.812   0.494
HETATM   64  C   UNK  0001      -2.143  -1.911  -0.992
HETATM   65  C   UNK  0001      -2.545  -1.119  -2.078
HETATM   66  C   UNK  0001      -4.117  -0.040  -0.584
HETATM   67  C   UNK  0001      -0.704   2.297   5.152
HETATM   68  C   UNK  0001      -3.056   3.064   3.949
HETATM   69  C   UNK  0001      -0.910   3.662   4.902
HETATM   70  C   UNK  0001      -1.688   1.334   4.801
HETATM   71  C   UNK  0001      -2.893   1.723   4.197
HETATM   72  C   UNK  0001      -2.092   4.007   4.292
HETATM   73  C   UNK  0001       1.149  -4.739   1.690
HETATM   74  H   UNK  0001       2.101  -4.385   2.097
HETATM   75  H   UNK  0001       1.384  -5.464   0.902
HETATM   76  H   UNK  0001       0.632  -5.275   2.494
HETATM   77  C   UNK  0001       5.202  -2.670  -0.676
HETATM   78  H   UNK  0001       6.259  -2.402  -0.791
HETATM   79  H   UNK  0001       5.032  -3.602  -1.228
HETATM   80  H   UNK  0001       5.037  -2.887   0.383
HETATM   81  C   UNK  0001       6.175   0.175   3.478
HETATM   82  H   UNK  0001       7.135   0.159   2.948
HETATM   83  H   UNK  0001       5.741  -0.826   3.392
HETATM   84  H   UNK  0001       6.383   0.349   4.540
HETATM   85  C   UNK  0001       2.122  -1.894   5.844
HETATM   86  H   UNK  0001       2.735  -1.514   6.670
HETATM   87  H   UNK  0001       2.806  -2.324   5.106
HETATM   88  H   UNK  0001       1.508  -2.713   6.233
HETATM   89  H   UNK  0001       4.397   5.138  -0.744
HETATM   90  H   UNK  0001       2.266   5.675   3.768
HETATM   91  H   UNK  0001      -0.200   4.417   5.208
HETATM   92  H   UNK  0001      -3.678   1.016   3.970
HETATM   93  H   UNK  0001      -4.270  -0.716   1.443
HETATM   94  H   UNK  0001      -2.138  -1.253  -3.070
HETATM   95  H   UNK  0001       0.327   0.005  -4.510
HETATM   96  H   UNK  0001       3.805   3.406  -3.272
HETATM   97  N   UNK  0001       1.391   4.262  -4.457
HETATM   98  H   UNK  0001       1.814   5.158  -4.243
HETATM   99  N   UNK  0001      -0.167   2.739  -5.012
HETATM  100  H   UNK  0001      -1.065   2.343  -5.268
HETATM  101  N   UNK  0001      -4.124   0.719  -2.702
HETATM  102  H   UNK  0001      -3.835   0.929  -3.650
HETATM  103  N   UNK  0001      -5.079   0.960  -0.680
HETATM  104  H   UNK  0001      -5.599   1.374   0.085
HETATM  105  N   UNK  0001      -2.571   5.261   3.930
HETATM  106  H   UNK  0001      -2.055   6.134   3.949
HETATM  107  N   UNK  0001      -4.129   3.738   3.376
HETATM  108  H   UNK  0001      -4.934   3.319   2.925
HETATM  109  N   UNK  0001       2.341   7.040  -0.401
HETATM  110  H   UNK  0001       2.479   7.103  -1.404
HETATM  111  C   UNK  0001       1.388   7.781   0.311
HETATM  112  O   UNK  0001       0.708   8.700  -0.120
HETATM  113  N   UNK  0001       1.386   7.281   1.620
HETATM  114  H   UNK  0001       0.715   7.548   2.332
HETATM  115  C   UNK  0001      -5.101   1.436  -1.998
HETATM  116  O   UNK  0001      -5.844   2.294  -2.451
HETATM  117  C   UNK  0001       0.132   4.107  -5.053
HETATM  118  O   UNK  0001      -0.560   4.991  -5.535
HETATM  119  C   UNK  0001      -3.844   5.110   3.366
HETATM  120  O   UNK  0001      -4.575   6.003   2.965
HETATM  121  C   UNK  0001      -4.278  13.118  -1.654
HETATM  122  C   UNK  0001      -4.484  13.063  -4.463
HETATM  123  C   UNK  0001      -5.532  13.327  -2.246
HETATM  124  C   UNK  0001      -3.141  12.939  -2.442
HETATM  125  C   UNK  0001      -3.249  12.858  -3.831
HETATM  126  C   UNK  0001      -5.617  13.267  -3.651
HETATM  127  H   UNK  0001      -2.166  12.883  -1.975
HETATM  128  H   UNK  0001      -6.588  13.386  -4.124
HETATM  129  C   UNK  0001      -6.760  13.594  -1.386
HETATM  130  H   UNK  0001      -6.418  14.016  -0.432
HETATM  131  C   UNK  0001      -4.589  13.047  -5.983
HETATM  132  H   UNK  0001      -3.603  13.306  -6.391
HETATM  133  C   UNK  0001      -4.962  11.665  -6.504
HETATM  134  C   UNK  0001      -5.646   9.117  -7.495
HETATM  135  C   UNK  0001      -3.967  10.758  -6.898
HETATM  136  C   UNK  0001      -6.306  11.252  -6.594
HETATM  137  C   UNK  0001      -6.671   9.994  -7.112
HETATM  138  C   UNK  0001      -4.311   9.518  -7.437
HETATM  139  H   UNK  0001      -7.087  11.926  -6.254
HETATM  140  H   UNK  0001      -3.538   8.871  -7.832
HETATM  141  C   UNK  0001      -7.522  12.310  -1.084
HETATM  142  C   UNK  0001      -8.948   9.950  -0.504
HETATM  143  C   UNK  0001      -8.488  11.802  -1.975
HETATM  144  C   UNK  0001      -7.269  11.591   0.093
HETATM  145  C   UNK  0001      -8.013  10.452   0.402
HETATM  146  C   UNK  0001      -9.231  10.639  -1.692
HETATM  147  H   UNK  0001      -8.666  12.325  -2.910
HETATM  148  H   UNK  0001      -7.880   9.966   1.361
HETATM  149  C   UNK  0001     -10.303  10.130  -2.647
HETATM  150  H   UNK  0001     -11.011   9.524  -2.066
HETATM  151  C   UNK  0001      -9.709   9.241  -3.733
HETATM  152  C   UNK  0001      -8.637   7.590  -5.748
HETATM  153  C   UNK  0001      -9.177   9.787  -4.918
HETATM  154  C   UNK  0001      -9.666   7.849  -3.571
HETATM  155  C   UNK  0001      -9.183   7.030  -4.592
HETATM  156  C   UNK  0001      -8.662   8.977  -5.950
HETATM  157  H   UNK  0001      -9.165  10.866  -5.041
HETATM  158  H   UNK  0001      -9.251   5.955  -4.497
HETATM  159  C   UNK  0001      -8.132   9.582  -7.244
HETATM  160  H   UNK  0001      -8.197   8.814  -8.026
HETATM  161  O   UNK  0001      -4.141  13.197  -0.282
HETATM  162  O   UNK  0001      -6.354  12.067   1.009
HETATM  163  C   UNK  0001      -4.018  11.978   0.359
HETATM  164  C   UNK  0001      -3.751   9.691   1.863
HETATM  165  C   UNK  0001      -2.745  11.398   0.470
HETATM  166  C   UNK  0001      -5.140  11.405   1.014
HETATM  167  C   UNK  0001      -5.006  10.244   1.790
HETATM  168  C   UNK  0001      -2.651  10.252   1.221
HETATM  169  O   UNK  0001      -2.639  11.130  -6.856
HETATM  170  O   UNK  0001      -2.108  12.684  -4.587
HETATM  171  C   UNK  0001      -1.650  11.381  -4.654
HETATM  172  C   UNK  0001      -0.539   8.881  -4.937
HETATM  173  C   UNK  0001      -0.804  10.909  -3.639
HETATM  174  C   UNK  0001      -1.920  10.593  -5.804
HETATM  175  C   UNK  0001      -1.347   9.321  -5.957
HETATM  176  C   UNK  0001      -0.275   9.653  -3.810
HETATM  177  O   UNK  0001      -5.957   7.886  -8.036
HETATM  178  O   UNK  0001      -8.170   6.756  -6.744
HETATM  179  O   UNK  0001      -9.672   8.823  -0.171
HETATM  180  O   UNK  0001     -10.203   7.269  -2.439
HETATM  181  C   UNK  0001      -9.273   6.839  -1.511
HETATM  182  C   UNK  0001      -7.628   5.899   0.483
HETATM  183  C   UNK  0001      -8.716   5.560  -1.654
HETATM  184  C   UNK  0001      -9.003   7.627  -0.361
HETATM  185  C   UNK  0001      -8.173   7.147   0.663
HETATM  186  C   UNK  0001      -7.892   5.127  -0.644
HETATM  187  C   UNK  0001      -5.783   6.815  -7.179
HETATM  188  C   UNK  0001      -5.516   4.528  -5.675
HETATM  189  C   UNK  0001      -4.514   6.224  -7.083
HETATM  190  C   UNK  0001      -6.905   6.242  -6.524
HETATM  191  C   UNK  0001      -6.775   5.070  -5.763
HETATM  192  C   UNK  0001      -4.417   5.089  -6.317
HETATM  193  C   UNK  0001     -11.210  11.247  -3.200
HETATM  194  H   UNK  0001     -10.679  11.973  -3.822
HETATM  195  H   UNK  0001     -11.676  11.803  -2.378
HETATM  196  H   UNK  0001     -12.012  10.820  -3.813
HETATM  197  C   UNK  0001      -7.656  14.722  -1.935
HETATM  198  H   UNK  0001      -7.078  15.645  -2.057
HETATM  199  H   UNK  0001      -8.478  14.931  -1.240
HETATM  200  H   UNK  0001      -8.105  14.490  -2.906
HETATM  201  C   UNK  0001      -5.479  14.172  -6.546
HETATM  202  H   UNK  0001      -5.118  15.151  -6.207
HETATM  203  H   UNK  0001      -6.528  14.093  -6.245
HETATM  204  H   UNK  0001      -5.454  14.168  -7.642
HETATM  205  C   UNK  0001      -9.032  10.697  -7.810
HETATM  206  H   UNK  0001      -8.653  11.040  -8.780
HETATM  207  H   UNK  0001      -9.102  11.576  -7.161
HETATM  208  H   UNK  0001     -10.052  10.326  -7.963
HETATM  209  H   UNK  0001      -0.543  11.511  -2.781
HETATM  210  H   UNK  0001      -1.495   8.726  -6.847
HETATM  211  H   UNK  0001      -3.657   6.612  -7.616
HETATM  212  H   UNK  0001      -7.624   4.587  -5.300
HETATM  213  H   UNK  0001      -8.949   4.922  -2.495
HETATM  214  H   UNK  0001      -7.996   7.707   1.571
HETATM  215  H   UNK  0001      -5.834   9.821   2.340
HETATM  216  H   UNK  0001      -1.868  11.846   0.024
HETATM  217  N   UNK  0001      -1.540   9.469   1.512
HETATM  218  H   UNK  0001      -0.616   9.555   1.103
HETATM  219  N   UNK  0001      -3.317   8.562   2.549
HETATM  220  H   UNK  0001      -3.899   7.879   3.020
HETATM  221  N   UNK  0001      -6.786   5.170   1.315
HETATM  222  H   UNK  0001      -6.328   5.504   2.155
HETATM  223  N   UNK  0001      -7.213   3.922  -0.507
HETATM  224  H   UNK  0001      -7.117   3.198  -1.210
HETATM  225  N   UNK  0001      -3.310   4.293  -6.046
HETATM  226  H   UNK  0001      -2.345   4.499  -6.279
HETATM  227  N   UNK  0001      -5.087   3.386  -5.008
HETATM  228  H   UNK  0001      -5.628   2.823  -4.362
HETATM  229  N   UNK  0001       0.586   8.933  -2.990
HETATM  230  H   UNK  0001       0.873   9.180  -2.049
HETATM  231  C   UNK  0001       0.874   7.708  -3.606
HETATM  232  O   UNK  0001       1.622   6.838  -3.185
HETATM  233  N   UNK  0001       0.160   7.685  -4.811
HETATM  234  H   UNK  0001       0.084   6.874  -5.414
HETATM  235  C   UNK  0001      -6.526   3.930   0.715
HETATM  236  O   UNK  0001      -5.850   3.024   1.178
HETATM  237  C   UNK  0001      -1.938   8.417   2.347
HETATM  238  O   UNK  0001      -1.217   7.554   2.826
HETATM  239  C   UNK  0001      -3.714   3.221  -5.238
HETATM  240  O   UNK  0001      -3.011   2.308  -4.833
CONECT    1    4    3   41
CONECT    2    5    6   11
CONECT    3    1    6    9
CONECT    4    1    5    7
CONECT    5    2    4   50
CONECT    6    2    3    8
CONECT    7    4
CONECT    8    6
CONECT    9    3   10   21   77
CONECT   10    9
CONECT   11    2   12   13   81
CONECT   12   11
CONECT   13   11   16   15
CONECT   14   17   18   57
CONECT   15   13   18   49
CONECT   16   13   17   19
CONECT   17   14   16   39
CONECT   18   14   15   20
CONECT   19   16
CONECT   20   18
CONECT   21    9   24   23
CONECT   22   25   26   59
CONECT   23   21   26   27
CONECT   24   21   25   42
CONECT   25   22   24   28
CONECT   26   22   23   29
CONECT   27   23
CONECT   28   25
CONECT   29   26   30   31   73
CONECT   30   29
CONECT   31   29   34   33
CONECT   32   35   36   58
CONECT   33   31   36   37
CONECT   34   31   35   60
CONECT   35   32   34   38
CONECT   36   32   33   39
CONECT   37   33
CONECT   38   35
CONECT   39   17   36   40   85
CONECT   40   39
CONECT   41    1   43
CONECT   42   24   46
CONECT   43   41   46   45
CONECT   44   47   48   99
CONECT   45   43   48   96
CONECT   46   42   43   47
CONECT   47   44   46   95
CONECT   48   44   45   97
CONECT   49   15   54
CONECT   50    5   51
CONECT   51   50   54   53
CONECT   52   55   56  113
CONECT   53   51   56   89
CONECT   54   49   51   55
CONECT   55   52   54   90
CONECT   56   52   53  109
CONECT   57   14   67
CONECT   58   32   70
CONECT   59   22   64
CONECT   60   34   61
CONECT   61   60   64   63
CONECT   62   65   66  101
CONECT   63   61   66   93
CONECT   64   59   61   65
CONECT   65   62   64   94
CONECT   66   62   63  103
CONECT   67   57   70   69
CONECT   68   71   72  107
CONECT   69   67   72   91
CONECT   70   58   67   71
CONECT   71   68   70   92
CONECT   72   68   69  105
CONECT   73   29   74   75   76
CONECT   74   73
CONECT   75   73
CONECT   76   73
CONECT   77    9   78   79   80
CONECT   78   77
CONECT   79   77
CONECT   80   77
CONECT   81   11   82   83   84
CONECT   82   81
CONECT   83   81
CONECT   84   81
CONECT   85   39   86   87   88
CONECT   86   85
CONECT   87   85
CONECT   88   85
CONECT   89   53
CONECT   90   55
CONECT   91   69
CONECT   92   71
CONECT   93   63
CONECT   94   65
CONECT   95   47
CONECT   96   45
CONECT   97   98   48  117
CONECT   98   97
CONECT   99  100   44  117
CONECT  100   99
CONECT  101  102   62  115
CONECT  102  101
CONECT  103  104   66  115
CONECT  104  103
CONECT  105  106   72  119
CONECT  106  105
CONECT  107  108   68  119
CONECT  108  107
CONECT  109  110   56  111
CONECT  110  109
CONECT  111  112  109  113
CONECT  112  111
CONECT  113  114   52  111
CONECT  114  113
CONECT  115  116  103  101
CONECT  116  115
CONECT  117  118   97   99
CONECT  118  117
CONECT  119  120  105  107
CONECT  120  119
CONECT  121  124  123  161
CONECT  122  125  126  131
CONECT  123  121  126  129
CONECT  124  121  125  127
CONECT  125  122  124  170
CONECT  126  122  123  128
CONECT  127  124
CONECT  128  126
CONECT  129  123  130  141  197
CONECT  130  129
CONECT  131  122  132  133  201
CONECT  132  131
CONECT  133  131  136  135
CONECT  134  137  138  177
CONECT  135  133  138  169
CONECT  136  133  137  139
CONECT  137  134  136  159
CONECT  138  134  135  140
CONECT  139  136
CONECT  140  138
CONECT  141  129  144  143
CONECT  142  145  146  179
CONECT  143  141  146  147
CONECT  144  141  145  162
CONECT  145  142  144  148
CONECT  146  142  143  149
CONECT  147  143
CONECT  148  145
CONECT  149  146  150  151  193
CONECT  150  149
CONECT  151  149  154  153
CONECT  152  155  156  178
CONECT  153  151  156  157
CONECT  154  151  155  180
CONECT  155  152  154  158
CONECT  156  152  153  159
CONECT  157  153
CONECT  158  155
CONECT  159  137  156  160  205
CONECT  160  159
CONECT  161  121  163
CONECT  162  144  166
CONECT  163  161  166  165
CONECT  164  167  168  219
CONECT  165  163  168  216
CONECT  166  162  163  167
CONECT  167  164  166  215
CONECT  168  164  165  217
CONECT  169  135  174
CONECT  170  125  171
CONECT  171  170  174  173
CONECT  172  175  176  233
CONECT  173  171  176  209
CONECT  174  169  171  175
CONECT  175  172  174  210
CONECT  176  172  173  229
CONECT  177  134  187
CONECT  178  152  190
CONECT  179  142  184
CONECT  180  154  181
CONECT  181  180  184  183
CONECT  182  185  186  221
CONECT  183  181  186  213
CONECT  184  179  181  185
CONECT  185  182  184  214
CONECT  186  182  183  223
CONECT  187  177  190  189
CONECT  188  191  192  227
CONECT  189  187  192  211
CONECT  190  178  187  191
CONECT  191  188  190  212
CONECT  192  188  189  225
CONECT  193  149  194  195  196
CONECT  194  193
CONECT  195  193
CONECT  196  193
CONECT  197  129  198  199  200
CONECT  198  197
CONECT  199  197
CONECT  200  197
CONECT  201  131  202  203  204
CONECT  202  201
CONECT  203  201
CONECT  204  201
CONECT  205  159  206  207  208
CONECT  206  205
CONECT  207  205
CONECT  208  205
CONECT  209  173
CONECT  210  175
CONECT  211  189
CONECT  212  191
CONECT  213  183
CONECT  214  185
CONECT  215  167
CONECT  216  165
CONECT  217  218  168  237
CONECT  218  217
CONECT  219  220  164  237
CONECT  220  219
CONECT  221  222  182  235
CONECT  222  221
CONECT  223  224  186  235
CONECT  224  223
CONECT  225  226  192  239
CONECT  226  225
CONECT  227  228  188  239
CONECT  228  227
CONECT  229  230  176  231
CONECT  230  229
CONECT  231  232  229  233
CONECT  232  231
CONECT  233  234  172  231
CONECT  234  233
CONECT  235  236  223  221
CONECT  236  235
CONECT  237  238  217  219
CONECT  238  237
CONECT  239  240  225  227
CONECT  240  239
END
