# Supplementary material for: CageCavityCalc (C3): A Computational Tool for Calculating and Visualizing Cavities in Molecular Cages
Source: J Chem Inf Model. 2024 Jul 9;64(14):5604–16. doi: 10.1021/acs.jcim.4c00355 (PMC11267575; doi:10.1021/acs.jcim.4c00355)
Supplement: Supplementary file 2 — ci4c00355_si_002.zip [file ci4c00355_si_002.zip › CageCavityCalc-v.1.0.5/CageCavityCalc/examples/13_cages_review/Figure_76_PNAS_2002_99_4962_cavity.pdb]

ATOM      0 C     CG A   0       4.618   0.970  -1.363  0.00  0.00           C
ATOM      1 C     CG A   0       5.031   1.176   1.417  0.00  0.00           C
ATOM      2 C     CG A   0       4.563  -0.193  -0.581  0.00  0.00           C
ATOM      3 C     CG A   0       4.925   2.202  -0.783  0.00  0.00           C
ATOM      4 C     CG A   0       5.078   2.314   0.600  0.00  0.00           C
ATOM      5 C     CG A   0       4.745  -0.063   0.811  0.00  0.00           C
ATOM      6 H     CG A   0       5.067   3.071  -1.412  0.00  0.00           H
ATOM      7 H     CG A   0       4.664  -0.948   1.435  0.00  0.00           H
ATOM      8 C     CG A   0       4.299  -1.548  -1.224  0.00  0.00           C
ATOM      9 H     CG A   0       4.616  -1.489  -2.274  0.00  0.00           H
ATOM     10 C     CG A   0       5.270   1.289   2.918  0.00  0.00           C
ATOM     11 H     CG A   0       5.873   2.189   3.096  0.00  0.00           H
ATOM     12 C     CG A   0       3.961   1.446   3.682  0.00  0.00           C
ATOM     13 C     CG A   0       1.556   1.742   5.120  0.00  0.00           C
ATOM     14 C     CG A   0       3.470   2.719   4.003  0.00  0.00           C
ATOM     15 C     CG A   0       3.202   0.326   4.076  0.00  0.00           C
ATOM     16 C     CG A   0       2.012   0.451   4.820  0.00  0.00           C
ATOM     17 C     CG A   0       2.307   2.862   4.760  0.00  0.00           C
ATOM     18 H     CG A   0       3.547  -0.666   3.800  0.00  0.00           H
ATOM     19 H     CG A   0       1.997   3.846   5.089  0.00  0.00           H
ATOM     20 C     CG A   0       2.817  -1.900  -1.202  0.00  0.00           C
ATOM     21 C     CG A   0       0.081  -2.572  -1.178  0.00  0.00           C
ATOM     22 C     CG A   0       2.228  -2.525  -0.085  0.00  0.00           C
ATOM     23 C     CG A   0       1.995  -1.595  -2.296  0.00  0.00           C
ATOM     24 C     CG A   0       0.653  -1.976  -2.303  0.00  0.00           C
ATOM     25 C     CG A   0       0.869  -2.894  -0.064  0.00  0.00           C
ATOM     26 H     CG A   0       2.842  -2.730   0.787  0.00  0.00           H
ATOM     27 H     CG A   0       0.057  -1.828  -3.194  0.00  0.00           H
ATOM     28 C     CG A   0       0.259  -3.611   1.135  0.00  0.00           C
ATOM     29 H     CG A   0      -0.623  -4.163   0.784  0.00  0.00           H
ATOM     30 C     CG A   0      -0.201  -2.625   2.201  0.00  0.00           C
ATOM     31 C     CG A   0      -1.067  -0.823   4.187  0.00  0.00           C
ATOM     32 C     CG A   0       0.685  -2.136   3.181  0.00  0.00           C
ATOM     33 C     CG A   0      -1.526  -2.167   2.225  0.00  0.00           C
ATOM     34 C     CG A   0      -1.965  -1.316   3.240  0.00  0.00           C
ATOM     35 C     CG A   0       0.267  -1.256   4.199  0.00  0.00           C
ATOM     36 H     CG A   0       1.725  -2.448   3.151  0.00  0.00           H
ATOM     37 H     CG A   0      -3.013  -1.054   3.306  0.00  0.00           H
ATOM     38 C     CG A   0       1.229  -0.774   5.277  0.00  0.00           C
ATOM     39 H     CG A   0       0.635  -0.485   6.154  0.00  0.00           H
ATOM     40 O     CG A   0       4.476   0.887  -2.733  0.00  0.00           O
ATOM     41 O     CG A   0       2.536  -1.010  -3.423  0.00  0.00           O
ATOM     42 C     CG A   0       3.247   1.300  -3.214  0.00  0.00           C
ATOM     43 C     CG A   0       0.895   2.068  -4.416  0.00  0.00           C
ATOM     44 C     CG A   0       3.049   2.663  -3.481  0.00  0.00           C
ATOM     45 C     CG A   0       2.263   0.338  -3.564  0.00  0.00           C
ATOM     46 C     CG A   0       1.066   0.725  -4.186  0.00  0.00           C
ATOM     47 C     CG A   0       1.860   3.011  -4.073  0.00  0.00           C
ATOM     48 O     CG A   0       4.195   3.844   3.663  0.00  0.00           O
ATOM     49 O     CG A   0       5.384   3.544   1.146  0.00  0.00           O
ATOM     50 C     CG A   0       4.305   4.394   1.302  0.00  0.00           C
ATOM     51 C     CG A   0       2.330   6.265   1.711  0.00  0.00           C
ATOM     52 C     CG A   0       3.916   5.199   0.221  0.00  0.00           C
ATOM     53 C     CG A   0       3.702   4.546   2.579  0.00  0.00           C
ATOM     54 C     CG A   0       2.701   5.506   2.793  0.00  0.00           C
ATOM     55 C     CG A   0       2.921   6.116   0.460  0.00  0.00           C
ATOM     56 O     CG A   0       0.411   1.912   5.872  0.00  0.00           O
ATOM     57 O     CG A   0      -1.529   0.015   5.182  0.00  0.00           O
ATOM     58 O     CG A   0      -1.248  -2.942  -1.214  0.00  0.00           O
ATOM     59 O     CG A   0      -2.437  -2.642   1.303  0.00  0.00           O
ATOM     60 C     CG A   0      -2.746  -1.759   0.285  0.00  0.00           C
ATOM     61 C     CG A   0      -3.527  -0.189  -1.835  0.00  0.00           C
ATOM     62 C     CG A   0      -3.760  -0.812   0.494  0.00  0.00           C
ATOM     63 C     CG A   0      -2.143  -1.911  -0.992  0.00  0.00           C
ATOM     64 C     CG A   0      -2.545  -1.119  -2.078  0.00  0.00           C
ATOM     65 C     CG A   0      -4.117  -0.040  -0.584  0.00  0.00           C
ATOM     66 C     CG A   0      -0.704   2.297   5.152  0.00  0.00           C
ATOM     67 C     CG A   0      -3.056   3.064   3.949  0.00  0.00           C
ATOM     68 C     CG A   0      -0.910   3.662   4.902  0.00  0.00           C
ATOM     69 C     CG A   0      -1.688   1.334   4.801  0.00  0.00           C
ATOM     70 C     CG A   0      -2.893   1.723   4.197  0.00  0.00           C
ATOM     71 C     CG A   0      -2.092   4.007   4.292  0.00  0.00           C
ATOM     72 C     CG A   0       1.149  -4.739   1.690  0.00  0.00           C
ATOM     73 H     CG A   0       2.101  -4.385   2.097  0.00  0.00           H
ATOM     74 H     CG A   0       1.384  -5.464   0.902  0.00  0.00           H
ATOM     75 H     CG A   0       0.632  -5.275   2.494  0.00  0.00           H
ATOM     76 C     CG A   0       5.202  -2.670  -0.676  0.00  0.00           C
ATOM     77 H     CG A   0       6.259  -2.402  -0.791  0.00  0.00           H
ATOM     78 H     CG A   0       5.032  -3.602  -1.228  0.00  0.00           H
ATOM     79 H     CG A   0       5.037  -2.887   0.383  0.00  0.00           H
ATOM     80 C     CG A   0       6.175   0.175   3.478  0.00  0.00           C
ATOM     81 H     CG A   0       7.135   0.159   2.948  0.00  0.00           H
ATOM     82 H     CG A   0       5.741  -0.826   3.392  0.00  0.00           H
ATOM     83 H     CG A   0       6.383   0.349   4.540  0.00  0.00           H
ATOM     84 C     CG A   0       2.122  -1.894   5.844  0.00  0.00           C
ATOM     85 H     CG A   0       2.735  -1.514   6.670  0.00  0.00           H
ATOM     86 H     CG A   0       2.806  -2.324   5.106  0.00  0.00           H
ATOM     87 H     CG A   0       1.508  -2.713   6.233  0.00  0.00           H
ATOM     88 H     CG A   0       4.397   5.138  -0.744  0.00  0.00           H
ATOM     89 H     CG A   0       2.266   5.675   3.768  0.00  0.00           H
ATOM     90 H     CG A   0      -0.200   4.417   5.208  0.00  0.00           H
ATOM     91 H     CG A   0      -3.678   1.016   3.970  0.00  0.00           H
ATOM     92 H     CG A   0      -4.270  -0.716   1.443  0.00  0.00           H
ATOM     93 H     CG A   0      -2.138  -1.253  -3.070  0.00  0.00           H
ATOM     94 H     CG A   0       0.327   0.005  -4.510  0.00  0.00           H
ATOM     95 H     CG A   0       3.805   3.406  -3.272  0.00  0.00           H
ATOM     96 N     CG A   0       1.391   4.262  -4.457  0.00  0.00           N
ATOM     97 H     CG A   0       1.814   5.158  -4.243  0.00  0.00           H
ATOM     98 N     CG A   0      -0.167   2.739  -5.012  0.00  0.00           N
ATOM     99 H     CG A   0      -1.065   2.343  -5.268  0.00  0.00           H
ATOM    100 N     CG A   0      -4.124   0.719  -2.702  0.00  0.00           N
ATOM    101 H     CG A   0      -3.835   0.929  -3.650  0.00  0.00           H
ATOM    102 N     CG A   0      -5.079   0.960  -0.680  0.00  0.00           N
ATOM    103 H     CG A   0      -5.599   1.374   0.085  0.00  0.00           H
ATOM    104 N     CG A   0      -2.571   5.261   3.930  0.00  0.00           N
ATOM    105 H     CG A   0      -2.055   6.134   3.949  0.00  0.00           H
ATOM    106 N     CG A   0      -4.129   3.738   3.376  0.00  0.00           N
ATOM    107 H     CG A   0      -4.934   3.319   2.925  0.00  0.00           H
ATOM    108 N     CG A   0       2.341   7.040  -0.401  0.00  0.00           N
ATOM    109 H     CG A   0       2.479   7.103  -1.404  0.00  0.00           H
ATOM    110 C     CG A   0       1.388   7.781   0.311  0.00  0.00           C
ATOM    111 O     CG A   0       0.708   8.700  -0.120  0.00  0.00           O
ATOM    112 N     CG A   0       1.386   7.281   1.620  0.00  0.00           N
ATOM    113 H     CG A   0       0.715   7.548   2.332  0.00  0.00           H
ATOM    114 C     CG A   0      -5.101   1.436  -1.998  0.00  0.00           C
ATOM    115 O     CG A   0      -5.844   2.294  -2.451  0.00  0.00           O
ATOM    116 C     CG A   0       0.132   4.107  -5.053  0.00  0.00           C
ATOM    117 O     CG A   0      -0.560   4.991  -5.535  0.00  0.00           O
ATOM    118 C     CG A   0      -3.844   5.110   3.366  0.00  0.00           C
ATOM    119 O     CG A   0      -4.575   6.003   2.965  0.00  0.00           O
ATOM    120 C     CG A   0      -4.278  13.118  -1.654  0.00  0.00           C
ATOM    121 C     CG A   0      -4.484  13.063  -4.463  0.00  0.00           C
ATOM    122 C     CG A   0      -5.532  13.327  -2.246  0.00  0.00           C
ATOM    123 C     CG A   0      -3.141  12.939  -2.442  0.00  0.00           C
ATOM    124 C     CG A   0      -3.249  12.858  -3.831  0.00  0.00           C
ATOM    125 C     CG A   0      -5.617  13.267  -3.651  0.00  0.00           C
ATOM    126 H     CG A   0      -2.166  12.883  -1.975  0.00  0.00           H
ATOM    127 H     CG A   0      -6.588  13.386  -4.124  0.00  0.00           H
ATOM    128 C     CG A   0      -6.760  13.594  -1.386  0.00  0.00           C
ATOM    129 H     CG A   0      -6.418  14.016  -0.432  0.00  0.00           H
ATOM    130 C     CG A   0      -4.589  13.047  -5.983  0.00  0.00           C
ATOM    131 H     CG A   0      -3.603  13.306  -6.391  0.00  0.00           H
ATOM    132 C     CG A   0      -4.962  11.665  -6.504  0.00  0.00           C
ATOM    133 C     CG A   0      -5.646   9.117  -7.495  0.00  0.00           C
ATOM    134 C     CG A   0      -3.967  10.758  -6.898  0.00  0.00           C
ATOM    135 C     CG A   0      -6.306  11.252  -6.594  0.00  0.00           C
ATOM    136 C     CG A   0      -6.671   9.994  -7.112  0.00  0.00           C
ATOM    137 C     CG A   0      -4.311   9.518  -7.437  0.00  0.00           C
ATOM    138 H     CG A   0      -7.087  11.926  -6.254  0.00  0.00           H
ATOM    139 H     CG A   0      -3.538   8.871  -7.832  0.00  0.00           H
ATOM    140 C     CG A   0      -7.522  12.310  -1.084  0.00  0.00           C
ATOM    141 C     CG A   0      -8.948   9.950  -0.504  0.00  0.00           C
ATOM    142 C     CG A   0      -8.488  11.802  -1.975  0.00  0.00           C
ATOM    143 C     CG A   0      -7.269  11.591   0.093  0.00  0.00           C
ATOM    144 C     CG A   0      -8.013  10.452   0.402  0.00  0.00           C
ATOM    145 C     CG A   0      -9.231  10.639  -1.692  0.00  0.00           C
ATOM    146 H     CG A   0      -8.666  12.325  -2.910  0.00  0.00           H
ATOM    147 H     CG A   0      -7.880   9.966   1.361  0.00  0.00           H
ATOM    148 C     CG A   0     -10.303  10.130  -2.647  0.00  0.00           C
ATOM    149 H     CG A   0     -11.011   9.524  -2.066  0.00  0.00           H
ATOM    150 C     CG A   0      -9.709   9.241  -3.733  0.00  0.00           C
ATOM    151 C     CG A   0      -8.637   7.590  -5.748  0.00  0.00           C
ATOM    152 C     CG A   0      -9.177   9.787  -4.918  0.00  0.00           C
ATOM    153 C     CG A   0      -9.666   7.849  -3.571  0.00  0.00           C
ATOM    154 C     CG A   0      -9.183   7.030  -4.592  0.00  0.00           C
ATOM    155 C     CG A   0      -8.662   8.977  -5.950  0.00  0.00           C
ATOM    156 H     CG A   0      -9.165  10.866  -5.041  0.00  0.00           H
ATOM    157 H     CG A   0      -9.251   5.955  -4.497  0.00  0.00           H
ATOM    158 C     CG A   0      -8.132   9.582  -7.244  0.00  0.00           C
ATOM    159 H     CG A   0      -8.197   8.814  -8.026  0.00  0.00           H
ATOM    160 O     CG A   0      -4.141  13.197  -0.282  0.00  0.00           O
ATOM    161 O     CG A   0      -6.354  12.067   1.009  0.00  0.00           O
ATOM    162 C     CG A   0      -4.018  11.978   0.359  0.00  0.00           C
ATOM    163 C     CG A   0      -3.751   9.691   1.863  0.00  0.00           C
ATOM    164 C     CG A   0      -2.745  11.398   0.470  0.00  0.00           C
ATOM    165 C     CG A   0      -5.140  11.405   1.014  0.00  0.00           C
ATOM    166 C     CG A   0      -5.006  10.244   1.790  0.00  0.00           C
ATOM    167 C     CG A   0      -2.651  10.252   1.221  0.00  0.00           C
ATOM    168 O     CG A   0      -2.639  11.130  -6.856  0.00  0.00           O
ATOM    169 O     CG A   0      -2.108  12.684  -4.587  0.00  0.00           O
ATOM    170 C     CG A   0      -1.650  11.381  -4.654  0.00  0.00           C
ATOM    171 C     CG A   0      -0.539   8.881  -4.937  0.00  0.00           C
ATOM    172 C     CG A   0      -0.804  10.909  -3.639  0.00  0.00           C
ATOM    173 C     CG A   0      -1.920  10.593  -5.804  0.00  0.00           C
ATOM    174 C     CG A   0      -1.347   9.321  -5.957  0.00  0.00           C
ATOM    175 C     CG A   0      -0.275   9.653  -3.810  0.00  0.00           C
ATOM    176 O     CG A   0      -5.957   7.886  -8.036  0.00  0.00           O
ATOM    177 O     CG A   0      -8.170   6.756  -6.744  0.00  0.00           O
ATOM    178 O     CG A   0      -9.672   8.823  -0.171  0.00  0.00           O
ATOM    179 O     CG A   0     -10.203   7.269  -2.439  0.00  0.00           O
ATOM    180 C     CG A   0      -9.273   6.839  -1.511  0.00  0.00           C
ATOM    181 C     CG A   0      -7.628   5.899   0.483  0.00  0.00           C
ATOM    182 C     CG A   0      -8.716   5.560  -1.654  0.00  0.00           C
ATOM    183 C     CG A   0      -9.003   7.627  -0.361  0.00  0.00           C
ATOM    184 C     CG A   0      -8.173   7.147   0.663  0.00  0.00           C
ATOM    185 C     CG A   0      -7.892   5.127  -0.644  0.00  0.00           C
ATOM    186 C     CG A   0      -5.783   6.815  -7.179  0.00  0.00           C
ATOM    187 C     CG A   0      -5.516   4.528  -5.675  0.00  0.00           C
ATOM    188 C     CG A   0      -4.514   6.224  -7.083  0.00  0.00           C
ATOM    189 C     CG A   0      -6.905   6.242  -6.524  0.00  0.00           C
ATOM    190 C     CG A   0      -6.775   5.070  -5.763  0.00  0.00           C
ATOM    191 C     CG A   0      -4.417   5.089  -6.317  0.00  0.00           C
ATOM    192 C     CG A   0     -11.210  11.247  -3.200  0.00  0.00           C
ATOM    193 H     CG A   0     -10.679  11.973  -3.822  0.00  0.00           H
ATOM    194 H     CG A   0     -11.676  11.803  -2.378  0.00  0.00           H
ATOM    195 H     CG A   0     -12.012  10.820  -3.813  0.00  0.00           H
ATOM    196 C     CG A   0      -7.656  14.722  -1.935  0.00  0.00           C
ATOM    197 H     CG A   0      -7.078  15.645  -2.057  0.00  0.00           H
ATOM    198 H     CG A   0      -8.478  14.931  -1.240  0.00  0.00           H
ATOM    199 H     CG A   0      -8.105  14.490  -2.906  0.00  0.00           H
ATOM    200 C     CG A   0      -5.479  14.172  -6.546  0.00  0.00           C
ATOM    201 H     CG A   0      -5.118  15.151  -6.207  0.00  0.00           H
ATOM    202 H     CG A   0      -6.528  14.093  -6.245  0.00  0.00           H
ATOM    203 H     CG A   0      -5.454  14.168  -7.642  0.00  0.00           H
ATOM    204 C     CG A   0      -9.032  10.697  -7.810  0.00  0.00           C
ATOM    205 H     CG A   0      -8.653  11.040  -8.780  0.00  0.00           H
ATOM    206 H     CG A   0      -9.102  11.576  -7.161  0.00  0.00           H
ATOM    207 H     CG A   0     -10.052  10.326  -7.963  0.00  0.00           H
ATOM    208 H     CG A   0      -0.543  11.511  -2.781  0.00  0.00           H
ATOM    209 H     CG A   0      -1.495   8.726  -6.847  0.00  0.00           H
ATOM    210 H     CG A   0      -3.657   6.612  -7.616  0.00  0.00           H
ATOM    211 H     CG A   0      -7.624   4.587  -5.300  0.00  0.00           H
ATOM    212 H     CG A   0      -8.949   4.922  -2.495  0.00  0.00           H
ATOM    213 H     CG A   0      -7.996   7.707   1.571  0.00  0.00           H
ATOM    214 H     CG A   0      -5.834   9.821   2.340  0.00  0.00           H
ATOM    215 H     CG A   0      -1.868  11.846   0.024  0.00  0.00           H
ATOM    216 N     CG A   0      -1.540   9.469   1.512  0.00  0.00           N
ATOM    217 H     CG A   0      -0.616   9.555   1.103  0.00  0.00           H
ATOM    218 N     CG A   0      -3.317   8.562   2.549  0.00  0.00           N
ATOM    219 H     CG A   0      -3.899   7.879   3.020  0.00  0.00           H
ATOM    220 N     CG A   0      -6.786   5.170   1.315  0.00  0.00           N
ATOM    221 H     CG A   0      -6.328   5.504   2.155  0.00  0.00           H
ATOM    222 N     CG A   0      -7.213   3.922  -0.507  0.00  0.00           N
ATOM    223 H     CG A   0      -7.117   3.198  -1.210  0.00  0.00           H
ATOM    224 N     CG A   0      -3.310   4.293  -6.046  0.00  0.00           N
ATOM    225 H     CG A   0      -2.345   4.499  -6.279  0.00  0.00           H
ATOM    226 N     CG A   0      -5.087   3.386  -5.008  0.00  0.00           N
ATOM    227 H     CG A   0      -5.628   2.823  -4.362  0.00  0.00           H
ATOM    228 N     CG A   0       0.586   8.933  -2.990  0.00  0.00           N
ATOM    229 H     CG A   0       0.873   9.180  -2.049  0.00  0.00           H
ATOM    230 C     CG A   0       0.874   7.708  -3.606  0.00  0.00           C
ATOM    231 O     CG A   0       1.622   6.838  -3.185  0.00  0.00           O
ATOM    232 N     CG A   0       0.160   7.685  -4.811  0.00  0.00           N
ATOM    233 H     CG A   0       0.084   6.874  -5.414  0.00  0.00           H
ATOM    234 C     CG A   0      -6.526   3.930   0.715  0.00  0.00           C
ATOM    235 O     CG A   0      -5.850   3.024   1.178  0.00  0.00           O
ATOM    236 C     CG A   0      -1.938   8.417   2.347  0.00  0.00           C
ATOM    237 O     CG A   0      -1.217   7.554   2.826  0.00  0.00           O
ATOM    238 C     CG A   0      -3.714   3.221  -5.238  0.00  0.00           C
ATOM    239 O     CG A   0      -3.011   2.308  -4.833  0.00  0.00           O
ATOM    240 D     CV B   1      -5.941   7.614  -4.144  0.00  0.00           D
ATOM    241 D     CV B   1      -4.741   7.614  -4.144  0.00  0.00           D
ATOM    242 D     CV B   1      -3.541   7.614  -4.144  0.00  0.00           D
ATOM    243 D     CV B   1      -5.941   8.814  -4.144  0.00  0.00           D
ATOM    244 D     CV B   1      -4.741   8.814  -4.144  0.00  0.00           D
ATOM    245 D     CV B   1      -4.741   5.214  -2.944  0.00  0.00           D
ATOM    246 D     CV B   1      -3.541   5.214  -2.944  0.00  0.00           D
ATOM    247 D     CV B   1      -2.341   5.214  -2.944  0.00  0.00           D
ATOM    248 D     CV B   1      -5.941   6.414  -2.944  0.00  0.00           D
ATOM    249 D     CV B   1      -4.741   6.414  -2.944  0.00  0.00           D
ATOM    250 D     CV B   1      -3.541   6.414  -2.944  0.00  0.00           D
ATOM    251 D     CV B   1      -2.341   6.414  -2.944  0.00  0.00           D
ATOM    252 D     CV B   1      -5.941   7.614  -2.944  0.00  0.00           D
ATOM    253 D     CV B   1      -4.741   7.614  -2.944  0.00  0.00           D
ATOM    254 D     CV B   1      -3.541   7.614  -2.944  0.00  0.00           D
ATOM    255 D     CV B   1      -2.341   7.614  -2.944  0.00  0.00           D
ATOM    256 D     CV B   1      -5.941   8.814  -2.944  0.00  0.00           D
ATOM    257 D     CV B   1      -4.741   8.814  -2.944  0.00  0.00           D
ATOM    258 D     CV B   1      -3.541   8.814  -2.944  0.00  0.00           D
ATOM    259 D     CV B   1      -5.941  10.014  -2.944  0.00  0.00           D
ATOM    260 D     CV B   1      -4.741  10.014  -2.944  0.00  0.00           D
ATOM    261 D     CV B   1      -1.141   1.614  -1.744  0.00  0.00           D
ATOM    262 D     CV B   1      -2.341   2.814  -1.744  0.00  0.00           D
ATOM    263 D     CV B   1      -1.141   2.814  -1.744  0.00  0.00           D
ATOM    264 D     CV B   1      -3.541   4.014  -1.744  0.00  0.00           D
ATOM    265 D     CV B   1      -2.341   4.014  -1.744  0.00  0.00           D
ATOM    266 D     CV B   1      -1.141   4.014  -1.744  0.00  0.00           D
ATOM    267 D     CV B   1       0.059   4.014  -1.744  0.00  0.00           D
ATOM    268 D     CV B   1      -4.741   5.214  -1.744  0.00  0.00           D
ATOM    269 D     CV B   1      -3.541   5.214  -1.744  0.00  0.00           D
ATOM    270 D     CV B   1      -2.341   5.214  -1.744  0.00  0.00           D
ATOM    271 D     CV B   1      -1.141   5.214  -1.744  0.00  0.00           D
ATOM    272 D     CV B   1      -4.741   6.414  -1.744  0.00  0.00           D
ATOM    273 D     CV B   1      -3.541   6.414  -1.744  0.00  0.00           D
ATOM    274 D     CV B   1      -2.341   6.414  -1.744  0.00  0.00           D
ATOM    275 D     CV B   1      -1.141   6.414  -1.744  0.00  0.00           D
ATOM    276 D     CV B   1      -5.941   7.614  -1.744  0.00  0.00           D
ATOM    277 D     CV B   1      -4.741   7.614  -1.744  0.00  0.00           D
ATOM    278 D     CV B   1      -3.541   7.614  -1.744  0.00  0.00           D
ATOM    279 D     CV B   1      -2.341   7.614  -1.744  0.00  0.00           D
ATOM    280 D     CV B   1      -5.941   8.814  -1.744  0.00  0.00           D
ATOM    281 D     CV B   1      -4.741   8.814  -1.744  0.00  0.00           D
ATOM    282 D     CV B   1      -3.541   8.814  -1.744  0.00  0.00           D
ATOM    283 D     CV B   1      -2.341   8.814  -1.744  0.00  0.00           D
ATOM    284 D     CV B   1      -4.741  10.014  -1.744  0.00  0.00           D
ATOM    285 D     CV B   1       0.059   0.414  -0.544  0.00  0.00           D
ATOM    286 D     CV B   1      -1.141   1.614  -0.544  0.00  0.00           D
ATOM    287 D     CV B   1       0.059   1.614  -0.544  0.00  0.00           D
ATOM    288 D     CV B   1       1.259   1.614  -0.544  0.00  0.00           D
ATOM    289 D     CV B   1      -2.341   2.814  -0.544  0.00  0.00           D
ATOM    290 D     CV B   1      -1.141   2.814  -0.544  0.00  0.00           D
ATOM    291 D     CV B   1       0.059   2.814  -0.544  0.00  0.00           D
ATOM    292 D     CV B   1       1.259   2.814  -0.544  0.00  0.00           D
ATOM    293 D     CV B   1      -3.541   4.014  -0.544  0.00  0.00           D
ATOM    294 D     CV B   1      -2.341   4.014  -0.544  0.00  0.00           D
ATOM    295 D     CV B   1      -1.141   4.014  -0.544  0.00  0.00           D
ATOM    296 D     CV B   1       0.059   4.014  -0.544  0.00  0.00           D
ATOM    297 D     CV B   1      -3.541   5.214  -0.544  0.00  0.00           D
ATOM    298 D     CV B   1      -2.341   5.214  -0.544  0.00  0.00           D
ATOM    299 D     CV B   1      -1.141   5.214  -0.544  0.00  0.00           D
ATOM    300 D     CV B   1       0.059   5.214  -0.544  0.00  0.00           D
ATOM    301 D     CV B   1      -4.741   6.414  -0.544  0.00  0.00           D
ATOM    302 D     CV B   1      -3.541   6.414  -0.544  0.00  0.00           D
ATOM    303 D     CV B   1      -2.341   6.414  -0.544  0.00  0.00           D
ATOM    304 D     CV B   1      -1.141   6.414  -0.544  0.00  0.00           D
ATOM    305 D     CV B   1      -4.741   7.614  -0.544  0.00  0.00           D
ATOM    306 D     CV B   1      -3.541   7.614  -0.544  0.00  0.00           D
ATOM    307 D     CV B   1      -2.341   7.614  -0.544  0.00  0.00           D
ATOM    308 D     CV B   1       0.059   0.414   0.656  0.00  0.00           D
ATOM    309 D     CV B   1       1.259   0.414   0.656  0.00  0.00           D
ATOM    310 D     CV B   1      -1.141   1.614   0.656  0.00  0.00           D
ATOM    311 D     CV B   1       0.059   1.614   0.656  0.00  0.00           D
ATOM    312 D     CV B   1       1.259   1.614   0.656  0.00  0.00           D
ATOM    313 D     CV B   1      -2.341   2.814   0.656  0.00  0.00           D
ATOM    314 D     CV B   1      -1.141   2.814   0.656  0.00  0.00           D
ATOM    315 D     CV B   1       0.059   2.814   0.656  0.00  0.00           D
ATOM    316 D     CV B   1       1.259   2.814   0.656  0.00  0.00           D
ATOM    317 D     CV B   1      -2.341   4.014   0.656  0.00  0.00           D
ATOM    318 D     CV B   1      -1.141   4.014   0.656  0.00  0.00           D
ATOM    319 D     CV B   1       0.059   4.014   0.656  0.00  0.00           D
ATOM    320 D     CV B   1      -2.341   5.214   0.656  0.00  0.00           D
ATOM    321 D     CV B   1      -1.141   5.214   0.656  0.00  0.00           D
ATOM    322 D     CV B   1       1.259   0.414   1.856  0.00  0.00           D
ATOM    323 D     CV B   1      -1.141   1.614   1.856  0.00  0.00           D
ATOM    324 D     CV B   1       0.059   1.614   1.856  0.00  0.00           D
ATOM    325 D     CV B   1       1.259   1.614   1.856  0.00  0.00           D
ATOM    326 D     CV B   1       0.059   2.814   1.856  0.00  0.00           D
ATOM    327 D     CV B   1       1.259   2.814   1.856  0.00  0.00           D
ATOM    328 D     CV B   1       0.059   4.014   1.856  0.00  0.00           D
