# Supplementary material for: CageCavityCalc (C3): A Computational Tool for Calculating and Visualizing Cavities in Molecular Cages
Source: J Chem Inf Model. 2024 Jul 9;64(14):5604–16. doi: 10.1021/acs.jcim.4c00355 (PMC11267575; doi:10.1021/acs.jcim.4c00355)
Supplement: Supplementary file 2 — ci4c00355_si_002.zip [file ci4c00355_si_002.zip › CageCavityCalc-v.1.0.5/CageCavityCalc/examples/13_cages_review/Figure_87_ChemEurJ_202005046_cage.mol2]

#
#	File Created by: Spartan'20 Export
#

@<TRIPOS>MOLECULE
M0001
528 552
SMALL
NO_CHARGES


@<TRIPOS>ATOM
    1   C1         1.733550603    -1.150312122     4.786514600     C.3   1  noname
    2   H2         2.074717662    -1.482595322     5.775466915       H   1  noname
    3   C3         0.211045811    -1.013376488     4.829559657     C.2   1  noname
    4   C4        -2.601685958    -0.748622065     4.913784450     C.2   1  noname
    5   C5        -0.556491520    -1.751974657     5.746570926     C.2   1  noname
    6   C6        -0.467099421    -0.155570769     3.946863305     C.2   1  noname
    7   C7        -1.864670892     0.018271693     3.986760443     C.2   1  noname
    8   C8        -1.961595507    -1.625157510     5.813486751     C.2   1  noname
    9   H9         0.109156972     0.395543179     3.209176678       H   1  noname
   10   C10        2.188908120    -2.193906998     3.762877810     C.2   1  noname
   11   C11        3.102979928    -4.051654953     1.850998237     C.2   1  noname
   12   C12        2.429872472    -3.536488566     4.123573864     C.2   1  noname
   13   C13        2.385369658    -1.824646542     2.417489904     C.2   1  noname
   14   C14        2.863519342    -2.725713024     1.450889396     C.2   1  noname
   15   C15        2.904636949    -4.474224871     3.184029459     C.2   1  noname
   16   H16        2.162433151    -0.805313009     2.115433553       H   1  noname
   17   C17        3.103505893    -2.283312725     0.006827923     C.3   1  noname
   18   H18        3.851901126    -2.953269273    -0.435774118       H   1  noname
   19   C19       -2.540544675     1.020358352     3.046925360     C.3   1  noname
   20   H20       -3.479383434     1.338430160     3.518354968       H   1  noname
   21   C21       -2.875729276     0.400008351     1.689927843     C.2   1  noname
   22   C22       -3.495189371    -0.735053658    -0.823347358     C.2   1  noname
   23   C23       -4.138893946    -0.165559359     1.444777568     C.2   1  noname
   24   C24       -1.928587951     0.365503099     0.652335843     C.2   1  noname
   25   C25       -2.220029242    -0.166739984    -0.619197992     C.2   1  noname
   26   C26       -4.472858870    -0.726540685     0.192322016     C.2   1  noname
   27   H27       -0.936555585     0.767236736     0.837973784       H   1  noname
   28   C28        1.833549974    -2.378918552    -0.843080615     C.2   1  noname
   29   C29       -0.479422608    -2.465240109    -2.450794749     C.2   1  noname
   30   C30        0.923881075    -1.303572824    -0.877037564     C.2   1  noname
   31   C31        1.536369397    -3.522920051    -1.613557760     C.2   1  noname
   32   C32        0.393373726    -3.575608284    -2.437134858     C.2   1  noname
   33   C33       -0.223255914    -1.312328539    -1.688742265     C.2   1  noname
   34   H34        1.116720444    -0.433619666    -0.255769463       H   1  noname
   35   C35       -1.170589680    -0.112642688    -1.732761239     C.3   1  noname
   36   H36       -1.702200372    -0.132244590    -2.692886026       H   1  noname
   37   O37        2.207094112    -3.944504821     5.417159895     O.3   1  noname
   38   H38        1.461571728    -3.428277520     5.794699111       H   1  noname
   39   O39        0.136887832    -2.620069123     6.565726205     O.3   1  noname
   40   H40       -0.514814643    -3.023382323     7.190330650       H   1  noname
   41   O41       -3.971335863    -0.638778099     4.952069168     O.3   1  noname
   42   H42       -4.305534815    -0.450166934     4.047875052       H   1  noname
   43   O43       -5.028241972    -0.157692148     2.500417893     O.3   1  noname
   44   H44       -5.883297955    -0.529096160     2.171105444       H   1  noname
   45   O45       -3.800920576    -1.303570498    -2.036932673     O.3   1  noname
   46   H46       -2.987257521    -1.693893590    -2.424786298       H   1  noname
   47   O47       -1.639160495    -2.458841643    -3.199356969     O.3   1  noname
   48   H48       -1.659746565    -3.297723782    -3.722196656       H   1  noname
   49   O49        2.377510014    -4.609296836    -1.571841832     O.3   1  noname
   50   H50        2.779849733    -4.672003656    -0.677962245       H   1  noname
   51   O51        3.525969649    -4.921217822     0.865950819     O.3   1  noname
   52   H52        3.708736989    -5.792008868     1.297027863       H   1  noname
   53   C53        2.460944097     0.203315863     4.649807541     C.3   1  noname
   54   H54        2.251022694     0.722440412     3.710077476       H   1  noname
   55   H55        3.546576222     0.062048099     4.706717499       H   1  noname
   56   H56        2.168950277     0.877830317     5.463248364       H   1  noname
   57   C57       -1.785596355     2.360817795     2.931511506     C.3   1  noname
   58   H58       -2.360275180     3.072144828     2.326801485       H   1  noname
   59   H59       -0.797652819     2.270864372     2.470506255       H   1  noname
   60   H60       -1.641456191     2.805661952     3.923040489       H   1  noname
   61   C61       -0.433373471     1.239905831    -1.817752961     C.3   1  noname
   62   H62       -1.151187508     2.060795363    -1.930339892       H   1  noname
   63   H63        0.233284649     1.257662746    -2.687906829       H   1  noname
   64   H64        0.178408662     1.463304342    -0.938852730       H   1  noname
   65   C65        3.813167339    -0.917595704    -0.099457000     C.3   1  noname
   66   H66        4.036845329    -0.682817998    -1.146662816       H   1  noname
   67   H67        4.762510493    -0.936651111     0.448539878       H   1  noname
   68   H68        3.227084510    -0.085119594     0.300718378       H   1  noname
   69   C69       -2.696884273    -2.429985258     6.842081238     C.2   1  noname
   70   C70       -5.853262519    -1.281382599     0.010552617     C.2   1  noname
   71   C71        0.056720288    -4.751420345    -3.303468690     C.2   1  noname
   72   C72        3.213098439    -5.900022497     3.528059205     C.2   1  noname
   73   O73       -2.084215415    -3.184808541     7.598159036     O.2   1  noname
   74   O74       -6.664288178    -1.251737870     0.936907585     O.2   1  noname
   75   O75       -0.960043484    -4.743247899    -3.998378452     O.2   1  noname
   76   O76        3.620029229    -6.676317256     2.662872086     O.2   1  noname
   77   N77        0.897968778    -5.819407024    -3.324382923    N.am   1  noname
   78   H78        1.755418782    -5.817282607    -2.780595591       H   1  noname
   79   H79        0.712196322    -6.615950145    -3.932286712       H   1  noname
   80   N80        3.053756526    -6.319620759     4.811523035    N.am   1  noname
   81   H81        3.291402308    -7.273515492     5.080128108       H   1  noname
   82   H82        2.752185752    -5.675413755     5.536079516       H   1  noname
   83   N83       -4.047003356    -2.302244448     6.940023705    N.am   1  noname
   84   H84       -4.553283407    -1.655508329     6.343079320       H   1  noname
   85   H85       -4.566911913    -2.809596107     7.654746548       H   1  noname
   86   N86       -6.202791131    -1.802030796    -1.195883118    N.am   1  noname
   87   H87       -5.550050573    -1.797377468    -1.973596307       H   1  noname
   88   H88       -7.146117766    -2.152030092    -1.357669120       H   1  noname
   89   C89       -9.103942064    -5.028512882    12.399267413     C.3   1  noname
   90   H90       -9.317695455    -4.068788227    11.911341353       H   1  noname
   91   C91       -7.614788259    -5.329683438    12.225076908     C.2   1  noname
   92   C92       -4.859913686    -5.879352165    11.913341298     C.2   1  noname
   93   C93       -6.886490459    -4.784317604    11.153765144     C.2   1  noname
   94   C94       -6.932955632    -6.169331198    13.122272747     C.2   1  noname
   95   C95       -5.554277797    -6.436214234    13.008080465     C.2   1  noname
   96   C96       -5.506806795    -5.036315625    10.986889410     C.2   1  noname
   97   H97       -7.490083131    -6.626246417    13.935179266       H   1  noname
   98   C98       -9.987123821    -6.091713090    11.740580618     C.2   1  noname
   99   C99      -11.675020483    -8.044620667    10.609565477     C.2   1  noname
  100   C100     -10.471359492    -5.947106424    10.423274489     C.2   1  noname
  101   C101     -10.344496236    -7.253369537    12.453222365     C.2   1  noname
  102   C102     -11.203853610    -8.229537907    11.920808348     C.2   1  noname
  103   C103     -11.331142275    -6.905370344     9.848819777     C.2   1  noname
  104   H104      -9.944272529    -7.399662303    13.452421536       H   1  noname
  105   C105     -11.603980749    -9.460539354    12.735153961     C.3   1  noname
  106   H106     -12.563178908    -9.828668772    12.348820693       H   1  noname
  107   C107      -4.850739541    -7.302069216    14.056699600     C.3   1  noname
  108   H108      -3.790009206    -7.019894076    14.064580849       H   1  noname
  109   C109      -4.944222885    -8.792666584    13.728057775     C.2   1  noname
  110   C110      -5.115269365   -11.550403652    13.132844947     C.2   1  noname
  111   C111      -3.927283729    -9.439619082    13.004982625     C.2   1  noname
  112   C112      -6.053616113    -9.557161732    14.127630420     C.2   1  noname
  113   C113      -6.150870703   -10.939026530    13.870705796     C.2   1  noname
  114   C114      -3.987370300   -10.819119309    12.707919890     C.2   1  noname
  115   H115      -6.863871586    -9.063747769    14.656788524       H   1  noname
  116   C116     -10.583716719   -10.594525293    12.603206323     C.2   1  noname
  117   C117      -8.715814345   -12.699922018    12.460785739     C.2   1  noname
  118   C118      -9.465156715   -10.641199957    13.458579930     C.2   1  noname
  119   C119     -10.726715368   -11.618157779    11.642780057     C.2   1  noname
  120   C120      -9.811706338   -12.688173937    11.569853504     C.2   1  noname
  121   C121      -8.533288499   -11.692520923    13.423790301     C.2   1  noname
  122   H122      -9.318060742    -9.837163564    14.174029321       H   1  noname
  123   C123      -7.350778396   -11.734095612    14.392586716     C.3   1  noname
  124   H124      -7.035492817   -12.779774408    14.502061031       H   1  noname
  125   O125     -10.108345189    -4.848506188     9.681135405     O.3   1  noname
  126   H126      -9.201635747    -4.570977610     9.937428171       H   1  noname
  127   O127      -7.597572101    -4.003396624    10.264999922     O.3   1  noname
  128   H128      -6.954794433    -3.644032782     9.605300851       H   1  noname
  129   O129      -3.523579175    -6.153255789    11.744051137     O.3   1  noname
  130   H130      -3.334834792    -7.058148756    12.076277566       H   1  noname
  131   O131      -2.875802389    -8.649069646    12.586895442     O.3   1  noname
  132   H132      -2.216211386    -9.240217887    12.147587080       H   1  noname
  133   O133      -5.196516964   -12.887539510    12.824723521     O.3   1  noname
  134   H134      -6.139554643   -13.134313779    12.703841363       H   1  noname
  135   O135      -7.756100957   -13.691327812    12.422798118     O.3   1  noname
  136   H136      -8.040458330   -14.354120226    11.746517509       H   1  noname
  137   O137     -11.781283006   -11.582789715    10.761809863     O.3   1  noname
  138   H138     -12.006355087   -10.647142669    10.564991951       H   1  noname
  139   O139     -12.477869739    -9.045654904    10.100898756     O.3   1  noname
  140   H140     -12.779040198    -8.757935294     9.204225934       H   1  noname
  141   C141      -9.494553734    -4.723679272    13.860293703     C.3   1  noname
  142   H142      -9.350891422    -5.569093297    14.539474206       H   1  noname
  143   H143     -10.550035581    -4.433938263    13.921943122       H   1  noname
  144   H144      -8.896598707    -3.891505833    14.249977246       H   1  noname
  145   C145      -5.266624472    -6.972833034    15.505403192     C.3   1  noname
  146   H146      -4.664911508    -7.551031816    16.216419216       H   1  noname
  147   H147      -6.316849381    -7.189579847    15.721501198       H   1  noname
  148   H148      -5.104536285    -5.909676226    15.718047156       H   1  noname
  149   C149      -7.741001393   -11.377896979    15.842051230     C.3   1  noname
  150   H150      -6.881616212   -11.501627992    16.511334561       H   1  noname
  151   H151      -8.538702985   -12.040970715    16.196905430       H   1  noname
  152   H152      -8.098909847   -10.351108500    15.961453272       H   1  noname
  153   C153     -11.968930412    -9.128743260    14.196941204     C.3   1  noname
  154   H154     -12.327115279   -10.025890195    14.715230131       H   1  noname
  155   H155     -12.770389951    -8.381444769    14.230462527       H   1  noname
  156   H156     -11.132951534    -8.730621850    14.779426009       H   1  noname
  157   C157      -4.803640287    -4.389671756     9.831981431     C.2   1  noname
  158   C158      -2.844113370   -11.432089958    11.957163994     C.2   1  noname
  159   C159      -9.943383641   -13.818624663    10.594586343     C.2   1  noname
  160   C160     -11.902909623    -6.776206329     8.469398666     C.2   1  noname
  161   O161      -5.422759721    -3.666613498     9.050538626     O.2   1  noname
  162   O162      -1.886813668   -10.741411491    11.606000987     O.2   1  noname
  163   O163      -9.108826732   -14.724065997    10.573005594     O.2   1  noname
  164   O164     -12.644771800    -7.649268014     8.017537229     O.2   1  noname
  165   N165     -11.005705010   -13.839291934     9.746188964    N.am   1  noname
  166   H166     -11.715474606   -13.114176032     9.783117847       H   1  noname
  167   H167     -11.139179824   -14.614863618     9.098722825       H   1  noname
  168   N168     -11.604974059    -5.674103413     7.730930292    N.am   1  noname
  169   H169     -12.009815181    -5.543556703     6.804863027       H   1  noname
  170   H170     -11.022414064    -4.934595856     8.111301325       H   1  noname
  171   N171      -3.470023261    -4.598676188     9.669147965    N.am   1  noname
  172   H172      -2.947474090    -5.165296064    10.330067004       H   1  noname
  173   H173      -2.960324949    -4.141604188     8.914275675       H   1  noname
  174   N174      -2.870753002   -12.763864172    11.684400834    N.am   1  noname
  175   H175      -3.640533806   -13.344875989    12.001879124       H   1  noname
  176   H176      -2.089688392   -13.212910549    11.208129072       H   1  noname
  177   C177     -15.653668683    -8.614198447    -3.687446215     C.3   1  noname
  178   H178     -15.644634460    -9.524889067    -4.300140875       H   1  noname
  179   C179     -14.397200457    -7.806885969    -4.016321943     C.2   1  noname
  180   C180     -12.080935337    -6.309522537    -4.633952558     C.2   1  noname
  181   C181     -13.244735371    -8.434516807    -4.519764287     C.2   1  noname
  182   C182     -14.352345283    -6.416946087    -3.814036011     C.2   1  noname
  183   C183     -13.222090490    -5.641996688    -4.141139316     C.2   1  noname
  184   C184     -12.081405224    -7.703201845    -4.846442914     C.2   1  noname
  185   H185     -15.223124387    -5.922707035    -3.392786579       H   1  noname
  186   C186     -15.694220998    -9.042880108    -2.218140070     C.2   1  noname
  187   C187     -15.868912359    -9.809429967     0.488134595     C.2   1  noname
  188   C188     -15.203929459   -10.295759027    -1.793170256     C.2   1  noname
  189   C189     -16.237707114    -8.180440208    -1.245597395     C.2   1  noname
  190   C190     -16.358237913    -8.548677831     0.105231179     C.2   1  noname
  191   C191     -15.299947455   -10.702315234    -0.446698206     C.2   1  noname
  192   H192     -16.579494519    -7.195388393    -1.550283905       H   1  noname
  193   C193     -16.988916153    -7.604390136     1.129531326     C.3   1  noname
  194   H194     -17.377936266    -8.209969040     1.958247991       H   1  noname
  195   C195     -13.256949435    -4.121468999    -3.964919583     C.3   1  noname
  196   H196     -12.529779546    -3.688260818    -4.663767485       H   1  noname
  197   C197     -12.866360152    -3.697768867    -2.548394507     C.2   1  noname
  198   C198     -12.150784393    -2.903854458     0.068149009     C.2   1  noname
  199   C199     -11.538008236    -3.363571339    -2.233206204     C.2   1  noname
  200   C200     -13.819627410    -3.641522056    -1.517384185     C.2   1  noname
  201   C201     -13.496799121    -3.220682819    -0.212127419     C.2   1  noname
  202   C202     -11.161813687    -2.952477644    -0.935378336     C.2   1  noname
  203   H203     -14.843437831    -3.930465245    -1.737165059       H   1  noname
  204   C204     -15.968928981    -6.621566632     1.710872126     C.2   1  noname
  205   C205     -14.162183708    -4.738485574     2.774693356     C.2   1  noname
  206   C206     -15.704989434    -5.405016005     1.051054332     C.2   1  noname
  207   C207     -15.273776645    -6.890092231     2.908932200     C.2   1  noname
  208   C208     -14.380353590    -5.951592750     3.464367493     C.2   1  noname
  209   C209     -14.827397284    -4.439560941     1.573158741     C.2   1  noname
  210   H210     -16.199809291    -5.203145677     0.105337011       H   1  noname
  211   C211     -14.592197192    -3.111660539     0.852057822     C.3   1  noname
  212   H212     -14.263081852    -2.373340515     1.594621221       H   1  noname
  213   O213     -14.626590704   -11.146189797    -2.705814625     O.3   1  noname
  214   H214     -14.175556194   -10.617184234    -3.399753459       H   1  noname
  215   O215     -13.307063996    -9.806220083    -4.660915183     O.3   1  noname
  216   H216     -12.458660756   -10.101059072    -5.074182991       H   1  noname
  217   O217     -10.944255596    -5.592481430    -4.922541377     O.3   1  noname
  218   H218     -10.877832586    -4.830672497    -4.306047066       H   1  noname
  219   O219     -10.619251732    -3.475817229    -3.257249974     O.3   1  noname
  220   H220      -9.749369525    -3.157036577    -2.912007731       H   1  noname
  221   O221     -11.789707675    -2.531777772     1.341198428     O.3   1  noname
  222   H222     -12.361730964    -2.999109826     1.988670615       H   1  noname
  223   O223     -13.271793767    -3.788883732     3.233866963     O.3   1  noname
  224   H224     -12.926487981    -4.102533846     4.105587036       H   1  noname
  225   O225     -15.472040284    -8.085487738     3.557926344     O.3   1  noname
  226   H226     -15.659453757    -8.785622171     2.894964756       H   1  noname
  227   O227     -15.959607752   -10.119285338     1.830201021     O.3   1  noname
  228   H228     -15.635781666   -11.046554755     1.943410825       H   1  noname
  229   C229     -16.953722287    -7.935274652    -4.166008571     C.3   1  noname
  230   H230     -17.158946491    -6.980917714    -3.672312564       H   1  noname
  231   H231     -17.815902421    -8.587108615    -3.982841065       H   1  noname
  232   H232     -16.907402569    -7.737812549    -5.243403257       H   1  noname
  233   C233     -14.571383801    -3.476135630    -4.450621120     C.3   1  noname
  234   H234     -14.504989865    -2.383399000    -4.392015542       H   1  noname
  235   H235     -15.449252774    -3.776871680    -3.871351076       H   1  noname
  236   H236     -14.765611707    -3.743202378    -5.495964750       H   1  noname
  237   C237     -15.892689512    -2.464964992     0.331862237     C.3   1  noname
  238   H238     -15.683603594    -1.480218489    -0.102130667       H   1  noname
  239   H239     -16.604259233    -2.323318222     1.153762981       H   1  noname
  240   H240     -16.401004975    -3.055597514    -0.435873723       H   1  noname
  241   C241     -18.275027731    -6.924104121     0.616475021     C.3   1  noname
  242   H242     -18.733893813    -6.324124993     1.410993365       H   1  noname
  243   H243     -19.006671686    -7.677731820     0.302375480       H   1  noname
  244   H244     -18.110698638    -6.259643515    -0.236834971       H   1  noname
  245   C245     -10.908693661    -8.450924987    -5.405067564     C.2   1  noname
  246   C246      -9.728046537    -2.587039652    -0.696274342     C.2   1  noname
  247   C247     -13.649735762    -6.174085391     4.753979243     C.2   1  noname
  248   C248     -14.830386341   -12.037967837     0.045184230     C.2   1  noname
  249   O249     -10.964948112    -9.670991878    -5.563330466     O.2   1  noname
  250   O250      -8.906304696    -2.654718922    -1.611115759     O.2   1  noname
  251   O251     -12.875974105    -5.319765433     5.187805534     O.2   1  noname
  252   O252     -14.934620329   -12.336036587     1.235589728     O.2   1  noname
  253   N253     -13.866065930    -7.324133528     5.446310462    N.am   1  noname
  254   H254     -14.529079678    -8.016372424     5.111425737       H   1  noname
  255   H255     -13.410732893    -7.484345443     6.343831114       H   1  noname
  256   N256     -14.303786177   -12.921890627    -0.843694132    N.am   1  noname
  257   H257     -14.011074278   -13.850400000    -0.542480846       H   1  noname
  258   H258     -14.247550937   -12.695322219    -1.831840908       H   1  noname
  259   N259      -9.788818950    -7.761455673    -5.750385760    N.am   1  noname
  260   H260      -9.749338497    -6.751372750    -5.654973675       H   1  noname
  261   H261      -8.991152036    -8.239956620    -6.166683376       H   1  noname
  262   N262      -9.351103862    -2.163693282     0.539615639    N.am   1  noname
  263   H263     -10.030872018    -2.072418315     1.288290354       H   1  noname
  264   H264      -8.390815397    -1.873897304     0.719625958       H   1  noname
  265   C265      -5.651513460   -14.593534227    -9.285456932     C.3   1  noname
  266   H266      -6.703069600   -14.908271502    -9.283481892       H   1  noname
  267   C267      -4.901302567   -15.433872615    -8.251222857     C.2   1  noname
  268   C268      -3.513128326   -16.996109418    -6.348320546     C.2   1  noname
  269   C269      -5.574383323   -16.007385240    -7.158704640     C.2   1  noname
  270   C270      -3.516238634   -15.647818613    -8.354612709     C.2   1  noname
  271   C271      -2.804643030   -16.446445646    -7.437636403     C.2   1  noname
  272   C272      -4.901901122   -16.801472004    -6.203680322     C.2   1  noname
  273   H273      -2.976184557   -15.182200301    -9.174076410       H   1  noname
  274   C274      -5.612749613   -13.099894781    -8.951074519     C.2   1  noname
  275   C275      -5.526145253   -10.330733727    -8.435046292     C.2   1  noname
  276   C276      -6.640398603   -12.473823270    -8.214418053     C.2   1  noname
  277   C277      -4.532776164   -12.306581770    -9.386196192     C.2   1  noname
  278   C278      -4.478107629   -10.920225904    -9.162828234     C.2   1  noname
  279   C279      -6.621824792   -11.086755831    -7.963035226     C.2   1  noname
  280   H280      -3.712904581   -12.782228512    -9.916809361       H   1  noname
  281   C281      -3.310395665   -10.080498158    -9.682377252     C.3   1  noname
  282   H282      -3.658512514    -9.045969092    -9.798127155       H   1  noname
  283   C283      -1.308808280   -16.701714108    -7.641571152     C.3   1  noname
  284   H284      -1.062223799   -17.650288984    -7.147369204       H   1  noname
  285   C285      -0.447740359   -15.602390639    -7.018133099     C.2   1  noname
  286   C286       1.153102510   -13.573487890    -5.873797250     C.2   1  noname
  287   C287       0.054524582   -15.729847768    -5.711597585     C.2   1  noname
  288   C288      -0.143035798   -14.427707919    -7.726751546     C.2   1  noname
  289   C289       0.676819636   -13.414186677    -7.192307186     C.2   1  noname
  290   C290       0.866412235   -14.733575820    -5.125800548     C.2   1  noname
  291   H291      -0.552875329   -14.299182205    -8.724495136       H   1  noname
  292   C292      -2.131287065   -10.067635624    -8.705745042     C.2   1  noname
  293   C293       0.102762505   -10.053196615    -6.987940532     C.2   1  noname
  294   C294      -1.159573256   -11.086471031    -8.758334890     C.2   1  noname
  295   C295      -1.974168048    -9.051201613    -7.739895025     C.2   1  noname
  296   C296      -0.853511743    -9.018859851    -6.885156559     C.2   1  noname
  297   C297      -0.024545387   -11.088744124    -7.929739079     C.2   1  noname
  298   H298      -1.289595135   -11.899210323    -9.467227498       H   1  noname
  299   C299       1.032309689   -12.188678294    -8.038492162     C.3   1  noname
  300   H300       1.982333610   -11.787986806    -7.662015539       H   1  noname
  301   O301      -7.688416898   -13.223245002    -7.735359596     O.3   1  noname
  302   H302      -7.367746731   -14.126426471    -7.520268965       H   1  noname
  303   O303      -6.924620949   -15.737555640    -7.061603478     O.3   1  noname
  304   H304      -7.274319596   -16.246315553    -6.289345377       H   1  noname
  305   O305      -2.844350391   -17.744305197    -5.408952974     O.3   1  noname
  306   H306      -1.928025998   -17.402717603    -5.316770331       H   1  noname
  307   O307      -0.303546979   -16.873860716    -5.027201915     O.3   1  noname
  308   H308       0.162683856   -16.856596724    -4.155514396       H   1  noname
  309   O309       1.919353889   -12.585530572    -5.302595494     O.3   1  noname
  310   H310       1.635011724   -11.713103524    -5.653096123       H   1  noname
  311   O311       1.204367903   -10.112541844    -6.158288800     O.3   1  noname
  312   H312       1.195645668    -9.300353534    -5.594566849       H   1  noname
  313   O313      -2.924713036    -8.064470008    -7.629002089     O.3   1  noname
  314   H314      -3.804709439    -8.436811740    -7.856594013       H   1  noname
  315   O315      -5.416705931    -8.976236066    -8.192688235     O.3   1  noname
  316   H316      -6.241357414    -8.690071661    -7.728394974       H   1  noname
  317   C317      -5.239417616   -14.909319117   -10.738232128     C.3   1  noname
  318   H318      -4.195801130   -14.669116508   -10.961429861       H   1  noname
  319   H319      -5.860145118   -14.344617841   -11.443641420       H   1  noname
  320   H320      -5.377757022   -15.975780068   -10.951397232       H   1  noname
  321   C321      -0.931758808   -17.011153834    -9.105189809     C.3   1  noname
  322   H322       0.128553419   -17.280167324    -9.177893516       H   1  noname
  323   H323      -1.099070366   -16.173771399    -9.788891053       H   1  noname
  324   H324      -1.517603876   -17.858301807    -9.480580673       H   1  noname
  325   C325       1.401049368   -12.533925575    -9.496207561     C.3   1  noname
  326   H326       2.217873926   -13.264636612    -9.521731134       H   1  noname
  327   H327       1.739135518   -11.636564368   -10.027580056       H   1  noname
  328   H328       0.571679123   -12.955502793   -10.071592244       H   1  noname
  329   C329      -2.906609686   -10.432090487   -11.129249242     C.3   1  noname
  330   H330      -2.124667833    -9.750952210   -11.484791112       H   1  noname
  331   H331      -3.767175146   -10.332176827   -11.801082894       H   1  noname
  332   H332      -2.525051716   -11.450847393   -11.244130800       H   1  noname
  333   C333      -5.704558062   -17.397401019    -5.086982359     C.2   1  noname
  334   C334       1.382147357   -14.966271175    -3.737897829     C.2   1  noname
  335   C335      -0.622344884    -7.939124454    -5.871678792     C.2   1  noname
  336   C336      -7.709049852   -10.370253847    -7.220761434     C.2   1  noname
  337   O337      -6.915576622   -17.187552375    -5.008416697     O.2   1  noname
  338   O338       1.093288661   -15.997685378    -3.130015979     O.2   1  noname
  339   O339       0.373236084    -7.966590083    -5.147220982     O.2   1  noname
  340   O340      -7.635628336    -9.156456664    -7.025618875     O.2   1  noname
  341   N341      -1.517785021    -6.920495271    -5.775172282    N.am   1  noname
  342   H342      -2.321808620    -6.873959191    -6.393484607       H   1  noname
  343   H343      -1.365541987    -6.154490552    -5.120498167       H   1  noname
  344   N344      -8.785008132   -11.075762216    -6.781098306    N.am   1  noname
  345   H345      -9.555502471   -10.607185229    -6.306426370       H   1  noname
  346   H346      -8.867785412   -12.070032422    -6.969524330       H   1  noname
  347   N347      -5.080414208   -18.186358911    -4.172257332    N.am   1  noname
  348   H348      -4.089169592   -18.391390242    -4.251793283       H   1  noname
  349   H349      -5.608880533   -18.633863679    -3.424592850       H   1  noname
  350   N350       2.186809018   -14.031091211    -3.166329807    N.am   1  noname
  351   H351       2.456807351   -13.195316868    -3.675752852       H   1  noname
  352   H352       2.581080348   -14.181168487    -2.238662684       H   1  noname
  353   C353       5.185317840   -13.095721606     8.325693789     C.3   1  noname
  354   H354       5.194418513   -12.168513857     8.913092068       H   1  noname
  355   C355       5.227027535   -12.720657740     6.843731410     C.2   1  noname
  356   C356       5.316703919   -12.026697551     4.105296414     C.2   1  noname
  357   C357       4.754281791   -11.473941179     6.399029571     C.2   1  noname
  358   C358       5.727099234   -13.614279546     5.881321511     C.2   1  noname
  359   C359       5.811235087   -13.283165967     4.514462349     C.2   1  noname
  360   C360       4.801496756   -11.102695666     5.037109953     C.2   1  noname
  361   H361       6.063759912   -14.594991490     6.205116581       H   1  noname
  362   C362       3.911787148   -13.863902447     8.689411811     C.2   1  noname
  363   C363       1.624240364   -15.339950843     9.417731264     C.2   1  noname
  364   C364       2.762679201   -13.211070976     9.183428761     C.2   1  noname
  365   C365       3.864814175   -15.264130876     8.540506032     C.2   1  noname
  366   C366       2.745607431   -16.025042011     8.918996433     C.2   1  noname
  367   C367       1.616676048   -13.935743465     9.569461091     C.2   1  noname
  368   H368       4.725977520   -15.776137152     8.120712231       H   1  noname
  369   C369       2.740880615   -17.548054674     8.781028442     C.3   1  noname
  370   H370       2.019233015   -17.954068262     9.501591746       H   1  noname
  371   C371       6.431062418   -14.270905993     3.522264430     C.3   1  noname
  372   H372       6.814560429   -13.692521627     2.671832440       H   1  noname
  373   C373       5.405067647   -15.273330512     2.992071168     C.2   1  noname
  374   C374       3.518110379   -17.134133337     2.009496004     C.2   1  noname
  375   C375       4.708756280   -15.031865877     1.795243796     C.2   1  noname
  376   C376       5.118597762   -16.458726601     3.690380263     C.2   1  noname
  377   C377       4.205309691   -17.417353652     3.208759971     C.2   1  noname
  378   C378       3.771160463   -15.954280887     1.280518473     C.2   1  noname
  379   H379       5.623033153   -16.642829926     4.634642130       H   1  noname
  380   C380       2.305862332   -17.998090563     7.383709653     C.2   1  noname
  381   C381       1.578716472   -18.897876501     4.813946544     C.2   1  noname
  382   C382       3.256312545   -18.108577865     6.349564631     C.2   1  noname
  383   C383       0.964087443   -18.318507965     7.087629293     C.2   1  noname
  384   C384       0.586342101   -18.787330170     5.812871042     C.2   1  noname
  385   C385       2.923647935   -18.577715009     5.067336480     C.2   1  noname
  386   H386       4.285249542   -17.823974913     6.550236983       H   1  noname
  387   C387       3.986625039   -18.723238938     3.977599112     C.3   1  noname
  388   H388       3.639374694   -19.478075955     3.260332048       H   1  noname
  389   O389       2.755265086   -11.841554469     9.301080166     O.3   1  noname
  390   H390       3.311209657   -11.453407558     8.590377900       H   1  noname
  391   O391       4.226049377   -10.640119295     7.363959558     O.3   1  noname
  392   H392       3.990222844    -9.787347619     6.922740022       H   1  noname
  393   O393       5.341416744   -11.685946066     2.773849839     O.3   1  noname
  394   H394       5.222188132   -12.495848888     2.231012775       H   1  noname
  395   O395       4.979287215   -13.836420457     1.160340994     O.3   1  noname
  396   H396       4.468921264   -13.827753899     0.313606176       H   1  noname
  397   O397       2.587108458   -18.025295248     1.531439355     O.3   1  noname
  398   H398       2.152154469   -18.475116588     2.288609013       H   1  noname
  399   O399       1.278888005   -19.309596911     3.530993900     O.3   1  noname
  400   H400       0.321006389   -19.553879980     3.513761426       H   1  noname
  401   O401       0.000959138   -18.180905297     8.058670823     O.3   1  noname
  402   H402       0.241176551   -17.432676050     8.647974409       H   1  noname
  403   O403       0.525648186   -16.113294694     9.734611100     O.3   1  noname
  404   H404      -0.157694922   -15.513471857    10.122893377       H   1  noname
  405   C405       6.477879836   -13.781468800     8.814706169     C.3   1  noname
  406   H406       6.670040816   -14.747723634     8.339232045       H   1  noname
  407   H407       6.433450138   -13.955372549     9.896175502       H   1  noname
  408   H408       7.347527168   -13.144670773     8.614411625       H   1  noname
  409   C409       7.719455046   -14.939958338     4.044291469     C.3   1  noname
  410   H410       8.172171982   -15.559890425     3.261573325       H   1  noname
  411   H411       7.559103637   -15.584829778     4.913243792       H   1  noname
  412   H412       8.454398812   -14.180409820     4.335386205       H   1  noname
  413   C413       5.294608668   -19.363111645     4.487344720     C.3   1  noname
  414   H414       5.992132268   -19.522120505     3.656700728       H   1  noname
  415   H415       5.090211313   -20.339018716     4.943133287       H   1  noname
  416   H416       5.815987466   -18.760581402     5.236858793       H   1  noname
  417   C417       4.053033600   -18.204622298     9.257759324     C.3   1  noname
  418   H418       3.971183885   -19.297083487     9.217490114       H   1  noname
  419   H419       4.265566603   -17.923799143    10.295971338       H   1  noname
  420   H420       4.926924659   -17.923475576     8.662846871       H   1  noname
  421   C421       4.302063292    -9.741753537     4.656575384     C.2   1  noname
  422   C422       3.096575084   -15.628256736    -0.017574983     C.2   1  noname
  423   C423      -0.817552412   -19.178057148     5.462419131     C.2   1  noname
  424   C424       0.387932166   -13.291551705    10.136567140     C.2   1  noname
  425   O425       3.856783041    -8.978482455     5.514431843     O.2   1  noname
  426   O426       3.353534294   -14.578100728    -0.607421809     O.2   1  noname
  427   O427      -1.089780025   -19.575581632     4.328998924     O.2   1  noname
  428   O428      -0.586534771   -13.975960448    10.450850118     O.2   1  noname
  429   N429      -1.782329354   -19.103758664     6.417624436    N.am   1  noname
  430   H430      -1.557090136   -18.810242922     7.363164229       H   1  noname
  431   H431      -2.736982335   -19.398326208     6.216609499       H   1  noname
  432   N432       0.370655183   -11.943738490    10.314985182    N.am   1  noname
  433   H433      -0.437582204   -11.484768240    10.732882298       H   1  noname
  434   H434       1.183732975   -11.378539387    10.090521006       H   1  noname
  435   N435       4.363297692    -9.355473414     3.354358056    N.am   1  noname
  436   H436       4.761591186    -9.966832863     2.648290346       H   1  noname
  437   H437       4.064950305    -8.422193475     3.074149642       H   1  noname
  438   N438       2.210308235   -16.515491459    -0.543005824    N.am   1  noname
  439   H439       2.020763653   -17.398534549    -0.079068921       H   1  noname
  440   H440       1.765545112   -16.335748928    -1.442126365       H   1  noname
  441   C441     -12.373830223   -20.561396267     0.005851199     C.3   1  noname
  442   H442     -12.742305920   -20.213068549    -0.967661631       H   1  noname
  443   C443     -12.806230972   -19.549771970     1.068052213     C.2   1  noname
  444   C444     -13.616567707   -17.685875209     3.032203962     C.2   1  noname
  445   C445     -13.062270672   -18.209794366     0.729741457     C.2   1  noname
  446   C446     -12.948683820   -19.925454231     2.414690432     C.2   1  noname
  447   C447     -13.379843647   -19.024867353     3.408704264     C.2   1  noname
  448   C448     -13.480106921   -17.265584590     1.693462523     C.2   1  noname
  449   H449     -12.720621088   -20.949127687     2.697638515       H   1  noname
  450   C450     -10.850331080   -20.680433146    -0.089299358     C.2   1  noname
  451   C451      -8.056557704   -21.001144100    -0.273726037     C.2   1  noname
  452   C452     -10.099194800   -19.920737518    -1.010899915     C.2   1  noname
  453   C453     -10.157629234   -21.572101054     0.753381784     C.2   1  noname
  454   C454      -8.768877992   -21.767889190     0.664491567     C.2   1  noname
  455   C455      -8.703619450   -20.081876185    -1.128790434     C.2   1  noname
  456   H456     -10.716812225   -22.131918300     1.497625433       H   1  noname
  457   C457      -8.052018124   -22.772462746     1.567580160     C.3   1  noname
  458   H458      -7.127875682   -23.085167149     1.064578698       H   1  noname
  459   C459     -13.584865887   -19.509403831     4.846571880     C.3   1  noname
  460   H460     -14.318564651   -18.844814408     5.320745679       H   1  noname
  461   C461     -12.292834908   -19.451227250     5.662596700     C.2   1  noname
  462   C462      -9.909411527   -19.352542121     7.178579229     C.2   1  noname
  463   C463     -11.981451142   -18.326462758     6.445856191     C.2   1  noname
  464   C464     -11.373075436   -20.513576811     5.644697732     C.2   1  noname
  465   C465     -10.192470963   -20.503741537     6.413524994     C.2   1  noname
  466   C466     -10.802081720   -18.262179828     7.220345052     C.2   1  noname
  467   H467     -11.582988283   -21.374826620     5.016872169       H   1  noname
  468   C468      -7.662958095   -22.159307106     2.915521360     C.2   1  noname
  469   C469      -6.975737917   -21.117812761     5.442388259     C.2   1  noname
  470   C470      -8.582020934   -22.160223626     3.983389173     C.2   1  noname
  471   C471      -6.392037887   -21.587404232     3.135475134     C.2   1  noname
  472   C472      -6.025593514   -21.078471553     4.398091645     C.2   1  noname
  473   C473      -8.255482008   -21.669344699     5.259035943     C.2   1  noname
  474   H474      -9.579179778   -22.557617195     3.816859393       H   1  noname
  475   C475      -9.263054058   -21.720470729     6.408300832     C.3   1  noname
  476   H476      -8.704134759   -21.716913755     7.352986141       H   1  noname
  477   O477     -10.734657193   -19.008481814    -1.819262060     O.3   1  noname
  478   H478     -11.505527463   -18.633787374    -1.339477513       H   1  noname
  479   O479     -12.866332507   -17.864197997    -0.592207743     O.3   1  noname
  480   H480     -13.137098875   -16.918909137    -0.695275259       H   1  noname
  481   O481     -13.995840372   -16.768179611     3.982708733     O.3   1  noname
  482   H482     -13.582124094   -17.003509585     4.841946042       H   1  noname
  483   O483     -12.883032393   -17.282110419     6.402754734     O.3   1  noname
  484   H484     -12.569367498   -16.592624759     7.038153998       H   1  noname
  485   O485      -8.745439754   -19.288265193     7.906940725     O.3   1  noname
  486   H486      -8.042710108   -19.788863734     7.437470535       H   1  noname
  487   O487      -6.705317696   -20.601713309     6.693744549     O.3   1  noname
  488   H488      -5.762262497   -20.304806651     6.695047436       H   1  noname
  489   O489      -5.484255431   -21.528566831     2.104969699     O.3   1  noname
  490   H490      -5.966112466   -21.419140939     1.256046917       H   1  noname
  491   O491      -6.688617942   -21.183800448    -0.301217207     O.3   1  noname
  492   H492      -6.329994436   -20.631090981    -1.038380549       H   1  noname
  493   C493     -13.089942544   -21.921652240     0.136180280     C.3   1  noname
  494   H494     -12.860349881   -22.452334145     1.064788816       H   1  noname
  495   H495     -12.810325110   -22.582505517    -0.692601640       H   1  noname
  496   H496     -14.177288947   -21.785767042     0.102577892       H   1  noname
  497   C497     -14.300598792   -20.872903398     4.939814359     C.3   1  noname
  498   H498     -14.507641682   -21.124947769     5.986486698       H   1  noname
  499   H499     -13.725102376   -21.701513395     4.516896831       H   1  noname
  500   H500     -15.258994171   -20.839350427     4.408641197       H   1  noname
  501   C501     -10.011551897   -23.066391031     6.499670299     C.3   1  noname
  502   H502     -10.658987536   -23.085159632     7.384129043       H   1  noname
  503   H503      -9.298869915   -23.894547798     6.589985683       H   1  noname
  504   H504     -10.643005435   -23.278231702     5.631891612       H   1  noname
  505   C505      -8.800895320   -24.115139482     1.696036290     C.3   1  noname
  506   H506      -8.210318034   -24.828314242     2.282886072       H   1  noname
  507   H507      -8.968516918   -24.555366434     0.706077028       H   1  noname
  508   H508      -9.778252576   -24.029052410     2.179783849       H   1  noname
  509   C509     -13.758695288   -15.865076387     1.238084501     C.2   1  noname
  510   C510     -10.564918979   -17.035653227     8.048469530     C.2   1  noname
  511   C511      -4.675062586   -20.498340489     4.691209471     C.2   1  noname
  512   C512      -7.868840204   -19.327763246    -2.119174805     C.2   1  noname
  513   O513     -13.616112068   -15.553984109     0.055009449     O.2   1  noname
  514   O514     -11.378293345   -16.110918881     8.040502619     O.2   1  noname
  515   O515      -4.413551073   -20.062781337     5.813116297     O.2   1  noname
  516   O516      -6.651371118   -19.505846685    -2.172375141     O.2   1  noname
  517   N517      -3.737699874   -20.475337135     3.706550156    N.am   1  noname
  518   H518      -3.935911760   -20.864781307     2.790048664       H   1  noname
  519   H519      -2.800008863   -20.120566220     3.889341074       H   1  noname
  520   N520      -8.476481929   -18.457541944    -2.969009147    N.am   1  noname
  521   H521      -7.937805230   -17.959757302    -3.676523964       H   1  noname
  522   H522      -9.483995564   -18.332626689    -2.953447868       H   1  noname
  523   N523     -14.187186926   -14.947835172     2.145716274    N.am   1  noname
  524   H524     -14.340144980   -15.207251156     3.115374396       H   1  noname
  525   H525     -14.419197185   -13.998711104     1.856106017       H   1  noname
  526   N526      -9.448406721   -16.965629049     8.821275430    N.am   1  noname
  527   H527      -8.792062890   -17.739404894     8.858870703       H   1  noname
  528   H528      -9.281402924   -16.159519141     9.421971621       H   1  noname


@<TRIPOS>BOND
    1      1      2    1
    2      3      6    2
    3      6      7    1
    4      4      7    2
    5      4      8    1
    6      5      8    2
    7      3      5    1
    8      6      9    1
    9      1      3    1
   10     10     13    2
   11     13     14    1
   12     11     14    2
   13     11     15    1
   14     12     15    2
   15     10     12    1
   16     13     16    1
   17      1     10    1
   18     17     18    1
   19     14     17    1
   20     19     20    1
   21      7     19    1
   22     21     24    2
   23     24     25    1
   24     22     25    2
   25     22     26    1
   26     23     26    2
   27     21     23    1
   28     24     27    1
   29     19     21    1
   30     28     31    2
   31     31     32    1
   32     29     32    2
   33     29     33    1
   34     30     33    2
   35     28     30    1
   36     30     34    1
   37     17     28    1
   38     35     36    1
   39     25     35    1
   40     35     33    1
   41     37     38    1
   42     12     37    1
   43     39     40    1
   44      5     39    1
   45     41     42    1
   46      4     41    1
   47     43     44    1
   48     23     43    1
   49     45     46    1
   50     22     45    1
   51     47     48    1
   52     29     47    1
   53     49     50    1
   54     31     49    1
   55     51     52    1
   56     11     51    1
   57     53     54    1
   58     53     55    1
   59     53     56    1
   60      1     53    1
   61     57     58    1
   62     57     59    1
   63     57     60    1
   64     19     57    1
   65     61     62    1
   66     61     63    1
   67     61     64    1
   68     35     61    1
   69     65     66    1
   70     65     67    1
   71     65     68    1
   72     17     65    1
   73      8     69    1
   74     26     70    1
   75     32     71    1
   76     15     72    1
   77     69     73    2
   78     70     74    2
   79     71     75    2
   80     72     76    2
   81     77     78    1
   82     77     79    1
   83     71     77    am
   84     80     81    1
   85     80     82    1
   86     72     80    am
   87     83     84    1
   88     83     85    1
   89     69     83    am
   90     86     87    1
   91     86     88    1
   92     70     86    am
   93     89     90    1
   94     91     94    2
   95     94     95    1
   96     92     95    2
   97     92     96    1
   98     93     96    2
   99     91     93    1
  100     94     97    1
  101     89     91    1
  102     98    101    2
  103    101    102    1
  104     99    102    2
  105     99    103    1
  106    100    103    2
  107     98    100    1
  108    101    104    1
  109     89     98    1
  110    105    106    1
  111    102    105    1
  112    107    108    1
  113     95    107    1
  114    109    112    2
  115    112    113    1
  116    110    113    2
  117    110    114    1
  118    111    114    2
  119    109    111    1
  120    112    115    1
  121    107    109    1
  122    116    119    2
  123    119    120    1
  124    117    120    2
  125    117    121    1
  126    118    121    2
  127    116    118    1
  128    118    122    1
  129    105    116    1
  130    123    124    1
  131    113    123    1
  132    123    121    1
  133    125    126    1
  134    100    125    1
  135    127    128    1
  136     93    127    1
  137    129    130    1
  138     92    129    1
  139    131    132    1
  140    111    131    1
  141    133    134    1
  142    110    133    1
  143    135    136    1
  144    117    135    1
  145    137    138    1
  146    119    137    1
  147    139    140    1
  148     99    139    1
  149    141    142    1
  150    141    143    1
  151    141    144    1
  152     89    141    1
  153    145    146    1
  154    145    147    1
  155    145    148    1
  156    107    145    1
  157    149    150    1
  158    149    151    1
  159    149    152    1
  160    123    149    1
  161    153    154    1
  162    153    155    1
  163    153    156    1
  164    105    153    1
  165     96    157    1
  166    114    158    1
  167    120    159    1
  168    103    160    1
  169    157    161    2
  170    158    162    2
  171    159    163    2
  172    160    164    2
  173    165    166    1
  174    165    167    1
  175    159    165    am
  176    168    169    1
  177    168    170    1
  178    160    168    am
  179    171    172    1
  180    171    173    1
  181    157    171    am
  182    174    175    1
  183    174    176    1
  184    158    174    am
  185    177    178    1
  186    179    182    2
  187    182    183    1
  188    180    183    2
  189    180    184    1
  190    181    184    2
  191    179    181    1
  192    182    185    1
  193    177    179    1
  194    186    189    2
  195    189    190    1
  196    187    190    2
  197    187    191    1
  198    188    191    2
  199    186    188    1
  200    189    192    1
  201    177    186    1
  202    193    194    1
  203    190    193    1
  204    195    196    1
  205    183    195    1
  206    197    200    2
  207    200    201    1
  208    198    201    2
  209    198    202    1
  210    199    202    2
  211    197    199    1
  212    200    203    1
  213    195    197    1
  214    204    207    2
  215    207    208    1
  216    205    208    2
  217    205    209    1
  218    206    209    2
  219    204    206    1
  220    206    210    1
  221    193    204    1
  222    211    212    1
  223    201    211    1
  224    211    209    1
  225    213    214    1
  226    188    213    1
  227    215    216    1
  228    181    215    1
  229    217    218    1
  230    180    217    1
  231    219    220    1
  232    199    219    1
  233    221    222    1
  234    198    221    1
  235    223    224    1
  236    205    223    1
  237    225    226    1
  238    207    225    1
  239    227    228    1
  240    187    227    1
  241    229    230    1
  242    229    231    1
  243    229    232    1
  244    177    229    1
  245    233    234    1
  246    233    235    1
  247    233    236    1
  248    195    233    1
  249    237    238    1
  250    237    239    1
  251    237    240    1
  252    211    237    1
  253    241    242    1
  254    241    243    1
  255    241    244    1
  256    193    241    1
  257    184    245    1
  258    202    246    1
  259    208    247    1
  260    191    248    1
  261    245    249    2
  262    246    250    2
  263    247    251    2
  264    248    252    2
  265    253    254    1
  266    253    255    1
  267    247    253    am
  268    256    257    1
  269    256    258    1
  270    248    256    am
  271    259    260    1
  272    259    261    1
  273    245    259    am
  274    262    263    1
  275    262    264    1
  276    246    262    am
  277    265    266    1
  278    267    270    2
  279    270    271    1
  280    268    271    2
  281    268    272    1
  282    269    272    2
  283    267    269    1
  284    270    273    1
  285    265    267    1
  286    274    277    2
  287    277    278    1
  288    275    278    2
  289    275    279    1
  290    276    279    2
  291    274    276    1
  292    277    280    1
  293    265    274    1
  294    281    282    1
  295    278    281    1
  296    283    284    1
  297    271    283    1
  298    285    288    2
  299    288    289    1
  300    286    289    2
  301    286    290    1
  302    287    290    2
  303    285    287    1
  304    288    291    1
  305    283    285    1
  306    292    295    2
  307    295    296    1
  308    293    296    2
  309    293    297    1
  310    294    297    2
  311    292    294    1
  312    294    298    1
  313    281    292    1
  314    299    300    1
  315    289    299    1
  316    299    297    1
  317    301    302    1
  318    276    301    1
  319    303    304    1
  320    269    303    1
  321    305    306    1
  322    268    305    1
  323    307    308    1
  324    287    307    1
  325    309    310    1
  326    286    309    1
  327    311    312    1
  328    293    311    1
  329    313    314    1
  330    295    313    1
  331    315    316    1
  332    275    315    1
  333    317    318    1
  334    317    319    1
  335    317    320    1
  336    265    317    1
  337    321    322    1
  338    321    323    1
  339    321    324    1
  340    283    321    1
  341    325    326    1
  342    325    327    1
  343    325    328    1
  344    299    325    1
  345    329    330    1
  346    329    331    1
  347    329    332    1
  348    281    329    1
  349    272    333    1
  350    290    334    1
  351    296    335    1
  352    279    336    1
  353    333    337    2
  354    334    338    2
  355    335    339    2
  356    336    340    2
  357    341    342    1
  358    341    343    1
  359    335    341    am
  360    344    345    1
  361    344    346    1
  362    336    344    am
  363    347    348    1
  364    347    349    1
  365    333    347    am
  366    350    351    1
  367    350    352    1
  368    334    350    am
  369    353    354    1
  370    355    358    2
  371    358    359    1
  372    356    359    2
  373    356    360    1
  374    357    360    2
  375    355    357    1
  376    358    361    1
  377    353    355    1
  378    362    365    2
  379    365    366    1
  380    363    366    2
  381    363    367    1
  382    364    367    2
  383    362    364    1
  384    365    368    1
  385    353    362    1
  386    369    370    1
  387    366    369    1
  388    371    372    1
  389    359    371    1
  390    373    376    2
  391    376    377    1
  392    374    377    2
  393    374    378    1
  394    375    378    2
  395    373    375    1
  396    376    379    1
  397    371    373    1
  398    380    383    2
  399    383    384    1
  400    381    384    2
  401    381    385    1
  402    382    385    2
  403    380    382    1
  404    382    386    1
  405    369    380    1
  406    387    388    1
  407    377    387    1
  408    387    385    1
  409    389    390    1
  410    364    389    1
  411    391    392    1
  412    357    391    1
  413    393    394    1
  414    356    393    1
  415    395    396    1
  416    375    395    1
  417    397    398    1
  418    374    397    1
  419    399    400    1
  420    381    399    1
  421    401    402    1
  422    383    401    1
  423    403    404    1
  424    363    403    1
  425    405    406    1
  426    405    407    1
  427    405    408    1
  428    353    405    1
  429    409    410    1
  430    409    411    1
  431    409    412    1
  432    371    409    1
  433    413    414    1
  434    413    415    1
  435    413    416    1
  436    387    413    1
  437    417    418    1
  438    417    419    1
  439    417    420    1
  440    369    417    1
  441    360    421    1
  442    378    422    1
  443    384    423    1
  444    367    424    1
  445    421    425    2
  446    422    426    2
  447    423    427    2
  448    424    428    2
  449    429    430    1
  450    429    431    1
  451    423    429    am
  452    432    433    1
  453    432    434    1
  454    424    432    am
  455    435    436    1
  456    435    437    1
  457    421    435    am
  458    438    439    1
  459    438    440    1
  460    422    438    am
  461    441    442    1
  462    443    446    2
  463    446    447    1
  464    444    447    2
  465    444    448    1
  466    445    448    2
  467    443    445    1
  468    446    449    1
  469    441    443    1
  470    450    453    2
  471    453    454    1
  472    451    454    2
  473    451    455    1
  474    452    455    2
  475    450    452    1
  476    453    456    1
  477    441    450    1
  478    457    458    1
  479    454    457    1
  480    459    460    1
  481    447    459    1
  482    461    464    2
  483    464    465    1
  484    462    465    2
  485    462    466    1
  486    463    466    2
  487    461    463    1
  488    464    467    1
  489    459    461    1
  490    468    471    2
  491    471    472    1
  492    469    472    2
  493    469    473    1
  494    470    473    2
  495    468    470    1
  496    470    474    1
  497    457    468    1
  498    475    476    1
  499    465    475    1
  500    475    473    1
  501    477    478    1
  502    452    477    1
  503    479    480    1
  504    445    479    1
  505    481    482    1
  506    444    481    1
  507    483    484    1
  508    463    483    1
  509    485    486    1
  510    462    485    1
  511    487    488    1
  512    469    487    1
  513    489    490    1
  514    471    489    1
  515    491    492    1
  516    451    491    1
  517    493    494    1
  518    493    495    1
  519    493    496    1
  520    441    493    1
  521    497    498    1
  522    497    499    1
  523    497    500    1
  524    459    497    1
  525    501    502    1
  526    501    503    1
  527    501    504    1
  528    475    501    1
  529    505    506    1
  530    505    507    1
  531    505    508    1
  532    457    505    1
  533    448    509    1
  534    466    510    1
  535    472    511    1
  536    455    512    1
  537    509    513    2
  538    510    514    2
  539    511    515    2
  540    512    516    2
  541    517    518    1
  542    517    519    1
  543    511    517    am
  544    520    521    1
  545    520    522    1
  546    512    520    am
  547    523    524    1
  548    523    525    1
  549    509    523    am
  550    526    527    1
  551    526    528    1
  552    510    526    am
