# Supplementary material for: CageCavityCalc (C3): A Computational Tool for Calculating and Visualizing Cavities in Molecular Cages
Source: J Chem Inf Model. 2024 Jul 9;64(14):5604–16. doi: 10.1021/acs.jcim.4c00355 (PMC11267575; doi:10.1021/acs.jcim.4c00355)
Supplement: Supplementary file 2 — ci4c00355_si_002.zip [file ci4c00355_si_002.zip › CageCavityCalc-v.1.0.5/CageCavityCalc/examples/13_cages_review/Figure_87_ChemEurJ_202005046_cage_cavity.pdb]

ATOM      0 C     CG A   0       1.734  -1.150   4.787  0.00  0.00           C
ATOM      1 H     CG A   0       2.075  -1.483   5.775  0.00  0.00           H
ATOM      2 C     CG A   0       0.211  -1.013   4.830  0.00  0.00           C
ATOM      3 C     CG A   0      -2.602  -0.749   4.914  0.00  0.00           C
ATOM      4 C     CG A   0      -0.556  -1.752   5.747  0.00  0.00           C
ATOM      5 C     CG A   0      -0.467  -0.156   3.947  0.00  0.00           C
ATOM      6 C     CG A   0      -1.865   0.018   3.987  0.00  0.00           C
ATOM      7 C     CG A   0      -1.962  -1.625   5.813  0.00  0.00           C
ATOM      8 H     CG A   0       0.109   0.396   3.209  0.00  0.00           H
ATOM      9 C     CG A   0       2.189  -2.194   3.763  0.00  0.00           C
ATOM     10 C     CG A   0       3.103  -4.052   1.851  0.00  0.00           C
ATOM     11 C     CG A   0       2.430  -3.536   4.124  0.00  0.00           C
ATOM     12 C     CG A   0       2.385  -1.825   2.417  0.00  0.00           C
ATOM     13 C     CG A   0       2.864  -2.726   1.451  0.00  0.00           C
ATOM     14 C     CG A   0       2.905  -4.474   3.184  0.00  0.00           C
ATOM     15 H     CG A   0       2.162  -0.805   2.115  0.00  0.00           H
ATOM     16 C     CG A   0       3.104  -2.283   0.007  0.00  0.00           C
ATOM     17 H     CG A   0       3.852  -2.953  -0.436  0.00  0.00           H
ATOM     18 C     CG A   0      -2.541   1.020   3.047  0.00  0.00           C
ATOM     19 H     CG A   0      -3.479   1.338   3.518  0.00  0.00           H
ATOM     20 C     CG A   0      -2.876   0.400   1.690  0.00  0.00           C
ATOM     21 C     CG A   0      -3.495  -0.735  -0.823  0.00  0.00           C
ATOM     22 C     CG A   0      -4.139  -0.166   1.445  0.00  0.00           C
ATOM     23 C     CG A   0      -1.929   0.366   0.652  0.00  0.00           C
ATOM     24 C     CG A   0      -2.220  -0.167  -0.619  0.00  0.00           C
ATOM     25 C     CG A   0      -4.473  -0.727   0.192  0.00  0.00           C
ATOM     26 H     CG A   0      -0.937   0.767   0.838  0.00  0.00           H
ATOM     27 C     CG A   0       1.834  -2.379  -0.843  0.00  0.00           C
ATOM     28 C     CG A   0      -0.479  -2.465  -2.451  0.00  0.00           C
ATOM     29 C     CG A   0       0.924  -1.304  -0.877  0.00  0.00           C
ATOM     30 C     CG A   0       1.536  -3.523  -1.614  0.00  0.00           C
ATOM     31 C     CG A   0       0.393  -3.576  -2.437  0.00  0.00           C
ATOM     32 C     CG A   0      -0.223  -1.312  -1.689  0.00  0.00           C
ATOM     33 H     CG A   0       1.117  -0.434  -0.256  0.00  0.00           H
ATOM     34 C     CG A   0      -1.171  -0.113  -1.733  0.00  0.00           C
ATOM     35 H     CG A   0      -1.702  -0.132  -2.693  0.00  0.00           H
ATOM     36 O     CG A   0       2.207  -3.945   5.417  0.00  0.00           O
ATOM     37 H     CG A   0       1.462  -3.428   5.795  0.00  0.00           H
ATOM     38 O     CG A   0       0.137  -2.620   6.566  0.00  0.00           O
ATOM     39 H     CG A   0      -0.515  -3.023   7.190  0.00  0.00           H
ATOM     40 O     CG A   0      -3.971  -0.639   4.952  0.00  0.00           O
ATOM     41 H     CG A   0      -4.306  -0.450   4.048  0.00  0.00           H
ATOM     42 O     CG A   0      -5.028  -0.158   2.500  0.00  0.00           O
ATOM     43 H     CG A   0      -5.883  -0.529   2.171  0.00  0.00           H
ATOM     44 O     CG A   0      -3.801  -1.304  -2.037  0.00  0.00           O
ATOM     45 H     CG A   0      -2.987  -1.694  -2.425  0.00  0.00           H
ATOM     46 O     CG A   0      -1.639  -2.459  -3.199  0.00  0.00           O
ATOM     47 H     CG A   0      -1.660  -3.298  -3.722  0.00  0.00           H
ATOM     48 O     CG A   0       2.378  -4.609  -1.572  0.00  0.00           O
ATOM     49 H     CG A   0       2.780  -4.672  -0.678  0.00  0.00           H
ATOM     50 O     CG A   0       3.526  -4.921   0.866  0.00  0.00           O
ATOM     51 H     CG A   0       3.709  -5.792   1.297  0.00  0.00           H
ATOM     52 C     CG A   0       2.461   0.203   4.650  0.00  0.00           C
ATOM     53 H     CG A   0       2.251   0.722   3.710  0.00  0.00           H
ATOM     54 H     CG A   0       3.547   0.062   4.707  0.00  0.00           H
ATOM     55 H     CG A   0       2.169   0.878   5.463  0.00  0.00           H
ATOM     56 C     CG A   0      -1.786   2.361   2.932  0.00  0.00           C
ATOM     57 H     CG A   0      -2.360   3.072   2.327  0.00  0.00           H
ATOM     58 H     CG A   0      -0.798   2.271   2.471  0.00  0.00           H
ATOM     59 H     CG A   0      -1.641   2.806   3.923  0.00  0.00           H
ATOM     60 C     CG A   0      -0.433   1.240  -1.818  0.00  0.00           C
ATOM     61 H     CG A   0      -1.151   2.061  -1.930  0.00  0.00           H
ATOM     62 H     CG A   0       0.233   1.258  -2.688  0.00  0.00           H
ATOM     63 H     CG A   0       0.178   1.463  -0.939  0.00  0.00           H
ATOM     64 C     CG A   0       3.813  -0.918  -0.099  0.00  0.00           C
ATOM     65 H     CG A   0       4.037  -0.683  -1.147  0.00  0.00           H
ATOM     66 H     CG A   0       4.763  -0.937   0.449  0.00  0.00           H
ATOM     67 H     CG A   0       3.227  -0.085   0.301  0.00  0.00           H
ATOM     68 C     CG A   0      -2.697  -2.430   6.842  0.00  0.00           C
ATOM     69 C     CG A   0      -5.853  -1.281   0.011  0.00  0.00           C
ATOM     70 C     CG A   0       0.057  -4.751  -3.303  0.00  0.00           C
ATOM     71 C     CG A   0       3.213  -5.900   3.528  0.00  0.00           C
ATOM     72 O     CG A   0      -2.084  -3.185   7.598  0.00  0.00           O
ATOM     73 O     CG A   0      -6.664  -1.252   0.937  0.00  0.00           O
ATOM     74 O     CG A   0      -0.960  -4.743  -3.998  0.00  0.00           O
ATOM     75 O     CG A   0       3.620  -6.676   2.663  0.00  0.00           O
ATOM     76 N     CG A   0       0.898  -5.819  -3.324  0.00  0.00           N
ATOM     77 H     CG A   0       1.755  -5.817  -2.781  0.00  0.00           H
ATOM     78 H     CG A   0       0.712  -6.616  -3.932  0.00  0.00           H
ATOM     79 N     CG A   0       3.054  -6.320   4.812  0.00  0.00           N
ATOM     80 H     CG A   0       3.291  -7.274   5.080  0.00  0.00           H
ATOM     81 H     CG A   0       2.752  -5.675   5.536  0.00  0.00           H
ATOM     82 N     CG A   0      -4.047  -2.302   6.940  0.00  0.00           N
ATOM     83 H     CG A   0      -4.553  -1.656   6.343  0.00  0.00           H
ATOM     84 H     CG A   0      -4.567  -2.810   7.655  0.00  0.00           H
ATOM     85 N     CG A   0      -6.203  -1.802  -1.196  0.00  0.00           N
ATOM     86 H     CG A   0      -5.550  -1.797  -1.974  0.00  0.00           H
ATOM     87 H     CG A   0      -7.146  -2.152  -1.358  0.00  0.00           H
ATOM     88 C     CG A   0      -9.104  -5.029  12.399  0.00  0.00           C
ATOM     89 H     CG A   0      -9.318  -4.069  11.911  0.00  0.00           H
ATOM     90 C     CG A   0      -7.615  -5.330  12.225  0.00  0.00           C
ATOM     91 C     CG A   0      -4.860  -5.879  11.913  0.00  0.00           C
ATOM     92 C     CG A   0      -6.886  -4.784  11.154  0.00  0.00           C
ATOM     93 C     CG A   0      -6.933  -6.169  13.122  0.00  0.00           C
ATOM     94 C     CG A   0      -5.554  -6.436  13.008  0.00  0.00           C
ATOM     95 C     CG A   0      -5.507  -5.036  10.987  0.00  0.00           C
ATOM     96 H     CG A   0      -7.490  -6.626  13.935  0.00  0.00           H
ATOM     97 C     CG A   0      -9.987  -6.092  11.741  0.00  0.00           C
ATOM     98 C     CG A   0     -11.675  -8.045  10.610  0.00  0.00           C
ATOM     99 C     CG A   0     -10.471  -5.947  10.423  0.00  0.00           C
ATOM    100 C     CG A   0     -10.344  -7.253  12.453  0.00  0.00           C
ATOM    101 C     CG A   0     -11.204  -8.230  11.921  0.00  0.00           C
ATOM    102 C     CG A   0     -11.331  -6.905   9.849  0.00  0.00           C
ATOM    103 H     CG A   0      -9.944  -7.400  13.452  0.00  0.00           H
ATOM    104 C     CG A   0     -11.604  -9.461  12.735  0.00  0.00           C
ATOM    105 H     CG A   0     -12.563  -9.829  12.349  0.00  0.00           H
ATOM    106 C     CG A   0      -4.851  -7.302  14.057  0.00  0.00           C
ATOM    107 H     CG A   0      -3.790  -7.020  14.065  0.00  0.00           H
ATOM    108 C     CG A   0      -4.944  -8.793  13.728  0.00  0.00           C
ATOM    109 C     CG A   0      -5.115 -11.550  13.133  0.00  0.00           C
ATOM    110 C     CG A   0      -3.927  -9.440  13.005  0.00  0.00           C
ATOM    111 C     CG A   0      -6.054  -9.557  14.128  0.00  0.00           C
ATOM    112 C     CG A   0      -6.151 -10.939  13.871  0.00  0.00           C
ATOM    113 C     CG A   0      -3.987 -10.819  12.708  0.00  0.00           C
ATOM    114 H     CG A   0      -6.864  -9.064  14.657  0.00  0.00           H
ATOM    115 C     CG A   0     -10.584 -10.595  12.603  0.00  0.00           C
ATOM    116 C     CG A   0      -8.716 -12.700  12.461  0.00  0.00           C
ATOM    117 C     CG A   0      -9.465 -10.641  13.459  0.00  0.00           C
ATOM    118 C     CG A   0     -10.727 -11.618  11.643  0.00  0.00           C
ATOM    119 C     CG A   0      -9.812 -12.688  11.570  0.00  0.00           C
ATOM    120 C     CG A   0      -8.533 -11.693  13.424  0.00  0.00           C
ATOM    121 H     CG A   0      -9.318  -9.837  14.174  0.00  0.00           H
ATOM    122 C     CG A   0      -7.351 -11.734  14.393  0.00  0.00           C
ATOM    123 H     CG A   0      -7.035 -12.780  14.502  0.00  0.00           H
ATOM    124 O     CG A   0     -10.108  -4.849   9.681  0.00  0.00           O
ATOM    125 H     CG A   0      -9.202  -4.571   9.937  0.00  0.00           H
ATOM    126 O     CG A   0      -7.598  -4.003  10.265  0.00  0.00           O
ATOM    127 H     CG A   0      -6.955  -3.644   9.605  0.00  0.00           H
ATOM    128 O     CG A   0      -3.524  -6.153  11.744  0.00  0.00           O
ATOM    129 H     CG A   0      -3.335  -7.058  12.076  0.00  0.00           H
ATOM    130 O     CG A   0      -2.876  -8.649  12.587  0.00  0.00           O
ATOM    131 H     CG A   0      -2.216  -9.240  12.148  0.00  0.00           H
ATOM    132 O     CG A   0      -5.197 -12.888  12.825  0.00  0.00           O
ATOM    133 H     CG A   0      -6.140 -13.134  12.704  0.00  0.00           H
ATOM    134 O     CG A   0      -7.756 -13.691  12.423  0.00  0.00           O
ATOM    135 H     CG A   0      -8.040 -14.354  11.747  0.00  0.00           H
ATOM    136 O     CG A   0     -11.781 -11.583  10.762  0.00  0.00           O
ATOM    137 H     CG A   0     -12.006 -10.647  10.565  0.00  0.00           H
ATOM    138 O     CG A   0     -12.478  -9.046  10.101  0.00  0.00           O
ATOM    139 H     CG A   0     -12.779  -8.758   9.204  0.00  0.00           H
ATOM    140 C     CG A   0      -9.495  -4.724  13.860  0.00  0.00           C
ATOM    141 H     CG A   0      -9.351  -5.569  14.539  0.00  0.00           H
ATOM    142 H     CG A   0     -10.550  -4.434  13.922  0.00  0.00           H
ATOM    143 H     CG A   0      -8.897  -3.892  14.250  0.00  0.00           H
ATOM    144 C     CG A   0      -5.267  -6.973  15.505  0.00  0.00           C
ATOM    145 H     CG A   0      -4.665  -7.551  16.216  0.00  0.00           H
ATOM    146 H     CG A   0      -6.317  -7.190  15.722  0.00  0.00           H
ATOM    147 H     CG A   0      -5.105  -5.910  15.718  0.00  0.00           H
ATOM    148 C     CG A   0      -7.741 -11.378  15.842  0.00  0.00           C
ATOM    149 H     CG A   0      -6.882 -11.502  16.511  0.00  0.00           H
ATOM    150 H     CG A   0      -8.539 -12.041  16.197  0.00  0.00           H
ATOM    151 H     CG A   0      -8.099 -10.351  15.961  0.00  0.00           H
ATOM    152 C     CG A   0     -11.969  -9.129  14.197  0.00  0.00           C
ATOM    153 H     CG A   0     -12.327 -10.026  14.715  0.00  0.00           H
ATOM    154 H     CG A   0     -12.770  -8.381  14.230  0.00  0.00           H
ATOM    155 H     CG A   0     -11.133  -8.731  14.779  0.00  0.00           H
ATOM    156 C     CG A   0      -4.804  -4.390   9.832  0.00  0.00           C
ATOM    157 C     CG A   0      -2.844 -11.432  11.957  0.00  0.00           C
ATOM    158 C     CG A   0      -9.943 -13.819  10.595  0.00  0.00           C
ATOM    159 C     CG A   0     -11.903  -6.776   8.469  0.00  0.00           C
ATOM    160 O     CG A   0      -5.423  -3.667   9.051  0.00  0.00           O
ATOM    161 O     CG A   0      -1.887 -10.741  11.606  0.00  0.00           O
ATOM    162 O     CG A   0      -9.109 -14.724  10.573  0.00  0.00           O
ATOM    163 O     CG A   0     -12.645  -7.649   8.018  0.00  0.00           O
ATOM    164 N     CG A   0     -11.006 -13.839   9.746  0.00  0.00           N
ATOM    165 H     CG A   0     -11.715 -13.114   9.783  0.00  0.00           H
ATOM    166 H     CG A   0     -11.139 -14.615   9.099  0.00  0.00           H
ATOM    167 N     CG A   0     -11.605  -5.674   7.731  0.00  0.00           N
ATOM    168 H     CG A   0     -12.010  -5.544   6.805  0.00  0.00           H
ATOM    169 H     CG A   0     -11.022  -4.935   8.111  0.00  0.00           H
ATOM    170 N     CG A   0      -3.470  -4.599   9.669  0.00  0.00           N
ATOM    171 H     CG A   0      -2.947  -5.165  10.330  0.00  0.00           H
ATOM    172 H     CG A   0      -2.960  -4.142   8.914  0.00  0.00           H
ATOM    173 N     CG A   0      -2.871 -12.764  11.684  0.00  0.00           N
ATOM    174 H     CG A   0      -3.641 -13.345  12.002  0.00  0.00           H
ATOM    175 H     CG A   0      -2.090 -13.213  11.208  0.00  0.00           H
ATOM    176 C     CG A   0     -15.654  -8.614  -3.687  0.00  0.00           C
ATOM    177 H     CG A   0     -15.645  -9.525  -4.300  0.00  0.00           H
ATOM    178 C     CG A   0     -14.397  -7.807  -4.016  0.00  0.00           C
ATOM    179 C     CG A   0     -12.081  -6.310  -4.634  0.00  0.00           C
ATOM    180 C     CG A   0     -13.245  -8.435  -4.520  0.00  0.00           C
ATOM    181 C     CG A   0     -14.352  -6.417  -3.814  0.00  0.00           C
ATOM    182 C     CG A   0     -13.222  -5.642  -4.141  0.00  0.00           C
ATOM    183 C     CG A   0     -12.081  -7.703  -4.846  0.00  0.00           C
ATOM    184 H     CG A   0     -15.223  -5.923  -3.393  0.00  0.00           H
ATOM    185 C     CG A   0     -15.694  -9.043  -2.218  0.00  0.00           C
ATOM    186 C     CG A   0     -15.869  -9.809   0.488  0.00  0.00           C
ATOM    187 C     CG A   0     -15.204 -10.296  -1.793  0.00  0.00           C
ATOM    188 C     CG A   0     -16.238  -8.180  -1.246  0.00  0.00           C
ATOM    189 C     CG A   0     -16.358  -8.549   0.105  0.00  0.00           C
ATOM    190 C     CG A   0     -15.300 -10.702  -0.447  0.00  0.00           C
ATOM    191 H     CG A   0     -16.579  -7.195  -1.550  0.00  0.00           H
ATOM    192 C     CG A   0     -16.989  -7.604   1.130  0.00  0.00           C
ATOM    193 H     CG A   0     -17.378  -8.210   1.958  0.00  0.00           H
ATOM    194 C     CG A   0     -13.257  -4.121  -3.965  0.00  0.00           C
ATOM    195 H     CG A   0     -12.530  -3.688  -4.664  0.00  0.00           H
ATOM    196 C     CG A   0     -12.866  -3.698  -2.548  0.00  0.00           C
ATOM    197 C     CG A   0     -12.151  -2.904   0.068  0.00  0.00           C
ATOM    198 C     CG A   0     -11.538  -3.364  -2.233  0.00  0.00           C
ATOM    199 C     CG A   0     -13.820  -3.642  -1.517  0.00  0.00           C
ATOM    200 C     CG A   0     -13.497  -3.221  -0.212  0.00  0.00           C
ATOM    201 C     CG A   0     -11.162  -2.952  -0.935  0.00  0.00           C
ATOM    202 H     CG A   0     -14.843  -3.930  -1.737  0.00  0.00           H
ATOM    203 C     CG A   0     -15.969  -6.622   1.711  0.00  0.00           C
ATOM    204 C     CG A   0     -14.162  -4.738   2.775  0.00  0.00           C
ATOM    205 C     CG A   0     -15.705  -5.405   1.051  0.00  0.00           C
ATOM    206 C     CG A   0     -15.274  -6.890   2.909  0.00  0.00           C
ATOM    207 C     CG A   0     -14.380  -5.952   3.464  0.00  0.00           C
ATOM    208 C     CG A   0     -14.827  -4.440   1.573  0.00  0.00           C
ATOM    209 H     CG A   0     -16.200  -5.203   0.105  0.00  0.00           H
ATOM    210 C     CG A   0     -14.592  -3.112   0.852  0.00  0.00           C
ATOM    211 H     CG A   0     -14.263  -2.373   1.595  0.00  0.00           H
ATOM    212 O     CG A   0     -14.627 -11.146  -2.706  0.00  0.00           O
ATOM    213 H     CG A   0     -14.176 -10.617  -3.400  0.00  0.00           H
ATOM    214 O     CG A   0     -13.307  -9.806  -4.661  0.00  0.00           O
ATOM    215 H     CG A   0     -12.459 -10.101  -5.074  0.00  0.00           H
ATOM    216 O     CG A   0     -10.944  -5.592  -4.923  0.00  0.00           O
ATOM    217 H     CG A   0     -10.878  -4.831  -4.306  0.00  0.00           H
ATOM    218 O     CG A   0     -10.619  -3.476  -3.257  0.00  0.00           O
ATOM    219 H     CG A   0      -9.749  -3.157  -2.912  0.00  0.00           H
ATOM    220 O     CG A   0     -11.790  -2.532   1.341  0.00  0.00           O
ATOM    221 H     CG A   0     -12.362  -2.999   1.989  0.00  0.00           H
ATOM    222 O     CG A   0     -13.272  -3.789   3.234  0.00  0.00           O
ATOM    223 H     CG A   0     -12.926  -4.103   4.106  0.00  0.00           H
ATOM    224 O     CG A   0     -15.472  -8.085   3.558  0.00  0.00           O
ATOM    225 H     CG A   0     -15.659  -8.786   2.895  0.00  0.00           H
ATOM    226 O     CG A   0     -15.960 -10.119   1.830  0.00  0.00           O
ATOM    227 H     CG A   0     -15.636 -11.047   1.943  0.00  0.00           H
ATOM    228 C     CG A   0     -16.954  -7.935  -4.166  0.00  0.00           C
ATOM    229 H     CG A   0     -17.159  -6.981  -3.672  0.00  0.00           H
ATOM    230 H     CG A   0     -17.816  -8.587  -3.983  0.00  0.00           H
ATOM    231 H     CG A   0     -16.907  -7.738  -5.243  0.00  0.00           H
ATOM    232 C     CG A   0     -14.571  -3.476  -4.451  0.00  0.00           C
ATOM    233 H     CG A   0     -14.505  -2.383  -4.392  0.00  0.00           H
ATOM    234 H     CG A   0     -15.449  -3.777  -3.871  0.00  0.00           H
ATOM    235 H     CG A   0     -14.766  -3.743  -5.496  0.00  0.00           H
ATOM    236 C     CG A   0     -15.893  -2.465   0.332  0.00  0.00           C
ATOM    237 H     CG A   0     -15.684  -1.480  -0.102  0.00  0.00           H
ATOM    238 H     CG A   0     -16.604  -2.323   1.154  0.00  0.00           H
ATOM    239 H     CG A   0     -16.401  -3.056  -0.436  0.00  0.00           H
ATOM    240 C     CG A   0     -18.275  -6.924   0.616  0.00  0.00           C
ATOM    241 H     CG A   0     -18.734  -6.324   1.411  0.00  0.00           H
ATOM    242 H     CG A   0     -19.007  -7.678   0.302  0.00  0.00           H
ATOM    243 H     CG A   0     -18.111  -6.260  -0.237  0.00  0.00           H
ATOM    244 C     CG A   0     -10.909  -8.451  -5.405  0.00  0.00           C
ATOM    245 C     CG A   0      -9.728  -2.587  -0.696  0.00  0.00           C
ATOM    246 C     CG A   0     -13.650  -6.174   4.754  0.00  0.00           C
ATOM    247 C     CG A   0     -14.830 -12.038   0.045  0.00  0.00           C
ATOM    248 O     CG A   0     -10.965  -9.671  -5.563  0.00  0.00           O
ATOM    249 O     CG A   0      -8.906  -2.655  -1.611  0.00  0.00           O
ATOM    250 O     CG A   0     -12.876  -5.320   5.188  0.00  0.00           O
ATOM    251 O     CG A   0     -14.935 -12.336   1.236  0.00  0.00           O
ATOM    252 N     CG A   0     -13.866  -7.324   5.446  0.00  0.00           N
ATOM    253 H     CG A   0     -14.529  -8.016   5.111  0.00  0.00           H
ATOM    254 H     CG A   0     -13.411  -7.484   6.344  0.00  0.00           H
ATOM    255 N     CG A   0     -14.304 -12.922  -0.844  0.00  0.00           N
ATOM    256 H     CG A   0     -14.011 -13.850  -0.542  0.00  0.00           H
ATOM    257 H     CG A   0     -14.248 -12.695  -1.832  0.00  0.00           H
ATOM    258 N     CG A   0      -9.789  -7.761  -5.750  0.00  0.00           N
ATOM    259 H     CG A   0      -9.749  -6.751  -5.655  0.00  0.00           H
ATOM    260 H     CG A   0      -8.991  -8.240  -6.167  0.00  0.00           H
ATOM    261 N     CG A   0      -9.351  -2.164   0.540  0.00  0.00           N
ATOM    262 H     CG A   0     -10.031  -2.072   1.288  0.00  0.00           H
ATOM    263 H     CG A   0      -8.391  -1.874   0.720  0.00  0.00           H
ATOM    264 C     CG A   0      -5.652 -14.594  -9.285  0.00  0.00           C
ATOM    265 H     CG A   0      -6.703 -14.908  -9.283  0.00  0.00           H
ATOM    266 C     CG A   0      -4.901 -15.434  -8.251  0.00  0.00           C
ATOM    267 C     CG A   0      -3.513 -16.996  -6.348  0.00  0.00           C
ATOM    268 C     CG A   0      -5.574 -16.007  -7.159  0.00  0.00           C
ATOM    269 C     CG A   0      -3.516 -15.648  -8.355  0.00  0.00           C
ATOM    270 C     CG A   0      -2.805 -16.446  -7.438  0.00  0.00           C
ATOM    271 C     CG A   0      -4.902 -16.801  -6.204  0.00  0.00           C
ATOM    272 H     CG A   0      -2.976 -15.182  -9.174  0.00  0.00           H
ATOM    273 C     CG A   0      -5.613 -13.100  -8.951  0.00  0.00           C
ATOM    274 C     CG A   0      -5.526 -10.331  -8.435  0.00  0.00           C
ATOM    275 C     CG A   0      -6.640 -12.474  -8.214  0.00  0.00           C
ATOM    276 C     CG A   0      -4.533 -12.307  -9.386  0.00  0.00           C
ATOM    277 C     CG A   0      -4.478 -10.920  -9.163  0.00  0.00           C
ATOM    278 C     CG A   0      -6.622 -11.087  -7.963  0.00  0.00           C
ATOM    279 H     CG A   0      -3.713 -12.782  -9.917  0.00  0.00           H
ATOM    280 C     CG A   0      -3.310 -10.080  -9.682  0.00  0.00           C
ATOM    281 H     CG A   0      -3.659  -9.046  -9.798  0.00  0.00           H
ATOM    282 C     CG A   0      -1.309 -16.702  -7.642  0.00  0.00           C
ATOM    283 H     CG A   0      -1.062 -17.650  -7.147  0.00  0.00           H
ATOM    284 C     CG A   0      -0.448 -15.602  -7.018  0.00  0.00           C
ATOM    285 C     CG A   0       1.153 -13.573  -5.874  0.00  0.00           C
ATOM    286 C     CG A   0       0.055 -15.730  -5.712  0.00  0.00           C
ATOM    287 C     CG A   0      -0.143 -14.428  -7.727  0.00  0.00           C
ATOM    288 C     CG A   0       0.677 -13.414  -7.192  0.00  0.00           C
ATOM    289 C     CG A   0       0.866 -14.734  -5.126  0.00  0.00           C
ATOM    290 H     CG A   0      -0.553 -14.299  -8.724  0.00  0.00           H
ATOM    291 C     CG A   0      -2.131 -10.068  -8.706  0.00  0.00           C
ATOM    292 C     CG A   0       0.103 -10.053  -6.988  0.00  0.00           C
ATOM    293 C     CG A   0      -1.160 -11.086  -8.758  0.00  0.00           C
ATOM    294 C     CG A   0      -1.974  -9.051  -7.740  0.00  0.00           C
ATOM    295 C     CG A   0      -0.854  -9.019  -6.885  0.00  0.00           C
ATOM    296 C     CG A   0      -0.025 -11.089  -7.930  0.00  0.00           C
ATOM    297 H     CG A   0      -1.290 -11.899  -9.467  0.00  0.00           H
ATOM    298 C     CG A   0       1.032 -12.189  -8.038  0.00  0.00           C
ATOM    299 H     CG A   0       1.982 -11.788  -7.662  0.00  0.00           H
ATOM    300 O     CG A   0      -7.688 -13.223  -7.735  0.00  0.00           O
ATOM    301 H     CG A   0      -7.368 -14.126  -7.520  0.00  0.00           H
ATOM    302 O     CG A   0      -6.925 -15.738  -7.062  0.00  0.00           O
ATOM    303 H     CG A   0      -7.274 -16.246  -6.289  0.00  0.00           H
ATOM    304 O     CG A   0      -2.844 -17.744  -5.409  0.00  0.00           O
ATOM    305 H     CG A   0      -1.928 -17.403  -5.317  0.00  0.00           H
ATOM    306 O     CG A   0      -0.304 -16.874  -5.027  0.00  0.00           O
ATOM    307 H     CG A   0       0.163 -16.857  -4.156  0.00  0.00           H
ATOM    308 O     CG A   0       1.919 -12.586  -5.303  0.00  0.00           O
ATOM    309 H     CG A   0       1.635 -11.713  -5.653  0.00  0.00           H
ATOM    310 O     CG A   0       1.204 -10.113  -6.158  0.00  0.00           O
ATOM    311 H     CG A   0       1.196  -9.300  -5.595  0.00  0.00           H
ATOM    312 O     CG A   0      -2.925  -8.064  -7.629  0.00  0.00           O
ATOM    313 H     CG A   0      -3.805  -8.437  -7.857  0.00  0.00           H
ATOM    314 O     CG A   0      -5.417  -8.976  -8.193  0.00  0.00           O
ATOM    315 H     CG A   0      -6.241  -8.690  -7.728  0.00  0.00           H
ATOM    316 C     CG A   0      -5.239 -14.909 -10.738  0.00  0.00           C
ATOM    317 H     CG A   0      -4.196 -14.669 -10.961  0.00  0.00           H
ATOM    318 H     CG A   0      -5.860 -14.345 -11.444  0.00  0.00           H
ATOM    319 H     CG A   0      -5.378 -15.976 -10.951  0.00  0.00           H
ATOM    320 C     CG A   0      -0.932 -17.011  -9.105  0.00  0.00           C
ATOM    321 H     CG A   0       0.129 -17.280  -9.178  0.00  0.00           H
ATOM    322 H     CG A   0      -1.099 -16.174  -9.789  0.00  0.00           H
ATOM    323 H     CG A   0      -1.518 -17.858  -9.481  0.00  0.00           H
ATOM    324 C     CG A   0       1.401 -12.534  -9.496  0.00  0.00           C
ATOM    325 H     CG A   0       2.218 -13.265  -9.522  0.00  0.00           H
ATOM    326 H     CG A   0       1.739 -11.637 -10.028  0.00  0.00           H
ATOM    327 H     CG A   0       0.572 -12.956 -10.072  0.00  0.00           H
ATOM    328 C     CG A   0      -2.907 -10.432 -11.129  0.00  0.00           C
ATOM    329 H     CG A   0      -2.125  -9.751 -11.485  0.00  0.00           H
ATOM    330 H     CG A   0      -3.767 -10.332 -11.801  0.00  0.00           H
ATOM    331 H     CG A   0      -2.525 -11.451 -11.244  0.00  0.00           H
ATOM    332 C     CG A   0      -5.705 -17.397  -5.087  0.00  0.00           C
ATOM    333 C     CG A   0       1.382 -14.966  -3.738  0.00  0.00           C
ATOM    334 C     CG A   0      -0.622  -7.939  -5.872  0.00  0.00           C
ATOM    335 C     CG A   0      -7.709 -10.370  -7.221  0.00  0.00           C
ATOM    336 O     CG A   0      -6.916 -17.188  -5.008  0.00  0.00           O
ATOM    337 O     CG A   0       1.093 -15.998  -3.130  0.00  0.00           O
ATOM    338 O     CG A   0       0.373  -7.967  -5.147  0.00  0.00           O
ATOM    339 O     CG A   0      -7.636  -9.156  -7.026  0.00  0.00           O
ATOM    340 N     CG A   0      -1.518  -6.920  -5.775  0.00  0.00           N
ATOM    341 H     CG A   0      -2.322  -6.874  -6.393  0.00  0.00           H
ATOM    342 H     CG A   0      -1.366  -6.154  -5.120  0.00  0.00           H
ATOM    343 N     CG A   0      -8.785 -11.076  -6.781  0.00  0.00           N
ATOM    344 H     CG A   0      -9.556 -10.607  -6.306  0.00  0.00           H
ATOM    345 H     CG A   0      -8.868 -12.070  -6.970  0.00  0.00           H
ATOM    346 N     CG A   0      -5.080 -18.186  -4.172  0.00  0.00           N
ATOM    347 H     CG A   0      -4.089 -18.391  -4.252  0.00  0.00           H
ATOM    348 H     CG A   0      -5.609 -18.634  -3.425  0.00  0.00           H
ATOM    349 N     CG A   0       2.187 -14.031  -3.166  0.00  0.00           N
ATOM    350 H     CG A   0       2.457 -13.195  -3.676  0.00  0.00           H
ATOM    351 H     CG A   0       2.581 -14.181  -2.239  0.00  0.00           H
ATOM    352 C     CG A   0       5.185 -13.096   8.326  0.00  0.00           C
ATOM    353 H     CG A   0       5.194 -12.169   8.913  0.00  0.00           H
ATOM    354 C     CG A   0       5.227 -12.721   6.844  0.00  0.00           C
ATOM    355 C     CG A   0       5.317 -12.027   4.105  0.00  0.00           C
ATOM    356 C     CG A   0       4.754 -11.474   6.399  0.00  0.00           C
ATOM    357 C     CG A   0       5.727 -13.614   5.881  0.00  0.00           C
ATOM    358 C     CG A   0       5.811 -13.283   4.514  0.00  0.00           C
ATOM    359 C     CG A   0       4.801 -11.103   5.037  0.00  0.00           C
ATOM    360 H     CG A   0       6.064 -14.595   6.205  0.00  0.00           H
ATOM    361 C     CG A   0       3.912 -13.864   8.689  0.00  0.00           C
ATOM    362 C     CG A   0       1.624 -15.340   9.418  0.00  0.00           C
ATOM    363 C     CG A   0       2.763 -13.211   9.183  0.00  0.00           C
ATOM    364 C     CG A   0       3.865 -15.264   8.541  0.00  0.00           C
ATOM    365 C     CG A   0       2.746 -16.025   8.919  0.00  0.00           C
ATOM    366 C     CG A   0       1.617 -13.936   9.569  0.00  0.00           C
ATOM    367 H     CG A   0       4.726 -15.776   8.121  0.00  0.00           H
ATOM    368 C     CG A   0       2.741 -17.548   8.781  0.00  0.00           C
ATOM    369 H     CG A   0       2.019 -17.954   9.502  0.00  0.00           H
ATOM    370 C     CG A   0       6.431 -14.271   3.522  0.00  0.00           C
ATOM    371 H     CG A   0       6.815 -13.693   2.672  0.00  0.00           H
ATOM    372 C     CG A   0       5.405 -15.273   2.992  0.00  0.00           C
ATOM    373 C     CG A   0       3.518 -17.134   2.009  0.00  0.00           C
ATOM    374 C     CG A   0       4.709 -15.032   1.795  0.00  0.00           C
ATOM    375 C     CG A   0       5.119 -16.459   3.690  0.00  0.00           C
ATOM    376 C     CG A   0       4.205 -17.417   3.209  0.00  0.00           C
ATOM    377 C     CG A   0       3.771 -15.954   1.281  0.00  0.00           C
ATOM    378 H     CG A   0       5.623 -16.643   4.635  0.00  0.00           H
ATOM    379 C     CG A   0       2.306 -17.998   7.384  0.00  0.00           C
ATOM    380 C     CG A   0       1.579 -18.898   4.814  0.00  0.00           C
ATOM    381 C     CG A   0       3.256 -18.109   6.350  0.00  0.00           C
ATOM    382 C     CG A   0       0.964 -18.319   7.088  0.00  0.00           C
ATOM    383 C     CG A   0       0.586 -18.787   5.813  0.00  0.00           C
ATOM    384 C     CG A   0       2.924 -18.578   5.067  0.00  0.00           C
ATOM    385 H     CG A   0       4.285 -17.824   6.550  0.00  0.00           H
ATOM    386 C     CG A   0       3.987 -18.723   3.978  0.00  0.00           C
ATOM    387 H     CG A   0       3.639 -19.478   3.260  0.00  0.00           H
ATOM    388 O     CG A   0       2.755 -11.842   9.301  0.00  0.00           O
ATOM    389 H     CG A   0       3.311 -11.453   8.590  0.00  0.00           H
ATOM    390 O     CG A   0       4.226 -10.640   7.364  0.00  0.00           O
ATOM    391 H     CG A   0       3.990  -9.787   6.923  0.00  0.00           H
ATOM    392 O     CG A   0       5.341 -11.686   2.774  0.00  0.00           O
ATOM    393 H     CG A   0       5.222 -12.496   2.231  0.00  0.00           H
ATOM    394 O     CG A   0       4.979 -13.836   1.160  0.00  0.00           O
ATOM    395 H     CG A   0       4.469 -13.828   0.314  0.00  0.00           H
ATOM    396 O     CG A   0       2.587 -18.025   1.531  0.00  0.00           O
ATOM    397 H     CG A   0       2.152 -18.475   2.289  0.00  0.00           H
ATOM    398 O     CG A   0       1.279 -19.310   3.531  0.00  0.00           O
ATOM    399 H     CG A   0       0.321 -19.554   3.514  0.00  0.00           H
ATOM    400 O     CG A   0       0.001 -18.181   8.059  0.00  0.00           O
ATOM    401 H     CG A   0       0.241 -17.433   8.648  0.00  0.00           H
ATOM    402 O     CG A   0       0.526 -16.113   9.735  0.00  0.00           O
ATOM    403 H     CG A   0      -0.158 -15.513  10.123  0.00  0.00           H
ATOM    404 C     CG A   0       6.478 -13.781   8.815  0.00  0.00           C
ATOM    405 H     CG A   0       6.670 -14.748   8.339  0.00  0.00           H
ATOM    406 H     CG A   0       6.433 -13.955   9.896  0.00  0.00           H
ATOM    407 H     CG A   0       7.348 -13.145   8.614  0.00  0.00           H
ATOM    408 C     CG A   0       7.719 -14.940   4.044  0.00  0.00           C
ATOM    409 H     CG A   0       8.172 -15.560   3.262  0.00  0.00           H
ATOM    410 H     CG A   0       7.559 -15.585   4.913  0.00  0.00           H
ATOM    411 H     CG A   0       8.454 -14.180   4.335  0.00  0.00           H
ATOM    412 C     CG A   0       5.295 -19.363   4.487  0.00  0.00           C
ATOM    413 H     CG A   0       5.992 -19.522   3.657  0.00  0.00           H
ATOM    414 H     CG A   0       5.090 -20.339   4.943  0.00  0.00           H
ATOM    415 H     CG A   0       5.816 -18.761   5.237  0.00  0.00           H
ATOM    416 C     CG A   0       4.053 -18.205   9.258  0.00  0.00           C
ATOM    417 H     CG A   0       3.971 -19.297   9.217  0.00  0.00           H
ATOM    418 H     CG A   0       4.266 -17.924  10.296  0.00  0.00           H
ATOM    419 H     CG A   0       4.927 -17.923   8.663  0.00  0.00           H
ATOM    420 C     CG A   0       4.302  -9.742   4.657  0.00  0.00           C
ATOM    421 C     CG A   0       3.097 -15.628  -0.018  0.00  0.00           C
ATOM    422 C     CG A   0      -0.818 -19.178   5.462  0.00  0.00           C
ATOM    423 C     CG A   0       0.388 -13.292  10.137  0.00  0.00           C
ATOM    424 O     CG A   0       3.857  -8.978   5.514  0.00  0.00           O
ATOM    425 O     CG A   0       3.354 -14.578  -0.607  0.00  0.00           O
ATOM    426 O     CG A   0      -1.090 -19.576   4.329  0.00  0.00           O
ATOM    427 O     CG A   0      -0.587 -13.976  10.451  0.00  0.00           O
ATOM    428 N     CG A   0      -1.782 -19.104   6.418  0.00  0.00           N
ATOM    429 H     CG A   0      -1.557 -18.810   7.363  0.00  0.00           H
ATOM    430 H     CG A   0      -2.737 -19.398   6.217  0.00  0.00           H
ATOM    431 N     CG A   0       0.371 -11.944  10.315  0.00  0.00           N
ATOM    432 H     CG A   0      -0.438 -11.485  10.733  0.00  0.00           H
ATOM    433 H     CG A   0       1.184 -11.379  10.091  0.00  0.00           H
ATOM    434 N     CG A   0       4.363  -9.355   3.354  0.00  0.00           N
ATOM    435 H     CG A   0       4.762  -9.967   2.648  0.00  0.00           H
ATOM    436 H     CG A   0       4.065  -8.422   3.074  0.00  0.00           H
ATOM    437 N     CG A   0       2.210 -16.515  -0.543  0.00  0.00           N
ATOM    438 H     CG A   0       2.021 -17.399  -0.079  0.00  0.00           H
ATOM    439 H     CG A   0       1.766 -16.336  -1.442  0.00  0.00           H
ATOM    440 C     CG A   0     -12.374 -20.561   0.006  0.00  0.00           C
ATOM    441 H     CG A   0     -12.742 -20.213  -0.968  0.00  0.00           H
ATOM    442 C     CG A   0     -12.806 -19.550   1.068  0.00  0.00           C
ATOM    443 C     CG A   0     -13.617 -17.686   3.032  0.00  0.00           C
ATOM    444 C     CG A   0     -13.062 -18.210   0.730  0.00  0.00           C
ATOM    445 C     CG A   0     -12.949 -19.925   2.415  0.00  0.00           C
ATOM    446 C     CG A   0     -13.380 -19.025   3.409  0.00  0.00           C
ATOM    447 C     CG A   0     -13.480 -17.266   1.693  0.00  0.00           C
ATOM    448 H     CG A   0     -12.721 -20.949   2.698  0.00  0.00           H
ATOM    449 C     CG A   0     -10.850 -20.680  -0.089  0.00  0.00           C
ATOM    450 C     CG A   0      -8.057 -21.001  -0.274  0.00  0.00           C
ATOM    451 C     CG A   0     -10.099 -19.921  -1.011  0.00  0.00           C
ATOM    452 C     CG A   0     -10.158 -21.572   0.753  0.00  0.00           C
ATOM    453 C     CG A   0      -8.769 -21.768   0.664  0.00  0.00           C
ATOM    454 C     CG A   0      -8.704 -20.082  -1.129  0.00  0.00           C
ATOM    455 H     CG A   0     -10.717 -22.132   1.498  0.00  0.00           H
ATOM    456 C     CG A   0      -8.052 -22.772   1.568  0.00  0.00           C
ATOM    457 H     CG A   0      -7.128 -23.085   1.065  0.00  0.00           H
ATOM    458 C     CG A   0     -13.585 -19.509   4.847  0.00  0.00           C
ATOM    459 H     CG A   0     -14.319 -18.845   5.321  0.00  0.00           H
ATOM    460 C     CG A   0     -12.293 -19.451   5.663  0.00  0.00           C
ATOM    461 C     CG A   0      -9.909 -19.353   7.179  0.00  0.00           C
ATOM    462 C     CG A   0     -11.981 -18.326   6.446  0.00  0.00           C
ATOM    463 C     CG A   0     -11.373 -20.514   5.645  0.00  0.00           C
ATOM    464 C     CG A   0     -10.192 -20.504   6.414  0.00  0.00           C
ATOM    465 C     CG A   0     -10.802 -18.262   7.220  0.00  0.00           C
ATOM    466 H     CG A   0     -11.583 -21.375   5.017  0.00  0.00           H
ATOM    467 C     CG A   0      -7.663 -22.159   2.916  0.00  0.00           C
ATOM    468 C     CG A   0      -6.976 -21.118   5.442  0.00  0.00           C
ATOM    469 C     CG A   0      -8.582 -22.160   3.983  0.00  0.00           C
ATOM    470 C     CG A   0      -6.392 -21.587   3.135  0.00  0.00           C
ATOM    471 C     CG A   0      -6.026 -21.078   4.398  0.00  0.00           C
ATOM    472 C     CG A   0      -8.255 -21.669   5.259  0.00  0.00           C
ATOM    473 H     CG A   0      -9.579 -22.558   3.817  0.00  0.00           H
ATOM    474 C     CG A   0      -9.263 -21.720   6.408  0.00  0.00           C
ATOM    475 H     CG A   0      -8.704 -21.717   7.353  0.00  0.00           H
ATOM    476 O     CG A   0     -10.735 -19.008  -1.819  0.00  0.00           O
ATOM    477 H     CG A   0     -11.506 -18.634  -1.339  0.00  0.00           H
ATOM    478 O     CG A   0     -12.866 -17.864  -0.592  0.00  0.00           O
ATOM    479 H     CG A   0     -13.137 -16.919  -0.695  0.00  0.00           H
ATOM    480 O     CG A   0     -13.996 -16.768   3.983  0.00  0.00           O
ATOM    481 H     CG A   0     -13.582 -17.004   4.842  0.00  0.00           H
ATOM    482 O     CG A   0     -12.883 -17.282   6.403  0.00  0.00           O
ATOM    483 H     CG A   0     -12.569 -16.593   7.038  0.00  0.00           H
ATOM    484 O     CG A   0      -8.745 -19.288   7.907  0.00  0.00           O
ATOM    485 H     CG A   0      -8.043 -19.789   7.437  0.00  0.00           H
ATOM    486 O     CG A   0      -6.705 -20.602   6.694  0.00  0.00           O
ATOM    487 H     CG A   0      -5.762 -20.305   6.695  0.00  0.00           H
ATOM    488 O     CG A   0      -5.484 -21.529   2.105  0.00  0.00           O
ATOM    489 H     CG A   0      -5.966 -21.419   1.256  0.00  0.00           H
ATOM    490 O     CG A   0      -6.689 -21.184  -0.301  0.00  0.00           O
ATOM    491 H     CG A   0      -6.330 -20.631  -1.038  0.00  0.00           H
ATOM    492 C     CG A   0     -13.090 -21.922   0.136  0.00  0.00           C
ATOM    493 H     CG A   0     -12.860 -22.452   1.065  0.00  0.00           H
ATOM    494 H     CG A   0     -12.810 -22.583  -0.693  0.00  0.00           H
ATOM    495 H     CG A   0     -14.177 -21.786   0.103  0.00  0.00           H
ATOM    496 C     CG A   0     -14.301 -20.873   4.940  0.00  0.00           C
ATOM    497 H     CG A   0     -14.508 -21.125   5.986  0.00  0.00           H
ATOM    498 H     CG A   0     -13.725 -21.702   4.517  0.00  0.00           H
ATOM    499 H     CG A   0     -15.259 -20.839   4.409  0.00  0.00           H
ATOM    500 C     CG A   0     -10.012 -23.066   6.500  0.00  0.00           C
ATOM    501 H     CG A   0     -10.659 -23.085   7.384  0.00  0.00           H
ATOM    502 H     CG A   0      -9.299 -23.895   6.590  0.00  0.00           H
ATOM    503 H     CG A   0     -10.643 -23.278   5.632  0.00  0.00           H
ATOM    504 C     CG A   0      -8.801 -24.115   1.696  0.00  0.00           C
ATOM    505 H     CG A   0      -8.210 -24.828   2.283  0.00  0.00           H
ATOM    506 H     CG A   0      -8.969 -24.555   0.706  0.00  0.00           H
ATOM    507 H     CG A   0      -9.778 -24.029   2.180  0.00  0.00           H
ATOM    508 C     CG A   0     -13.759 -15.865   1.238  0.00  0.00           C
ATOM    509 C     CG A   0     -10.565 -17.036   8.048  0.00  0.00           C
ATOM    510 C     CG A   0      -4.675 -20.498   4.691  0.00  0.00           C
ATOM    511 C     CG A   0      -7.869 -19.328  -2.119  0.00  0.00           C
ATOM    512 O     CG A   0     -13.616 -15.554   0.055  0.00  0.00           O
ATOM    513 O     CG A   0     -11.378 -16.111   8.041  0.00  0.00           O
ATOM    514 O     CG A   0      -4.414 -20.063   5.813  0.00  0.00           O
ATOM    515 O     CG A   0      -6.651 -19.506  -2.172  0.00  0.00           O
ATOM    516 N     CG A   0      -3.738 -20.475   3.707  0.00  0.00           N
ATOM    517 H     CG A   0      -3.936 -20.865   2.790  0.00  0.00           H
ATOM    518 H     CG A   0      -2.800 -20.121   3.889  0.00  0.00           H
ATOM    519 N     CG A   0      -8.476 -18.458  -2.969  0.00  0.00           N
ATOM    520 H     CG A   0      -7.938 -17.960  -3.677  0.00  0.00           H
ATOM    521 H     CG A   0      -9.484 -18.333  -2.953  0.00  0.00           H
ATOM    522 N     CG A   0     -14.187 -14.948   2.146  0.00  0.00           N
ATOM    523 H     CG A   0     -14.340 -15.207   3.115  0.00  0.00           H
ATOM    524 H     CG A   0     -14.419 -13.999   1.856  0.00  0.00           H
ATOM    525 N     CG A   0      -9.448 -16.966   8.821  0.00  0.00           N
ATOM    526 H     CG A   0      -8.792 -17.739   8.859  0.00  0.00           H
ATOM    527 H     CG A   0      -9.281 -16.160   9.422  0.00  0.00           H
ATOM    528 D     CV B   1      -4.668 -13.286  -6.033  0.00  0.00           D
ATOM    529 D     CV B   1      -3.468 -13.286  -6.033  0.00  0.00           D
ATOM    530 D     CV B   1      -2.268 -13.286  -6.033  0.00  0.00           D
ATOM    531 D     CV B   1      -4.668 -12.086  -6.033  0.00  0.00           D
ATOM    532 D     CV B   1      -3.468 -12.086  -6.033  0.00  0.00           D
ATOM    533 D     CV B   1      -2.268 -12.086  -6.033  0.00  0.00           D
ATOM    534 D     CV B   1      -3.468 -10.886  -6.033  0.00  0.00           D
ATOM    535 D     CV B   1      -9.468 -14.486  -4.833  0.00  0.00           D
ATOM    536 D     CV B   1      -8.268 -14.486  -4.833  0.00  0.00           D
ATOM    537 D     CV B   1      -3.468 -14.486  -4.833  0.00  0.00           D
ATOM    538 D     CV B   1     -10.668 -13.286  -4.833  0.00  0.00           D
ATOM    539 D     CV B   1      -9.468 -13.286  -4.833  0.00  0.00           D
ATOM    540 D     CV B   1      -8.268 -13.286  -4.833  0.00  0.00           D
ATOM    541 D     CV B   1      -7.068 -13.286  -4.833  0.00  0.00           D
ATOM    542 D     CV B   1      -5.868 -13.286  -4.833  0.00  0.00           D
ATOM    543 D     CV B   1      -4.668 -13.286  -4.833  0.00  0.00           D
ATOM    544 D     CV B   1      -3.468 -13.286  -4.833  0.00  0.00           D
ATOM    545 D     CV B   1      -2.268 -13.286  -4.833  0.00  0.00           D
ATOM    546 D     CV B   1      -7.068 -12.086  -4.833  0.00  0.00           D
ATOM    547 D     CV B   1      -5.868 -12.086  -4.833  0.00  0.00           D
ATOM    548 D     CV B   1      -4.668 -12.086  -4.833  0.00  0.00           D
ATOM    549 D     CV B   1      -3.468 -12.086  -4.833  0.00  0.00           D
ATOM    550 D     CV B   1      -2.268 -12.086  -4.833  0.00  0.00           D
ATOM    551 D     CV B   1      -5.868 -10.886  -4.833  0.00  0.00           D
ATOM    552 D     CV B   1      -4.668 -10.886  -4.833  0.00  0.00           D
ATOM    553 D     CV B   1      -3.468 -10.886  -4.833  0.00  0.00           D
ATOM    554 D     CV B   1      -2.268 -10.886  -4.833  0.00  0.00           D
ATOM    555 D     CV B   1      -5.868  -9.686  -4.833  0.00  0.00           D
ATOM    556 D     CV B   1      -4.668  -9.686  -4.833  0.00  0.00           D
ATOM    557 D     CV B   1      -3.468  -9.686  -4.833  0.00  0.00           D
ATOM    558 D     CV B   1      -5.868  -8.486  -4.833  0.00  0.00           D
ATOM    559 D     CV B   1      -4.668  -8.486  -4.833  0.00  0.00           D
ATOM    560 D     CV B   1      -7.068  -7.286  -4.833  0.00  0.00           D
ATOM    561 D     CV B   1      -5.868  -7.286  -4.833  0.00  0.00           D
ATOM    562 D     CV B   1      -4.668  -7.286  -4.833  0.00  0.00           D
ATOM    563 D     CV B   1      -7.068  -6.086  -4.833  0.00  0.00           D
ATOM    564 D     CV B   1      -5.868  -6.086  -4.833  0.00  0.00           D
ATOM    565 D     CV B   1      -4.668  -6.086  -4.833  0.00  0.00           D
ATOM    566 D     CV B   1      -9.468 -15.686  -3.633  0.00  0.00           D
ATOM    567 D     CV B   1      -3.468 -15.686  -3.633  0.00  0.00           D
ATOM    568 D     CV B   1     -10.668 -14.486  -3.633  0.00  0.00           D
ATOM    569 D     CV B   1      -9.468 -14.486  -3.633  0.00  0.00           D
ATOM    570 D     CV B   1      -8.268 -14.486  -3.633  0.00  0.00           D
ATOM    571 D     CV B   1      -7.068 -14.486  -3.633  0.00  0.00           D
ATOM    572 D     CV B   1      -5.868 -14.486  -3.633  0.00  0.00           D
ATOM    573 D     CV B   1      -4.668 -14.486  -3.633  0.00  0.00           D
ATOM    574 D     CV B   1      -3.468 -14.486  -3.633  0.00  0.00           D
ATOM    575 D     CV B   1      -2.268 -14.486  -3.633  0.00  0.00           D
ATOM    576 D     CV B   1     -11.868 -13.286  -3.633  0.00  0.00           D
ATOM    577 D     CV B   1     -10.668 -13.286  -3.633  0.00  0.00           D
ATOM    578 D     CV B   1      -9.468 -13.286  -3.633  0.00  0.00           D
ATOM    579 D     CV B   1      -8.268 -13.286  -3.633  0.00  0.00           D
ATOM    580 D     CV B   1      -7.068 -13.286  -3.633  0.00  0.00           D
ATOM    581 D     CV B   1      -5.868 -13.286  -3.633  0.00  0.00           D
ATOM    582 D     CV B   1      -4.668 -13.286  -3.633  0.00  0.00           D
ATOM    583 D     CV B   1      -3.468 -13.286  -3.633  0.00  0.00           D
ATOM    584 D     CV B   1      -2.268 -13.286  -3.633  0.00  0.00           D
ATOM    585 D     CV B   1     -11.868 -12.086  -3.633  0.00  0.00           D
ATOM    586 D     CV B   1     -10.668 -12.086  -3.633  0.00  0.00           D
ATOM    587 D     CV B   1      -9.468 -12.086  -3.633  0.00  0.00           D
ATOM    588 D     CV B   1      -8.268 -12.086  -3.633  0.00  0.00           D
ATOM    589 D     CV B   1      -7.068 -12.086  -3.633  0.00  0.00           D
ATOM    590 D     CV B   1      -5.868 -12.086  -3.633  0.00  0.00           D
ATOM    591 D     CV B   1      -4.668 -12.086  -3.633  0.00  0.00           D
ATOM    592 D     CV B   1      -3.468 -12.086  -3.633  0.00  0.00           D
ATOM    593 D     CV B   1      -2.268 -12.086  -3.633  0.00  0.00           D
ATOM    594 D     CV B   1      -1.068 -12.086  -3.633  0.00  0.00           D
ATOM    595 D     CV B   1      -9.468 -10.886  -3.633  0.00  0.00           D
ATOM    596 D     CV B   1      -8.268 -10.886  -3.633  0.00  0.00           D
ATOM    597 D     CV B   1      -7.068 -10.886  -3.633  0.00  0.00           D
ATOM    598 D     CV B   1      -5.868 -10.886  -3.633  0.00  0.00           D
ATOM    599 D     CV B   1      -4.668 -10.886  -3.633  0.00  0.00           D
ATOM    600 D     CV B   1      -3.468 -10.886  -3.633  0.00  0.00           D
ATOM    601 D     CV B   1      -2.268 -10.886  -3.633  0.00  0.00           D
ATOM    602 D     CV B   1      -1.068 -10.886  -3.633  0.00  0.00           D
ATOM    603 D     CV B   1       0.132 -10.886  -3.633  0.00  0.00           D
ATOM    604 D     CV B   1      -8.268  -9.686  -3.633  0.00  0.00           D
ATOM    605 D     CV B   1      -7.068  -9.686  -3.633  0.00  0.00           D
ATOM    606 D     CV B   1      -5.868  -9.686  -3.633  0.00  0.00           D
ATOM    607 D     CV B   1      -4.668  -9.686  -3.633  0.00  0.00           D
ATOM    608 D     CV B   1      -3.468  -9.686  -3.633  0.00  0.00           D
ATOM    609 D     CV B   1      -2.268  -9.686  -3.633  0.00  0.00           D
ATOM    610 D     CV B   1      -8.268  -8.486  -3.633  0.00  0.00           D
ATOM    611 D     CV B   1      -7.068  -8.486  -3.633  0.00  0.00           D
ATOM    612 D     CV B   1      -5.868  -8.486  -3.633  0.00  0.00           D
ATOM    613 D     CV B   1      -4.668  -8.486  -3.633  0.00  0.00           D
ATOM    614 D     CV B   1      -3.468  -8.486  -3.633  0.00  0.00           D
ATOM    615 D     CV B   1      -2.268  -8.486  -3.633  0.00  0.00           D
ATOM    616 D     CV B   1      -7.068  -7.286  -3.633  0.00  0.00           D
ATOM    617 D     CV B   1      -5.868  -7.286  -3.633  0.00  0.00           D
ATOM    618 D     CV B   1      -4.668  -7.286  -3.633  0.00  0.00           D
ATOM    619 D     CV B   1      -3.468  -7.286  -3.633  0.00  0.00           D
ATOM    620 D     CV B   1      -8.268  -6.086  -3.633  0.00  0.00           D
ATOM    621 D     CV B   1      -7.068  -6.086  -3.633  0.00  0.00           D
ATOM    622 D     CV B   1      -5.868  -6.086  -3.633  0.00  0.00           D
ATOM    623 D     CV B   1      -4.668  -6.086  -3.633  0.00  0.00           D
ATOM    624 D     CV B   1      -3.468  -6.086  -3.633  0.00  0.00           D
ATOM    625 D     CV B   1      -7.068  -4.886  -3.633  0.00  0.00           D
ATOM    626 D     CV B   1      -5.868  -4.886  -3.633  0.00  0.00           D
ATOM    627 D     CV B   1      -4.668  -4.886  -3.633  0.00  0.00           D
ATOM    628 D     CV B   1      -5.868  -3.686  -3.633  0.00  0.00           D
ATOM    629 D     CV B   1      -4.668  -3.686  -3.633  0.00  0.00           D
ATOM    630 D     CV B   1      -2.268 -18.086  -2.433  0.00  0.00           D
ATOM    631 D     CV B   1      -1.068 -18.086  -2.433  0.00  0.00           D
ATOM    632 D     CV B   1      -2.268 -16.886  -2.433  0.00  0.00           D
ATOM    633 D     CV B   1     -11.868 -15.686  -2.433  0.00  0.00           D
ATOM    634 D     CV B   1     -10.668 -15.686  -2.433  0.00  0.00           D
ATOM    635 D     CV B   1      -9.468 -15.686  -2.433  0.00  0.00           D
ATOM    636 D     CV B   1      -8.268 -15.686  -2.433  0.00  0.00           D
ATOM    637 D     CV B   1      -7.068 -15.686  -2.433  0.00  0.00           D
ATOM    638 D     CV B   1      -5.868 -15.686  -2.433  0.00  0.00           D
ATOM    639 D     CV B   1      -4.668 -15.686  -2.433  0.00  0.00           D
ATOM    640 D     CV B   1      -3.468 -15.686  -2.433  0.00  0.00           D
ATOM    641 D     CV B   1      -2.268 -15.686  -2.433  0.00  0.00           D
ATOM    642 D     CV B   1     -11.868 -14.486  -2.433  0.00  0.00           D
ATOM    643 D     CV B   1     -10.668 -14.486  -2.433  0.00  0.00           D
ATOM    644 D     CV B   1      -9.468 -14.486  -2.433  0.00  0.00           D
ATOM    645 D     CV B   1      -8.268 -14.486  -2.433  0.00  0.00           D
ATOM    646 D     CV B   1      -7.068 -14.486  -2.433  0.00  0.00           D
ATOM    647 D     CV B   1      -5.868 -14.486  -2.433  0.00  0.00           D
ATOM    648 D     CV B   1      -4.668 -14.486  -2.433  0.00  0.00           D
ATOM    649 D     CV B   1      -3.468 -14.486  -2.433  0.00  0.00           D
ATOM    650 D     CV B   1      -2.268 -14.486  -2.433  0.00  0.00           D
ATOM    651 D     CV B   1     -11.868 -13.286  -2.433  0.00  0.00           D
ATOM    652 D     CV B   1     -10.668 -13.286  -2.433  0.00  0.00           D
ATOM    653 D     CV B   1      -9.468 -13.286  -2.433  0.00  0.00           D
ATOM    654 D     CV B   1      -8.268 -13.286  -2.433  0.00  0.00           D
ATOM    655 D     CV B   1      -7.068 -13.286  -2.433  0.00  0.00           D
ATOM    656 D     CV B   1      -5.868 -13.286  -2.433  0.00  0.00           D
ATOM    657 D     CV B   1      -4.668 -13.286  -2.433  0.00  0.00           D
ATOM    658 D     CV B   1      -3.468 -13.286  -2.433  0.00  0.00           D
ATOM    659 D     CV B   1      -2.268 -13.286  -2.433  0.00  0.00           D
ATOM    660 D     CV B   1      -1.068 -13.286  -2.433  0.00  0.00           D
ATOM    661 D     CV B   1     -11.868 -12.086  -2.433  0.00  0.00           D
ATOM    662 D     CV B   1     -10.668 -12.086  -2.433  0.00  0.00           D
ATOM    663 D     CV B   1      -9.468 -12.086  -2.433  0.00  0.00           D
ATOM    664 D     CV B   1      -8.268 -12.086  -2.433  0.00  0.00           D
ATOM    665 D     CV B   1      -7.068 -12.086  -2.433  0.00  0.00           D
ATOM    666 D     CV B   1      -5.868 -12.086  -2.433  0.00  0.00           D
ATOM    667 D     CV B   1      -4.668 -12.086  -2.433  0.00  0.00           D
ATOM    668 D     CV B   1      -3.468 -12.086  -2.433  0.00  0.00           D
ATOM    669 D     CV B   1      -2.268 -12.086  -2.433  0.00  0.00           D
ATOM    670 D     CV B   1      -1.068 -12.086  -2.433  0.00  0.00           D
ATOM    671 D     CV B   1       0.132 -12.086  -2.433  0.00  0.00           D
ATOM    672 D     CV B   1     -11.868 -10.886  -2.433  0.00  0.00           D
ATOM    673 D     CV B   1     -10.668 -10.886  -2.433  0.00  0.00           D
ATOM    674 D     CV B   1      -9.468 -10.886  -2.433  0.00  0.00           D
ATOM    675 D     CV B   1      -8.268 -10.886  -2.433  0.00  0.00           D
ATOM    676 D     CV B   1      -7.068 -10.886  -2.433  0.00  0.00           D
ATOM    677 D     CV B   1      -5.868 -10.886  -2.433  0.00  0.00           D
ATOM    678 D     CV B   1      -4.668 -10.886  -2.433  0.00  0.00           D
ATOM    679 D     CV B   1      -3.468 -10.886  -2.433  0.00  0.00           D
ATOM    680 D     CV B   1      -2.268 -10.886  -2.433  0.00  0.00           D
ATOM    681 D     CV B   1      -1.068 -10.886  -2.433  0.00  0.00           D
ATOM    682 D     CV B   1       0.132 -10.886  -2.433  0.00  0.00           D
ATOM    683 D     CV B   1       1.332 -10.886  -2.433  0.00  0.00           D
ATOM    684 D     CV B   1       2.532 -10.886  -2.433  0.00  0.00           D
ATOM    685 D     CV B   1     -10.668  -9.686  -2.433  0.00  0.00           D
ATOM    686 D     CV B   1      -9.468  -9.686  -2.433  0.00  0.00           D
ATOM    687 D     CV B   1      -8.268  -9.686  -2.433  0.00  0.00           D
ATOM    688 D     CV B   1      -7.068  -9.686  -2.433  0.00  0.00           D
ATOM    689 D     CV B   1      -5.868  -9.686  -2.433  0.00  0.00           D
ATOM    690 D     CV B   1      -4.668  -9.686  -2.433  0.00  0.00           D
ATOM    691 D     CV B   1      -3.468  -9.686  -2.433  0.00  0.00           D
ATOM    692 D     CV B   1      -2.268  -9.686  -2.433  0.00  0.00           D
ATOM    693 D     CV B   1      -1.068  -9.686  -2.433  0.00  0.00           D
ATOM    694 D     CV B   1       0.132  -9.686  -2.433  0.00  0.00           D
ATOM    695 D     CV B   1       1.332  -9.686  -2.433  0.00  0.00           D
ATOM    696 D     CV B   1       2.532  -9.686  -2.433  0.00  0.00           D
ATOM    697 D     CV B   1     -10.668  -8.486  -2.433  0.00  0.00           D
ATOM    698 D     CV B   1      -9.468  -8.486  -2.433  0.00  0.00           D
ATOM    699 D     CV B   1      -8.268  -8.486  -2.433  0.00  0.00           D
ATOM    700 D     CV B   1      -7.068  -8.486  -2.433  0.00  0.00           D
ATOM    701 D     CV B   1      -5.868  -8.486  -2.433  0.00  0.00           D
ATOM    702 D     CV B   1      -4.668  -8.486  -2.433  0.00  0.00           D
ATOM    703 D     CV B   1      -3.468  -8.486  -2.433  0.00  0.00           D
ATOM    704 D     CV B   1      -2.268  -8.486  -2.433  0.00  0.00           D
ATOM    705 D     CV B   1      -1.068  -8.486  -2.433  0.00  0.00           D
ATOM    706 D     CV B   1       0.132  -8.486  -2.433  0.00  0.00           D
ATOM    707 D     CV B   1       1.332  -8.486  -2.433  0.00  0.00           D
ATOM    708 D     CV B   1      -9.468  -7.286  -2.433  0.00  0.00           D
ATOM    709 D     CV B   1      -8.268  -7.286  -2.433  0.00  0.00           D
ATOM    710 D     CV B   1      -7.068  -7.286  -2.433  0.00  0.00           D
ATOM    711 D     CV B   1      -5.868  -7.286  -2.433  0.00  0.00           D
ATOM    712 D     CV B   1      -4.668  -7.286  -2.433  0.00  0.00           D
ATOM    713 D     CV B   1      -3.468  -7.286  -2.433  0.00  0.00           D
ATOM    714 D     CV B   1      -2.268  -7.286  -2.433  0.00  0.00           D
ATOM    715 D     CV B   1      -9.468  -6.086  -2.433  0.00  0.00           D
ATOM    716 D     CV B   1      -8.268  -6.086  -2.433  0.00  0.00           D
ATOM    717 D     CV B   1      -7.068  -6.086  -2.433  0.00  0.00           D
ATOM    718 D     CV B   1      -5.868  -6.086  -2.433  0.00  0.00           D
ATOM    719 D     CV B   1      -4.668  -6.086  -2.433  0.00  0.00           D
ATOM    720 D     CV B   1      -3.468  -6.086  -2.433  0.00  0.00           D
ATOM    721 D     CV B   1      -7.068  -4.886  -2.433  0.00  0.00           D
ATOM    722 D     CV B   1      -5.868  -4.886  -2.433  0.00  0.00           D
ATOM    723 D     CV B   1      -4.668  -4.886  -2.433  0.00  0.00           D
ATOM    724 D     CV B   1      -3.468  -4.886  -2.433  0.00  0.00           D
ATOM    725 D     CV B   1      -3.468 -19.286  -1.233  0.00  0.00           D
ATOM    726 D     CV B   1      -3.468 -18.086  -1.233  0.00  0.00           D
ATOM    727 D     CV B   1      -2.268 -18.086  -1.233  0.00  0.00           D
ATOM    728 D     CV B   1      -1.068 -18.086  -1.233  0.00  0.00           D
ATOM    729 D     CV B   1      -7.068 -16.886  -1.233  0.00  0.00           D
ATOM    730 D     CV B   1      -5.868 -16.886  -1.233  0.00  0.00           D
ATOM    731 D     CV B   1      -4.668 -16.886  -1.233  0.00  0.00           D
ATOM    732 D     CV B   1      -3.468 -16.886  -1.233  0.00  0.00           D
ATOM    733 D     CV B   1      -2.268 -16.886  -1.233  0.00  0.00           D
ATOM    734 D     CV B   1      -1.068 -16.886  -1.233  0.00  0.00           D
ATOM    735 D     CV B   1     -10.668 -15.686  -1.233  0.00  0.00           D
ATOM    736 D     CV B   1      -9.468 -15.686  -1.233  0.00  0.00           D
ATOM    737 D     CV B   1      -8.268 -15.686  -1.233  0.00  0.00           D
ATOM    738 D     CV B   1      -7.068 -15.686  -1.233  0.00  0.00           D
ATOM    739 D     CV B   1      -5.868 -15.686  -1.233  0.00  0.00           D
ATOM    740 D     CV B   1      -4.668 -15.686  -1.233  0.00  0.00           D
ATOM    741 D     CV B   1      -3.468 -15.686  -1.233  0.00  0.00           D
ATOM    742 D     CV B   1      -2.268 -15.686  -1.233  0.00  0.00           D
ATOM    743 D     CV B   1      -1.068 -15.686  -1.233  0.00  0.00           D
ATOM    744 D     CV B   1     -10.668 -14.486  -1.233  0.00  0.00           D
ATOM    745 D     CV B   1      -9.468 -14.486  -1.233  0.00  0.00           D
ATOM    746 D     CV B   1      -8.268 -14.486  -1.233  0.00  0.00           D
ATOM    747 D     CV B   1      -7.068 -14.486  -1.233  0.00  0.00           D
ATOM    748 D     CV B   1      -5.868 -14.486  -1.233  0.00  0.00           D
ATOM    749 D     CV B   1      -4.668 -14.486  -1.233  0.00  0.00           D
ATOM    750 D     CV B   1      -3.468 -14.486  -1.233  0.00  0.00           D
ATOM    751 D     CV B   1      -2.268 -14.486  -1.233  0.00  0.00           D
ATOM    752 D     CV B   1      -1.068 -14.486  -1.233  0.00  0.00           D
ATOM    753 D     CV B   1     -10.668 -13.286  -1.233  0.00  0.00           D
ATOM    754 D     CV B   1      -9.468 -13.286  -1.233  0.00  0.00           D
ATOM    755 D     CV B   1      -8.268 -13.286  -1.233  0.00  0.00           D
ATOM    756 D     CV B   1      -7.068 -13.286  -1.233  0.00  0.00           D
ATOM    757 D     CV B   1      -5.868 -13.286  -1.233  0.00  0.00           D
ATOM    758 D     CV B   1      -4.668 -13.286  -1.233  0.00  0.00           D
ATOM    759 D     CV B   1      -3.468 -13.286  -1.233  0.00  0.00           D
ATOM    760 D     CV B   1      -2.268 -13.286  -1.233  0.00  0.00           D
ATOM    761 D     CV B   1      -1.068 -13.286  -1.233  0.00  0.00           D
ATOM    762 D     CV B   1       0.132 -13.286  -1.233  0.00  0.00           D
ATOM    763 D     CV B   1     -10.668 -12.086  -1.233  0.00  0.00           D
ATOM    764 D     CV B   1      -9.468 -12.086  -1.233  0.00  0.00           D
ATOM    765 D     CV B   1      -8.268 -12.086  -1.233  0.00  0.00           D
ATOM    766 D     CV B   1      -7.068 -12.086  -1.233  0.00  0.00           D
ATOM    767 D     CV B   1      -5.868 -12.086  -1.233  0.00  0.00           D
ATOM    768 D     CV B   1      -4.668 -12.086  -1.233  0.00  0.00           D
ATOM    769 D     CV B   1      -3.468 -12.086  -1.233  0.00  0.00           D
ATOM    770 D     CV B   1      -2.268 -12.086  -1.233  0.00  0.00           D
ATOM    771 D     CV B   1      -1.068 -12.086  -1.233  0.00  0.00           D
ATOM    772 D     CV B   1       0.132 -12.086  -1.233  0.00  0.00           D
ATOM    773 D     CV B   1       1.332 -12.086  -1.233  0.00  0.00           D
ATOM    774 D     CV B   1     -11.868 -10.886  -1.233  0.00  0.00           D
ATOM    775 D     CV B   1     -10.668 -10.886  -1.233  0.00  0.00           D
ATOM    776 D     CV B   1      -9.468 -10.886  -1.233  0.00  0.00           D
ATOM    777 D     CV B   1      -8.268 -10.886  -1.233  0.00  0.00           D
ATOM    778 D     CV B   1      -7.068 -10.886  -1.233  0.00  0.00           D
ATOM    779 D     CV B   1      -5.868 -10.886  -1.233  0.00  0.00           D
ATOM    780 D     CV B   1      -4.668 -10.886  -1.233  0.00  0.00           D
ATOM    781 D     CV B   1      -3.468 -10.886  -1.233  0.00  0.00           D
ATOM    782 D     CV B   1      -2.268 -10.886  -1.233  0.00  0.00           D
ATOM    783 D     CV B   1      -1.068 -10.886  -1.233  0.00  0.00           D
ATOM    784 D     CV B   1       0.132 -10.886  -1.233  0.00  0.00           D
ATOM    785 D     CV B   1       1.332 -10.886  -1.233  0.00  0.00           D
ATOM    786 D     CV B   1       2.532 -10.886  -1.233  0.00  0.00           D
ATOM    787 D     CV B   1     -11.868  -9.686  -1.233  0.00  0.00           D
ATOM    788 D     CV B   1     -10.668  -9.686  -1.233  0.00  0.00           D
ATOM    789 D     CV B   1      -9.468  -9.686  -1.233  0.00  0.00           D
ATOM    790 D     CV B   1      -8.268  -9.686  -1.233  0.00  0.00           D
ATOM    791 D     CV B   1      -7.068  -9.686  -1.233  0.00  0.00           D
ATOM    792 D     CV B   1      -5.868  -9.686  -1.233  0.00  0.00           D
ATOM    793 D     CV B   1      -4.668  -9.686  -1.233  0.00  0.00           D
ATOM    794 D     CV B   1      -3.468  -9.686  -1.233  0.00  0.00           D
ATOM    795 D     CV B   1      -2.268  -9.686  -1.233  0.00  0.00           D
ATOM    796 D     CV B   1      -1.068  -9.686  -1.233  0.00  0.00           D
ATOM    797 D     CV B   1       0.132  -9.686  -1.233  0.00  0.00           D
ATOM    798 D     CV B   1       1.332  -9.686  -1.233  0.00  0.00           D
ATOM    799 D     CV B   1       2.532  -9.686  -1.233  0.00  0.00           D
ATOM    800 D     CV B   1     -11.868  -8.486  -1.233  0.00  0.00           D
ATOM    801 D     CV B   1     -10.668  -8.486  -1.233  0.00  0.00           D
ATOM    802 D     CV B   1      -9.468  -8.486  -1.233  0.00  0.00           D
ATOM    803 D     CV B   1      -8.268  -8.486  -1.233  0.00  0.00           D
ATOM    804 D     CV B   1      -7.068  -8.486  -1.233  0.00  0.00           D
ATOM    805 D     CV B   1      -5.868  -8.486  -1.233  0.00  0.00           D
ATOM    806 D     CV B   1      -4.668  -8.486  -1.233  0.00  0.00           D
ATOM    807 D     CV B   1      -3.468  -8.486  -1.233  0.00  0.00           D
ATOM    808 D     CV B   1      -2.268  -8.486  -1.233  0.00  0.00           D
ATOM    809 D     CV B   1      -1.068  -8.486  -1.233  0.00  0.00           D
ATOM    810 D     CV B   1       0.132  -8.486  -1.233  0.00  0.00           D
ATOM    811 D     CV B   1       1.332  -8.486  -1.233  0.00  0.00           D
ATOM    812 D     CV B   1       2.532  -8.486  -1.233  0.00  0.00           D
ATOM    813 D     CV B   1     -13.068  -7.286  -1.233  0.00  0.00           D
ATOM    814 D     CV B   1     -11.868  -7.286  -1.233  0.00  0.00           D
ATOM    815 D     CV B   1     -10.668  -7.286  -1.233  0.00  0.00           D
ATOM    816 D     CV B   1      -9.468  -7.286  -1.233  0.00  0.00           D
ATOM    817 D     CV B   1      -8.268  -7.286  -1.233  0.00  0.00           D
ATOM    818 D     CV B   1      -7.068  -7.286  -1.233  0.00  0.00           D
ATOM    819 D     CV B   1      -5.868  -7.286  -1.233  0.00  0.00           D
ATOM    820 D     CV B   1      -4.668  -7.286  -1.233  0.00  0.00           D
ATOM    821 D     CV B   1      -3.468  -7.286  -1.233  0.00  0.00           D
ATOM    822 D     CV B   1      -2.268  -7.286  -1.233  0.00  0.00           D
ATOM    823 D     CV B   1      -1.068  -7.286  -1.233  0.00  0.00           D
ATOM    824 D     CV B   1     -11.868  -6.086  -1.233  0.00  0.00           D
ATOM    825 D     CV B   1     -10.668  -6.086  -1.233  0.00  0.00           D
ATOM    826 D     CV B   1      -9.468  -6.086  -1.233  0.00  0.00           D
ATOM    827 D     CV B   1      -8.268  -6.086  -1.233  0.00  0.00           D
ATOM    828 D     CV B   1      -7.068  -6.086  -1.233  0.00  0.00           D
ATOM    829 D     CV B   1      -5.868  -6.086  -1.233  0.00  0.00           D
ATOM    830 D     CV B   1      -4.668  -6.086  -1.233  0.00  0.00           D
ATOM    831 D     CV B   1      -3.468  -6.086  -1.233  0.00  0.00           D
ATOM    832 D     CV B   1      -2.268  -6.086  -1.233  0.00  0.00           D
ATOM    833 D     CV B   1      -7.068  -4.886  -1.233  0.00  0.00           D
ATOM    834 D     CV B   1      -5.868  -4.886  -1.233  0.00  0.00           D
ATOM    835 D     CV B   1      -4.668  -4.886  -1.233  0.00  0.00           D
ATOM    836 D     CV B   1      -3.468  -4.886  -1.233  0.00  0.00           D
ATOM    837 D     CV B   1      -2.268  -4.886  -1.233  0.00  0.00           D
ATOM    838 D     CV B   1      -3.468 -19.286  -0.033  0.00  0.00           D
ATOM    839 D     CV B   1      -4.668 -18.086  -0.033  0.00  0.00           D
ATOM    840 D     CV B   1      -3.468 -18.086  -0.033  0.00  0.00           D
ATOM    841 D     CV B   1      -2.268 -18.086  -0.033  0.00  0.00           D
ATOM    842 D     CV B   1      -1.068 -18.086  -0.033  0.00  0.00           D
ATOM    843 D     CV B   1      -9.468 -16.886  -0.033  0.00  0.00           D
ATOM    844 D     CV B   1      -8.268 -16.886  -0.033  0.00  0.00           D
ATOM    845 D     CV B   1      -7.068 -16.886  -0.033  0.00  0.00           D
ATOM    846 D     CV B   1      -5.868 -16.886  -0.033  0.00  0.00           D
ATOM    847 D     CV B   1      -4.668 -16.886  -0.033  0.00  0.00           D
ATOM    848 D     CV B   1      -3.468 -16.886  -0.033  0.00  0.00           D
ATOM    849 D     CV B   1      -2.268 -16.886  -0.033  0.00  0.00           D
ATOM    850 D     CV B   1      -1.068 -16.886  -0.033  0.00  0.00           D
ATOM    851 D     CV B   1     -10.668 -15.686  -0.033  0.00  0.00           D
ATOM    852 D     CV B   1      -9.468 -15.686  -0.033  0.00  0.00           D
ATOM    853 D     CV B   1      -8.268 -15.686  -0.033  0.00  0.00           D
ATOM    854 D     CV B   1      -7.068 -15.686  -0.033  0.00  0.00           D
ATOM    855 D     CV B   1      -5.868 -15.686  -0.033  0.00  0.00           D
ATOM    856 D     CV B   1      -4.668 -15.686  -0.033  0.00  0.00           D
ATOM    857 D     CV B   1      -3.468 -15.686  -0.033  0.00  0.00           D
ATOM    858 D     CV B   1      -2.268 -15.686  -0.033  0.00  0.00           D
ATOM    859 D     CV B   1      -1.068 -15.686  -0.033  0.00  0.00           D
ATOM    860 D     CV B   1     -10.668 -14.486  -0.033  0.00  0.00           D
ATOM    861 D     CV B   1      -9.468 -14.486  -0.033  0.00  0.00           D
ATOM    862 D     CV B   1      -8.268 -14.486  -0.033  0.00  0.00           D
ATOM    863 D     CV B   1      -7.068 -14.486  -0.033  0.00  0.00           D
ATOM    864 D     CV B   1      -5.868 -14.486  -0.033  0.00  0.00           D
ATOM    865 D     CV B   1      -4.668 -14.486  -0.033  0.00  0.00           D
ATOM    866 D     CV B   1      -3.468 -14.486  -0.033  0.00  0.00           D
ATOM    867 D     CV B   1      -2.268 -14.486  -0.033  0.00  0.00           D
ATOM    868 D     CV B   1      -1.068 -14.486  -0.033  0.00  0.00           D
ATOM    869 D     CV B   1       0.132 -14.486  -0.033  0.00  0.00           D
ATOM    870 D     CV B   1     -10.668 -13.286  -0.033  0.00  0.00           D
ATOM    871 D     CV B   1      -9.468 -13.286  -0.033  0.00  0.00           D
ATOM    872 D     CV B   1      -8.268 -13.286  -0.033  0.00  0.00           D
ATOM    873 D     CV B   1      -7.068 -13.286  -0.033  0.00  0.00           D
ATOM    874 D     CV B   1      -5.868 -13.286  -0.033  0.00  0.00           D
ATOM    875 D     CV B   1      -4.668 -13.286  -0.033  0.00  0.00           D
ATOM    876 D     CV B   1      -3.468 -13.286  -0.033  0.00  0.00           D
ATOM    877 D     CV B   1      -2.268 -13.286  -0.033  0.00  0.00           D
ATOM    878 D     CV B   1      -1.068 -13.286  -0.033  0.00  0.00           D
ATOM    879 D     CV B   1       0.132 -13.286  -0.033  0.00  0.00           D
ATOM    880 D     CV B   1     -11.868 -12.086  -0.033  0.00  0.00           D
ATOM    881 D     CV B   1     -10.668 -12.086  -0.033  0.00  0.00           D
ATOM    882 D     CV B   1      -9.468 -12.086  -0.033  0.00  0.00           D
ATOM    883 D     CV B   1      -8.268 -12.086  -0.033  0.00  0.00           D
ATOM    884 D     CV B   1      -7.068 -12.086  -0.033  0.00  0.00           D
ATOM    885 D     CV B   1      -5.868 -12.086  -0.033  0.00  0.00           D
ATOM    886 D     CV B   1      -4.668 -12.086  -0.033  0.00  0.00           D
ATOM    887 D     CV B   1      -3.468 -12.086  -0.033  0.00  0.00           D
ATOM    888 D     CV B   1      -2.268 -12.086  -0.033  0.00  0.00           D
ATOM    889 D     CV B   1      -1.068 -12.086  -0.033  0.00  0.00           D
ATOM    890 D     CV B   1       0.132 -12.086  -0.033  0.00  0.00           D
ATOM    891 D     CV B   1       1.332 -12.086  -0.033  0.00  0.00           D
ATOM    892 D     CV B   1     -11.868 -10.886  -0.033  0.00  0.00           D
ATOM    893 D     CV B   1     -10.668 -10.886  -0.033  0.00  0.00           D
ATOM    894 D     CV B   1      -9.468 -10.886  -0.033  0.00  0.00           D
ATOM    895 D     CV B   1      -8.268 -10.886  -0.033  0.00  0.00           D
ATOM    896 D     CV B   1      -7.068 -10.886  -0.033  0.00  0.00           D
ATOM    897 D     CV B   1      -5.868 -10.886  -0.033  0.00  0.00           D
ATOM    898 D     CV B   1      -4.668 -10.886  -0.033  0.00  0.00           D
ATOM    899 D     CV B   1      -3.468 -10.886  -0.033  0.00  0.00           D
ATOM    900 D     CV B   1      -2.268 -10.886  -0.033  0.00  0.00           D
ATOM    901 D     CV B   1      -1.068 -10.886  -0.033  0.00  0.00           D
ATOM    902 D     CV B   1       0.132 -10.886  -0.033  0.00  0.00           D
ATOM    903 D     CV B   1       1.332 -10.886  -0.033  0.00  0.00           D
ATOM    904 D     CV B   1       2.532 -10.886  -0.033  0.00  0.00           D
ATOM    905 D     CV B   1       3.732 -10.886  -0.033  0.00  0.00           D
ATOM    906 D     CV B   1     -11.868  -9.686  -0.033  0.00  0.00           D
ATOM    907 D     CV B   1     -10.668  -9.686  -0.033  0.00  0.00           D
ATOM    908 D     CV B   1      -9.468  -9.686  -0.033  0.00  0.00           D
ATOM    909 D     CV B   1      -8.268  -9.686  -0.033  0.00  0.00           D
ATOM    910 D     CV B   1      -7.068  -9.686  -0.033  0.00  0.00           D
ATOM    911 D     CV B   1      -5.868  -9.686  -0.033  0.00  0.00           D
ATOM    912 D     CV B   1      -4.668  -9.686  -0.033  0.00  0.00           D
ATOM    913 D     CV B   1      -3.468  -9.686  -0.033  0.00  0.00           D
ATOM    914 D     CV B   1      -2.268  -9.686  -0.033  0.00  0.00           D
ATOM    915 D     CV B   1      -1.068  -9.686  -0.033  0.00  0.00           D
ATOM    916 D     CV B   1       0.132  -9.686  -0.033  0.00  0.00           D
ATOM    917 D     CV B   1       1.332  -9.686  -0.033  0.00  0.00           D
ATOM    918 D     CV B   1       2.532  -9.686  -0.033  0.00  0.00           D
ATOM    919 D     CV B   1       3.732  -9.686  -0.033  0.00  0.00           D
ATOM    920 D     CV B   1     -13.068  -8.486  -0.033  0.00  0.00           D
ATOM    921 D     CV B   1     -11.868  -8.486  -0.033  0.00  0.00           D
ATOM    922 D     CV B   1     -10.668  -8.486  -0.033  0.00  0.00           D
ATOM    923 D     CV B   1      -9.468  -8.486  -0.033  0.00  0.00           D
ATOM    924 D     CV B   1      -8.268  -8.486  -0.033  0.00  0.00           D
ATOM    925 D     CV B   1      -7.068  -8.486  -0.033  0.00  0.00           D
ATOM    926 D     CV B   1      -5.868  -8.486  -0.033  0.00  0.00           D
ATOM    927 D     CV B   1      -4.668  -8.486  -0.033  0.00  0.00           D
ATOM    928 D     CV B   1      -3.468  -8.486  -0.033  0.00  0.00           D
ATOM    929 D     CV B   1      -2.268  -8.486  -0.033  0.00  0.00           D
ATOM    930 D     CV B   1      -1.068  -8.486  -0.033  0.00  0.00           D
ATOM    931 D     CV B   1       0.132  -8.486  -0.033  0.00  0.00           D
ATOM    932 D     CV B   1       1.332  -8.486  -0.033  0.00  0.00           D
ATOM    933 D     CV B   1       2.532  -8.486  -0.033  0.00  0.00           D
ATOM    934 D     CV B   1     -13.068  -7.286  -0.033  0.00  0.00           D
ATOM    935 D     CV B   1     -11.868  -7.286  -0.033  0.00  0.00           D
ATOM    936 D     CV B   1     -10.668  -7.286  -0.033  0.00  0.00           D
ATOM    937 D     CV B   1      -9.468  -7.286  -0.033  0.00  0.00           D
ATOM    938 D     CV B   1      -8.268  -7.286  -0.033  0.00  0.00           D
ATOM    939 D     CV B   1      -7.068  -7.286  -0.033  0.00  0.00           D
ATOM    940 D     CV B   1      -5.868  -7.286  -0.033  0.00  0.00           D
ATOM    941 D     CV B   1      -4.668  -7.286  -0.033  0.00  0.00           D
ATOM    942 D     CV B   1      -3.468  -7.286  -0.033  0.00  0.00           D
ATOM    943 D     CV B   1      -2.268  -7.286  -0.033  0.00  0.00           D
ATOM    944 D     CV B   1      -1.068  -7.286  -0.033  0.00  0.00           D
ATOM    945 D     CV B   1       0.132  -7.286  -0.033  0.00  0.00           D
ATOM    946 D     CV B   1       1.332  -7.286  -0.033  0.00  0.00           D
ATOM    947 D     CV B   1     -11.868  -6.086  -0.033  0.00  0.00           D
ATOM    948 D     CV B   1     -10.668  -6.086  -0.033  0.00  0.00           D
ATOM    949 D     CV B   1      -9.468  -6.086  -0.033  0.00  0.00           D
ATOM    950 D     CV B   1      -8.268  -6.086  -0.033  0.00  0.00           D
ATOM    951 D     CV B   1      -7.068  -6.086  -0.033  0.00  0.00           D
ATOM    952 D     CV B   1      -5.868  -6.086  -0.033  0.00  0.00           D
ATOM    953 D     CV B   1      -4.668  -6.086  -0.033  0.00  0.00           D
ATOM    954 D     CV B   1      -3.468  -6.086  -0.033  0.00  0.00           D
ATOM    955 D     CV B   1      -2.268  -6.086  -0.033  0.00  0.00           D
ATOM    956 D     CV B   1      -1.068  -6.086  -0.033  0.00  0.00           D
ATOM    957 D     CV B   1       0.132  -6.086  -0.033  0.00  0.00           D
ATOM    958 D     CV B   1      -8.268  -4.886  -0.033  0.00  0.00           D
ATOM    959 D     CV B   1      -7.068  -4.886  -0.033  0.00  0.00           D
ATOM    960 D     CV B   1      -5.868  -4.886  -0.033  0.00  0.00           D
ATOM    961 D     CV B   1      -4.668  -4.886  -0.033  0.00  0.00           D
ATOM    962 D     CV B   1      -3.468  -4.886  -0.033  0.00  0.00           D
ATOM    963 D     CV B   1      -2.268  -4.886  -0.033  0.00  0.00           D
ATOM    964 D     CV B   1      -1.068  -4.886  -0.033  0.00  0.00           D
ATOM    965 D     CV B   1      -3.468  -3.686  -0.033  0.00  0.00           D
ATOM    966 D     CV B   1      -2.268  -3.686  -0.033  0.00  0.00           D
ATOM    967 D     CV B   1      -2.268 -19.286   1.167  0.00  0.00           D
ATOM    968 D     CV B   1      -1.068 -19.286   1.167  0.00  0.00           D
ATOM    969 D     CV B   1      -9.468 -18.086   1.167  0.00  0.00           D
ATOM    970 D     CV B   1      -8.268 -18.086   1.167  0.00  0.00           D
ATOM    971 D     CV B   1      -7.068 -18.086   1.167  0.00  0.00           D
ATOM    972 D     CV B   1      -5.868 -18.086   1.167  0.00  0.00           D
ATOM    973 D     CV B   1      -4.668 -18.086   1.167  0.00  0.00           D
ATOM    974 D     CV B   1      -3.468 -18.086   1.167  0.00  0.00           D
ATOM    975 D     CV B   1      -2.268 -18.086   1.167  0.00  0.00           D
ATOM    976 D     CV B   1      -1.068 -18.086   1.167  0.00  0.00           D
ATOM    977 D     CV B   1      -9.468 -16.886   1.167  0.00  0.00           D
ATOM    978 D     CV B   1      -8.268 -16.886   1.167  0.00  0.00           D
ATOM    979 D     CV B   1      -7.068 -16.886   1.167  0.00  0.00           D
ATOM    980 D     CV B   1      -5.868 -16.886   1.167  0.00  0.00           D
ATOM    981 D     CV B   1      -4.668 -16.886   1.167  0.00  0.00           D
ATOM    982 D     CV B   1      -3.468 -16.886   1.167  0.00  0.00           D
ATOM    983 D     CV B   1      -2.268 -16.886   1.167  0.00  0.00           D
ATOM    984 D     CV B   1      -1.068 -16.886   1.167  0.00  0.00           D
ATOM    985 D     CV B   1     -10.668 -15.686   1.167  0.00  0.00           D
ATOM    986 D     CV B   1      -9.468 -15.686   1.167  0.00  0.00           D
ATOM    987 D     CV B   1      -8.268 -15.686   1.167  0.00  0.00           D
ATOM    988 D     CV B   1      -7.068 -15.686   1.167  0.00  0.00           D
ATOM    989 D     CV B   1      -5.868 -15.686   1.167  0.00  0.00           D
ATOM    990 D     CV B   1      -4.668 -15.686   1.167  0.00  0.00           D
ATOM    991 D     CV B   1      -3.468 -15.686   1.167  0.00  0.00           D
ATOM    992 D     CV B   1      -2.268 -15.686   1.167  0.00  0.00           D
ATOM    993 D     CV B   1      -1.068 -15.686   1.167  0.00  0.00           D
ATOM    994 D     CV B   1       0.132 -15.686   1.167  0.00  0.00           D
ATOM    995 D     CV B   1     -10.668 -14.486   1.167  0.00  0.00           D
ATOM    996 D     CV B   1      -9.468 -14.486   1.167  0.00  0.00           D
ATOM    997 D     CV B   1      -8.268 -14.486   1.167  0.00  0.00           D
ATOM    998 D     CV B   1      -7.068 -14.486   1.167  0.00  0.00           D
ATOM    999 D     CV B   1      -5.868 -14.486   1.167  0.00  0.00           D
ATOM   1000 D     CV B   1      -4.668 -14.486   1.167  0.00  0.00           D
ATOM   1001 D     CV B   1      -3.468 -14.486   1.167  0.00  0.00           D
ATOM   1002 D     CV B   1      -2.268 -14.486   1.167  0.00  0.00           D
ATOM   1003 D     CV B   1      -1.068 -14.486   1.167  0.00  0.00           D
ATOM   1004 D     CV B   1       0.132 -14.486   1.167  0.00  0.00           D
ATOM   1005 D     CV B   1     -11.868 -13.286   1.167  0.00  0.00           D
ATOM   1006 D     CV B   1     -10.668 -13.286   1.167  0.00  0.00           D
ATOM   1007 D     CV B   1      -9.468 -13.286   1.167  0.00  0.00           D
ATOM   1008 D     CV B   1      -8.268 -13.286   1.167  0.00  0.00           D
ATOM   1009 D     CV B   1      -7.068 -13.286   1.167  0.00  0.00           D
ATOM   1010 D     CV B   1      -5.868 -13.286   1.167  0.00  0.00           D
ATOM   1011 D     CV B   1      -4.668 -13.286   1.167  0.00  0.00           D
ATOM   1012 D     CV B   1      -3.468 -13.286   1.167  0.00  0.00           D
ATOM   1013 D     CV B   1      -2.268 -13.286   1.167  0.00  0.00           D
ATOM   1014 D     CV B   1      -1.068 -13.286   1.167  0.00  0.00           D
ATOM   1015 D     CV B   1       0.132 -13.286   1.167  0.00  0.00           D
ATOM   1016 D     CV B   1       1.332 -13.286   1.167  0.00  0.00           D
ATOM   1017 D     CV B   1     -11.868 -12.086   1.167  0.00  0.00           D
ATOM   1018 D     CV B   1     -10.668 -12.086   1.167  0.00  0.00           D
ATOM   1019 D     CV B   1      -9.468 -12.086   1.167  0.00  0.00           D
ATOM   1020 D     CV B   1      -8.268 -12.086   1.167  0.00  0.00           D
ATOM   1021 D     CV B   1      -7.068 -12.086   1.167  0.00  0.00           D
ATOM   1022 D     CV B   1      -5.868 -12.086   1.167  0.00  0.00           D
ATOM   1023 D     CV B   1      -4.668 -12.086   1.167  0.00  0.00           D
ATOM   1024 D     CV B   1      -3.468 -12.086   1.167  0.00  0.00           D
ATOM   1025 D     CV B   1      -2.268 -12.086   1.167  0.00  0.00           D
ATOM   1026 D     CV B   1      -1.068 -12.086   1.167  0.00  0.00           D
ATOM   1027 D     CV B   1       0.132 -12.086   1.167  0.00  0.00           D
ATOM   1028 D     CV B   1       1.332 -12.086   1.167  0.00  0.00           D
ATOM   1029 D     CV B   1       2.532 -12.086   1.167  0.00  0.00           D
ATOM   1030 D     CV B   1     -11.868 -10.886   1.167  0.00  0.00           D
ATOM   1031 D     CV B   1     -10.668 -10.886   1.167  0.00  0.00           D
ATOM   1032 D     CV B   1      -9.468 -10.886   1.167  0.00  0.00           D
ATOM   1033 D     CV B   1      -8.268 -10.886   1.167  0.00  0.00           D
ATOM   1034 D     CV B   1      -7.068 -10.886   1.167  0.00  0.00           D
ATOM   1035 D     CV B   1      -5.868 -10.886   1.167  0.00  0.00           D
ATOM   1036 D     CV B   1      -4.668 -10.886   1.167  0.00  0.00           D
ATOM   1037 D     CV B   1      -3.468 -10.886   1.167  0.00  0.00           D
ATOM   1038 D     CV B   1      -2.268 -10.886   1.167  0.00  0.00           D
ATOM   1039 D     CV B   1      -1.068 -10.886   1.167  0.00  0.00           D
ATOM   1040 D     CV B   1       0.132 -10.886   1.167  0.00  0.00           D
ATOM   1041 D     CV B   1       1.332 -10.886   1.167  0.00  0.00           D
ATOM   1042 D     CV B   1       2.532 -10.886   1.167  0.00  0.00           D
ATOM   1043 D     CV B   1     -11.868  -9.686   1.167  0.00  0.00           D
ATOM   1044 D     CV B   1     -10.668  -9.686   1.167  0.00  0.00           D
ATOM   1045 D     CV B   1      -9.468  -9.686   1.167  0.00  0.00           D
ATOM   1046 D     CV B   1      -8.268  -9.686   1.167  0.00  0.00           D
ATOM   1047 D     CV B   1      -7.068  -9.686   1.167  0.00  0.00           D
ATOM   1048 D     CV B   1      -5.868  -9.686   1.167  0.00  0.00           D
ATOM   1049 D     CV B   1      -4.668  -9.686   1.167  0.00  0.00           D
ATOM   1050 D     CV B   1      -3.468  -9.686   1.167  0.00  0.00           D
ATOM   1051 D     CV B   1      -2.268  -9.686   1.167  0.00  0.00           D
ATOM   1052 D     CV B   1      -1.068  -9.686   1.167  0.00  0.00           D
ATOM   1053 D     CV B   1       0.132  -9.686   1.167  0.00  0.00           D
ATOM   1054 D     CV B   1       1.332  -9.686   1.167  0.00  0.00           D
ATOM   1055 D     CV B   1       2.532  -9.686   1.167  0.00  0.00           D
ATOM   1056 D     CV B   1     -13.068  -8.486   1.167  0.00  0.00           D
ATOM   1057 D     CV B   1     -11.868  -8.486   1.167  0.00  0.00           D
ATOM   1058 D     CV B   1     -10.668  -8.486   1.167  0.00  0.00           D
ATOM   1059 D     CV B   1      -9.468  -8.486   1.167  0.00  0.00           D
ATOM   1060 D     CV B   1      -8.268  -8.486   1.167  0.00  0.00           D
ATOM   1061 D     CV B   1      -7.068  -8.486   1.167  0.00  0.00           D
ATOM   1062 D     CV B   1      -5.868  -8.486   1.167  0.00  0.00           D
ATOM   1063 D     CV B   1      -4.668  -8.486   1.167  0.00  0.00           D
ATOM   1064 D     CV B   1      -3.468  -8.486   1.167  0.00  0.00           D
ATOM   1065 D     CV B   1      -2.268  -8.486   1.167  0.00  0.00           D
ATOM   1066 D     CV B   1      -1.068  -8.486   1.167  0.00  0.00           D
ATOM   1067 D     CV B   1       0.132  -8.486   1.167  0.00  0.00           D
ATOM   1068 D     CV B   1       1.332  -8.486   1.167  0.00  0.00           D
ATOM   1069 D     CV B   1     -11.868  -7.286   1.167  0.00  0.00           D
ATOM   1070 D     CV B   1     -10.668  -7.286   1.167  0.00  0.00           D
ATOM   1071 D     CV B   1      -9.468  -7.286   1.167  0.00  0.00           D
ATOM   1072 D     CV B   1      -8.268  -7.286   1.167  0.00  0.00           D
ATOM   1073 D     CV B   1      -7.068  -7.286   1.167  0.00  0.00           D
ATOM   1074 D     CV B   1      -5.868  -7.286   1.167  0.00  0.00           D
ATOM   1075 D     CV B   1      -4.668  -7.286   1.167  0.00  0.00           D
ATOM   1076 D     CV B   1      -3.468  -7.286   1.167  0.00  0.00           D
ATOM   1077 D     CV B   1      -2.268  -7.286   1.167  0.00  0.00           D
ATOM   1078 D     CV B   1      -1.068  -7.286   1.167  0.00  0.00           D
ATOM   1079 D     CV B   1       0.132  -7.286   1.167  0.00  0.00           D
ATOM   1080 D     CV B   1       1.332  -7.286   1.167  0.00  0.00           D
ATOM   1081 D     CV B   1     -11.868  -6.086   1.167  0.00  0.00           D
ATOM   1082 D     CV B   1     -10.668  -6.086   1.167  0.00  0.00           D
ATOM   1083 D     CV B   1      -9.468  -6.086   1.167  0.00  0.00           D
ATOM   1084 D     CV B   1      -8.268  -6.086   1.167  0.00  0.00           D
ATOM   1085 D     CV B   1      -7.068  -6.086   1.167  0.00  0.00           D
ATOM   1086 D     CV B   1      -5.868  -6.086   1.167  0.00  0.00           D
ATOM   1087 D     CV B   1      -4.668  -6.086   1.167  0.00  0.00           D
ATOM   1088 D     CV B   1      -3.468  -6.086   1.167  0.00  0.00           D
ATOM   1089 D     CV B   1      -2.268  -6.086   1.167  0.00  0.00           D
ATOM   1090 D     CV B   1      -1.068  -6.086   1.167  0.00  0.00           D
ATOM   1091 D     CV B   1       0.132  -6.086   1.167  0.00  0.00           D
ATOM   1092 D     CV B   1      -9.468  -4.886   1.167  0.00  0.00           D
ATOM   1093 D     CV B   1      -8.268  -4.886   1.167  0.00  0.00           D
ATOM   1094 D     CV B   1      -7.068  -4.886   1.167  0.00  0.00           D
ATOM   1095 D     CV B   1      -5.868  -4.886   1.167  0.00  0.00           D
ATOM   1096 D     CV B   1      -4.668  -4.886   1.167  0.00  0.00           D
ATOM   1097 D     CV B   1      -3.468  -4.886   1.167  0.00  0.00           D
ATOM   1098 D     CV B   1      -2.268  -4.886   1.167  0.00  0.00           D
ATOM   1099 D     CV B   1      -1.068  -4.886   1.167  0.00  0.00           D
ATOM   1100 D     CV B   1       0.132  -4.886   1.167  0.00  0.00           D
ATOM   1101 D     CV B   1      -4.668  -3.686   1.167  0.00  0.00           D
ATOM   1102 D     CV B   1      -3.468  -3.686   1.167  0.00  0.00           D
ATOM   1103 D     CV B   1      -2.268  -3.686   1.167  0.00  0.00           D
ATOM   1104 D     CV B   1      -1.068  -3.686   1.167  0.00  0.00           D
ATOM   1105 D     CV B   1       0.132  -3.686   1.167  0.00  0.00           D
ATOM   1106 D     CV B   1      -2.268  -2.486   1.167  0.00  0.00           D
ATOM   1107 D     CV B   1      -1.068  -2.486   1.167  0.00  0.00           D
ATOM   1108 D     CV B   1      -8.268 -19.286   2.367  0.00  0.00           D
ATOM   1109 D     CV B   1      -9.468 -18.086   2.367  0.00  0.00           D
ATOM   1110 D     CV B   1      -8.268 -18.086   2.367  0.00  0.00           D
ATOM   1111 D     CV B   1      -7.068 -18.086   2.367  0.00  0.00           D
ATOM   1112 D     CV B   1      -5.868 -18.086   2.367  0.00  0.00           D
ATOM   1113 D     CV B   1      -4.668 -18.086   2.367  0.00  0.00           D
ATOM   1114 D     CV B   1      -3.468 -18.086   2.367  0.00  0.00           D
ATOM   1115 D     CV B   1      -2.268 -18.086   2.367  0.00  0.00           D
ATOM   1116 D     CV B   1     -10.668 -16.886   2.367  0.00  0.00           D
ATOM   1117 D     CV B   1      -9.468 -16.886   2.367  0.00  0.00           D
ATOM   1118 D     CV B   1      -8.268 -16.886   2.367  0.00  0.00           D
ATOM   1119 D     CV B   1      -7.068 -16.886   2.367  0.00  0.00           D
ATOM   1120 D     CV B   1      -5.868 -16.886   2.367  0.00  0.00           D
ATOM   1121 D     CV B   1      -4.668 -16.886   2.367  0.00  0.00           D
ATOM   1122 D     CV B   1      -3.468 -16.886   2.367  0.00  0.00           D
ATOM   1123 D     CV B   1      -2.268 -16.886   2.367  0.00  0.00           D
ATOM   1124 D     CV B   1      -1.068 -16.886   2.367  0.00  0.00           D
ATOM   1125 D     CV B   1       0.132 -16.886   2.367  0.00  0.00           D
ATOM   1126 D     CV B   1     -10.668 -15.686   2.367  0.00  0.00           D
ATOM   1127 D     CV B   1      -9.468 -15.686   2.367  0.00  0.00           D
ATOM   1128 D     CV B   1      -8.268 -15.686   2.367  0.00  0.00           D
ATOM   1129 D     CV B   1      -7.068 -15.686   2.367  0.00  0.00           D
ATOM   1130 D     CV B   1      -5.868 -15.686   2.367  0.00  0.00           D
ATOM   1131 D     CV B   1      -4.668 -15.686   2.367  0.00  0.00           D
ATOM   1132 D     CV B   1      -3.468 -15.686   2.367  0.00  0.00           D
ATOM   1133 D     CV B   1      -2.268 -15.686   2.367  0.00  0.00           D
ATOM   1134 D     CV B   1      -1.068 -15.686   2.367  0.00  0.00           D
ATOM   1135 D     CV B   1       0.132 -15.686   2.367  0.00  0.00           D
ATOM   1136 D     CV B   1     -10.668 -14.486   2.367  0.00  0.00           D
ATOM   1137 D     CV B   1      -9.468 -14.486   2.367  0.00  0.00           D
ATOM   1138 D     CV B   1      -8.268 -14.486   2.367  0.00  0.00           D
ATOM   1139 D     CV B   1      -7.068 -14.486   2.367  0.00  0.00           D
ATOM   1140 D     CV B   1      -5.868 -14.486   2.367  0.00  0.00           D
ATOM   1141 D     CV B   1      -4.668 -14.486   2.367  0.00  0.00           D
ATOM   1142 D     CV B   1      -3.468 -14.486   2.367  0.00  0.00           D
ATOM   1143 D     CV B   1      -2.268 -14.486   2.367  0.00  0.00           D
ATOM   1144 D     CV B   1      -1.068 -14.486   2.367  0.00  0.00           D
ATOM   1145 D     CV B   1       0.132 -14.486   2.367  0.00  0.00           D
ATOM   1146 D     CV B   1       1.332 -14.486   2.367  0.00  0.00           D
ATOM   1147 D     CV B   1     -11.868 -13.286   2.367  0.00  0.00           D
ATOM   1148 D     CV B   1     -10.668 -13.286   2.367  0.00  0.00           D
ATOM   1149 D     CV B   1      -9.468 -13.286   2.367  0.00  0.00           D
ATOM   1150 D     CV B   1      -8.268 -13.286   2.367  0.00  0.00           D
ATOM   1151 D     CV B   1      -7.068 -13.286   2.367  0.00  0.00           D
ATOM   1152 D     CV B   1      -5.868 -13.286   2.367  0.00  0.00           D
ATOM   1153 D     CV B   1      -4.668 -13.286   2.367  0.00  0.00           D
ATOM   1154 D     CV B   1      -3.468 -13.286   2.367  0.00  0.00           D
ATOM   1155 D     CV B   1      -2.268 -13.286   2.367  0.00  0.00           D
ATOM   1156 D     CV B   1      -1.068 -13.286   2.367  0.00  0.00           D
ATOM   1157 D     CV B   1       0.132 -13.286   2.367  0.00  0.00           D
ATOM   1158 D     CV B   1       1.332 -13.286   2.367  0.00  0.00           D
ATOM   1159 D     CV B   1     -11.868 -12.086   2.367  0.00  0.00           D
ATOM   1160 D     CV B   1     -10.668 -12.086   2.367  0.00  0.00           D
ATOM   1161 D     CV B   1      -9.468 -12.086   2.367  0.00  0.00           D
ATOM   1162 D     CV B   1      -8.268 -12.086   2.367  0.00  0.00           D
ATOM   1163 D     CV B   1      -7.068 -12.086   2.367  0.00  0.00           D
ATOM   1164 D     CV B   1      -5.868 -12.086   2.367  0.00  0.00           D
ATOM   1165 D     CV B   1      -4.668 -12.086   2.367  0.00  0.00           D
ATOM   1166 D     CV B   1      -3.468 -12.086   2.367  0.00  0.00           D
ATOM   1167 D     CV B   1      -2.268 -12.086   2.367  0.00  0.00           D
ATOM   1168 D     CV B   1      -1.068 -12.086   2.367  0.00  0.00           D
ATOM   1169 D     CV B   1       0.132 -12.086   2.367  0.00  0.00           D
ATOM   1170 D     CV B   1       1.332 -12.086   2.367  0.00  0.00           D
ATOM   1171 D     CV B   1       2.532 -12.086   2.367  0.00  0.00           D
ATOM   1172 D     CV B   1     -11.868 -10.886   2.367  0.00  0.00           D
ATOM   1173 D     CV B   1     -10.668 -10.886   2.367  0.00  0.00           D
ATOM   1174 D     CV B   1      -9.468 -10.886   2.367  0.00  0.00           D
ATOM   1175 D     CV B   1      -8.268 -10.886   2.367  0.00  0.00           D
ATOM   1176 D     CV B   1      -7.068 -10.886   2.367  0.00  0.00           D
ATOM   1177 D     CV B   1      -5.868 -10.886   2.367  0.00  0.00           D
ATOM   1178 D     CV B   1      -4.668 -10.886   2.367  0.00  0.00           D
ATOM   1179 D     CV B   1      -3.468 -10.886   2.367  0.00  0.00           D
ATOM   1180 D     CV B   1      -2.268 -10.886   2.367  0.00  0.00           D
ATOM   1181 D     CV B   1      -1.068 -10.886   2.367  0.00  0.00           D
ATOM   1182 D     CV B   1       0.132 -10.886   2.367  0.00  0.00           D
ATOM   1183 D     CV B   1       1.332 -10.886   2.367  0.00  0.00           D
ATOM   1184 D     CV B   1     -13.068  -9.686   2.367  0.00  0.00           D
ATOM   1185 D     CV B   1     -11.868  -9.686   2.367  0.00  0.00           D
ATOM   1186 D     CV B   1     -10.668  -9.686   2.367  0.00  0.00           D
ATOM   1187 D     CV B   1      -9.468  -9.686   2.367  0.00  0.00           D
ATOM   1188 D     CV B   1      -8.268  -9.686   2.367  0.00  0.00           D
ATOM   1189 D     CV B   1      -7.068  -9.686   2.367  0.00  0.00           D
ATOM   1190 D     CV B   1      -5.868  -9.686   2.367  0.00  0.00           D
ATOM   1191 D     CV B   1      -4.668  -9.686   2.367  0.00  0.00           D
ATOM   1192 D     CV B   1      -3.468  -9.686   2.367  0.00  0.00           D
ATOM   1193 D     CV B   1      -2.268  -9.686   2.367  0.00  0.00           D
ATOM   1194 D     CV B   1      -1.068  -9.686   2.367  0.00  0.00           D
ATOM   1195 D     CV B   1       0.132  -9.686   2.367  0.00  0.00           D
ATOM   1196 D     CV B   1       1.332  -9.686   2.367  0.00  0.00           D
ATOM   1197 D     CV B   1     -11.868  -8.486   2.367  0.00  0.00           D
ATOM   1198 D     CV B   1     -10.668  -8.486   2.367  0.00  0.00           D
ATOM   1199 D     CV B   1      -9.468  -8.486   2.367  0.00  0.00           D
ATOM   1200 D     CV B   1      -8.268  -8.486   2.367  0.00  0.00           D
ATOM   1201 D     CV B   1      -7.068  -8.486   2.367  0.00  0.00           D
ATOM   1202 D     CV B   1      -5.868  -8.486   2.367  0.00  0.00           D
ATOM   1203 D     CV B   1      -4.668  -8.486   2.367  0.00  0.00           D
ATOM   1204 D     CV B   1      -3.468  -8.486   2.367  0.00  0.00           D
ATOM   1205 D     CV B   1      -2.268  -8.486   2.367  0.00  0.00           D
ATOM   1206 D     CV B   1      -1.068  -8.486   2.367  0.00  0.00           D
ATOM   1207 D     CV B   1       0.132  -8.486   2.367  0.00  0.00           D
ATOM   1208 D     CV B   1       1.332  -8.486   2.367  0.00  0.00           D
ATOM   1209 D     CV B   1     -11.868  -7.286   2.367  0.00  0.00           D
ATOM   1210 D     CV B   1     -10.668  -7.286   2.367  0.00  0.00           D
ATOM   1211 D     CV B   1      -9.468  -7.286   2.367  0.00  0.00           D
ATOM   1212 D     CV B   1      -8.268  -7.286   2.367  0.00  0.00           D
ATOM   1213 D     CV B   1      -7.068  -7.286   2.367  0.00  0.00           D
ATOM   1214 D     CV B   1      -5.868  -7.286   2.367  0.00  0.00           D
ATOM   1215 D     CV B   1      -4.668  -7.286   2.367  0.00  0.00           D
ATOM   1216 D     CV B   1      -3.468  -7.286   2.367  0.00  0.00           D
ATOM   1217 D     CV B   1      -2.268  -7.286   2.367  0.00  0.00           D
ATOM   1218 D     CV B   1      -1.068  -7.286   2.367  0.00  0.00           D
ATOM   1219 D     CV B   1       0.132  -7.286   2.367  0.00  0.00           D
ATOM   1220 D     CV B   1     -10.668  -6.086   2.367  0.00  0.00           D
ATOM   1221 D     CV B   1      -9.468  -6.086   2.367  0.00  0.00           D
ATOM   1222 D     CV B   1      -8.268  -6.086   2.367  0.00  0.00           D
ATOM   1223 D     CV B   1      -7.068  -6.086   2.367  0.00  0.00           D
ATOM   1224 D     CV B   1      -5.868  -6.086   2.367  0.00  0.00           D
ATOM   1225 D     CV B   1      -4.668  -6.086   2.367  0.00  0.00           D
ATOM   1226 D     CV B   1      -3.468  -6.086   2.367  0.00  0.00           D
ATOM   1227 D     CV B   1      -2.268  -6.086   2.367  0.00  0.00           D
ATOM   1228 D     CV B   1      -1.068  -6.086   2.367  0.00  0.00           D
ATOM   1229 D     CV B   1       0.132  -6.086   2.367  0.00  0.00           D
ATOM   1230 D     CV B   1     -10.668  -4.886   2.367  0.00  0.00           D
ATOM   1231 D     CV B   1      -9.468  -4.886   2.367  0.00  0.00           D
ATOM   1232 D     CV B   1      -8.268  -4.886   2.367  0.00  0.00           D
ATOM   1233 D     CV B   1      -7.068  -4.886   2.367  0.00  0.00           D
ATOM   1234 D     CV B   1      -5.868  -4.886   2.367  0.00  0.00           D
ATOM   1235 D     CV B   1      -4.668  -4.886   2.367  0.00  0.00           D
ATOM   1236 D     CV B   1      -3.468  -4.886   2.367  0.00  0.00           D
ATOM   1237 D     CV B   1      -2.268  -4.886   2.367  0.00  0.00           D
ATOM   1238 D     CV B   1      -1.068  -4.886   2.367  0.00  0.00           D
ATOM   1239 D     CV B   1       0.132  -4.886   2.367  0.00  0.00           D
ATOM   1240 D     CV B   1      -7.068  -3.686   2.367  0.00  0.00           D
ATOM   1241 D     CV B   1      -5.868  -3.686   2.367  0.00  0.00           D
ATOM   1242 D     CV B   1      -4.668  -3.686   2.367  0.00  0.00           D
ATOM   1243 D     CV B   1      -3.468  -3.686   2.367  0.00  0.00           D
ATOM   1244 D     CV B   1      -2.268  -3.686   2.367  0.00  0.00           D
ATOM   1245 D     CV B   1      -1.068  -3.686   2.367  0.00  0.00           D
ATOM   1246 D     CV B   1      -2.268  -2.486   2.367  0.00  0.00           D
ATOM   1247 D     CV B   1      -9.468 -19.286   3.567  0.00  0.00           D
ATOM   1248 D     CV B   1      -8.268 -19.286   3.567  0.00  0.00           D
ATOM   1249 D     CV B   1      -9.468 -18.086   3.567  0.00  0.00           D
ATOM   1250 D     CV B   1      -8.268 -18.086   3.567  0.00  0.00           D
ATOM   1251 D     CV B   1      -7.068 -18.086   3.567  0.00  0.00           D
ATOM   1252 D     CV B   1      -5.868 -18.086   3.567  0.00  0.00           D
ATOM   1253 D     CV B   1     -10.668 -16.886   3.567  0.00  0.00           D
ATOM   1254 D     CV B   1      -9.468 -16.886   3.567  0.00  0.00           D
ATOM   1255 D     CV B   1      -8.268 -16.886   3.567  0.00  0.00           D
ATOM   1256 D     CV B   1      -7.068 -16.886   3.567  0.00  0.00           D
ATOM   1257 D     CV B   1      -5.868 -16.886   3.567  0.00  0.00           D
ATOM   1258 D     CV B   1      -4.668 -16.886   3.567  0.00  0.00           D
ATOM   1259 D     CV B   1      -3.468 -16.886   3.567  0.00  0.00           D
ATOM   1260 D     CV B   1      -2.268 -16.886   3.567  0.00  0.00           D
ATOM   1261 D     CV B   1      -1.068 -16.886   3.567  0.00  0.00           D
ATOM   1262 D     CV B   1     -10.668 -15.686   3.567  0.00  0.00           D
ATOM   1263 D     CV B   1      -9.468 -15.686   3.567  0.00  0.00           D
ATOM   1264 D     CV B   1      -8.268 -15.686   3.567  0.00  0.00           D
ATOM   1265 D     CV B   1      -7.068 -15.686   3.567  0.00  0.00           D
ATOM   1266 D     CV B   1      -5.868 -15.686   3.567  0.00  0.00           D
ATOM   1267 D     CV B   1      -4.668 -15.686   3.567  0.00  0.00           D
ATOM   1268 D     CV B   1      -3.468 -15.686   3.567  0.00  0.00           D
ATOM   1269 D     CV B   1      -2.268 -15.686   3.567  0.00  0.00           D
ATOM   1270 D     CV B   1      -1.068 -15.686   3.567  0.00  0.00           D
ATOM   1271 D     CV B   1       0.132 -15.686   3.567  0.00  0.00           D
ATOM   1272 D     CV B   1       1.332 -15.686   3.567  0.00  0.00           D
ATOM   1273 D     CV B   1     -11.868 -14.486   3.567  0.00  0.00           D
ATOM   1274 D     CV B   1     -10.668 -14.486   3.567  0.00  0.00           D
ATOM   1275 D     CV B   1      -9.468 -14.486   3.567  0.00  0.00           D
ATOM   1276 D     CV B   1      -8.268 -14.486   3.567  0.00  0.00           D
ATOM   1277 D     CV B   1      -7.068 -14.486   3.567  0.00  0.00           D
ATOM   1278 D     CV B   1      -5.868 -14.486   3.567  0.00  0.00           D
ATOM   1279 D     CV B   1      -4.668 -14.486   3.567  0.00  0.00           D
ATOM   1280 D     CV B   1      -3.468 -14.486   3.567  0.00  0.00           D
ATOM   1281 D     CV B   1      -2.268 -14.486   3.567  0.00  0.00           D
ATOM   1282 D     CV B   1      -1.068 -14.486   3.567  0.00  0.00           D
ATOM   1283 D     CV B   1       0.132 -14.486   3.567  0.00  0.00           D
ATOM   1284 D     CV B   1       1.332 -14.486   3.567  0.00  0.00           D
ATOM   1285 D     CV B   1     -11.868 -13.286   3.567  0.00  0.00           D
ATOM   1286 D     CV B   1     -10.668 -13.286   3.567  0.00  0.00           D
ATOM   1287 D     CV B   1      -9.468 -13.286   3.567  0.00  0.00           D
ATOM   1288 D     CV B   1      -8.268 -13.286   3.567  0.00  0.00           D
ATOM   1289 D     CV B   1      -7.068 -13.286   3.567  0.00  0.00           D
ATOM   1290 D     CV B   1      -5.868 -13.286   3.567  0.00  0.00           D
ATOM   1291 D     CV B   1      -4.668 -13.286   3.567  0.00  0.00           D
ATOM   1292 D     CV B   1      -3.468 -13.286   3.567  0.00  0.00           D
ATOM   1293 D     CV B   1      -2.268 -13.286   3.567  0.00  0.00           D
ATOM   1294 D     CV B   1      -1.068 -13.286   3.567  0.00  0.00           D
ATOM   1295 D     CV B   1       0.132 -13.286   3.567  0.00  0.00           D
ATOM   1296 D     CV B   1       1.332 -13.286   3.567  0.00  0.00           D
ATOM   1297 D     CV B   1       2.532 -13.286   3.567  0.00  0.00           D
ATOM   1298 D     CV B   1     -13.068 -12.086   3.567  0.00  0.00           D
ATOM   1299 D     CV B   1     -11.868 -12.086   3.567  0.00  0.00           D
ATOM   1300 D     CV B   1     -10.668 -12.086   3.567  0.00  0.00           D
ATOM   1301 D     CV B   1      -9.468 -12.086   3.567  0.00  0.00           D
ATOM   1302 D     CV B   1      -8.268 -12.086   3.567  0.00  0.00           D
ATOM   1303 D     CV B   1      -7.068 -12.086   3.567  0.00  0.00           D
ATOM   1304 D     CV B   1      -5.868 -12.086   3.567  0.00  0.00           D
ATOM   1305 D     CV B   1      -4.668 -12.086   3.567  0.00  0.00           D
ATOM   1306 D     CV B   1      -3.468 -12.086   3.567  0.00  0.00           D
ATOM   1307 D     CV B   1      -2.268 -12.086   3.567  0.00  0.00           D
ATOM   1308 D     CV B   1      -1.068 -12.086   3.567  0.00  0.00           D
ATOM   1309 D     CV B   1       0.132 -12.086   3.567  0.00  0.00           D
ATOM   1310 D     CV B   1       1.332 -12.086   3.567  0.00  0.00           D
ATOM   1311 D     CV B   1     -13.068 -10.886   3.567  0.00  0.00           D
ATOM   1312 D     CV B   1     -11.868 -10.886   3.567  0.00  0.00           D
ATOM   1313 D     CV B   1     -10.668 -10.886   3.567  0.00  0.00           D
ATOM   1314 D     CV B   1      -9.468 -10.886   3.567  0.00  0.00           D
ATOM   1315 D     CV B   1      -8.268 -10.886   3.567  0.00  0.00           D
ATOM   1316 D     CV B   1      -7.068 -10.886   3.567  0.00  0.00           D
ATOM   1317 D     CV B   1      -5.868 -10.886   3.567  0.00  0.00           D
ATOM   1318 D     CV B   1      -4.668 -10.886   3.567  0.00  0.00           D
ATOM   1319 D     CV B   1      -3.468 -10.886   3.567  0.00  0.00           D
ATOM   1320 D     CV B   1      -2.268 -10.886   3.567  0.00  0.00           D
ATOM   1321 D     CV B   1      -1.068 -10.886   3.567  0.00  0.00           D
ATOM   1322 D     CV B   1       0.132 -10.886   3.567  0.00  0.00           D
ATOM   1323 D     CV B   1       1.332 -10.886   3.567  0.00  0.00           D
ATOM   1324 D     CV B   1     -13.068  -9.686   3.567  0.00  0.00           D
ATOM   1325 D     CV B   1     -11.868  -9.686   3.567  0.00  0.00           D
ATOM   1326 D     CV B   1     -10.668  -9.686   3.567  0.00  0.00           D
ATOM   1327 D     CV B   1      -9.468  -9.686   3.567  0.00  0.00           D
ATOM   1328 D     CV B   1      -8.268  -9.686   3.567  0.00  0.00           D
ATOM   1329 D     CV B   1      -7.068  -9.686   3.567  0.00  0.00           D
ATOM   1330 D     CV B   1      -5.868  -9.686   3.567  0.00  0.00           D
ATOM   1331 D     CV B   1      -4.668  -9.686   3.567  0.00  0.00           D
ATOM   1332 D     CV B   1      -3.468  -9.686   3.567  0.00  0.00           D
ATOM   1333 D     CV B   1      -2.268  -9.686   3.567  0.00  0.00           D
ATOM   1334 D     CV B   1      -1.068  -9.686   3.567  0.00  0.00           D
ATOM   1335 D     CV B   1       0.132  -9.686   3.567  0.00  0.00           D
ATOM   1336 D     CV B   1       1.332  -9.686   3.567  0.00  0.00           D
ATOM   1337 D     CV B   1     -11.868  -8.486   3.567  0.00  0.00           D
ATOM   1338 D     CV B   1     -10.668  -8.486   3.567  0.00  0.00           D
ATOM   1339 D     CV B   1      -9.468  -8.486   3.567  0.00  0.00           D
ATOM   1340 D     CV B   1      -8.268  -8.486   3.567  0.00  0.00           D
ATOM   1341 D     CV B   1      -7.068  -8.486   3.567  0.00  0.00           D
ATOM   1342 D     CV B   1      -5.868  -8.486   3.567  0.00  0.00           D
ATOM   1343 D     CV B   1      -4.668  -8.486   3.567  0.00  0.00           D
ATOM   1344 D     CV B   1      -3.468  -8.486   3.567  0.00  0.00           D
ATOM   1345 D     CV B   1      -2.268  -8.486   3.567  0.00  0.00           D
ATOM   1346 D     CV B   1      -1.068  -8.486   3.567  0.00  0.00           D
ATOM   1347 D     CV B   1       0.132  -8.486   3.567  0.00  0.00           D
ATOM   1348 D     CV B   1       1.332  -8.486   3.567  0.00  0.00           D
ATOM   1349 D     CV B   1     -10.668  -7.286   3.567  0.00  0.00           D
ATOM   1350 D     CV B   1      -9.468  -7.286   3.567  0.00  0.00           D
ATOM   1351 D     CV B   1      -8.268  -7.286   3.567  0.00  0.00           D
ATOM   1352 D     CV B   1      -7.068  -7.286   3.567  0.00  0.00           D
ATOM   1353 D     CV B   1      -5.868  -7.286   3.567  0.00  0.00           D
ATOM   1354 D     CV B   1      -4.668  -7.286   3.567  0.00  0.00           D
ATOM   1355 D     CV B   1      -3.468  -7.286   3.567  0.00  0.00           D
ATOM   1356 D     CV B   1      -2.268  -7.286   3.567  0.00  0.00           D
ATOM   1357 D     CV B   1      -1.068  -7.286   3.567  0.00  0.00           D
ATOM   1358 D     CV B   1       0.132  -7.286   3.567  0.00  0.00           D
ATOM   1359 D     CV B   1     -10.668  -6.086   3.567  0.00  0.00           D
ATOM   1360 D     CV B   1      -9.468  -6.086   3.567  0.00  0.00           D
ATOM   1361 D     CV B   1      -8.268  -6.086   3.567  0.00  0.00           D
ATOM   1362 D     CV B   1      -7.068  -6.086   3.567  0.00  0.00           D
ATOM   1363 D     CV B   1      -5.868  -6.086   3.567  0.00  0.00           D
ATOM   1364 D     CV B   1      -4.668  -6.086   3.567  0.00  0.00           D
ATOM   1365 D     CV B   1      -3.468  -6.086   3.567  0.00  0.00           D
ATOM   1366 D     CV B   1      -2.268  -6.086   3.567  0.00  0.00           D
ATOM   1367 D     CV B   1      -1.068  -6.086   3.567  0.00  0.00           D
ATOM   1368 D     CV B   1       0.132  -6.086   3.567  0.00  0.00           D
ATOM   1369 D     CV B   1     -10.668  -4.886   3.567  0.00  0.00           D
ATOM   1370 D     CV B   1      -9.468  -4.886   3.567  0.00  0.00           D
ATOM   1371 D     CV B   1      -8.268  -4.886   3.567  0.00  0.00           D
ATOM   1372 D     CV B   1      -7.068  -4.886   3.567  0.00  0.00           D
ATOM   1373 D     CV B   1      -5.868  -4.886   3.567  0.00  0.00           D
ATOM   1374 D     CV B   1      -4.668  -4.886   3.567  0.00  0.00           D
ATOM   1375 D     CV B   1      -3.468  -4.886   3.567  0.00  0.00           D
ATOM   1376 D     CV B   1      -2.268  -4.886   3.567  0.00  0.00           D
ATOM   1377 D     CV B   1      -1.068  -4.886   3.567  0.00  0.00           D
ATOM   1378 D     CV B   1      -9.468  -3.686   3.567  0.00  0.00           D
ATOM   1379 D     CV B   1      -8.268  -3.686   3.567  0.00  0.00           D
ATOM   1380 D     CV B   1      -7.068  -3.686   3.567  0.00  0.00           D
ATOM   1381 D     CV B   1      -5.868  -3.686   3.567  0.00  0.00           D
ATOM   1382 D     CV B   1      -4.668  -3.686   3.567  0.00  0.00           D
ATOM   1383 D     CV B   1      -3.468  -3.686   3.567  0.00  0.00           D
ATOM   1384 D     CV B   1      -2.268  -3.686   3.567  0.00  0.00           D
ATOM   1385 D     CV B   1      -1.068  -3.686   3.567  0.00  0.00           D
ATOM   1386 D     CV B   1      -8.268  -2.486   3.567  0.00  0.00           D
ATOM   1387 D     CV B   1      -7.068  -2.486   3.567  0.00  0.00           D
ATOM   1388 D     CV B   1      -8.268 -18.086   4.767  0.00  0.00           D
ATOM   1389 D     CV B   1      -7.068 -18.086   4.767  0.00  0.00           D
ATOM   1390 D     CV B   1      -9.468 -16.886   4.767  0.00  0.00           D
ATOM   1391 D     CV B   1      -8.268 -16.886   4.767  0.00  0.00           D
ATOM   1392 D     CV B   1      -7.068 -16.886   4.767  0.00  0.00           D
ATOM   1393 D     CV B   1      -5.868 -16.886   4.767  0.00  0.00           D
ATOM   1394 D     CV B   1      -4.668 -16.886   4.767  0.00  0.00           D
ATOM   1395 D     CV B   1      -3.468 -16.886   4.767  0.00  0.00           D
ATOM   1396 D     CV B   1      -2.268 -16.886   4.767  0.00  0.00           D
ATOM   1397 D     CV B   1     -10.668 -15.686   4.767  0.00  0.00           D
ATOM   1398 D     CV B   1      -9.468 -15.686   4.767  0.00  0.00           D
ATOM   1399 D     CV B   1      -8.268 -15.686   4.767  0.00  0.00           D
ATOM   1400 D     CV B   1      -7.068 -15.686   4.767  0.00  0.00           D
ATOM   1401 D     CV B   1      -5.868 -15.686   4.767  0.00  0.00           D
ATOM   1402 D     CV B   1      -4.668 -15.686   4.767  0.00  0.00           D
ATOM   1403 D     CV B   1      -3.468 -15.686   4.767  0.00  0.00           D
ATOM   1404 D     CV B   1      -2.268 -15.686   4.767  0.00  0.00           D
ATOM   1405 D     CV B   1      -1.068 -15.686   4.767  0.00  0.00           D
ATOM   1406 D     CV B   1       0.132 -15.686   4.767  0.00  0.00           D
ATOM   1407 D     CV B   1       1.332 -15.686   4.767  0.00  0.00           D
ATOM   1408 D     CV B   1     -11.868 -14.486   4.767  0.00  0.00           D
ATOM   1409 D     CV B   1     -10.668 -14.486   4.767  0.00  0.00           D
ATOM   1410 D     CV B   1      -9.468 -14.486   4.767  0.00  0.00           D
ATOM   1411 D     CV B   1      -8.268 -14.486   4.767  0.00  0.00           D
ATOM   1412 D     CV B   1      -7.068 -14.486   4.767  0.00  0.00           D
ATOM   1413 D     CV B   1      -5.868 -14.486   4.767  0.00  0.00           D
ATOM   1414 D     CV B   1      -4.668 -14.486   4.767  0.00  0.00           D
ATOM   1415 D     CV B   1      -3.468 -14.486   4.767  0.00  0.00           D
ATOM   1416 D     CV B   1      -2.268 -14.486   4.767  0.00  0.00           D
ATOM   1417 D     CV B   1      -1.068 -14.486   4.767  0.00  0.00           D
ATOM   1418 D     CV B   1       0.132 -14.486   4.767  0.00  0.00           D
ATOM   1419 D     CV B   1       1.332 -14.486   4.767  0.00  0.00           D
ATOM   1420 D     CV B   1       2.532 -14.486   4.767  0.00  0.00           D
ATOM   1421 D     CV B   1     -13.068 -13.286   4.767  0.00  0.00           D
ATOM   1422 D     CV B   1     -11.868 -13.286   4.767  0.00  0.00           D
ATOM   1423 D     CV B   1     -10.668 -13.286   4.767  0.00  0.00           D
ATOM   1424 D     CV B   1      -9.468 -13.286   4.767  0.00  0.00           D
ATOM   1425 D     CV B   1      -8.268 -13.286   4.767  0.00  0.00           D
ATOM   1426 D     CV B   1      -7.068 -13.286   4.767  0.00  0.00           D
ATOM   1427 D     CV B   1      -5.868 -13.286   4.767  0.00  0.00           D
ATOM   1428 D     CV B   1      -4.668 -13.286   4.767  0.00  0.00           D
ATOM   1429 D     CV B   1      -3.468 -13.286   4.767  0.00  0.00           D
ATOM   1430 D     CV B   1      -2.268 -13.286   4.767  0.00  0.00           D
ATOM   1431 D     CV B   1      -1.068 -13.286   4.767  0.00  0.00           D
ATOM   1432 D     CV B   1       0.132 -13.286   4.767  0.00  0.00           D
ATOM   1433 D     CV B   1       1.332 -13.286   4.767  0.00  0.00           D
ATOM   1434 D     CV B   1       2.532 -13.286   4.767  0.00  0.00           D
ATOM   1435 D     CV B   1     -13.068 -12.086   4.767  0.00  0.00           D
ATOM   1436 D     CV B   1     -11.868 -12.086   4.767  0.00  0.00           D
ATOM   1437 D     CV B   1     -10.668 -12.086   4.767  0.00  0.00           D
ATOM   1438 D     CV B   1      -9.468 -12.086   4.767  0.00  0.00           D
ATOM   1439 D     CV B   1      -8.268 -12.086   4.767  0.00  0.00           D
ATOM   1440 D     CV B   1      -7.068 -12.086   4.767  0.00  0.00           D
ATOM   1441 D     CV B   1      -5.868 -12.086   4.767  0.00  0.00           D
ATOM   1442 D     CV B   1      -4.668 -12.086   4.767  0.00  0.00           D
ATOM   1443 D     CV B   1      -3.468 -12.086   4.767  0.00  0.00           D
ATOM   1444 D     CV B   1      -2.268 -12.086   4.767  0.00  0.00           D
ATOM   1445 D     CV B   1      -1.068 -12.086   4.767  0.00  0.00           D
ATOM   1446 D     CV B   1       0.132 -12.086   4.767  0.00  0.00           D
ATOM   1447 D     CV B   1       1.332 -12.086   4.767  0.00  0.00           D
ATOM   1448 D     CV B   1     -14.268 -10.886   4.767  0.00  0.00           D
ATOM   1449 D     CV B   1     -13.068 -10.886   4.767  0.00  0.00           D
ATOM   1450 D     CV B   1     -11.868 -10.886   4.767  0.00  0.00           D
ATOM   1451 D     CV B   1     -10.668 -10.886   4.767  0.00  0.00           D
ATOM   1452 D     CV B   1      -9.468 -10.886   4.767  0.00  0.00           D
ATOM   1453 D     CV B   1      -8.268 -10.886   4.767  0.00  0.00           D
ATOM   1454 D     CV B   1      -7.068 -10.886   4.767  0.00  0.00           D
ATOM   1455 D     CV B   1      -5.868 -10.886   4.767  0.00  0.00           D
ATOM   1456 D     CV B   1      -4.668 -10.886   4.767  0.00  0.00           D
ATOM   1457 D     CV B   1      -3.468 -10.886   4.767  0.00  0.00           D
ATOM   1458 D     CV B   1      -2.268 -10.886   4.767  0.00  0.00           D
ATOM   1459 D     CV B   1      -1.068 -10.886   4.767  0.00  0.00           D
ATOM   1460 D     CV B   1       0.132 -10.886   4.767  0.00  0.00           D
ATOM   1461 D     CV B   1       1.332 -10.886   4.767  0.00  0.00           D
ATOM   1462 D     CV B   1     -11.868  -9.686   4.767  0.00  0.00           D
ATOM   1463 D     CV B   1     -10.668  -9.686   4.767  0.00  0.00           D
ATOM   1464 D     CV B   1      -9.468  -9.686   4.767  0.00  0.00           D
ATOM   1465 D     CV B   1      -8.268  -9.686   4.767  0.00  0.00           D
ATOM   1466 D     CV B   1      -7.068  -9.686   4.767  0.00  0.00           D
ATOM   1467 D     CV B   1      -5.868  -9.686   4.767  0.00  0.00           D
ATOM   1468 D     CV B   1      -4.668  -9.686   4.767  0.00  0.00           D
ATOM   1469 D     CV B   1      -3.468  -9.686   4.767  0.00  0.00           D
ATOM   1470 D     CV B   1      -2.268  -9.686   4.767  0.00  0.00           D
ATOM   1471 D     CV B   1      -1.068  -9.686   4.767  0.00  0.00           D
ATOM   1472 D     CV B   1       0.132  -9.686   4.767  0.00  0.00           D
ATOM   1473 D     CV B   1       1.332  -9.686   4.767  0.00  0.00           D
ATOM   1474 D     CV B   1     -10.668  -8.486   4.767  0.00  0.00           D
ATOM   1475 D     CV B   1      -9.468  -8.486   4.767  0.00  0.00           D
ATOM   1476 D     CV B   1      -8.268  -8.486   4.767  0.00  0.00           D
ATOM   1477 D     CV B   1      -7.068  -8.486   4.767  0.00  0.00           D
ATOM   1478 D     CV B   1      -5.868  -8.486   4.767  0.00  0.00           D
ATOM   1479 D     CV B   1      -4.668  -8.486   4.767  0.00  0.00           D
ATOM   1480 D     CV B   1      -3.468  -8.486   4.767  0.00  0.00           D
ATOM   1481 D     CV B   1      -2.268  -8.486   4.767  0.00  0.00           D
ATOM   1482 D     CV B   1      -1.068  -8.486   4.767  0.00  0.00           D
ATOM   1483 D     CV B   1       0.132  -8.486   4.767  0.00  0.00           D
ATOM   1484 D     CV B   1     -10.668  -7.286   4.767  0.00  0.00           D
ATOM   1485 D     CV B   1      -9.468  -7.286   4.767  0.00  0.00           D
ATOM   1486 D     CV B   1      -8.268  -7.286   4.767  0.00  0.00           D
ATOM   1487 D     CV B   1      -7.068  -7.286   4.767  0.00  0.00           D
ATOM   1488 D     CV B   1      -5.868  -7.286   4.767  0.00  0.00           D
ATOM   1489 D     CV B   1      -4.668  -7.286   4.767  0.00  0.00           D
ATOM   1490 D     CV B   1      -3.468  -7.286   4.767  0.00  0.00           D
ATOM   1491 D     CV B   1      -2.268  -7.286   4.767  0.00  0.00           D
ATOM   1492 D     CV B   1      -1.068  -7.286   4.767  0.00  0.00           D
ATOM   1493 D     CV B   1       0.132  -7.286   4.767  0.00  0.00           D
ATOM   1494 D     CV B   1      -9.468  -6.086   4.767  0.00  0.00           D
ATOM   1495 D     CV B   1      -8.268  -6.086   4.767  0.00  0.00           D
ATOM   1496 D     CV B   1      -7.068  -6.086   4.767  0.00  0.00           D
ATOM   1497 D     CV B   1      -5.868  -6.086   4.767  0.00  0.00           D
ATOM   1498 D     CV B   1      -4.668  -6.086   4.767  0.00  0.00           D
ATOM   1499 D     CV B   1      -3.468  -6.086   4.767  0.00  0.00           D
ATOM   1500 D     CV B   1      -2.268  -6.086   4.767  0.00  0.00           D
ATOM   1501 D     CV B   1      -1.068  -6.086   4.767  0.00  0.00           D
ATOM   1502 D     CV B   1       0.132  -6.086   4.767  0.00  0.00           D
ATOM   1503 D     CV B   1      -9.468  -4.886   4.767  0.00  0.00           D
ATOM   1504 D     CV B   1      -8.268  -4.886   4.767  0.00  0.00           D
ATOM   1505 D     CV B   1      -7.068  -4.886   4.767  0.00  0.00           D
ATOM   1506 D     CV B   1      -5.868  -4.886   4.767  0.00  0.00           D
ATOM   1507 D     CV B   1      -4.668  -4.886   4.767  0.00  0.00           D
ATOM   1508 D     CV B   1      -3.468  -4.886   4.767  0.00  0.00           D
ATOM   1509 D     CV B   1      -2.268  -4.886   4.767  0.00  0.00           D
ATOM   1510 D     CV B   1      -1.068  -4.886   4.767  0.00  0.00           D
ATOM   1511 D     CV B   1      -9.468  -3.686   4.767  0.00  0.00           D
ATOM   1512 D     CV B   1      -8.268  -3.686   4.767  0.00  0.00           D
ATOM   1513 D     CV B   1      -7.068  -3.686   4.767  0.00  0.00           D
ATOM   1514 D     CV B   1      -5.868  -3.686   4.767  0.00  0.00           D
ATOM   1515 D     CV B   1      -7.068  -2.486   4.767  0.00  0.00           D
ATOM   1516 D     CV B   1      -8.268 -16.886   5.967  0.00  0.00           D
ATOM   1517 D     CV B   1      -7.068 -16.886   5.967  0.00  0.00           D
ATOM   1518 D     CV B   1      -5.868 -16.886   5.967  0.00  0.00           D
ATOM   1519 D     CV B   1      -4.668 -16.886   5.967  0.00  0.00           D
ATOM   1520 D     CV B   1      -3.468 -16.886   5.967  0.00  0.00           D
ATOM   1521 D     CV B   1      -8.268 -15.686   5.967  0.00  0.00           D
ATOM   1522 D     CV B   1      -7.068 -15.686   5.967  0.00  0.00           D
ATOM   1523 D     CV B   1      -5.868 -15.686   5.967  0.00  0.00           D
ATOM   1524 D     CV B   1      -4.668 -15.686   5.967  0.00  0.00           D
ATOM   1525 D     CV B   1      -3.468 -15.686   5.967  0.00  0.00           D
ATOM   1526 D     CV B   1      -2.268 -15.686   5.967  0.00  0.00           D
ATOM   1527 D     CV B   1      -1.068 -15.686   5.967  0.00  0.00           D
ATOM   1528 D     CV B   1       0.132 -15.686   5.967  0.00  0.00           D
ATOM   1529 D     CV B   1     -13.068 -14.486   5.967  0.00  0.00           D
ATOM   1530 D     CV B   1     -10.668 -14.486   5.967  0.00  0.00           D
ATOM   1531 D     CV B   1      -9.468 -14.486   5.967  0.00  0.00           D
ATOM   1532 D     CV B   1      -8.268 -14.486   5.967  0.00  0.00           D
ATOM   1533 D     CV B   1      -7.068 -14.486   5.967  0.00  0.00           D
ATOM   1534 D     CV B   1      -5.868 -14.486   5.967  0.00  0.00           D
ATOM   1535 D     CV B   1      -4.668 -14.486   5.967  0.00  0.00           D
ATOM   1536 D     CV B   1      -3.468 -14.486   5.967  0.00  0.00           D
ATOM   1537 D     CV B   1      -2.268 -14.486   5.967  0.00  0.00           D
ATOM   1538 D     CV B   1      -1.068 -14.486   5.967  0.00  0.00           D
ATOM   1539 D     CV B   1       0.132 -14.486   5.967  0.00  0.00           D
ATOM   1540 D     CV B   1       1.332 -14.486   5.967  0.00  0.00           D
ATOM   1541 D     CV B   1       2.532 -14.486   5.967  0.00  0.00           D
ATOM   1542 D     CV B   1     -13.068 -13.286   5.967  0.00  0.00           D
ATOM   1543 D     CV B   1     -11.868 -13.286   5.967  0.00  0.00           D
ATOM   1544 D     CV B   1     -10.668 -13.286   5.967  0.00  0.00           D
ATOM   1545 D     CV B   1      -9.468 -13.286   5.967  0.00  0.00           D
ATOM   1546 D     CV B   1      -8.268 -13.286   5.967  0.00  0.00           D
ATOM   1547 D     CV B   1      -7.068 -13.286   5.967  0.00  0.00           D
ATOM   1548 D     CV B   1      -5.868 -13.286   5.967  0.00  0.00           D
ATOM   1549 D     CV B   1      -4.668 -13.286   5.967  0.00  0.00           D
ATOM   1550 D     CV B   1      -3.468 -13.286   5.967  0.00  0.00           D
ATOM   1551 D     CV B   1      -2.268 -13.286   5.967  0.00  0.00           D
ATOM   1552 D     CV B   1      -1.068 -13.286   5.967  0.00  0.00           D
ATOM   1553 D     CV B   1       0.132 -13.286   5.967  0.00  0.00           D
ATOM   1554 D     CV B   1       1.332 -13.286   5.967  0.00  0.00           D
ATOM   1555 D     CV B   1     -13.068 -12.086   5.967  0.00  0.00           D
ATOM   1556 D     CV B   1     -11.868 -12.086   5.967  0.00  0.00           D
ATOM   1557 D     CV B   1     -10.668 -12.086   5.967  0.00  0.00           D
ATOM   1558 D     CV B   1      -9.468 -12.086   5.967  0.00  0.00           D
ATOM   1559 D     CV B   1      -8.268 -12.086   5.967  0.00  0.00           D
ATOM   1560 D     CV B   1      -7.068 -12.086   5.967  0.00  0.00           D
ATOM   1561 D     CV B   1      -5.868 -12.086   5.967  0.00  0.00           D
ATOM   1562 D     CV B   1      -4.668 -12.086   5.967  0.00  0.00           D
ATOM   1563 D     CV B   1      -3.468 -12.086   5.967  0.00  0.00           D
ATOM   1564 D     CV B   1      -2.268 -12.086   5.967  0.00  0.00           D
ATOM   1565 D     CV B   1      -1.068 -12.086   5.967  0.00  0.00           D
ATOM   1566 D     CV B   1       0.132 -12.086   5.967  0.00  0.00           D
ATOM   1567 D     CV B   1       1.332 -12.086   5.967  0.00  0.00           D
ATOM   1568 D     CV B   1     -13.068 -10.886   5.967  0.00  0.00           D
ATOM   1569 D     CV B   1     -11.868 -10.886   5.967  0.00  0.00           D
ATOM   1570 D     CV B   1     -10.668 -10.886   5.967  0.00  0.00           D
ATOM   1571 D     CV B   1      -9.468 -10.886   5.967  0.00  0.00           D
ATOM   1572 D     CV B   1      -8.268 -10.886   5.967  0.00  0.00           D
ATOM   1573 D     CV B   1      -7.068 -10.886   5.967  0.00  0.00           D
ATOM   1574 D     CV B   1      -5.868 -10.886   5.967  0.00  0.00           D
ATOM   1575 D     CV B   1      -4.668 -10.886   5.967  0.00  0.00           D
ATOM   1576 D     CV B   1      -3.468 -10.886   5.967  0.00  0.00           D
ATOM   1577 D     CV B   1      -2.268 -10.886   5.967  0.00  0.00           D
ATOM   1578 D     CV B   1      -1.068 -10.886   5.967  0.00  0.00           D
ATOM   1579 D     CV B   1       0.132 -10.886   5.967  0.00  0.00           D
ATOM   1580 D     CV B   1       1.332 -10.886   5.967  0.00  0.00           D
ATOM   1581 D     CV B   1     -11.868  -9.686   5.967  0.00  0.00           D
ATOM   1582 D     CV B   1     -10.668  -9.686   5.967  0.00  0.00           D
ATOM   1583 D     CV B   1      -9.468  -9.686   5.967  0.00  0.00           D
ATOM   1584 D     CV B   1      -8.268  -9.686   5.967  0.00  0.00           D
ATOM   1585 D     CV B   1      -7.068  -9.686   5.967  0.00  0.00           D
ATOM   1586 D     CV B   1      -5.868  -9.686   5.967  0.00  0.00           D
ATOM   1587 D     CV B   1      -4.668  -9.686   5.967  0.00  0.00           D
ATOM   1588 D     CV B   1      -3.468  -9.686   5.967  0.00  0.00           D
ATOM   1589 D     CV B   1      -2.268  -9.686   5.967  0.00  0.00           D
ATOM   1590 D     CV B   1      -1.068  -9.686   5.967  0.00  0.00           D
ATOM   1591 D     CV B   1       0.132  -9.686   5.967  0.00  0.00           D
ATOM   1592 D     CV B   1     -10.668  -8.486   5.967  0.00  0.00           D
ATOM   1593 D     CV B   1      -9.468  -8.486   5.967  0.00  0.00           D
ATOM   1594 D     CV B   1      -8.268  -8.486   5.967  0.00  0.00           D
ATOM   1595 D     CV B   1      -7.068  -8.486   5.967  0.00  0.00           D
ATOM   1596 D     CV B   1      -5.868  -8.486   5.967  0.00  0.00           D
ATOM   1597 D     CV B   1      -4.668  -8.486   5.967  0.00  0.00           D
ATOM   1598 D     CV B   1      -3.468  -8.486   5.967  0.00  0.00           D
ATOM   1599 D     CV B   1      -2.268  -8.486   5.967  0.00  0.00           D
ATOM   1600 D     CV B   1      -1.068  -8.486   5.967  0.00  0.00           D
ATOM   1601 D     CV B   1       0.132  -8.486   5.967  0.00  0.00           D
ATOM   1602 D     CV B   1      -9.468  -7.286   5.967  0.00  0.00           D
ATOM   1603 D     CV B   1      -8.268  -7.286   5.967  0.00  0.00           D
ATOM   1604 D     CV B   1      -7.068  -7.286   5.967  0.00  0.00           D
ATOM   1605 D     CV B   1      -5.868  -7.286   5.967  0.00  0.00           D
ATOM   1606 D     CV B   1      -4.668  -7.286   5.967  0.00  0.00           D
ATOM   1607 D     CV B   1      -3.468  -7.286   5.967  0.00  0.00           D
ATOM   1608 D     CV B   1      -2.268  -7.286   5.967  0.00  0.00           D
ATOM   1609 D     CV B   1      -1.068  -7.286   5.967  0.00  0.00           D
ATOM   1610 D     CV B   1       0.132  -7.286   5.967  0.00  0.00           D
ATOM   1611 D     CV B   1      -9.468  -6.086   5.967  0.00  0.00           D
ATOM   1612 D     CV B   1      -8.268  -6.086   5.967  0.00  0.00           D
ATOM   1613 D     CV B   1      -7.068  -6.086   5.967  0.00  0.00           D
ATOM   1614 D     CV B   1      -5.868  -6.086   5.967  0.00  0.00           D
ATOM   1615 D     CV B   1      -4.668  -6.086   5.967  0.00  0.00           D
ATOM   1616 D     CV B   1      -3.468  -6.086   5.967  0.00  0.00           D
ATOM   1617 D     CV B   1      -2.268  -6.086   5.967  0.00  0.00           D
ATOM   1618 D     CV B   1      -1.068  -6.086   5.967  0.00  0.00           D
ATOM   1619 D     CV B   1       0.132  -6.086   5.967  0.00  0.00           D
ATOM   1620 D     CV B   1      -9.468  -4.886   5.967  0.00  0.00           D
ATOM   1621 D     CV B   1      -8.268  -4.886   5.967  0.00  0.00           D
ATOM   1622 D     CV B   1      -7.068  -4.886   5.967  0.00  0.00           D
ATOM   1623 D     CV B   1      -5.868  -4.886   5.967  0.00  0.00           D
ATOM   1624 D     CV B   1      -4.668  -4.886   5.967  0.00  0.00           D
ATOM   1625 D     CV B   1      -3.468  -4.886   5.967  0.00  0.00           D
ATOM   1626 D     CV B   1      -9.468  -3.686   5.967  0.00  0.00           D
ATOM   1627 D     CV B   1      -8.268  -3.686   5.967  0.00  0.00           D
ATOM   1628 D     CV B   1      -7.068  -3.686   5.967  0.00  0.00           D
ATOM   1629 D     CV B   1      -7.068  -2.486   5.967  0.00  0.00           D
ATOM   1630 D     CV B   1      -7.068 -16.886   7.167  0.00  0.00           D
ATOM   1631 D     CV B   1      -5.868 -16.886   7.167  0.00  0.00           D
ATOM   1632 D     CV B   1      -4.668 -16.886   7.167  0.00  0.00           D
ATOM   1633 D     CV B   1      -3.468 -16.886   7.167  0.00  0.00           D
ATOM   1634 D     CV B   1      -7.068 -15.686   7.167  0.00  0.00           D
ATOM   1635 D     CV B   1      -5.868 -15.686   7.167  0.00  0.00           D
ATOM   1636 D     CV B   1      -4.668 -15.686   7.167  0.00  0.00           D
ATOM   1637 D     CV B   1      -3.468 -15.686   7.167  0.00  0.00           D
ATOM   1638 D     CV B   1      -2.268 -15.686   7.167  0.00  0.00           D
ATOM   1639 D     CV B   1      -1.068 -15.686   7.167  0.00  0.00           D
ATOM   1640 D     CV B   1      -8.268 -14.486   7.167  0.00  0.00           D
ATOM   1641 D     CV B   1      -7.068 -14.486   7.167  0.00  0.00           D
ATOM   1642 D     CV B   1      -5.868 -14.486   7.167  0.00  0.00           D
ATOM   1643 D     CV B   1      -4.668 -14.486   7.167  0.00  0.00           D
ATOM   1644 D     CV B   1      -3.468 -14.486   7.167  0.00  0.00           D
ATOM   1645 D     CV B   1      -2.268 -14.486   7.167  0.00  0.00           D
ATOM   1646 D     CV B   1      -1.068 -14.486   7.167  0.00  0.00           D
ATOM   1647 D     CV B   1     -11.868 -13.286   7.167  0.00  0.00           D
ATOM   1648 D     CV B   1      -9.468 -13.286   7.167  0.00  0.00           D
ATOM   1649 D     CV B   1      -8.268 -13.286   7.167  0.00  0.00           D
ATOM   1650 D     CV B   1      -7.068 -13.286   7.167  0.00  0.00           D
ATOM   1651 D     CV B   1      -5.868 -13.286   7.167  0.00  0.00           D
ATOM   1652 D     CV B   1      -4.668 -13.286   7.167  0.00  0.00           D
ATOM   1653 D     CV B   1      -3.468 -13.286   7.167  0.00  0.00           D
ATOM   1654 D     CV B   1      -2.268 -13.286   7.167  0.00  0.00           D
ATOM   1655 D     CV B   1      -1.068 -13.286   7.167  0.00  0.00           D
ATOM   1656 D     CV B   1     -13.068 -12.086   7.167  0.00  0.00           D
ATOM   1657 D     CV B   1     -11.868 -12.086   7.167  0.00  0.00           D
ATOM   1658 D     CV B   1     -10.668 -12.086   7.167  0.00  0.00           D
ATOM   1659 D     CV B   1      -9.468 -12.086   7.167  0.00  0.00           D
ATOM   1660 D     CV B   1      -8.268 -12.086   7.167  0.00  0.00           D
ATOM   1661 D     CV B   1      -7.068 -12.086   7.167  0.00  0.00           D
ATOM   1662 D     CV B   1      -5.868 -12.086   7.167  0.00  0.00           D
ATOM   1663 D     CV B   1      -4.668 -12.086   7.167  0.00  0.00           D
ATOM   1664 D     CV B   1      -3.468 -12.086   7.167  0.00  0.00           D
ATOM   1665 D     CV B   1      -2.268 -12.086   7.167  0.00  0.00           D
ATOM   1666 D     CV B   1      -1.068 -12.086   7.167  0.00  0.00           D
ATOM   1667 D     CV B   1       0.132 -12.086   7.167  0.00  0.00           D
ATOM   1668 D     CV B   1     -13.068 -10.886   7.167  0.00  0.00           D
ATOM   1669 D     CV B   1     -11.868 -10.886   7.167  0.00  0.00           D
ATOM   1670 D     CV B   1     -10.668 -10.886   7.167  0.00  0.00           D
ATOM   1671 D     CV B   1      -9.468 -10.886   7.167  0.00  0.00           D
ATOM   1672 D     CV B   1      -8.268 -10.886   7.167  0.00  0.00           D
ATOM   1673 D     CV B   1      -7.068 -10.886   7.167  0.00  0.00           D
ATOM   1674 D     CV B   1      -5.868 -10.886   7.167  0.00  0.00           D
ATOM   1675 D     CV B   1      -4.668 -10.886   7.167  0.00  0.00           D
ATOM   1676 D     CV B   1      -3.468 -10.886   7.167  0.00  0.00           D
ATOM   1677 D     CV B   1      -2.268 -10.886   7.167  0.00  0.00           D
ATOM   1678 D     CV B   1      -1.068 -10.886   7.167  0.00  0.00           D
ATOM   1679 D     CV B   1       0.132 -10.886   7.167  0.00  0.00           D
ATOM   1680 D     CV B   1       1.332 -10.886   7.167  0.00  0.00           D
ATOM   1681 D     CV B   1     -10.668  -9.686   7.167  0.00  0.00           D
ATOM   1682 D     CV B   1      -9.468  -9.686   7.167  0.00  0.00           D
ATOM   1683 D     CV B   1      -8.268  -9.686   7.167  0.00  0.00           D
ATOM   1684 D     CV B   1      -7.068  -9.686   7.167  0.00  0.00           D
ATOM   1685 D     CV B   1      -5.868  -9.686   7.167  0.00  0.00           D
ATOM   1686 D     CV B   1      -4.668  -9.686   7.167  0.00  0.00           D
ATOM   1687 D     CV B   1      -3.468  -9.686   7.167  0.00  0.00           D
ATOM   1688 D     CV B   1      -2.268  -9.686   7.167  0.00  0.00           D
ATOM   1689 D     CV B   1      -1.068  -9.686   7.167  0.00  0.00           D
ATOM   1690 D     CV B   1       0.132  -9.686   7.167  0.00  0.00           D
ATOM   1691 D     CV B   1       1.332  -9.686   7.167  0.00  0.00           D
ATOM   1692 D     CV B   1      -9.468  -8.486   7.167  0.00  0.00           D
ATOM   1693 D     CV B   1      -8.268  -8.486   7.167  0.00  0.00           D
ATOM   1694 D     CV B   1      -7.068  -8.486   7.167  0.00  0.00           D
ATOM   1695 D     CV B   1      -5.868  -8.486   7.167  0.00  0.00           D
ATOM   1696 D     CV B   1      -4.668  -8.486   7.167  0.00  0.00           D
ATOM   1697 D     CV B   1      -3.468  -8.486   7.167  0.00  0.00           D
ATOM   1698 D     CV B   1      -2.268  -8.486   7.167  0.00  0.00           D
ATOM   1699 D     CV B   1      -1.068  -8.486   7.167  0.00  0.00           D
ATOM   1700 D     CV B   1       0.132  -8.486   7.167  0.00  0.00           D
ATOM   1701 D     CV B   1       1.332  -8.486   7.167  0.00  0.00           D
ATOM   1702 D     CV B   1      -8.268  -7.286   7.167  0.00  0.00           D
ATOM   1703 D     CV B   1      -7.068  -7.286   7.167  0.00  0.00           D
ATOM   1704 D     CV B   1      -5.868  -7.286   7.167  0.00  0.00           D
ATOM   1705 D     CV B   1      -4.668  -7.286   7.167  0.00  0.00           D
ATOM   1706 D     CV B   1      -3.468  -7.286   7.167  0.00  0.00           D
ATOM   1707 D     CV B   1      -2.268  -7.286   7.167  0.00  0.00           D
ATOM   1708 D     CV B   1      -1.068  -7.286   7.167  0.00  0.00           D
ATOM   1709 D     CV B   1       0.132  -7.286   7.167  0.00  0.00           D
ATOM   1710 D     CV B   1       1.332  -7.286   7.167  0.00  0.00           D
ATOM   1711 D     CV B   1      -8.268  -6.086   7.167  0.00  0.00           D
ATOM   1712 D     CV B   1      -7.068  -6.086   7.167  0.00  0.00           D
ATOM   1713 D     CV B   1      -5.868  -6.086   7.167  0.00  0.00           D
ATOM   1714 D     CV B   1      -4.668  -6.086   7.167  0.00  0.00           D
ATOM   1715 D     CV B   1      -3.468  -6.086   7.167  0.00  0.00           D
ATOM   1716 D     CV B   1      -2.268  -6.086   7.167  0.00  0.00           D
ATOM   1717 D     CV B   1      -1.068  -6.086   7.167  0.00  0.00           D
ATOM   1718 D     CV B   1       0.132  -6.086   7.167  0.00  0.00           D
ATOM   1719 D     CV B   1      -8.268  -4.886   7.167  0.00  0.00           D
ATOM   1720 D     CV B   1      -7.068  -4.886   7.167  0.00  0.00           D
ATOM   1721 D     CV B   1      -8.268  -3.686   7.167  0.00  0.00           D
ATOM   1722 D     CV B   1      -5.868 -18.086   8.367  0.00  0.00           D
ATOM   1723 D     CV B   1      -4.668 -18.086   8.367  0.00  0.00           D
ATOM   1724 D     CV B   1      -5.868 -16.886   8.367  0.00  0.00           D
ATOM   1725 D     CV B   1      -4.668 -16.886   8.367  0.00  0.00           D
ATOM   1726 D     CV B   1      -3.468 -16.886   8.367  0.00  0.00           D
ATOM   1727 D     CV B   1      -5.868 -15.686   8.367  0.00  0.00           D
ATOM   1728 D     CV B   1      -4.668 -15.686   8.367  0.00  0.00           D
ATOM   1729 D     CV B   1      -3.468 -15.686   8.367  0.00  0.00           D
ATOM   1730 D     CV B   1      -2.268 -15.686   8.367  0.00  0.00           D
ATOM   1731 D     CV B   1      -7.068 -14.486   8.367  0.00  0.00           D
ATOM   1732 D     CV B   1      -5.868 -14.486   8.367  0.00  0.00           D
ATOM   1733 D     CV B   1      -4.668 -14.486   8.367  0.00  0.00           D
ATOM   1734 D     CV B   1      -3.468 -14.486   8.367  0.00  0.00           D
ATOM   1735 D     CV B   1      -2.268 -14.486   8.367  0.00  0.00           D
ATOM   1736 D     CV B   1      -8.268 -13.286   8.367  0.00  0.00           D
ATOM   1737 D     CV B   1      -7.068 -13.286   8.367  0.00  0.00           D
ATOM   1738 D     CV B   1      -5.868 -13.286   8.367  0.00  0.00           D
ATOM   1739 D     CV B   1      -4.668 -13.286   8.367  0.00  0.00           D
ATOM   1740 D     CV B   1      -3.468 -13.286   8.367  0.00  0.00           D
ATOM   1741 D     CV B   1      -2.268 -13.286   8.367  0.00  0.00           D
ATOM   1742 D     CV B   1      -8.268 -12.086   8.367  0.00  0.00           D
ATOM   1743 D     CV B   1      -7.068 -12.086   8.367  0.00  0.00           D
ATOM   1744 D     CV B   1      -5.868 -12.086   8.367  0.00  0.00           D
ATOM   1745 D     CV B   1      -4.668 -12.086   8.367  0.00  0.00           D
ATOM   1746 D     CV B   1      -3.468 -12.086   8.367  0.00  0.00           D
ATOM   1747 D     CV B   1      -2.268 -12.086   8.367  0.00  0.00           D
ATOM   1748 D     CV B   1     -10.668 -10.886   8.367  0.00  0.00           D
ATOM   1749 D     CV B   1      -9.468 -10.886   8.367  0.00  0.00           D
ATOM   1750 D     CV B   1      -8.268 -10.886   8.367  0.00  0.00           D
ATOM   1751 D     CV B   1      -7.068 -10.886   8.367  0.00  0.00           D
ATOM   1752 D     CV B   1      -5.868 -10.886   8.367  0.00  0.00           D
ATOM   1753 D     CV B   1      -4.668 -10.886   8.367  0.00  0.00           D
ATOM   1754 D     CV B   1      -3.468 -10.886   8.367  0.00  0.00           D
ATOM   1755 D     CV B   1      -2.268 -10.886   8.367  0.00  0.00           D
ATOM   1756 D     CV B   1      -9.468  -9.686   8.367  0.00  0.00           D
ATOM   1757 D     CV B   1      -8.268  -9.686   8.367  0.00  0.00           D
ATOM   1758 D     CV B   1      -7.068  -9.686   8.367  0.00  0.00           D
ATOM   1759 D     CV B   1      -5.868  -9.686   8.367  0.00  0.00           D
ATOM   1760 D     CV B   1      -4.668  -9.686   8.367  0.00  0.00           D
ATOM   1761 D     CV B   1      -3.468  -9.686   8.367  0.00  0.00           D
ATOM   1762 D     CV B   1      -2.268  -9.686   8.367  0.00  0.00           D
ATOM   1763 D     CV B   1      -1.068  -9.686   8.367  0.00  0.00           D
ATOM   1764 D     CV B   1       0.132  -9.686   8.367  0.00  0.00           D
ATOM   1765 D     CV B   1       1.332  -9.686   8.367  0.00  0.00           D
ATOM   1766 D     CV B   1      -8.268  -8.486   8.367  0.00  0.00           D
ATOM   1767 D     CV B   1      -7.068  -8.486   8.367  0.00  0.00           D
ATOM   1768 D     CV B   1      -5.868  -8.486   8.367  0.00  0.00           D
ATOM   1769 D     CV B   1      -4.668  -8.486   8.367  0.00  0.00           D
ATOM   1770 D     CV B   1      -3.468  -8.486   8.367  0.00  0.00           D
ATOM   1771 D     CV B   1      -2.268  -8.486   8.367  0.00  0.00           D
ATOM   1772 D     CV B   1      -1.068  -8.486   8.367  0.00  0.00           D
ATOM   1773 D     CV B   1       0.132  -8.486   8.367  0.00  0.00           D
ATOM   1774 D     CV B   1       1.332  -8.486   8.367  0.00  0.00           D
ATOM   1775 D     CV B   1      -8.268  -7.286   8.367  0.00  0.00           D
ATOM   1776 D     CV B   1      -7.068  -7.286   8.367  0.00  0.00           D
ATOM   1777 D     CV B   1      -5.868  -7.286   8.367  0.00  0.00           D
ATOM   1778 D     CV B   1      -4.668  -7.286   8.367  0.00  0.00           D
ATOM   1779 D     CV B   1      -3.468  -7.286   8.367  0.00  0.00           D
ATOM   1780 D     CV B   1      -2.268  -7.286   8.367  0.00  0.00           D
ATOM   1781 D     CV B   1      -1.068  -7.286   8.367  0.00  0.00           D
ATOM   1782 D     CV B   1       0.132  -7.286   8.367  0.00  0.00           D
ATOM   1783 D     CV B   1      -7.068  -6.086   8.367  0.00  0.00           D
ATOM   1784 D     CV B   1      -1.068  -6.086   8.367  0.00  0.00           D
ATOM   1785 D     CV B   1      -5.868 -15.686   9.567  0.00  0.00           D
ATOM   1786 D     CV B   1      -4.668 -15.686   9.567  0.00  0.00           D
ATOM   1787 D     CV B   1      -3.468 -15.686   9.567  0.00  0.00           D
ATOM   1788 D     CV B   1      -5.868 -14.486   9.567  0.00  0.00           D
ATOM   1789 D     CV B   1      -4.668 -14.486   9.567  0.00  0.00           D
ATOM   1790 D     CV B   1      -3.468 -14.486   9.567  0.00  0.00           D
ATOM   1791 D     CV B   1      -5.868 -13.286   9.567  0.00  0.00           D
ATOM   1792 D     CV B   1      -4.668 -13.286   9.567  0.00  0.00           D
ATOM   1793 D     CV B   1      -7.068 -12.086   9.567  0.00  0.00           D
ATOM   1794 D     CV B   1      -5.868 -12.086   9.567  0.00  0.00           D
ATOM   1795 D     CV B   1      -4.668 -12.086   9.567  0.00  0.00           D
ATOM   1796 D     CV B   1      -8.268 -10.886   9.567  0.00  0.00           D
ATOM   1797 D     CV B   1      -7.068 -10.886   9.567  0.00  0.00           D
ATOM   1798 D     CV B   1      -5.868 -10.886   9.567  0.00  0.00           D
ATOM   1799 D     CV B   1      -4.668 -10.886   9.567  0.00  0.00           D
ATOM   1800 D     CV B   1      -9.468  -9.686   9.567  0.00  0.00           D
ATOM   1801 D     CV B   1      -8.268  -9.686   9.567  0.00  0.00           D
ATOM   1802 D     CV B   1      -7.068  -9.686   9.567  0.00  0.00           D
ATOM   1803 D     CV B   1      -5.868  -9.686   9.567  0.00  0.00           D
ATOM   1804 D     CV B   1      -4.668  -9.686   9.567  0.00  0.00           D
ATOM   1805 D     CV B   1      -3.468  -9.686   9.567  0.00  0.00           D
ATOM   1806 D     CV B   1      -8.268  -8.486   9.567  0.00  0.00           D
ATOM   1807 D     CV B   1      -7.068  -8.486   9.567  0.00  0.00           D
ATOM   1808 D     CV B   1      -5.868  -8.486   9.567  0.00  0.00           D
ATOM   1809 D     CV B   1      -4.668  -8.486   9.567  0.00  0.00           D
ATOM   1810 D     CV B   1      -3.468  -8.486   9.567  0.00  0.00           D
ATOM   1811 D     CV B   1      -2.268  -8.486   9.567  0.00  0.00           D
ATOM   1812 D     CV B   1      -1.068  -8.486   9.567  0.00  0.00           D
ATOM   1813 D     CV B   1       0.132  -8.486   9.567  0.00  0.00           D
ATOM   1814 D     CV B   1      -7.068  -7.286   9.567  0.00  0.00           D
ATOM   1815 D     CV B   1      -1.068  -7.286   9.567  0.00  0.00           D
ATOM   1816 D     CV B   1      -7.068 -10.886  10.767  0.00  0.00           D
ATOM   1817 D     CV B   1      -8.268  -9.686  10.767  0.00  0.00           D
ATOM   1818 D     CV B   1      -7.068  -9.686  10.767  0.00  0.00           D
ATOM   1819 D     CV B   1      -5.868  -9.686  10.767  0.00  0.00           D
ATOM   1820 D     CV B   1      -8.268  -8.486  10.767  0.00  0.00           D
ATOM   1821 D     CV B   1      -7.068  -8.486  10.767  0.00  0.00           D
ATOM   1822 D     CV B   1      -5.868  -8.486  10.767  0.00  0.00           D
