# Supplementary material for: CageCavityCalc (C3): A Computational Tool for Calculating and Visualizing Cavities in Molecular Cages
Source: J Chem Inf Model. 2024 Jul 9;64(14):5604–16. doi: 10.1021/acs.jcim.4c00355 (PMC11267575; doi:10.1021/acs.jcim.4c00355)
Supplement: Supplementary file 2 — ci4c00355_si_002.zip [file ci4c00355_si_002.zip › CageCavityCalc-v.1.0.5/CageCavityCalc/examples/13_cages_review/Figure_93_ChemSci2011_2_1719_cage1_coronene.pdb]

HEADER    CSD ENTRY shelxl
CRYST1  14.3139  14.3139  30.8480  90.00  90.00 120.00     P63/m
SCALE1      0.069862  0.040335  0.000000       0.000000
SCALE2      0.000000  0.080670  0.000000       0.000000
SCALE3      0.000000  0.000000  0.032417       0.000000
HETATM    1  B1  UNK     1       3.053  10.024  26.141  1.00  7.12           B  
ANISOU    1  B1  UNK     1      907    800   1000     69    -35    -20       B  
HETATM    2  C11 UNK     1       3.021  10.149  24.564  1.00  6.84           C  
ANISOU    2  C11 UNK     1      860    740   1000    173    -69     20       C  
HETATM    3  C12 UNK     1       1.987   9.592  23.835  1.00  7.22           C  
ANISOU    3  C12 UNK     1      973    840    930     58      0     60       C  
HETATM    4  H12 UNK     1       1.271   9.208  24.287  1.00  8.69           H  
HETATM    5  C13 UNK     1       4.054  10.714  23.846  1.00  7.34           C  
ANISOU    5  C13 UNK     1      830    890   1070    144    -46      0       C  
HETATM    6  H13 UNK     1       4.765  11.105  24.302  1.00  8.84           H  
HETATM    7  C21 UNK     1       3.031  11.165  28.035  1.00  7.40           C  
ANISOU    7  C21 UNK     1     1183    790    840     64   -121    -50       C  
HETATM    8  C22 UNK     1       1.895  10.368  28.016  1.00  7.14           C  
ANISOU    8  C22 UNK     1      933    880    900    150     17    -10       C  
HETATM    9  C23 UNK     1       1.061  10.257  29.093  1.00  7.78           C  
ANISOU    9  C23 UNK     1     1107    920    930    104    -17    -90       C  
HETATM   10  H23 UNK     1       0.290   9.740  29.046  1.00  9.32           H  
HETATM   11  C24 UNK     1       1.384  10.926  30.243  1.00  9.20           C  
ANISOU   11  C24 UNK     1     1607   1140    750     69    162   -160       C  
HETATM   12  C25 UNK     1       2.480  11.758  30.246  1.00  9.80           C  
ANISOU   12  C25 UNK     1     1873    980    870     12   -329   -290       C  
HETATM   13  C26 UNK     1       3.327  11.912  29.142  1.00  9.30           C  
ANISOU   13  C26 UNK     1     1463   1110    960    -40     52    -10       C  
HETATM   14  H26 UNK     1       4.053  12.492  29.158  1.00 11.21           H  
HETATM   15  O27 UNK     1       3.703  11.129  26.860  1.00  7.74           O  
ANISOU   15  O27 UNK     1     1160    880    900     92     40     50       O  
HETATM   16  O28 UNK     1       1.780   9.757  26.798  1.00  7.13           O  
ANISOU   16  O28 UNK     1      960    960    790    104    -17    -30       O  
HETATM   17 Cl29 UNK     1       0.368  10.727  31.640  1.00 12.85          CL  
ANISOU   17 Cl29 UNK     1     2112   1747   1024     34    334   -103      CL  
HETATM   18 Cl30 UNK     1       2.867  12.655  31.721  1.00 15.81          CL  
ANISOU   18 Cl30 UNK     1     2871   2010   1124   -573    -16   -520      CL  
HETATM   19  N31 UNK     1       7.742   5.380  26.699  1.00  6.15           N  
ANISOU   19  N31 UNK     1      737    730    870    110    -29     10       N  
HETATM   20  C32 UNK     1       6.417   5.164  26.705  1.00  6.10           C  
ANISOU   20  C32 UNK     1      847    820    650    208    -46    -20       C  
HETATM   21  C33 UNK     1       5.580   6.398  26.662  1.00  6.04           C  
ANISOU   21  C33 UNK     1      827    840    630    -23    -35      0       C  
HETATM   22  C34 UNK     1       4.190   6.300  26.601  1.00  6.97           C  
ANISOU   22  C34 UNK     1     1000    800    850     69     35     40       C  
HETATM   23  H34 UNK     1       3.772   5.469  26.637  1.00  8.37           H  
HETATM   24  C35 UNK     1       3.440   7.461  26.486  1.00  6.90           C  
ANISOU   24  C35 UNK     1      830    890    900   -144     75     70       C  
HETATM   25  H35 UNK     1       2.515   7.391  26.427  1.00  8.29           H  
HETATM   26  N36 UNK     1       3.984   8.661  26.457  1.00  6.53           N  
ANISOU   26  N36 UNK     1      800    920    760      0     29    -10       N  
HETATM   27  C37 UNK     1       5.322   8.769  26.530  1.00  7.24           C  
ANISOU   27  C37 UNK     1     1000    720   1030    -35    -52     30       C  
HETATM   28  H37 UNK     1       5.710   9.614  26.511  1.00  8.61           H  
HETATM   29  C38 UNK     1       6.136   7.658  26.632  1.00  7.35           C  
ANISOU   29  C38 UNK     1      843   1010    940     75    -40     30       C  
HETATM   30  H38 UNK     1       7.059   7.761  26.680  1.00  8.84           H  
HETATM   31  B1  UNK     1       4.107  -2.368  26.141  1.00  7.12           B  
ANISOU   31  B1  UNK     1      887    820   1000    -81     35    -20       B  
HETATM   32  C11 UNK     1       4.014  -2.458  24.564  1.00  6.84           C  
ANISOU   32  C11 UNK     1      920    680   1000   -139     17    -70       C  
HETATM   33  C12 UNK     1       5.013  -3.075  23.835  1.00  7.22           C  
ANISOU   33  C12 UNK     1      923    890    930    -87    -52    -30       C  
HETATM   34  H12 UNK     1       5.704  -3.503  24.287  1.00  8.69           H  
HETATM   35  C13 UNK     1       3.008  -1.846  23.846  1.00  7.34           C  
ANISOU   35  C13 UNK     1     1000    720   1070    -46     23    -40       C  
HETATM   36  H13 UNK     1       2.315  -1.426  24.302  1.00  8.84           H  
HETATM   37  C21 UNK     1       3.129  -2.958  28.035  1.00  7.40           C  
ANISOU   37  C21 UNK     1      943   1030    840   -202    104    -80       C  
HETATM   38  C22 UNK     1       4.387  -3.543  28.016  1.00  7.14           C  
ANISOU   38  C22 UNK     1     1023    790    900    -98      0     20       C  
HETATM   39  C23 UNK     1       4.901  -4.210  29.093  1.00  7.78           C  
ANISOU   39  C23 UNK     1     1057    970    930   -133     87     30       C  
HETATM   40  H23 UNK     1       5.734  -4.619  29.046  1.00  9.32           H  
HETATM   41  C24 UNK     1       4.160  -4.264  30.243  1.00  9.20           C  
ANISOU   41  C24 UNK     1     1317   1430    750   -237     58    220       C  
HETATM   42  C25 UNK     1       2.891  -3.731  30.246  1.00  9.80           C  
ANISOU   42  C25 UNK     1     1213   1640    870   -393    416   -140       C  
HETATM   43  C26 UNK     1       2.335  -3.074  29.142  1.00  9.30           C  
ANISOU   43  C26 UNK     1     1163   1410    960   -133    -17     50       C  
HETATM   44  H26 UNK     1       1.469  -2.736  29.158  1.00 11.21           H  
HETATM   45  O27 UNK     1       2.824  -2.358  26.860  1.00  7.74           O  
ANISOU   45  O27 UNK     1     1030   1010    900   -167    -64     10       O  
HETATM   46  O28 UNK     1       4.974  -3.337  26.798  1.00  7.13           O  
ANISOU   46  O28 UNK     1     1050    870    790    -52     35      0       O  
HETATM   47 Cl29 UNK     1       4.840  -5.044  31.640  1.00 12.85          CL  
ANISOU   47 Cl29 UNK     1     1868   1991   1024   -175    -78    341      CL  
HETATM   48 Cl30 UNK     1       1.921  -3.845  31.721  1.00 15.81          CL  
ANISOU   48 Cl30 UNK     1     1729   3152   1124    -87    458    246      CL  
HETATM   49  N31 UNK     1       5.784   4.015  26.699  1.00  6.15           N  
ANISOU   49  N31 UNK     1      827    640    870    -58      6    -30       N  
HETATM   50  C32 UNK     1       6.633   2.975  26.705  1.00  6.10           C  
ANISOU   50  C32 UNK     1     1007    660    650   -115     40    -30       C  
HETATM   51  C33 UNK     1       5.983   1.634  26.662  1.00  6.04           C  
ANISOU   51  C33 UNK     1      817    850    630     17     17    -30       C  
HETATM   52  C34 UNK     1       6.763   0.478  26.601  1.00  6.97           C  
ANISOU   52  C34 UNK     1      910    890    850   -121    -52     10       C  
HETATM   53  H34 UNK     1       7.692   0.532  26.637  1.00  8.37           H  
HETATM   54  C35 UNK     1       6.132  -0.751  26.486  1.00  6.90           C  
ANISOU   54  C35 UNK     1      750    970    900     98    -98     30       C  
HETATM   55  H35 UNK     1       6.656  -1.517  26.427  1.00  8.29           H  
HETATM   56  N36 UNK     1       4.821  -0.880  26.457  1.00  6.53           N  
ANISOU   56  N36 UNK     1      890    830    760     52     -6     30       N  
HETATM   57  C37 UNK     1       4.059   0.224  26.530  1.00  7.24           C  
ANISOU   57  C37 UNK     1      760    960   1030   -104      0    -60       C  
HETATM   58  H37 UNK     1       3.133   0.138  26.511  1.00  8.61           H  
HETATM   59  C38 UNK     1       4.613   1.485  26.632  1.00  7.35           C  
ANISOU   59  C38 UNK     1     1033    820    940     35     -6    -50       C  
HETATM   60  H38 UNK     1       4.063   2.233  26.680  1.00  8.84           H  
HETATM   61  B1  UNK     1      14.311   4.740  26.141  1.00  7.12           B  
ANISOU   61  B1  UNK     1      767    940   1000     12      0     40       B  
HETATM   62  C11 UNK     1      14.436   4.706  24.564  1.00  6.84           C  
ANISOU   62  C11 UNK     1      620    980   1000    -35     52     50       C  
HETATM   63  C12 UNK     1      14.471   5.880  23.835  1.00  7.22           C  
ANISOU   63  C12 UNK     1      823    990    930     29     52    -30       C  
HETATM   64  H12 UNK     1      14.496   6.691  24.287  1.00  8.69           H  
HETATM   65  C13 UNK     1      14.408   3.528  23.846  1.00  7.34           C  
ANISOU   65  C13 UNK     1      750    970   1070    -98     23     40       C  
HETATM   66  H13 UNK     1      14.391   2.717  24.302  1.00  8.84           H  
HETATM   67  C21 UNK     1      15.311   4.189  28.035  1.00  7.40           C  
ANISOU   67  C21 UNK     1      833   1140    840    139     17    130       C  
HETATM   68  C22 UNK     1      15.188   5.571  28.016  1.00  7.14           C  
ANISOU   68  C22 UNK     1      763   1050    900    -52    -17    -10       C  
HETATM   69  C23 UNK     1      15.509   6.349  29.093  1.00  7.78           C  
ANISOU   69  C23 UNK     1      877   1150    930     29    -69     60       C  
HETATM   70  H23 UNK     1      15.447   7.275  29.046  1.00  9.32           H  
HETATM   71  C24 UNK     1      15.927   5.734  30.243  1.00  9.20           C  
ANISOU   71  C24 UNK     1     1197   1550    750    167   -219    -60       C  
HETATM   72  C25 UNK     1      16.100   4.370  30.246  1.00  9.80           C  
ANISOU   72  C25 UNK     1     1193   1660    870    381    -87    430       C  
HETATM   73  C26 UNK     1      15.809   3.559  29.142  1.00  9.30           C  
ANISOU   73  C26 UNK     1     1233   1340    960    173    -35    -40       C  
HETATM   74  H26 UNK     1      15.949   2.640  29.158  1.00 11.21           H  
HETATM   75  O27 UNK     1      14.944   3.625  26.860  1.00  7.74           O  
ANISOU   75  O27 UNK     1      870   1170    900     75     23    -60       O  
HETATM   76  O28 UNK     1      14.717   5.976  26.798  1.00  7.13           O  
ANISOU   76  O28 UNK     1      870   1050    790    -52    -17     30       O  
HETATM   77 Cl29 UNK     1      16.262   6.714  31.640  1.00 12.85          CL  
ANISOU   77 Cl29 UNK     1     1809   2050   1024    141   -256   -238      CL  
HETATM   78 Cl30 UNK     1      16.683   3.586  31.721  1.00 15.81          CL  
ANISOU   78 Cl30 UNK     1     2721   2160   1124    659   -442    274      CL  
HETATM   79  N31 UNK     1       7.945   3.001  26.699  1.00  6.15           N  
ANISOU   79  N31 UNK     1      637    830    870    -52     23     20       N  
HETATM   80  C32 UNK     1       8.421   4.257  26.705  1.00  6.10           C  
ANISOU   80  C32 UNK     1      647   1020    650    -92      6     50       C  
HETATM   81  C33 UNK     1       9.907   4.365  26.662  1.00  6.04           C  
ANISOU   81  C33 UNK     1      857    810    630      6     17     30       C  
HETATM   82  C34 UNK     1      10.518   5.618  26.601  1.00  6.97           C  
ANISOU   82  C34 UNK     1      790   1010    850     52     17    -50       C  
HETATM   83  H34 UNK     1      10.008   6.395  26.637  1.00  8.37           H  
HETATM   84  C35 UNK     1      11.898   5.686  26.486  1.00  6.90           C  
ANISOU   84  C35 UNK     1     1000    720    900     46     23   -100       C  
HETATM   85  H35 UNK     1      12.300   6.523  26.427  1.00  8.29           H  
HETATM   86  N36 UNK     1      12.666   4.615  26.457  1.00  6.53           N  
ANISOU   86  N36 UNK     1      890    830    760    -52    -23    -20       N  
HETATM   87  C37 UNK     1      12.090   3.403  26.530  1.00  7.24           C  
ANISOU   87  C37 UNK     1      820    900   1030    139     52     30       C  
HETATM   88  H37 UNK     1      12.628   2.644  26.511  1.00  8.61           H  
HETATM   89  C38 UNK     1      10.721   3.253  26.632  1.00  7.35           C  
ANISOU   89  C38 UNK     1      903    950    940   -110     46     20       C  
HETATM   90  H38 UNK     1      10.349   2.402  26.680  1.00  8.84           H  
HETATM   91  B1  UNK     1       3.053  10.024  20.131  1.00  7.12           B  
ANISOU   91  B1  UNK     1      907    800   1000     69     35     20       B  
HETATM   92  C11 UNK     1       3.021  10.149  21.708  1.00  6.84           C  
ANISOU   92  C11 UNK     1      860    740   1000    173     69    -20       C  
HETATM   93  C12 UNK     1       1.987   9.592  22.437  1.00  7.22           C  
ANISOU   93  C12 UNK     1      973    840    930     58      0    -60       C  
HETATM   94  H12 UNK     1       1.271   9.208  21.985  1.00  8.69           H  
HETATM   95  C13 UNK     1       4.054  10.714  22.426  1.00  7.34           C  
ANISOU   95  C13 UNK     1      830    890   1070    144     46      0       C  
HETATM   96  H13 UNK     1       4.765  11.105  21.970  1.00  8.84           H  
HETATM   97  C21 UNK     1       3.031  11.165  18.237  1.00  7.40           C  
ANISOU   97  C21 UNK     1     1183    790    840     64    121     50       C  
HETATM   98  C22 UNK     1       1.895  10.368  18.256  1.00  7.14           C  
ANISOU   98  C22 UNK     1      933    880    900    150    -17     10       C  
HETATM   99  C23 UNK     1       1.061  10.257  17.179  1.00  7.78           C  
ANISOU   99  C23 UNK     1     1107    920    930    104     17     90       C  
HETATM  100  H23 UNK     1       0.290   9.740  17.226  1.00  9.32           H  
HETATM  101  C24 UNK     1       1.384  10.926  16.029  1.00  9.20           C  
ANISOU  101  C24 UNK     1     1607   1140    750     69   -162    160       C  
HETATM  102  C25 UNK     1       2.480  11.758  16.026  1.00  9.80           C  
ANISOU  102  C25 UNK     1     1873    980    870     12    329    290       C  
HETATM  103  C26 UNK     1       3.327  11.912  17.130  1.00  9.30           C  
ANISOU  103  C26 UNK     1     1463   1110    960    -40    -52     10       C  
HETATM  104  H26 UNK     1       4.053  12.492  17.114  1.00 11.21           H  
HETATM  105  O27 UNK     1       3.703  11.129  19.412  1.00  7.74           O  
ANISOU  105  O27 UNK     1     1160    880    900     92    -40    -50       O  
HETATM  106  O28 UNK     1       1.780   9.757  19.474  1.00  7.13           O  
ANISOU  106  O28 UNK     1      960    960    790    104     17     30       O  
HETATM  107 Cl29 UNK     1       0.368  10.727  14.632  1.00 12.85          CL  
ANISOU  107 Cl29 UNK     1     2112   1747   1024     34   -334    103      CL  
HETATM  108 Cl30 UNK     1       2.867  12.655  14.551  1.00 15.81          CL  
ANISOU  108 Cl30 UNK     1     2871   2010   1124   -573     16    520      CL  
HETATM  109  N31 UNK     1       7.742   5.380  19.573  1.00  6.15           N  
ANISOU  109  N31 UNK     1      737    730    870    110     29    -10       N  
HETATM  110  C32 UNK     1       6.417   5.164  19.567  1.00  6.10           C  
ANISOU  110  C32 UNK     1      847    820    650    208     46     20       C  
HETATM  111  C33 UNK     1       5.580   6.398  19.610  1.00  6.04           C  
ANISOU  111  C33 UNK     1      827    840    630    -23     35      0       C  
HETATM  112  C34 UNK     1       4.190   6.300  19.671  1.00  6.97           C  
ANISOU  112  C34 UNK     1     1000    800    850     69    -35    -40       C  
HETATM  113  H34 UNK     1       3.772   5.469  19.635  1.00  8.37           H  
HETATM  114  C35 UNK     1       3.440   7.461  19.786  1.00  6.90           C  
ANISOU  114  C35 UNK     1      830    890    900   -144    -75    -70       C  
HETATM  115  H35 UNK     1       2.515   7.391  19.845  1.00  8.29           H  
HETATM  116  N36 UNK     1       3.984   8.661  19.815  1.00  6.53           N  
ANISOU  116  N36 UNK     1      800    920    760      0    -29     10       N  
HETATM  117  C37 UNK     1       5.322   8.769  19.742  1.00  7.24           C  
ANISOU  117  C37 UNK     1     1000    720   1030    -35     52    -30       C  
HETATM  118  H37 UNK     1       5.710   9.614  19.761  1.00  8.61           H  
HETATM  119  C38 UNK     1       6.136   7.658  19.640  1.00  7.35           C  
ANISOU  119  C38 UNK     1      843   1010    940     75     40    -30       C  
HETATM  120  H38 UNK     1       7.059   7.761  19.592  1.00  8.84           H  
HETATM  121  B1  UNK     1       4.107  -2.368  20.131  1.00  7.12           B  
ANISOU  121  B1  UNK     1      887    820   1000    -81    -35     20       B  
HETATM  122  C11 UNK     1       4.014  -2.458  21.708  1.00  6.84           C  
ANISOU  122  C11 UNK     1      920    680   1000   -139    -17     70       C  
HETATM  123  C12 UNK     1       5.013  -3.075  22.437  1.00  7.22           C  
ANISOU  123  C12 UNK     1      923    890    930    -87     52     30       C  
HETATM  124  H12 UNK     1       5.704  -3.503  21.985  1.00  8.69           H  
HETATM  125  C13 UNK     1       3.008  -1.846  22.426  1.00  7.34           C  
ANISOU  125  C13 UNK     1     1000    720   1070    -46    -23     40       C  
HETATM  126  H13 UNK     1       2.315  -1.426  21.970  1.00  8.84           H  
HETATM  127  C21 UNK     1       3.129  -2.958  18.237  1.00  7.40           C  
ANISOU  127  C21 UNK     1      943   1030    840   -202   -104     80       C  
HETATM  128  C22 UNK     1       4.387  -3.543  18.256  1.00  7.14           C  
ANISOU  128  C22 UNK     1     1023    790    900    -98      0    -20       C  
HETATM  129  C23 UNK     1       4.901  -4.210  17.179  1.00  7.78           C  
ANISOU  129  C23 UNK     1     1057    970    930   -133    -87    -30       C  
HETATM  130  H23 UNK     1       5.734  -4.619  17.226  1.00  9.32           H  
HETATM  131  C24 UNK     1       4.160  -4.264  16.029  1.00  9.20           C  
ANISOU  131  C24 UNK     1     1317   1430    750   -237    -58   -220       C  
HETATM  132  C25 UNK     1       2.891  -3.731  16.026  1.00  9.80           C  
ANISOU  132  C25 UNK     1     1213   1640    870   -393   -416    140       C  
HETATM  133  C26 UNK     1       2.335  -3.074  17.130  1.00  9.30           C  
ANISOU  133  C26 UNK     1     1163   1410    960   -133     17    -50       C  
HETATM  134  H26 UNK     1       1.469  -2.736  17.114  1.00 11.21           H  
HETATM  135  O27 UNK     1       2.824  -2.358  19.412  1.00  7.74           O  
ANISOU  135  O27 UNK     1     1030   1010    900   -167     64    -10       O  
HETATM  136  O28 UNK     1       4.974  -3.337  19.474  1.00  7.13           O  
ANISOU  136  O28 UNK     1     1050    870    790    -52    -35      0       O  
HETATM  137 Cl29 UNK     1       4.840  -5.044  14.632  1.00 12.85          CL  
ANISOU  137 Cl29 UNK     1     1868   1991   1024   -175     78   -341      CL  
HETATM  138 Cl30 UNK     1       1.921  -3.845  14.551  1.00 15.81          CL  
ANISOU  138 Cl30 UNK     1     1729   3152   1124    -87   -458   -246      CL  
HETATM  139  N31 UNK     1       5.784   4.015  19.573  1.00  6.15           N  
ANISOU  139  N31 UNK     1      827    640    870    -58     -6     30       N  
HETATM  140  C32 UNK     1       6.633   2.975  19.567  1.00  6.10           C  
ANISOU  140  C32 UNK     1     1007    660    650   -115    -40     30       C  
HETATM  141  C33 UNK     1       5.983   1.634  19.610  1.00  6.04           C  
ANISOU  141  C33 UNK     1      817    850    630     17    -17     30       C  
HETATM  142  C34 UNK     1       6.763   0.478  19.671  1.00  6.97           C  
ANISOU  142  C34 UNK     1      910    890    850   -121     52    -10       C  
HETATM  143  H34 UNK     1       7.692   0.532  19.635  1.00  8.37           H  
HETATM  144  C35 UNK     1       6.132  -0.751  19.786  1.00  6.90           C  
ANISOU  144  C35 UNK     1      750    970    900     98     98    -30       C  
HETATM  145  H35 UNK     1       6.656  -1.517  19.845  1.00  8.29           H  
HETATM  146  N36 UNK     1       4.821  -0.880  19.815  1.00  6.53           N  
ANISOU  146  N36 UNK     1      890    830    760     52      6    -30       N  
HETATM  147  C37 UNK     1       4.059   0.224  19.742  1.00  7.24           C  
ANISOU  147  C37 UNK     1      760    960   1030   -104      0     60       C  
HETATM  148  H37 UNK     1       3.133   0.138  19.761  1.00  8.61           H  
HETATM  149  C38 UNK     1       4.613   1.485  19.640  1.00  7.35           C  
ANISOU  149  C38 UNK     1     1033    820    940     35      6     50       C  
HETATM  150  H38 UNK     1       4.063   2.233  19.592  1.00  8.84           H  
HETATM  151  B1  UNK     1      14.311   4.740  20.131  1.00  7.12           B  
ANISOU  151  B1  UNK     1      767    940   1000     12      0    -40       B  
HETATM  152  C11 UNK     1      14.436   4.706  21.708  1.00  6.84           C  
ANISOU  152  C11 UNK     1      620    980   1000    -35    -52    -50       C  
HETATM  153  C12 UNK     1      14.471   5.880  22.437  1.00  7.22           C  
ANISOU  153  C12 UNK     1      823    990    930     29    -52     30       C  
HETATM  154  H12 UNK     1      14.496   6.691  21.985  1.00  8.69           H  
HETATM  155  C13 UNK     1      14.408   3.528  22.426  1.00  7.34           C  
ANISOU  155  C13 UNK     1      750    970   1070    -98    -23    -40       C  
HETATM  156  H13 UNK     1      14.391   2.717  21.970  1.00  8.84           H  
HETATM  157  C21 UNK     1      15.311   4.189  18.237  1.00  7.40           C  
ANISOU  157  C21 UNK     1      833   1140    840    139    -17   -130       C  
HETATM  158  C22 UNK     1      15.188   5.571  18.256  1.00  7.14           C  
ANISOU  158  C22 UNK     1      763   1050    900    -52     17     10       C  
HETATM  159  C23 UNK     1      15.509   6.349  17.179  1.00  7.78           C  
ANISOU  159  C23 UNK     1      877   1150    930     29     69    -60       C  
HETATM  160  H23 UNK     1      15.447   7.275  17.226  1.00  9.32           H  
HETATM  161  C24 UNK     1      15.927   5.734  16.029  1.00  9.20           C  
ANISOU  161  C24 UNK     1     1197   1550    750    167    219     60       C  
HETATM  162  C25 UNK     1      16.100   4.370  16.026  1.00  9.80           C  
ANISOU  162  C25 UNK     1     1193   1660    870    381     87   -430       C  
HETATM  163  C26 UNK     1      15.809   3.559  17.130  1.00  9.30           C  
ANISOU  163  C26 UNK     1     1233   1340    960    173     35     40       C  
HETATM  164  H26 UNK     1      15.949   2.640  17.114  1.00 11.21           H  
HETATM  165  O27 UNK     1      14.944   3.625  19.412  1.00  7.74           O  
ANISOU  165  O27 UNK     1      870   1170    900     75    -23     60       O  
HETATM  166  O28 UNK     1      14.717   5.976  19.474  1.00  7.13           O  
ANISOU  166  O28 UNK     1      870   1050    790    -52     17    -30       O  
HETATM  167 Cl29 UNK     1      16.262   6.714  14.632  1.00 12.85          CL  
ANISOU  167 Cl29 UNK     1     1809   2050   1024    141    256    238      CL  
HETATM  168 Cl30 UNK     1      16.683   3.586  14.551  1.00 15.81          CL  
ANISOU  168 Cl30 UNK     1     2721   2160   1124    659    442   -274      CL  
HETATM  169  N31 UNK     1       7.945   3.001  19.573  1.00  6.15           N  
ANISOU  169  N31 UNK     1      637    830    870    -52    -23    -20       N  
HETATM  170  C32 UNK     1       8.421   4.257  19.567  1.00  6.10           C  
ANISOU  170  C32 UNK     1      647   1020    650    -92     -6    -50       C  
HETATM  171  C33 UNK     1       9.907   4.365  19.610  1.00  6.04           C  
ANISOU  171  C33 UNK     1      857    810    630      6    -17    -30       C  
HETATM  172  C34 UNK     1      10.518   5.618  19.671  1.00  6.97           C  
ANISOU  172  C34 UNK     1      790   1010    850     52    -17     50       C  
HETATM  173  H34 UNK     1      10.008   6.395  19.635  1.00  8.37           H  
HETATM  174  C35 UNK     1      11.898   5.686  19.786  1.00  6.90           C  
ANISOU  174  C35 UNK     1     1000    720    900     46    -23    100       C  
HETATM  175  H35 UNK     1      12.300   6.523  19.845  1.00  8.29           H  
HETATM  176  N36 UNK     1      12.666   4.615  19.815  1.00  6.53           N  
ANISOU  176  N36 UNK     1      890    830    760    -52     23     20       N  
HETATM  177  C37 UNK     1      12.090   3.403  19.742  1.00  7.24           C  
ANISOU  177  C37 UNK     1      820    900   1030    139    -52    -30       C  
HETATM  178  H37 UNK     1      12.628   2.644  19.761  1.00  8.61           H  
HETATM  179  C38 UNK     1      10.721   3.253  19.640  1.00  7.35           C  
ANISOU  179  C38 UNK     1      903    950    940   -110    -46    -20       C  
HETATM  180  H38 UNK     1      10.349   2.402  19.592  1.00  8.84           H  
HETATM  181  C41 UNK     1       6.763   0.434  23.136  1.00 11.29           C  
ANISOU  181  C41 UNK     1     2160   1160    970   -404      0      0       C  
HETATM  182  H41 UNK     1       6.948  -0.478  23.136  1.00 13.58           H  
HETATM  183  C42 UNK     1       5.455   0.848  23.136  1.00 13.14           C  
ANISOU  183  C42 UNK     1     2563   1490    940   -675      0      0       C  
HETATM  184  H42 UNK     1       4.787   0.201  23.136  1.00 15.79           H  
HETATM  185  C43 UNK     1       5.105   2.099  23.136  1.00 11.35           C  
ANISOU  185  C43 UNK     1     1963   1650    700   -572      0      0       C  
HETATM  186  C44 UNK     1       6.176   3.115  23.136  1.00  7.44           C  
ANISOU  186  C44 UNK     1     1057   1130    640   -329      0      0       C  
HETATM  187  C45 UNK     1       5.821   4.456  23.136  1.00  7.45           C  
ANISOU  187  C45 UNK     1      670   1410    750    237      0      0       C  
HETATM  188  C46 UNK     1       4.400   4.968  23.136  1.00 11.33           C  
ANISOU  188  C46 UNK     1     1767   1780    760   -266      0      0       C  
HETATM  189  C47 UNK     1       3.549   4.010  23.136  1.00 13.11           C  
ANISOU  189  C47 UNK     1     1590   2170   1220   -364      0      0       C  
HETATM  190  H47 UNK     1       2.657   4.273  23.136  1.00 15.71           H  
HETATM  191  C48 UNK     1       3.762   2.645  23.136  1.00 11.61           C  
ANISOU  191  C48 UNK     1     1140   2100   1170   -600      0      0       C  
HETATM  192  H48 UNK     1       3.031   2.069  23.136  1.00 13.90           H  
HETATM  193  C41 UNK     1      10.557   5.640  23.136  1.00 11.29           C  
ANISOU  193  C41 UNK     1     1060   2260    970   -231      0      0       C  
HETATM  194  H41 UNK     1      11.254   6.256  23.136  1.00 13.58           H  
HETATM  195  C42 UNK     1      10.852   4.300  23.136  1.00 13.14           C  
ANISOU  195  C42 UNK     1     1173   2880    940   -127      0      0       C  
HETATM  196  H42 UNK     1      11.747   4.045  23.136  1.00 15.79           H  
HETATM  197  C43 UNK     1       9.944   3.372  23.136  1.00 11.35           C  
ANISOU  197  C43 UNK     1     1233   2380    700    150      0      0       C  
HETATM  198  C44 UNK     1       8.528   3.791  23.136  1.00  7.44           C  
ANISOU  198  C44 UNK     1      827   1360    640    196      0      0       C  
HETATM  199  C45 UNK     1       7.544   2.813  23.136  1.00  7.45           C  
ANISOU  199  C45 UNK     1     1430    650    750    202      0      0       C  
HETATM  200  C46 UNK     1       7.811   1.326  23.136  1.00 11.33           C  
ANISOU  200  C46 UNK     1     1547   2000    760    139      0      0       C  
HETATM  201  C47 UNK     1       9.066   1.069  23.136  1.00 13.11           C  
ANISOU  201  C47 UNK     1     1710   2050   1220    433      0      0       C  
HETATM  202  H47 UNK     1       9.285   0.165  23.136  1.00 15.71           H  
HETATM  203  C48 UNK     1      10.142   1.935  23.136  1.00 11.61           C  
ANISOU  203  C48 UNK     1     1340   1900   1170    716      0      0       C  
HETATM  204  H48 UNK     1      11.007   1.590  23.136  1.00 13.90           H  
HETATM  205  C41 UNK     1       4.151   6.322  23.136  1.00 11.29           C  
ANISOU  205  C41 UNK     1     1760   1560    970    635      0      0       C  
HETATM  206  H41 UNK     1       3.269   6.618  23.136  1.00 13.58           H  
HETATM  207  C42 UNK     1       5.164   7.248  23.136  1.00 13.14           C  
ANISOU  207  C42 UNK     1     2343   1710    940    803      0      0       C  
HETATM  208  H42 UNK     1       4.938   8.151  23.136  1.00 15.79           H  
HETATM  209  C43 UNK     1       6.422   6.926  23.136  1.00 11.35           C  
ANISOU  209  C43 UNK     1     2223   1390    700    421      0      0       C  
HETATM  210  C44 UNK     1       6.767   5.490  23.136  1.00  7.44           C  
ANISOU  210  C44 UNK     1     1397    790    640    133      0      0       C  
HETATM  211  C45 UNK     1       8.106   5.127  23.136  1.00  7.45           C  
ANISOU  211  C45 UNK     1     1020   1060    750   -439      0      0       C  
HETATM  212  C46 UNK     1       9.260   6.101  23.136  1.00 11.33           C  
ANISOU  212  C46 UNK     1     2007   1540    760    127      0      0       C  
HETATM  213  C47 UNK     1       8.855   7.317  23.136  1.00 13.11           C  
ANISOU  213  C47 UNK     1     2340   1420   1220    -69      0      0       C  
HETATM  214  H47 UNK     1       9.529   7.958  23.136  1.00 15.71           H  
HETATM  215  C48 UNK     1       7.567   7.816  23.136  1.00 11.61           C  
ANISOU  215  C48 UNK     1     2380    860   1170   -115      0      0       C  
HETATM  216  H48 UNK     1       7.433   8.737  23.136  1.00 13.90           H  
CONECT    1    2   15   16   26
CONECT    2    1    3    5
CONECT    3    2    4   93
CONECT    4    3
CONECT    5    2    6   95
CONECT    6    5
CONECT    7    8   13   15
CONECT    8    7    9   16
CONECT    9    8   10   11
CONECT   10    9
CONECT   11    9   12   17
CONECT   12   11   13   18
CONECT   13    7   12   14
CONECT   14   13
CONECT   15    1    7
CONECT   16    1    8
CONECT   17   11
CONECT   18   12
CONECT   19   20   80
CONECT   20   19   21   49
CONECT   21   20   22   29
CONECT   22   21   23   24
CONECT   23   22
CONECT   24   22   25   26
CONECT   25   24
CONECT   26    1   24   27
CONECT   27   26   28   29
CONECT   28   27
CONECT   29   21   27   30
CONECT   30   29
CONECT   31   32   45   46   56
CONECT   32   31   33   35
CONECT   33   32   34  123
CONECT   34   33
CONECT   35   32   36  125
CONECT   36   35
CONECT   37   38   43   45
CONECT   38   37   39   46
CONECT   39   38   40   41
CONECT   40   39
CONECT   41   39   42   47
CONECT   42   41   43   48
CONECT   43   37   42   44
CONECT   44   43
CONECT   45   31   37
CONECT   46   31   38
CONECT   47   41
CONECT   48   42
CONECT   49   20   50
CONECT   50   49   51   79
CONECT   51   50   52   59
CONECT   52   51   53   54
CONECT   53   52
CONECT   54   52   55   56
CONECT   55   54
CONECT   56   31   54   57
CONECT   57   56   58   59
CONECT   58   57
CONECT   59   51   57   60
CONECT   60   59
CONECT   61   62   75   76   86
CONECT   62   61   63   65
CONECT   63   62   64  153
CONECT   64   63
CONECT   65   62   66  155
CONECT   66   65
CONECT   67   68   73   75
CONECT   68   67   69   76
CONECT   69   68   70   71
CONECT   70   69
CONECT   71   69   72   77
CONECT   72   71   73   78
CONECT   73   67   72   74
CONECT   74   73
CONECT   75   61   67
CONECT   76   61   68
CONECT   77   71
CONECT   78   72
CONECT   79   50   80
CONECT   80   19   79   81
CONECT   81   80   82   89
CONECT   82   81   83   84
CONECT   83   82
CONECT   84   82   85   86
CONECT   85   84
CONECT   86   61   84   87
CONECT   87   86   88   89
CONECT   88   87
CONECT   89   81   87   90
CONECT   90   89
CONECT   91   92  105  106  116
CONECT   92   91   93   95
CONECT   93    3   92   94
CONECT   94   93
CONECT   95    5   92   96
CONECT   96   95
CONECT   97   98  103  105
CONECT   98   97   99  106
CONECT   99   98  100  101
CONECT  100   99
CONECT  101   99  102  107
CONECT  102  101  103  108
CONECT  103   97  102  104
CONECT  104  103
CONECT  105   91   97
CONECT  106   91   98
CONECT  107  101
CONECT  108  102
CONECT  109  110  170
CONECT  110  109  111  139
CONECT  111  110  112  119
CONECT  112  111  113  114
CONECT  113  112
CONECT  114  112  115  116
CONECT  115  114
CONECT  116   91  114  117
CONECT  117  116  118  119
CONECT  118  117
CONECT  119  111  117  120
CONECT  120  119
CONECT  121  122  135  136  146
CONECT  122  121  123  125
CONECT  123   33  122  124
CONECT  124  123
CONECT  125   35  122  126
CONECT  126  125
CONECT  127  128  133  135
CONECT  128  127  129  136
CONECT  129  128  130  131
CONECT  130  129
CONECT  131  129  132  137
CONECT  132  131  133  138
CONECT  133  127  132  134
CONECT  134  133
CONECT  135  121  127
CONECT  136  121  128
CONECT  137  131
CONECT  138  132
CONECT  139  110  140
CONECT  140  139  141  169
CONECT  141  140  142  149
CONECT  142  141  143  144
CONECT  143  142
CONECT  144  142  145  146
CONECT  145  144
CONECT  146  121  144  147
CONECT  147  146  148  149
CONECT  148  147
CONECT  149  141  147  150
CONECT  150  149
CONECT  151  152  165  166  176
CONECT  152  151  153  155
CONECT  153   63  152  154
CONECT  154  153
CONECT  155   65  152  156
CONECT  156  155
CONECT  157  158  163  165
CONECT  158  157  159  166
CONECT  159  158  160  161
CONECT  160  159
CONECT  161  159  162  167
CONECT  162  161  163  168
CONECT  163  157  162  164
CONECT  164  163
CONECT  165  151  157
CONECT  166  151  158
CONECT  167  161
CONECT  168  162
CONECT  169  140  170
CONECT  170  109  169  171
CONECT  171  170  172  179
CONECT  172  171  173  174
CONECT  173  172
CONECT  174  172  175  176
CONECT  175  174
CONECT  176  151  174  177
CONECT  177  176  178  179
CONECT  178  177
CONECT  179  171  177  180
CONECT  180  179
CONECT  181  182  183  200
CONECT  182  181
CONECT  183  181  184  185
CONECT  184  183
CONECT  185  183  186  191
CONECT  186  185  187  199
CONECT  187  186  188  210
CONECT  188  187  189  205
CONECT  189  188  190  191
CONECT  190  189
CONECT  191  185  189  192
CONECT  192  191
CONECT  193  194  195  212
CONECT  194  193
CONECT  195  193  196  197
CONECT  196  195
CONECT  197  195  198  203
CONECT  198  197  199  211
CONECT  199  186  198  200
CONECT  200  181  199  201
CONECT  201  200  202  203
CONECT  202  201
CONECT  203  197  201  204
CONECT  204  203
CONECT  205  188  206  207
CONECT  206  205
CONECT  207  205  208  209
CONECT  208  207
CONECT  209  207  210  215
CONECT  210  187  209  211
CONECT  211  198  210  212
CONECT  212  193  211  213
CONECT  213  212  214  215
CONECT  214  213
CONECT  215  209  213  216
CONECT  216  215
MASTER        0    0    0    0    0    0    0    3  216    0  216    0
END
