# Supplementary material for: CageCavityCalc (C3): A Computational Tool for Calculating and Visualizing Cavities in Molecular Cages
Source: J Chem Inf Model. 2024 Jul 9;64(14):5604–16. doi: 10.1021/acs.jcim.4c00355 (PMC11267575; doi:10.1021/acs.jcim.4c00355)
Supplement: Supplementary file 2 — ci4c00355_si_002.zip [file ci4c00355_si_002.zip › CageCavityCalc-v.1.0.5/CageCavityCalc/examples/13_cages_review/Figure_93_ChemSci2011_2_1719_cage1_coronene_removed_cavity.pdb]

ATOM      0 B     CG A   0       3.053  10.024  26.141  0.00  0.00           B
ATOM      1 C     CG A   0       3.021  10.149  24.564  0.00  0.00           C
ATOM      2 C     CG A   0       1.987   9.592  23.835  0.00  0.00           C
ATOM      3 H     CG A   0       1.271   9.208  24.287  0.00  0.00           H
ATOM      4 C     CG A   0       4.054  10.714  23.846  0.00  0.00           C
ATOM      5 H     CG A   0       4.765  11.105  24.302  0.00  0.00           H
ATOM      6 C     CG A   0       3.031  11.165  28.035  0.00  0.00           C
ATOM      7 C     CG A   0       1.895  10.368  28.016  0.00  0.00           C
ATOM      8 C     CG A   0       1.061  10.257  29.093  0.00  0.00           C
ATOM      9 H     CG A   0       0.290   9.740  29.046  0.00  0.00           H
ATOM     10 C     CG A   0       1.384  10.926  30.243  0.00  0.00           C
ATOM     11 C     CG A   0       2.480  11.758  30.246  0.00  0.00           C
ATOM     12 C     CG A   0       3.327  11.912  29.142  0.00  0.00           C
ATOM     13 H     CG A   0       4.053  12.492  29.158  0.00  0.00           H
ATOM     14 O     CG A   0       3.703  11.129  26.860  0.00  0.00           O
ATOM     15 O     CG A   0       1.780   9.757  26.798  0.00  0.00           O
ATOM     16 L     CG A   0       0.368  10.727  31.640  0.00  0.00           L
ATOM     17 L     CG A   0       2.867  12.655  31.721  0.00  0.00           L
ATOM     18 N     CG A   0       7.742   5.380  26.699  0.00  0.00           N
ATOM     19 C     CG A   0       6.417   5.164  26.705  0.00  0.00           C
ATOM     20 C     CG A   0       5.580   6.398  26.662  0.00  0.00           C
ATOM     21 C     CG A   0       4.190   6.300  26.601  0.00  0.00           C
ATOM     22 H     CG A   0       3.772   5.469  26.637  0.00  0.00           H
ATOM     23 C     CG A   0       3.440   7.461  26.486  0.00  0.00           C
ATOM     24 H     CG A   0       2.515   7.391  26.427  0.00  0.00           H
ATOM     25 N     CG A   0       3.984   8.661  26.457  0.00  0.00           N
ATOM     26 C     CG A   0       5.322   8.769  26.530  0.00  0.00           C
ATOM     27 H     CG A   0       5.710   9.614  26.511  0.00  0.00           H
ATOM     28 C     CG A   0       6.136   7.658  26.632  0.00  0.00           C
ATOM     29 H     CG A   0       7.059   7.761  26.680  0.00  0.00           H
ATOM     30 B     CG A   0       4.107  -2.368  26.141  0.00  0.00           B
ATOM     31 C     CG A   0       4.014  -2.458  24.564  0.00  0.00           C
ATOM     32 C     CG A   0       5.013  -3.075  23.835  0.00  0.00           C
ATOM     33 H     CG A   0       5.704  -3.503  24.287  0.00  0.00           H
ATOM     34 C     CG A   0       3.008  -1.846  23.846  0.00  0.00           C
ATOM     35 H     CG A   0       2.315  -1.426  24.302  0.00  0.00           H
ATOM     36 C     CG A   0       3.129  -2.958  28.035  0.00  0.00           C
ATOM     37 C     CG A   0       4.387  -3.543  28.016  0.00  0.00           C
ATOM     38 C     CG A   0       4.901  -4.210  29.093  0.00  0.00           C
ATOM     39 H     CG A   0       5.734  -4.619  29.046  0.00  0.00           H
ATOM     40 C     CG A   0       4.160  -4.264  30.243  0.00  0.00           C
ATOM     41 C     CG A   0       2.891  -3.731  30.246  0.00  0.00           C
ATOM     42 C     CG A   0       2.335  -3.074  29.142  0.00  0.00           C
ATOM     43 H     CG A   0       1.469  -2.736  29.158  0.00  0.00           H
ATOM     44 O     CG A   0       2.824  -2.358  26.860  0.00  0.00           O
ATOM     45 O     CG A   0       4.974  -3.337  26.798  0.00  0.00           O
ATOM     46 L     CG A   0       4.840  -5.044  31.640  0.00  0.00           L
ATOM     47 L     CG A   0       1.921  -3.845  31.721  0.00  0.00           L
ATOM     48 N     CG A   0       5.784   4.015  26.699  0.00  0.00           N
ATOM     49 C     CG A   0       6.633   2.975  26.705  0.00  0.00           C
ATOM     50 C     CG A   0       5.983   1.634  26.662  0.00  0.00           C
ATOM     51 C     CG A   0       6.763   0.478  26.601  0.00  0.00           C
ATOM     52 H     CG A   0       7.692   0.532  26.637  0.00  0.00           H
ATOM     53 C     CG A   0       6.132  -0.751  26.486  0.00  0.00           C
ATOM     54 H     CG A   0       6.656  -1.517  26.427  0.00  0.00           H
ATOM     55 N     CG A   0       4.821  -0.880  26.457  0.00  0.00           N
ATOM     56 C     CG A   0       4.059   0.224  26.530  0.00  0.00           C
ATOM     57 H     CG A   0       3.133   0.138  26.511  0.00  0.00           H
ATOM     58 C     CG A   0       4.613   1.485  26.632  0.00  0.00           C
ATOM     59 H     CG A   0       4.063   2.233  26.680  0.00  0.00           H
ATOM     60 B     CG A   0      14.311   4.740  26.141  0.00  0.00           B
ATOM     61 C     CG A   0      14.436   4.706  24.564  0.00  0.00           C
ATOM     62 C     CG A   0      14.471   5.880  23.835  0.00  0.00           C
ATOM     63 H     CG A   0      14.496   6.691  24.287  0.00  0.00           H
ATOM     64 C     CG A   0      14.408   3.528  23.846  0.00  0.00           C
ATOM     65 H     CG A   0      14.391   2.717  24.302  0.00  0.00           H
ATOM     66 C     CG A   0      15.311   4.189  28.035  0.00  0.00           C
ATOM     67 C     CG A   0      15.188   5.571  28.016  0.00  0.00           C
ATOM     68 C     CG A   0      15.509   6.349  29.093  0.00  0.00           C
ATOM     69 H     CG A   0      15.447   7.275  29.046  0.00  0.00           H
ATOM     70 C     CG A   0      15.927   5.734  30.243  0.00  0.00           C
ATOM     71 C     CG A   0      16.100   4.370  30.246  0.00  0.00           C
ATOM     72 C     CG A   0      15.809   3.559  29.142  0.00  0.00           C
ATOM     73 H     CG A   0      15.949   2.640  29.158  0.00  0.00           H
ATOM     74 O     CG A   0      14.944   3.625  26.860  0.00  0.00           O
ATOM     75 O     CG A   0      14.717   5.976  26.798  0.00  0.00           O
ATOM     76 L     CG A   0      16.262   6.714  31.640  0.00  0.00           L
ATOM     77 L     CG A   0      16.683   3.586  31.721  0.00  0.00           L
ATOM     78 N     CG A   0       7.945   3.001  26.699  0.00  0.00           N
ATOM     79 C     CG A   0       8.421   4.257  26.705  0.00  0.00           C
ATOM     80 C     CG A   0       9.907   4.365  26.662  0.00  0.00           C
ATOM     81 C     CG A   0      10.518   5.618  26.601  0.00  0.00           C
ATOM     82 H     CG A   0      10.008   6.395  26.637  0.00  0.00           H
ATOM     83 C     CG A   0      11.898   5.686  26.486  0.00  0.00           C
ATOM     84 H     CG A   0      12.300   6.523  26.427  0.00  0.00           H
ATOM     85 N     CG A   0      12.666   4.615  26.457  0.00  0.00           N
ATOM     86 C     CG A   0      12.090   3.403  26.530  0.00  0.00           C
ATOM     87 H     CG A   0      12.628   2.644  26.511  0.00  0.00           H
ATOM     88 C     CG A   0      10.721   3.253  26.632  0.00  0.00           C
ATOM     89 H     CG A   0      10.349   2.402  26.680  0.00  0.00           H
ATOM     90 B     CG A   0       3.053  10.024  20.131  0.00  0.00           B
ATOM     91 C     CG A   0       3.021  10.149  21.708  0.00  0.00           C
ATOM     92 C     CG A   0       1.987   9.592  22.437  0.00  0.00           C
ATOM     93 H     CG A   0       1.271   9.208  21.985  0.00  0.00           H
ATOM     94 C     CG A   0       4.054  10.714  22.426  0.00  0.00           C
ATOM     95 H     CG A   0       4.765  11.105  21.970  0.00  0.00           H
ATOM     96 C     CG A   0       3.031  11.165  18.237  0.00  0.00           C
ATOM     97 C     CG A   0       1.895  10.368  18.256  0.00  0.00           C
ATOM     98 C     CG A   0       1.061  10.257  17.179  0.00  0.00           C
ATOM     99 H     CG A   0       0.290   9.740  17.226  0.00  0.00           H
ATOM    100 C     CG A   0       1.384  10.926  16.029  0.00  0.00           C
ATOM    101 C     CG A   0       2.480  11.758  16.026  0.00  0.00           C
ATOM    102 C     CG A   0       3.327  11.912  17.130  0.00  0.00           C
ATOM    103 H     CG A   0       4.053  12.492  17.114  0.00  0.00           H
ATOM    104 O     CG A   0       3.703  11.129  19.412  0.00  0.00           O
ATOM    105 O     CG A   0       1.780   9.757  19.474  0.00  0.00           O
ATOM    106 L     CG A   0       0.368  10.727  14.632  0.00  0.00           L
ATOM    107 L     CG A   0       2.867  12.655  14.551  0.00  0.00           L
ATOM    108 N     CG A   0       7.742   5.380  19.573  0.00  0.00           N
ATOM    109 C     CG A   0       6.417   5.164  19.567  0.00  0.00           C
ATOM    110 C     CG A   0       5.580   6.398  19.610  0.00  0.00           C
ATOM    111 C     CG A   0       4.190   6.300  19.671  0.00  0.00           C
ATOM    112 H     CG A   0       3.772   5.469  19.635  0.00  0.00           H
ATOM    113 C     CG A   0       3.440   7.461  19.786  0.00  0.00           C
ATOM    114 H     CG A   0       2.515   7.391  19.845  0.00  0.00           H
ATOM    115 N     CG A   0       3.984   8.661  19.815  0.00  0.00           N
ATOM    116 C     CG A   0       5.322   8.769  19.742  0.00  0.00           C
ATOM    117 H     CG A   0       5.710   9.614  19.761  0.00  0.00           H
ATOM    118 C     CG A   0       6.136   7.658  19.640  0.00  0.00           C
ATOM    119 H     CG A   0       7.059   7.761  19.592  0.00  0.00           H
ATOM    120 B     CG A   0       4.107  -2.368  20.131  0.00  0.00           B
ATOM    121 C     CG A   0       4.014  -2.458  21.708  0.00  0.00           C
ATOM    122 C     CG A   0       5.013  -3.075  22.437  0.00  0.00           C
ATOM    123 H     CG A   0       5.704  -3.503  21.985  0.00  0.00           H
ATOM    124 C     CG A   0       3.008  -1.846  22.426  0.00  0.00           C
ATOM    125 H     CG A   0       2.315  -1.426  21.970  0.00  0.00           H
ATOM    126 C     CG A   0       3.129  -2.958  18.237  0.00  0.00           C
ATOM    127 C     CG A   0       4.387  -3.543  18.256  0.00  0.00           C
ATOM    128 C     CG A   0       4.901  -4.210  17.179  0.00  0.00           C
ATOM    129 H     CG A   0       5.734  -4.619  17.226  0.00  0.00           H
ATOM    130 C     CG A   0       4.160  -4.264  16.029  0.00  0.00           C
ATOM    131 C     CG A   0       2.891  -3.731  16.026  0.00  0.00           C
ATOM    132 C     CG A   0       2.335  -3.074  17.130  0.00  0.00           C
ATOM    133 H     CG A   0       1.469  -2.736  17.114  0.00  0.00           H
ATOM    134 O     CG A   0       2.824  -2.358  19.412  0.00  0.00           O
ATOM    135 O     CG A   0       4.974  -3.337  19.474  0.00  0.00           O
ATOM    136 L     CG A   0       4.840  -5.044  14.632  0.00  0.00           L
ATOM    137 L     CG A   0       1.921  -3.845  14.551  0.00  0.00           L
ATOM    138 N     CG A   0       5.784   4.015  19.573  0.00  0.00           N
ATOM    139 C     CG A   0       6.633   2.975  19.567  0.00  0.00           C
ATOM    140 C     CG A   0       5.983   1.634  19.610  0.00  0.00           C
ATOM    141 C     CG A   0       6.763   0.478  19.671  0.00  0.00           C
ATOM    142 H     CG A   0       7.692   0.532  19.635  0.00  0.00           H
ATOM    143 C     CG A   0       6.132  -0.751  19.786  0.00  0.00           C
ATOM    144 H     CG A   0       6.656  -1.517  19.845  0.00  0.00           H
ATOM    145 N     CG A   0       4.821  -0.880  19.815  0.00  0.00           N
ATOM    146 C     CG A   0       4.059   0.224  19.742  0.00  0.00           C
ATOM    147 H     CG A   0       3.133   0.138  19.761  0.00  0.00           H
ATOM    148 C     CG A   0       4.613   1.485  19.640  0.00  0.00           C
ATOM    149 H     CG A   0       4.063   2.233  19.592  0.00  0.00           H
ATOM    150 B     CG A   0      14.311   4.740  20.131  0.00  0.00           B
ATOM    151 C     CG A   0      14.436   4.706  21.708  0.00  0.00           C
ATOM    152 C     CG A   0      14.471   5.880  22.437  0.00  0.00           C
ATOM    153 H     CG A   0      14.496   6.691  21.985  0.00  0.00           H
ATOM    154 C     CG A   0      14.408   3.528  22.426  0.00  0.00           C
ATOM    155 H     CG A   0      14.391   2.717  21.970  0.00  0.00           H
ATOM    156 C     CG A   0      15.311   4.189  18.237  0.00  0.00           C
ATOM    157 C     CG A   0      15.188   5.571  18.256  0.00  0.00           C
ATOM    158 C     CG A   0      15.509   6.349  17.179  0.00  0.00           C
ATOM    159 H     CG A   0      15.447   7.275  17.226  0.00  0.00           H
ATOM    160 C     CG A   0      15.927   5.734  16.029  0.00  0.00           C
ATOM    161 C     CG A   0      16.100   4.370  16.026  0.00  0.00           C
ATOM    162 C     CG A   0      15.809   3.559  17.130  0.00  0.00           C
ATOM    163 H     CG A   0      15.949   2.640  17.114  0.00  0.00           H
ATOM    164 O     CG A   0      14.944   3.625  19.412  0.00  0.00           O
ATOM    165 O     CG A   0      14.717   5.976  19.474  0.00  0.00           O
ATOM    166 L     CG A   0      16.262   6.714  14.632  0.00  0.00           L
ATOM    167 L     CG A   0      16.683   3.586  14.551  0.00  0.00           L
ATOM    168 N     CG A   0       7.945   3.001  19.573  0.00  0.00           N
ATOM    169 C     CG A   0       8.421   4.257  19.567  0.00  0.00           C
ATOM    170 C     CG A   0       9.907   4.365  19.610  0.00  0.00           C
ATOM    171 C     CG A   0      10.518   5.618  19.671  0.00  0.00           C
ATOM    172 H     CG A   0      10.008   6.395  19.635  0.00  0.00           H
ATOM    173 C     CG A   0      11.898   5.686  19.786  0.00  0.00           C
ATOM    174 H     CG A   0      12.300   6.523  19.845  0.00  0.00           H
ATOM    175 N     CG A   0      12.666   4.615  19.815  0.00  0.00           N
ATOM    176 C     CG A   0      12.090   3.403  19.742  0.00  0.00           C
ATOM    177 H     CG A   0      12.628   2.644  19.761  0.00  0.00           H
ATOM    178 C     CG A   0      10.721   3.253  19.640  0.00  0.00           C
ATOM    179 H     CG A   0      10.349   2.402  19.592  0.00  0.00           H
ATOM    180 D     CV B   1       8.657  -1.868  14.136  0.00  0.00           D
ATOM    181 D     CV B   1       5.657  -0.868  14.136  0.00  0.00           D
ATOM    182 D     CV B   1       6.657  -0.868  14.136  0.00  0.00           D
ATOM    183 D     CV B   1       3.657   0.132  14.136  0.00  0.00           D
ATOM    184 D     CV B   1       4.657   0.132  14.136  0.00  0.00           D
ATOM    185 D     CV B   1      11.657   3.132  14.136  0.00  0.00           D
ATOM    186 D     CV B   1      11.657   4.132  14.136  0.00  0.00           D
ATOM    187 D     CV B   1      11.657   5.132  14.136  0.00  0.00           D
ATOM    188 D     CV B   1      11.657   6.132  14.136  0.00  0.00           D
ATOM    189 D     CV B   1       3.657   7.132  14.136  0.00  0.00           D
ATOM    190 D     CV B   1       3.657   8.132  14.136  0.00  0.00           D
ATOM    191 D     CV B   1       4.657   8.132  14.136  0.00  0.00           D
ATOM    192 D     CV B   1       8.657  -1.868  15.136  0.00  0.00           D
ATOM    193 D     CV B   1       7.657   2.132  22.136  0.00  0.00           D
ATOM    194 D     CV B   1       8.657   2.132  22.136  0.00  0.00           D
ATOM    195 D     CV B   1      10.657   2.132  22.136  0.00  0.00           D
ATOM    196 D     CV B   1      11.657   2.132  22.136  0.00  0.00           D
ATOM    197 D     CV B   1       5.657   3.132  22.136  0.00  0.00           D
ATOM    198 D     CV B   1       7.657   3.132  22.136  0.00  0.00           D
ATOM    199 D     CV B   1       8.657   3.132  22.136  0.00  0.00           D
ATOM    200 D     CV B   1       9.657   3.132  22.136  0.00  0.00           D
ATOM    201 D     CV B   1       4.657   4.132  22.136  0.00  0.00           D
ATOM    202 D     CV B   1       5.657   4.132  22.136  0.00  0.00           D
ATOM    203 D     CV B   1       6.657   4.132  22.136  0.00  0.00           D
ATOM    204 D     CV B   1       4.657   5.132  22.136  0.00  0.00           D
ATOM    205 D     CV B   1       7.657   5.132  22.136  0.00  0.00           D
ATOM    206 D     CV B   1       8.657   5.132  22.136  0.00  0.00           D
ATOM    207 D     CV B   1       2.657   6.132  22.136  0.00  0.00           D
ATOM    208 D     CV B   1       6.657   6.132  22.136  0.00  0.00           D
ATOM    209 D     CV B   1       7.657   6.132  22.136  0.00  0.00           D
ATOM    210 D     CV B   1       8.657   6.132  22.136  0.00  0.00           D
ATOM    211 D     CV B   1       6.657   9.132  22.136  0.00  0.00           D
ATOM    212 D     CV B   1       6.657  -0.868  23.136  0.00  0.00           D
ATOM    213 D     CV B   1       7.657  -0.868  23.136  0.00  0.00           D
ATOM    214 D     CV B   1       5.657   0.132  23.136  0.00  0.00           D
ATOM    215 D     CV B   1       6.657   0.132  23.136  0.00  0.00           D
ATOM    216 D     CV B   1       7.657   0.132  23.136  0.00  0.00           D
ATOM    217 D     CV B   1       2.657   1.132  23.136  0.00  0.00           D
ATOM    218 D     CV B   1       3.657   1.132  23.136  0.00  0.00           D
ATOM    219 D     CV B   1       4.657   1.132  23.136  0.00  0.00           D
ATOM    220 D     CV B   1       5.657   1.132  23.136  0.00  0.00           D
ATOM    221 D     CV B   1       6.657   1.132  23.136  0.00  0.00           D
ATOM    222 D     CV B   1       4.657   2.132  23.136  0.00  0.00           D
ATOM    223 D     CV B   1       5.657   2.132  23.136  0.00  0.00           D
ATOM    224 D     CV B   1       6.657   2.132  23.136  0.00  0.00           D
ATOM    225 D     CV B   1      10.657   2.132  23.136  0.00  0.00           D
ATOM    226 D     CV B   1      11.657   2.132  23.136  0.00  0.00           D
ATOM    227 D     CV B   1       7.657   3.132  23.136  0.00  0.00           D
ATOM    228 D     CV B   1       9.657   3.132  23.136  0.00  0.00           D
ATOM    229 D     CV B   1      10.657   3.132  23.136  0.00  0.00           D
ATOM    230 D     CV B   1      11.657   3.132  23.136  0.00  0.00           D
ATOM    231 D     CV B   1       6.657   4.132  23.136  0.00  0.00           D
ATOM    232 D     CV B   1       7.657   4.132  23.136  0.00  0.00           D
ATOM    233 D     CV B   1       8.657   4.132  23.136  0.00  0.00           D
ATOM    234 D     CV B   1       9.657   4.132  23.136  0.00  0.00           D
ATOM    235 D     CV B   1      10.657   4.132  23.136  0.00  0.00           D
ATOM    236 D     CV B   1      11.657   4.132  23.136  0.00  0.00           D
ATOM    237 D     CV B   1       6.657   5.132  23.136  0.00  0.00           D
ATOM    238 D     CV B   1       7.657   5.132  23.136  0.00  0.00           D
ATOM    239 D     CV B   1       9.657   5.132  23.136  0.00  0.00           D
ATOM    240 D     CV B   1      10.657   5.132  23.136  0.00  0.00           D
ATOM    241 D     CV B   1      11.657   5.132  23.136  0.00  0.00           D
ATOM    242 D     CV B   1       2.657   6.132  23.136  0.00  0.00           D
ATOM    243 D     CV B   1       3.657   6.132  23.136  0.00  0.00           D
ATOM    244 D     CV B   1       4.657   6.132  23.136  0.00  0.00           D
ATOM    245 D     CV B   1       5.657   6.132  23.136  0.00  0.00           D
ATOM    246 D     CV B   1       6.657   6.132  23.136  0.00  0.00           D
ATOM    247 D     CV B   1      10.657   6.132  23.136  0.00  0.00           D
ATOM    248 D     CV B   1      11.657   6.132  23.136  0.00  0.00           D
ATOM    249 D     CV B   1       3.657   7.132  23.136  0.00  0.00           D
ATOM    250 D     CV B   1       4.657   7.132  23.136  0.00  0.00           D
ATOM    251 D     CV B   1       5.657   7.132  23.136  0.00  0.00           D
ATOM    252 D     CV B   1       6.657   7.132  23.136  0.00  0.00           D
ATOM    253 D     CV B   1      11.657   7.132  23.136  0.00  0.00           D
ATOM    254 D     CV B   1       4.657   8.132  23.136  0.00  0.00           D
ATOM    255 D     CV B   1       5.657   8.132  23.136  0.00  0.00           D
ATOM    256 D     CV B   1       6.657   8.132  23.136  0.00  0.00           D
ATOM    257 D     CV B   1       6.657   9.132  23.136  0.00  0.00           D
ATOM    258 D     CV B   1       7.657   2.132  24.136  0.00  0.00           D
ATOM    259 D     CV B   1       8.657   2.132  24.136  0.00  0.00           D
ATOM    260 D     CV B   1      10.657   2.132  24.136  0.00  0.00           D
ATOM    261 D     CV B   1      11.657   2.132  24.136  0.00  0.00           D
ATOM    262 D     CV B   1       5.657   3.132  24.136  0.00  0.00           D
ATOM    263 D     CV B   1       7.657   3.132  24.136  0.00  0.00           D
ATOM    264 D     CV B   1       8.657   3.132  24.136  0.00  0.00           D
ATOM    265 D     CV B   1       9.657   3.132  24.136  0.00  0.00           D
ATOM    266 D     CV B   1       4.657   4.132  24.136  0.00  0.00           D
ATOM    267 D     CV B   1       5.657   4.132  24.136  0.00  0.00           D
ATOM    268 D     CV B   1       6.657   4.132  24.136  0.00  0.00           D
ATOM    269 D     CV B   1       4.657   5.132  24.136  0.00  0.00           D
ATOM    270 D     CV B   1       7.657   5.132  24.136  0.00  0.00           D
ATOM    271 D     CV B   1       8.657   5.132  24.136  0.00  0.00           D
ATOM    272 D     CV B   1       2.657   6.132  24.136  0.00  0.00           D
ATOM    273 D     CV B   1       6.657   6.132  24.136  0.00  0.00           D
ATOM    274 D     CV B   1       7.657   6.132  24.136  0.00  0.00           D
ATOM    275 D     CV B   1       8.657   6.132  24.136  0.00  0.00           D
ATOM    276 D     CV B   1       6.657   9.132  24.136  0.00  0.00           D
ATOM    277 D     CV B   1       8.657  -1.868  31.136  0.00  0.00           D
ATOM    278 D     CV B   1       8.657  -1.868  32.136  0.00  0.00           D
ATOM    279 D     CV B   1       5.657  -0.868  32.136  0.00  0.00           D
ATOM    280 D     CV B   1       6.657  -0.868  32.136  0.00  0.00           D
ATOM    281 D     CV B   1       3.657   0.132  32.136  0.00  0.00           D
ATOM    282 D     CV B   1       4.657   0.132  32.136  0.00  0.00           D
ATOM    283 D     CV B   1      11.657   3.132  32.136  0.00  0.00           D
ATOM    284 D     CV B   1      11.657   4.132  32.136  0.00  0.00           D
ATOM    285 D     CV B   1      11.657   5.132  32.136  0.00  0.00           D
ATOM    286 D     CV B   1      11.657   6.132  32.136  0.00  0.00           D
ATOM    287 D     CV B   1       3.657   7.132  32.136  0.00  0.00           D
ATOM    288 D     CV B   1       3.657   8.132  32.136  0.00  0.00           D
ATOM    289 D     CV B   1       4.657   8.132  32.136  0.00  0.00           D
