# Supplementary material for: CageCavityCalc (C3): A Computational Tool for Calculating and Visualizing Cavities in Molecular Cages
Source: J Chem Inf Model. 2024 Jul 9;64(14):5604–16. doi: 10.1021/acs.jcim.4c00355 (PMC11267575; doi:10.1021/acs.jcim.4c00355)
Supplement: Supplementary file 2 — ci4c00355_si_002.zip [file ci4c00355_si_002.zip › CageCavityCalc-v.1.0.5/CageCavityCalc/examples/13_cages_review/Figure_96_AngewChemIntEd_2021.pdb]

HEADER
REMARK Spartan'20 exported phw29_sq
HETATM    1  C   UNK  0001      16.738  11.500  38.430
HETATM    2  C   UNK  0001      14.358  12.314  38.921
HETATM    3  C   UNK  0001      16.109  13.971  38.095
HETATM    4  C   UNK  0001      15.922  12.717  39.063
HETATM    5  C   UNK  0001      16.386  12.984  40.546
HETATM    6  H   UNK  0001      16.246  12.178  41.084
HETATM    7  H   UNK  0001      17.338  13.219  40.553
HETATM    8  H   UNK  0001      15.865  13.724  40.922
HETATM    9  C   UNK  0001      15.680  10.476  37.986
HETATM   10  C   UNK  0001      14.397  10.971  38.204
HETATM   11  C   UNK  0001      13.266  10.209  37.899
HETATM   12  H   UNK  0001      12.384  10.519  38.075
HETATM   13  C   UNK  0001      13.518   8.955  37.315
HETATM   14  C   UNK  0001      14.780   8.448  37.066
HETATM   15  C   UNK  0001      15.854   9.288  37.381
HETATM   16  H   UNK  0001      16.734   9.010  37.158
HETATM   17  O   UNK  0001      12.406   8.186  37.023
HETATM   18  H   UNK  0001      12.651   7.457  36.681
HETATM   19  C   UNK  0001      15.021   7.155  36.449
HETATM   20  H   UNK  0001      15.900   6.916  36.183
HETATM   21  N   UNK  0001      14.052   6.327  36.261
HETATM   22  C   UNK  0001      13.758  13.376  38.001
HETATM   23  C   UNK  0001      14.702  14.253  37.549
HETATM   24  C   UNK  0001      14.395  15.267  36.693
HETATM   25  H   UNK  0001      15.068  15.849  36.362
HETATM   26  C   UNK  0001      13.082  15.417  36.327
HETATM   27  C   UNK  0001      12.110  14.539  36.766
HETATM   28  C   UNK  0001      12.489  13.533  37.638
HETATM   29  H   UNK  0001      11.829  12.943  37.982
HETATM   30  O   UNK  0001      12.740  16.461  35.519
HETATM   31  H   UNK  0001      11.914  16.439  35.368
HETATM   32  C   UNK  0001      10.734  14.738  36.401
HETATM   33  H   UNK  0001      10.104  14.096  36.703
HETATM   34  N   UNK  0001      10.294  15.716  35.694
HETATM   35  C   UNK  0001      17.041  13.413  36.987
HETATM   36  C   UNK  0001      17.462  12.130  37.247
HETATM   37  C   UNK  0001      18.311  11.476  36.368
HETATM   38  H   UNK  0001      18.542  10.565  36.512
HETATM   39  C   UNK  0001      18.806  12.155  35.296
HETATM   40  C   UNK  0001      18.409  13.435  34.993
HETATM   41  C   UNK  0001      17.521  14.060  35.893
HETATM   42  H   UNK  0001      17.254  14.957  35.730
HETATM   43  O   UNK  0001      19.705  11.496  34.493
HETATM   44  H   UNK  0001      19.941  12.001  33.864
HETATM   45  C   UNK  0001      18.833  14.204  33.840
HETATM   46  H   UNK  0001      18.485  15.075  33.693
HETATM   47  N   UNK  0001      19.688  13.694  33.012
HETATM   48  C   UNK  0001      24.793  17.582  23.673
HETATM   49  C   UNK  0001      23.263  19.533  23.005
HETATM   50  C   UNK  0001      24.247  18.014  21.212
HETATM   51  C   UNK  0001      24.585  18.746  22.614
HETATM   52  C   UNK  0001      25.829  19.697  22.479
HETATM   53  H   UNK  0001      26.620  19.171  22.237
HETATM   54  H   UNK  0001      25.656  20.366  21.784
HETATM   55  H   UNK  0001      25.988  20.150  23.334
HETATM   56  C   UNK  0001      23.599  17.720  24.613
HETATM   57  C   UNK  0001      22.703  18.709  24.184
HETATM   58  C   UNK  0001      21.545  18.944  24.880
HETATM   59  H   UNK  0001      20.968  19.649  24.615
HETATM   60  C   UNK  0001      21.218  18.141  25.983
HETATM   61  C   UNK  0001      22.111  17.190  26.430
HETATM   62  C   UNK  0001      23.282  16.957  25.696
HETATM   63  H   UNK  0001      23.866  16.255  25.959
HETATM   64  O   UNK  0001      20.030  18.388  26.638
HETATM   65  H   UNK  0001      19.954  17.860  27.289
HETATM   66  C   UNK  0001      21.815  16.417  27.624
HETATM   67  H   UNK  0001      22.451  15.761  27.891
HETATM   68  N   UNK  0001      20.786  16.545  28.330
HETATM   69  C   UNK  0001      22.347  19.398  21.766
HETATM   70  C   UNK  0001      22.900  18.578  20.803
HETATM   71  C   UNK  0001      22.240  18.281  19.642
HETATM   72  H   UNK  0001      22.618  17.714  18.980
HETATM   73  C   UNK  0001      21.002  18.846  19.487
HETATM   74  C   UNK  0001      20.346  19.594  20.462
HETATM   75  C   UNK  0001      21.079  19.905  21.616
HETATM   76  H   UNK  0001      20.703  20.462  22.288
HETATM   77  O   UNK  0001      20.306  18.532  18.321
HETATM   78  H   UNK  0001      19.566  18.930  18.319
HETATM   79  C   UNK  0001      19.012  20.161  20.381
HETATM   80  H   UNK  0001      18.661  20.658  21.111
HETATM   81  N   UNK  0001      18.299  19.988  19.309
HETATM   82  C   UNK  0001      24.178  16.537  21.585
HETATM   83  C   UNK  0001      24.594  16.288  22.886
HETATM   84  C   UNK  0001      24.643  14.999  23.364
HETATM   85  H   UNK  0001      24.921  14.833  24.255
HETATM   86  C   UNK  0001      24.293  13.961  22.551
HETATM   87  C   UNK  0001      23.876  14.174  21.260
HETATM   88  C   UNK  0001      23.862  15.480  20.760
HETATM   89  H   UNK  0001      23.635  15.639  19.852
HETATM   90  O   UNK  0001      24.345  12.680  23.084
HETATM   91  H   UNK  0001      24.112  12.124  22.500
HETATM   92  C   UNK  0001      23.391  13.117  20.379
HETATM   93  H   UNK  0001      23.031  13.326  19.524
HETATM   94  N   UNK  0001      23.459  11.897  20.780
HETATM   95  C   UNK  0001       8.949  23.041  14.018
HETATM   96  C   UNK  0001       7.688  24.435  15.760
HETATM   97  C   UNK  0001       6.386  23.070  13.992
HETATM   98  C   UNK  0001       7.685  23.998  14.203
HETATM   99  C   UNK  0001       7.704  25.240  13.261
HETATM  100  H   UNK  0001       6.907  25.788  13.421
HETATM  101  H   UNK  0001       8.507  25.775  13.440
HETATM  102  H   UNK  0001       7.714  24.943  12.327
HETATM  103  C   UNK  0001       9.691  23.152  15.356
HETATM  104  C   UNK  0001       9.014  23.945  16.251
HETATM  105  C   UNK  0001       9.602  24.203  17.493
HETATM  106  H   UNK  0001       9.173  24.774  18.119
HETATM  107  C   UNK  0001      10.820  23.618  17.795
HETATM  108  C   UNK  0001      11.462  22.797  16.906
HETATM  109  C   UNK  0001      10.877  22.584  15.659
HETATM  110  H   UNK  0001      11.316  22.035  15.018
HETATM  111  O   UNK  0001      11.353  23.894  19.004
HETATM  112  H   UNK  0001      12.089  23.495  19.083
HETATM  113  C   UNK  0001      12.699  22.144  17.211
HETATM  114  H   UNK  0001      13.059  21.520  16.593
HETATM  115  N   UNK  0001      13.325  22.387  18.290
HETATM  116  C   UNK  0001       6.548  23.602  16.327
HETATM  117  C   UNK  0001       5.782  22.971  15.361
HETATM  118  C   UNK  0001       4.692  22.215  15.712
HETATM  119  H   UNK  0001       4.148  21.803  15.051
HETATM  120  C   UNK  0001       4.408  22.076  17.053
HETATM  121  C   UNK  0001       5.143  22.691  18.057
HETATM  122  C   UNK  0001       6.231  23.448  17.660
HETATM  123  H   UNK  0001       6.770  23.868  18.319
HETATM  124  O   UNK  0001       3.289  21.350  17.376
HETATM  125  H   UNK  0001       3.204  21.323  18.212
HETATM  126  C   UNK  0001       4.888  22.491  19.479
HETATM  127  H   UNK  0001       5.477  22.886  20.112
HETATM  128  N   UNK  0001       3.890  21.788  19.909
HETATM  129  C   UNK  0001       6.945  21.723  13.601
HETATM  130  C   UNK  0001       8.317  21.686  13.746
HETATM  131  C   UNK  0001       9.012  20.514  13.568
HETATM  132  H   UNK  0001       9.960  20.497  13.639
HETATM  133  C   UNK  0001       8.301  19.345  13.278
HETATM  134  C   UNK  0001       6.929  19.368  13.106
HETATM  135  C   UNK  0001       6.258  20.588  13.278
HETATM  136  H   UNK  0001       5.314  20.624  13.168
HETATM  137  O   UNK  0001       9.081  18.213  13.075
HETATM  138  H   UNK  0001       8.589  17.570  12.851
HETATM  139  C   UNK  0001       6.196  18.189  12.725
HETATM  140  H   UNK  0001       5.251  18.244  12.650
HETATM  141  N   UNK  0001       6.772  17.065  12.478
HETATM  142  C   UNK  0001      -1.138  19.266  29.742
HETATM  143  C   UNK  0001       0.693  19.878  31.401
HETATM  144  C   UNK  0001      -0.960  18.012  31.993
HETATM  145  C   UNK  0001      -0.838  19.451  31.315
HETATM  146  C   UNK  0001      -1.766  20.525  31.983
HETATM  147  H   UNK  0001      -1.650  21.386  31.528
HETATM  148  H   UNK  0001      -2.700  20.241  31.912
HETATM  149  H   UNK  0001      -1.525  20.622  32.928
HETATM  150  C   UNK  0001       0.140  19.762  29.049
HETATM  151  C   UNK  0001       1.151  19.960  29.971
HETATM  152  C   UNK  0001       2.428  20.252  29.537
HETATM  153  H   UNK  0001       3.141  20.329  30.160
HETATM  154  C   UNK  0001       2.664  20.429  28.188
HETATM  155  C   UNK  0001       1.627  20.275  27.248
HETATM  156  C   UNK  0001       0.361  19.952  27.728
HETATM  157  H   UNK  0001      -0.362  19.862  27.115
HETATM  158  O   UNK  0001       3.938  20.730  27.758
HETATM  159  H   UNK  0001       3.941  20.804  26.922
HETATM  160  C   UNK  0001       1.815  20.527  25.851
HETATM  161  H   UNK  0001       1.078  20.447  25.256
HETATM  162  N   UNK  0001       2.964  20.859  25.396
HETATM  163  C   UNK  0001       1.317  18.743  32.204
HETATM  164  C   UNK  0001       0.397  17.784  32.575
HETATM  165  C   UNK  0001       0.790  16.711  33.350
HETATM  166  H   UNK  0001       0.160  16.046  33.601
HETATM  167  C   UNK  0001       2.087  16.614  33.748
HETATM  168  C   UNK  0001       3.045  17.564  33.395
HETATM  169  C   UNK  0001       2.621  18.620  32.603
HETATM  170  H   UNK  0001       3.251  19.275  32.331
HETATM  171  O   UNK  0001       2.421  15.576  34.607
HETATM  172  H   UNK  0001       3.239  15.616  34.791
HETATM  173  C   UNK  0001       4.406  17.421  33.850
HETATM  174  H   UNK  0001       5.023  18.066  33.531
HETATM  175  N   UNK  0001       4.874  16.534  34.630
HETATM  176  C   UNK  0001      -1.190  17.078  30.797
HETATM  177  C   UNK  0001      -1.233  17.777  29.610
HETATM  178  C   UNK  0001      -1.307  17.073  28.434
HETATM  179  H   UNK  0001      -1.329  17.535  27.604
HETATM  180  C   UNK  0001      -1.351  15.697  28.454
HETATM  181  C   UNK  0001      -1.378  14.984  29.623
HETATM  182  C   UNK  0001      -1.276  15.709  30.827
HETATM  183  H   UNK  0001      -1.269  15.249  31.658
HETATM  184  O   UNK  0001      -1.497  15.050  27.228
HETATM  185  H   UNK  0001      -1.520  14.220  27.351
HETATM  186  C   UNK  0001      -1.482  13.551  29.595
HETATM  187  H   UNK  0001      -1.463  13.069  30.412
HETATM  188  N   UNK  0001      -1.604  12.913  28.487
HETATM  189  C   UNK  0001      12.211  -4.282  33.037
HETATM  190  C   UNK  0001      14.201  -4.756  31.493
HETATM  191  C   UNK  0001      11.862  -5.561  30.840
HETATM  192  C   UNK  0001      12.863  -5.398  32.079
HETATM  193  C   UNK  0001      13.107  -6.727  32.872
HETATM  194  H   UNK  0001      12.251  -7.071  33.205
HETATM  195  H   UNK  0001      13.515  -7.392  32.278
HETATM  196  H   UNK  0001      13.705  -6.554  33.628
HETATM  197  C   UNK  0001      13.220  -3.155  33.024
HETATM  198  C   UNK  0001      14.300  -3.405  32.168
HETATM  199  C   UNK  0001      15.322  -2.486  32.006
HETATM  200  H   UNK  0001      16.054  -2.669  31.430
HETATM  201  C   UNK  0001      15.247  -1.318  32.697
HETATM  202  C   UNK  0001      14.160  -1.013  33.522
HETATM  203  C   UNK  0001      13.130  -1.957  33.652
HETATM  204  H   UNK  0001      12.366  -1.759  34.183
HETATM  205  O   UNK  0001      16.250  -0.399  32.598
HETATM  206  H   UNK  0001      16.076   0.259  33.091
HETATM  207  C   UNK  0001      13.953   0.264  34.152
HETATM  208  H   UNK  0001      13.157   0.418  34.646
HETATM  209  N   UNK  0001      14.838   1.200  34.058
HETATM  210  C   UNK  0001      13.897  -4.574  29.999
HETATM  211  C   UNK  0001      12.659  -5.024  29.664
HETATM  212  C   UNK  0001      12.178  -4.999  28.368
HETATM  213  H   UNK  0001      11.322  -5.340  28.139
HETATM  214  C   UNK  0001      13.035  -4.441  27.415
HETATM  215  C   UNK  0001      14.289  -3.925  27.753
HETATM  216  C   UNK  0001      14.705  -4.011  29.074
HETATM  217  H   UNK  0001      15.555  -3.672  29.329
HETATM  218  O   UNK  0001      12.577  -4.407  26.110
HETATM  219  H   UNK  0001      13.159  -4.052  25.618
HETATM  220  C   UNK  0001      15.188  -3.210  26.816
HETATM  221  H   UNK  0001      15.998  -2.816  27.118
HETATM  222  N   UNK  0001      14.828  -3.142  25.561
HETATM  223  C   UNK  0001      10.774  -4.543  31.107
HETATM  224  C   UNK  0001      10.944  -3.849  32.321
HETATM  225  C   UNK  0001      10.050  -2.878  32.702
HETATM  226  H   UNK  0001      10.172  -2.412  33.521
HETATM  227  C   UNK  0001       8.981  -2.589  31.891
HETATM  228  C   UNK  0001       8.799  -3.247  30.672
HETATM  229  C   UNK  0001       9.701  -4.240  30.301
HETATM  230  H   UNK  0001       9.574  -4.713  29.488
HETATM  231  O   UNK  0001       8.103  -1.640  32.313
HETATM  232  H   UNK  0001       7.500  -1.540  31.735
HETATM  233  C   UNK  0001       7.685  -3.003  29.778
HETATM  234  H   UNK  0001       7.606  -3.507  28.976
HETATM  235  N   UNK  0001       6.812  -2.114  30.057
HETATM  236  C   UNK  0001      20.058  -0.262  16.012
HETATM  237  C   UNK  0001      21.774   1.470  16.802
HETATM  238  C   UNK  0001      20.453   1.877  14.663
HETATM  239  C   UNK  0001      21.190   0.746  15.511
HETATM  240  C   UNK  0001      22.277   0.026  14.637
HETATM  241  H   UNK  0001      21.847  -0.394  13.864
HETATM  242  H   UNK  0001      22.934   0.685  14.328
HETATM  243  H   UNK  0001      22.727  -0.657  15.174
HETATM  244  C   UNK  0001      19.968   0.008  17.516
HETATM  245  C   UNK  0001      20.888   0.936  17.925
HETATM  246  C   UNK  0001      20.894   1.368  19.235
HETATM  247  H   UNK  0001      21.505   2.036  19.521
HETATM  248  C   UNK  0001      20.002   0.815  20.120
HETATM  249  C   UNK  0001      19.113  -0.198  19.751
HETATM  250  C   UNK  0001      19.070  -0.532  18.420
HETATM  251  H   UNK  0001      18.410  -1.143  18.114
HETATM  252  O   UNK  0001      20.049   1.248  21.428
HETATM  253  H   UNK  0001      19.472   0.839  21.879
HETATM  254  C   UNK  0001      18.183  -0.825  20.653
HETATM  255  H   UNK  0001      17.597  -1.501  20.331
HETATM  256  N   UNK  0001      18.134  -0.479  21.895
HETATM  257  C   UNK  0001      21.517   2.934  16.560
HETATM  258  C   UNK  0001      20.767   3.136  15.438
HETATM  259  C   UNK  0001      20.364   4.407  15.097
HETATM  260  H   UNK  0001      19.831   4.552  14.323
HETATM  261  C   UNK  0001      20.746   5.475  15.903
HETATM  262  C   UNK  0001      21.529   5.290  16.995
HETATM  263  C   UNK  0001      21.889   3.995  17.312
HETATM  264  H   UNK  0001      22.419   3.844  18.086
HETATM  265  O   UNK  0001      20.352   6.728  15.491
HETATM  266  H   UNK  0001      20.641   7.303  16.031
HETATM  267  C   UNK  0001      21.991   6.381  17.838
HETATM  268  H   UNK  0001      22.504   6.171  18.610
HETATM  269  N   UNK  0001      21.744   7.594  17.592
HETATM  270  C   UNK  0001      18.976   1.490  14.716
HETATM  271  C   UNK  0001      18.797   0.283  15.364
HETATM  272  C   UNK  0001      17.572  -0.300  15.440
HETATM  273  H   UNK  0001      17.445  -1.123  15.894
HETATM  274  C   UNK  0001      16.525   0.344  14.836
HETATM  275  C   UNK  0001      16.689   1.540  14.152
HETATM  276  C   UNK  0001      17.930   2.150  14.188
HETATM  277  H   UNK  0001      18.042   3.029  13.840
HETATM  278  O   UNK  0001      15.331  -0.395  14.645
HETATM  279  H   UNK  0001      14.767   0.085  14.248
HETATM  280  C   UNK  0001      15.544   2.204  13.530
HETATM  281  H   UNK  0001      15.646   3.100  13.232
HETATM  282  N   UNK  0001      14.407   1.634  13.370
HETATM  283  C   UNK  0001       4.526   4.595   8.640
HETATM  284  C   UNK  0001       5.002   7.007   7.969
HETATM  285  C   UNK  0001       2.660   6.366   8.868
HETATM  286  C   UNK  0001       3.864   5.853   7.941
HETATM  287  C   UNK  0001       3.370   5.562   6.478
HETATM  288  H   UNK  0001       2.973   6.375   6.101
HETATM  289  H   UNK  0001       4.131   5.285   5.926
HETATM  290  H   UNK  0001       2.701   4.848   6.495
HETATM  291  C   UNK  0001       5.935   5.054   9.084
HETATM  292  C   UNK  0001       6.131   6.363   8.741
HETATM  293  C   UNK  0001       7.300   7.005   9.155
HETATM  294  H   UNK  0001       7.437   7.928   8.973
HETATM  295  C   UNK  0001       8.246   6.285   9.834
HETATM  296  C   UNK  0001       8.048   4.959  10.192
HETATM  297  C   UNK  0001       6.857   4.377   9.775
HETATM  298  H   UNK  0001       6.695   3.465   9.986
HETATM  299  O   UNK  0001       9.393   6.948  10.187
HETATM  300  H   UNK  0001       9.907   6.422  10.594
HETATM  301  C   UNK  0001       9.052   4.179  10.865
HETATM  302  H   UNK  0001       8.884   3.259  11.032
HETATM  303  N   UNK  0001      10.158   4.683  11.241
HETATM  304  C   UNK  0001       4.295   8.113   8.774
HETATM  305  C   UNK  0001       3.053   7.772   9.272
HETATM  306  C   UNK  0001       2.321   8.632  10.083
HETATM  307  H   UNK  0001       1.477   8.379  10.437
HETATM  308  C   UNK  0001       2.864   9.860  10.349
HETATM  309  C   UNK  0001       4.099  10.234   9.849
HETATM  310  C   UNK  0001       4.812   9.345   9.074
HETATM  311  H   UNK  0001       5.671   9.588   8.746
HETATM  312  O   UNK  0001       2.149  10.689  11.150
HETATM  313  H   UNK  0001       2.563  11.415  11.241
HETATM  314  C   UNK  0001       4.777  11.459  10.253
HETATM  315  H   UNK  0001       5.669  11.633   9.980
HETATM  316  N   UNK  0001       4.122  12.314  11.005
HETATM  317  C   UNK  0001       2.751   5.420  10.085
HETATM  318  C   UNK  0001       3.671   4.411   9.895
HETATM  319  C   UNK  0001       3.853   3.459  10.870
HETATM  320  H   UNK  0001       4.506   2.777  10.765
HETATM  321  C   UNK  0001       3.065   3.514  12.013
HETATM  322  C   UNK  0001       2.155   4.519  12.206
HETATM  323  C   UNK  0001       1.992   5.494  11.228
HETATM  324  H   UNK  0001       1.365   6.198  11.346
HETATM  325  O   UNK  0001       3.240   2.480  12.923
HETATM  326  H   UNK  0001       2.720   2.590  13.574
HETATM  327  C   UNK  0001       1.327   4.581  13.408
HETATM  328  H   UNK  0001       0.686   5.277  13.492
HETATM  329  N   UNK  0001       1.445   3.702  14.366
HETATM  330  C   UNK  0001      -3.265   0.523  23.943
HETATM  331  C   UNK  0001      -4.526   2.599  24.758
HETATM  332  C   UNK  0001      -3.322   1.072  26.445
HETATM  333  C   UNK  0001      -4.210   1.067  25.101
HETATM  334  C   UNK  0001      -5.479   0.165  25.213
HETATM  335  H   UNK  0001      -6.059   0.504  25.926
HETATM  336  H   UNK  0001      -5.965   0.178  24.362
HETATM  337  H   UNK  0001      -5.209  -0.753  25.420
HETATM  338  C   UNK  0001      -3.122   1.711  23.003
HETATM  339  C   UNK  0001      -3.865   2.809  23.407
HETATM  340  C   UNK  0001      -3.883   3.958  22.637
HETATM  341  H   UNK  0001      -4.381   4.718  22.921
HETATM  342  C   UNK  0001      -3.178   3.991  21.461
HETATM  343  C   UNK  0001      -2.406   2.924  21.052
HETATM  344  C   UNK  0001      -2.397   1.762  21.842
HETATM  345  H   UNK  0001      -1.888   1.007  21.568
HETATM  346  O   UNK  0001      -3.242   5.140  20.719
HETATM  347  H   UNK  0001      -2.751   5.064  20.042
HETATM  348  C   UNK  0001      -1.648   2.909  19.825
HETATM  349  H   UNK  0001      -1.157   2.131  19.591
HETATM  350  N   UNK  0001      -1.621   3.924  19.037
HETATM  351  C   UNK  0001      -3.802   3.374  25.853
HETATM  352  C   UNK  0001      -3.147   2.559  26.750
HETATM  353  C   UNK  0001      -2.422   3.073  27.791
HETATM  354  H   UNK  0001      -1.992   2.499  28.415
HETATM  355  C   UNK  0001      -2.326   4.466  27.911
HETATM  356  C   UNK  0001      -2.959   5.328  27.022
HETATM  357  C   UNK  0001      -3.701   4.714  26.011
HETATM  358  H   UNK  0001      -4.160   5.270  25.393
HETATM  359  O   UNK  0001      -1.554   4.949  28.962
HETATM  360  H   UNK  0001      -1.547   5.789  28.941
HETATM  361  C   UNK  0001      -2.867   6.757  27.116
HETATM  362  H   UNK  0001      -3.303   7.295  26.466
HETATM  363  N   UNK  0001      -2.207   7.320  28.050
HETATM  364  C   UNK  0001      -1.993   0.471  25.965
HETATM  365  C   UNK  0001      -1.962   0.179  24.624
HETATM  366  C   UNK  0001      -0.816  -0.361  24.082
HETATM  367  H   UNK  0001      -0.798  -0.568  23.155
HETATM  368  C   UNK  0001       0.317  -0.608  24.855
HETATM  369  C   UNK  0001       0.272  -0.313  26.229
HETATM  370  C   UNK  0001      -0.874   0.252  26.732
HETATM  371  H   UNK  0001      -0.893   0.498  27.650
HETATM  372  O   UNK  0001       1.412  -1.142  24.227
HETATM  373  H   UNK  0001       2.029  -1.253  24.785
HETATM  374  C   UNK  0001       1.379  -0.534  27.065
HETATM  375  H   UNK  0001       1.364  -0.218  27.960
HETATM  376  N   UNK  0001       2.425  -1.166  26.625
HETATM  377  C   UNK  0001      17.773  10.732  39.350
HETATM  378  H   UNK  0001      18.329  10.144  38.781
HETATM  379  H   UNK  0001      18.375  11.397  39.773
HETATM  380  C   UNK  0001      17.115   9.872  40.470
HETATM  381  H   UNK  0001      16.457  10.416  40.969
HETATM  382  H   UNK  0001      16.643   9.102  40.067
HETATM  383  C   UNK  0001      18.201   9.382  41.408
HETATM  384  H   UNK  0001      17.796   8.837  42.117
HETATM  385  H   UNK  0001      18.844   8.838  40.908
HETATM  386  H   UNK  0001      18.659  10.148  41.808
HETATM  387  C   UNK  0001      13.510  12.135  40.231
HETATM  388  H   UNK  0001      12.638  11.734  39.985
HETATM  389  H   UNK  0001      13.976  11.489  40.818
HETATM  390  C   UNK  0001      13.244  13.374  41.024
HETATM  391  H   UNK  0001      12.516  13.896  40.600
HETATM  392  H   UNK  0001      14.055  13.939  41.052
HETATM  393  C   UNK  0001      12.832  12.968  42.462
HETATM  394  H   UNK  0001      12.653  13.772  42.991
HETATM  395  H   UNK  0001      12.022  12.415  42.425
HETATM  396  H   UNK  0001      13.557  12.457  42.876
HETATM  397  C   UNK  0001      16.740  15.273  38.646
HETATM  398  H   UNK  0001      17.518  15.021  39.205
HETATM  399  H   UNK  0001      17.089  15.789  37.876
HETATM  400  C   UNK  0001      15.849  16.209  39.474
HETATM  401  H   UNK  0001      15.472  15.708  40.239
HETATM  402  H   UNK  0001      15.098  16.525  38.914
HETATM  403  C   UNK  0001      16.638  17.422  40.000
HETATM  404  H   UNK  0001      16.039  17.997  40.523
HETATM  405  H   UNK  0001      17.373  17.113  40.569
HETATM  406  H   UNK  0001      16.999  17.930  39.244
HETATM  407  C   UNK  0001      26.119  17.544  24.479
HETATM  408  H   UNK  0001      26.290  18.453  24.828
HETATM  409  H   UNK  0001      25.983  16.950  25.261
HETATM  410  C   UNK  0001      27.356  17.080  23.755
HETATM  411  H   UNK  0001      27.612  17.753  23.075
HETATM  412  H   UNK  0001      27.167  16.228  23.287
HETATM  413  C   UNK  0001      28.507  16.881  24.735
HETATM  414  H   UNK  0001      29.303  16.581  24.247
HETATM  415  H   UNK  0001      28.702  17.729  25.187
HETATM  416  H   UNK  0001      28.258  16.206  25.399
HETATM  417  C   UNK  0001      23.425  21.041  23.425
HETATM  418  H   UNK  0001      23.987  21.490  22.744
HETATM  419  H   UNK  0001      22.530  21.465  23.393
HETATM  420  C   UNK  0001      24.027  21.315  24.786
HETATM  421  H   UNK  0001      23.953  20.492  25.333
HETATM  422  H   UNK  0001      24.991  21.507  24.670
HETATM  423  C   UNK  0001      23.401  22.453  25.548
HETATM  424  H   UNK  0001      23.852  22.555  26.413
HETATM  425  H   UNK  0001      23.492  23.281  25.033
HETATM  426  H   UNK  0001      22.451  22.263  25.698
HETATM  427  C   UNK  0001      25.257  18.238  19.985
HETATM  428  H   UNK  0001      24.778  17.982  19.157
HETATM  429  H   UNK  0001      25.441  19.207  19.926
HETATM  430  C   UNK  0001      26.579  17.525  19.980
HETATM  431  H   UNK  0001      26.429  16.547  19.946
HETATM  432  H   UNK  0001      27.072  17.734  20.812
HETATM  433  C   UNK  0001      27.421  17.966  18.750
HETATM  434  H   UNK  0001      28.280  17.496  18.756
HETATM  435  H   UNK  0001      26.935  17.749  17.926
HETATM  436  H   UNK  0001      27.577  18.933  18.790
HETATM  437  C   UNK  0001       9.953  23.295  12.844
HETATM  438  H   UNK  0001      10.143  24.267  12.817
HETATM  439  H   UNK  0001      10.801  22.839  13.070
HETATM  440  C   UNK  0001       9.546  22.857  11.429
HETATM  441  H   UNK  0001       8.994  22.038  11.496
HETATM  442  H   UNK  0001       8.981  23.566  11.028
HETATM  443  C   UNK  0001      10.717  22.583  10.497
HETATM  444  H   UNK  0001      10.380  22.310   9.619
HETATM  445  H   UNK  0001      11.257  23.395  10.403
HETATM  446  H   UNK  0001      11.270  21.865  10.872
HETATM  447  C   UNK  0001       7.440  25.933  16.093
HETATM  448  H   UNK  0001       7.606  26.068  17.059
HETATM  449  H   UNK  0001       8.104  26.476  15.599
HETATM  450  C   UNK  0001       6.067  26.459  15.770
HETATM  451  H   UNK  0001       5.411  26.118  16.430
HETATM  452  H   UNK  0001       5.791  26.154  14.871
HETATM  453  C   UNK  0001       6.098  27.974  15.814
HETATM  454  H   UNK  0001       5.207  28.325  15.605
HETATM  455  H   UNK  0001       6.364  28.270  16.709
HETATM  456  H   UNK  0001       6.743  28.306  15.154
HETATM  457  C   UNK  0001       5.318  23.550  12.976
HETATM  458  H   UNK  0001       4.456  23.134  13.229
HETATM  459  H   UNK  0001       5.211  24.528  13.096
HETATM  460  C   UNK  0001       5.532  23.293  11.500
HETATM  461  H   UNK  0001       5.404  22.328  11.323
HETATM  462  H   UNK  0001       6.469  23.518  11.270
HETATM  463  C   UNK  0001       4.595  24.093  10.588
HETATM  464  H   UNK  0001       4.788  23.879   9.653
HETATM  465  H   UNK  0001       3.665  23.860  10.793
HETATM  466  H   UNK  0001       4.732  25.051  10.740
HETATM  467  C   UNK  0001      -2.433  19.951  29.148
HETATM  468  H   UNK  0001      -2.443  20.895  29.445
HETATM  469  H   UNK  0001      -2.351  19.955  28.161
HETATM  470  C   UNK  0001      -3.747  19.350  29.493
HETATM  471  H   UNK  0001      -3.836  19.305  30.478
HETATM  472  H   UNK  0001      -3.785  18.425  29.142
HETATM  473  C   UNK  0001      -4.917  20.151  28.919
HETATM  474  H   UNK  0001      -5.761  19.722  29.171
HETATM  475  H   UNK  0001      -4.895  21.063  29.280
HETATM  476  H   UNK  0001      -4.844  20.183  27.944
HETATM  477  C   UNK  0001       1.043  21.269  32.082
HETATM  478  H   UNK  0001       1.954  21.531  31.799
HETATM  479  H   UNK  0001       0.417  21.952  31.728
HETATM  480  C   UNK  0001       0.988  21.319  33.553
HETATM  481  H   UNK  0001       1.273  20.445  33.919
HETATM  482  H   UNK  0001       0.054  21.480  33.839
HETATM  483  C   UNK  0001       1.879  22.415  34.117
HETATM  484  H   UNK  0001       1.817  22.417  35.095
HETATM  485  H   UNK  0001       2.809  22.251  33.850
HETATM  486  H   UNK  0001       1.590  23.285  33.770
HETATM  487  C   UNK  0001      -2.024  17.794  33.108
HETATM  488  H   UNK  0001      -1.558  17.274  33.810
HETATM  489  H   UNK  0001      -2.180  18.692  33.496
HETATM  490  C   UNK  0001      -3.327  17.199  33.012
HETATM  491  H   UNK  0001      -3.261  16.286  32.635
HETATM  492  H   UNK  0001      -3.908  17.741  32.419
HETATM  493  C   UNK  0001      -3.925  17.149  34.450
HETATM  494  H   UNK  0001      -4.818  16.746  34.418
HETATM  495  H   UNK  0001      -3.344  16.608  35.025
HETATM  496  H   UNK  0001      -3.988  18.057  34.810
HETATM  497  C   UNK  0001      11.799  -4.720  34.495
HETATM  498  H   UNK  0001      12.552  -5.223  34.896
HETATM  499  H   UNK  0001      11.661  -3.906  35.040
HETATM  500  C   UNK  0001      10.552  -5.574  34.587
HETATM  501  H   UNK  0001       9.757  -5.015  34.402
HETATM  502  H   UNK  0001      10.591  -6.287  33.902
HETATM  503  C   UNK  0001      10.419  -6.198  35.948
HETATM  504  H   UNK  0001       9.606  -6.743  35.979
HETATM  505  H   UNK  0001      11.200  -6.763  36.126
HETATM  506  H   UNK  0001      10.366  -5.491  36.626
HETATM  507  C   UNK  0001      15.525  -5.557  31.691
HETATM  508  H   UNK  0001      15.355  -6.489  31.399
HETATM  509  H   UNK  0001      16.197  -5.179  31.072
HETATM  510  C   UNK  0001      16.154  -5.621  33.060
HETATM  511  H   UNK  0001      15.437  -5.778  33.726
HETATM  512  H   UNK  0001      16.556  -4.739  33.259
HETATM  513  C   UNK  0001      17.235  -6.702  33.245
HETATM  514  H   UNK  0001      17.581  -6.664  34.162
HETATM  515  H   UNK  0001      16.845  -7.586  33.080
HETATM  516  H   UNK  0001      17.966  -6.544  32.613
HETATM  517  C   UNK  0001      11.176  -6.948  30.596
HETATM  518  H   UNK  0001      10.817  -7.277  31.459
HETATM  519  H   UNK  0001      10.408  -6.816  29.985
HETATM  520  C   UNK  0001      12.100  -8.034  29.999
HETATM  521  H   UNK  0001      12.487  -7.726  29.143
HETATM  522  H   UNK  0001      12.840  -8.239  30.625
HETATM  523  C   UNK  0001      11.227  -9.287  29.775
HETATM  524  H   UNK  0001      11.775 -10.004  29.395
HETATM  525  H   UNK  0001      10.850  -9.580  30.631
HETATM  526  H   UNK  0001      10.498  -9.069  29.156
HETATM  527  C   UNK  0001      20.180  -1.788  15.836
HETATM  528  H   UNK  0001      21.030  -2.083  16.249
HETATM  529  H   UNK  0001      19.443  -2.219  16.341
HETATM  530  C   UNK  0001      20.138  -2.294  14.416
HETATM  531  H   UNK  0001      21.023  -2.159  13.989
HETATM  532  H   UNK  0001      19.467  -1.782  13.899
HETATM  533  C   UNK  0001      19.778  -3.786  14.404
HETATM  534  H   UNK  0001      19.753  -4.110  13.479
HETATM  535  H   UNK  0001      20.451  -4.290  14.908
HETATM  536  H   UNK  0001      18.898  -3.914  14.818
HETATM  537  C   UNK  0001      23.269   1.172  17.175
HETATM  538  H   UNK  0001      23.824   1.314  16.368
HETATM  539  H   UNK  0001      23.556   1.836  17.852
HETATM  540  C   UNK  0001      23.566  -0.226  17.721
HETATM  541  H   UNK  0001      23.092  -0.340  18.583
HETATM  542  H   UNK  0001      23.206  -0.899  17.090
HETATM  543  C   UNK  0001      25.019  -0.501  17.935
HETATM  544  H   UNK  0001      25.131  -1.411  18.284
HETATM  545  H   UNK  0001      25.495  -0.417  17.084
HETATM  546  H   UNK  0001      25.381   0.142  18.579
HETATM  547  C   UNK  0001      20.838   2.096  13.149
HETATM  548  H   UNK  0001      20.558   3.018  12.922
HETATM  549  H   UNK  0001      21.827   2.087  13.110
HETATM  550  C   UNK  0001      20.373   1.243  12.054
HETATM  551  H   UNK  0001      19.387   1.156  12.081
HETATM  552  H   UNK  0001      20.771   0.339  12.131
HETATM  553  C   UNK  0001      20.822   1.923  10.708
HETATM  554  H   UNK  0001      20.526   1.375   9.951
HETATM  555  H   UNK  0001      20.422   2.814  10.643
HETATM  556  H   UNK  0001      21.799   2.001  10.692
HETATM  557  C   UNK  0001       4.675   3.275   7.806
HETATM  558  H   UNK  0001       5.072   3.505   6.931
HETATM  559  H   UNK  0001       5.312   2.682   8.276
HETATM  560  C   UNK  0001       3.383   2.490   7.558
HETATM  561  H   UNK  0001       2.947   2.286   8.423
HETATM  562  H   UNK  0001       2.757   3.043   7.024
HETATM  563  C   UNK  0001       3.663   1.202   6.823
HETATM  564  H   UNK  0001       2.825   0.720   6.675
HETATM  565  H   UNK  0001       4.082   1.405   5.959
HETATM  566  H   UNK  0001       4.271   0.648   7.357
HETATM  567  C   UNK  0001       5.540   7.537   6.600
HETATM  568  H   UNK  0001       4.762   7.758   6.027
HETATM  569  H   UNK  0001       6.034   8.378   6.764
HETATM  570  C   UNK  0001       6.453   6.587   5.822
HETATM  571  H   UNK  0001       7.255   6.382   6.366
HETATM  572  H   UNK  0001       5.975   5.738   5.648
HETATM  573  C   UNK  0001       6.877   7.212   4.507
HETATM  574  H   UNK  0001       7.461   6.593   4.022
HETATM  575  H   UNK  0001       6.083   7.404   3.964
HETATM  576  H   UNK  0001       7.361   8.048   4.681
HETATM  577  C   UNK  0001       1.205   6.280   8.282
HETATM  578  H   UNK  0001       1.131   5.424   7.788
HETATM  579  H   UNK  0001       0.576   6.230   9.044
HETATM  580  C   UNK  0001       0.729   7.381   7.364
HETATM  581  H   UNK  0001       1.251   7.364   6.523
HETATM  582  H   UNK  0001       0.870   8.260   7.797
HETATM  583  C   UNK  0001      -0.767   7.184   7.055
HETATM  584  H   UNK  0001      -1.074   7.900   6.459
HETATM  585  H   UNK  0001      -0.899   6.318   6.617
HETATM  586  H   UNK  0001      -1.280   7.212   7.889
HETATM  587  C   UNK  0001      -3.776  -0.723  23.107
HETATM  588  H   UNK  0001      -2.980  -1.193  22.752
HETATM  589  H   UNK  0001      -4.221  -1.345  23.738
HETATM  590  C   UNK  0001      -4.716  -0.494  21.964
HETATM  591  H   UNK  0001      -4.309   0.148  21.327
HETATM  592  H   UNK  0001      -5.558  -0.100  22.300
HETATM  593  C   UNK  0001      -5.013  -1.794  21.247
HETATM  594  H   UNK  0001      -5.628  -1.622  20.502
HETATM  595  H   UNK  0001      -4.181  -2.176  20.901
HETATM  596  H   UNK  0001      -5.428  -2.424  21.872
HETATM  597  C   UNK  0001      -6.003   3.071  24.674
HETATM  598  H   UNK  0001      -6.011   3.972  24.266
HETATM  599  H   UNK  0001      -6.480   2.465  24.053
HETATM  600  C   UNK  0001      -6.803   3.137  25.967
HETATM  601  H   UNK  0001      -6.603   2.345  26.528
HETATM  602  H   UNK  0001      -6.553   3.948  26.477
HETATM  603  C   UNK  0001      -8.249   3.172  25.632
HETATM  604  H   UNK  0001      -8.774   3.214  26.458
HETATM  605  H   UNK  0001      -8.438   3.960  25.083
HETATM  606  H   UNK  0001      -8.488   2.362  25.134
HETATM  607  C   UNK  0001      -3.835   0.330  27.753
HETATM  608  H   UNK  0001      -3.298   0.650  28.520
HETATM  609  H   UNK  0001      -4.772   0.605  27.916
HETATM  610  C   UNK  0001      -3.788  -1.182  27.751
HETATM  611  H   UNK  0001      -2.929  -1.480  27.357
HETATM  612  H   UNK  0001      -4.520  -1.530  27.183
HETATM  613  C   UNK  0001      -3.923  -1.763  29.168
HETATM  614  H   UNK  0001      -3.889  -2.741  29.125
HETATM  615  H   UNK  0001      -3.191  -1.433  29.728
HETATM  616  H   UNK  0001      -4.781  -1.483  29.554
HETATM  617  C   UNK  0001      20.004  14.372  31.828
HETATM  618  C   UNK  0001      18.966  14.846  31.033
HETATM  619  H   UNK  0001      18.065  14.675  31.279
HETATM  620  C   UNK  0001      19.247  15.569  29.880
HETATM  621  H   UNK  0001      18.538  15.891  29.336
HETATM  622  C   UNK  0001      20.566  15.817  29.519
HETATM  623  C   UNK  0001      21.605  15.343  30.314
HETATM  624  H   UNK  0001      22.506  15.515  30.067
HETATM  625  C   UNK  0001      21.324  14.623  31.467
HETATM  626  H   UNK  0001      22.034  14.299  32.010
HETATM  627  C   UNK  0001      15.642  -2.445  24.631
HETATM  628  C   UNK  0001      16.410  -1.358  25.030
HETATM  629  H   UNK  0001      16.398  -1.077  25.938
HETATM  630  C   UNK  0001      17.191  -0.682  24.103
HETATM  631  H   UNK  0001      17.716   0.062  24.375
HETATM  632  C   UNK  0001      17.206  -1.094  22.774
HETATM  633  C   UNK  0001      16.439  -2.181  22.375
HETATM  634  H   UNK  0001      16.450  -2.463  21.469
HETATM  635  C   UNK  0001      15.657  -2.858  23.305
HETATM  636  H   UNK  0001      15.132  -3.601  23.031
HETATM  637  C   UNK  0001      -0.852   3.895  17.861
HETATM  638  C   UNK  0001      -1.365   4.421  16.682
HETATM  639  H   UNK  0001      -2.234   4.807  16.674
HETATM  640  C   UNK  0001      -0.611   4.381  15.516
HETATM  641  H   UNK  0001      -0.963   4.741  14.711
HETATM  642  C   UNK  0001       0.660   3.816  15.529
HETATM  643  C   UNK  0001       1.173   3.290  16.708
HETATM  644  H   UNK  0001       2.040   2.902  16.718
HETATM  645  C   UNK  0001       0.416   3.327  17.876
HETATM  646  H   UNK  0001       0.768   2.968  18.681
HETATM  647  C   UNK  0001       3.193  21.075  24.014
HETATM  648  C   UNK  0001       2.188  20.843  23.082
HETATM  649  H   UNK  0001       1.337  20.534  23.368
HETATM  650  C   UNK  0001       2.429  21.064  21.730
HETATM  651  H   UNK  0001       1.742  20.905  21.094
HETATM  652  C   UNK  0001       3.674  21.516  21.311
HETATM  653  C   UNK  0001       4.679  21.748  22.243
HETATM  654  H   UNK  0001       5.531  22.057  21.956
HETATM  655  C   UNK  0001       4.438  21.527  23.595
HETATM  656  H   UNK  0001       5.126  21.686  24.231
HETATM  657  C   UNK  0001       6.246  16.470  34.950
HETATM  658  C   UNK  0001       7.185  16.646  33.939
HETATM  659  H   UNK  0001       6.909  16.940  33.080
HETATM  660  C   UNK  0001       8.529  16.390  34.188
HETATM  661  H   UNK  0001       9.171  16.509  33.498
HETATM  662  C   UNK  0001       8.933  15.956  35.445
HETATM  663  C   UNK  0001       7.994  15.780  36.456
HETATM  664  H   UNK  0001       8.270  15.486  37.315
HETATM  665  C   UNK  0001       6.650  16.036  36.208
HETATM  666  H   UNK  0001       6.009  15.918  36.897
HETATM  667  C   UNK  0001       3.531  -1.416  27.507
HETATM  668  C   UNK  0001       4.069  -0.375  28.259
HETATM  669  H   UNK  0001       3.711   0.500  28.183
HETATM  670  C   UNK  0001       5.134  -0.620  29.120
HETATM  671  H   UNK  0001       5.502   0.089  29.632
HETATM  672  C   UNK  0001       5.658  -1.904  29.229
HETATM  673  C   UNK  0001       5.122  -2.942  28.477
HETATM  674  H   UNK  0001       5.481  -3.817  28.552
HETATM  675  C   UNK  0001       4.057  -2.697  27.616
HETATM  676  H   UNK  0001       3.690  -3.406  27.103
HETATM  677  C   UNK  0001      11.192   3.881  11.818
HETATM  678  C   UNK  0001      12.043   4.449  12.760
HETATM  679  H   UNK  0001      11.905   5.343  13.048
HETATM  680  C   UNK  0001      13.094   3.705  13.283
HETATM  681  H   UNK  0001      13.676   4.092  13.927
HETATM  682  C   UNK  0001      13.297   2.396  12.862
HETATM  683  C   UNK  0001      12.446   1.828  11.919
HETATM  684  H   UNK  0001      12.585   0.934  11.632
HETATM  685  C   UNK  0001      11.395   2.571  11.399
HETATM  686  H   UNK  0001      10.813   2.185  10.754
HETATM  687  C   UNK  0001      14.556  21.750  18.598
HETATM  688  C   UNK  0001      14.852  20.488  18.095
HETATM  689  H   UNK  0001      14.214  20.027  17.563
HETATM  690  C   UNK  0001      16.081  19.901  18.372
HETATM  691  H   UNK  0001      16.283  19.039  18.028
HETATM  692  C   UNK  0001      17.015  20.576  19.152
HETATM  693  C   UNK  0001      16.717  21.838  19.653
HETATM  694  H   UNK  0001      17.356  22.298  20.185
HETATM  695  C   UNK  0001      15.488  22.425  19.376
HETATM  696  H   UNK  0001      15.287  23.287  19.719
HETATM  697  C   UNK  0001      23.016  10.816  19.995
HETATM  698  C   UNK  0001      22.077  11.019  18.992
HETATM  699  H   UNK  0001      21.705  11.884  18.857
HETATM  700  C   UNK  0001      21.680   9.960  18.184
HETATM  701  H   UNK  0001      21.038  10.099  17.499
HETATM  702  C   UNK  0001      22.223   8.695  18.382
HETATM  703  C   UNK  0001      23.163   8.490  19.385
HETATM  704  H   UNK  0001      23.534   7.627  19.519
HETATM  705  C   UNK  0001      23.559   9.551  20.193
HETATM  706  H   UNK  0001      24.202   9.412  20.878
HETATM  707  C   UNK  0001      14.275   5.078  35.580
HETATM  708  C   UNK  0001      15.554   4.621  35.283
HETATM  709  H   UNK  0001      16.306   5.177  35.445
HETATM  710  C   UNK  0001      15.733   3.349  34.752
HETATM  711  H   UNK  0001      16.606   3.037  34.549
HETATM  712  C   UNK  0001      14.630   2.535  34.516
HETATM  713  C   UNK  0001      13.352   2.989  34.813
HETATM  714  H   UNK  0001      12.600   2.432  34.653
HETATM  715  C   UNK  0001      13.175   4.260  35.346
HETATM  716  H   UNK  0001      12.300   4.573  35.549
HETATM  717  C   UNK  0001      -1.748  11.494  28.388
HETATM  718  C   UNK  0001      -1.553  10.670  29.491
HETATM  719  H   UNK  0001      -1.312  11.046  30.329
HETATM  720  C   UNK  0001      -1.712   9.293  29.366
HETATM  721  H   UNK  0001      -1.578   8.730  30.118
HETATM  722  C   UNK  0001      -2.064   8.745  28.139
HETATM  723  C   UNK  0001      -2.259   9.570  27.037
HETATM  724  H   UNK  0001      -2.501   9.194  26.199
HETATM  725  C   UNK  0001      -2.103  10.946  27.161
HETATM  726  H   UNK  0001      -2.235  11.509  26.410
HETATM  727  C   UNK  0001       6.050  15.861  12.181
HETATM  728  C   UNK  0001       4.674  15.856  11.985
HETATM  729  H   UNK  0001       4.169  16.647  12.130
HETATM  730  C   UNK  0001       4.037  14.691  11.574
HETATM  731  H   UNK  0001       3.096  14.686  11.438
HETATM  732  C   UNK  0001       4.773  13.533  11.360
HETATM  733  C   UNK  0001       6.149  13.537  11.559
HETATM  734  H   UNK  0001       6.654  12.746  11.412
HETATM  735  C   UNK  0001       6.788  14.702  11.970
HETATM  736  H   UNK  0001       7.728  14.707  12.104
CONECT    1    4    9   36  377
CONECT    2    4   10   22  387
CONECT    3    4   23   35  397
CONECT    4    1    2    3    5
CONECT    5    4    6    7    8
CONECT    6    5
CONECT    7    5
CONECT    8    5
CONECT    9    1   10   15
CONECT   10    2    9   11
CONECT   11   10   12   13
CONECT   12   11
CONECT   13   11   14   17
CONECT   14   13   15   19
CONECT   15    9   14   16
CONECT   16   15
CONECT   17   13   18
CONECT   18   17
CONECT   19   14   20   21
CONECT   20   19
CONECT   21   19  707
CONECT   22    2   23   28
CONECT   23    3   22   24
CONECT   24   23   25   26
CONECT   25   24
CONECT   26   24   27   30
CONECT   27   26   28   32
CONECT   28   22   27   29
CONECT   29   28
CONECT   30   26   31
CONECT   31   30
CONECT   32   27   33   34
CONECT   33   32
CONECT   34   32  662
CONECT   35    3   36   41
CONECT   36    1   35   37
CONECT   37   36   38   39
CONECT   38   37
CONECT   39   37   40   43
CONECT   40   39   41   45
CONECT   41   35   40   42
CONECT   42   41
CONECT   43   39   44
CONECT   44   43
CONECT   45   40   46   47
CONECT   46   45
CONECT   47   45  617
CONECT   48   51   56   83  407
CONECT   49   51   57   69  417
CONECT   50   51   70   82  427
CONECT   51   48   49   50   52
CONECT   52   51   53   54   55
CONECT   53   52
CONECT   54   52
CONECT   55   52
CONECT   56   48   57   62
CONECT   57   49   56   58
CONECT   58   57   59   60
CONECT   59   58
CONECT   60   58   61   64
CONECT   61   60   62   66
CONECT   62   56   61   63
CONECT   63   62
CONECT   64   60   65
CONECT   65   64
CONECT   66   61   67   68
CONECT   67   66
CONECT   68   66  622
CONECT   69   49   70   75
CONECT   70   50   69   71
CONECT   71   70   72   73
CONECT   72   71
CONECT   73   71   74   77
CONECT   74   73   75   79
CONECT   75   69   74   76
CONECT   76   75
CONECT   77   73   78
CONECT   78   77
CONECT   79   74   80   81
CONECT   80   79
CONECT   81   79  692
CONECT   82   50   83   88
CONECT   83   48   82   84
CONECT   84   83   85   86
CONECT   85   84
CONECT   86   84   87   90
CONECT   87   86   88   92
CONECT   88   82   87   89
CONECT   89   88
CONECT   90   86   91
CONECT   91   90
CONECT   92   87   93   94
CONECT   93   92
CONECT   94   92  697
CONECT   95   98  103  130  437
CONECT   96   98  104  116  447
CONECT   97   98  117  129  457
CONECT   98   95   96   97   99
CONECT   99   98  100  101  102
CONECT  100   99
CONECT  101   99
CONECT  102   99
CONECT  103   95  104  109
CONECT  104   96  103  105
CONECT  105  104  106  107
CONECT  106  105
CONECT  107  105  108  111
CONECT  108  107  109  113
CONECT  109  103  108  110
CONECT  110  109
CONECT  111  107  112
CONECT  112  111
CONECT  113  108  114  115
CONECT  114  113
CONECT  115  113  687
CONECT  116   96  117  122
CONECT  117   97  116  118
CONECT  118  117  119  120
CONECT  119  118
CONECT  120  118  121  124
CONECT  121  120  122  126
CONECT  122  116  121  123
CONECT  123  122
CONECT  124  120  125
CONECT  125  124
CONECT  126  121  127  128
CONECT  127  126
CONECT  128  126  652
CONECT  129   97  130  135
CONECT  130   95  129  131
CONECT  131  130  132  133
CONECT  132  131
CONECT  133  131  134  137
CONECT  134  133  135  139
CONECT  135  129  134  136
CONECT  136  135
CONECT  137  133  138
CONECT  138  137
CONECT  139  134  140  141
CONECT  140  139
CONECT  141  139  727
CONECT  142  145  150  177  467
CONECT  143  145  151  163  477
CONECT  144  145  164  176  487
CONECT  145  142  143  144  146
CONECT  146  145  147  148  149
CONECT  147  146
CONECT  148  146
CONECT  149  146
CONECT  150  142  151  156
CONECT  151  143  150  152
CONECT  152  151  153  154
CONECT  153  152
CONECT  154  152  155  158
CONECT  155  154  156  160
CONECT  156  150  155  157
CONECT  157  156
CONECT  158  154  159
CONECT  159  158
CONECT  160  155  161  162
CONECT  161  160
CONECT  162  160  647
CONECT  163  143  164  169
CONECT  164  144  163  165
CONECT  165  164  166  167
CONECT  166  165
CONECT  167  165  168  171
CONECT  168  167  169  173
CONECT  169  163  168  170
CONECT  170  169
CONECT  171  167  172
CONECT  172  171
CONECT  173  168  174  175
CONECT  174  173
CONECT  175  173  657
CONECT  176  144  177  182
CONECT  177  142  176  178
CONECT  178  177  179  180
CONECT  179  178
CONECT  180  178  181  184
CONECT  181  180  182  186
CONECT  182  176  181  183
CONECT  183  182
CONECT  184  180  185
CONECT  185  184
CONECT  186  181  187  188
CONECT  187  186
CONECT  188  186  717
CONECT  189  192  197  224  497
CONECT  190  192  198  210  507
CONECT  191  192  211  223  517
CONECT  192  189  190  191  193
CONECT  193  192  194  195  196
CONECT  194  193
CONECT  195  193
CONECT  196  193
CONECT  197  189  198  203
CONECT  198  190  197  199
CONECT  199  198  200  201
CONECT  200  199
CONECT  201  199  202  205
CONECT  202  201  203  207
CONECT  203  197  202  204
CONECT  204  203
CONECT  205  201  206
CONECT  206  205
CONECT  207  202  208  209
CONECT  208  207
CONECT  209  207  712
CONECT  210  190  211  216
CONECT  211  191  210  212
CONECT  212  211  213  214
CONECT  213  212
CONECT  214  212  215  218
CONECT  215  214  216  220
CONECT  216  210  215  217
CONECT  217  216
CONECT  218  214  219
CONECT  219  218
CONECT  220  215  221  222
CONECT  221  220
CONECT  222  220  627
CONECT  223  191  224  229
CONECT  224  189  223  225
CONECT  225  224  226  227
CONECT  226  225
CONECT  227  225  228  231
CONECT  228  227  229  233
CONECT  229  223  228  230
CONECT  230  229
CONECT  231  227  232
CONECT  232  231
CONECT  233  228  234  235
CONECT  234  233
CONECT  235  233  672
CONECT  236  239  244  271  527
CONECT  237  239  245  257  537
CONECT  238  239  258  270  547
CONECT  239  236  237  238  240
CONECT  240  239  241  242  243
CONECT  241  240
CONECT  242  240
CONECT  243  240
CONECT  244  236  245  250
CONECT  245  237  244  246
CONECT  246  245  247  248
CONECT  247  246
CONECT  248  246  249  252
CONECT  249  248  250  254
CONECT  250  244  249  251
CONECT  251  250
CONECT  252  248  253
CONECT  253  252
CONECT  254  249  255  256
CONECT  255  254
CONECT  256  254  632
CONECT  257  237  258  263
CONECT  258  238  257  259
CONECT  259  258  260  261
CONECT  260  259
CONECT  261  259  262  265
CONECT  262  261  263  267
CONECT  263  257  262  264
CONECT  264  263
CONECT  265  261  266
CONECT  266  265
CONECT  267  262  268  269
CONECT  268  267
CONECT  269  267  702
CONECT  270  238  271  276
CONECT  271  236  270  272
CONECT  272  271  273  274
CONECT  273  272
CONECT  274  272  275  278
CONECT  275  274  276  280
CONECT  276  270  275  277
CONECT  277  276
CONECT  278  274  279
CONECT  279  278
CONECT  280  275  281  282
CONECT  281  280
CONECT  282  280  682
CONECT  283  286  291  318  557
CONECT  284  286  292  304  567
CONECT  285  286  305  317  577
CONECT  286  283  284  285  287
CONECT  287  286  288  289  290
CONECT  288  287
CONECT  289  287
CONECT  290  287
CONECT  291  283  292  297
CONECT  292  284  291  293
CONECT  293  292  294  295
CONECT  294  293
CONECT  295  293  296  299
CONECT  296  295  297  301
CONECT  297  291  296  298
CONECT  298  297
CONECT  299  295  300
CONECT  300  299
CONECT  301  296  302  303
CONECT  302  301
CONECT  303  301  677
CONECT  304  284  305  310
CONECT  305  285  304  306
CONECT  306  305  307  308
CONECT  307  306
CONECT  308  306  309  312
CONECT  309  308  310  314
CONECT  310  304  309  311
CONECT  311  310
CONECT  312  308  313
CONECT  313  312
CONECT  314  309  315  316
CONECT  315  314
CONECT  316  314  732
CONECT  317  285  318  323
CONECT  318  283  317  319
CONECT  319  318  320  321
CONECT  320  319
CONECT  321  319  322  325
CONECT  322  321  323  327
CONECT  323  317  322  324
CONECT  324  323
CONECT  325  321  326
CONECT  326  325
CONECT  327  322  328  329
CONECT  328  327
CONECT  329  327  642
CONECT  330  333  338  365  587
CONECT  331  333  339  351  597
CONECT  332  333  352  364  607
CONECT  333  330  331  332  334
CONECT  334  333  335  336  337
CONECT  335  334
CONECT  336  334
CONECT  337  334
CONECT  338  330  339  344
CONECT  339  331  338  340
CONECT  340  339  341  342
CONECT  341  340
CONECT  342  340  343  346
CONECT  343  342  344  348
CONECT  344  338  343  345
CONECT  345  344
CONECT  346  342  347
CONECT  347  346
CONECT  348  343  349  350
CONECT  349  348
CONECT  350  348  637
CONECT  351  331  352  357
CONECT  352  332  351  353
CONECT  353  352  354  355
CONECT  354  353
CONECT  355  353  356  359
CONECT  356  355  357  361
CONECT  357  351  356  358
CONECT  358  357
CONECT  359  355  360
CONECT  360  359
CONECT  361  356  362  363
CONECT  362  361
CONECT  363  361  722
CONECT  364  332  365  370
CONECT  365  330  364  366
CONECT  366  365  367  368
CONECT  367  366
CONECT  368  366  369  372
CONECT  369  368  370  374
CONECT  370  364  369  371
CONECT  371  370
CONECT  372  368  373
CONECT  373  372
CONECT  374  369  375  376
CONECT  375  374
CONECT  376  374  667
CONECT  377    1  378  379  380
CONECT  378  377
CONECT  379  377
CONECT  380  377  381  382  383
CONECT  381  380
CONECT  382  380
CONECT  383  380  384  385  386
CONECT  384  383
CONECT  385  383
CONECT  386  383
CONECT  387    2  388  389  390
CONECT  388  387
CONECT  389  387
CONECT  390  387  391  392  393
CONECT  391  390
CONECT  392  390
CONECT  393  390  394  395  396
CONECT  394  393
CONECT  395  393
CONECT  396  393
CONECT  397    3  398  399  400
CONECT  398  397
CONECT  399  397
CONECT  400  397  401  402  403
CONECT  401  400
CONECT  402  400
CONECT  403  400  404  405  406
CONECT  404  403
CONECT  405  403
CONECT  406  403
CONECT  407   48  408  409  410
CONECT  408  407
CONECT  409  407
CONECT  410  407  411  412  413
CONECT  411  410
CONECT  412  410
CONECT  413  410  414  415  416
CONECT  414  413
CONECT  415  413
CONECT  416  413
CONECT  417   49  418  419  420
CONECT  418  417
CONECT  419  417
CONECT  420  417  421  422  423
CONECT  421  420
CONECT  422  420
CONECT  423  420  424  425  426
CONECT  424  423
CONECT  425  423
CONECT  426  423
CONECT  427   50  428  429  430
CONECT  428  427
CONECT  429  427
CONECT  430  427  431  432  433
CONECT  431  430
CONECT  432  430
CONECT  433  430  434  435  436
CONECT  434  433
CONECT  435  433
CONECT  436  433
CONECT  437   95  438  439  440
CONECT  438  437
CONECT  439  437
CONECT  440  437  441  442  443
CONECT  441  440
CONECT  442  440
CONECT  443  440  444  445  446
CONECT  444  443
CONECT  445  443
CONECT  446  443
CONECT  447   96  448  449  450
CONECT  448  447
CONECT  449  447
CONECT  450  447  451  452  453
CONECT  451  450
CONECT  452  450
CONECT  453  450  454  455  456
CONECT  454  453
CONECT  455  453
CONECT  456  453
CONECT  457   97  458  459  460
CONECT  458  457
CONECT  459  457
CONECT  460  457  461  462  463
CONECT  461  460
CONECT  462  460
CONECT  463  460  464  465  466
CONECT  464  463
CONECT  465  463
CONECT  466  463
CONECT  467  142  468  469  470
CONECT  468  467
CONECT  469  467
CONECT  470  467  471  472  473
CONECT  471  470
CONECT  472  470
CONECT  473  470  474  475  476
CONECT  474  473
CONECT  475  473
CONECT  476  473
CONECT  477  143  478  479  480
CONECT  478  477
CONECT  479  477
CONECT  480  477  481  482  483
CONECT  481  480
CONECT  482  480
CONECT  483  480  484  485  486
CONECT  484  483
CONECT  485  483
CONECT  486  483
CONECT  487  144  488  489  490
CONECT  488  487
CONECT  489  487
CONECT  490  487  491  492  493
CONECT  491  490
CONECT  492  490
CONECT  493  490  494  495  496
CONECT  494  493
CONECT  495  493
CONECT  496  493
CONECT  497  189  498  499  500
CONECT  498  497
CONECT  499  497
CONECT  500  497  501  502  503
CONECT  501  500
CONECT  502  500
CONECT  503  500  504  505  506
CONECT  504  503
CONECT  505  503
CONECT  506  503
CONECT  507  190  508  509  510
CONECT  508  507
CONECT  509  507
CONECT  510  507  511  512  513
CONECT  511  510
CONECT  512  510
CONECT  513  510  514  515  516
CONECT  514  513
CONECT  515  513
CONECT  516  513
CONECT  517  191  518  519  520
CONECT  518  517
CONECT  519  517
CONECT  520  517  521  522  523
CONECT  521  520
CONECT  522  520
CONECT  523  520  524  525  526
CONECT  524  523
CONECT  525  523
CONECT  526  523
CONECT  527  236  528  529  530
CONECT  528  527
CONECT  529  527
CONECT  530  527  531  532  533
CONECT  531  530
CONECT  532  530
CONECT  533  530  534  535  536
CONECT  534  533
CONECT  535  533
CONECT  536  533
CONECT  537  237  538  539  540
CONECT  538  537
CONECT  539  537
CONECT  540  537  541  542  543
CONECT  541  540
CONECT  542  540
CONECT  543  540  544  545  546
CONECT  544  543
CONECT  545  543
CONECT  546  543
CONECT  547  238  548  549  550
CONECT  548  547
CONECT  549  547
CONECT  550  547  551  552  553
CONECT  551  550
CONECT  552  550
CONECT  553  550  554  555  556
CONECT  554  553
CONECT  555  553
CONECT  556  553
CONECT  557  283  558  559  560
CONECT  558  557
CONECT  559  557
CONECT  560  557  561  562  563
CONECT  561  560
CONECT  562  560
CONECT  563  560  564  565  566
CONECT  564  563
CONECT  565  563
CONECT  566  563
CONECT  567  284  568  569  570
CONECT  568  567
CONECT  569  567
CONECT  570  567  571  572  573
CONECT  571  570
CONECT  572  570
CONECT  573  570  574  575  576
CONECT  574  573
CONECT  575  573
CONECT  576  573
CONECT  577  285  578  579  580
CONECT  578  577
CONECT  579  577
CONECT  580  577  581  582  583
CONECT  581  580
CONECT  582  580
CONECT  583  580  584  585  586
CONECT  584  583
CONECT  585  583
CONECT  586  583
CONECT  587  330  588  589  590
CONECT  588  587
CONECT  589  587
CONECT  590  587  591  592  593
CONECT  591  590
CONECT  592  590
CONECT  593  590  594  595  596
CONECT  594  593
CONECT  595  593
CONECT  596  593
CONECT  597  331  598  599  600
CONECT  598  597
CONECT  599  597
CONECT  600  597  601  602  603
CONECT  601  600
CONECT  602  600
CONECT  603  600  604  605  606
CONECT  604  603
CONECT  605  603
CONECT  606  603
CONECT  607  332  608  609  610
CONECT  608  607
CONECT  609  607
CONECT  610  607  611  612  613
CONECT  611  610
CONECT  612  610
CONECT  613  610  614  615  616
CONECT  614  613
CONECT  615  613
CONECT  616  613
CONECT  617   47  618  625
CONECT  618  617  619  620
CONECT  619  618
CONECT  620  618  621  622
CONECT  621  620
CONECT  622   68  620  623
CONECT  623  622  624  625
CONECT  624  623
CONECT  625  617  623  626
CONECT  626  625
CONECT  627  222  628  635
CONECT  628  627  629  630
CONECT  629  628
CONECT  630  628  631  632
CONECT  631  630
CONECT  632  256  630  633
CONECT  633  632  634  635
CONECT  634  633
CONECT  635  627  633  636
CONECT  636  635
CONECT  637  350  638  645
CONECT  638  637  639  640
CONECT  639  638
CONECT  640  638  641  642
CONECT  641  640
CONECT  642  329  640  643
CONECT  643  642  644  645
CONECT  644  643
CONECT  645  637  643  646
CONECT  646  645
CONECT  647  162  648  655
CONECT  648  647  649  650
CONECT  649  648
CONECT  650  648  651  652
CONECT  651  650
CONECT  652  128  650  653
CONECT  653  652  654  655
CONECT  654  653
CONECT  655  647  653  656
CONECT  656  655
CONECT  657  175  658  665
CONECT  658  657  659  660
CONECT  659  658
CONECT  660  658  661  662
CONECT  661  660
CONECT  662   34  660  663
CONECT  663  662  664  665
CONECT  664  663
CONECT  665  657  663  666
CONECT  666  665
CONECT  667  376  668  675
CONECT  668  667  669  670
CONECT  669  668
CONECT  670  668  671  672
CONECT  671  670
CONECT  672  235  670  673
CONECT  673  672  674  675
CONECT  674  673
CONECT  675  667  673  676
CONECT  676  675
CONECT  677  303  678  685
CONECT  678  677  679  680
CONECT  679  678
CONECT  680  678  681  682
CONECT  681  680
CONECT  682  282  680  683
CONECT  683  682  684  685
CONECT  684  683
CONECT  685  677  683  686
CONECT  686  685
CONECT  687  115  688  695
CONECT  688  687  689  690
CONECT  689  688
CONECT  690  688  691  692
CONECT  691  690
CONECT  692   81  690  693
CONECT  693  692  694  695
CONECT  694  693
CONECT  695  687  693  696
CONECT  696  695
CONECT  697   94  698  705
CONECT  698  697  699  700
CONECT  699  698
CONECT  700  698  701  702
CONECT  701  700
CONECT  702  269  700  703
CONECT  703  702  704  705
CONECT  704  703
CONECT  705  697  703  706
CONECT  706  705
CONECT  707   21  708  715
CONECT  708  707  709  710
CONECT  709  708
CONECT  710  708  711  712
CONECT  711  710
CONECT  712  209  710  713
CONECT  713  712  714  715
CONECT  714  713
CONECT  715  707  713  716
CONECT  716  715
CONECT  717  188  718  725
CONECT  718  717  719  720
CONECT  719  718
CONECT  720  718  721  722
CONECT  721  720
CONECT  722  363  720  723
CONECT  723  722  724  725
CONECT  724  723
CONECT  725  717  723  726
CONECT  726  725
CONECT  727  141  728  735
CONECT  728  727  729  730
CONECT  729  728
CONECT  730  728  731  732
CONECT  731  730
CONECT  732  316  730  733
CONECT  733  732  734  735
CONECT  734  733
CONECT  735  727  733  736
CONECT  736  735
END
