# Supplementary material for: CageCavityCalc (C3): A Computational Tool for Calculating and Visualizing Cavities in Molecular Cages
Source: J Chem Inf Model. 2024 Jul 9;64(14):5604–16. doi: 10.1021/acs.jcim.4c00355 (PMC11267575; doi:10.1021/acs.jcim.4c00355)
Supplement: Supplementary file 2 — ci4c00355_si_002.zip [file ci4c00355_si_002.zip › CageCavityCalc-v.1.0.5/CageCavityCalc/examples/13_cages_review/Figure_96_AngewChemIntEd_2021.xyz]

736
phw29_sq
C      16.738429   11.499882   38.430312
C      14.358225   12.313544   38.920598
C      16.109088   13.971465   38.094987
C      15.922215   12.716949   39.062857
C      16.386452   12.984024   40.546418
H      16.245531   12.177572   41.083802
H      17.338276   13.219261   40.552947
H      15.865148   13.723648   40.922490
C      15.680245   10.475895   37.985752
C      14.397149   10.970604   38.204221
C      13.266305   10.209070   37.899380
H      12.383708   10.518667   38.075477
C      13.517747    8.954765   37.315101
C      14.779752    8.447636   37.066148
C      15.853803    9.288289   37.381150
H      16.734246    9.010180   37.158235
O      12.405915    8.185687   37.022962
H      12.650833    7.457435   36.680600
C      15.020580    7.155104   36.448844
H      15.900254    6.915739   36.183378
N      14.051688    6.327376   36.260859
C      13.757773   13.375508   38.000994
C      14.701862   14.253027   37.548813
C      14.395409   15.266557   36.692717
H      15.068023   15.848640   36.361914
C      13.082218   15.417424   36.326908
C      12.109655   14.539416   36.766387
C      12.488546   13.533435   37.637725
H      11.829443   12.943133   37.981662
O      12.739966   16.460663   35.519079
H      11.914068   16.439028   35.367827
C      10.734408   14.738484   36.400578
H      10.104137   14.096249   36.702955
N      10.293979   15.716012   35.694362
C      17.040510   13.413060   36.987397
C      17.462233   12.130179   37.246512
C      18.310560   11.476144   36.367553
H      18.541789   10.565201   36.511870
C      18.806069   12.154662   35.295528
C      18.408614   13.435344   34.993228
C      17.521186   14.060171   35.892509
H      17.253765   14.957300   35.729800
O      19.705052   11.495528   34.492780
H      19.941274   12.001035   33.864070
C      18.832732   14.203921   33.839912
H      18.485006   15.075475   33.693004
N      19.687556   13.693767   33.011760
C      24.793220   17.582268   23.673458
C      23.263270   19.533317   23.005348
C      24.247067   18.013934   21.211866
C      24.585467   18.745964   22.614135
C      25.828739   19.697302   22.479497
H      26.619547   19.171091   22.237224
H      25.656489   20.366104   21.783900
H      25.988193   20.150065   23.334500
C      23.599296   17.720222   24.613385
C      22.702931   18.709484   24.184067
C      21.545331   18.943554   24.880121
H      20.967554   19.649190   24.614884
C      21.217930   18.140887   25.982630
C      22.110546   17.190335   26.429731
C      23.282202   16.957475   25.695571
H      23.866452   16.254819   25.959462
O      20.029995   18.387851   26.638039
H      19.953875   17.860460   27.288570
C      21.815348   16.416896   27.623692
H      22.450828   15.761191   27.890707
N      20.785723   16.545315   28.329907
C      22.346634   19.397744   21.765661
C      22.899697   18.577668   20.802870
C      22.239969   18.280708   19.641934
H      22.618291   17.713589   18.980073
C      21.001609   18.846190   19.486973
C      20.345946   19.594454   20.462464
C      21.078631   19.905045   21.615780
H      20.702812   20.462201   22.287777
O      20.305713   18.532432   18.320955
H      19.565903   18.929514   18.319456
C      19.012118   20.161167   20.381173
H      18.661315   20.658479   21.111446
N      18.299345   19.988134   19.309149
C      24.177617   16.537296   21.585296
C      24.594430   16.288002   22.885952
C      24.643021   14.999074   23.363536
H      24.920713   14.833042   24.255375
C      24.293078   13.960903   22.550627
C      23.876493   14.174169   21.260132
C      23.861743   15.479890   20.759685
H      23.634665   15.638833   19.851614
O      24.344982   12.680019   23.084099
H      24.112182   12.124298   22.500404
C      23.391222   13.116754   20.378633
H      23.031238   13.326142   19.524392
N      23.459456   11.897193   20.780007
C       8.948527   23.041141   14.017614
C       7.687736   24.435387   15.760289
C       6.385806   23.069619   13.992210
C       7.684702   23.998379   14.203059
C       7.703898   25.240483   13.260592
H       6.907325   25.787815   13.420760
H       8.507498   25.774812   13.440372
H       7.714121   24.943391   12.326660
C       9.690676   23.152145   15.356375
C       9.014427   23.944944   16.250575
C       9.602023   24.202724   17.492803
H       9.172842   24.774162   18.118998
C      10.820465   23.618279   17.795104
C      11.462155   22.796756   16.905984
C      10.876729   22.583767   15.658675
H      11.315580   22.034735   15.018103
O      11.353045   23.893533   19.004307
H      12.088908   23.495326   19.083109
C      12.699260   22.144392   17.210825
H      13.058713   21.519786   16.593471
N      13.325226   22.386807   18.290471
C       6.547599   23.602438   16.326786
C       5.781758   22.970783   15.361455
C       4.691501   22.215209   15.712023
H       4.148030   21.802906   15.050975
C       4.407811   22.076200   17.053324
C       5.143372   22.690578   18.056759
C       6.231050   23.447604   17.660466
H       6.769641   23.868081   18.318770
O       3.288585   21.349883   17.376456
H       3.203543   21.323037   18.211771
C       4.888348   22.490967   19.479352
H       5.477025   22.885618   20.112456
N       3.889624   21.788234   19.908670
C       6.945253   21.722597   13.600997
C       8.317236   21.685864   13.745797
C       9.012274   20.514157   13.567973
H       9.960356   20.496508   13.639128
C       8.301291   19.345108   13.278374
C       6.929215   19.368448   13.105631
C       6.257506   20.587624   13.278374
H       5.314351   20.623867   13.167564
O       9.081217   18.212591   13.075146
H       8.589340   17.570316   12.851342
C       6.196405   18.188915   12.724579
H       5.251449   18.243658   12.650401
N       6.771952   17.064910   12.478166
C      -1.137771   19.265761   29.742338
C       0.692995   19.878064   31.401182
C      -0.960435   18.012449   31.993082
C      -0.838014   19.450569   31.314811
C      -1.765529   20.525474   31.982921
H      -1.649811   21.385653   31.527844
H      -2.700454   20.241246   31.911918
H      -1.524507   20.621743   32.928487
C       0.140316   19.761768   29.048824
C       1.150895   19.960092   29.970969
C       2.427593   20.252386   29.536570
H       3.140601   20.329195   30.160402
C       2.664088   20.429126   28.187648
C       1.627206   20.275104   27.247721
C       0.360701   19.951902   27.727846
H      -0.361904   19.862205   27.115496
O       3.937783   20.730184   27.758330
H       3.941497   20.804357   26.921592
C       1.814559   20.526572   25.850532
H       1.077613   20.447355   25.255838
N       2.963827   20.858786   25.395811
C       1.316770   18.743049   32.203931
C       0.397401   17.784206   32.574821
C       0.789816   16.710775   33.349626
H       0.159798   16.045887   33.601120
C       2.086633   16.614201   33.748459
C       3.045404   17.563552   33.395352
C       2.620755   18.619696   32.602765
H       3.250741   19.274899   32.331329
O       2.420535   15.575597   34.607095
H       3.239141   15.615797   34.790965
C       4.405783   17.421465   33.850073
H       5.023488   18.065832   33.530879
N       4.873737   16.533536   34.629959
C      -1.189802   17.078401   30.796581
C      -1.232758   17.776618   29.610240
C      -1.306900   17.073111   28.434061
H      -1.329353   17.534505   27.604157
C      -1.350836   15.696950   28.454384
C      -1.378370   14.984124   29.622942
C      -1.275767   15.709058   30.827065
H      -1.268708   15.248981   31.657935
O      -1.497304   15.050107   27.228161
H      -1.520219   14.219505   27.350656
C      -1.481964   13.551476   29.594998
H      -1.462923   13.068757   30.411998
N      -1.603919   12.912737   28.487409
C      12.210909   -4.281568   33.037163
C      14.200619   -4.755577   31.492635
C      11.861922   -5.560505   30.839766
C      12.863215   -5.398153   32.079454
C      13.106574   -6.727436   32.872041
H      12.250958   -7.071060   33.205156
H      13.515298   -7.392042   32.278083
H      13.705092   -6.553517   33.627869
C      13.220466   -3.154688   33.024462
C      14.299698   -3.405097   32.168366
C      15.321845   -2.485898   32.005784
H      16.053912   -2.668617   31.430041
C      15.246910   -1.317995   32.696757
C      14.159725   -1.013061   33.522369
C      13.130132   -1.957097   33.651926
H      12.366316   -1.758959   34.183442
O      16.249834   -0.399028   32.597684
H      16.076171    0.258900   33.090536
C      13.952752    0.263892   34.152374
H      13.156808    0.418414   34.645785
N      14.837903    1.199658   34.058381
C      13.896911   -4.574238   29.998913
C      12.658508   -5.024174   29.663588
C      12.177635   -4.999087   28.368013
H      11.321631   -5.339637   28.139280
C      13.035173   -4.441293   27.415384
C      14.288805   -3.925384   27.753249
C      14.704569   -4.011083   29.074228
H      15.555022   -3.672089   29.328618
O      12.577444   -4.406958   26.109647
H      13.158803   -4.052410   25.617812
C      15.188361   -3.210082   26.815863
H      15.998170   -2.816367   27.117884
N      14.828366   -3.141656   25.560933
C      10.774103   -4.543367   31.106502
C      10.943558   -3.849104   32.320787
C      10.050280   -2.878442   32.701838
H      10.171508   -2.412182   33.521404
C       8.981201   -2.589380   31.891469
C       8.799051   -3.246885   30.672104
C       9.701127   -4.240184   30.301214
H       9.573526   -4.713282   29.487542
O       8.103393   -1.639647   32.313166
H       7.500363   -1.539893   31.735288
C       7.684674   -3.003361   29.777903
H       7.605922   -3.507319   28.976425
N       6.811518   -2.114269   30.057341
C      20.058309   -0.262251   16.011783
C      21.773938    1.470207   16.801830
C      20.453449    1.877343   14.662861
C      21.189638    0.746231   15.511336
C      22.277032    0.025980   14.637458
H      21.846786   -0.394425   13.863644
H      22.933590    0.684789   14.327536
H      22.726740   -0.657378   15.174232
C      19.967651    0.007749   17.515666
C      20.887922    0.935570   17.924662
C      20.893552    1.367909   19.235479
H      21.505005    2.035790   19.521191
C      20.001992    0.814972   20.119518
C      19.113315   -0.198046   19.751168
C      19.070352   -0.531552   18.420029
H      18.410096   -1.142847   18.113968
O      20.048741    1.248284   21.427795
H      19.472200    0.839403   21.878604
C      18.182755   -0.824742   20.652990
H      17.596608   -1.501350   20.331205
N      18.134445   -0.478593   21.895218
C      21.516537    2.933723   16.560497
C      20.767309    3.136308   15.437666
C      20.364090    4.407489   15.097260
H      19.831388    4.551976   14.323090
C      20.746499    5.475359   15.902548
C      21.529138    5.289809   16.994896
C      21.889176    3.995254   17.312439
H      22.418533    3.844337   18.086126
O      20.351697    6.728269   15.491013
H      20.640601    7.303399   16.031318
C      21.990695    6.380569   17.838290
H      22.503869    6.170988   18.610072
N      21.744098    7.594315   17.591877
C      18.975986    1.490040   14.716208
C      18.797220    0.283182   15.363996
C      17.572417   -0.300329   15.440206
H      17.445203   -1.123420   15.894445
C      16.524843    0.343704   14.835604
C      16.689136    1.540088   14.152252
C      17.929581    2.150398   14.187817
H      18.042098    3.028742   13.840069
O      15.331160   -0.394682   14.645079
H      14.767308    0.084638   14.247566
C      15.543659    2.204324   13.529868
H      15.645555    3.100144   13.232190
N      14.407270    1.633673   13.369826
C       4.526115    4.594760    8.639707
C       5.002176    7.007371    7.969057
C       2.659733    6.365581    8.868338
C       3.863658    5.853218    7.941113
C       3.370229    5.562290    6.477875
H       2.972775    6.375105    6.100710
H       4.131204    5.284948    5.925655
H       2.700627    4.848056    6.494514
C       5.935135    5.053723    9.084267
C       6.131229    6.363367    8.741321
C       7.300195    7.005391    9.155397
H       7.437429    7.927924    8.972721
C       8.246352    6.284931    9.833669
C       8.048397    4.958735   10.191857
C       6.856706    4.376597    9.775241
H       6.695298    3.464890    9.986343
O       9.392549    6.947636   10.186776
H       9.906798    6.421646   10.593993
C       9.051958    4.178631   10.865048
H       8.884080    3.258934   11.031796
N      10.158285    4.682618   11.241019
C       4.295345    8.112730    8.774345
C       3.053378    7.772003    9.272253
C       2.321170    8.631733   10.082622
H       1.476845    8.378617   10.436644
C       2.864393    9.860421   10.349358
C       4.098907   10.234255    9.848911
C       4.811779    9.344832    9.074106
H       5.670926    9.587943    8.745640
O       2.148528   10.689232   11.149566
H       2.562842   11.414545   11.240511
C       4.776798   11.458585   10.252825
H       5.668629   11.632878    9.979916
N       4.122459   12.313922   11.004767
C       2.750912    5.420035   10.085163
C       3.671096    4.411187    9.894637
C       3.852778    3.459025   10.870129
H       4.505641    2.777265   10.765314
C       3.064820    3.513759   12.013283
C       2.155277    4.518956   12.206349
C       1.992235    5.493514   11.228317
H       1.365189    6.197640   11.346392
O       3.239672    2.479790   12.922726
H       2.720367    2.590357   13.574400
C       1.326814    4.580760   13.407931
H       0.685705    5.276601   13.492068
N       1.444868    3.702357   14.365641
C      -3.265487    0.523039   23.942735
C      -4.526277    2.599238   24.758185
C      -3.321974    1.071955   26.444973
C      -4.209964    1.067333   25.101131
C      -5.478771    0.164922   25.212906
H      -6.059230    0.504353   25.925625
H      -5.965183    0.178080   24.361739
H      -5.208525   -0.753453   25.420376
C      -3.121833    1.710614   23.002808
C      -3.865122    2.809085   23.406722
C      -3.882808    3.958227   22.636998
H      -4.380797    4.717714   22.920551
C      -3.177775    3.991125   21.460819
C      -2.405775    2.924056   21.051824
C      -2.397462    1.761772   21.841871
H      -1.887526    1.007316   21.568250
O      -3.242078    5.140174   20.719293
H      -2.751354    5.063783   20.041809
C      -1.647704    2.909474   19.824838
H      -1.156577    2.131499   19.591355
N      -1.621250    3.923503   19.037332
C      -3.802010    3.374058   25.853073
C      -3.146724    2.559182   26.749814
C      -2.422192    3.073269   27.791355
H      -1.992433    2.498943   28.414958
C      -2.326092    4.465521   27.910751
C      -2.959282    5.328356   27.021631
C      -3.700675    4.714221   26.010574
H      -4.160402    5.270242   25.393093
O      -1.553613    4.948937   28.962453
H      -1.547126    5.789231   28.940885
C      -2.866971    6.757121   27.115623
H      -3.302775    7.294697   26.466185
N      -2.207363    7.320120   28.050470
C      -1.993157    0.471304   25.964848
C      -1.961622    0.179180   24.623547
C      -0.816216   -0.360622   24.082454
H      -0.798330   -0.568066   23.154619
C       0.316933   -0.608306   24.854718
C       0.272111   -0.312768   26.229044
C      -0.874063    0.252345   26.732031
H      -0.892969    0.498022   27.649680
O       1.411861   -1.141794   24.227253
H       2.029116   -1.252564   24.784681
C       1.378868   -0.533906   27.064816
H       1.363917   -0.217971   27.959983
N       2.425163   -1.166197   26.625337
C      17.773163   10.732480   39.349916
H      18.329198   10.143917   38.781489
H      18.375372   11.396508   39.772680
C      17.115106    9.872121   40.470208
H      16.457477   10.415894   40.969487
H      16.643154    9.101626   40.067004
C      18.200853    9.381757   41.407594
H      17.795543    8.836951   42.116858
H      18.844410    8.837900   40.908188
H      18.659298   10.148289   41.808003
C      13.509667   12.135337   40.231415
H      12.638453   11.734141   39.984773
H      13.976351   11.489440   40.818235
C      13.243552   13.374099   41.024002
H      12.515709   13.896406   40.599562
H      14.055326   13.938619   41.051946
C      12.832039   12.967811   42.461837
H      12.653372   13.772267   42.990761
H      12.022396   12.414547   42.425484
H      13.557301   12.456626   42.876471
C      16.740175   15.273235   38.646241
H      17.517714   15.021287   39.204583
H      17.089022   15.789214   37.876136
C      15.849423   16.209164   39.474393
H      15.471925   15.707944   40.239036
H      15.097947   16.525134   38.913688
C      16.638157   17.421588   40.000244
H      16.039195   17.997060   40.523021
H      17.372651   17.113397   40.568671
H      16.998887   17.930088   39.244136
C      26.119044   17.544191   24.478747
H      26.290313   18.453345   24.827714
H      25.982992   16.950465   25.260970
C      27.355951   17.079823   23.754749
H      27.611778   17.753460   23.074699
H      27.166998   16.228404   23.287453
C      28.506915   16.880864   24.735322
H      29.303374   16.581405   24.246839
H      28.702424   17.728769   25.186766
H      28.258322   16.206027   25.399215
C      23.424740   21.041014   23.424505
H      23.986520   21.489730   22.743642
H      22.530392   21.464554   23.392877
C      24.027495   21.314639   24.786129
H      23.952730   20.491814   25.332912
H      24.991216   21.507318   24.669806
C      23.401239   22.452612   25.548232
H      23.852283   22.554933   26.412863
H      23.491660   23.280758   25.032923
H      22.450803   22.262929   25.697553
C      25.257052   18.237680   19.984880
H      24.778109   17.981711   19.157135
H      25.441067   19.207421   19.925639
C      26.579372   17.524644   19.979799
H      26.429122   16.547377   19.946368
H      27.071580   17.734100   20.812016
C      27.421443   17.966268   18.750273
H      28.280120   17.496355   18.756370
H      26.935438   17.748842   17.926211
H      27.576728   18.933400   18.790309
C       9.953459   23.295326   12.843975
H      10.142583   24.266998   12.817225
H      10.800606   22.838673   13.069659
C       9.545541   22.857369   11.429004
H       8.993720   22.038499   11.496069
H       8.980877   23.566109   11.027554
C      10.716768   22.582603   10.496698
H      10.379669   22.310150    9.618883
H      11.257102   23.394910   10.402731
H      11.269983   21.864966   10.871958
C       7.439514   25.933330   16.093074
H       7.605549   26.067930   17.059370
H       8.104207   26.475911   15.599435
C       6.066962   26.458616   15.770451
H       5.411250   26.117652   16.429797
H       5.790510   26.153725   14.870712
C       6.098149   27.973792   15.813636
H       5.207071   28.325471   15.605150
H       6.364354   28.270205   16.709082
H       6.742508   28.306188   15.154494
C       5.317509   23.549987   12.976073
H       4.455981   23.133541   13.229472
H       5.211443   24.528183   13.096053
C       5.532493   23.293382   11.500134
H       5.403668   22.327604   11.322513
H       6.469374   23.517985   11.270156
C       4.595454   24.092675   10.588150
H       4.788073   23.878662    9.652720
H       3.665121   23.859587   10.792750
H       4.732002   25.051273   10.740342
C      -2.433035   19.951425   29.147898
H      -2.442748   20.894702   29.444635
H      -2.351082   19.954978   28.160695
C      -3.747394   19.350434   29.493385
H      -3.836080   19.304816   30.478199
H      -3.785373   18.424707   29.142106
C      -4.916834   20.151492   28.919267
H      -5.761490   19.722345   29.171218
H      -4.894605   21.063169   29.279538
H      -4.843927   20.183281   27.943775
C       1.042977   21.269443   32.081994
H       1.953912   21.530691   31.798797
H       0.417415   21.952005   31.727972
C       0.988291   21.319124   33.552853
H       1.272979   20.445316   33.918815
H       0.053587   21.479699   33.839099
C       1.879405   22.415190   34.116809
H       1.817438   22.416832   35.095273
H       2.808793   22.251035   33.849972
H       1.589925   23.284979   33.770281
C      -2.023833   17.794039   33.108293
H      -1.557564   17.274018   33.810317
H      -2.180318   18.691570   33.496051
C      -3.326664   17.199055   33.011760
H      -3.260506   16.286179   32.635256
H      -3.907726   17.741172   32.419174
C      -3.924531   17.148919   34.449594
H      -4.817975   16.745690   34.418145
H      -3.343591   16.607838   35.025007
H      -3.988102   18.056750   34.809840
C      11.798552   -4.719743   34.495320
H      12.551929   -5.222620   34.895678
H      11.660681   -3.905966   35.040173
C      10.552215   -5.574200   34.586773
H       9.756876   -5.014996   34.402420
H      10.591431   -6.287359   33.901617
C      10.418805   -6.197649   35.948397
H       9.606478   -6.742664   35.979135
H      11.199968   -6.762600   36.125662
H      10.366262   -5.491488   36.625957
C      15.524692   -5.557189   31.690781
H      15.354660   -6.488607   31.399226
H      16.197228   -5.178762   31.072182
C      16.154461   -5.621212   33.060026
H      15.437487   -5.777740   33.725698
H      16.556063   -4.738815   33.259367
C      17.234555   -6.701808   33.245471
H      17.581050   -6.663675   34.161545
H      16.844885   -7.585767   33.080400
H      17.966293   -6.544162   32.612875
C      11.176202   -6.947911   30.595894
H      10.817017   -7.277379   31.458746
H      10.408186   -6.815922   29.985322
C      12.100215   -8.034002   29.998913
H      12.486525   -7.725921   29.142538
H      12.839915   -8.239322   30.624752
C      11.226609   -9.287269   29.775363
H      11.774551  -10.003787   29.395454
H      10.849742   -9.579870   30.630823
H      10.498042   -9.068905   29.155595
C      20.179746   -1.788405   15.836500
H      21.030399   -2.083337   16.248569
H      19.442920   -2.218814   16.340910
C      20.138454   -2.294039   14.416448
H      21.022942   -2.159452   13.989060
H      19.466708   -1.781976   13.898878
C      19.778178   -3.786083   14.403746
H      19.752739   -4.110380   13.479036
H      20.450948   -4.290422   14.907725
H      18.898172   -3.913764   14.817720
C      23.268772    1.171816   17.175260
H      23.823865    1.314369   16.368397
H      23.556010    1.836233   17.851906
C      23.565961   -0.226404   17.721434
H      23.091762   -0.340202   18.583246
H      23.205835   -0.898536   17.090159
C      25.018936   -0.500966   17.934823
H      25.131085   -1.410552   18.284019
H      25.495459   -0.416751   17.083757
H      25.381235    0.142358   18.578876
C      20.838372    2.095926   13.148816
H      20.557709    3.018368   12.922345
H      21.827017    2.086636   13.109949
C      20.372826    1.243448   12.053928
H      19.387273    1.155846   12.081491
H      20.770579    0.339200   12.131079
C      20.821798    1.922648   10.707547
H      20.526419    1.374708    9.951109
H      20.421684    2.814003   10.642869
H      21.799128    2.000809   10.692254
C       4.674905    3.275168    7.806475
H       5.071877    3.505162    6.930742
H       5.311908    2.681999    8.276362
C       3.382591    2.489544    7.557521
H       2.946869    2.286110    8.422991
H       2.757446    3.043174    7.023719
C       3.663494    1.201618    6.823362
H       2.824746    0.719617    6.674676
H       4.081597    1.404519    5.958934
H       4.270802    0.648318    7.356580
C       5.539696    7.537338    6.599812
H       4.762151    7.757510    6.026558
H       6.033766    8.378434    6.763740
C       6.452502    6.587298    5.822467
H       7.254755    6.382255    6.365948
H       5.974919    5.738025    5.647589
C       6.877019    7.211973    4.506569
H       7.460911    6.592807    4.021719
H       6.082846    7.404383    3.963697
H       7.360706    8.047596    4.680938
C       1.204593    6.279785    8.281519
H       1.131049    5.423510    7.788108
H       0.576310    6.229760    9.044257
C       0.729166    7.380943    7.364455
H       1.251107    7.363555    6.522560
H       0.869902    8.259939    7.797025
C      -0.767055    7.183701    7.054533
H      -1.073694    7.900471    6.459000
H      -0.899431    6.317562    6.617340
H      -1.279763    7.211846    7.888833
C      -3.776321   -0.723277   23.106962
H      -2.980301   -1.193481   22.752406
H      -4.220955   -1.344946   23.738389
C      -4.715563   -0.494161   21.963807
H      -4.309249    0.148423   21.327274
H      -5.558143   -0.100089   22.300403
C      -5.013274   -1.794257   21.247431
H      -5.628395   -1.622168   20.501865
H      -4.180728   -2.175598   20.900674
H      -5.427803   -2.423736   21.872406
C      -6.002755    3.070522   24.674354
H      -6.010822    3.972313   24.265968
H      -6.480241    2.464595   24.053189
C      -6.803097    3.137455   25.967388
H      -6.603325    2.344694   26.527610
H      -6.553314    3.948368   26.476524
C      -8.249298    3.172207   25.632063
H      -8.774393    3.213639   26.458310
H      -8.438270    3.960301   25.083323
H      -8.488140    2.361559   25.134257
C      -3.835292    0.329697   27.753249
H      -3.297829    0.650210   28.520306
H      -4.772345    0.604606   27.915603
C      -3.787512   -1.182307   27.750709
H      -2.929196   -1.479726   27.357058
H      -4.519987   -1.530064   27.182942
C      -3.923417   -1.762901   29.168221
H      -3.888550   -2.740674   29.125416
H      -3.190589   -1.432870   29.728366
H      -4.780630   -1.483193   29.554353
C      20.003613   14.372266   31.827960
C      18.966412   14.845614   31.032833
H      18.064675   14.674941   31.278890
C      19.247156   15.568668   29.879517
H      18.537593   15.890681   29.336239
C      20.565615   15.816669   29.518788
C      21.605247   15.343320   30.313915
H      22.506381   15.514646   30.066994
C      21.324327   14.622945   31.467231
H      22.033521   14.298879   32.009645
C      15.642356   -2.445341   24.631168
C      16.409513   -1.358312   25.030002
H      16.397983   -1.076607   25.938327
C      17.190913   -0.681715   24.102776
H      17.715696    0.062051   24.375431
C      17.206210   -1.093852   22.774177
C      16.439054   -2.180881   22.375343
H      16.449549   -2.462554   21.468542
C      15.657046   -2.858451   23.305109
H      15.131819   -3.601230   23.031412
C      -0.851927    3.894811   17.861153
C      -1.365491    4.421404   16.682434
H      -2.234387    4.807430   16.674076
C      -0.610764    4.380785   15.516416
H      -0.962654    4.741449   14.710950
C       0.659781    3.816251   15.529118
C       1.173345    3.289658   16.707837
H       2.040119    2.902479   16.717948
C       0.415756    3.326626   17.876395
H       0.768407    2.968450   18.681100
C       3.192957   21.074957   24.013864
C       2.188366   20.843036   23.081558
H       1.337157   20.534077   23.368160
C       2.429124   21.063595   21.730096
H       1.741965   20.905329   21.093537
C       3.674473   21.516075   21.310939
C       4.679065   21.747995   22.243245
H       5.530852   22.057461   21.955881
C       4.438307   21.527437   23.594708
H       5.126067   21.686236   24.230505
C       6.245673   16.469812   34.950042
C       7.184659   16.645638   33.938985
H       6.909288   16.940417   33.080425
C       8.529235   16.389584   34.187939
H       9.170802   16.508564   33.498236
C       8.933179   15.955999   35.445409
C       7.994192   15.780173   36.456465
H       8.270318   15.485752   37.315279
C       6.649616   16.036227   36.207512
H       6.008773   15.917631   36.897469
C       3.530864   -1.415566   27.506836
C       4.069120   -0.375457   28.258778
H       3.711144    0.499894   28.183380
C       5.134220   -0.619717   29.119954
H       5.501903    0.089098   29.632494
C       5.658365   -1.904085   29.229189
C       5.122363   -2.941516   28.477247
H       5.480502   -3.817060   28.551679
C       4.057263   -2.697256   27.616071
H       3.689727   -3.406280   27.102541
C      11.192082    3.880588   11.817677
C      12.042976    4.448700   12.760144
H      11.904665    5.342621   13.048295
C      13.094091    3.704599   13.283455
H      13.676394    4.091695   13.926771
C      13.297173    2.396035   12.861758
C      12.446278    1.827923   11.919290
H      12.584832    0.934195   11.632104
C      11.394555    2.571051   11.398520
H      10.813074    2.185084   10.753654
C      14.556341   21.749536   18.597853
C      14.851760   20.488089   18.095119
H      14.214212   20.027204   17.562968
C      16.081144   19.900888   18.371762
H      16.283356   19.038532   18.028485
C      17.014808   20.576013   19.151647
C      16.717114   21.838142   19.652603
H      17.355836   22.298352   20.184907
C      15.487759   22.424709   19.376214
H      15.286687   23.287050   19.719389
C      23.016362   10.816181   19.995041
C      22.077018   11.018544   18.991606
H      21.705400   11.883784   18.857399
C      21.680374    9.959680   18.183777
H      21.037898   10.099354   17.498773
C      22.222912    8.694803   18.381923
C      23.162703    8.489763   19.385359
H      23.534350    7.627119   19.519286
C      23.558900    9.551304   20.193188
H      24.201846    9.411540   20.877938
C      14.274883    5.077922   35.580047
C      15.553884    4.621420   35.282827
H      16.306166    5.177460   35.444799
C      15.732693    3.349353   34.751895
H      16.605917    3.036590   34.549049
C      14.630409    2.534762   34.515643
C      13.351855    2.988587   34.812863
H      12.599601    2.432150   34.652974
C      13.175138    4.259680   35.346335
H      12.299829    4.573030   35.548699
C      -1.747668   11.493953   28.388335
C      -1.552958   10.669863   29.490844
H      -1.311754   11.045647   30.328980
C      -1.712192    9.292946   29.366367
H      -1.578497    8.730488   30.118207
C      -2.064329    8.745475   28.139382
C      -2.259038    9.569565   27.036873
H      -2.501446    9.193576   26.198991
C      -2.102505   10.946482   27.161349
H      -2.234719   11.508754   26.409713
C       6.050143   15.861291   12.180946
C       4.673591   15.855901   11.985339
H       4.169323   16.646864   12.129986
C       4.036754   14.690725   11.573804
H       3.095568   14.686309   11.437997
C       4.772714   13.532645   11.360415
C       6.148658   13.537062   11.558562
H       6.654079   12.746497   11.412035
C       6.788196   14.702237   11.970097
H       7.727881   14.707043   12.104049
