# Supplementary material for: CageCavityCalc (C3): A Computational Tool for Calculating and Visualizing Cavities in Molecular Cages
Source: J Chem Inf Model. 2024 Jul 9;64(14):5604–16. doi: 10.1021/acs.jcim.4c00355 (PMC11267575; doi:10.1021/acs.jcim.4c00355)
Supplement: Supplementary file 2 — ci4c00355_si_002.zip [file ci4c00355_si_002.zip › CageCavityCalc-v.1.0.5/CageCavityCalc/examples/13_cages_review/Figure_96_AngewChemIntEd_2021_cavity.pdb]

ATOM      0 C     CG A   0      16.738  11.500  38.430  0.00  0.00           C
ATOM      1 C     CG A   0      14.358  12.314  38.921  0.00  0.00           C
ATOM      2 C     CG A   0      16.109  13.971  38.095  0.00  0.00           C
ATOM      3 C     CG A   0      15.922  12.717  39.063  0.00  0.00           C
ATOM      4 C     CG A   0      16.386  12.984  40.546  0.00  0.00           C
ATOM      5 H     CG A   0      16.246  12.178  41.084  0.00  0.00           H
ATOM      6 H     CG A   0      17.338  13.219  40.553  0.00  0.00           H
ATOM      7 H     CG A   0      15.865  13.724  40.922  0.00  0.00           H
ATOM      8 C     CG A   0      15.680  10.476  37.986  0.00  0.00           C
ATOM      9 C     CG A   0      14.397  10.971  38.204  0.00  0.00           C
ATOM     10 C     CG A   0      13.266  10.209  37.899  0.00  0.00           C
ATOM     11 H     CG A   0      12.384  10.519  38.075  0.00  0.00           H
ATOM     12 C     CG A   0      13.518   8.955  37.315  0.00  0.00           C
ATOM     13 C     CG A   0      14.780   8.448  37.066  0.00  0.00           C
ATOM     14 C     CG A   0      15.854   9.288  37.381  0.00  0.00           C
ATOM     15 H     CG A   0      16.734   9.010  37.158  0.00  0.00           H
ATOM     16 O     CG A   0      12.406   8.186  37.023  0.00  0.00           O
ATOM     17 H     CG A   0      12.651   7.457  36.681  0.00  0.00           H
ATOM     18 C     CG A   0      15.021   7.155  36.449  0.00  0.00           C
ATOM     19 H     CG A   0      15.900   6.916  36.183  0.00  0.00           H
ATOM     20 N     CG A   0      14.052   6.327  36.261  0.00  0.00           N
ATOM     21 C     CG A   0      13.758  13.376  38.001  0.00  0.00           C
ATOM     22 C     CG A   0      14.702  14.253  37.549  0.00  0.00           C
ATOM     23 C     CG A   0      14.395  15.267  36.693  0.00  0.00           C
ATOM     24 H     CG A   0      15.068  15.849  36.362  0.00  0.00           H
ATOM     25 C     CG A   0      13.082  15.417  36.327  0.00  0.00           C
ATOM     26 C     CG A   0      12.110  14.539  36.766  0.00  0.00           C
ATOM     27 C     CG A   0      12.489  13.533  37.638  0.00  0.00           C
ATOM     28 H     CG A   0      11.829  12.943  37.982  0.00  0.00           H
ATOM     29 O     CG A   0      12.740  16.461  35.519  0.00  0.00           O
ATOM     30 H     CG A   0      11.914  16.439  35.368  0.00  0.00           H
ATOM     31 C     CG A   0      10.734  14.738  36.401  0.00  0.00           C
ATOM     32 H     CG A   0      10.104  14.096  36.703  0.00  0.00           H
ATOM     33 N     CG A   0      10.294  15.716  35.694  0.00  0.00           N
ATOM     34 C     CG A   0      17.041  13.413  36.987  0.00  0.00           C
ATOM     35 C     CG A   0      17.462  12.130  37.247  0.00  0.00           C
ATOM     36 C     CG A   0      18.311  11.476  36.368  0.00  0.00           C
ATOM     37 H     CG A   0      18.542  10.565  36.512  0.00  0.00           H
ATOM     38 C     CG A   0      18.806  12.155  35.296  0.00  0.00           C
ATOM     39 C     CG A   0      18.409  13.435  34.993  0.00  0.00           C
ATOM     40 C     CG A   0      17.521  14.060  35.893  0.00  0.00           C
ATOM     41 H     CG A   0      17.254  14.957  35.730  0.00  0.00           H
ATOM     42 O     CG A   0      19.705  11.496  34.493  0.00  0.00           O
ATOM     43 H     CG A   0      19.941  12.001  33.864  0.00  0.00           H
ATOM     44 C     CG A   0      18.833  14.204  33.840  0.00  0.00           C
ATOM     45 H     CG A   0      18.485  15.075  33.693  0.00  0.00           H
ATOM     46 N     CG A   0      19.688  13.694  33.012  0.00  0.00           N
ATOM     47 C     CG A   0      24.793  17.582  23.673  0.00  0.00           C
ATOM     48 C     CG A   0      23.263  19.533  23.005  0.00  0.00           C
ATOM     49 C     CG A   0      24.247  18.014  21.212  0.00  0.00           C
ATOM     50 C     CG A   0      24.585  18.746  22.614  0.00  0.00           C
ATOM     51 C     CG A   0      25.829  19.697  22.479  0.00  0.00           C
ATOM     52 H     CG A   0      26.620  19.171  22.237  0.00  0.00           H
ATOM     53 H     CG A   0      25.656  20.366  21.784  0.00  0.00           H
ATOM     54 H     CG A   0      25.988  20.150  23.334  0.00  0.00           H
ATOM     55 C     CG A   0      23.599  17.720  24.613  0.00  0.00           C
ATOM     56 C     CG A   0      22.703  18.709  24.184  0.00  0.00           C
ATOM     57 C     CG A   0      21.545  18.944  24.880  0.00  0.00           C
ATOM     58 H     CG A   0      20.968  19.649  24.615  0.00  0.00           H
ATOM     59 C     CG A   0      21.218  18.141  25.983  0.00  0.00           C
ATOM     60 C     CG A   0      22.111  17.190  26.430  0.00  0.00           C
ATOM     61 C     CG A   0      23.282  16.957  25.696  0.00  0.00           C
ATOM     62 H     CG A   0      23.866  16.255  25.959  0.00  0.00           H
ATOM     63 O     CG A   0      20.030  18.388  26.638  0.00  0.00           O
ATOM     64 H     CG A   0      19.954  17.860  27.289  0.00  0.00           H
ATOM     65 C     CG A   0      21.815  16.417  27.624  0.00  0.00           C
ATOM     66 H     CG A   0      22.451  15.761  27.891  0.00  0.00           H
ATOM     67 N     CG A   0      20.786  16.545  28.330  0.00  0.00           N
ATOM     68 C     CG A   0      22.347  19.398  21.766  0.00  0.00           C
ATOM     69 C     CG A   0      22.900  18.578  20.803  0.00  0.00           C
ATOM     70 C     CG A   0      22.240  18.281  19.642  0.00  0.00           C
ATOM     71 H     CG A   0      22.618  17.714  18.980  0.00  0.00           H
ATOM     72 C     CG A   0      21.002  18.846  19.487  0.00  0.00           C
ATOM     73 C     CG A   0      20.346  19.594  20.462  0.00  0.00           C
ATOM     74 C     CG A   0      21.079  19.905  21.616  0.00  0.00           C
ATOM     75 H     CG A   0      20.703  20.462  22.288  0.00  0.00           H
ATOM     76 O     CG A   0      20.306  18.532  18.321  0.00  0.00           O
ATOM     77 H     CG A   0      19.566  18.930  18.319  0.00  0.00           H
ATOM     78 C     CG A   0      19.012  20.161  20.381  0.00  0.00           C
ATOM     79 H     CG A   0      18.661  20.658  21.111  0.00  0.00           H
ATOM     80 N     CG A   0      18.299  19.988  19.309  0.00  0.00           N
ATOM     81 C     CG A   0      24.178  16.537  21.585  0.00  0.00           C
ATOM     82 C     CG A   0      24.594  16.288  22.886  0.00  0.00           C
ATOM     83 C     CG A   0      24.643  14.999  23.364  0.00  0.00           C
ATOM     84 H     CG A   0      24.921  14.833  24.255  0.00  0.00           H
ATOM     85 C     CG A   0      24.293  13.961  22.551  0.00  0.00           C
ATOM     86 C     CG A   0      23.876  14.174  21.260  0.00  0.00           C
ATOM     87 C     CG A   0      23.862  15.480  20.760  0.00  0.00           C
ATOM     88 H     CG A   0      23.635  15.639  19.852  0.00  0.00           H
ATOM     89 O     CG A   0      24.345  12.680  23.084  0.00  0.00           O
ATOM     90 H     CG A   0      24.112  12.124  22.500  0.00  0.00           H
ATOM     91 C     CG A   0      23.391  13.117  20.379  0.00  0.00           C
ATOM     92 H     CG A   0      23.031  13.326  19.524  0.00  0.00           H
ATOM     93 N     CG A   0      23.459  11.897  20.780  0.00  0.00           N
ATOM     94 C     CG A   0       8.949  23.041  14.018  0.00  0.00           C
ATOM     95 C     CG A   0       7.688  24.435  15.760  0.00  0.00           C
ATOM     96 C     CG A   0       6.386  23.070  13.992  0.00  0.00           C
ATOM     97 C     CG A   0       7.685  23.998  14.203  0.00  0.00           C
ATOM     98 C     CG A   0       7.704  25.240  13.261  0.00  0.00           C
ATOM     99 H     CG A   0       6.907  25.788  13.421  0.00  0.00           H
ATOM    100 H     CG A   0       8.507  25.775  13.440  0.00  0.00           H
ATOM    101 H     CG A   0       7.714  24.943  12.327  0.00  0.00           H
ATOM    102 C     CG A   0       9.691  23.152  15.356  0.00  0.00           C
ATOM    103 C     CG A   0       9.014  23.945  16.251  0.00  0.00           C
ATOM    104 C     CG A   0       9.602  24.203  17.493  0.00  0.00           C
ATOM    105 H     CG A   0       9.173  24.774  18.119  0.00  0.00           H
ATOM    106 C     CG A   0      10.820  23.618  17.795  0.00  0.00           C
ATOM    107 C     CG A   0      11.462  22.797  16.906  0.00  0.00           C
ATOM    108 C     CG A   0      10.877  22.584  15.659  0.00  0.00           C
ATOM    109 H     CG A   0      11.316  22.035  15.018  0.00  0.00           H
ATOM    110 O     CG A   0      11.353  23.894  19.004  0.00  0.00           O
ATOM    111 H     CG A   0      12.089  23.495  19.083  0.00  0.00           H
ATOM    112 C     CG A   0      12.699  22.144  17.211  0.00  0.00           C
ATOM    113 H     CG A   0      13.059  21.520  16.593  0.00  0.00           H
ATOM    114 N     CG A   0      13.325  22.387  18.290  0.00  0.00           N
ATOM    115 C     CG A   0       6.548  23.602  16.327  0.00  0.00           C
ATOM    116 C     CG A   0       5.782  22.971  15.361  0.00  0.00           C
ATOM    117 C     CG A   0       4.692  22.215  15.712  0.00  0.00           C
ATOM    118 H     CG A   0       4.148  21.803  15.051  0.00  0.00           H
ATOM    119 C     CG A   0       4.408  22.076  17.053  0.00  0.00           C
ATOM    120 C     CG A   0       5.143  22.691  18.057  0.00  0.00           C
ATOM    121 C     CG A   0       6.231  23.448  17.660  0.00  0.00           C
ATOM    122 H     CG A   0       6.770  23.868  18.319  0.00  0.00           H
ATOM    123 O     CG A   0       3.289  21.350  17.376  0.00  0.00           O
ATOM    124 H     CG A   0       3.204  21.323  18.212  0.00  0.00           H
ATOM    125 C     CG A   0       4.888  22.491  19.479  0.00  0.00           C
ATOM    126 H     CG A   0       5.477  22.886  20.112  0.00  0.00           H
ATOM    127 N     CG A   0       3.890  21.788  19.909  0.00  0.00           N
ATOM    128 C     CG A   0       6.945  21.723  13.601  0.00  0.00           C
ATOM    129 C     CG A   0       8.317  21.686  13.746  0.00  0.00           C
ATOM    130 C     CG A   0       9.012  20.514  13.568  0.00  0.00           C
ATOM    131 H     CG A   0       9.960  20.497  13.639  0.00  0.00           H
ATOM    132 C     CG A   0       8.301  19.345  13.278  0.00  0.00           C
ATOM    133 C     CG A   0       6.929  19.368  13.106  0.00  0.00           C
ATOM    134 C     CG A   0       6.258  20.588  13.278  0.00  0.00           C
ATOM    135 H     CG A   0       5.314  20.624  13.168  0.00  0.00           H
ATOM    136 O     CG A   0       9.081  18.213  13.075  0.00  0.00           O
ATOM    137 H     CG A   0       8.589  17.570  12.851  0.00  0.00           H
ATOM    138 C     CG A   0       6.196  18.189  12.725  0.00  0.00           C
ATOM    139 H     CG A   0       5.251  18.244  12.650  0.00  0.00           H
ATOM    140 N     CG A   0       6.772  17.065  12.478  0.00  0.00           N
ATOM    141 C     CG A   0      -1.138  19.266  29.742  0.00  0.00           C
ATOM    142 C     CG A   0       0.693  19.878  31.401  0.00  0.00           C
ATOM    143 C     CG A   0      -0.960  18.012  31.993  0.00  0.00           C
ATOM    144 C     CG A   0      -0.838  19.451  31.315  0.00  0.00           C
ATOM    145 C     CG A   0      -1.766  20.525  31.983  0.00  0.00           C
ATOM    146 H     CG A   0      -1.650  21.386  31.528  0.00  0.00           H
ATOM    147 H     CG A   0      -2.700  20.241  31.912  0.00  0.00           H
ATOM    148 H     CG A   0      -1.525  20.622  32.928  0.00  0.00           H
ATOM    149 C     CG A   0       0.140  19.762  29.049  0.00  0.00           C
ATOM    150 C     CG A   0       1.151  19.960  29.971  0.00  0.00           C
ATOM    151 C     CG A   0       2.428  20.252  29.537  0.00  0.00           C
ATOM    152 H     CG A   0       3.141  20.329  30.160  0.00  0.00           H
ATOM    153 C     CG A   0       2.664  20.429  28.188  0.00  0.00           C
ATOM    154 C     CG A   0       1.627  20.275  27.248  0.00  0.00           C
ATOM    155 C     CG A   0       0.361  19.952  27.728  0.00  0.00           C
ATOM    156 H     CG A   0      -0.362  19.862  27.115  0.00  0.00           H
ATOM    157 O     CG A   0       3.938  20.730  27.758  0.00  0.00           O
ATOM    158 H     CG A   0       3.941  20.804  26.922  0.00  0.00           H
ATOM    159 C     CG A   0       1.815  20.527  25.851  0.00  0.00           C
ATOM    160 H     CG A   0       1.078  20.447  25.256  0.00  0.00           H
ATOM    161 N     CG A   0       2.964  20.859  25.396  0.00  0.00           N
ATOM    162 C     CG A   0       1.317  18.743  32.204  0.00  0.00           C
ATOM    163 C     CG A   0       0.397  17.784  32.575  0.00  0.00           C
ATOM    164 C     CG A   0       0.790  16.711  33.350  0.00  0.00           C
ATOM    165 H     CG A   0       0.160  16.046  33.601  0.00  0.00           H
ATOM    166 C     CG A   0       2.087  16.614  33.748  0.00  0.00           C
ATOM    167 C     CG A   0       3.045  17.564  33.395  0.00  0.00           C
ATOM    168 C     CG A   0       2.621  18.620  32.603  0.00  0.00           C
ATOM    169 H     CG A   0       3.251  19.275  32.331  0.00  0.00           H
ATOM    170 O     CG A   0       2.421  15.576  34.607  0.00  0.00           O
ATOM    171 H     CG A   0       3.239  15.616  34.791  0.00  0.00           H
ATOM    172 C     CG A   0       4.406  17.421  33.850  0.00  0.00           C
ATOM    173 H     CG A   0       5.023  18.066  33.531  0.00  0.00           H
ATOM    174 N     CG A   0       4.874  16.534  34.630  0.00  0.00           N
ATOM    175 C     CG A   0      -1.190  17.078  30.797  0.00  0.00           C
ATOM    176 C     CG A   0      -1.233  17.777  29.610  0.00  0.00           C
ATOM    177 C     CG A   0      -1.307  17.073  28.434  0.00  0.00           C
ATOM    178 H     CG A   0      -1.329  17.535  27.604  0.00  0.00           H
ATOM    179 C     CG A   0      -1.351  15.697  28.454  0.00  0.00           C
ATOM    180 C     CG A   0      -1.378  14.984  29.623  0.00  0.00           C
ATOM    181 C     CG A   0      -1.276  15.709  30.827  0.00  0.00           C
ATOM    182 H     CG A   0      -1.269  15.249  31.658  0.00  0.00           H
ATOM    183 O     CG A   0      -1.497  15.050  27.228  0.00  0.00           O
ATOM    184 H     CG A   0      -1.520  14.220  27.351  0.00  0.00           H
ATOM    185 C     CG A   0      -1.482  13.551  29.595  0.00  0.00           C
ATOM    186 H     CG A   0      -1.463  13.069  30.412  0.00  0.00           H
ATOM    187 N     CG A   0      -1.604  12.913  28.487  0.00  0.00           N
ATOM    188 C     CG A   0      12.211  -4.282  33.037  0.00  0.00           C
ATOM    189 C     CG A   0      14.201  -4.756  31.493  0.00  0.00           C
ATOM    190 C     CG A   0      11.862  -5.561  30.840  0.00  0.00           C
ATOM    191 C     CG A   0      12.863  -5.398  32.079  0.00  0.00           C
ATOM    192 C     CG A   0      13.107  -6.727  32.872  0.00  0.00           C
ATOM    193 H     CG A   0      12.251  -7.071  33.205  0.00  0.00           H
ATOM    194 H     CG A   0      13.515  -7.392  32.278  0.00  0.00           H
ATOM    195 H     CG A   0      13.705  -6.554  33.628  0.00  0.00           H
ATOM    196 C     CG A   0      13.220  -3.155  33.024  0.00  0.00           C
ATOM    197 C     CG A   0      14.300  -3.405  32.168  0.00  0.00           C
ATOM    198 C     CG A   0      15.322  -2.486  32.006  0.00  0.00           C
ATOM    199 H     CG A   0      16.054  -2.669  31.430  0.00  0.00           H
ATOM    200 C     CG A   0      15.247  -1.318  32.697  0.00  0.00           C
ATOM    201 C     CG A   0      14.160  -1.013  33.522  0.00  0.00           C
ATOM    202 C     CG A   0      13.130  -1.957  33.652  0.00  0.00           C
ATOM    203 H     CG A   0      12.366  -1.759  34.183  0.00  0.00           H
ATOM    204 O     CG A   0      16.250  -0.399  32.598  0.00  0.00           O
ATOM    205 H     CG A   0      16.076   0.259  33.091  0.00  0.00           H
ATOM    206 C     CG A   0      13.953   0.264  34.152  0.00  0.00           C
ATOM    207 H     CG A   0      13.157   0.418  34.646  0.00  0.00           H
ATOM    208 N     CG A   0      14.838   1.200  34.058  0.00  0.00           N
ATOM    209 C     CG A   0      13.897  -4.574  29.999  0.00  0.00           C
ATOM    210 C     CG A   0      12.659  -5.024  29.664  0.00  0.00           C
ATOM    211 C     CG A   0      12.178  -4.999  28.368  0.00  0.00           C
ATOM    212 H     CG A   0      11.322  -5.340  28.139  0.00  0.00           H
ATOM    213 C     CG A   0      13.035  -4.441  27.415  0.00  0.00           C
ATOM    214 C     CG A   0      14.289  -3.925  27.753  0.00  0.00           C
ATOM    215 C     CG A   0      14.705  -4.011  29.074  0.00  0.00           C
ATOM    216 H     CG A   0      15.555  -3.672  29.329  0.00  0.00           H
ATOM    217 O     CG A   0      12.577  -4.407  26.110  0.00  0.00           O
ATOM    218 H     CG A   0      13.159  -4.052  25.618  0.00  0.00           H
ATOM    219 C     CG A   0      15.188  -3.210  26.816  0.00  0.00           C
ATOM    220 H     CG A   0      15.998  -2.816  27.118  0.00  0.00           H
ATOM    221 N     CG A   0      14.828  -3.142  25.561  0.00  0.00           N
ATOM    222 C     CG A   0      10.774  -4.543  31.107  0.00  0.00           C
ATOM    223 C     CG A   0      10.944  -3.849  32.321  0.00  0.00           C
ATOM    224 C     CG A   0      10.050  -2.878  32.702  0.00  0.00           C
ATOM    225 H     CG A   0      10.172  -2.412  33.521  0.00  0.00           H
ATOM    226 C     CG A   0       8.981  -2.589  31.891  0.00  0.00           C
ATOM    227 C     CG A   0       8.799  -3.247  30.672  0.00  0.00           C
ATOM    228 C     CG A   0       9.701  -4.240  30.301  0.00  0.00           C
ATOM    229 H     CG A   0       9.574  -4.713  29.488  0.00  0.00           H
ATOM    230 O     CG A   0       8.103  -1.640  32.313  0.00  0.00           O
ATOM    231 H     CG A   0       7.500  -1.540  31.735  0.00  0.00           H
ATOM    232 C     CG A   0       7.685  -3.003  29.778  0.00  0.00           C
ATOM    233 H     CG A   0       7.606  -3.507  28.976  0.00  0.00           H
ATOM    234 N     CG A   0       6.812  -2.114  30.057  0.00  0.00           N
ATOM    235 C     CG A   0      20.058  -0.262  16.012  0.00  0.00           C
ATOM    236 C     CG A   0      21.774   1.470  16.802  0.00  0.00           C
ATOM    237 C     CG A   0      20.453   1.877  14.663  0.00  0.00           C
ATOM    238 C     CG A   0      21.190   0.746  15.511  0.00  0.00           C
ATOM    239 C     CG A   0      22.277   0.026  14.637  0.00  0.00           C
ATOM    240 H     CG A   0      21.847  -0.394  13.864  0.00  0.00           H
ATOM    241 H     CG A   0      22.934   0.685  14.328  0.00  0.00           H
ATOM    242 H     CG A   0      22.727  -0.657  15.174  0.00  0.00           H
ATOM    243 C     CG A   0      19.968   0.008  17.516  0.00  0.00           C
ATOM    244 C     CG A   0      20.888   0.936  17.925  0.00  0.00           C
ATOM    245 C     CG A   0      20.894   1.368  19.235  0.00  0.00           C
ATOM    246 H     CG A   0      21.505   2.036  19.521  0.00  0.00           H
ATOM    247 C     CG A   0      20.002   0.815  20.120  0.00  0.00           C
ATOM    248 C     CG A   0      19.113  -0.198  19.751  0.00  0.00           C
ATOM    249 C     CG A   0      19.070  -0.532  18.420  0.00  0.00           C
ATOM    250 H     CG A   0      18.410  -1.143  18.114  0.00  0.00           H
ATOM    251 O     CG A   0      20.049   1.248  21.428  0.00  0.00           O
ATOM    252 H     CG A   0      19.472   0.839  21.879  0.00  0.00           H
ATOM    253 C     CG A   0      18.183  -0.825  20.653  0.00  0.00           C
ATOM    254 H     CG A   0      17.597  -1.501  20.331  0.00  0.00           H
ATOM    255 N     CG A   0      18.134  -0.479  21.895  0.00  0.00           N
ATOM    256 C     CG A   0      21.517   2.934  16.560  0.00  0.00           C
ATOM    257 C     CG A   0      20.767   3.136  15.438  0.00  0.00           C
ATOM    258 C     CG A   0      20.364   4.407  15.097  0.00  0.00           C
ATOM    259 H     CG A   0      19.831   4.552  14.323  0.00  0.00           H
ATOM    260 C     CG A   0      20.746   5.475  15.903  0.00  0.00           C
ATOM    261 C     CG A   0      21.529   5.290  16.995  0.00  0.00           C
ATOM    262 C     CG A   0      21.889   3.995  17.312  0.00  0.00           C
ATOM    263 H     CG A   0      22.419   3.844  18.086  0.00  0.00           H
ATOM    264 O     CG A   0      20.352   6.728  15.491  0.00  0.00           O
ATOM    265 H     CG A   0      20.641   7.303  16.031  0.00  0.00           H
ATOM    266 C     CG A   0      21.991   6.381  17.838  0.00  0.00           C
ATOM    267 H     CG A   0      22.504   6.171  18.610  0.00  0.00           H
ATOM    268 N     CG A   0      21.744   7.594  17.592  0.00  0.00           N
ATOM    269 C     CG A   0      18.976   1.490  14.716  0.00  0.00           C
ATOM    270 C     CG A   0      18.797   0.283  15.364  0.00  0.00           C
ATOM    271 C     CG A   0      17.572  -0.300  15.440  0.00  0.00           C
ATOM    272 H     CG A   0      17.445  -1.123  15.894  0.00  0.00           H
ATOM    273 C     CG A   0      16.525   0.344  14.836  0.00  0.00           C
ATOM    274 C     CG A   0      16.689   1.540  14.152  0.00  0.00           C
ATOM    275 C     CG A   0      17.930   2.150  14.188  0.00  0.00           C
ATOM    276 H     CG A   0      18.042   3.029  13.840  0.00  0.00           H
ATOM    277 O     CG A   0      15.331  -0.395  14.645  0.00  0.00           O
ATOM    278 H     CG A   0      14.767   0.085  14.248  0.00  0.00           H
ATOM    279 C     CG A   0      15.544   2.204  13.530  0.00  0.00           C
ATOM    280 H     CG A   0      15.646   3.100  13.232  0.00  0.00           H
ATOM    281 N     CG A   0      14.407   1.634  13.370  0.00  0.00           N
ATOM    282 C     CG A   0       4.526   4.595   8.640  0.00  0.00           C
ATOM    283 C     CG A   0       5.002   7.007   7.969  0.00  0.00           C
ATOM    284 C     CG A   0       2.660   6.366   8.868  0.00  0.00           C
ATOM    285 C     CG A   0       3.864   5.853   7.941  0.00  0.00           C
ATOM    286 C     CG A   0       3.370   5.562   6.478  0.00  0.00           C
ATOM    287 H     CG A   0       2.973   6.375   6.101  0.00  0.00           H
ATOM    288 H     CG A   0       4.131   5.285   5.926  0.00  0.00           H
ATOM    289 H     CG A   0       2.701   4.848   6.495  0.00  0.00           H
ATOM    290 C     CG A   0       5.935   5.054   9.084  0.00  0.00           C
ATOM    291 C     CG A   0       6.131   6.363   8.741  0.00  0.00           C
ATOM    292 C     CG A   0       7.300   7.005   9.155  0.00  0.00           C
ATOM    293 H     CG A   0       7.437   7.928   8.973  0.00  0.00           H
ATOM    294 C     CG A   0       8.246   6.285   9.834  0.00  0.00           C
ATOM    295 C     CG A   0       8.048   4.959  10.192  0.00  0.00           C
ATOM    296 C     CG A   0       6.857   4.377   9.775  0.00  0.00           C
ATOM    297 H     CG A   0       6.695   3.465   9.986  0.00  0.00           H
ATOM    298 O     CG A   0       9.393   6.948  10.187  0.00  0.00           O
ATOM    299 H     CG A   0       9.907   6.422  10.594  0.00  0.00           H
ATOM    300 C     CG A   0       9.052   4.179  10.865  0.00  0.00           C
ATOM    301 H     CG A   0       8.884   3.259  11.032  0.00  0.00           H
ATOM    302 N     CG A   0      10.158   4.683  11.241  0.00  0.00           N
ATOM    303 C     CG A   0       4.295   8.113   8.774  0.00  0.00           C
ATOM    304 C     CG A   0       3.053   7.772   9.272  0.00  0.00           C
ATOM    305 C     CG A   0       2.321   8.632  10.083  0.00  0.00           C
ATOM    306 H     CG A   0       1.477   8.379  10.437  0.00  0.00           H
ATOM    307 C     CG A   0       2.864   9.860  10.349  0.00  0.00           C
ATOM    308 C     CG A   0       4.099  10.234   9.849  0.00  0.00           C
ATOM    309 C     CG A   0       4.812   9.345   9.074  0.00  0.00           C
ATOM    310 H     CG A   0       5.671   9.588   8.746  0.00  0.00           H
ATOM    311 O     CG A   0       2.149  10.689  11.150  0.00  0.00           O
ATOM    312 H     CG A   0       2.563  11.415  11.241  0.00  0.00           H
ATOM    313 C     CG A   0       4.777  11.459  10.253  0.00  0.00           C
ATOM    314 H     CG A   0       5.669  11.633   9.980  0.00  0.00           H
ATOM    315 N     CG A   0       4.122  12.314  11.005  0.00  0.00           N
ATOM    316 C     CG A   0       2.751   5.420  10.085  0.00  0.00           C
ATOM    317 C     CG A   0       3.671   4.411   9.895  0.00  0.00           C
ATOM    318 C     CG A   0       3.853   3.459  10.870  0.00  0.00           C
ATOM    319 H     CG A   0       4.506   2.777  10.765  0.00  0.00           H
ATOM    320 C     CG A   0       3.065   3.514  12.013  0.00  0.00           C
ATOM    321 C     CG A   0       2.155   4.519  12.206  0.00  0.00           C
ATOM    322 C     CG A   0       1.992   5.494  11.228  0.00  0.00           C
ATOM    323 H     CG A   0       1.365   6.198  11.346  0.00  0.00           H
ATOM    324 O     CG A   0       3.240   2.480  12.923  0.00  0.00           O
ATOM    325 H     CG A   0       2.720   2.590  13.574  0.00  0.00           H
ATOM    326 C     CG A   0       1.327   4.581  13.408  0.00  0.00           C
ATOM    327 H     CG A   0       0.686   5.277  13.492  0.00  0.00           H
ATOM    328 N     CG A   0       1.445   3.702  14.366  0.00  0.00           N
ATOM    329 C     CG A   0      -3.265   0.523  23.943  0.00  0.00           C
ATOM    330 C     CG A   0      -4.526   2.599  24.758  0.00  0.00           C
ATOM    331 C     CG A   0      -3.322   1.072  26.445  0.00  0.00           C
ATOM    332 C     CG A   0      -4.210   1.067  25.101  0.00  0.00           C
ATOM    333 C     CG A   0      -5.479   0.165  25.213  0.00  0.00           C
ATOM    334 H     CG A   0      -6.059   0.504  25.926  0.00  0.00           H
ATOM    335 H     CG A   0      -5.965   0.178  24.362  0.00  0.00           H
ATOM    336 H     CG A   0      -5.209  -0.753  25.420  0.00  0.00           H
ATOM    337 C     CG A   0      -3.122   1.711  23.003  0.00  0.00           C
ATOM    338 C     CG A   0      -3.865   2.809  23.407  0.00  0.00           C
ATOM    339 C     CG A   0      -3.883   3.958  22.637  0.00  0.00           C
ATOM    340 H     CG A   0      -4.381   4.718  22.921  0.00  0.00           H
ATOM    341 C     CG A   0      -3.178   3.991  21.461  0.00  0.00           C
ATOM    342 C     CG A   0      -2.406   2.924  21.052  0.00  0.00           C
ATOM    343 C     CG A   0      -2.397   1.762  21.842  0.00  0.00           C
ATOM    344 H     CG A   0      -1.888   1.007  21.568  0.00  0.00           H
ATOM    345 O     CG A   0      -3.242   5.140  20.719  0.00  0.00           O
ATOM    346 H     CG A   0      -2.751   5.064  20.042  0.00  0.00           H
ATOM    347 C     CG A   0      -1.648   2.909  19.825  0.00  0.00           C
ATOM    348 H     CG A   0      -1.157   2.131  19.591  0.00  0.00           H
ATOM    349 N     CG A   0      -1.621   3.924  19.037  0.00  0.00           N
ATOM    350 C     CG A   0      -3.802   3.374  25.853  0.00  0.00           C
ATOM    351 C     CG A   0      -3.147   2.559  26.750  0.00  0.00           C
ATOM    352 C     CG A   0      -2.422   3.073  27.791  0.00  0.00           C
ATOM    353 H     CG A   0      -1.992   2.499  28.415  0.00  0.00           H
ATOM    354 C     CG A   0      -2.326   4.466  27.911  0.00  0.00           C
ATOM    355 C     CG A   0      -2.959   5.328  27.022  0.00  0.00           C
ATOM    356 C     CG A   0      -3.701   4.714  26.011  0.00  0.00           C
ATOM    357 H     CG A   0      -4.160   5.270  25.393  0.00  0.00           H
ATOM    358 O     CG A   0      -1.554   4.949  28.962  0.00  0.00           O
ATOM    359 H     CG A   0      -1.547   5.789  28.941  0.00  0.00           H
ATOM    360 C     CG A   0      -2.867   6.757  27.116  0.00  0.00           C
ATOM    361 H     CG A   0      -3.303   7.295  26.466  0.00  0.00           H
ATOM    362 N     CG A   0      -2.207   7.320  28.050  0.00  0.00           N
ATOM    363 C     CG A   0      -1.993   0.471  25.965  0.00  0.00           C
ATOM    364 C     CG A   0      -1.962   0.179  24.624  0.00  0.00           C
ATOM    365 C     CG A   0      -0.816  -0.361  24.082  0.00  0.00           C
ATOM    366 H     CG A   0      -0.798  -0.568  23.155  0.00  0.00           H
ATOM    367 C     CG A   0       0.317  -0.608  24.855  0.00  0.00           C
ATOM    368 C     CG A   0       0.272  -0.313  26.229  0.00  0.00           C
ATOM    369 C     CG A   0      -0.874   0.252  26.732  0.00  0.00           C
ATOM    370 H     CG A   0      -0.893   0.498  27.650  0.00  0.00           H
ATOM    371 O     CG A   0       1.412  -1.142  24.227  0.00  0.00           O
ATOM    372 H     CG A   0       2.029  -1.253  24.785  0.00  0.00           H
ATOM    373 C     CG A   0       1.379  -0.534  27.065  0.00  0.00           C
ATOM    374 H     CG A   0       1.364  -0.218  27.960  0.00  0.00           H
ATOM    375 N     CG A   0       2.425  -1.166  26.625  0.00  0.00           N
ATOM    376 C     CG A   0      17.773  10.732  39.350  0.00  0.00           C
ATOM    377 H     CG A   0      18.329  10.144  38.781  0.00  0.00           H
ATOM    378 H     CG A   0      18.375  11.397  39.773  0.00  0.00           H
ATOM    379 C     CG A   0      17.115   9.872  40.470  0.00  0.00           C
ATOM    380 H     CG A   0      16.457  10.416  40.969  0.00  0.00           H
ATOM    381 H     CG A   0      16.643   9.102  40.067  0.00  0.00           H
ATOM    382 C     CG A   0      18.201   9.382  41.408  0.00  0.00           C
ATOM    383 H     CG A   0      17.796   8.837  42.117  0.00  0.00           H
ATOM    384 H     CG A   0      18.844   8.838  40.908  0.00  0.00           H
ATOM    385 H     CG A   0      18.659  10.148  41.808  0.00  0.00           H
ATOM    386 C     CG A   0      13.510  12.135  40.231  0.00  0.00           C
ATOM    387 H     CG A   0      12.638  11.734  39.985  0.00  0.00           H
ATOM    388 H     CG A   0      13.976  11.489  40.818  0.00  0.00           H
ATOM    389 C     CG A   0      13.244  13.374  41.024  0.00  0.00           C
ATOM    390 H     CG A   0      12.516  13.896  40.600  0.00  0.00           H
ATOM    391 H     CG A   0      14.055  13.939  41.052  0.00  0.00           H
ATOM    392 C     CG A   0      12.832  12.968  42.462  0.00  0.00           C
ATOM    393 H     CG A   0      12.653  13.772  42.991  0.00  0.00           H
ATOM    394 H     CG A   0      12.022  12.415  42.425  0.00  0.00           H
ATOM    395 H     CG A   0      13.557  12.457  42.876  0.00  0.00           H
ATOM    396 C     CG A   0      16.740  15.273  38.646  0.00  0.00           C
ATOM    397 H     CG A   0      17.518  15.021  39.205  0.00  0.00           H
ATOM    398 H     CG A   0      17.089  15.789  37.876  0.00  0.00           H
ATOM    399 C     CG A   0      15.849  16.209  39.474  0.00  0.00           C
ATOM    400 H     CG A   0      15.472  15.708  40.239  0.00  0.00           H
ATOM    401 H     CG A   0      15.098  16.525  38.914  0.00  0.00           H
ATOM    402 C     CG A   0      16.638  17.422  40.000  0.00  0.00           C
ATOM    403 H     CG A   0      16.039  17.997  40.523  0.00  0.00           H
ATOM    404 H     CG A   0      17.373  17.113  40.569  0.00  0.00           H
ATOM    405 H     CG A   0      16.999  17.930  39.244  0.00  0.00           H
ATOM    406 C     CG A   0      26.119  17.544  24.479  0.00  0.00           C
ATOM    407 H     CG A   0      26.290  18.453  24.828  0.00  0.00           H
ATOM    408 H     CG A   0      25.983  16.950  25.261  0.00  0.00           H
ATOM    409 C     CG A   0      27.356  17.080  23.755  0.00  0.00           C
ATOM    410 H     CG A   0      27.612  17.753  23.075  0.00  0.00           H
ATOM    411 H     CG A   0      27.167  16.228  23.287  0.00  0.00           H
ATOM    412 C     CG A   0      28.507  16.881  24.735  0.00  0.00           C
ATOM    413 H     CG A   0      29.303  16.581  24.247  0.00  0.00           H
ATOM    414 H     CG A   0      28.702  17.729  25.187  0.00  0.00           H
ATOM    415 H     CG A   0      28.258  16.206  25.399  0.00  0.00           H
ATOM    416 C     CG A   0      23.425  21.041  23.425  0.00  0.00           C
ATOM    417 H     CG A   0      23.987  21.490  22.744  0.00  0.00           H
ATOM    418 H     CG A   0      22.530  21.465  23.393  0.00  0.00           H
ATOM    419 C     CG A   0      24.027  21.315  24.786  0.00  0.00           C
ATOM    420 H     CG A   0      23.953  20.492  25.333  0.00  0.00           H
ATOM    421 H     CG A   0      24.991  21.507  24.670  0.00  0.00           H
ATOM    422 C     CG A   0      23.401  22.453  25.548  0.00  0.00           C
ATOM    423 H     CG A   0      23.852  22.555  26.413  0.00  0.00           H
ATOM    424 H     CG A   0      23.492  23.281  25.033  0.00  0.00           H
ATOM    425 H     CG A   0      22.451  22.263  25.698  0.00  0.00           H
ATOM    426 C     CG A   0      25.257  18.238  19.985  0.00  0.00           C
ATOM    427 H     CG A   0      24.778  17.982  19.157  0.00  0.00           H
ATOM    428 H     CG A   0      25.441  19.207  19.926  0.00  0.00           H
ATOM    429 C     CG A   0      26.579  17.525  19.980  0.00  0.00           C
ATOM    430 H     CG A   0      26.429  16.547  19.946  0.00  0.00           H
ATOM    431 H     CG A   0      27.072  17.734  20.812  0.00  0.00           H
ATOM    432 C     CG A   0      27.421  17.966  18.750  0.00  0.00           C
ATOM    433 H     CG A   0      28.280  17.496  18.756  0.00  0.00           H
ATOM    434 H     CG A   0      26.935  17.749  17.926  0.00  0.00           H
ATOM    435 H     CG A   0      27.577  18.933  18.790  0.00  0.00           H
ATOM    436 C     CG A   0       9.953  23.295  12.844  0.00  0.00           C
ATOM    437 H     CG A   0      10.143  24.267  12.817  0.00  0.00           H
ATOM    438 H     CG A   0      10.801  22.839  13.070  0.00  0.00           H
ATOM    439 C     CG A   0       9.546  22.857  11.429  0.00  0.00           C
ATOM    440 H     CG A   0       8.994  22.038  11.496  0.00  0.00           H
ATOM    441 H     CG A   0       8.981  23.566  11.028  0.00  0.00           H
ATOM    442 C     CG A   0      10.717  22.583  10.497  0.00  0.00           C
ATOM    443 H     CG A   0      10.380  22.310   9.619  0.00  0.00           H
ATOM    444 H     CG A   0      11.257  23.395  10.403  0.00  0.00           H
ATOM    445 H     CG A   0      11.270  21.865  10.872  0.00  0.00           H
ATOM    446 C     CG A   0       7.440  25.933  16.093  0.00  0.00           C
ATOM    447 H     CG A   0       7.606  26.068  17.059  0.00  0.00           H
ATOM    448 H     CG A   0       8.104  26.476  15.599  0.00  0.00           H
ATOM    449 C     CG A   0       6.067  26.459  15.770  0.00  0.00           C
ATOM    450 H     CG A   0       5.411  26.118  16.430  0.00  0.00           H
ATOM    451 H     CG A   0       5.791  26.154  14.871  0.00  0.00           H
ATOM    452 C     CG A   0       6.098  27.974  15.814  0.00  0.00           C
ATOM    453 H     CG A   0       5.207  28.325  15.605  0.00  0.00           H
ATOM    454 H     CG A   0       6.364  28.270  16.709  0.00  0.00           H
ATOM    455 H     CG A   0       6.743  28.306  15.154  0.00  0.00           H
ATOM    456 C     CG A   0       5.318  23.550  12.976  0.00  0.00           C
ATOM    457 H     CG A   0       4.456  23.134  13.229  0.00  0.00           H
ATOM    458 H     CG A   0       5.211  24.528  13.096  0.00  0.00           H
ATOM    459 C     CG A   0       5.532  23.293  11.500  0.00  0.00           C
ATOM    460 H     CG A   0       5.404  22.328  11.323  0.00  0.00           H
ATOM    461 H     CG A   0       6.469  23.518  11.270  0.00  0.00           H
ATOM    462 C     CG A   0       4.595  24.093  10.588  0.00  0.00           C
ATOM    463 H     CG A   0       4.788  23.879   9.653  0.00  0.00           H
ATOM    464 H     CG A   0       3.665  23.860  10.793  0.00  0.00           H
ATOM    465 H     CG A   0       4.732  25.051  10.740  0.00  0.00           H
ATOM    466 C     CG A   0      -2.433  19.951  29.148  0.00  0.00           C
ATOM    467 H     CG A   0      -2.443  20.895  29.445  0.00  0.00           H
ATOM    468 H     CG A   0      -2.351  19.955  28.161  0.00  0.00           H
ATOM    469 C     CG A   0      -3.747  19.350  29.493  0.00  0.00           C
ATOM    470 H     CG A   0      -3.836  19.305  30.478  0.00  0.00           H
ATOM    471 H     CG A   0      -3.785  18.425  29.142  0.00  0.00           H
ATOM    472 C     CG A   0      -4.917  20.151  28.919  0.00  0.00           C
ATOM    473 H     CG A   0      -5.761  19.722  29.171  0.00  0.00           H
ATOM    474 H     CG A   0      -4.895  21.063  29.280  0.00  0.00           H
ATOM    475 H     CG A   0      -4.844  20.183  27.944  0.00  0.00           H
ATOM    476 C     CG A   0       1.043  21.269  32.082  0.00  0.00           C
ATOM    477 H     CG A   0       1.954  21.531  31.799  0.00  0.00           H
ATOM    478 H     CG A   0       0.417  21.952  31.728  0.00  0.00           H
ATOM    479 C     CG A   0       0.988  21.319  33.553  0.00  0.00           C
ATOM    480 H     CG A   0       1.273  20.445  33.919  0.00  0.00           H
ATOM    481 H     CG A   0       0.054  21.480  33.839  0.00  0.00           H
ATOM    482 C     CG A   0       1.879  22.415  34.117  0.00  0.00           C
ATOM    483 H     CG A   0       1.817  22.417  35.095  0.00  0.00           H
ATOM    484 H     CG A   0       2.809  22.251  33.850  0.00  0.00           H
ATOM    485 H     CG A   0       1.590  23.285  33.770  0.00  0.00           H
ATOM    486 C     CG A   0      -2.024  17.794  33.108  0.00  0.00           C
ATOM    487 H     CG A   0      -1.558  17.274  33.810  0.00  0.00           H
ATOM    488 H     CG A   0      -2.180  18.692  33.496  0.00  0.00           H
ATOM    489 C     CG A   0      -3.327  17.199  33.012  0.00  0.00           C
ATOM    490 H     CG A   0      -3.261  16.286  32.635  0.00  0.00           H
ATOM    491 H     CG A   0      -3.908  17.741  32.419  0.00  0.00           H
ATOM    492 C     CG A   0      -3.925  17.149  34.450  0.00  0.00           C
ATOM    493 H     CG A   0      -4.818  16.746  34.418  0.00  0.00           H
ATOM    494 H     CG A   0      -3.344  16.608  35.025  0.00  0.00           H
ATOM    495 H     CG A   0      -3.988  18.057  34.810  0.00  0.00           H
ATOM    496 C     CG A   0      11.799  -4.720  34.495  0.00  0.00           C
ATOM    497 H     CG A   0      12.552  -5.223  34.896  0.00  0.00           H
ATOM    498 H     CG A   0      11.661  -3.906  35.040  0.00  0.00           H
ATOM    499 C     CG A   0      10.552  -5.574  34.587  0.00  0.00           C
ATOM    500 H     CG A   0       9.757  -5.015  34.402  0.00  0.00           H
ATOM    501 H     CG A   0      10.591  -6.287  33.902  0.00  0.00           H
ATOM    502 C     CG A   0      10.419  -6.198  35.948  0.00  0.00           C
ATOM    503 H     CG A   0       9.606  -6.743  35.979  0.00  0.00           H
ATOM    504 H     CG A   0      11.200  -6.763  36.126  0.00  0.00           H
ATOM    505 H     CG A   0      10.366  -5.491  36.626  0.00  0.00           H
ATOM    506 C     CG A   0      15.525  -5.557  31.691  0.00  0.00           C
ATOM    507 H     CG A   0      15.355  -6.489  31.399  0.00  0.00           H
ATOM    508 H     CG A   0      16.197  -5.179  31.072  0.00  0.00           H
ATOM    509 C     CG A   0      16.154  -5.621  33.060  0.00  0.00           C
ATOM    510 H     CG A   0      15.437  -5.778  33.726  0.00  0.00           H
ATOM    511 H     CG A   0      16.556  -4.739  33.259  0.00  0.00           H
ATOM    512 C     CG A   0      17.235  -6.702  33.245  0.00  0.00           C
ATOM    513 H     CG A   0      17.581  -6.664  34.162  0.00  0.00           H
ATOM    514 H     CG A   0      16.845  -7.586  33.080  0.00  0.00           H
ATOM    515 H     CG A   0      17.966  -6.544  32.613  0.00  0.00           H
ATOM    516 C     CG A   0      11.176  -6.948  30.596  0.00  0.00           C
ATOM    517 H     CG A   0      10.817  -7.277  31.459  0.00  0.00           H
ATOM    518 H     CG A   0      10.408  -6.816  29.985  0.00  0.00           H
ATOM    519 C     CG A   0      12.100  -8.034  29.999  0.00  0.00           C
ATOM    520 H     CG A   0      12.487  -7.726  29.143  0.00  0.00           H
ATOM    521 H     CG A   0      12.840  -8.239  30.625  0.00  0.00           H
ATOM    522 C     CG A   0      11.227  -9.287  29.775  0.00  0.00           C
ATOM    523 H     CG A   0      11.775 -10.004  29.395  0.00  0.00           H
ATOM    524 H     CG A   0      10.850  -9.580  30.631  0.00  0.00           H
ATOM    525 H     CG A   0      10.498  -9.069  29.156  0.00  0.00           H
ATOM    526 C     CG A   0      20.180  -1.788  15.837  0.00  0.00           C
ATOM    527 H     CG A   0      21.030  -2.083  16.249  0.00  0.00           H
ATOM    528 H     CG A   0      19.443  -2.219  16.341  0.00  0.00           H
ATOM    529 C     CG A   0      20.138  -2.294  14.416  0.00  0.00           C
ATOM    530 H     CG A   0      21.023  -2.159  13.989  0.00  0.00           H
ATOM    531 H     CG A   0      19.467  -1.782  13.899  0.00  0.00           H
ATOM    532 C     CG A   0      19.778  -3.786  14.404  0.00  0.00           C
ATOM    533 H     CG A   0      19.753  -4.110  13.479  0.00  0.00           H
ATOM    534 H     CG A   0      20.451  -4.290  14.908  0.00  0.00           H
ATOM    535 H     CG A   0      18.898  -3.914  14.818  0.00  0.00           H
ATOM    536 C     CG A   0      23.269   1.172  17.175  0.00  0.00           C
ATOM    537 H     CG A   0      23.824   1.314  16.368  0.00  0.00           H
ATOM    538 H     CG A   0      23.556   1.836  17.852  0.00  0.00           H
ATOM    539 C     CG A   0      23.566  -0.226  17.721  0.00  0.00           C
ATOM    540 H     CG A   0      23.092  -0.340  18.583  0.00  0.00           H
ATOM    541 H     CG A   0      23.206  -0.899  17.090  0.00  0.00           H
ATOM    542 C     CG A   0      25.019  -0.501  17.935  0.00  0.00           C
ATOM    543 H     CG A   0      25.131  -1.411  18.284  0.00  0.00           H
ATOM    544 H     CG A   0      25.495  -0.417  17.084  0.00  0.00           H
ATOM    545 H     CG A   0      25.381   0.142  18.579  0.00  0.00           H
ATOM    546 C     CG A   0      20.838   2.096  13.149  0.00  0.00           C
ATOM    547 H     CG A   0      20.558   3.018  12.922  0.00  0.00           H
ATOM    548 H     CG A   0      21.827   2.087  13.110  0.00  0.00           H
ATOM    549 C     CG A   0      20.373   1.243  12.054  0.00  0.00           C
ATOM    550 H     CG A   0      19.387   1.156  12.081  0.00  0.00           H
ATOM    551 H     CG A   0      20.771   0.339  12.131  0.00  0.00           H
ATOM    552 C     CG A   0      20.822   1.923  10.708  0.00  0.00           C
ATOM    553 H     CG A   0      20.526   1.375   9.951  0.00  0.00           H
ATOM    554 H     CG A   0      20.422   2.814  10.643  0.00  0.00           H
ATOM    555 H     CG A   0      21.799   2.001  10.692  0.00  0.00           H
ATOM    556 C     CG A   0       4.675   3.275   7.806  0.00  0.00           C
ATOM    557 H     CG A   0       5.072   3.505   6.931  0.00  0.00           H
ATOM    558 H     CG A   0       5.312   2.682   8.276  0.00  0.00           H
ATOM    559 C     CG A   0       3.383   2.490   7.558  0.00  0.00           C
ATOM    560 H     CG A   0       2.947   2.286   8.423  0.00  0.00           H
ATOM    561 H     CG A   0       2.757   3.043   7.024  0.00  0.00           H
ATOM    562 C     CG A   0       3.663   1.202   6.823  0.00  0.00           C
ATOM    563 H     CG A   0       2.825   0.720   6.675  0.00  0.00           H
ATOM    564 H     CG A   0       4.082   1.405   5.959  0.00  0.00           H
ATOM    565 H     CG A   0       4.271   0.648   7.357  0.00  0.00           H
ATOM    566 C     CG A   0       5.540   7.537   6.600  0.00  0.00           C
ATOM    567 H     CG A   0       4.762   7.758   6.027  0.00  0.00           H
ATOM    568 H     CG A   0       6.034   8.378   6.764  0.00  0.00           H
ATOM    569 C     CG A   0       6.453   6.587   5.822  0.00  0.00           C
ATOM    570 H     CG A   0       7.255   6.382   6.366  0.00  0.00           H
ATOM    571 H     CG A   0       5.975   5.738   5.648  0.00  0.00           H
ATOM    572 C     CG A   0       6.877   7.212   4.507  0.00  0.00           C
ATOM    573 H     CG A   0       7.461   6.593   4.022  0.00  0.00           H
ATOM    574 H     CG A   0       6.083   7.404   3.964  0.00  0.00           H
ATOM    575 H     CG A   0       7.361   8.048   4.681  0.00  0.00           H
ATOM    576 C     CG A   0       1.205   6.280   8.282  0.00  0.00           C
ATOM    577 H     CG A   0       1.131   5.424   7.788  0.00  0.00           H
ATOM    578 H     CG A   0       0.576   6.230   9.044  0.00  0.00           H
ATOM    579 C     CG A   0       0.729   7.381   7.364  0.00  0.00           C
ATOM    580 H     CG A   0       1.251   7.364   6.523  0.00  0.00           H
ATOM    581 H     CG A   0       0.870   8.260   7.797  0.00  0.00           H
ATOM    582 C     CG A   0      -0.767   7.184   7.055  0.00  0.00           C
ATOM    583 H     CG A   0      -1.074   7.900   6.459  0.00  0.00           H
ATOM    584 H     CG A   0      -0.899   6.318   6.617  0.00  0.00           H
ATOM    585 H     CG A   0      -1.280   7.212   7.889  0.00  0.00           H
ATOM    586 C     CG A   0      -3.776  -0.723  23.107  0.00  0.00           C
ATOM    587 H     CG A   0      -2.980  -1.193  22.752  0.00  0.00           H
ATOM    588 H     CG A   0      -4.221  -1.345  23.738  0.00  0.00           H
ATOM    589 C     CG A   0      -4.716  -0.494  21.964  0.00  0.00           C
ATOM    590 H     CG A   0      -4.309   0.148  21.327  0.00  0.00           H
ATOM    591 H     CG A   0      -5.558  -0.100  22.300  0.00  0.00           H
ATOM    592 C     CG A   0      -5.013  -1.794  21.247  0.00  0.00           C
ATOM    593 H     CG A   0      -5.628  -1.622  20.502  0.00  0.00           H
ATOM    594 H     CG A   0      -4.181  -2.176  20.901  0.00  0.00           H
ATOM    595 H     CG A   0      -5.428  -2.424  21.872  0.00  0.00           H
ATOM    596 C     CG A   0      -6.003   3.071  24.674  0.00  0.00           C
ATOM    597 H     CG A   0      -6.011   3.972  24.266  0.00  0.00           H
ATOM    598 H     CG A   0      -6.480   2.465  24.053  0.00  0.00           H
ATOM    599 C     CG A   0      -6.803   3.137  25.967  0.00  0.00           C
ATOM    600 H     CG A   0      -6.603   2.345  26.528  0.00  0.00           H
ATOM    601 H     CG A   0      -6.553   3.948  26.477  0.00  0.00           H
ATOM    602 C     CG A   0      -8.249   3.172  25.632  0.00  0.00           C
ATOM    603 H     CG A   0      -8.774   3.214  26.458  0.00  0.00           H
ATOM    604 H     CG A   0      -8.438   3.960  25.083  0.00  0.00           H
ATOM    605 H     CG A   0      -8.488   2.362  25.134  0.00  0.00           H
ATOM    606 C     CG A   0      -3.835   0.330  27.753  0.00  0.00           C
ATOM    607 H     CG A   0      -3.298   0.650  28.520  0.00  0.00           H
ATOM    608 H     CG A   0      -4.772   0.605  27.916  0.00  0.00           H
ATOM    609 C     CG A   0      -3.788  -1.182  27.751  0.00  0.00           C
ATOM    610 H     CG A   0      -2.929  -1.480  27.357  0.00  0.00           H
ATOM    611 H     CG A   0      -4.520  -1.530  27.183  0.00  0.00           H
ATOM    612 C     CG A   0      -3.923  -1.763  29.168  0.00  0.00           C
ATOM    613 H     CG A   0      -3.889  -2.741  29.125  0.00  0.00           H
ATOM    614 H     CG A   0      -3.191  -1.433  29.728  0.00  0.00           H
ATOM    615 H     CG A   0      -4.781  -1.483  29.554  0.00  0.00           H
ATOM    616 C     CG A   0      20.004  14.372  31.828  0.00  0.00           C
ATOM    617 C     CG A   0      18.966  14.846  31.033  0.00  0.00           C
ATOM    618 H     CG A   0      18.065  14.675  31.279  0.00  0.00           H
ATOM    619 C     CG A   0      19.247  15.569  29.880  0.00  0.00           C
ATOM    620 H     CG A   0      18.538  15.891  29.336  0.00  0.00           H
ATOM    621 C     CG A   0      20.566  15.817  29.519  0.00  0.00           C
ATOM    622 C     CG A   0      21.605  15.343  30.314  0.00  0.00           C
ATOM    623 H     CG A   0      22.506  15.515  30.067  0.00  0.00           H
ATOM    624 C     CG A   0      21.324  14.623  31.467  0.00  0.00           C
ATOM    625 H     CG A   0      22.034  14.299  32.010  0.00  0.00           H
ATOM    626 C     CG A   0      15.642  -2.445  24.631  0.00  0.00           C
ATOM    627 C     CG A   0      16.410  -1.358  25.030  0.00  0.00           C
ATOM    628 H     CG A   0      16.398  -1.077  25.938  0.00  0.00           H
ATOM    629 C     CG A   0      17.191  -0.682  24.103  0.00  0.00           C
ATOM    630 H     CG A   0      17.716   0.062  24.375  0.00  0.00           H
ATOM    631 C     CG A   0      17.206  -1.094  22.774  0.00  0.00           C
ATOM    632 C     CG A   0      16.439  -2.181  22.375  0.00  0.00           C
ATOM    633 H     CG A   0      16.450  -2.463  21.469  0.00  0.00           H
ATOM    634 C     CG A   0      15.657  -2.858  23.305  0.00  0.00           C
ATOM    635 H     CG A   0      15.132  -3.601  23.031  0.00  0.00           H
ATOM    636 C     CG A   0      -0.852   3.895  17.861  0.00  0.00           C
ATOM    637 C     CG A   0      -1.365   4.421  16.682  0.00  0.00           C
ATOM    638 H     CG A   0      -2.234   4.807  16.674  0.00  0.00           H
ATOM    639 C     CG A   0      -0.611   4.381  15.516  0.00  0.00           C
ATOM    640 H     CG A   0      -0.963   4.741  14.711  0.00  0.00           H
ATOM    641 C     CG A   0       0.660   3.816  15.529  0.00  0.00           C
ATOM    642 C     CG A   0       1.173   3.290  16.708  0.00  0.00           C
ATOM    643 H     CG A   0       2.040   2.902  16.718  0.00  0.00           H
ATOM    644 C     CG A   0       0.416   3.327  17.876  0.00  0.00           C
ATOM    645 H     CG A   0       0.768   2.968  18.681  0.00  0.00           H
ATOM    646 C     CG A   0       3.193  21.075  24.014  0.00  0.00           C
ATOM    647 C     CG A   0       2.188  20.843  23.082  0.00  0.00           C
ATOM    648 H     CG A   0       1.337  20.534  23.368  0.00  0.00           H
ATOM    649 C     CG A   0       2.429  21.064  21.730  0.00  0.00           C
ATOM    650 H     CG A   0       1.742  20.905  21.094  0.00  0.00           H
ATOM    651 C     CG A   0       3.674  21.516  21.311  0.00  0.00           C
ATOM    652 C     CG A   0       4.679  21.748  22.243  0.00  0.00           C
ATOM    653 H     CG A   0       5.531  22.057  21.956  0.00  0.00           H
ATOM    654 C     CG A   0       4.438  21.527  23.595  0.00  0.00           C
ATOM    655 H     CG A   0       5.126  21.686  24.231  0.00  0.00           H
ATOM    656 C     CG A   0       6.246  16.470  34.950  0.00  0.00           C
ATOM    657 C     CG A   0       7.185  16.646  33.939  0.00  0.00           C
ATOM    658 H     CG A   0       6.909  16.940  33.080  0.00  0.00           H
ATOM    659 C     CG A   0       8.529  16.390  34.188  0.00  0.00           C
ATOM    660 H     CG A   0       9.171  16.509  33.498  0.00  0.00           H
ATOM    661 C     CG A   0       8.933  15.956  35.445  0.00  0.00           C
ATOM    662 C     CG A   0       7.994  15.780  36.456  0.00  0.00           C
ATOM    663 H     CG A   0       8.270  15.486  37.315  0.00  0.00           H
ATOM    664 C     CG A   0       6.650  16.036  36.208  0.00  0.00           C
ATOM    665 H     CG A   0       6.009  15.918  36.897  0.00  0.00           H
ATOM    666 C     CG A   0       3.531  -1.416  27.507  0.00  0.00           C
ATOM    667 C     CG A   0       4.069  -0.375  28.259  0.00  0.00           C
ATOM    668 H     CG A   0       3.711   0.500  28.183  0.00  0.00           H
ATOM    669 C     CG A   0       5.134  -0.620  29.120  0.00  0.00           C
ATOM    670 H     CG A   0       5.502   0.089  29.632  0.00  0.00           H
ATOM    671 C     CG A   0       5.658  -1.904  29.229  0.00  0.00           C
ATOM    672 C     CG A   0       5.122  -2.942  28.477  0.00  0.00           C
ATOM    673 H     CG A   0       5.481  -3.817  28.552  0.00  0.00           H
ATOM    674 C     CG A   0       4.057  -2.697  27.616  0.00  0.00           C
ATOM    675 H     CG A   0       3.690  -3.406  27.103  0.00  0.00           H
ATOM    676 C     CG A   0      11.192   3.881  11.818  0.00  0.00           C
ATOM    677 C     CG A   0      12.043   4.449  12.760  0.00  0.00           C
ATOM    678 H     CG A   0      11.905   5.343  13.048  0.00  0.00           H
ATOM    679 C     CG A   0      13.094   3.705  13.283  0.00  0.00           C
ATOM    680 H     CG A   0      13.676   4.092  13.927  0.00  0.00           H
ATOM    681 C     CG A   0      13.297   2.396  12.862  0.00  0.00           C
ATOM    682 C     CG A   0      12.446   1.828  11.919  0.00  0.00           C
ATOM    683 H     CG A   0      12.585   0.934  11.632  0.00  0.00           H
ATOM    684 C     CG A   0      11.395   2.571  11.399  0.00  0.00           C
ATOM    685 H     CG A   0      10.813   2.185  10.754  0.00  0.00           H
ATOM    686 C     CG A   0      14.556  21.750  18.598  0.00  0.00           C
ATOM    687 C     CG A   0      14.852  20.488  18.095  0.00  0.00           C
ATOM    688 H     CG A   0      14.214  20.027  17.563  0.00  0.00           H
ATOM    689 C     CG A   0      16.081  19.901  18.372  0.00  0.00           C
ATOM    690 H     CG A   0      16.283  19.039  18.028  0.00  0.00           H
ATOM    691 C     CG A   0      17.015  20.576  19.152  0.00  0.00           C
ATOM    692 C     CG A   0      16.717  21.838  19.653  0.00  0.00           C
ATOM    693 H     CG A   0      17.356  22.298  20.185  0.00  0.00           H
ATOM    694 C     CG A   0      15.488  22.425  19.376  0.00  0.00           C
ATOM    695 H     CG A   0      15.287  23.287  19.719  0.00  0.00           H
ATOM    696 C     CG A   0      23.016  10.816  19.995  0.00  0.00           C
ATOM    697 C     CG A   0      22.077  11.019  18.992  0.00  0.00           C
ATOM    698 H     CG A   0      21.705  11.884  18.857  0.00  0.00           H
ATOM    699 C     CG A   0      21.680   9.960  18.184  0.00  0.00           C
ATOM    700 H     CG A   0      21.038  10.099  17.499  0.00  0.00           H
ATOM    701 C     CG A   0      22.223   8.695  18.382  0.00  0.00           C
ATOM    702 C     CG A   0      23.163   8.490  19.385  0.00  0.00           C
ATOM    703 H     CG A   0      23.534   7.627  19.519  0.00  0.00           H
ATOM    704 C     CG A   0      23.559   9.551  20.193  0.00  0.00           C
ATOM    705 H     CG A   0      24.202   9.412  20.878  0.00  0.00           H
ATOM    706 C     CG A   0      14.275   5.078  35.580  0.00  0.00           C
ATOM    707 C     CG A   0      15.554   4.621  35.283  0.00  0.00           C
ATOM    708 H     CG A   0      16.306   5.177  35.445  0.00  0.00           H
ATOM    709 C     CG A   0      15.733   3.349  34.752  0.00  0.00           C
ATOM    710 H     CG A   0      16.606   3.037  34.549  0.00  0.00           H
ATOM    711 C     CG A   0      14.630   2.535  34.516  0.00  0.00           C
ATOM    712 C     CG A   0      13.352   2.989  34.813  0.00  0.00           C
ATOM    713 H     CG A   0      12.600   2.432  34.653  0.00  0.00           H
ATOM    714 C     CG A   0      13.175   4.260  35.346  0.00  0.00           C
ATOM    715 H     CG A   0      12.300   4.573  35.549  0.00  0.00           H
ATOM    716 C     CG A   0      -1.748  11.494  28.388  0.00  0.00           C
ATOM    717 C     CG A   0      -1.553  10.670  29.491  0.00  0.00           C
ATOM    718 H     CG A   0      -1.312  11.046  30.329  0.00  0.00           H
ATOM    719 C     CG A   0      -1.712   9.293  29.366  0.00  0.00           C
ATOM    720 H     CG A   0      -1.578   8.730  30.118  0.00  0.00           H
ATOM    721 C     CG A   0      -2.064   8.745  28.139  0.00  0.00           C
ATOM    722 C     CG A   0      -2.259   9.570  27.037  0.00  0.00           C
ATOM    723 H     CG A   0      -2.501   9.194  26.199  0.00  0.00           H
ATOM    724 C     CG A   0      -2.103  10.946  27.161  0.00  0.00           C
ATOM    725 H     CG A   0      -2.235  11.509  26.410  0.00  0.00           H
ATOM    726 C     CG A   0       6.050  15.861  12.181  0.00  0.00           C
ATOM    727 C     CG A   0       4.674  15.856  11.985  0.00  0.00           C
ATOM    728 H     CG A   0       4.169  16.647  12.130  0.00  0.00           H
ATOM    729 C     CG A   0       4.037  14.691  11.574  0.00  0.00           C
ATOM    730 H     CG A   0       3.096  14.686  11.438  0.00  0.00           H
ATOM    731 C     CG A   0       4.773  13.533  11.360  0.00  0.00           C
ATOM    732 C     CG A   0       6.149  13.537  11.559  0.00  0.00           C
ATOM    733 H     CG A   0       6.654  12.746  11.412  0.00  0.00           H
ATOM    734 C     CG A   0       6.788  14.702  11.970  0.00  0.00           C
ATOM    735 H     CG A   0       7.728  14.707  12.104  0.00  0.00           H
ATOM    736 D     CV B   1       6.071   5.587  13.517  0.00  0.00           D
ATOM    737 D     CV B   1       4.071   7.587  13.517  0.00  0.00           D
ATOM    738 D     CV B   1       6.071   7.587  13.517  0.00  0.00           D
ATOM    739 D     CV B   1       8.071   7.587  13.517  0.00  0.00           D
ATOM    740 D     CV B   1       6.071   9.587  13.517  0.00  0.00           D
ATOM    741 D     CV B   1       8.071   9.587  13.517  0.00  0.00           D
ATOM    742 D     CV B   1       6.071   5.587  15.517  0.00  0.00           D
ATOM    743 D     CV B   1       8.071   5.587  15.517  0.00  0.00           D
ATOM    744 D     CV B   1       4.071   7.587  15.517  0.00  0.00           D
ATOM    745 D     CV B   1       6.071   7.587  15.517  0.00  0.00           D
ATOM    746 D     CV B   1       8.071   7.587  15.517  0.00  0.00           D
ATOM    747 D     CV B   1      10.071   7.587  15.517  0.00  0.00           D
ATOM    748 D     CV B   1       6.071   9.587  15.517  0.00  0.00           D
ATOM    749 D     CV B   1       8.071   9.587  15.517  0.00  0.00           D
ATOM    750 D     CV B   1      10.071   9.587  15.517  0.00  0.00           D
ATOM    751 D     CV B   1       6.071  11.587  15.517  0.00  0.00           D
ATOM    752 D     CV B   1       8.071  11.587  15.517  0.00  0.00           D
ATOM    753 D     CV B   1       8.071  13.587  15.517  0.00  0.00           D
ATOM    754 D     CV B   1       8.071  15.587  15.517  0.00  0.00           D
ATOM    755 D     CV B   1      14.071   3.587  17.517  0.00  0.00           D
ATOM    756 D     CV B   1      16.071   3.587  17.517  0.00  0.00           D
ATOM    757 D     CV B   1       4.071   5.587  17.517  0.00  0.00           D
ATOM    758 D     CV B   1       6.071   5.587  17.517  0.00  0.00           D
ATOM    759 D     CV B   1       8.071   5.587  17.517  0.00  0.00           D
ATOM    760 D     CV B   1      10.071   5.587  17.517  0.00  0.00           D
ATOM    761 D     CV B   1      12.071   5.587  17.517  0.00  0.00           D
ATOM    762 D     CV B   1      14.071   5.587  17.517  0.00  0.00           D
ATOM    763 D     CV B   1      16.071   5.587  17.517  0.00  0.00           D
ATOM    764 D     CV B   1       4.071   7.587  17.517  0.00  0.00           D
ATOM    765 D     CV B   1       6.071   7.587  17.517  0.00  0.00           D
ATOM    766 D     CV B   1       8.071   7.587  17.517  0.00  0.00           D
ATOM    767 D     CV B   1      10.071   7.587  17.517  0.00  0.00           D
ATOM    768 D     CV B   1      12.071   7.587  17.517  0.00  0.00           D
ATOM    769 D     CV B   1      14.071   7.587  17.517  0.00  0.00           D
ATOM    770 D     CV B   1       6.071   9.587  17.517  0.00  0.00           D
ATOM    771 D     CV B   1       8.071   9.587  17.517  0.00  0.00           D
ATOM    772 D     CV B   1      10.071   9.587  17.517  0.00  0.00           D
ATOM    773 D     CV B   1      12.071   9.587  17.517  0.00  0.00           D
ATOM    774 D     CV B   1      14.071   9.587  17.517  0.00  0.00           D
ATOM    775 D     CV B   1       6.071  11.587  17.517  0.00  0.00           D
ATOM    776 D     CV B   1       8.071  11.587  17.517  0.00  0.00           D
ATOM    777 D     CV B   1      10.071  11.587  17.517  0.00  0.00           D
ATOM    778 D     CV B   1      12.071  11.587  17.517  0.00  0.00           D
ATOM    779 D     CV B   1      14.071  11.587  17.517  0.00  0.00           D
ATOM    780 D     CV B   1       8.071  13.587  17.517  0.00  0.00           D
ATOM    781 D     CV B   1      10.071  13.587  17.517  0.00  0.00           D
ATOM    782 D     CV B   1      12.071  13.587  17.517  0.00  0.00           D
ATOM    783 D     CV B   1       6.071  15.587  17.517  0.00  0.00           D
ATOM    784 D     CV B   1       8.071  15.587  17.517  0.00  0.00           D
ATOM    785 D     CV B   1      10.071  15.587  17.517  0.00  0.00           D
ATOM    786 D     CV B   1       6.071  17.587  17.517  0.00  0.00           D
ATOM    787 D     CV B   1       8.071  17.587  17.517  0.00  0.00           D
ATOM    788 D     CV B   1      10.071  17.587  17.517  0.00  0.00           D
ATOM    789 D     CV B   1       8.071  19.587  17.517  0.00  0.00           D
ATOM    790 D     CV B   1       8.071   3.587  19.517  0.00  0.00           D
ATOM    791 D     CV B   1      10.071   3.587  19.517  0.00  0.00           D
ATOM    792 D     CV B   1      12.071   3.587  19.517  0.00  0.00           D
ATOM    793 D     CV B   1      14.071   3.587  19.517  0.00  0.00           D
ATOM    794 D     CV B   1      16.071   3.587  19.517  0.00  0.00           D
ATOM    795 D     CV B   1       4.071   5.587  19.517  0.00  0.00           D
ATOM    796 D     CV B   1       6.071   5.587  19.517  0.00  0.00           D
ATOM    797 D     CV B   1       8.071   5.587  19.517  0.00  0.00           D
ATOM    798 D     CV B   1      10.071   5.587  19.517  0.00  0.00           D
ATOM    799 D     CV B   1      12.071   5.587  19.517  0.00  0.00           D
ATOM    800 D     CV B   1      14.071   5.587  19.517  0.00  0.00           D
ATOM    801 D     CV B   1      16.071   5.587  19.517  0.00  0.00           D
ATOM    802 D     CV B   1      18.071   5.587  19.517  0.00  0.00           D
ATOM    803 D     CV B   1       4.071   7.587  19.517  0.00  0.00           D
ATOM    804 D     CV B   1       6.071   7.587  19.517  0.00  0.00           D
ATOM    805 D     CV B   1       8.071   7.587  19.517  0.00  0.00           D
ATOM    806 D     CV B   1      10.071   7.587  19.517  0.00  0.00           D
ATOM    807 D     CV B   1      12.071   7.587  19.517  0.00  0.00           D
ATOM    808 D     CV B   1      14.071   7.587  19.517  0.00  0.00           D
ATOM    809 D     CV B   1      16.071   7.587  19.517  0.00  0.00           D
ATOM    810 D     CV B   1      18.071   7.587  19.517  0.00  0.00           D
ATOM    811 D     CV B   1       4.071   9.587  19.517  0.00  0.00           D
ATOM    812 D     CV B   1       6.071   9.587  19.517  0.00  0.00           D
ATOM    813 D     CV B   1       8.071   9.587  19.517  0.00  0.00           D
ATOM    814 D     CV B   1      10.071   9.587  19.517  0.00  0.00           D
ATOM    815 D     CV B   1      12.071   9.587  19.517  0.00  0.00           D
ATOM    816 D     CV B   1      14.071   9.587  19.517  0.00  0.00           D
ATOM    817 D     CV B   1      16.071   9.587  19.517  0.00  0.00           D
ATOM    818 D     CV B   1       4.071  11.587  19.517  0.00  0.00           D
ATOM    819 D     CV B   1       6.071  11.587  19.517  0.00  0.00           D
ATOM    820 D     CV B   1       8.071  11.587  19.517  0.00  0.00           D
ATOM    821 D     CV B   1      10.071  11.587  19.517  0.00  0.00           D
ATOM    822 D     CV B   1      12.071  11.587  19.517  0.00  0.00           D
ATOM    823 D     CV B   1      14.071  11.587  19.517  0.00  0.00           D
ATOM    824 D     CV B   1      16.071  11.587  19.517  0.00  0.00           D
ATOM    825 D     CV B   1       6.071  13.587  19.517  0.00  0.00           D
ATOM    826 D     CV B   1       8.071  13.587  19.517  0.00  0.00           D
ATOM    827 D     CV B   1      10.071  13.587  19.517  0.00  0.00           D
ATOM    828 D     CV B   1      12.071  13.587  19.517  0.00  0.00           D
ATOM    829 D     CV B   1      14.071  13.587  19.517  0.00  0.00           D
ATOM    830 D     CV B   1       6.071  15.587  19.517  0.00  0.00           D
ATOM    831 D     CV B   1       8.071  15.587  19.517  0.00  0.00           D
ATOM    832 D     CV B   1      10.071  15.587  19.517  0.00  0.00           D
ATOM    833 D     CV B   1      12.071  15.587  19.517  0.00  0.00           D
ATOM    834 D     CV B   1       6.071  17.587  19.517  0.00  0.00           D
ATOM    835 D     CV B   1       8.071  17.587  19.517  0.00  0.00           D
ATOM    836 D     CV B   1      10.071  17.587  19.517  0.00  0.00           D
ATOM    837 D     CV B   1      12.071  17.587  19.517  0.00  0.00           D
ATOM    838 D     CV B   1       8.071  19.587  19.517  0.00  0.00           D
ATOM    839 D     CV B   1      10.071  19.587  19.517  0.00  0.00           D
ATOM    840 D     CV B   1       6.071   3.587  21.517  0.00  0.00           D
ATOM    841 D     CV B   1       8.071   3.587  21.517  0.00  0.00           D
ATOM    842 D     CV B   1      10.071   3.587  21.517  0.00  0.00           D
ATOM    843 D     CV B   1      12.071   3.587  21.517  0.00  0.00           D
ATOM    844 D     CV B   1      14.071   3.587  21.517  0.00  0.00           D
ATOM    845 D     CV B   1      16.071   3.587  21.517  0.00  0.00           D
ATOM    846 D     CV B   1       2.071   5.587  21.517  0.00  0.00           D
ATOM    847 D     CV B   1       4.071   5.587  21.517  0.00  0.00           D
ATOM    848 D     CV B   1       6.071   5.587  21.517  0.00  0.00           D
ATOM    849 D     CV B   1       8.071   5.587  21.517  0.00  0.00           D
ATOM    850 D     CV B   1      10.071   5.587  21.517  0.00  0.00           D
ATOM    851 D     CV B   1      12.071   5.587  21.517  0.00  0.00           D
ATOM    852 D     CV B   1      14.071   5.587  21.517  0.00  0.00           D
ATOM    853 D     CV B   1      16.071   5.587  21.517  0.00  0.00           D
ATOM    854 D     CV B   1      18.071   5.587  21.517  0.00  0.00           D
ATOM    855 D     CV B   1       4.071   7.587  21.517  0.00  0.00           D
ATOM    856 D     CV B   1       6.071   7.587  21.517  0.00  0.00           D
ATOM    857 D     CV B   1       8.071   7.587  21.517  0.00  0.00           D
ATOM    858 D     CV B   1      10.071   7.587  21.517  0.00  0.00           D
ATOM    859 D     CV B   1      12.071   7.587  21.517  0.00  0.00           D
ATOM    860 D     CV B   1      14.071   7.587  21.517  0.00  0.00           D
ATOM    861 D     CV B   1      16.071   7.587  21.517  0.00  0.00           D
ATOM    862 D     CV B   1      18.071   7.587  21.517  0.00  0.00           D
ATOM    863 D     CV B   1       4.071   9.587  21.517  0.00  0.00           D
ATOM    864 D     CV B   1       6.071   9.587  21.517  0.00  0.00           D
ATOM    865 D     CV B   1       8.071   9.587  21.517  0.00  0.00           D
ATOM    866 D     CV B   1      10.071   9.587  21.517  0.00  0.00           D
ATOM    867 D     CV B   1      12.071   9.587  21.517  0.00  0.00           D
ATOM    868 D     CV B   1      14.071   9.587  21.517  0.00  0.00           D
ATOM    869 D     CV B   1      16.071   9.587  21.517  0.00  0.00           D
ATOM    870 D     CV B   1      18.071   9.587  21.517  0.00  0.00           D
ATOM    871 D     CV B   1       4.071  11.587  21.517  0.00  0.00           D
ATOM    872 D     CV B   1       6.071  11.587  21.517  0.00  0.00           D
ATOM    873 D     CV B   1       8.071  11.587  21.517  0.00  0.00           D
ATOM    874 D     CV B   1      10.071  11.587  21.517  0.00  0.00           D
ATOM    875 D     CV B   1      12.071  11.587  21.517  0.00  0.00           D
ATOM    876 D     CV B   1      14.071  11.587  21.517  0.00  0.00           D
ATOM    877 D     CV B   1      16.071  11.587  21.517  0.00  0.00           D
ATOM    878 D     CV B   1      18.071  11.587  21.517  0.00  0.00           D
ATOM    879 D     CV B   1       4.071  13.587  21.517  0.00  0.00           D
ATOM    880 D     CV B   1       6.071  13.587  21.517  0.00  0.00           D
ATOM    881 D     CV B   1       8.071  13.587  21.517  0.00  0.00           D
ATOM    882 D     CV B   1      10.071  13.587  21.517  0.00  0.00           D
ATOM    883 D     CV B   1      12.071  13.587  21.517  0.00  0.00           D
ATOM    884 D     CV B   1      14.071  13.587  21.517  0.00  0.00           D
ATOM    885 D     CV B   1      16.071  13.587  21.517  0.00  0.00           D
ATOM    886 D     CV B   1      18.071  13.587  21.517  0.00  0.00           D
ATOM    887 D     CV B   1       6.071  15.587  21.517  0.00  0.00           D
ATOM    888 D     CV B   1       8.071  15.587  21.517  0.00  0.00           D
ATOM    889 D     CV B   1      10.071  15.587  21.517  0.00  0.00           D
ATOM    890 D     CV B   1      12.071  15.587  21.517  0.00  0.00           D
ATOM    891 D     CV B   1      14.071  15.587  21.517  0.00  0.00           D
ATOM    892 D     CV B   1      16.071  15.587  21.517  0.00  0.00           D
ATOM    893 D     CV B   1      18.071  15.587  21.517  0.00  0.00           D
ATOM    894 D     CV B   1      20.071  15.587  21.517  0.00  0.00           D
ATOM    895 D     CV B   1       6.071  17.587  21.517  0.00  0.00           D
ATOM    896 D     CV B   1       8.071  17.587  21.517  0.00  0.00           D
ATOM    897 D     CV B   1      10.071  17.587  21.517  0.00  0.00           D
ATOM    898 D     CV B   1      10.071   1.587  23.517  0.00  0.00           D
ATOM    899 D     CV B   1      14.071   1.587  23.517  0.00  0.00           D
ATOM    900 D     CV B   1       2.071   3.587  23.517  0.00  0.00           D
ATOM    901 D     CV B   1       4.071   3.587  23.517  0.00  0.00           D
ATOM    902 D     CV B   1       6.071   3.587  23.517  0.00  0.00           D
ATOM    903 D     CV B   1       8.071   3.587  23.517  0.00  0.00           D
ATOM    904 D     CV B   1      10.071   3.587  23.517  0.00  0.00           D
ATOM    905 D     CV B   1      12.071   3.587  23.517  0.00  0.00           D
ATOM    906 D     CV B   1      14.071   3.587  23.517  0.00  0.00           D
ATOM    907 D     CV B   1       0.071   5.587  23.517  0.00  0.00           D
ATOM    908 D     CV B   1       2.071   5.587  23.517  0.00  0.00           D
ATOM    909 D     CV B   1       4.071   5.587  23.517  0.00  0.00           D
ATOM    910 D     CV B   1       6.071   5.587  23.517  0.00  0.00           D
ATOM    911 D     CV B   1       8.071   5.587  23.517  0.00  0.00           D
ATOM    912 D     CV B   1      10.071   5.587  23.517  0.00  0.00           D
ATOM    913 D     CV B   1      12.071   5.587  23.517  0.00  0.00           D
ATOM    914 D     CV B   1      14.071   5.587  23.517  0.00  0.00           D
ATOM    915 D     CV B   1      16.071   5.587  23.517  0.00  0.00           D
ATOM    916 D     CV B   1       2.071   7.587  23.517  0.00  0.00           D
ATOM    917 D     CV B   1       4.071   7.587  23.517  0.00  0.00           D
ATOM    918 D     CV B   1       6.071   7.587  23.517  0.00  0.00           D
ATOM    919 D     CV B   1       8.071   7.587  23.517  0.00  0.00           D
ATOM    920 D     CV B   1      10.071   7.587  23.517  0.00  0.00           D
ATOM    921 D     CV B   1      12.071   7.587  23.517  0.00  0.00           D
ATOM    922 D     CV B   1      14.071   7.587  23.517  0.00  0.00           D
ATOM    923 D     CV B   1      16.071   7.587  23.517  0.00  0.00           D
ATOM    924 D     CV B   1       2.071   9.587  23.517  0.00  0.00           D
ATOM    925 D     CV B   1       4.071   9.587  23.517  0.00  0.00           D
ATOM    926 D     CV B   1       6.071   9.587  23.517  0.00  0.00           D
ATOM    927 D     CV B   1       8.071   9.587  23.517  0.00  0.00           D
ATOM    928 D     CV B   1      10.071   9.587  23.517  0.00  0.00           D
ATOM    929 D     CV B   1      12.071   9.587  23.517  0.00  0.00           D
ATOM    930 D     CV B   1      14.071   9.587  23.517  0.00  0.00           D
ATOM    931 D     CV B   1      16.071   9.587  23.517  0.00  0.00           D
ATOM    932 D     CV B   1      18.071   9.587  23.517  0.00  0.00           D
ATOM    933 D     CV B   1       4.071  11.587  23.517  0.00  0.00           D
ATOM    934 D     CV B   1       6.071  11.587  23.517  0.00  0.00           D
ATOM    935 D     CV B   1       8.071  11.587  23.517  0.00  0.00           D
ATOM    936 D     CV B   1      10.071  11.587  23.517  0.00  0.00           D
ATOM    937 D     CV B   1      12.071  11.587  23.517  0.00  0.00           D
ATOM    938 D     CV B   1      14.071  11.587  23.517  0.00  0.00           D
ATOM    939 D     CV B   1      16.071  11.587  23.517  0.00  0.00           D
ATOM    940 D     CV B   1      18.071  11.587  23.517  0.00  0.00           D
ATOM    941 D     CV B   1      20.071  11.587  23.517  0.00  0.00           D
ATOM    942 D     CV B   1       4.071  13.587  23.517  0.00  0.00           D
ATOM    943 D     CV B   1       6.071  13.587  23.517  0.00  0.00           D
ATOM    944 D     CV B   1       8.071  13.587  23.517  0.00  0.00           D
ATOM    945 D     CV B   1      10.071  13.587  23.517  0.00  0.00           D
ATOM    946 D     CV B   1      12.071  13.587  23.517  0.00  0.00           D
ATOM    947 D     CV B   1      14.071  13.587  23.517  0.00  0.00           D
ATOM    948 D     CV B   1      16.071  13.587  23.517  0.00  0.00           D
ATOM    949 D     CV B   1      18.071  13.587  23.517  0.00  0.00           D
ATOM    950 D     CV B   1      20.071  13.587  23.517  0.00  0.00           D
ATOM    951 D     CV B   1       6.071  15.587  23.517  0.00  0.00           D
ATOM    952 D     CV B   1       8.071  15.587  23.517  0.00  0.00           D
ATOM    953 D     CV B   1      10.071  15.587  23.517  0.00  0.00           D
ATOM    954 D     CV B   1      12.071  15.587  23.517  0.00  0.00           D
ATOM    955 D     CV B   1      14.071  15.587  23.517  0.00  0.00           D
ATOM    956 D     CV B   1      16.071  15.587  23.517  0.00  0.00           D
ATOM    957 D     CV B   1      18.071  15.587  23.517  0.00  0.00           D
ATOM    958 D     CV B   1      20.071  15.587  23.517  0.00  0.00           D
ATOM    959 D     CV B   1      10.071  17.587  23.517  0.00  0.00           D
ATOM    960 D     CV B   1      18.071  17.587  23.517  0.00  0.00           D
ATOM    961 D     CV B   1      12.071  -0.413  25.517  0.00  0.00           D
ATOM    962 D     CV B   1       8.071   1.587  25.517  0.00  0.00           D
ATOM    963 D     CV B   1      10.071   1.587  25.517  0.00  0.00           D
ATOM    964 D     CV B   1      12.071   1.587  25.517  0.00  0.00           D
ATOM    965 D     CV B   1      14.071   1.587  25.517  0.00  0.00           D
ATOM    966 D     CV B   1       2.071   3.587  25.517  0.00  0.00           D
ATOM    967 D     CV B   1       4.071   3.587  25.517  0.00  0.00           D
ATOM    968 D     CV B   1       6.071   3.587  25.517  0.00  0.00           D
ATOM    969 D     CV B   1       8.071   3.587  25.517  0.00  0.00           D
ATOM    970 D     CV B   1      10.071   3.587  25.517  0.00  0.00           D
ATOM    971 D     CV B   1      12.071   3.587  25.517  0.00  0.00           D
ATOM    972 D     CV B   1      14.071   3.587  25.517  0.00  0.00           D
ATOM    973 D     CV B   1       2.071   5.587  25.517  0.00  0.00           D
ATOM    974 D     CV B   1       4.071   5.587  25.517  0.00  0.00           D
ATOM    975 D     CV B   1       6.071   5.587  25.517  0.00  0.00           D
ATOM    976 D     CV B   1       8.071   5.587  25.517  0.00  0.00           D
ATOM    977 D     CV B   1      10.071   5.587  25.517  0.00  0.00           D
ATOM    978 D     CV B   1      12.071   5.587  25.517  0.00  0.00           D
ATOM    979 D     CV B   1      14.071   5.587  25.517  0.00  0.00           D
ATOM    980 D     CV B   1      16.071   5.587  25.517  0.00  0.00           D
ATOM    981 D     CV B   1       2.071   7.587  25.517  0.00  0.00           D
ATOM    982 D     CV B   1       4.071   7.587  25.517  0.00  0.00           D
ATOM    983 D     CV B   1       6.071   7.587  25.517  0.00  0.00           D
ATOM    984 D     CV B   1       8.071   7.587  25.517  0.00  0.00           D
ATOM    985 D     CV B   1      10.071   7.587  25.517  0.00  0.00           D
ATOM    986 D     CV B   1      12.071   7.587  25.517  0.00  0.00           D
ATOM    987 D     CV B   1      14.071   7.587  25.517  0.00  0.00           D
ATOM    988 D     CV B   1      16.071   7.587  25.517  0.00  0.00           D
ATOM    989 D     CV B   1       4.071   9.587  25.517  0.00  0.00           D
ATOM    990 D     CV B   1       6.071   9.587  25.517  0.00  0.00           D
ATOM    991 D     CV B   1       8.071   9.587  25.517  0.00  0.00           D
ATOM    992 D     CV B   1      10.071   9.587  25.517  0.00  0.00           D
ATOM    993 D     CV B   1      12.071   9.587  25.517  0.00  0.00           D
ATOM    994 D     CV B   1      14.071   9.587  25.517  0.00  0.00           D
ATOM    995 D     CV B   1      16.071   9.587  25.517  0.00  0.00           D
ATOM    996 D     CV B   1       4.071  11.587  25.517  0.00  0.00           D
ATOM    997 D     CV B   1       6.071  11.587  25.517  0.00  0.00           D
ATOM    998 D     CV B   1       8.071  11.587  25.517  0.00  0.00           D
ATOM    999 D     CV B   1      10.071  11.587  25.517  0.00  0.00           D
ATOM   1000 D     CV B   1      12.071  11.587  25.517  0.00  0.00           D
ATOM   1001 D     CV B   1      14.071  11.587  25.517  0.00  0.00           D
ATOM   1002 D     CV B   1      16.071  11.587  25.517  0.00  0.00           D
ATOM   1003 D     CV B   1      18.071  11.587  25.517  0.00  0.00           D
ATOM   1004 D     CV B   1       2.071  13.587  25.517  0.00  0.00           D
ATOM   1005 D     CV B   1       4.071  13.587  25.517  0.00  0.00           D
ATOM   1006 D     CV B   1       6.071  13.587  25.517  0.00  0.00           D
ATOM   1007 D     CV B   1       8.071  13.587  25.517  0.00  0.00           D
ATOM   1008 D     CV B   1      10.071  13.587  25.517  0.00  0.00           D
ATOM   1009 D     CV B   1      12.071  13.587  25.517  0.00  0.00           D
ATOM   1010 D     CV B   1      14.071  13.587  25.517  0.00  0.00           D
ATOM   1011 D     CV B   1      16.071  13.587  25.517  0.00  0.00           D
ATOM   1012 D     CV B   1      18.071  13.587  25.517  0.00  0.00           D
ATOM   1013 D     CV B   1      20.071  13.587  25.517  0.00  0.00           D
ATOM   1014 D     CV B   1       4.071  15.587  25.517  0.00  0.00           D
ATOM   1015 D     CV B   1       6.071  15.587  25.517  0.00  0.00           D
ATOM   1016 D     CV B   1       8.071  15.587  25.517  0.00  0.00           D
ATOM   1017 D     CV B   1      10.071  15.587  25.517  0.00  0.00           D
ATOM   1018 D     CV B   1      12.071  15.587  25.517  0.00  0.00           D
ATOM   1019 D     CV B   1      14.071  15.587  25.517  0.00  0.00           D
ATOM   1020 D     CV B   1      16.071  15.587  25.517  0.00  0.00           D
ATOM   1021 D     CV B   1      18.071  15.587  25.517  0.00  0.00           D
ATOM   1022 D     CV B   1      10.071  -0.413  27.517  0.00  0.00           D
ATOM   1023 D     CV B   1      12.071  -0.413  27.517  0.00  0.00           D
ATOM   1024 D     CV B   1       8.071   1.587  27.517  0.00  0.00           D
ATOM   1025 D     CV B   1      10.071   1.587  27.517  0.00  0.00           D
ATOM   1026 D     CV B   1      12.071   1.587  27.517  0.00  0.00           D
ATOM   1027 D     CV B   1      14.071   1.587  27.517  0.00  0.00           D
ATOM   1028 D     CV B   1       8.071   3.587  27.517  0.00  0.00           D
ATOM   1029 D     CV B   1      10.071   3.587  27.517  0.00  0.00           D
ATOM   1030 D     CV B   1      12.071   3.587  27.517  0.00  0.00           D
ATOM   1031 D     CV B   1      14.071   3.587  27.517  0.00  0.00           D
ATOM   1032 D     CV B   1       4.071   5.587  27.517  0.00  0.00           D
ATOM   1033 D     CV B   1       6.071   5.587  27.517  0.00  0.00           D
ATOM   1034 D     CV B   1       8.071   5.587  27.517  0.00  0.00           D
ATOM   1035 D     CV B   1      10.071   5.587  27.517  0.00  0.00           D
ATOM   1036 D     CV B   1      12.071   5.587  27.517  0.00  0.00           D
ATOM   1037 D     CV B   1      14.071   5.587  27.517  0.00  0.00           D
ATOM   1038 D     CV B   1       4.071   7.587  27.517  0.00  0.00           D
ATOM   1039 D     CV B   1       6.071   7.587  27.517  0.00  0.00           D
ATOM   1040 D     CV B   1       8.071   7.587  27.517  0.00  0.00           D
ATOM   1041 D     CV B   1      10.071   7.587  27.517  0.00  0.00           D
ATOM   1042 D     CV B   1      12.071   7.587  27.517  0.00  0.00           D
ATOM   1043 D     CV B   1      14.071   7.587  27.517  0.00  0.00           D
ATOM   1044 D     CV B   1      16.071   7.587  27.517  0.00  0.00           D
ATOM   1045 D     CV B   1       4.071   9.587  27.517  0.00  0.00           D
ATOM   1046 D     CV B   1       6.071   9.587  27.517  0.00  0.00           D
ATOM   1047 D     CV B   1       8.071   9.587  27.517  0.00  0.00           D
ATOM   1048 D     CV B   1      10.071   9.587  27.517  0.00  0.00           D
ATOM   1049 D     CV B   1      12.071   9.587  27.517  0.00  0.00           D
ATOM   1050 D     CV B   1      14.071   9.587  27.517  0.00  0.00           D
ATOM   1051 D     CV B   1      16.071   9.587  27.517  0.00  0.00           D
ATOM   1052 D     CV B   1       2.071  11.587  27.517  0.00  0.00           D
ATOM   1053 D     CV B   1       4.071  11.587  27.517  0.00  0.00           D
ATOM   1054 D     CV B   1       6.071  11.587  27.517  0.00  0.00           D
ATOM   1055 D     CV B   1       8.071  11.587  27.517  0.00  0.00           D
ATOM   1056 D     CV B   1      10.071  11.587  27.517  0.00  0.00           D
ATOM   1057 D     CV B   1      12.071  11.587  27.517  0.00  0.00           D
ATOM   1058 D     CV B   1      14.071  11.587  27.517  0.00  0.00           D
ATOM   1059 D     CV B   1      16.071  11.587  27.517  0.00  0.00           D
ATOM   1060 D     CV B   1       2.071  13.587  27.517  0.00  0.00           D
ATOM   1061 D     CV B   1       4.071  13.587  27.517  0.00  0.00           D
ATOM   1062 D     CV B   1       6.071  13.587  27.517  0.00  0.00           D
ATOM   1063 D     CV B   1       8.071  13.587  27.517  0.00  0.00           D
ATOM   1064 D     CV B   1      10.071  13.587  27.517  0.00  0.00           D
ATOM   1065 D     CV B   1      12.071  13.587  27.517  0.00  0.00           D
ATOM   1066 D     CV B   1      14.071  13.587  27.517  0.00  0.00           D
ATOM   1067 D     CV B   1      16.071  13.587  27.517  0.00  0.00           D
ATOM   1068 D     CV B   1       4.071  15.587  27.517  0.00  0.00           D
ATOM   1069 D     CV B   1       6.071  15.587  27.517  0.00  0.00           D
ATOM   1070 D     CV B   1       8.071  15.587  27.517  0.00  0.00           D
ATOM   1071 D     CV B   1      10.071  15.587  27.517  0.00  0.00           D
ATOM   1072 D     CV B   1      12.071  15.587  27.517  0.00  0.00           D
ATOM   1073 D     CV B   1      12.071  -0.413  29.517  0.00  0.00           D
ATOM   1074 D     CV B   1      10.071   1.587  29.517  0.00  0.00           D
ATOM   1075 D     CV B   1      12.071   1.587  29.517  0.00  0.00           D
ATOM   1076 D     CV B   1      14.071   1.587  29.517  0.00  0.00           D
ATOM   1077 D     CV B   1      10.071   3.587  29.517  0.00  0.00           D
ATOM   1078 D     CV B   1      12.071   3.587  29.517  0.00  0.00           D
ATOM   1079 D     CV B   1      14.071   3.587  29.517  0.00  0.00           D
ATOM   1080 D     CV B   1       8.071   5.587  29.517  0.00  0.00           D
ATOM   1081 D     CV B   1      10.071   5.587  29.517  0.00  0.00           D
ATOM   1082 D     CV B   1      12.071   5.587  29.517  0.00  0.00           D
ATOM   1083 D     CV B   1       6.071   7.587  29.517  0.00  0.00           D
ATOM   1084 D     CV B   1       8.071   7.587  29.517  0.00  0.00           D
ATOM   1085 D     CV B   1      10.071   7.587  29.517  0.00  0.00           D
ATOM   1086 D     CV B   1      12.071   7.587  29.517  0.00  0.00           D
ATOM   1087 D     CV B   1      14.071   7.587  29.517  0.00  0.00           D
ATOM   1088 D     CV B   1       6.071   9.587  29.517  0.00  0.00           D
ATOM   1089 D     CV B   1       8.071   9.587  29.517  0.00  0.00           D
ATOM   1090 D     CV B   1      10.071   9.587  29.517  0.00  0.00           D
ATOM   1091 D     CV B   1      12.071   9.587  29.517  0.00  0.00           D
ATOM   1092 D     CV B   1      14.071   9.587  29.517  0.00  0.00           D
ATOM   1093 D     CV B   1       6.071  11.587  29.517  0.00  0.00           D
ATOM   1094 D     CV B   1       8.071  11.587  29.517  0.00  0.00           D
ATOM   1095 D     CV B   1      10.071  11.587  29.517  0.00  0.00           D
ATOM   1096 D     CV B   1      12.071  11.587  29.517  0.00  0.00           D
ATOM   1097 D     CV B   1      14.071  11.587  29.517  0.00  0.00           D
ATOM   1098 D     CV B   1      16.071  11.587  29.517  0.00  0.00           D
ATOM   1099 D     CV B   1       4.071  13.587  29.517  0.00  0.00           D
ATOM   1100 D     CV B   1       6.071  13.587  29.517  0.00  0.00           D
ATOM   1101 D     CV B   1       8.071  13.587  29.517  0.00  0.00           D
ATOM   1102 D     CV B   1      10.071  13.587  29.517  0.00  0.00           D
ATOM   1103 D     CV B   1      12.071  13.587  29.517  0.00  0.00           D
ATOM   1104 D     CV B   1      14.071  13.587  29.517  0.00  0.00           D
ATOM   1105 D     CV B   1       4.071  15.587  29.517  0.00  0.00           D
ATOM   1106 D     CV B   1       6.071  15.587  29.517  0.00  0.00           D
ATOM   1107 D     CV B   1      12.071   5.587  31.517  0.00  0.00           D
ATOM   1108 D     CV B   1      12.071   7.587  31.517  0.00  0.00           D
ATOM   1109 D     CV B   1      14.071   7.587  31.517  0.00  0.00           D
ATOM   1110 D     CV B   1      10.071   9.587  31.517  0.00  0.00           D
ATOM   1111 D     CV B   1      12.071   9.587  31.517  0.00  0.00           D
ATOM   1112 D     CV B   1      14.071   9.587  31.517  0.00  0.00           D
ATOM   1113 D     CV B   1      10.071  11.587  31.517  0.00  0.00           D
ATOM   1114 D     CV B   1      12.071  11.587  31.517  0.00  0.00           D
ATOM   1115 D     CV B   1      14.071  11.587  31.517  0.00  0.00           D
ATOM   1116 D     CV B   1      16.071  11.587  31.517  0.00  0.00           D
ATOM   1117 D     CV B   1      10.071  13.587  31.517  0.00  0.00           D
ATOM   1118 D     CV B   1      12.071  13.587  31.517  0.00  0.00           D
ATOM   1119 D     CV B   1      14.071  13.587  31.517  0.00  0.00           D
ATOM   1120 D     CV B   1      12.071   9.587  33.517  0.00  0.00           D
ATOM   1121 D     CV B   1      14.071   9.587  33.517  0.00  0.00           D
ATOM   1122 D     CV B   1      12.071  11.587  33.517  0.00  0.00           D
ATOM   1123 D     CV B   1      14.071  11.587  33.517  0.00  0.00           D
