# Supplementary material for: CageCavityCalc (C3): A Computational Tool for Calculating and Visualizing Cavities in Molecular Cages
Source: J Chem Inf Model. 2024 Jul 9;64(14):5604–16. doi: 10.1021/acs.jcim.4c00355 (PMC11267575; doi:10.1021/acs.jcim.4c00355)
Supplement: Supplementary file 2 — ci4c00355_si_002.zip [file ci4c00355_si_002.zip › CageCavityCalc-v.1.0.5/CageCavityCalc/examples/13_cages_review/anie202211304-sup-0001-badjic_lzq-8-38.pdb]

HEADER
REMARK Spartan'20 exported M0001
HETATM    1  O   UNK  0001       4.213 -12.674  13.108
HETATM    2  O   UNK  0001       4.259 -13.756  15.164
HETATM    3  O   UNK  0001       4.176 -11.443  15.076
HETATM    4  O   UNK  0001       5.905  -8.741  14.783
HETATM    5  O   UNK  0001       5.997 -11.187  10.920
HETATM    6  O   UNK  0001       6.010 -14.165  10.984
HETATM    7  O   UNK  0001       6.162 -16.273  15.041
HETATM    8  O   UNK  0001       6.127 -14.674  17.689
HETATM    9  O   UNK  0001       5.899 -10.124  17.434
HETATM   10  N   UNK  0001       5.617 -10.122  12.941
HETATM   11  N   UNK  0001       5.734 -15.111  13.080
HETATM   12  N   UNK  0001       5.667 -12.430  17.331
HETATM   13  C   UNK  0001       4.177 -10.271  12.987
HETATM   14  H   UNK  0001       3.830 -10.312  12.061
HETATM   15  H   UNK  0001       3.787  -9.470  13.419
HETATM   16  C   UNK  0001       3.715 -11.504  13.737
HETATM   17  H   UNK  0001       2.716 -11.532  13.736
HETATM   18  C   UNK  0001       4.290 -15.071  13.159
HETATM   19  H   UNK  0001       3.972 -15.861  13.664
HETATM   20  H   UNK  0001       3.915 -15.124  12.245
HETATM   21  C   UNK  0001       3.778 -13.814  13.833
HETATM   22  H   UNK  0001       2.779 -13.832  13.846
HETATM   23  C   UNK  0001       4.226 -12.516  17.225
HETATM   24  H   UNK  0001       3.823 -11.721  17.655
HETATM   25  H   UNK  0001       3.913 -13.317  17.715
HETATM   26  C   UNK  0001       3.747 -12.597  15.787
HETATM   27  H   UNK  0001       2.747 -12.634  15.776
HETATM   28  C   UNK  0001       6.368  -9.386  13.871
HETATM   29  C   UNK  0001       7.789  -9.552  13.455
HETATM   30  C   UNK  0001       7.818 -10.290  12.280
HETATM   31  C   UNK  0001       6.417 -10.630  11.903
HETATM   32  C   UNK  0001       8.953  -9.123  14.095
HETATM   33  H   UNK  0001       8.934  -8.605  14.891
HETATM   34  C   UNK  0001      10.140  -9.505  13.489
HETATM   35  C   UNK  0001      10.164 -10.249  12.288
HETATM   36  C   UNK  0001       9.001 -10.649  11.646
HETATM   37  H   UNK  0001       9.013 -11.134  10.830
HETATM   38  C   UNK  0001      11.588  -9.401  13.972
HETATM   39  H   UNK  0001      11.799  -8.687  14.639
HETATM   40  C   UNK  0001      12.313  -9.331  12.599
HETATM   41  H   UNK  0001      13.295  -9.427  12.679
HETATM   42  H   UNK  0001      12.090  -8.513  12.088
HETATM   43  C   UNK  0001      11.630 -10.604  12.023
HETATM   44  H   UNK  0001      11.875 -10.875  11.093
HETATM   45  C   UNK  0001      11.915 -10.845  14.360
HETATM   46  C   UNK  0001      11.937 -11.597  13.147
HETATM   47  C   UNK  0001       6.479 -14.589  12.014
HETATM   48  C   UNK  0001       7.906 -14.709  12.428
HETATM   49  C   UNK  0001       7.947 -15.355  13.656
HETATM   50  C   UNK  0001       6.554 -15.663  14.076
HETATM   51  C   UNK  0001       9.055 -14.259  11.777
HETATM   52  H   UNK  0001       9.023 -13.832  10.929
HETATM   53  C   UNK  0001      10.246 -14.479  12.452
HETATM   54  C   UNK  0001      10.286 -15.142  13.700
HETATM   55  C   UNK  0001       9.147 -15.602  14.328
HETATM   56  H   UNK  0001       9.177 -16.057  15.161
HETATM   57  C   UNK  0001      11.680 -14.046  12.142
HETATM   58  H   UNK  0001      11.894 -13.824  11.191
HETATM   59  C   UNK  0001      12.436 -15.247  12.778
HETATM   60  H   UNK  0001      13.415 -15.103  12.825
HETATM   61  H   UNK  0001      12.238 -16.107  12.328
HETATM   62  C   UNK  0001      11.741 -15.119  14.164
HETATM   63  H   UNK  0001      12.007 -15.774  14.872
HETATM   64  C   UNK  0001      11.959 -12.966  13.193
HETATM   65  C   UNK  0001      11.990 -13.636  14.452
HETATM   66  C   UNK  0001       6.502 -13.544  17.485
HETATM   67  C   UNK  0001       7.892 -13.017  17.392
HETATM   68  C   UNK  0001       7.824 -11.629  17.328
HETATM   69  C   UNK  0001       6.386 -11.227  17.360
HETATM   70  C   UNK  0001       9.097 -13.711  17.356
HETATM   71  H   UNK  0001       9.141 -14.659  17.412
HETATM   72  C   UNK  0001      10.228 -12.922  17.235
HETATM   73  C   UNK  0001      10.165 -11.513  17.180
HETATM   74  C   UNK  0001       8.961 -10.830  17.233
HETATM   75  H   UNK  0001       8.914  -9.881  17.208
HETATM   76  C   UNK  0001      11.694 -13.305  17.068
HETATM   77  H   UNK  0001      11.964 -14.224  17.356
HETATM   78  C   UNK  0001      12.350 -12.101  17.808
HETATM   79  H   UNK  0001      12.127 -12.077  18.772
HETATM   80  H   UNK  0001      13.332 -12.064  17.682
HETATM   81  C   UNK  0001      11.595 -11.015  16.986
HETATM   82  H   UNK  0001      11.784 -10.058  17.207
HETATM   83  C   UNK  0001      11.976 -12.914  15.615
HETATM   84  C   UNK  0001      11.923 -11.489  15.568
CONECT    1   16   21
CONECT    2   21   26
CONECT    3   16   26
CONECT    4   28
CONECT    5   31
CONECT    6   47
CONECT    7   50
CONECT    8   66
CONECT    9   69
CONECT   10   13   28   31
CONECT   11   18   47   50
CONECT   12   23   66   69
CONECT   13   10   14   15   16
CONECT   14   13
CONECT   15   13
CONECT   16    1    3   13   17
CONECT   17   16
CONECT   18   11   19   20   21
CONECT   19   18
CONECT   20   18
CONECT   21    1    2   18   22
CONECT   22   21
CONECT   23   12   24   25   26
CONECT   24   23
CONECT   25   23
CONECT   26    2    3   23   27
CONECT   27   26
CONECT   28    4   10   29
CONECT   29   28   30   32
CONECT   30   29   31   36
CONECT   31    5   10   30
CONECT   32   29   33   34
CONECT   33   32
CONECT   34   32   35   38
CONECT   35   34   36   43
CONECT   36   30   35   37
CONECT   37   36
CONECT   38   34   39   40   45
CONECT   39   38
CONECT   40   38   41   42   43
CONECT   41   40
CONECT   42   40
CONECT   43   35   40   44   46
CONECT   44   43
CONECT   45   38   46   84
CONECT   46   43   45   64
CONECT   47    6   11   48
CONECT   48   47   49   51
CONECT   49   48   50   55
CONECT   50    7   11   49
CONECT   51   48   52   53
CONECT   52   51
CONECT   53   51   54   57
CONECT   54   53   55   62
CONECT   55   49   54   56
CONECT   56   55
CONECT   57   53   58   59   64
CONECT   58   57
CONECT   59   57   60   61   62
CONECT   60   59
CONECT   61   59
CONECT   62   54   59   63   65
CONECT   63   62
CONECT   64   46   57   65
CONECT   65   62   64   83
CONECT   66    8   12   67
CONECT   67   66   68   70
CONECT   68   67   69   74
CONECT   69    9   12   68
CONECT   70   67   71   72
CONECT   71   70
CONECT   72   70   73   76
CONECT   73   72   74   81
CONECT   74   68   73   75
CONECT   75   74
CONECT   76   72   77   78   83
CONECT   77   76
CONECT   78   76   79   80   81
CONECT   79   78
CONECT   80   78
CONECT   81   73   78   82   84
CONECT   82   81
CONECT   83   65   76   84
CONECT   84   45   81   83
END
