# Supplementary material for: CageCavityCalc (C3): A Computational Tool for Calculating and Visualizing Cavities in Molecular Cages
Source: J Chem Inf Model. 2024 Jul 9;64(14):5604–16. doi: 10.1021/acs.jcim.4c00355 (PMC11267575; doi:10.1021/acs.jcim.4c00355)
Supplement: Supplementary file 2 — ci4c00355_si_002.zip [file ci4c00355_si_002.zip › CageCavityCalc-v.1.0.5/CageCavityCalc/examples/13_cages_review/anie202211304-sup-0001-badjic_lzq-8-38_cavity.pdb]

ATOM      0 O     CG A   0       4.213 -12.674  13.108  0.00  0.00           O
ATOM      1 O     CG A   0       4.259 -13.756  15.164  0.00  0.00           O
ATOM      2 O     CG A   0       4.176 -11.443  15.076  0.00  0.00           O
ATOM      3 O     CG A   0       5.905  -8.741  14.783  0.00  0.00           O
ATOM      4 O     CG A   0       5.997 -11.187  10.920  0.00  0.00           O
ATOM      5 O     CG A   0       6.010 -14.165  10.984  0.00  0.00           O
ATOM      6 O     CG A   0       6.162 -16.273  15.041  0.00  0.00           O
ATOM      7 O     CG A   0       6.127 -14.674  17.689  0.00  0.00           O
ATOM      8 O     CG A   0       5.899 -10.124  17.434  0.00  0.00           O
ATOM      9 N     CG A   0       5.617 -10.122  12.941  0.00  0.00           N
ATOM     10 N     CG A   0       5.734 -15.111  13.080  0.00  0.00           N
ATOM     11 N     CG A   0       5.667 -12.430  17.331  0.00  0.00           N
ATOM     12 C     CG A   0       4.177 -10.271  12.987  0.00  0.00           C
ATOM     13 H     CG A   0       3.830 -10.312  12.061  0.00  0.00           H
ATOM     14 H     CG A   0       3.787  -9.470  13.419  0.00  0.00           H
ATOM     15 C     CG A   0       3.715 -11.504  13.737  0.00  0.00           C
ATOM     16 H     CG A   0       2.716 -11.532  13.736  0.00  0.00           H
ATOM     17 C     CG A   0       4.290 -15.071  13.159  0.00  0.00           C
ATOM     18 H     CG A   0       3.972 -15.861  13.664  0.00  0.00           H
ATOM     19 H     CG A   0       3.915 -15.124  12.245  0.00  0.00           H
ATOM     20 C     CG A   0       3.778 -13.814  13.833  0.00  0.00           C
ATOM     21 H     CG A   0       2.779 -13.832  13.846  0.00  0.00           H
ATOM     22 C     CG A   0       4.226 -12.516  17.225  0.00  0.00           C
ATOM     23 H     CG A   0       3.823 -11.721  17.655  0.00  0.00           H
ATOM     24 H     CG A   0       3.913 -13.317  17.715  0.00  0.00           H
ATOM     25 C     CG A   0       3.747 -12.597  15.787  0.00  0.00           C
ATOM     26 H     CG A   0       2.747 -12.634  15.776  0.00  0.00           H
ATOM     27 C     CG A   0       6.368  -9.386  13.871  0.00  0.00           C
ATOM     28 C     CG A   0       7.789  -9.552  13.455  0.00  0.00           C
ATOM     29 C     CG A   0       7.818 -10.290  12.280  0.00  0.00           C
ATOM     30 C     CG A   0       6.417 -10.630  11.903  0.00  0.00           C
ATOM     31 C     CG A   0       8.953  -9.123  14.095  0.00  0.00           C
ATOM     32 H     CG A   0       8.934  -8.605  14.891  0.00  0.00           H
ATOM     33 C     CG A   0      10.140  -9.505  13.489  0.00  0.00           C
ATOM     34 C     CG A   0      10.164 -10.249  12.288  0.00  0.00           C
ATOM     35 C     CG A   0       9.001 -10.649  11.646  0.00  0.00           C
ATOM     36 H     CG A   0       9.013 -11.134  10.830  0.00  0.00           H
ATOM     37 C     CG A   0      11.588  -9.401  13.972  0.00  0.00           C
ATOM     38 H     CG A   0      11.799  -8.687  14.639  0.00  0.00           H
ATOM     39 C     CG A   0      12.313  -9.331  12.599  0.00  0.00           C
ATOM     40 H     CG A   0      13.295  -9.427  12.679  0.00  0.00           H
ATOM     41 H     CG A   0      12.090  -8.513  12.088  0.00  0.00           H
ATOM     42 C     CG A   0      11.630 -10.604  12.023  0.00  0.00           C
ATOM     43 H     CG A   0      11.875 -10.875  11.093  0.00  0.00           H
ATOM     44 C     CG A   0      11.915 -10.845  14.360  0.00  0.00           C
ATOM     45 C     CG A   0      11.937 -11.597  13.147  0.00  0.00           C
ATOM     46 C     CG A   0       6.479 -14.589  12.014  0.00  0.00           C
ATOM     47 C     CG A   0       7.906 -14.709  12.428  0.00  0.00           C
ATOM     48 C     CG A   0       7.947 -15.355  13.656  0.00  0.00           C
ATOM     49 C     CG A   0       6.554 -15.663  14.076  0.00  0.00           C
ATOM     50 C     CG A   0       9.055 -14.259  11.777  0.00  0.00           C
ATOM     51 H     CG A   0       9.023 -13.832  10.929  0.00  0.00           H
ATOM     52 C     CG A   0      10.246 -14.479  12.452  0.00  0.00           C
ATOM     53 C     CG A   0      10.286 -15.142  13.700  0.00  0.00           C
ATOM     54 C     CG A   0       9.147 -15.602  14.328  0.00  0.00           C
ATOM     55 H     CG A   0       9.177 -16.057  15.161  0.00  0.00           H
ATOM     56 C     CG A   0      11.680 -14.046  12.142  0.00  0.00           C
ATOM     57 H     CG A   0      11.894 -13.824  11.191  0.00  0.00           H
ATOM     58 C     CG A   0      12.436 -15.247  12.778  0.00  0.00           C
ATOM     59 H     CG A   0      13.415 -15.103  12.825  0.00  0.00           H
ATOM     60 H     CG A   0      12.238 -16.107  12.328  0.00  0.00           H
ATOM     61 C     CG A   0      11.741 -15.119  14.164  0.00  0.00           C
ATOM     62 H     CG A   0      12.007 -15.774  14.872  0.00  0.00           H
ATOM     63 C     CG A   0      11.959 -12.966  13.193  0.00  0.00           C
ATOM     64 C     CG A   0      11.990 -13.636  14.452  0.00  0.00           C
ATOM     65 C     CG A   0       6.502 -13.544  17.485  0.00  0.00           C
ATOM     66 C     CG A   0       7.892 -13.017  17.392  0.00  0.00           C
ATOM     67 C     CG A   0       7.824 -11.629  17.328  0.00  0.00           C
ATOM     68 C     CG A   0       6.386 -11.227  17.360  0.00  0.00           C
ATOM     69 C     CG A   0       9.097 -13.711  17.356  0.00  0.00           C
ATOM     70 H     CG A   0       9.141 -14.659  17.412  0.00  0.00           H
ATOM     71 C     CG A   0      10.228 -12.922  17.235  0.00  0.00           C
ATOM     72 C     CG A   0      10.165 -11.513  17.180  0.00  0.00           C
ATOM     73 C     CG A   0       8.961 -10.830  17.233  0.00  0.00           C
ATOM     74 H     CG A   0       8.914  -9.881  17.208  0.00  0.00           H
ATOM     75 C     CG A   0      11.694 -13.305  17.068  0.00  0.00           C
ATOM     76 H     CG A   0      11.964 -14.224  17.356  0.00  0.00           H
ATOM     77 C     CG A   0      12.350 -12.101  17.808  0.00  0.00           C
ATOM     78 H     CG A   0      12.127 -12.077  18.772  0.00  0.00           H
ATOM     79 H     CG A   0      13.332 -12.064  17.682  0.00  0.00           H
ATOM     80 C     CG A   0      11.595 -11.015  16.986  0.00  0.00           C
ATOM     81 H     CG A   0      11.784 -10.058  17.207  0.00  0.00           H
ATOM     82 C     CG A   0      11.976 -12.914  15.615  0.00  0.00           C
ATOM     83 C     CG A   0      11.923 -11.489  15.568  0.00  0.00           C
ATOM     84 D     CV B   1       6.301 -12.722  13.076  0.00  0.00           D
ATOM     85 D     CV B   1       6.601 -12.722  13.076  0.00  0.00           D
ATOM     86 D     CV B   1       6.901 -12.722  13.076  0.00  0.00           D
ATOM     87 D     CV B   1       8.701 -12.722  13.076  0.00  0.00           D
ATOM     88 D     CV B   1       9.001 -12.722  13.076  0.00  0.00           D
ATOM     89 D     CV B   1       9.301 -12.722  13.076  0.00  0.00           D
ATOM     90 D     CV B   1       6.601 -12.422  13.076  0.00  0.00           D
ATOM     91 D     CV B   1       9.001 -12.422  13.076  0.00  0.00           D
ATOM     92 D     CV B   1       9.301 -12.422  13.076  0.00  0.00           D
ATOM     93 D     CV B   1       9.601 -12.422  13.076  0.00  0.00           D
ATOM     94 D     CV B   1       9.901 -12.422  13.076  0.00  0.00           D
ATOM     95 D     CV B   1       9.001 -12.122  13.076  0.00  0.00           D
ATOM     96 D     CV B   1       9.301 -12.122  13.076  0.00  0.00           D
ATOM     97 D     CV B   1       9.601 -12.122  13.076  0.00  0.00           D
ATOM     98 D     CV B   1       9.901 -12.122  13.076  0.00  0.00           D
ATOM     99 D     CV B   1       6.001 -13.022  13.376  0.00  0.00           D
ATOM    100 D     CV B   1       6.301 -13.022  13.376  0.00  0.00           D
ATOM    101 D     CV B   1       6.601 -13.022  13.376  0.00  0.00           D
ATOM    102 D     CV B   1       6.901 -13.022  13.376  0.00  0.00           D
ATOM    103 D     CV B   1       8.701 -13.022  13.376  0.00  0.00           D
ATOM    104 D     CV B   1       9.001 -13.022  13.376  0.00  0.00           D
ATOM    105 D     CV B   1       6.301 -12.722  13.376  0.00  0.00           D
ATOM    106 D     CV B   1       6.601 -12.722  13.376  0.00  0.00           D
ATOM    107 D     CV B   1       6.901 -12.722  13.376  0.00  0.00           D
ATOM    108 D     CV B   1       9.001 -12.722  13.376  0.00  0.00           D
ATOM    109 D     CV B   1       9.301 -12.722  13.376  0.00  0.00           D
ATOM    110 D     CV B   1       9.601 -12.722  13.376  0.00  0.00           D
ATOM    111 D     CV B   1       9.901 -12.722  13.376  0.00  0.00           D
ATOM    112 D     CV B   1       6.001 -12.422  13.376  0.00  0.00           D
ATOM    113 D     CV B   1       6.301 -12.422  13.376  0.00  0.00           D
ATOM    114 D     CV B   1       6.601 -12.422  13.376  0.00  0.00           D
ATOM    115 D     CV B   1       6.901 -12.422  13.376  0.00  0.00           D
ATOM    116 D     CV B   1       9.001 -12.422  13.376  0.00  0.00           D
ATOM    117 D     CV B   1       9.301 -12.422  13.376  0.00  0.00           D
ATOM    118 D     CV B   1       9.601 -12.422  13.376  0.00  0.00           D
ATOM    119 D     CV B   1       9.901 -12.422  13.376  0.00  0.00           D
ATOM    120 D     CV B   1       6.001 -12.122  13.376  0.00  0.00           D
ATOM    121 D     CV B   1       6.301 -12.122  13.376  0.00  0.00           D
ATOM    122 D     CV B   1       6.601 -12.122  13.376  0.00  0.00           D
ATOM    123 D     CV B   1       6.901 -12.122  13.376  0.00  0.00           D
ATOM    124 D     CV B   1       9.001 -12.122  13.376  0.00  0.00           D
ATOM    125 D     CV B   1       9.301 -12.122  13.376  0.00  0.00           D
ATOM    126 D     CV B   1       9.601 -12.122  13.376  0.00  0.00           D
ATOM    127 D     CV B   1       9.901 -12.122  13.376  0.00  0.00           D
ATOM    128 D     CV B   1       8.701 -11.822  13.376  0.00  0.00           D
ATOM    129 D     CV B   1       9.001 -11.822  13.376  0.00  0.00           D
ATOM    130 D     CV B   1       9.301 -11.822  13.376  0.00  0.00           D
ATOM    131 D     CV B   1       6.001 -13.322  13.676  0.00  0.00           D
ATOM    132 D     CV B   1       6.301 -13.322  13.676  0.00  0.00           D
ATOM    133 D     CV B   1       6.601 -13.322  13.676  0.00  0.00           D
ATOM    134 D     CV B   1       6.901 -13.322  13.676  0.00  0.00           D
ATOM    135 D     CV B   1       9.001 -13.322  13.676  0.00  0.00           D
ATOM    136 D     CV B   1       6.001 -13.022  13.676  0.00  0.00           D
ATOM    137 D     CV B   1       6.301 -13.022  13.676  0.00  0.00           D
ATOM    138 D     CV B   1       6.601 -13.022  13.676  0.00  0.00           D
ATOM    139 D     CV B   1       6.901 -13.022  13.676  0.00  0.00           D
ATOM    140 D     CV B   1       7.201 -13.022  13.676  0.00  0.00           D
ATOM    141 D     CV B   1       8.101 -13.022  13.676  0.00  0.00           D
ATOM    142 D     CV B   1       8.701 -13.022  13.676  0.00  0.00           D
ATOM    143 D     CV B   1       9.001 -13.022  13.676  0.00  0.00           D
ATOM    144 D     CV B   1       9.301 -13.022  13.676  0.00  0.00           D
ATOM    145 D     CV B   1       9.601 -13.022  13.676  0.00  0.00           D
ATOM    146 D     CV B   1       6.001 -12.722  13.676  0.00  0.00           D
ATOM    147 D     CV B   1       6.301 -12.722  13.676  0.00  0.00           D
ATOM    148 D     CV B   1       6.601 -12.722  13.676  0.00  0.00           D
ATOM    149 D     CV B   1       6.901 -12.722  13.676  0.00  0.00           D
ATOM    150 D     CV B   1       7.201 -12.722  13.676  0.00  0.00           D
ATOM    151 D     CV B   1       7.801 -12.722  13.676  0.00  0.00           D
ATOM    152 D     CV B   1       8.101 -12.722  13.676  0.00  0.00           D
ATOM    153 D     CV B   1       8.401 -12.722  13.676  0.00  0.00           D
ATOM    154 D     CV B   1       8.701 -12.722  13.676  0.00  0.00           D
ATOM    155 D     CV B   1       9.001 -12.722  13.676  0.00  0.00           D
ATOM    156 D     CV B   1       9.301 -12.722  13.676  0.00  0.00           D
ATOM    157 D     CV B   1       9.601 -12.722  13.676  0.00  0.00           D
ATOM    158 D     CV B   1       9.901 -12.722  13.676  0.00  0.00           D
ATOM    159 D     CV B   1       6.001 -12.422  13.676  0.00  0.00           D
ATOM    160 D     CV B   1       6.301 -12.422  13.676  0.00  0.00           D
ATOM    161 D     CV B   1       6.601 -12.422  13.676  0.00  0.00           D
ATOM    162 D     CV B   1       6.901 -12.422  13.676  0.00  0.00           D
ATOM    163 D     CV B   1       7.201 -12.422  13.676  0.00  0.00           D
ATOM    164 D     CV B   1       7.501 -12.422  13.676  0.00  0.00           D
ATOM    165 D     CV B   1       7.801 -12.422  13.676  0.00  0.00           D
ATOM    166 D     CV B   1       8.101 -12.422  13.676  0.00  0.00           D
ATOM    167 D     CV B   1       8.401 -12.422  13.676  0.00  0.00           D
ATOM    168 D     CV B   1       8.701 -12.422  13.676  0.00  0.00           D
ATOM    169 D     CV B   1       9.001 -12.422  13.676  0.00  0.00           D
ATOM    170 D     CV B   1       9.301 -12.422  13.676  0.00  0.00           D
ATOM    171 D     CV B   1       9.601 -12.422  13.676  0.00  0.00           D
ATOM    172 D     CV B   1       9.901 -12.422  13.676  0.00  0.00           D
ATOM    173 D     CV B   1       6.001 -12.122  13.676  0.00  0.00           D
ATOM    174 D     CV B   1       6.301 -12.122  13.676  0.00  0.00           D
ATOM    175 D     CV B   1       6.601 -12.122  13.676  0.00  0.00           D
ATOM    176 D     CV B   1       6.901 -12.122  13.676  0.00  0.00           D
ATOM    177 D     CV B   1       7.201 -12.122  13.676  0.00  0.00           D
ATOM    178 D     CV B   1       7.801 -12.122  13.676  0.00  0.00           D
ATOM    179 D     CV B   1       8.101 -12.122  13.676  0.00  0.00           D
ATOM    180 D     CV B   1       8.401 -12.122  13.676  0.00  0.00           D
ATOM    181 D     CV B   1       8.701 -12.122  13.676  0.00  0.00           D
ATOM    182 D     CV B   1       9.001 -12.122  13.676  0.00  0.00           D
ATOM    183 D     CV B   1       9.301 -12.122  13.676  0.00  0.00           D
ATOM    184 D     CV B   1       9.601 -12.122  13.676  0.00  0.00           D
ATOM    185 D     CV B   1       9.901 -12.122  13.676  0.00  0.00           D
ATOM    186 D     CV B   1       6.001 -11.822  13.676  0.00  0.00           D
ATOM    187 D     CV B   1       6.301 -11.822  13.676  0.00  0.00           D
ATOM    188 D     CV B   1       6.601 -11.822  13.676  0.00  0.00           D
ATOM    189 D     CV B   1       6.901 -11.822  13.676  0.00  0.00           D
ATOM    190 D     CV B   1       7.201 -11.822  13.676  0.00  0.00           D
ATOM    191 D     CV B   1       8.101 -11.822  13.676  0.00  0.00           D
ATOM    192 D     CV B   1       8.701 -11.822  13.676  0.00  0.00           D
ATOM    193 D     CV B   1       9.001 -11.822  13.676  0.00  0.00           D
ATOM    194 D     CV B   1       9.301 -11.822  13.676  0.00  0.00           D
ATOM    195 D     CV B   1       9.601 -11.822  13.676  0.00  0.00           D
ATOM    196 D     CV B   1       9.901 -11.822  13.676  0.00  0.00           D
ATOM    197 D     CV B   1       6.901 -11.522  13.676  0.00  0.00           D
ATOM    198 D     CV B   1       8.701 -11.522  13.676  0.00  0.00           D
ATOM    199 D     CV B   1       9.001 -11.522  13.676  0.00  0.00           D
ATOM    200 D     CV B   1       9.301 -11.522  13.676  0.00  0.00           D
ATOM    201 D     CV B   1       9.001 -11.222  13.676  0.00  0.00           D
ATOM    202 D     CV B   1       6.601 -13.622  13.976  0.00  0.00           D
ATOM    203 D     CV B   1       6.901 -13.622  13.976  0.00  0.00           D
ATOM    204 D     CV B   1       9.001 -13.622  13.976  0.00  0.00           D
ATOM    205 D     CV B   1       6.001 -13.322  13.976  0.00  0.00           D
ATOM    206 D     CV B   1       6.301 -13.322  13.976  0.00  0.00           D
ATOM    207 D     CV B   1       6.601 -13.322  13.976  0.00  0.00           D
ATOM    208 D     CV B   1       6.901 -13.322  13.976  0.00  0.00           D
ATOM    209 D     CV B   1       7.201 -13.322  13.976  0.00  0.00           D
ATOM    210 D     CV B   1       8.701 -13.322  13.976  0.00  0.00           D
ATOM    211 D     CV B   1       9.001 -13.322  13.976  0.00  0.00           D
ATOM    212 D     CV B   1       9.301 -13.322  13.976  0.00  0.00           D
ATOM    213 D     CV B   1       6.001 -13.022  13.976  0.00  0.00           D
ATOM    214 D     CV B   1       6.301 -13.022  13.976  0.00  0.00           D
ATOM    215 D     CV B   1       6.601 -13.022  13.976  0.00  0.00           D
ATOM    216 D     CV B   1       6.901 -13.022  13.976  0.00  0.00           D
ATOM    217 D     CV B   1       7.201 -13.022  13.976  0.00  0.00           D
ATOM    218 D     CV B   1       7.501 -13.022  13.976  0.00  0.00           D
ATOM    219 D     CV B   1       7.801 -13.022  13.976  0.00  0.00           D
ATOM    220 D     CV B   1       8.101 -13.022  13.976  0.00  0.00           D
ATOM    221 D     CV B   1       8.401 -13.022  13.976  0.00  0.00           D
ATOM    222 D     CV B   1       8.701 -13.022  13.976  0.00  0.00           D
ATOM    223 D     CV B   1       9.001 -13.022  13.976  0.00  0.00           D
ATOM    224 D     CV B   1       9.301 -13.022  13.976  0.00  0.00           D
ATOM    225 D     CV B   1       9.601 -13.022  13.976  0.00  0.00           D
ATOM    226 D     CV B   1       9.901 -13.022  13.976  0.00  0.00           D
ATOM    227 D     CV B   1       6.001 -12.722  13.976  0.00  0.00           D
ATOM    228 D     CV B   1       6.301 -12.722  13.976  0.00  0.00           D
ATOM    229 D     CV B   1       6.601 -12.722  13.976  0.00  0.00           D
ATOM    230 D     CV B   1       6.901 -12.722  13.976  0.00  0.00           D
ATOM    231 D     CV B   1       7.201 -12.722  13.976  0.00  0.00           D
ATOM    232 D     CV B   1       7.501 -12.722  13.976  0.00  0.00           D
ATOM    233 D     CV B   1       7.801 -12.722  13.976  0.00  0.00           D
ATOM    234 D     CV B   1       8.101 -12.722  13.976  0.00  0.00           D
ATOM    235 D     CV B   1       8.401 -12.722  13.976  0.00  0.00           D
ATOM    236 D     CV B   1       8.701 -12.722  13.976  0.00  0.00           D
ATOM    237 D     CV B   1       9.001 -12.722  13.976  0.00  0.00           D
ATOM    238 D     CV B   1       9.301 -12.722  13.976  0.00  0.00           D
ATOM    239 D     CV B   1       9.601 -12.722  13.976  0.00  0.00           D
ATOM    240 D     CV B   1       9.901 -12.722  13.976  0.00  0.00           D
ATOM    241 D     CV B   1       6.001 -12.422  13.976  0.00  0.00           D
ATOM    242 D     CV B   1       6.301 -12.422  13.976  0.00  0.00           D
ATOM    243 D     CV B   1       6.601 -12.422  13.976  0.00  0.00           D
ATOM    244 D     CV B   1       6.901 -12.422  13.976  0.00  0.00           D
ATOM    245 D     CV B   1       7.201 -12.422  13.976  0.00  0.00           D
ATOM    246 D     CV B   1       7.501 -12.422  13.976  0.00  0.00           D
ATOM    247 D     CV B   1       7.801 -12.422  13.976  0.00  0.00           D
ATOM    248 D     CV B   1       8.101 -12.422  13.976  0.00  0.00           D
ATOM    249 D     CV B   1       8.401 -12.422  13.976  0.00  0.00           D
ATOM    250 D     CV B   1       8.701 -12.422  13.976  0.00  0.00           D
ATOM    251 D     CV B   1       9.001 -12.422  13.976  0.00  0.00           D
ATOM    252 D     CV B   1       9.301 -12.422  13.976  0.00  0.00           D
ATOM    253 D     CV B   1       9.601 -12.422  13.976  0.00  0.00           D
ATOM    254 D     CV B   1       9.901 -12.422  13.976  0.00  0.00           D
ATOM    255 D     CV B   1       6.001 -12.122  13.976  0.00  0.00           D
ATOM    256 D     CV B   1       6.301 -12.122  13.976  0.00  0.00           D
ATOM    257 D     CV B   1       6.601 -12.122  13.976  0.00  0.00           D
ATOM    258 D     CV B   1       6.901 -12.122  13.976  0.00  0.00           D
ATOM    259 D     CV B   1       7.201 -12.122  13.976  0.00  0.00           D
ATOM    260 D     CV B   1       7.501 -12.122  13.976  0.00  0.00           D
ATOM    261 D     CV B   1       7.801 -12.122  13.976  0.00  0.00           D
ATOM    262 D     CV B   1       8.101 -12.122  13.976  0.00  0.00           D
ATOM    263 D     CV B   1       8.401 -12.122  13.976  0.00  0.00           D
ATOM    264 D     CV B   1       8.701 -12.122  13.976  0.00  0.00           D
ATOM    265 D     CV B   1       9.001 -12.122  13.976  0.00  0.00           D
ATOM    266 D     CV B   1       9.301 -12.122  13.976  0.00  0.00           D
ATOM    267 D     CV B   1       9.601 -12.122  13.976  0.00  0.00           D
ATOM    268 D     CV B   1       9.901 -12.122  13.976  0.00  0.00           D
ATOM    269 D     CV B   1       5.701 -11.822  13.976  0.00  0.00           D
ATOM    270 D     CV B   1       6.001 -11.822  13.976  0.00  0.00           D
ATOM    271 D     CV B   1       6.301 -11.822  13.976  0.00  0.00           D
ATOM    272 D     CV B   1       6.601 -11.822  13.976  0.00  0.00           D
ATOM    273 D     CV B   1       6.901 -11.822  13.976  0.00  0.00           D
ATOM    274 D     CV B   1       7.201 -11.822  13.976  0.00  0.00           D
ATOM    275 D     CV B   1       7.501 -11.822  13.976  0.00  0.00           D
ATOM    276 D     CV B   1       7.801 -11.822  13.976  0.00  0.00           D
ATOM    277 D     CV B   1       8.101 -11.822  13.976  0.00  0.00           D
ATOM    278 D     CV B   1       8.401 -11.822  13.976  0.00  0.00           D
ATOM    279 D     CV B   1       8.701 -11.822  13.976  0.00  0.00           D
ATOM    280 D     CV B   1       9.001 -11.822  13.976  0.00  0.00           D
ATOM    281 D     CV B   1       9.301 -11.822  13.976  0.00  0.00           D
ATOM    282 D     CV B   1       9.601 -11.822  13.976  0.00  0.00           D
ATOM    283 D     CV B   1       9.901 -11.822  13.976  0.00  0.00           D
ATOM    284 D     CV B   1       6.301 -11.522  13.976  0.00  0.00           D
ATOM    285 D     CV B   1       6.601 -11.522  13.976  0.00  0.00           D
ATOM    286 D     CV B   1       6.901 -11.522  13.976  0.00  0.00           D
ATOM    287 D     CV B   1       7.201 -11.522  13.976  0.00  0.00           D
ATOM    288 D     CV B   1       8.701 -11.522  13.976  0.00  0.00           D
ATOM    289 D     CV B   1       9.001 -11.522  13.976  0.00  0.00           D
ATOM    290 D     CV B   1       9.301 -11.522  13.976  0.00  0.00           D
ATOM    291 D     CV B   1       9.601 -11.522  13.976  0.00  0.00           D
ATOM    292 D     CV B   1       9.901 -11.522  13.976  0.00  0.00           D
ATOM    293 D     CV B   1       9.001 -11.222  13.976  0.00  0.00           D
ATOM    294 D     CV B   1       6.001 -13.622  14.276  0.00  0.00           D
ATOM    295 D     CV B   1       6.301 -13.622  14.276  0.00  0.00           D
ATOM    296 D     CV B   1       6.601 -13.622  14.276  0.00  0.00           D
ATOM    297 D     CV B   1       6.901 -13.622  14.276  0.00  0.00           D
ATOM    298 D     CV B   1       6.001 -13.322  14.276  0.00  0.00           D
ATOM    299 D     CV B   1       6.301 -13.322  14.276  0.00  0.00           D
ATOM    300 D     CV B   1       6.601 -13.322  14.276  0.00  0.00           D
ATOM    301 D     CV B   1       6.901 -13.322  14.276  0.00  0.00           D
ATOM    302 D     CV B   1       7.201 -13.322  14.276  0.00  0.00           D
ATOM    303 D     CV B   1       7.801 -13.322  14.276  0.00  0.00           D
ATOM    304 D     CV B   1       8.101 -13.322  14.276  0.00  0.00           D
ATOM    305 D     CV B   1       8.401 -13.322  14.276  0.00  0.00           D
ATOM    306 D     CV B   1       8.701 -13.322  14.276  0.00  0.00           D
ATOM    307 D     CV B   1       9.001 -13.322  14.276  0.00  0.00           D
ATOM    308 D     CV B   1       9.301 -13.322  14.276  0.00  0.00           D
ATOM    309 D     CV B   1       9.601 -13.322  14.276  0.00  0.00           D
ATOM    310 D     CV B   1       5.701 -13.022  14.276  0.00  0.00           D
ATOM    311 D     CV B   1       6.001 -13.022  14.276  0.00  0.00           D
ATOM    312 D     CV B   1       6.301 -13.022  14.276  0.00  0.00           D
ATOM    313 D     CV B   1       6.601 -13.022  14.276  0.00  0.00           D
ATOM    314 D     CV B   1       6.901 -13.022  14.276  0.00  0.00           D
ATOM    315 D     CV B   1       7.201 -13.022  14.276  0.00  0.00           D
ATOM    316 D     CV B   1       7.501 -13.022  14.276  0.00  0.00           D
ATOM    317 D     CV B   1       7.801 -13.022  14.276  0.00  0.00           D
ATOM    318 D     CV B   1       8.101 -13.022  14.276  0.00  0.00           D
ATOM    319 D     CV B   1       8.401 -13.022  14.276  0.00  0.00           D
ATOM    320 D     CV B   1       8.701 -13.022  14.276  0.00  0.00           D
ATOM    321 D     CV B   1       9.001 -13.022  14.276  0.00  0.00           D
ATOM    322 D     CV B   1       9.301 -13.022  14.276  0.00  0.00           D
ATOM    323 D     CV B   1       9.601 -13.022  14.276  0.00  0.00           D
ATOM    324 D     CV B   1       9.901 -13.022  14.276  0.00  0.00           D
ATOM    325 D     CV B   1       5.701 -12.722  14.276  0.00  0.00           D
ATOM    326 D     CV B   1       6.001 -12.722  14.276  0.00  0.00           D
ATOM    327 D     CV B   1       6.301 -12.722  14.276  0.00  0.00           D
ATOM    328 D     CV B   1       6.601 -12.722  14.276  0.00  0.00           D
ATOM    329 D     CV B   1       6.901 -12.722  14.276  0.00  0.00           D
ATOM    330 D     CV B   1       7.201 -12.722  14.276  0.00  0.00           D
ATOM    331 D     CV B   1       7.501 -12.722  14.276  0.00  0.00           D
ATOM    332 D     CV B   1       7.801 -12.722  14.276  0.00  0.00           D
ATOM    333 D     CV B   1       8.101 -12.722  14.276  0.00  0.00           D
ATOM    334 D     CV B   1       8.401 -12.722  14.276  0.00  0.00           D
ATOM    335 D     CV B   1       8.701 -12.722  14.276  0.00  0.00           D
ATOM    336 D     CV B   1       9.001 -12.722  14.276  0.00  0.00           D
ATOM    337 D     CV B   1       9.301 -12.722  14.276  0.00  0.00           D
ATOM    338 D     CV B   1       9.601 -12.722  14.276  0.00  0.00           D
ATOM    339 D     CV B   1       9.901 -12.722  14.276  0.00  0.00           D
ATOM    340 D     CV B   1      10.201 -12.722  14.276  0.00  0.00           D
ATOM    341 D     CV B   1       5.701 -12.422  14.276  0.00  0.00           D
ATOM    342 D     CV B   1       6.001 -12.422  14.276  0.00  0.00           D
ATOM    343 D     CV B   1       6.301 -12.422  14.276  0.00  0.00           D
ATOM    344 D     CV B   1       6.601 -12.422  14.276  0.00  0.00           D
ATOM    345 D     CV B   1       6.901 -12.422  14.276  0.00  0.00           D
ATOM    346 D     CV B   1       7.201 -12.422  14.276  0.00  0.00           D
ATOM    347 D     CV B   1       7.501 -12.422  14.276  0.00  0.00           D
ATOM    348 D     CV B   1       7.801 -12.422  14.276  0.00  0.00           D
ATOM    349 D     CV B   1       8.101 -12.422  14.276  0.00  0.00           D
ATOM    350 D     CV B   1       8.401 -12.422  14.276  0.00  0.00           D
ATOM    351 D     CV B   1       8.701 -12.422  14.276  0.00  0.00           D
ATOM    352 D     CV B   1       9.001 -12.422  14.276  0.00  0.00           D
ATOM    353 D     CV B   1       9.301 -12.422  14.276  0.00  0.00           D
ATOM    354 D     CV B   1       9.601 -12.422  14.276  0.00  0.00           D
ATOM    355 D     CV B   1       9.901 -12.422  14.276  0.00  0.00           D
ATOM    356 D     CV B   1      10.201 -12.422  14.276  0.00  0.00           D
ATOM    357 D     CV B   1       5.701 -12.122  14.276  0.00  0.00           D
ATOM    358 D     CV B   1       6.001 -12.122  14.276  0.00  0.00           D
ATOM    359 D     CV B   1       6.301 -12.122  14.276  0.00  0.00           D
ATOM    360 D     CV B   1       6.601 -12.122  14.276  0.00  0.00           D
ATOM    361 D     CV B   1       6.901 -12.122  14.276  0.00  0.00           D
ATOM    362 D     CV B   1       7.201 -12.122  14.276  0.00  0.00           D
ATOM    363 D     CV B   1       7.501 -12.122  14.276  0.00  0.00           D
ATOM    364 D     CV B   1       7.801 -12.122  14.276  0.00  0.00           D
ATOM    365 D     CV B   1       8.101 -12.122  14.276  0.00  0.00           D
ATOM    366 D     CV B   1       8.401 -12.122  14.276  0.00  0.00           D
ATOM    367 D     CV B   1       8.701 -12.122  14.276  0.00  0.00           D
ATOM    368 D     CV B   1       9.001 -12.122  14.276  0.00  0.00           D
ATOM    369 D     CV B   1       9.301 -12.122  14.276  0.00  0.00           D
ATOM    370 D     CV B   1       9.601 -12.122  14.276  0.00  0.00           D
ATOM    371 D     CV B   1       9.901 -12.122  14.276  0.00  0.00           D
ATOM    372 D     CV B   1      10.201 -12.122  14.276  0.00  0.00           D
ATOM    373 D     CV B   1       6.001 -11.822  14.276  0.00  0.00           D
ATOM    374 D     CV B   1       6.301 -11.822  14.276  0.00  0.00           D
ATOM    375 D     CV B   1       6.601 -11.822  14.276  0.00  0.00           D
ATOM    376 D     CV B   1       6.901 -11.822  14.276  0.00  0.00           D
ATOM    377 D     CV B   1       7.201 -11.822  14.276  0.00  0.00           D
ATOM    378 D     CV B   1       7.501 -11.822  14.276  0.00  0.00           D
ATOM    379 D     CV B   1       7.801 -11.822  14.276  0.00  0.00           D
ATOM    380 D     CV B   1       8.101 -11.822  14.276  0.00  0.00           D
ATOM    381 D     CV B   1       8.401 -11.822  14.276  0.00  0.00           D
ATOM    382 D     CV B   1       8.701 -11.822  14.276  0.00  0.00           D
ATOM    383 D     CV B   1       9.001 -11.822  14.276  0.00  0.00           D
ATOM    384 D     CV B   1       9.301 -11.822  14.276  0.00  0.00           D
ATOM    385 D     CV B   1       9.601 -11.822  14.276  0.00  0.00           D
ATOM    386 D     CV B   1       9.901 -11.822  14.276  0.00  0.00           D
ATOM    387 D     CV B   1       6.001 -11.522  14.276  0.00  0.00           D
ATOM    388 D     CV B   1       6.301 -11.522  14.276  0.00  0.00           D
ATOM    389 D     CV B   1       6.601 -11.522  14.276  0.00  0.00           D
ATOM    390 D     CV B   1       6.901 -11.522  14.276  0.00  0.00           D
ATOM    391 D     CV B   1       7.201 -11.522  14.276  0.00  0.00           D
ATOM    392 D     CV B   1       7.801 -11.522  14.276  0.00  0.00           D
ATOM    393 D     CV B   1       8.101 -11.522  14.276  0.00  0.00           D
ATOM    394 D     CV B   1       8.401 -11.522  14.276  0.00  0.00           D
ATOM    395 D     CV B   1       8.701 -11.522  14.276  0.00  0.00           D
ATOM    396 D     CV B   1       9.001 -11.522  14.276  0.00  0.00           D
ATOM    397 D     CV B   1       9.301 -11.522  14.276  0.00  0.00           D
ATOM    398 D     CV B   1       9.601 -11.522  14.276  0.00  0.00           D
ATOM    399 D     CV B   1       9.901 -11.522  14.276  0.00  0.00           D
ATOM    400 D     CV B   1       8.701 -11.222  14.276  0.00  0.00           D
ATOM    401 D     CV B   1       9.001 -11.222  14.276  0.00  0.00           D
ATOM    402 D     CV B   1       9.301 -11.222  14.276  0.00  0.00           D
ATOM    403 D     CV B   1       6.001 -13.622  14.576  0.00  0.00           D
ATOM    404 D     CV B   1       6.301 -13.622  14.576  0.00  0.00           D
ATOM    405 D     CV B   1       6.601 -13.622  14.576  0.00  0.00           D
ATOM    406 D     CV B   1       6.901 -13.622  14.576  0.00  0.00           D
ATOM    407 D     CV B   1       9.001 -13.622  14.576  0.00  0.00           D
ATOM    408 D     CV B   1       9.301 -13.622  14.576  0.00  0.00           D
ATOM    409 D     CV B   1       6.001 -13.322  14.576  0.00  0.00           D
ATOM    410 D     CV B   1       6.301 -13.322  14.576  0.00  0.00           D
ATOM    411 D     CV B   1       6.601 -13.322  14.576  0.00  0.00           D
ATOM    412 D     CV B   1       6.901 -13.322  14.576  0.00  0.00           D
ATOM    413 D     CV B   1       7.201 -13.322  14.576  0.00  0.00           D
ATOM    414 D     CV B   1       7.801 -13.322  14.576  0.00  0.00           D
ATOM    415 D     CV B   1       8.101 -13.322  14.576  0.00  0.00           D
ATOM    416 D     CV B   1       8.401 -13.322  14.576  0.00  0.00           D
ATOM    417 D     CV B   1       9.001 -13.322  14.576  0.00  0.00           D
ATOM    418 D     CV B   1       9.301 -13.322  14.576  0.00  0.00           D
ATOM    419 D     CV B   1       9.601 -13.322  14.576  0.00  0.00           D
ATOM    420 D     CV B   1       9.901 -13.322  14.576  0.00  0.00           D
ATOM    421 D     CV B   1       6.001 -13.022  14.576  0.00  0.00           D
ATOM    422 D     CV B   1       6.301 -13.022  14.576  0.00  0.00           D
ATOM    423 D     CV B   1       6.601 -13.022  14.576  0.00  0.00           D
ATOM    424 D     CV B   1       6.901 -13.022  14.576  0.00  0.00           D
ATOM    425 D     CV B   1       7.201 -13.022  14.576  0.00  0.00           D
ATOM    426 D     CV B   1       7.501 -13.022  14.576  0.00  0.00           D
ATOM    427 D     CV B   1       7.801 -13.022  14.576  0.00  0.00           D
ATOM    428 D     CV B   1       8.101 -13.022  14.576  0.00  0.00           D
ATOM    429 D     CV B   1       8.401 -13.022  14.576  0.00  0.00           D
ATOM    430 D     CV B   1       8.701 -13.022  14.576  0.00  0.00           D
ATOM    431 D     CV B   1       9.001 -13.022  14.576  0.00  0.00           D
ATOM    432 D     CV B   1       9.301 -13.022  14.576  0.00  0.00           D
ATOM    433 D     CV B   1       9.601 -13.022  14.576  0.00  0.00           D
ATOM    434 D     CV B   1       9.901 -13.022  14.576  0.00  0.00           D
ATOM    435 D     CV B   1       5.701 -12.722  14.576  0.00  0.00           D
ATOM    436 D     CV B   1       6.001 -12.722  14.576  0.00  0.00           D
ATOM    437 D     CV B   1       6.301 -12.722  14.576  0.00  0.00           D
ATOM    438 D     CV B   1       6.601 -12.722  14.576  0.00  0.00           D
ATOM    439 D     CV B   1       6.901 -12.722  14.576  0.00  0.00           D
ATOM    440 D     CV B   1       7.201 -12.722  14.576  0.00  0.00           D
ATOM    441 D     CV B   1       7.501 -12.722  14.576  0.00  0.00           D
ATOM    442 D     CV B   1       7.801 -12.722  14.576  0.00  0.00           D
ATOM    443 D     CV B   1       8.101 -12.722  14.576  0.00  0.00           D
ATOM    444 D     CV B   1       8.401 -12.722  14.576  0.00  0.00           D
ATOM    445 D     CV B   1       8.701 -12.722  14.576  0.00  0.00           D
ATOM    446 D     CV B   1       9.001 -12.722  14.576  0.00  0.00           D
ATOM    447 D     CV B   1       9.301 -12.722  14.576  0.00  0.00           D
ATOM    448 D     CV B   1       9.601 -12.722  14.576  0.00  0.00           D
ATOM    449 D     CV B   1       9.901 -12.722  14.576  0.00  0.00           D
ATOM    450 D     CV B   1      10.201 -12.722  14.576  0.00  0.00           D
ATOM    451 D     CV B   1       5.701 -12.422  14.576  0.00  0.00           D
ATOM    452 D     CV B   1       6.001 -12.422  14.576  0.00  0.00           D
ATOM    453 D     CV B   1       6.301 -12.422  14.576  0.00  0.00           D
ATOM    454 D     CV B   1       6.601 -12.422  14.576  0.00  0.00           D
ATOM    455 D     CV B   1       6.901 -12.422  14.576  0.00  0.00           D
ATOM    456 D     CV B   1       7.201 -12.422  14.576  0.00  0.00           D
ATOM    457 D     CV B   1       7.501 -12.422  14.576  0.00  0.00           D
ATOM    458 D     CV B   1       7.801 -12.422  14.576  0.00  0.00           D
ATOM    459 D     CV B   1       8.101 -12.422  14.576  0.00  0.00           D
ATOM    460 D     CV B   1       8.401 -12.422  14.576  0.00  0.00           D
ATOM    461 D     CV B   1       8.701 -12.422  14.576  0.00  0.00           D
ATOM    462 D     CV B   1       9.001 -12.422  14.576  0.00  0.00           D
ATOM    463 D     CV B   1       9.301 -12.422  14.576  0.00  0.00           D
ATOM    464 D     CV B   1       9.601 -12.422  14.576  0.00  0.00           D
ATOM    465 D     CV B   1       9.901 -12.422  14.576  0.00  0.00           D
ATOM    466 D     CV B   1      10.201 -12.422  14.576  0.00  0.00           D
ATOM    467 D     CV B   1       6.001 -12.122  14.576  0.00  0.00           D
ATOM    468 D     CV B   1       6.301 -12.122  14.576  0.00  0.00           D
ATOM    469 D     CV B   1       6.601 -12.122  14.576  0.00  0.00           D
ATOM    470 D     CV B   1       6.901 -12.122  14.576  0.00  0.00           D
ATOM    471 D     CV B   1       7.201 -12.122  14.576  0.00  0.00           D
ATOM    472 D     CV B   1       7.501 -12.122  14.576  0.00  0.00           D
ATOM    473 D     CV B   1       7.801 -12.122  14.576  0.00  0.00           D
ATOM    474 D     CV B   1       8.101 -12.122  14.576  0.00  0.00           D
ATOM    475 D     CV B   1       8.401 -12.122  14.576  0.00  0.00           D
ATOM    476 D     CV B   1       8.701 -12.122  14.576  0.00  0.00           D
ATOM    477 D     CV B   1       9.001 -12.122  14.576  0.00  0.00           D
ATOM    478 D     CV B   1       9.301 -12.122  14.576  0.00  0.00           D
ATOM    479 D     CV B   1       9.601 -12.122  14.576  0.00  0.00           D
ATOM    480 D     CV B   1       9.901 -12.122  14.576  0.00  0.00           D
ATOM    481 D     CV B   1      10.201 -12.122  14.576  0.00  0.00           D
ATOM    482 D     CV B   1       6.001 -11.822  14.576  0.00  0.00           D
ATOM    483 D     CV B   1       6.301 -11.822  14.576  0.00  0.00           D
ATOM    484 D     CV B   1       6.601 -11.822  14.576  0.00  0.00           D
ATOM    485 D     CV B   1       6.901 -11.822  14.576  0.00  0.00           D
ATOM    486 D     CV B   1       7.201 -11.822  14.576  0.00  0.00           D
ATOM    487 D     CV B   1       7.501 -11.822  14.576  0.00  0.00           D
ATOM    488 D     CV B   1       7.801 -11.822  14.576  0.00  0.00           D
ATOM    489 D     CV B   1       8.101 -11.822  14.576  0.00  0.00           D
ATOM    490 D     CV B   1       8.401 -11.822  14.576  0.00  0.00           D
ATOM    491 D     CV B   1       8.701 -11.822  14.576  0.00  0.00           D
ATOM    492 D     CV B   1       9.001 -11.822  14.576  0.00  0.00           D
ATOM    493 D     CV B   1       9.301 -11.822  14.576  0.00  0.00           D
ATOM    494 D     CV B   1       9.601 -11.822  14.576  0.00  0.00           D
ATOM    495 D     CV B   1       9.901 -11.822  14.576  0.00  0.00           D
ATOM    496 D     CV B   1       6.001 -11.522  14.576  0.00  0.00           D
ATOM    497 D     CV B   1       6.301 -11.522  14.576  0.00  0.00           D
ATOM    498 D     CV B   1       6.601 -11.522  14.576  0.00  0.00           D
ATOM    499 D     CV B   1       6.901 -11.522  14.576  0.00  0.00           D
ATOM    500 D     CV B   1       7.801 -11.522  14.576  0.00  0.00           D
ATOM    501 D     CV B   1       8.101 -11.522  14.576  0.00  0.00           D
ATOM    502 D     CV B   1       8.401 -11.522  14.576  0.00  0.00           D
ATOM    503 D     CV B   1       8.701 -11.522  14.576  0.00  0.00           D
ATOM    504 D     CV B   1       9.001 -11.522  14.576  0.00  0.00           D
ATOM    505 D     CV B   1       9.301 -11.522  14.576  0.00  0.00           D
ATOM    506 D     CV B   1       9.601 -11.522  14.576  0.00  0.00           D
ATOM    507 D     CV B   1       9.901 -11.522  14.576  0.00  0.00           D
ATOM    508 D     CV B   1       6.001 -11.222  14.576  0.00  0.00           D
ATOM    509 D     CV B   1       6.901 -11.222  14.576  0.00  0.00           D
ATOM    510 D     CV B   1       9.001 -11.222  14.576  0.00  0.00           D
ATOM    511 D     CV B   1       9.301 -11.222  14.576  0.00  0.00           D
ATOM    512 D     CV B   1       9.601 -11.222  14.576  0.00  0.00           D
ATOM    513 D     CV B   1       9.901 -11.222  14.576  0.00  0.00           D
ATOM    514 D     CV B   1       6.301 -13.622  14.876  0.00  0.00           D
ATOM    515 D     CV B   1       6.601 -13.622  14.876  0.00  0.00           D
ATOM    516 D     CV B   1       6.901 -13.622  14.876  0.00  0.00           D
ATOM    517 D     CV B   1       9.001 -13.622  14.876  0.00  0.00           D
ATOM    518 D     CV B   1       9.301 -13.622  14.876  0.00  0.00           D
ATOM    519 D     CV B   1       9.601 -13.622  14.876  0.00  0.00           D
ATOM    520 D     CV B   1       6.301 -13.322  14.876  0.00  0.00           D
ATOM    521 D     CV B   1       6.601 -13.322  14.876  0.00  0.00           D
ATOM    522 D     CV B   1       6.901 -13.322  14.876  0.00  0.00           D
ATOM    523 D     CV B   1       9.001 -13.322  14.876  0.00  0.00           D
ATOM    524 D     CV B   1       9.301 -13.322  14.876  0.00  0.00           D
ATOM    525 D     CV B   1       9.601 -13.322  14.876  0.00  0.00           D
ATOM    526 D     CV B   1       9.901 -13.322  14.876  0.00  0.00           D
ATOM    527 D     CV B   1       6.001 -13.022  14.876  0.00  0.00           D
ATOM    528 D     CV B   1       6.301 -13.022  14.876  0.00  0.00           D
ATOM    529 D     CV B   1       6.601 -13.022  14.876  0.00  0.00           D
ATOM    530 D     CV B   1       6.901 -13.022  14.876  0.00  0.00           D
ATOM    531 D     CV B   1       7.201 -13.022  14.876  0.00  0.00           D
ATOM    532 D     CV B   1       7.501 -13.022  14.876  0.00  0.00           D
ATOM    533 D     CV B   1       7.801 -13.022  14.876  0.00  0.00           D
ATOM    534 D     CV B   1       8.101 -13.022  14.876  0.00  0.00           D
ATOM    535 D     CV B   1       8.401 -13.022  14.876  0.00  0.00           D
ATOM    536 D     CV B   1       8.701 -13.022  14.876  0.00  0.00           D
ATOM    537 D     CV B   1       9.001 -13.022  14.876  0.00  0.00           D
ATOM    538 D     CV B   1       9.301 -13.022  14.876  0.00  0.00           D
ATOM    539 D     CV B   1       9.601 -13.022  14.876  0.00  0.00           D
ATOM    540 D     CV B   1       9.901 -13.022  14.876  0.00  0.00           D
ATOM    541 D     CV B   1       6.001 -12.722  14.876  0.00  0.00           D
ATOM    542 D     CV B   1       6.301 -12.722  14.876  0.00  0.00           D
ATOM    543 D     CV B   1       6.601 -12.722  14.876  0.00  0.00           D
ATOM    544 D     CV B   1       6.901 -12.722  14.876  0.00  0.00           D
ATOM    545 D     CV B   1       7.201 -12.722  14.876  0.00  0.00           D
ATOM    546 D     CV B   1       7.501 -12.722  14.876  0.00  0.00           D
ATOM    547 D     CV B   1       7.801 -12.722  14.876  0.00  0.00           D
ATOM    548 D     CV B   1       8.101 -12.722  14.876  0.00  0.00           D
ATOM    549 D     CV B   1       8.401 -12.722  14.876  0.00  0.00           D
ATOM    550 D     CV B   1       8.701 -12.722  14.876  0.00  0.00           D
ATOM    551 D     CV B   1       9.001 -12.722  14.876  0.00  0.00           D
ATOM    552 D     CV B   1       9.301 -12.722  14.876  0.00  0.00           D
ATOM    553 D     CV B   1       9.601 -12.722  14.876  0.00  0.00           D
ATOM    554 D     CV B   1       9.901 -12.722  14.876  0.00  0.00           D
ATOM    555 D     CV B   1       5.701 -12.422  14.876  0.00  0.00           D
ATOM    556 D     CV B   1       6.001 -12.422  14.876  0.00  0.00           D
ATOM    557 D     CV B   1       6.301 -12.422  14.876  0.00  0.00           D
ATOM    558 D     CV B   1       6.601 -12.422  14.876  0.00  0.00           D
ATOM    559 D     CV B   1       6.901 -12.422  14.876  0.00  0.00           D
ATOM    560 D     CV B   1       7.201 -12.422  14.876  0.00  0.00           D
ATOM    561 D     CV B   1       7.501 -12.422  14.876  0.00  0.00           D
ATOM    562 D     CV B   1       7.801 -12.422  14.876  0.00  0.00           D
ATOM    563 D     CV B   1       8.101 -12.422  14.876  0.00  0.00           D
ATOM    564 D     CV B   1       8.401 -12.422  14.876  0.00  0.00           D
ATOM    565 D     CV B   1       8.701 -12.422  14.876  0.00  0.00           D
ATOM    566 D     CV B   1       9.001 -12.422  14.876  0.00  0.00           D
ATOM    567 D     CV B   1       9.301 -12.422  14.876  0.00  0.00           D
ATOM    568 D     CV B   1       9.601 -12.422  14.876  0.00  0.00           D
ATOM    569 D     CV B   1       9.901 -12.422  14.876  0.00  0.00           D
ATOM    570 D     CV B   1       6.001 -12.122  14.876  0.00  0.00           D
ATOM    571 D     CV B   1       6.301 -12.122  14.876  0.00  0.00           D
ATOM    572 D     CV B   1       6.601 -12.122  14.876  0.00  0.00           D
ATOM    573 D     CV B   1       6.901 -12.122  14.876  0.00  0.00           D
ATOM    574 D     CV B   1       7.201 -12.122  14.876  0.00  0.00           D
ATOM    575 D     CV B   1       7.501 -12.122  14.876  0.00  0.00           D
ATOM    576 D     CV B   1       7.801 -12.122  14.876  0.00  0.00           D
ATOM    577 D     CV B   1       8.101 -12.122  14.876  0.00  0.00           D
ATOM    578 D     CV B   1       8.401 -12.122  14.876  0.00  0.00           D
ATOM    579 D     CV B   1       8.701 -12.122  14.876  0.00  0.00           D
ATOM    580 D     CV B   1       9.001 -12.122  14.876  0.00  0.00           D
ATOM    581 D     CV B   1       9.301 -12.122  14.876  0.00  0.00           D
ATOM    582 D     CV B   1       9.601 -12.122  14.876  0.00  0.00           D
ATOM    583 D     CV B   1       9.901 -12.122  14.876  0.00  0.00           D
ATOM    584 D     CV B   1       6.001 -11.822  14.876  0.00  0.00           D
ATOM    585 D     CV B   1       6.301 -11.822  14.876  0.00  0.00           D
ATOM    586 D     CV B   1       6.601 -11.822  14.876  0.00  0.00           D
ATOM    587 D     CV B   1       6.901 -11.822  14.876  0.00  0.00           D
ATOM    588 D     CV B   1       7.501 -11.822  14.876  0.00  0.00           D
ATOM    589 D     CV B   1       7.801 -11.822  14.876  0.00  0.00           D
ATOM    590 D     CV B   1       8.101 -11.822  14.876  0.00  0.00           D
ATOM    591 D     CV B   1       8.401 -11.822  14.876  0.00  0.00           D
ATOM    592 D     CV B   1       8.701 -11.822  14.876  0.00  0.00           D
ATOM    593 D     CV B   1       9.001 -11.822  14.876  0.00  0.00           D
ATOM    594 D     CV B   1       9.301 -11.822  14.876  0.00  0.00           D
ATOM    595 D     CV B   1       9.601 -11.822  14.876  0.00  0.00           D
ATOM    596 D     CV B   1       9.901 -11.822  14.876  0.00  0.00           D
ATOM    597 D     CV B   1       6.001 -11.522  14.876  0.00  0.00           D
ATOM    598 D     CV B   1       6.301 -11.522  14.876  0.00  0.00           D
ATOM    599 D     CV B   1       6.601 -11.522  14.876  0.00  0.00           D
ATOM    600 D     CV B   1       6.901 -11.522  14.876  0.00  0.00           D
ATOM    601 D     CV B   1       9.001 -11.522  14.876  0.00  0.00           D
ATOM    602 D     CV B   1       9.301 -11.522  14.876  0.00  0.00           D
ATOM    603 D     CV B   1       9.601 -11.522  14.876  0.00  0.00           D
ATOM    604 D     CV B   1       9.901 -11.522  14.876  0.00  0.00           D
ATOM    605 D     CV B   1       9.001 -11.222  14.876  0.00  0.00           D
ATOM    606 D     CV B   1       9.301 -11.222  14.876  0.00  0.00           D
ATOM    607 D     CV B   1       9.601 -11.222  14.876  0.00  0.00           D
ATOM    608 D     CV B   1       9.901 -11.222  14.876  0.00  0.00           D
ATOM    609 D     CV B   1       9.601 -10.922  14.876  0.00  0.00           D
ATOM    610 D     CV B   1       6.901 -13.622  15.176  0.00  0.00           D
ATOM    611 D     CV B   1       9.001 -13.622  15.176  0.00  0.00           D
ATOM    612 D     CV B   1       9.301 -13.622  15.176  0.00  0.00           D
ATOM    613 D     CV B   1       9.601 -13.622  15.176  0.00  0.00           D
ATOM    614 D     CV B   1       6.301 -13.322  15.176  0.00  0.00           D
ATOM    615 D     CV B   1       6.601 -13.322  15.176  0.00  0.00           D
ATOM    616 D     CV B   1       6.901 -13.322  15.176  0.00  0.00           D
ATOM    617 D     CV B   1       9.301 -13.322  15.176  0.00  0.00           D
ATOM    618 D     CV B   1       9.601 -13.322  15.176  0.00  0.00           D
ATOM    619 D     CV B   1       9.901 -13.322  15.176  0.00  0.00           D
ATOM    620 D     CV B   1       6.001 -13.022  15.176  0.00  0.00           D
ATOM    621 D     CV B   1       6.301 -13.022  15.176  0.00  0.00           D
ATOM    622 D     CV B   1       6.601 -13.022  15.176  0.00  0.00           D
ATOM    623 D     CV B   1       6.901 -13.022  15.176  0.00  0.00           D
ATOM    624 D     CV B   1       8.101 -13.022  15.176  0.00  0.00           D
ATOM    625 D     CV B   1       9.001 -13.022  15.176  0.00  0.00           D
ATOM    626 D     CV B   1       9.301 -13.022  15.176  0.00  0.00           D
ATOM    627 D     CV B   1       9.601 -13.022  15.176  0.00  0.00           D
ATOM    628 D     CV B   1       9.901 -13.022  15.176  0.00  0.00           D
ATOM    629 D     CV B   1       6.001 -12.722  15.176  0.00  0.00           D
ATOM    630 D     CV B   1       6.301 -12.722  15.176  0.00  0.00           D
ATOM    631 D     CV B   1       6.601 -12.722  15.176  0.00  0.00           D
ATOM    632 D     CV B   1       6.901 -12.722  15.176  0.00  0.00           D
ATOM    633 D     CV B   1       7.201 -12.722  15.176  0.00  0.00           D
ATOM    634 D     CV B   1       7.801 -12.722  15.176  0.00  0.00           D
ATOM    635 D     CV B   1       8.101 -12.722  15.176  0.00  0.00           D
ATOM    636 D     CV B   1       8.401 -12.722  15.176  0.00  0.00           D
ATOM    637 D     CV B   1       8.701 -12.722  15.176  0.00  0.00           D
ATOM    638 D     CV B   1       9.001 -12.722  15.176  0.00  0.00           D
ATOM    639 D     CV B   1       9.301 -12.722  15.176  0.00  0.00           D
ATOM    640 D     CV B   1       9.601 -12.722  15.176  0.00  0.00           D
ATOM    641 D     CV B   1       9.901 -12.722  15.176  0.00  0.00           D
ATOM    642 D     CV B   1       6.001 -12.422  15.176  0.00  0.00           D
ATOM    643 D     CV B   1       6.301 -12.422  15.176  0.00  0.00           D
ATOM    644 D     CV B   1       6.601 -12.422  15.176  0.00  0.00           D
ATOM    645 D     CV B   1       6.901 -12.422  15.176  0.00  0.00           D
ATOM    646 D     CV B   1       7.201 -12.422  15.176  0.00  0.00           D
ATOM    647 D     CV B   1       7.501 -12.422  15.176  0.00  0.00           D
ATOM    648 D     CV B   1       7.801 -12.422  15.176  0.00  0.00           D
ATOM    649 D     CV B   1       8.101 -12.422  15.176  0.00  0.00           D
ATOM    650 D     CV B   1       8.401 -12.422  15.176  0.00  0.00           D
ATOM    651 D     CV B   1       8.701 -12.422  15.176  0.00  0.00           D
ATOM    652 D     CV B   1       9.001 -12.422  15.176  0.00  0.00           D
ATOM    653 D     CV B   1       9.301 -12.422  15.176  0.00  0.00           D
ATOM    654 D     CV B   1       9.601 -12.422  15.176  0.00  0.00           D
ATOM    655 D     CV B   1       9.901 -12.422  15.176  0.00  0.00           D
ATOM    656 D     CV B   1       6.001 -12.122  15.176  0.00  0.00           D
ATOM    657 D     CV B   1       6.301 -12.122  15.176  0.00  0.00           D
ATOM    658 D     CV B   1       6.601 -12.122  15.176  0.00  0.00           D
ATOM    659 D     CV B   1       6.901 -12.122  15.176  0.00  0.00           D
ATOM    660 D     CV B   1       7.201 -12.122  15.176  0.00  0.00           D
ATOM    661 D     CV B   1       7.801 -12.122  15.176  0.00  0.00           D
ATOM    662 D     CV B   1       8.101 -12.122  15.176  0.00  0.00           D
ATOM    663 D     CV B   1       8.401 -12.122  15.176  0.00  0.00           D
ATOM    664 D     CV B   1       8.701 -12.122  15.176  0.00  0.00           D
ATOM    665 D     CV B   1       9.001 -12.122  15.176  0.00  0.00           D
ATOM    666 D     CV B   1       9.301 -12.122  15.176  0.00  0.00           D
ATOM    667 D     CV B   1       9.601 -12.122  15.176  0.00  0.00           D
ATOM    668 D     CV B   1       9.901 -12.122  15.176  0.00  0.00           D
ATOM    669 D     CV B   1       6.001 -11.822  15.176  0.00  0.00           D
ATOM    670 D     CV B   1       6.301 -11.822  15.176  0.00  0.00           D
ATOM    671 D     CV B   1       6.601 -11.822  15.176  0.00  0.00           D
ATOM    672 D     CV B   1       6.901 -11.822  15.176  0.00  0.00           D
ATOM    673 D     CV B   1       8.101 -11.822  15.176  0.00  0.00           D
ATOM    674 D     CV B   1       8.701 -11.822  15.176  0.00  0.00           D
ATOM    675 D     CV B   1       9.001 -11.822  15.176  0.00  0.00           D
ATOM    676 D     CV B   1       9.301 -11.822  15.176  0.00  0.00           D
ATOM    677 D     CV B   1       9.601 -11.822  15.176  0.00  0.00           D
ATOM    678 D     CV B   1       9.901 -11.822  15.176  0.00  0.00           D
ATOM    679 D     CV B   1       6.301 -11.522  15.176  0.00  0.00           D
ATOM    680 D     CV B   1       6.601 -11.522  15.176  0.00  0.00           D
ATOM    681 D     CV B   1       6.901 -11.522  15.176  0.00  0.00           D
ATOM    682 D     CV B   1       9.001 -11.522  15.176  0.00  0.00           D
ATOM    683 D     CV B   1       9.301 -11.522  15.176  0.00  0.00           D
ATOM    684 D     CV B   1       9.601 -11.522  15.176  0.00  0.00           D
ATOM    685 D     CV B   1       9.901 -11.522  15.176  0.00  0.00           D
ATOM    686 D     CV B   1       9.001 -11.222  15.176  0.00  0.00           D
ATOM    687 D     CV B   1       9.301 -11.222  15.176  0.00  0.00           D
ATOM    688 D     CV B   1       9.601 -11.222  15.176  0.00  0.00           D
ATOM    689 D     CV B   1       9.901 -11.222  15.176  0.00  0.00           D
ATOM    690 D     CV B   1       6.301 -13.322  15.476  0.00  0.00           D
ATOM    691 D     CV B   1       6.601 -13.322  15.476  0.00  0.00           D
ATOM    692 D     CV B   1       6.901 -13.322  15.476  0.00  0.00           D
ATOM    693 D     CV B   1       6.001 -13.022  15.476  0.00  0.00           D
ATOM    694 D     CV B   1       6.301 -13.022  15.476  0.00  0.00           D
ATOM    695 D     CV B   1       6.601 -13.022  15.476  0.00  0.00           D
ATOM    696 D     CV B   1       6.901 -13.022  15.476  0.00  0.00           D
ATOM    697 D     CV B   1       9.001 -13.022  15.476  0.00  0.00           D
ATOM    698 D     CV B   1       6.001 -12.722  15.476  0.00  0.00           D
ATOM    699 D     CV B   1       6.301 -12.722  15.476  0.00  0.00           D
ATOM    700 D     CV B   1       6.601 -12.722  15.476  0.00  0.00           D
ATOM    701 D     CV B   1       6.901 -12.722  15.476  0.00  0.00           D
ATOM    702 D     CV B   1       7.201 -12.722  15.476  0.00  0.00           D
ATOM    703 D     CV B   1       8.701 -12.722  15.476  0.00  0.00           D
ATOM    704 D     CV B   1       9.001 -12.722  15.476  0.00  0.00           D
ATOM    705 D     CV B   1       6.001 -12.422  15.476  0.00  0.00           D
ATOM    706 D     CV B   1       6.301 -12.422  15.476  0.00  0.00           D
ATOM    707 D     CV B   1       6.601 -12.422  15.476  0.00  0.00           D
ATOM    708 D     CV B   1       6.901 -12.422  15.476  0.00  0.00           D
ATOM    709 D     CV B   1       7.201 -12.422  15.476  0.00  0.00           D
ATOM    710 D     CV B   1       8.401 -12.422  15.476  0.00  0.00           D
ATOM    711 D     CV B   1       8.701 -12.422  15.476  0.00  0.00           D
ATOM    712 D     CV B   1       9.001 -12.422  15.476  0.00  0.00           D
ATOM    713 D     CV B   1       9.301 -12.422  15.476  0.00  0.00           D
ATOM    714 D     CV B   1       6.001 -12.122  15.476  0.00  0.00           D
ATOM    715 D     CV B   1       6.301 -12.122  15.476  0.00  0.00           D
ATOM    716 D     CV B   1       6.601 -12.122  15.476  0.00  0.00           D
ATOM    717 D     CV B   1       6.901 -12.122  15.476  0.00  0.00           D
ATOM    718 D     CV B   1       7.201 -12.122  15.476  0.00  0.00           D
ATOM    719 D     CV B   1       8.701 -12.122  15.476  0.00  0.00           D
ATOM    720 D     CV B   1       9.001 -12.122  15.476  0.00  0.00           D
ATOM    721 D     CV B   1       9.301 -12.122  15.476  0.00  0.00           D
ATOM    722 D     CV B   1       6.001 -11.822  15.476  0.00  0.00           D
ATOM    723 D     CV B   1       6.901 -11.822  15.476  0.00  0.00           D
ATOM    724 D     CV B   1       8.701 -11.822  15.476  0.00  0.00           D
ATOM    725 D     CV B   1       9.001 -11.822  15.476  0.00  0.00           D
