# Supplementary material for: CageCavityCalc (C3): A Computational Tool for Calculating and Visualizing Cavities in Molecular Cages
Source: J Chem Inf Model. 2024 Jul 9;64(14):5604–16. doi: 10.1021/acs.jcim.4c00355 (PMC11267575; doi:10.1021/acs.jcim.4c00355)
Supplement: Supplementary file 2 — ci4c00355_si_002.zip [file ci4c00355_si_002.zip › CageCavityCalc-v.1.0.5/CageCavityCalc/examples/13_cages_review/anie202211304-sup-0001-badjic_lzq-8-38_cavity.pml]

load anie202211304-sup-0001-badjic_lzq-8-38_cavity.pdb
extract cavity, resname CV
alter name D, vdw=0.3
show_as surface, cavity
