# Supplementary material for: CageCavityCalc (C3): A Computational Tool for Calculating and Visualizing Cavities in Molecular Cages
Source: J Chem Inf Model. 2024 Jul 9;64(14):5604–16. doi: 10.1021/acs.jcim.4c00355 (PMC11267575; doi:10.1021/acs.jcim.4c00355)
Supplement: Supplementary file 2 — ci4c00355_si_002.zip [file ci4c00355_si_002.zip › CageCavityCalc-v.1.0.5/CageCavityCalc/examples/13_cages_review/anie202211304-sup-0001-compound-8.pdb]

HEADER
REMARK Spartan'20 exported M0001
HETATM    1  C   UNK  0001      -3.212  28.578  13.194
HETATM    2  H   UNK  0001      -3.556  27.652  13.036
HETATM    3  N   UNK  0001       0.359  29.089  15.621
HETATM    4  N   UNK  0001      -0.097  29.887  10.775
HETATM    5  O   UNK  0001      -2.384  28.548  14.329
HETATM    6  C   UNK  0001      -3.659  31.388  14.863
HETATM    7  C   UNK  0001      -3.085  34.276  12.722
HETATM    8  H   UNK  0001      -3.180  34.445  11.792
HETATM    9  C   UNK  0001      -2.681  35.292  13.614
HETATM   10  C   UNK  0001      -2.593  35.059  14.998
HETATM   11  C   UNK  0001      -2.893  33.798  15.472
HETATM   12  H   UNK  0001      -2.825  33.624  16.404
HETATM   13  C   UNK  0001      -2.314  36.544  13.080
HETATM   14  H   UNK  0001      -2.384  36.704  12.146
HETATM   15  O   UNK  0001       1.964  29.372  11.654
HETATM   16  O   UNK  0001      -1.776  31.060   9.677
HETATM   17  C   UNK  0001      -4.339  29.438  13.442
HETATM   18  H   UNK  0001      -4.804  29.131  14.260
HETATM   19  H   UNK  0001      -4.975  29.360  12.687
HETATM   20  O   UNK  0001      -3.813  30.777  15.918
HETATM   21  O   UNK  0001      -4.145  31.607  11.460
HETATM   22  O   UNK  0001      -0.513  28.105  12.980
HETATM   23  O   UNK  0001       2.347  28.726  14.504
HETATM   24  O   UNK  0001      -1.188  29.615  17.242
HETATM   25  O   UNK  0001      -2.476  28.966  12.077
HETATM   26  C   UNK  0001      -1.846  37.553  13.933
HETATM   27  C   UNK  0001      -1.726  37.316  15.336
HETATM   28  C   UNK  0001      -2.167  36.100  15.852
HETATM   29  H   UNK  0001      -2.182  35.969  16.793
HETATM   30  C   UNK  0001      -1.191  38.894  13.679
HETATM   31  H   UNK  0001      -1.390  39.354  12.815
HETATM   32  C   UNK  0001      -1.634  39.592  14.987
HETATM   33  H   UNK  0001      -1.179  40.459  15.125
HETATM   34  H   UNK  0001      -2.616  39.713  15.035
HETATM   35  C   UNK  0001      -1.130  38.502  15.956
HETATM   36  H   UNK  0001      -1.267  38.641  16.936
HETATM   37  C   UNK  0001       0.273  38.616  14.020
HETATM   38  C   UNK  0001       0.316  38.360  15.435
HETATM   39  C   UNK  0001      -1.230  27.695  14.116
HETATM   40  H   UNK  0001      -1.546  26.757  13.976
HETATM   41  C   UNK  0001      -0.214  27.703  15.254
HETATM   42  H   UNK  0001       0.536  27.112  15.007
HETATM   43  H   UNK  0001      -0.647  27.321  16.058
HETATM   44  C   UNK  0001      -0.163  29.932  16.582
HETATM   45  C   UNK  0001       0.624  31.133  16.496
HETATM   46  C   UNK  0001       1.640  30.834  15.556
HETATM   47  C   UNK  0001       1.532  29.514  15.018
HETATM   48  C   UNK  0001       0.451  32.414  17.107
HETATM   49  H   UNK  0001      -0.259  32.582  17.717
HETATM   50  C   UNK  0001       1.394  33.411  16.747
HETATM   51  C   UNK  0001       2.445  33.180  15.801
HETATM   52  C   UNK  0001       2.518  31.886  15.220
HETATM   53  H   UNK  0001       3.195  31.718  14.571
HETATM   54  C   UNK  0001       1.229  34.689  17.360
HETATM   55  H   UNK  0001       0.563  34.836  18.021
HETATM   56  C   UNK  0001       2.099  35.734  16.940
HETATM   57  C   UNK  0001       3.110  35.495  15.982
HETATM   58  C   UNK  0001       3.366  34.206  15.421
HETATM   59  H   UNK  0001       4.095  34.042  14.836
HETATM   60  C   UNK  0001       2.149  37.128  17.206
HETATM   61  H   UNK  0001       1.741  37.365  18.089
HETATM   62  C   UNK  0001       3.653  37.383  17.167
HETATM   63  H   UNK  0001       3.885  38.344  17.173
HETATM   64  H   UNK  0001       4.146  36.902  17.879
HETATM   65  C   UNK  0001       3.797  36.738  15.798
HETATM   66  H   UNK  0001       4.697  36.734  15.361
HETATM   67  C   UNK  0001       1.428  37.883  15.970
HETATM   68  C   UNK  0001       2.607  37.595  15.122
HETATM   69  C   UNK  0001      -1.375  28.126  11.851
HETATM   70  H   UNK  0001      -1.718  27.198  11.707
HETATM   71  C   UNK  0001      -0.632  28.534  10.641
HETATM   72  H   UNK  0001       0.113  27.901  10.483
HETATM   73  H   UNK  0001      -1.235  28.497   9.856
HETATM   74  C   UNK  0001       1.154  30.189  11.279
HETATM   75  C   UNK  0001       1.257  31.690  11.279
HETATM   76  C   UNK  0001       0.105  32.168  10.689
HETATM   77  C   UNK  0001      -0.760  31.043  10.267
HETATM   78  C   UNK  0001       2.194  32.510  11.750
HETATM   79  H   UNK  0001       2.979  32.159  12.155
HETATM   80  C   UNK  0001       2.009  33.941  11.639
HETATM   81  C   UNK  0001       0.846  34.392  11.096
HETATM   82  C   UNK  0001      -0.121  33.509  10.566
HETATM   83  H   UNK  0001      -0.903  33.838  10.138
HETATM   84  C   UNK  0001       2.982  34.833  12.172
HETATM   85  H   UNK  0001       3.775  34.508  12.582
HETATM   86  C   UNK  0001       2.735  36.185  12.072
HETATM   87  C   UNK  0001       1.558  36.681  11.505
HETATM   88  C   UNK  0001       0.635  35.824  11.006
HETATM   89  H   UNK  0001      -0.152  36.162  10.597
HETATM   90  C   UNK  0001       3.447  37.384  12.663
HETATM   91  H   UNK  0001       4.419  37.279  12.873
HETATM   92  C   UNK  0001       3.059  38.469  11.620
HETATM   93  H   UNK  0001       3.315  39.383  11.902
HETATM   94  H   UNK  0001       3.412  38.278  10.715
HETATM   95  C   UNK  0001       1.568  38.208  11.741
HETATM   96  H   UNK  0001       0.968  38.756  11.158
HETATM   97  C   UNK  0001       2.525  37.831  13.806
HETATM   98  C   UNK  0001       1.369  38.334  13.221
HETATM   99  N   UNK  0001      -3.952  30.886  13.610
HETATM  100  C   UNK  0001      -3.851  31.765  12.615
HETATM  101  C   UNK  0001      -3.334  33.032  13.247
HETATM  102  C   UNK  0001      -3.281  32.801  14.643
CONECT    1    2    5   17   25
CONECT    2    1
CONECT    3   41   44   47
CONECT    4   71   74   77
CONECT    5    1   39
CONECT    6   20   99  102
CONECT    7    8    9  101
CONECT    8    7
CONECT    9    7   10   13
CONECT   10    9   11   28
CONECT   11   10   12  102
CONECT   12   11
CONECT   13    9   14   26
CONECT   14   13
CONECT   15   74
CONECT   16   77
CONECT   17    1   18   19   99
CONECT   18   17
CONECT   19   17
CONECT   20    6
CONECT   21  100
CONECT   22   39   69
CONECT   23   47
CONECT   24   44
CONECT   25    1   69
CONECT   26   13   27   30
CONECT   27   26   28   35
CONECT   28   10   27   29
CONECT   29   28
CONECT   30   26   31   32   37
CONECT   31   30
CONECT   32   30   33   34   35
CONECT   33   32
CONECT   34   32
CONECT   35   27   32   36   38
CONECT   36   35
CONECT   37   30   38   98
CONECT   38   35   37   67
CONECT   39    5   22   40   41
CONECT   40   39
CONECT   41    3   39   42   43
CONECT   42   41
CONECT   43   41
CONECT   44    3   24   45
CONECT   45   44   46   48
CONECT   46   45   47   52
CONECT   47    3   23   46
CONECT   48   45   49   50
CONECT   49   48
CONECT   50   48   51   54
CONECT   51   50   52   58
CONECT   52   46   51   53
CONECT   53   52
CONECT   54   50   55   56
CONECT   55   54
CONECT   56   54   57   60
CONECT   57   56   58   65
CONECT   58   51   57   59
CONECT   59   58
CONECT   60   56   61   62   67
CONECT   61   60
CONECT   62   60   63   64   65
CONECT   63   62
CONECT   64   62
CONECT   65   57   62   66   68
CONECT   66   65
CONECT   67   38   60   68
CONECT   68   65   67   97
CONECT   69   22   25   70   71
CONECT   70   69
CONECT   71    4   69   72   73
CONECT   72   71
CONECT   73   71
CONECT   74    4   15   75
CONECT   75   74   76   78
CONECT   76   75   77   82
CONECT   77    4   16   76
CONECT   78   75   79   80
CONECT   79   78
CONECT   80   78   81   84
CONECT   81   80   82   88
CONECT   82   76   81   83
CONECT   83   82
CONECT   84   80   85   86
CONECT   85   84
CONECT   86   84   87   90
CONECT   87   86   88   95
CONECT   88   81   87   89
CONECT   89   88
CONECT   90   86   91   92   97
CONECT   91   90
CONECT   92   90   93   94   95
CONECT   93   92
CONECT   94   92
CONECT   95   87   92   96   98
CONECT   96   95
CONECT   97   68   90   98
CONECT   98   37   95   97
CONECT   99    6   17  100
CONECT  100   21   99  101
CONECT  101    7  100  102
CONECT  102    6   11  101
END
