# Supplementary material for: CageCavityCalc (C3): A Computational Tool for Calculating and Visualizing Cavities in Molecular Cages
Source: J Chem Inf Model. 2024 Jul 9;64(14):5604–16. doi: 10.1021/acs.jcim.4c00355 (PMC11267575; doi:10.1021/acs.jcim.4c00355)
Supplement: Supplementary file 2 — ci4c00355_si_002.zip [file ci4c00355_si_002.zip › CageCavityCalc-v.1.0.5/CageCavityCalc/examples/13_cages_review/anie202211304-sup-0001-compound-8_cavity.pdb]

ATOM      0 C     CG A   0      -3.212  28.578  13.194  0.00  0.00           C
ATOM      1 H     CG A   0      -3.556  27.652  13.036  0.00  0.00           H
ATOM      2 N     CG A   0       0.359  29.089  15.621  0.00  0.00           N
ATOM      3 N     CG A   0      -0.097  29.887  10.775  0.00  0.00           N
ATOM      4 O     CG A   0      -2.384  28.548  14.329  0.00  0.00           O
ATOM      5 C     CG A   0      -3.659  31.388  14.863  0.00  0.00           C
ATOM      6 C     CG A   0      -3.085  34.276  12.722  0.00  0.00           C
ATOM      7 H     CG A   0      -3.180  34.445  11.792  0.00  0.00           H
ATOM      8 C     CG A   0      -2.681  35.292  13.614  0.00  0.00           C
ATOM      9 C     CG A   0      -2.593  35.059  14.998  0.00  0.00           C
ATOM     10 C     CG A   0      -2.893  33.798  15.472  0.00  0.00           C
ATOM     11 H     CG A   0      -2.825  33.624  16.404  0.00  0.00           H
ATOM     12 C     CG A   0      -2.314  36.544  13.080  0.00  0.00           C
ATOM     13 H     CG A   0      -2.384  36.704  12.146  0.00  0.00           H
ATOM     14 O     CG A   0       1.964  29.372  11.654  0.00  0.00           O
ATOM     15 O     CG A   0      -1.776  31.060   9.677  0.00  0.00           O
ATOM     16 C     CG A   0      -4.339  29.438  13.442  0.00  0.00           C
ATOM     17 H     CG A   0      -4.804  29.131  14.260  0.00  0.00           H
ATOM     18 H     CG A   0      -4.975  29.360  12.687  0.00  0.00           H
ATOM     19 O     CG A   0      -3.813  30.777  15.918  0.00  0.00           O
ATOM     20 O     CG A   0      -4.145  31.607  11.460  0.00  0.00           O
ATOM     21 O     CG A   0      -0.513  28.105  12.980  0.00  0.00           O
ATOM     22 O     CG A   0       2.347  28.726  14.504  0.00  0.00           O
ATOM     23 O     CG A   0      -1.188  29.615  17.242  0.00  0.00           O
ATOM     24 O     CG A   0      -2.476  28.966  12.077  0.00  0.00           O
ATOM     25 C     CG A   0      -1.846  37.553  13.933  0.00  0.00           C
ATOM     26 C     CG A   0      -1.726  37.316  15.336  0.00  0.00           C
ATOM     27 C     CG A   0      -2.167  36.100  15.852  0.00  0.00           C
ATOM     28 H     CG A   0      -2.182  35.969  16.793  0.00  0.00           H
ATOM     29 C     CG A   0      -1.191  38.894  13.679  0.00  0.00           C
ATOM     30 H     CG A   0      -1.390  39.354  12.815  0.00  0.00           H
ATOM     31 C     CG A   0      -1.634  39.592  14.987  0.00  0.00           C
ATOM     32 H     CG A   0      -1.179  40.459  15.125  0.00  0.00           H
ATOM     33 H     CG A   0      -2.616  39.713  15.035  0.00  0.00           H
ATOM     34 C     CG A   0      -1.130  38.502  15.956  0.00  0.00           C
ATOM     35 H     CG A   0      -1.267  38.641  16.936  0.00  0.00           H
ATOM     36 C     CG A   0       0.273  38.616  14.020  0.00  0.00           C
ATOM     37 C     CG A   0       0.316  38.360  15.435  0.00  0.00           C
ATOM     38 C     CG A   0      -1.230  27.695  14.116  0.00  0.00           C
ATOM     39 H     CG A   0      -1.546  26.757  13.976  0.00  0.00           H
ATOM     40 C     CG A   0      -0.214  27.703  15.254  0.00  0.00           C
ATOM     41 H     CG A   0       0.536  27.112  15.007  0.00  0.00           H
ATOM     42 H     CG A   0      -0.647  27.321  16.058  0.00  0.00           H
ATOM     43 C     CG A   0      -0.163  29.932  16.582  0.00  0.00           C
ATOM     44 C     CG A   0       0.624  31.133  16.496  0.00  0.00           C
ATOM     45 C     CG A   0       1.640  30.834  15.556  0.00  0.00           C
ATOM     46 C     CG A   0       1.532  29.514  15.018  0.00  0.00           C
ATOM     47 C     CG A   0       0.451  32.414  17.107  0.00  0.00           C
ATOM     48 H     CG A   0      -0.259  32.582  17.717  0.00  0.00           H
ATOM     49 C     CG A   0       1.394  33.411  16.747  0.00  0.00           C
ATOM     50 C     CG A   0       2.445  33.180  15.801  0.00  0.00           C
ATOM     51 C     CG A   0       2.518  31.886  15.220  0.00  0.00           C
ATOM     52 H     CG A   0       3.195  31.718  14.571  0.00  0.00           H
ATOM     53 C     CG A   0       1.229  34.689  17.360  0.00  0.00           C
ATOM     54 H     CG A   0       0.563  34.836  18.021  0.00  0.00           H
ATOM     55 C     CG A   0       2.099  35.734  16.940  0.00  0.00           C
ATOM     56 C     CG A   0       3.110  35.495  15.982  0.00  0.00           C
ATOM     57 C     CG A   0       3.366  34.206  15.421  0.00  0.00           C
ATOM     58 H     CG A   0       4.095  34.042  14.836  0.00  0.00           H
ATOM     59 C     CG A   0       2.149  37.128  17.206  0.00  0.00           C
ATOM     60 H     CG A   0       1.741  37.365  18.089  0.00  0.00           H
ATOM     61 C     CG A   0       3.653  37.383  17.167  0.00  0.00           C
ATOM     62 H     CG A   0       3.885  38.344  17.173  0.00  0.00           H
ATOM     63 H     CG A   0       4.146  36.902  17.879  0.00  0.00           H
ATOM     64 C     CG A   0       3.797  36.738  15.798  0.00  0.00           C
ATOM     65 H     CG A   0       4.697  36.734  15.361  0.00  0.00           H
ATOM     66 C     CG A   0       1.428  37.883  15.970  0.00  0.00           C
ATOM     67 C     CG A   0       2.607  37.595  15.122  0.00  0.00           C
ATOM     68 C     CG A   0      -1.375  28.126  11.851  0.00  0.00           C
ATOM     69 H     CG A   0      -1.718  27.198  11.707  0.00  0.00           H
ATOM     70 C     CG A   0      -0.632  28.534  10.641  0.00  0.00           C
ATOM     71 H     CG A   0       0.113  27.901  10.483  0.00  0.00           H
ATOM     72 H     CG A   0      -1.235  28.497   9.856  0.00  0.00           H
ATOM     73 C     CG A   0       1.154  30.189  11.279  0.00  0.00           C
ATOM     74 C     CG A   0       1.257  31.690  11.279  0.00  0.00           C
ATOM     75 C     CG A   0       0.105  32.168  10.689  0.00  0.00           C
ATOM     76 C     CG A   0      -0.760  31.043  10.267  0.00  0.00           C
ATOM     77 C     CG A   0       2.194  32.510  11.750  0.00  0.00           C
ATOM     78 H     CG A   0       2.979  32.159  12.155  0.00  0.00           H
ATOM     79 C     CG A   0       2.009  33.941  11.639  0.00  0.00           C
ATOM     80 C     CG A   0       0.846  34.392  11.096  0.00  0.00           C
ATOM     81 C     CG A   0      -0.121  33.509  10.566  0.00  0.00           C
ATOM     82 H     CG A   0      -0.903  33.838  10.138  0.00  0.00           H
ATOM     83 C     CG A   0       2.982  34.833  12.172  0.00  0.00           C
ATOM     84 H     CG A   0       3.775  34.508  12.582  0.00  0.00           H
ATOM     85 C     CG A   0       2.735  36.185  12.072  0.00  0.00           C
ATOM     86 C     CG A   0       1.558  36.681  11.505  0.00  0.00           C
ATOM     87 C     CG A   0       0.635  35.824  11.006  0.00  0.00           C
ATOM     88 H     CG A   0      -0.152  36.162  10.597  0.00  0.00           H
ATOM     89 C     CG A   0       3.447  37.384  12.663  0.00  0.00           C
ATOM     90 H     CG A   0       4.419  37.279  12.873  0.00  0.00           H
ATOM     91 C     CG A   0       3.059  38.469  11.620  0.00  0.00           C
ATOM     92 H     CG A   0       3.315  39.383  11.902  0.00  0.00           H
ATOM     93 H     CG A   0       3.412  38.278  10.715  0.00  0.00           H
ATOM     94 C     CG A   0       1.568  38.208  11.741  0.00  0.00           C
ATOM     95 H     CG A   0       0.968  38.756  11.158  0.00  0.00           H
ATOM     96 C     CG A   0       2.525  37.831  13.806  0.00  0.00           C
ATOM     97 C     CG A   0       1.369  38.334  13.221  0.00  0.00           C
ATOM     98 N     CG A   0      -3.952  30.886  13.610  0.00  0.00           N
ATOM     99 C     CG A   0      -3.851  31.765  12.615  0.00  0.00           C
ATOM    100 C     CG A   0      -3.334  33.032  13.247  0.00  0.00           C
ATOM    101 C     CG A   0      -3.281  32.801  14.643  0.00  0.00           C
ATOM    102 D     CV B   1      -1.446  32.695  11.892  0.00  0.00           D
ATOM    103 D     CV B   1      -1.446  30.595  12.192  0.00  0.00           D
ATOM    104 D     CV B   1      -1.146  30.595  12.192  0.00  0.00           D
ATOM    105 D     CV B   1      -2.046  30.895  12.192  0.00  0.00           D
ATOM    106 D     CV B   1      -1.746  30.895  12.192  0.00  0.00           D
ATOM    107 D     CV B   1      -1.446  30.895  12.192  0.00  0.00           D
ATOM    108 D     CV B   1      -1.746  31.195  12.192  0.00  0.00           D
ATOM    109 D     CV B   1      -1.446  31.195  12.192  0.00  0.00           D
ATOM    110 D     CV B   1      -1.746  31.495  12.192  0.00  0.00           D
ATOM    111 D     CV B   1      -1.446  31.495  12.192  0.00  0.00           D
ATOM    112 D     CV B   1      -1.146  31.495  12.192  0.00  0.00           D
ATOM    113 D     CV B   1      -1.746  31.795  12.192  0.00  0.00           D
ATOM    114 D     CV B   1      -1.446  31.795  12.192  0.00  0.00           D
ATOM    115 D     CV B   1      -1.746  32.095  12.192  0.00  0.00           D
ATOM    116 D     CV B   1      -1.446  32.095  12.192  0.00  0.00           D
ATOM    117 D     CV B   1      -1.746  32.395  12.192  0.00  0.00           D
ATOM    118 D     CV B   1      -1.446  32.395  12.192  0.00  0.00           D
ATOM    119 D     CV B   1      -1.446  32.695  12.192  0.00  0.00           D
ATOM    120 D     CV B   1      -1.146  32.695  12.192  0.00  0.00           D
ATOM    121 D     CV B   1      -1.446  32.995  12.192  0.00  0.00           D
ATOM    122 D     CV B   1      -0.846  34.495  12.192  0.00  0.00           D
ATOM    123 D     CV B   1      -0.846  34.795  12.192  0.00  0.00           D
ATOM    124 D     CV B   1      -0.846  29.995  12.492  0.00  0.00           D
ATOM    125 D     CV B   1      -1.146  30.295  12.492  0.00  0.00           D
ATOM    126 D     CV B   1      -0.846  30.295  12.492  0.00  0.00           D
ATOM    127 D     CV B   1      -1.746  30.595  12.492  0.00  0.00           D
ATOM    128 D     CV B   1      -1.446  30.595  12.492  0.00  0.00           D
ATOM    129 D     CV B   1      -1.146  30.595  12.492  0.00  0.00           D
ATOM    130 D     CV B   1      -0.846  30.595  12.492  0.00  0.00           D
ATOM    131 D     CV B   1      -0.546  30.595  12.492  0.00  0.00           D
ATOM    132 D     CV B   1      -2.046  30.895  12.492  0.00  0.00           D
ATOM    133 D     CV B   1      -1.746  30.895  12.492  0.00  0.00           D
ATOM    134 D     CV B   1      -1.446  30.895  12.492  0.00  0.00           D
ATOM    135 D     CV B   1      -1.146  30.895  12.492  0.00  0.00           D
ATOM    136 D     CV B   1      -0.846  30.895  12.492  0.00  0.00           D
ATOM    137 D     CV B   1      -0.546  30.895  12.492  0.00  0.00           D
ATOM    138 D     CV B   1      -1.746  31.195  12.492  0.00  0.00           D
ATOM    139 D     CV B   1      -1.446  31.195  12.492  0.00  0.00           D
ATOM    140 D     CV B   1      -1.146  31.195  12.492  0.00  0.00           D
ATOM    141 D     CV B   1      -0.846  31.195  12.492  0.00  0.00           D
ATOM    142 D     CV B   1      -0.546  31.195  12.492  0.00  0.00           D
ATOM    143 D     CV B   1      -1.746  31.495  12.492  0.00  0.00           D
ATOM    144 D     CV B   1      -1.446  31.495  12.492  0.00  0.00           D
ATOM    145 D     CV B   1      -1.146  31.495  12.492  0.00  0.00           D
ATOM    146 D     CV B   1      -0.846  31.495  12.492  0.00  0.00           D
ATOM    147 D     CV B   1      -0.546  31.495  12.492  0.00  0.00           D
ATOM    148 D     CV B   1      -1.746  31.795  12.492  0.00  0.00           D
ATOM    149 D     CV B   1      -1.446  31.795  12.492  0.00  0.00           D
ATOM    150 D     CV B   1      -1.146  31.795  12.492  0.00  0.00           D
ATOM    151 D     CV B   1      -0.846  31.795  12.492  0.00  0.00           D
ATOM    152 D     CV B   1      -1.446  32.095  12.492  0.00  0.00           D
ATOM    153 D     CV B   1      -1.146  32.095  12.492  0.00  0.00           D
ATOM    154 D     CV B   1      -0.846  32.095  12.492  0.00  0.00           D
ATOM    155 D     CV B   1      -1.446  32.395  12.492  0.00  0.00           D
ATOM    156 D     CV B   1      -1.146  32.395  12.492  0.00  0.00           D
ATOM    157 D     CV B   1      -0.846  32.395  12.492  0.00  0.00           D
ATOM    158 D     CV B   1      -1.446  32.695  12.492  0.00  0.00           D
ATOM    159 D     CV B   1      -1.146  32.695  12.492  0.00  0.00           D
ATOM    160 D     CV B   1      -1.446  32.995  12.492  0.00  0.00           D
ATOM    161 D     CV B   1      -0.846  34.195  12.492  0.00  0.00           D
ATOM    162 D     CV B   1      -0.846  34.495  12.492  0.00  0.00           D
ATOM    163 D     CV B   1      -0.846  34.795  12.492  0.00  0.00           D
ATOM    164 D     CV B   1      -0.546  34.795  12.492  0.00  0.00           D
ATOM    165 D     CV B   1      -0.846  35.095  12.492  0.00  0.00           D
ATOM    166 D     CV B   1      -0.546  35.095  12.492  0.00  0.00           D
ATOM    167 D     CV B   1      -0.246  36.895  12.492  0.00  0.00           D
ATOM    168 D     CV B   1      -1.146  29.995  12.792  0.00  0.00           D
ATOM    169 D     CV B   1      -0.846  29.995  12.792  0.00  0.00           D
ATOM    170 D     CV B   1      -0.546  29.995  12.792  0.00  0.00           D
ATOM    171 D     CV B   1      -0.246  29.995  12.792  0.00  0.00           D
ATOM    172 D     CV B   1      -1.446  30.295  12.792  0.00  0.00           D
ATOM    173 D     CV B   1      -1.146  30.295  12.792  0.00  0.00           D
ATOM    174 D     CV B   1      -0.846  30.295  12.792  0.00  0.00           D
ATOM    175 D     CV B   1      -0.546  30.295  12.792  0.00  0.00           D
ATOM    176 D     CV B   1      -0.246  30.295  12.792  0.00  0.00           D
ATOM    177 D     CV B   1      -2.046  30.595  12.792  0.00  0.00           D
ATOM    178 D     CV B   1      -1.746  30.595  12.792  0.00  0.00           D
ATOM    179 D     CV B   1      -1.446  30.595  12.792  0.00  0.00           D
ATOM    180 D     CV B   1      -1.146  30.595  12.792  0.00  0.00           D
ATOM    181 D     CV B   1      -0.846  30.595  12.792  0.00  0.00           D
ATOM    182 D     CV B   1      -0.546  30.595  12.792  0.00  0.00           D
ATOM    183 D     CV B   1      -0.246  30.595  12.792  0.00  0.00           D
ATOM    184 D     CV B   1      -2.046  30.895  12.792  0.00  0.00           D
ATOM    185 D     CV B   1      -1.746  30.895  12.792  0.00  0.00           D
ATOM    186 D     CV B   1      -1.446  30.895  12.792  0.00  0.00           D
ATOM    187 D     CV B   1      -1.146  30.895  12.792  0.00  0.00           D
ATOM    188 D     CV B   1      -0.846  30.895  12.792  0.00  0.00           D
ATOM    189 D     CV B   1      -0.546  30.895  12.792  0.00  0.00           D
ATOM    190 D     CV B   1      -0.246  30.895  12.792  0.00  0.00           D
ATOM    191 D     CV B   1      -1.746  31.195  12.792  0.00  0.00           D
ATOM    192 D     CV B   1      -1.446  31.195  12.792  0.00  0.00           D
ATOM    193 D     CV B   1      -1.146  31.195  12.792  0.00  0.00           D
ATOM    194 D     CV B   1      -0.846  31.195  12.792  0.00  0.00           D
ATOM    195 D     CV B   1      -0.546  31.195  12.792  0.00  0.00           D
ATOM    196 D     CV B   1      -0.246  31.195  12.792  0.00  0.00           D
ATOM    197 D     CV B   1      -1.746  31.495  12.792  0.00  0.00           D
ATOM    198 D     CV B   1      -1.446  31.495  12.792  0.00  0.00           D
ATOM    199 D     CV B   1      -1.146  31.495  12.792  0.00  0.00           D
ATOM    200 D     CV B   1      -0.846  31.495  12.792  0.00  0.00           D
ATOM    201 D     CV B   1      -0.546  31.495  12.792  0.00  0.00           D
ATOM    202 D     CV B   1      -0.246  31.495  12.792  0.00  0.00           D
ATOM    203 D     CV B   1      -1.746  31.795  12.792  0.00  0.00           D
ATOM    204 D     CV B   1      -1.446  31.795  12.792  0.00  0.00           D
ATOM    205 D     CV B   1      -1.146  31.795  12.792  0.00  0.00           D
ATOM    206 D     CV B   1      -0.846  31.795  12.792  0.00  0.00           D
ATOM    207 D     CV B   1      -0.546  31.795  12.792  0.00  0.00           D
ATOM    208 D     CV B   1      -0.246  31.795  12.792  0.00  0.00           D
ATOM    209 D     CV B   1      -1.446  32.095  12.792  0.00  0.00           D
ATOM    210 D     CV B   1      -1.146  32.095  12.792  0.00  0.00           D
ATOM    211 D     CV B   1      -0.846  32.095  12.792  0.00  0.00           D
ATOM    212 D     CV B   1      -0.546  32.095  12.792  0.00  0.00           D
ATOM    213 D     CV B   1      -0.246  32.095  12.792  0.00  0.00           D
ATOM    214 D     CV B   1      -1.446  32.395  12.792  0.00  0.00           D
ATOM    215 D     CV B   1      -1.146  32.395  12.792  0.00  0.00           D
ATOM    216 D     CV B   1      -0.846  32.395  12.792  0.00  0.00           D
ATOM    217 D     CV B   1      -0.546  32.395  12.792  0.00  0.00           D
ATOM    218 D     CV B   1      -0.246  32.395  12.792  0.00  0.00           D
ATOM    219 D     CV B   1       0.054  32.395  12.792  0.00  0.00           D
ATOM    220 D     CV B   1      -0.846  32.695  12.792  0.00  0.00           D
ATOM    221 D     CV B   1      -0.546  32.695  12.792  0.00  0.00           D
ATOM    222 D     CV B   1      -0.246  32.695  12.792  0.00  0.00           D
ATOM    223 D     CV B   1       0.054  32.695  12.792  0.00  0.00           D
ATOM    224 D     CV B   1       0.354  32.695  12.792  0.00  0.00           D
ATOM    225 D     CV B   1      -0.246  32.995  12.792  0.00  0.00           D
ATOM    226 D     CV B   1       0.054  32.995  12.792  0.00  0.00           D
ATOM    227 D     CV B   1       0.354  32.995  12.792  0.00  0.00           D
ATOM    228 D     CV B   1      -0.246  33.295  12.792  0.00  0.00           D
ATOM    229 D     CV B   1       0.054  33.295  12.792  0.00  0.00           D
ATOM    230 D     CV B   1       0.354  33.295  12.792  0.00  0.00           D
ATOM    231 D     CV B   1      -0.546  33.595  12.792  0.00  0.00           D
ATOM    232 D     CV B   1       0.054  33.595  12.792  0.00  0.00           D
ATOM    233 D     CV B   1      -0.846  34.195  12.792  0.00  0.00           D
ATOM    234 D     CV B   1      -0.246  34.195  12.792  0.00  0.00           D
ATOM    235 D     CV B   1      -0.846  34.495  12.792  0.00  0.00           D
ATOM    236 D     CV B   1      -0.546  34.495  12.792  0.00  0.00           D
ATOM    237 D     CV B   1      -0.246  34.495  12.792  0.00  0.00           D
ATOM    238 D     CV B   1      -0.846  34.795  12.792  0.00  0.00           D
ATOM    239 D     CV B   1      -0.546  34.795  12.792  0.00  0.00           D
ATOM    240 D     CV B   1      -0.246  34.795  12.792  0.00  0.00           D
ATOM    241 D     CV B   1      -0.846  35.095  12.792  0.00  0.00           D
ATOM    242 D     CV B   1      -0.546  35.095  12.792  0.00  0.00           D
ATOM    243 D     CV B   1      -0.246  35.095  12.792  0.00  0.00           D
ATOM    244 D     CV B   1      -0.546  35.395  12.792  0.00  0.00           D
ATOM    245 D     CV B   1      -0.246  35.395  12.792  0.00  0.00           D
ATOM    246 D     CV B   1      -0.246  36.295  12.792  0.00  0.00           D
ATOM    247 D     CV B   1      -0.246  36.595  12.792  0.00  0.00           D
ATOM    248 D     CV B   1      -0.246  36.895  12.792  0.00  0.00           D
ATOM    249 D     CV B   1      -1.146  29.995  13.092  0.00  0.00           D
ATOM    250 D     CV B   1      -0.846  29.995  13.092  0.00  0.00           D
ATOM    251 D     CV B   1      -0.546  29.995  13.092  0.00  0.00           D
ATOM    252 D     CV B   1      -0.246  29.995  13.092  0.00  0.00           D
ATOM    253 D     CV B   1       0.054  29.995  13.092  0.00  0.00           D
ATOM    254 D     CV B   1      -1.746  30.295  13.092  0.00  0.00           D
ATOM    255 D     CV B   1      -1.446  30.295  13.092  0.00  0.00           D
ATOM    256 D     CV B   1      -1.146  30.295  13.092  0.00  0.00           D
ATOM    257 D     CV B   1      -0.846  30.295  13.092  0.00  0.00           D
ATOM    258 D     CV B   1      -0.546  30.295  13.092  0.00  0.00           D
ATOM    259 D     CV B   1      -0.246  30.295  13.092  0.00  0.00           D
ATOM    260 D     CV B   1       0.054  30.295  13.092  0.00  0.00           D
ATOM    261 D     CV B   1      -2.046  30.595  13.092  0.00  0.00           D
ATOM    262 D     CV B   1      -1.746  30.595  13.092  0.00  0.00           D
ATOM    263 D     CV B   1      -1.446  30.595  13.092  0.00  0.00           D
ATOM    264 D     CV B   1      -1.146  30.595  13.092  0.00  0.00           D
ATOM    265 D     CV B   1      -0.846  30.595  13.092  0.00  0.00           D
ATOM    266 D     CV B   1      -0.546  30.595  13.092  0.00  0.00           D
ATOM    267 D     CV B   1      -0.246  30.595  13.092  0.00  0.00           D
ATOM    268 D     CV B   1       0.054  30.595  13.092  0.00  0.00           D
ATOM    269 D     CV B   1       0.354  30.595  13.092  0.00  0.00           D
ATOM    270 D     CV B   1      -2.046  30.895  13.092  0.00  0.00           D
ATOM    271 D     CV B   1      -1.746  30.895  13.092  0.00  0.00           D
ATOM    272 D     CV B   1      -1.446  30.895  13.092  0.00  0.00           D
ATOM    273 D     CV B   1      -1.146  30.895  13.092  0.00  0.00           D
ATOM    274 D     CV B   1      -0.846  30.895  13.092  0.00  0.00           D
ATOM    275 D     CV B   1      -0.546  30.895  13.092  0.00  0.00           D
ATOM    276 D     CV B   1      -0.246  30.895  13.092  0.00  0.00           D
ATOM    277 D     CV B   1       0.054  30.895  13.092  0.00  0.00           D
ATOM    278 D     CV B   1       0.354  30.895  13.092  0.00  0.00           D
ATOM    279 D     CV B   1       0.654  30.895  13.092  0.00  0.00           D
ATOM    280 D     CV B   1      -1.746  31.195  13.092  0.00  0.00           D
ATOM    281 D     CV B   1      -1.446  31.195  13.092  0.00  0.00           D
ATOM    282 D     CV B   1      -1.146  31.195  13.092  0.00  0.00           D
ATOM    283 D     CV B   1      -0.846  31.195  13.092  0.00  0.00           D
ATOM    284 D     CV B   1      -0.546  31.195  13.092  0.00  0.00           D
ATOM    285 D     CV B   1      -0.246  31.195  13.092  0.00  0.00           D
ATOM    286 D     CV B   1       0.054  31.195  13.092  0.00  0.00           D
ATOM    287 D     CV B   1       0.354  31.195  13.092  0.00  0.00           D
ATOM    288 D     CV B   1      -1.746  31.495  13.092  0.00  0.00           D
ATOM    289 D     CV B   1      -1.446  31.495  13.092  0.00  0.00           D
ATOM    290 D     CV B   1      -1.146  31.495  13.092  0.00  0.00           D
ATOM    291 D     CV B   1      -0.846  31.495  13.092  0.00  0.00           D
ATOM    292 D     CV B   1      -0.546  31.495  13.092  0.00  0.00           D
ATOM    293 D     CV B   1      -0.246  31.495  13.092  0.00  0.00           D
ATOM    294 D     CV B   1       0.054  31.495  13.092  0.00  0.00           D
ATOM    295 D     CV B   1       0.354  31.495  13.092  0.00  0.00           D
ATOM    296 D     CV B   1      -1.746  31.795  13.092  0.00  0.00           D
ATOM    297 D     CV B   1      -1.446  31.795  13.092  0.00  0.00           D
ATOM    298 D     CV B   1      -1.146  31.795  13.092  0.00  0.00           D
ATOM    299 D     CV B   1      -0.846  31.795  13.092  0.00  0.00           D
ATOM    300 D     CV B   1      -0.546  31.795  13.092  0.00  0.00           D
ATOM    301 D     CV B   1      -0.246  31.795  13.092  0.00  0.00           D
ATOM    302 D     CV B   1       0.054  31.795  13.092  0.00  0.00           D
ATOM    303 D     CV B   1       0.354  31.795  13.092  0.00  0.00           D
ATOM    304 D     CV B   1      -1.446  32.095  13.092  0.00  0.00           D
ATOM    305 D     CV B   1      -1.146  32.095  13.092  0.00  0.00           D
ATOM    306 D     CV B   1      -0.846  32.095  13.092  0.00  0.00           D
ATOM    307 D     CV B   1      -0.546  32.095  13.092  0.00  0.00           D
ATOM    308 D     CV B   1      -0.246  32.095  13.092  0.00  0.00           D
ATOM    309 D     CV B   1       0.054  32.095  13.092  0.00  0.00           D
ATOM    310 D     CV B   1       0.354  32.095  13.092  0.00  0.00           D
ATOM    311 D     CV B   1      -1.146  32.395  13.092  0.00  0.00           D
ATOM    312 D     CV B   1      -0.846  32.395  13.092  0.00  0.00           D
ATOM    313 D     CV B   1      -0.546  32.395  13.092  0.00  0.00           D
ATOM    314 D     CV B   1      -0.246  32.395  13.092  0.00  0.00           D
ATOM    315 D     CV B   1       0.054  32.395  13.092  0.00  0.00           D
ATOM    316 D     CV B   1       0.354  32.395  13.092  0.00  0.00           D
ATOM    317 D     CV B   1       0.654  32.395  13.092  0.00  0.00           D
ATOM    318 D     CV B   1      -1.146  32.695  13.092  0.00  0.00           D
ATOM    319 D     CV B   1      -0.846  32.695  13.092  0.00  0.00           D
ATOM    320 D     CV B   1      -0.546  32.695  13.092  0.00  0.00           D
ATOM    321 D     CV B   1      -0.246  32.695  13.092  0.00  0.00           D
ATOM    322 D     CV B   1       0.054  32.695  13.092  0.00  0.00           D
ATOM    323 D     CV B   1       0.354  32.695  13.092  0.00  0.00           D
ATOM    324 D     CV B   1       0.654  32.695  13.092  0.00  0.00           D
ATOM    325 D     CV B   1      -0.546  32.995  13.092  0.00  0.00           D
ATOM    326 D     CV B   1      -0.246  32.995  13.092  0.00  0.00           D
ATOM    327 D     CV B   1       0.054  32.995  13.092  0.00  0.00           D
ATOM    328 D     CV B   1       0.354  32.995  13.092  0.00  0.00           D
ATOM    329 D     CV B   1       0.654  32.995  13.092  0.00  0.00           D
ATOM    330 D     CV B   1      -0.846  33.295  13.092  0.00  0.00           D
ATOM    331 D     CV B   1      -0.546  33.295  13.092  0.00  0.00           D
ATOM    332 D     CV B   1      -0.246  33.295  13.092  0.00  0.00           D
ATOM    333 D     CV B   1       0.054  33.295  13.092  0.00  0.00           D
ATOM    334 D     CV B   1       0.354  33.295  13.092  0.00  0.00           D
ATOM    335 D     CV B   1       0.654  33.295  13.092  0.00  0.00           D
ATOM    336 D     CV B   1      -0.546  33.595  13.092  0.00  0.00           D
ATOM    337 D     CV B   1      -0.246  33.595  13.092  0.00  0.00           D
ATOM    338 D     CV B   1       0.054  33.595  13.092  0.00  0.00           D
ATOM    339 D     CV B   1       0.354  33.595  13.092  0.00  0.00           D
ATOM    340 D     CV B   1       0.654  33.595  13.092  0.00  0.00           D
ATOM    341 D     CV B   1      -0.546  33.895  13.092  0.00  0.00           D
ATOM    342 D     CV B   1      -0.246  33.895  13.092  0.00  0.00           D
ATOM    343 D     CV B   1       0.054  33.895  13.092  0.00  0.00           D
ATOM    344 D     CV B   1       0.354  33.895  13.092  0.00  0.00           D
ATOM    345 D     CV B   1      -0.246  34.195  13.092  0.00  0.00           D
ATOM    346 D     CV B   1       0.054  34.195  13.092  0.00  0.00           D
ATOM    347 D     CV B   1       0.354  34.195  13.092  0.00  0.00           D
ATOM    348 D     CV B   1       0.654  34.195  13.092  0.00  0.00           D
ATOM    349 D     CV B   1      -0.846  34.495  13.092  0.00  0.00           D
ATOM    350 D     CV B   1      -0.546  34.495  13.092  0.00  0.00           D
ATOM    351 D     CV B   1      -0.246  34.495  13.092  0.00  0.00           D
ATOM    352 D     CV B   1       0.054  34.495  13.092  0.00  0.00           D
ATOM    353 D     CV B   1       0.354  34.495  13.092  0.00  0.00           D
ATOM    354 D     CV B   1       0.654  34.495  13.092  0.00  0.00           D
ATOM    355 D     CV B   1      -0.546  34.795  13.092  0.00  0.00           D
ATOM    356 D     CV B   1      -0.246  34.795  13.092  0.00  0.00           D
ATOM    357 D     CV B   1       0.054  34.795  13.092  0.00  0.00           D
ATOM    358 D     CV B   1       0.354  34.795  13.092  0.00  0.00           D
ATOM    359 D     CV B   1       0.654  34.795  13.092  0.00  0.00           D
ATOM    360 D     CV B   1      -0.546  35.095  13.092  0.00  0.00           D
ATOM    361 D     CV B   1      -0.246  35.095  13.092  0.00  0.00           D
ATOM    362 D     CV B   1       0.054  35.095  13.092  0.00  0.00           D
ATOM    363 D     CV B   1       0.354  35.095  13.092  0.00  0.00           D
ATOM    364 D     CV B   1       0.654  35.095  13.092  0.00  0.00           D
ATOM    365 D     CV B   1       0.954  35.095  13.092  0.00  0.00           D
ATOM    366 D     CV B   1      -0.546  35.395  13.092  0.00  0.00           D
ATOM    367 D     CV B   1      -0.246  35.395  13.092  0.00  0.00           D
ATOM    368 D     CV B   1       0.054  35.395  13.092  0.00  0.00           D
ATOM    369 D     CV B   1       0.354  35.395  13.092  0.00  0.00           D
ATOM    370 D     CV B   1       0.654  35.395  13.092  0.00  0.00           D
ATOM    371 D     CV B   1       0.954  35.395  13.092  0.00  0.00           D
ATOM    372 D     CV B   1      -0.246  35.695  13.092  0.00  0.00           D
ATOM    373 D     CV B   1       0.054  35.695  13.092  0.00  0.00           D
ATOM    374 D     CV B   1       0.354  35.695  13.092  0.00  0.00           D
ATOM    375 D     CV B   1       0.654  35.695  13.092  0.00  0.00           D
ATOM    376 D     CV B   1      -0.246  35.995  13.092  0.00  0.00           D
ATOM    377 D     CV B   1       0.054  35.995  13.092  0.00  0.00           D
ATOM    378 D     CV B   1       0.354  35.995  13.092  0.00  0.00           D
ATOM    379 D     CV B   1      -0.246  36.295  13.092  0.00  0.00           D
ATOM    380 D     CV B   1       0.054  36.295  13.092  0.00  0.00           D
ATOM    381 D     CV B   1       0.354  36.295  13.092  0.00  0.00           D
ATOM    382 D     CV B   1      -0.246  36.595  13.092  0.00  0.00           D
ATOM    383 D     CV B   1       0.054  36.595  13.092  0.00  0.00           D
ATOM    384 D     CV B   1      -1.746  29.995  13.392  0.00  0.00           D
ATOM    385 D     CV B   1      -1.446  29.995  13.392  0.00  0.00           D
ATOM    386 D     CV B   1      -1.146  29.995  13.392  0.00  0.00           D
ATOM    387 D     CV B   1      -0.846  29.995  13.392  0.00  0.00           D
ATOM    388 D     CV B   1      -0.546  29.995  13.392  0.00  0.00           D
ATOM    389 D     CV B   1      -0.246  29.995  13.392  0.00  0.00           D
ATOM    390 D     CV B   1       0.054  29.995  13.392  0.00  0.00           D
ATOM    391 D     CV B   1       0.354  29.995  13.392  0.00  0.00           D
ATOM    392 D     CV B   1      -2.046  30.295  13.392  0.00  0.00           D
ATOM    393 D     CV B   1      -1.746  30.295  13.392  0.00  0.00           D
ATOM    394 D     CV B   1      -1.446  30.295  13.392  0.00  0.00           D
ATOM    395 D     CV B   1      -1.146  30.295  13.392  0.00  0.00           D
ATOM    396 D     CV B   1      -0.846  30.295  13.392  0.00  0.00           D
ATOM    397 D     CV B   1      -0.546  30.295  13.392  0.00  0.00           D
ATOM    398 D     CV B   1      -0.246  30.295  13.392  0.00  0.00           D
ATOM    399 D     CV B   1       0.054  30.295  13.392  0.00  0.00           D
ATOM    400 D     CV B   1       0.354  30.295  13.392  0.00  0.00           D
ATOM    401 D     CV B   1       0.654  30.295  13.392  0.00  0.00           D
ATOM    402 D     CV B   1      -2.046  30.595  13.392  0.00  0.00           D
ATOM    403 D     CV B   1      -1.746  30.595  13.392  0.00  0.00           D
ATOM    404 D     CV B   1      -1.446  30.595  13.392  0.00  0.00           D
ATOM    405 D     CV B   1      -1.146  30.595  13.392  0.00  0.00           D
ATOM    406 D     CV B   1      -0.846  30.595  13.392  0.00  0.00           D
ATOM    407 D     CV B   1      -0.546  30.595  13.392  0.00  0.00           D
ATOM    408 D     CV B   1      -0.246  30.595  13.392  0.00  0.00           D
ATOM    409 D     CV B   1       0.054  30.595  13.392  0.00  0.00           D
ATOM    410 D     CV B   1       0.354  30.595  13.392  0.00  0.00           D
ATOM    411 D     CV B   1       0.654  30.595  13.392  0.00  0.00           D
ATOM    412 D     CV B   1      -2.046  30.895  13.392  0.00  0.00           D
ATOM    413 D     CV B   1      -1.746  30.895  13.392  0.00  0.00           D
ATOM    414 D     CV B   1      -1.446  30.895  13.392  0.00  0.00           D
ATOM    415 D     CV B   1      -1.146  30.895  13.392  0.00  0.00           D
ATOM    416 D     CV B   1      -0.846  30.895  13.392  0.00  0.00           D
ATOM    417 D     CV B   1      -0.546  30.895  13.392  0.00  0.00           D
ATOM    418 D     CV B   1      -0.246  30.895  13.392  0.00  0.00           D
ATOM    419 D     CV B   1       0.054  30.895  13.392  0.00  0.00           D
ATOM    420 D     CV B   1       0.354  30.895  13.392  0.00  0.00           D
ATOM    421 D     CV B   1       0.654  30.895  13.392  0.00  0.00           D
ATOM    422 D     CV B   1       0.954  30.895  13.392  0.00  0.00           D
ATOM    423 D     CV B   1      -2.046  31.195  13.392  0.00  0.00           D
ATOM    424 D     CV B   1      -1.746  31.195  13.392  0.00  0.00           D
ATOM    425 D     CV B   1      -1.446  31.195  13.392  0.00  0.00           D
ATOM    426 D     CV B   1      -1.146  31.195  13.392  0.00  0.00           D
ATOM    427 D     CV B   1      -0.846  31.195  13.392  0.00  0.00           D
ATOM    428 D     CV B   1      -0.546  31.195  13.392  0.00  0.00           D
ATOM    429 D     CV B   1      -0.246  31.195  13.392  0.00  0.00           D
ATOM    430 D     CV B   1       0.054  31.195  13.392  0.00  0.00           D
ATOM    431 D     CV B   1       0.354  31.195  13.392  0.00  0.00           D
ATOM    432 D     CV B   1       0.654  31.195  13.392  0.00  0.00           D
ATOM    433 D     CV B   1       0.954  31.195  13.392  0.00  0.00           D
ATOM    434 D     CV B   1      -1.746  31.495  13.392  0.00  0.00           D
ATOM    435 D     CV B   1      -1.446  31.495  13.392  0.00  0.00           D
ATOM    436 D     CV B   1      -1.146  31.495  13.392  0.00  0.00           D
ATOM    437 D     CV B   1      -0.846  31.495  13.392  0.00  0.00           D
ATOM    438 D     CV B   1      -0.546  31.495  13.392  0.00  0.00           D
ATOM    439 D     CV B   1      -0.246  31.495  13.392  0.00  0.00           D
ATOM    440 D     CV B   1       0.054  31.495  13.392  0.00  0.00           D
ATOM    441 D     CV B   1       0.354  31.495  13.392  0.00  0.00           D
ATOM    442 D     CV B   1       0.654  31.495  13.392  0.00  0.00           D
ATOM    443 D     CV B   1       0.954  31.495  13.392  0.00  0.00           D
ATOM    444 D     CV B   1       1.254  31.495  13.392  0.00  0.00           D
ATOM    445 D     CV B   1       1.554  31.495  13.392  0.00  0.00           D
ATOM    446 D     CV B   1      -1.746  31.795  13.392  0.00  0.00           D
ATOM    447 D     CV B   1      -1.446  31.795  13.392  0.00  0.00           D
ATOM    448 D     CV B   1      -1.146  31.795  13.392  0.00  0.00           D
ATOM    449 D     CV B   1      -0.846  31.795  13.392  0.00  0.00           D
ATOM    450 D     CV B   1      -0.546  31.795  13.392  0.00  0.00           D
ATOM    451 D     CV B   1      -0.246  31.795  13.392  0.00  0.00           D
ATOM    452 D     CV B   1       0.054  31.795  13.392  0.00  0.00           D
ATOM    453 D     CV B   1       0.354  31.795  13.392  0.00  0.00           D
ATOM    454 D     CV B   1       0.654  31.795  13.392  0.00  0.00           D
ATOM    455 D     CV B   1       0.954  31.795  13.392  0.00  0.00           D
ATOM    456 D     CV B   1       1.254  31.795  13.392  0.00  0.00           D
ATOM    457 D     CV B   1      -1.446  32.095  13.392  0.00  0.00           D
ATOM    458 D     CV B   1      -1.146  32.095  13.392  0.00  0.00           D
ATOM    459 D     CV B   1      -0.846  32.095  13.392  0.00  0.00           D
ATOM    460 D     CV B   1      -0.546  32.095  13.392  0.00  0.00           D
ATOM    461 D     CV B   1      -0.246  32.095  13.392  0.00  0.00           D
ATOM    462 D     CV B   1       0.054  32.095  13.392  0.00  0.00           D
ATOM    463 D     CV B   1       0.354  32.095  13.392  0.00  0.00           D
ATOM    464 D     CV B   1       0.654  32.095  13.392  0.00  0.00           D
ATOM    465 D     CV B   1      -1.146  32.395  13.392  0.00  0.00           D
ATOM    466 D     CV B   1      -0.846  32.395  13.392  0.00  0.00           D
ATOM    467 D     CV B   1      -0.546  32.395  13.392  0.00  0.00           D
ATOM    468 D     CV B   1      -0.246  32.395  13.392  0.00  0.00           D
ATOM    469 D     CV B   1       0.054  32.395  13.392  0.00  0.00           D
ATOM    470 D     CV B   1       0.354  32.395  13.392  0.00  0.00           D
ATOM    471 D     CV B   1       0.654  32.395  13.392  0.00  0.00           D
ATOM    472 D     CV B   1      -1.146  32.695  13.392  0.00  0.00           D
ATOM    473 D     CV B   1      -0.846  32.695  13.392  0.00  0.00           D
ATOM    474 D     CV B   1      -0.546  32.695  13.392  0.00  0.00           D
ATOM    475 D     CV B   1      -0.246  32.695  13.392  0.00  0.00           D
ATOM    476 D     CV B   1       0.054  32.695  13.392  0.00  0.00           D
ATOM    477 D     CV B   1       0.354  32.695  13.392  0.00  0.00           D
ATOM    478 D     CV B   1       0.654  32.695  13.392  0.00  0.00           D
ATOM    479 D     CV B   1      -1.146  32.995  13.392  0.00  0.00           D
ATOM    480 D     CV B   1      -0.846  32.995  13.392  0.00  0.00           D
ATOM    481 D     CV B   1      -0.546  32.995  13.392  0.00  0.00           D
ATOM    482 D     CV B   1      -0.246  32.995  13.392  0.00  0.00           D
ATOM    483 D     CV B   1       0.054  32.995  13.392  0.00  0.00           D
ATOM    484 D     CV B   1       0.354  32.995  13.392  0.00  0.00           D
ATOM    485 D     CV B   1       0.654  32.995  13.392  0.00  0.00           D
ATOM    486 D     CV B   1       0.954  32.995  13.392  0.00  0.00           D
ATOM    487 D     CV B   1      -0.846  33.295  13.392  0.00  0.00           D
ATOM    488 D     CV B   1      -0.546  33.295  13.392  0.00  0.00           D
ATOM    489 D     CV B   1      -0.246  33.295  13.392  0.00  0.00           D
ATOM    490 D     CV B   1       0.054  33.295  13.392  0.00  0.00           D
ATOM    491 D     CV B   1       0.354  33.295  13.392  0.00  0.00           D
ATOM    492 D     CV B   1       0.654  33.295  13.392  0.00  0.00           D
ATOM    493 D     CV B   1       0.954  33.295  13.392  0.00  0.00           D
ATOM    494 D     CV B   1       1.254  33.295  13.392  0.00  0.00           D
ATOM    495 D     CV B   1      -0.846  33.595  13.392  0.00  0.00           D
ATOM    496 D     CV B   1      -0.546  33.595  13.392  0.00  0.00           D
ATOM    497 D     CV B   1      -0.246  33.595  13.392  0.00  0.00           D
ATOM    498 D     CV B   1       0.054  33.595  13.392  0.00  0.00           D
ATOM    499 D     CV B   1       0.354  33.595  13.392  0.00  0.00           D
ATOM    500 D     CV B   1       0.654  33.595  13.392  0.00  0.00           D
ATOM    501 D     CV B   1       0.954  33.595  13.392  0.00  0.00           D
ATOM    502 D     CV B   1      -0.846  33.895  13.392  0.00  0.00           D
ATOM    503 D     CV B   1      -0.546  33.895  13.392  0.00  0.00           D
ATOM    504 D     CV B   1      -0.246  33.895  13.392  0.00  0.00           D
ATOM    505 D     CV B   1       0.054  33.895  13.392  0.00  0.00           D
ATOM    506 D     CV B   1       0.354  33.895  13.392  0.00  0.00           D
ATOM    507 D     CV B   1       0.654  33.895  13.392  0.00  0.00           D
ATOM    508 D     CV B   1       0.954  33.895  13.392  0.00  0.00           D
ATOM    509 D     CV B   1      -0.546  34.195  13.392  0.00  0.00           D
ATOM    510 D     CV B   1      -0.246  34.195  13.392  0.00  0.00           D
ATOM    511 D     CV B   1       0.054  34.195  13.392  0.00  0.00           D
ATOM    512 D     CV B   1       0.354  34.195  13.392  0.00  0.00           D
ATOM    513 D     CV B   1       0.654  34.195  13.392  0.00  0.00           D
ATOM    514 D     CV B   1       0.954  34.195  13.392  0.00  0.00           D
ATOM    515 D     CV B   1      -0.846  34.495  13.392  0.00  0.00           D
ATOM    516 D     CV B   1      -0.546  34.495  13.392  0.00  0.00           D
ATOM    517 D     CV B   1      -0.246  34.495  13.392  0.00  0.00           D
ATOM    518 D     CV B   1       0.054  34.495  13.392  0.00  0.00           D
ATOM    519 D     CV B   1       0.354  34.495  13.392  0.00  0.00           D
ATOM    520 D     CV B   1       0.654  34.495  13.392  0.00  0.00           D
ATOM    521 D     CV B   1       0.954  34.495  13.392  0.00  0.00           D
ATOM    522 D     CV B   1      -0.546  34.795  13.392  0.00  0.00           D
ATOM    523 D     CV B   1      -0.246  34.795  13.392  0.00  0.00           D
ATOM    524 D     CV B   1       0.054  34.795  13.392  0.00  0.00           D
ATOM    525 D     CV B   1       0.354  34.795  13.392  0.00  0.00           D
ATOM    526 D     CV B   1       0.654  34.795  13.392  0.00  0.00           D
ATOM    527 D     CV B   1       0.954  34.795  13.392  0.00  0.00           D
ATOM    528 D     CV B   1       1.254  34.795  13.392  0.00  0.00           D
ATOM    529 D     CV B   1      -0.546  35.095  13.392  0.00  0.00           D
ATOM    530 D     CV B   1      -0.246  35.095  13.392  0.00  0.00           D
ATOM    531 D     CV B   1       0.054  35.095  13.392  0.00  0.00           D
ATOM    532 D     CV B   1       0.354  35.095  13.392  0.00  0.00           D
ATOM    533 D     CV B   1       0.654  35.095  13.392  0.00  0.00           D
ATOM    534 D     CV B   1       0.954  35.095  13.392  0.00  0.00           D
ATOM    535 D     CV B   1       1.254  35.095  13.392  0.00  0.00           D
ATOM    536 D     CV B   1      -0.546  35.395  13.392  0.00  0.00           D
ATOM    537 D     CV B   1      -0.246  35.395  13.392  0.00  0.00           D
ATOM    538 D     CV B   1       0.054  35.395  13.392  0.00  0.00           D
ATOM    539 D     CV B   1       0.354  35.395  13.392  0.00  0.00           D
ATOM    540 D     CV B   1       0.654  35.395  13.392  0.00  0.00           D
ATOM    541 D     CV B   1       0.954  35.395  13.392  0.00  0.00           D
ATOM    542 D     CV B   1       1.254  35.395  13.392  0.00  0.00           D
ATOM    543 D     CV B   1      -0.246  35.695  13.392  0.00  0.00           D
ATOM    544 D     CV B   1       0.054  35.695  13.392  0.00  0.00           D
ATOM    545 D     CV B   1       0.354  35.695  13.392  0.00  0.00           D
ATOM    546 D     CV B   1       0.654  35.695  13.392  0.00  0.00           D
ATOM    547 D     CV B   1       0.954  35.695  13.392  0.00  0.00           D
ATOM    548 D     CV B   1       1.254  35.695  13.392  0.00  0.00           D
ATOM    549 D     CV B   1      -0.246  35.995  13.392  0.00  0.00           D
ATOM    550 D     CV B   1       0.054  35.995  13.392  0.00  0.00           D
ATOM    551 D     CV B   1       0.354  35.995  13.392  0.00  0.00           D
ATOM    552 D     CV B   1       0.654  35.995  13.392  0.00  0.00           D
ATOM    553 D     CV B   1       0.954  35.995  13.392  0.00  0.00           D
ATOM    554 D     CV B   1      -0.246  36.295  13.392  0.00  0.00           D
ATOM    555 D     CV B   1       0.054  36.295  13.392  0.00  0.00           D
ATOM    556 D     CV B   1       0.354  36.295  13.392  0.00  0.00           D
ATOM    557 D     CV B   1       0.654  36.295  13.392  0.00  0.00           D
ATOM    558 D     CV B   1       0.954  36.295  13.392  0.00  0.00           D
ATOM    559 D     CV B   1       0.054  36.595  13.392  0.00  0.00           D
ATOM    560 D     CV B   1       0.354  36.595  13.392  0.00  0.00           D
ATOM    561 D     CV B   1      -1.446  29.995  13.692  0.00  0.00           D
ATOM    562 D     CV B   1      -1.146  29.995  13.692  0.00  0.00           D
ATOM    563 D     CV B   1      -0.846  29.995  13.692  0.00  0.00           D
ATOM    564 D     CV B   1      -0.546  29.995  13.692  0.00  0.00           D
ATOM    565 D     CV B   1      -0.246  29.995  13.692  0.00  0.00           D
ATOM    566 D     CV B   1       0.054  29.995  13.692  0.00  0.00           D
ATOM    567 D     CV B   1      -2.046  30.295  13.692  0.00  0.00           D
ATOM    568 D     CV B   1      -1.746  30.295  13.692  0.00  0.00           D
ATOM    569 D     CV B   1      -1.446  30.295  13.692  0.00  0.00           D
ATOM    570 D     CV B   1      -1.146  30.295  13.692  0.00  0.00           D
ATOM    571 D     CV B   1      -0.846  30.295  13.692  0.00  0.00           D
ATOM    572 D     CV B   1      -0.546  30.295  13.692  0.00  0.00           D
ATOM    573 D     CV B   1      -0.246  30.295  13.692  0.00  0.00           D
ATOM    574 D     CV B   1       0.054  30.295  13.692  0.00  0.00           D
ATOM    575 D     CV B   1      -2.046  30.595  13.692  0.00  0.00           D
ATOM    576 D     CV B   1      -1.746  30.595  13.692  0.00  0.00           D
ATOM    577 D     CV B   1      -1.446  30.595  13.692  0.00  0.00           D
ATOM    578 D     CV B   1      -1.146  30.595  13.692  0.00  0.00           D
ATOM    579 D     CV B   1      -0.846  30.595  13.692  0.00  0.00           D
ATOM    580 D     CV B   1      -0.546  30.595  13.692  0.00  0.00           D
ATOM    581 D     CV B   1      -0.246  30.595  13.692  0.00  0.00           D
ATOM    582 D     CV B   1       0.054  30.595  13.692  0.00  0.00           D
ATOM    583 D     CV B   1       0.354  30.595  13.692  0.00  0.00           D
ATOM    584 D     CV B   1      -2.046  30.895  13.692  0.00  0.00           D
ATOM    585 D     CV B   1      -1.746  30.895  13.692  0.00  0.00           D
ATOM    586 D     CV B   1      -1.446  30.895  13.692  0.00  0.00           D
ATOM    587 D     CV B   1      -1.146  30.895  13.692  0.00  0.00           D
ATOM    588 D     CV B   1      -0.846  30.895  13.692  0.00  0.00           D
ATOM    589 D     CV B   1      -0.546  30.895  13.692  0.00  0.00           D
ATOM    590 D     CV B   1      -0.246  30.895  13.692  0.00  0.00           D
ATOM    591 D     CV B   1       0.054  30.895  13.692  0.00  0.00           D
ATOM    592 D     CV B   1       0.354  30.895  13.692  0.00  0.00           D
ATOM    593 D     CV B   1       0.654  30.895  13.692  0.00  0.00           D
ATOM    594 D     CV B   1      -2.046  31.195  13.692  0.00  0.00           D
ATOM    595 D     CV B   1      -1.746  31.195  13.692  0.00  0.00           D
ATOM    596 D     CV B   1      -1.446  31.195  13.692  0.00  0.00           D
ATOM    597 D     CV B   1      -1.146  31.195  13.692  0.00  0.00           D
ATOM    598 D     CV B   1      -0.846  31.195  13.692  0.00  0.00           D
ATOM    599 D     CV B   1      -0.546  31.195  13.692  0.00  0.00           D
ATOM    600 D     CV B   1      -0.246  31.195  13.692  0.00  0.00           D
ATOM    601 D     CV B   1       0.054  31.195  13.692  0.00  0.00           D
ATOM    602 D     CV B   1       0.354  31.195  13.692  0.00  0.00           D
ATOM    603 D     CV B   1       0.654  31.195  13.692  0.00  0.00           D
ATOM    604 D     CV B   1       0.954  31.195  13.692  0.00  0.00           D
ATOM    605 D     CV B   1      -1.746  31.495  13.692  0.00  0.00           D
ATOM    606 D     CV B   1      -1.446  31.495  13.692  0.00  0.00           D
ATOM    607 D     CV B   1      -1.146  31.495  13.692  0.00  0.00           D
ATOM    608 D     CV B   1      -0.846  31.495  13.692  0.00  0.00           D
ATOM    609 D     CV B   1      -0.546  31.495  13.692  0.00  0.00           D
ATOM    610 D     CV B   1      -0.246  31.495  13.692  0.00  0.00           D
ATOM    611 D     CV B   1       0.054  31.495  13.692  0.00  0.00           D
ATOM    612 D     CV B   1       0.354  31.495  13.692  0.00  0.00           D
ATOM    613 D     CV B   1       0.654  31.495  13.692  0.00  0.00           D
ATOM    614 D     CV B   1       0.954  31.495  13.692  0.00  0.00           D
ATOM    615 D     CV B   1       1.254  31.495  13.692  0.00  0.00           D
ATOM    616 D     CV B   1      -1.746  31.795  13.692  0.00  0.00           D
ATOM    617 D     CV B   1      -1.446  31.795  13.692  0.00  0.00           D
ATOM    618 D     CV B   1      -1.146  31.795  13.692  0.00  0.00           D
ATOM    619 D     CV B   1      -0.846  31.795  13.692  0.00  0.00           D
ATOM    620 D     CV B   1      -0.546  31.795  13.692  0.00  0.00           D
ATOM    621 D     CV B   1      -0.246  31.795  13.692  0.00  0.00           D
ATOM    622 D     CV B   1       0.054  31.795  13.692  0.00  0.00           D
ATOM    623 D     CV B   1       0.354  31.795  13.692  0.00  0.00           D
ATOM    624 D     CV B   1       0.654  31.795  13.692  0.00  0.00           D
ATOM    625 D     CV B   1      -1.446  32.095  13.692  0.00  0.00           D
ATOM    626 D     CV B   1      -1.146  32.095  13.692  0.00  0.00           D
ATOM    627 D     CV B   1      -0.846  32.095  13.692  0.00  0.00           D
ATOM    628 D     CV B   1      -0.546  32.095  13.692  0.00  0.00           D
ATOM    629 D     CV B   1      -0.246  32.095  13.692  0.00  0.00           D
ATOM    630 D     CV B   1       0.054  32.095  13.692  0.00  0.00           D
ATOM    631 D     CV B   1       0.354  32.095  13.692  0.00  0.00           D
ATOM    632 D     CV B   1       0.654  32.095  13.692  0.00  0.00           D
ATOM    633 D     CV B   1      -1.446  32.395  13.692  0.00  0.00           D
ATOM    634 D     CV B   1      -1.146  32.395  13.692  0.00  0.00           D
ATOM    635 D     CV B   1      -0.846  32.395  13.692  0.00  0.00           D
ATOM    636 D     CV B   1      -0.546  32.395  13.692  0.00  0.00           D
ATOM    637 D     CV B   1      -0.246  32.395  13.692  0.00  0.00           D
ATOM    638 D     CV B   1       0.054  32.395  13.692  0.00  0.00           D
ATOM    639 D     CV B   1       0.354  32.395  13.692  0.00  0.00           D
ATOM    640 D     CV B   1      -1.146  32.695  13.692  0.00  0.00           D
ATOM    641 D     CV B   1      -0.846  32.695  13.692  0.00  0.00           D
ATOM    642 D     CV B   1      -0.546  32.695  13.692  0.00  0.00           D
ATOM    643 D     CV B   1      -0.246  32.695  13.692  0.00  0.00           D
ATOM    644 D     CV B   1       0.054  32.695  13.692  0.00  0.00           D
ATOM    645 D     CV B   1       0.354  32.695  13.692  0.00  0.00           D
ATOM    646 D     CV B   1       0.654  32.695  13.692  0.00  0.00           D
ATOM    647 D     CV B   1      -1.146  32.995  13.692  0.00  0.00           D
ATOM    648 D     CV B   1      -0.846  32.995  13.692  0.00  0.00           D
ATOM    649 D     CV B   1      -0.546  32.995  13.692  0.00  0.00           D
ATOM    650 D     CV B   1      -0.246  32.995  13.692  0.00  0.00           D
ATOM    651 D     CV B   1       0.054  32.995  13.692  0.00  0.00           D
ATOM    652 D     CV B   1       0.354  32.995  13.692  0.00  0.00           D
ATOM    653 D     CV B   1       0.654  32.995  13.692  0.00  0.00           D
ATOM    654 D     CV B   1       1.854  32.995  13.692  0.00  0.00           D
ATOM    655 D     CV B   1      -1.146  33.295  13.692  0.00  0.00           D
ATOM    656 D     CV B   1      -0.846  33.295  13.692  0.00  0.00           D
ATOM    657 D     CV B   1      -0.546  33.295  13.692  0.00  0.00           D
ATOM    658 D     CV B   1      -0.246  33.295  13.692  0.00  0.00           D
ATOM    659 D     CV B   1       0.054  33.295  13.692  0.00  0.00           D
ATOM    660 D     CV B   1       0.354  33.295  13.692  0.00  0.00           D
ATOM    661 D     CV B   1       0.654  33.295  13.692  0.00  0.00           D
ATOM    662 D     CV B   1       0.954  33.295  13.692  0.00  0.00           D
ATOM    663 D     CV B   1       1.554  33.295  13.692  0.00  0.00           D
ATOM    664 D     CV B   1       1.854  33.295  13.692  0.00  0.00           D
ATOM    665 D     CV B   1       2.154  33.295  13.692  0.00  0.00           D
ATOM    666 D     CV B   1      -1.446  33.595  13.692  0.00  0.00           D
ATOM    667 D     CV B   1      -0.846  33.595  13.692  0.00  0.00           D
ATOM    668 D     CV B   1      -0.546  33.595  13.692  0.00  0.00           D
ATOM    669 D     CV B   1      -0.246  33.595  13.692  0.00  0.00           D
ATOM    670 D     CV B   1       0.054  33.595  13.692  0.00  0.00           D
ATOM    671 D     CV B   1       0.354  33.595  13.692  0.00  0.00           D
ATOM    672 D     CV B   1       0.654  33.595  13.692  0.00  0.00           D
ATOM    673 D     CV B   1       0.954  33.595  13.692  0.00  0.00           D
ATOM    674 D     CV B   1       1.254  33.595  13.692  0.00  0.00           D
ATOM    675 D     CV B   1       1.554  33.595  13.692  0.00  0.00           D
ATOM    676 D     CV B   1       1.854  33.595  13.692  0.00  0.00           D
ATOM    677 D     CV B   1       2.154  33.595  13.692  0.00  0.00           D
ATOM    678 D     CV B   1      -0.846  33.895  13.692  0.00  0.00           D
ATOM    679 D     CV B   1      -0.546  33.895  13.692  0.00  0.00           D
ATOM    680 D     CV B   1      -0.246  33.895  13.692  0.00  0.00           D
ATOM    681 D     CV B   1       0.054  33.895  13.692  0.00  0.00           D
ATOM    682 D     CV B   1       0.354  33.895  13.692  0.00  0.00           D
ATOM    683 D     CV B   1       0.654  33.895  13.692  0.00  0.00           D
ATOM    684 D     CV B   1       0.954  33.895  13.692  0.00  0.00           D
ATOM    685 D     CV B   1       1.254  33.895  13.692  0.00  0.00           D
ATOM    686 D     CV B   1       1.554  33.895  13.692  0.00  0.00           D
ATOM    687 D     CV B   1       1.854  33.895  13.692  0.00  0.00           D
ATOM    688 D     CV B   1      -0.846  34.195  13.692  0.00  0.00           D
ATOM    689 D     CV B   1      -0.546  34.195  13.692  0.00  0.00           D
ATOM    690 D     CV B   1      -0.246  34.195  13.692  0.00  0.00           D
ATOM    691 D     CV B   1       0.054  34.195  13.692  0.00  0.00           D
ATOM    692 D     CV B   1       0.354  34.195  13.692  0.00  0.00           D
ATOM    693 D     CV B   1       0.654  34.195  13.692  0.00  0.00           D
ATOM    694 D     CV B   1       0.954  34.195  13.692  0.00  0.00           D
ATOM    695 D     CV B   1       1.254  34.195  13.692  0.00  0.00           D
ATOM    696 D     CV B   1       1.554  34.195  13.692  0.00  0.00           D
ATOM    697 D     CV B   1      -0.846  34.495  13.692  0.00  0.00           D
ATOM    698 D     CV B   1      -0.546  34.495  13.692  0.00  0.00           D
ATOM    699 D     CV B   1      -0.246  34.495  13.692  0.00  0.00           D
ATOM    700 D     CV B   1       0.054  34.495  13.692  0.00  0.00           D
ATOM    701 D     CV B   1       0.354  34.495  13.692  0.00  0.00           D
ATOM    702 D     CV B   1       0.654  34.495  13.692  0.00  0.00           D
ATOM    703 D     CV B   1       0.954  34.495  13.692  0.00  0.00           D
ATOM    704 D     CV B   1       1.254  34.495  13.692  0.00  0.00           D
ATOM    705 D     CV B   1       1.554  34.495  13.692  0.00  0.00           D
ATOM    706 D     CV B   1      -0.546  34.795  13.692  0.00  0.00           D
ATOM    707 D     CV B   1      -0.246  34.795  13.692  0.00  0.00           D
ATOM    708 D     CV B   1       0.054  34.795  13.692  0.00  0.00           D
ATOM    709 D     CV B   1       0.354  34.795  13.692  0.00  0.00           D
ATOM    710 D     CV B   1       0.654  34.795  13.692  0.00  0.00           D
ATOM    711 D     CV B   1       0.954  34.795  13.692  0.00  0.00           D
ATOM    712 D     CV B   1       1.254  34.795  13.692  0.00  0.00           D
ATOM    713 D     CV B   1       1.554  34.795  13.692  0.00  0.00           D
ATOM    714 D     CV B   1      -0.546  35.095  13.692  0.00  0.00           D
ATOM    715 D     CV B   1      -0.246  35.095  13.692  0.00  0.00           D
ATOM    716 D     CV B   1       0.054  35.095  13.692  0.00  0.00           D
ATOM    717 D     CV B   1       0.354  35.095  13.692  0.00  0.00           D
ATOM    718 D     CV B   1       0.654  35.095  13.692  0.00  0.00           D
ATOM    719 D     CV B   1       0.954  35.095  13.692  0.00  0.00           D
ATOM    720 D     CV B   1       1.254  35.095  13.692  0.00  0.00           D
ATOM    721 D     CV B   1       1.554  35.095  13.692  0.00  0.00           D
ATOM    722 D     CV B   1      -0.546  35.395  13.692  0.00  0.00           D
ATOM    723 D     CV B   1      -0.246  35.395  13.692  0.00  0.00           D
ATOM    724 D     CV B   1       0.054  35.395  13.692  0.00  0.00           D
ATOM    725 D     CV B   1       0.354  35.395  13.692  0.00  0.00           D
ATOM    726 D     CV B   1       0.654  35.395  13.692  0.00  0.00           D
ATOM    727 D     CV B   1       0.954  35.395  13.692  0.00  0.00           D
ATOM    728 D     CV B   1       1.254  35.395  13.692  0.00  0.00           D
ATOM    729 D     CV B   1       1.554  35.395  13.692  0.00  0.00           D
ATOM    730 D     CV B   1      -0.546  35.695  13.692  0.00  0.00           D
ATOM    731 D     CV B   1      -0.246  35.695  13.692  0.00  0.00           D
ATOM    732 D     CV B   1       0.054  35.695  13.692  0.00  0.00           D
ATOM    733 D     CV B   1       0.354  35.695  13.692  0.00  0.00           D
ATOM    734 D     CV B   1       0.654  35.695  13.692  0.00  0.00           D
ATOM    735 D     CV B   1       0.954  35.695  13.692  0.00  0.00           D
ATOM    736 D     CV B   1       1.254  35.695  13.692  0.00  0.00           D
ATOM    737 D     CV B   1       1.554  35.695  13.692  0.00  0.00           D
ATOM    738 D     CV B   1      -0.246  35.995  13.692  0.00  0.00           D
ATOM    739 D     CV B   1       0.054  35.995  13.692  0.00  0.00           D
ATOM    740 D     CV B   1       0.354  35.995  13.692  0.00  0.00           D
ATOM    741 D     CV B   1       0.654  35.995  13.692  0.00  0.00           D
ATOM    742 D     CV B   1       0.954  35.995  13.692  0.00  0.00           D
ATOM    743 D     CV B   1       1.254  35.995  13.692  0.00  0.00           D
ATOM    744 D     CV B   1       1.554  35.995  13.692  0.00  0.00           D
ATOM    745 D     CV B   1      -0.246  36.295  13.692  0.00  0.00           D
ATOM    746 D     CV B   1       0.054  36.295  13.692  0.00  0.00           D
ATOM    747 D     CV B   1       0.354  36.295  13.692  0.00  0.00           D
ATOM    748 D     CV B   1       0.654  36.295  13.692  0.00  0.00           D
ATOM    749 D     CV B   1       0.954  36.295  13.692  0.00  0.00           D
ATOM    750 D     CV B   1       0.054  36.595  13.692  0.00  0.00           D
ATOM    751 D     CV B   1       0.354  36.595  13.692  0.00  0.00           D
ATOM    752 D     CV B   1      -0.846  29.695  13.992  0.00  0.00           D
ATOM    753 D     CV B   1      -0.546  29.695  13.992  0.00  0.00           D
ATOM    754 D     CV B   1      -1.146  29.995  13.992  0.00  0.00           D
ATOM    755 D     CV B   1      -0.846  29.995  13.992  0.00  0.00           D
ATOM    756 D     CV B   1      -0.546  29.995  13.992  0.00  0.00           D
ATOM    757 D     CV B   1      -0.246  29.995  13.992  0.00  0.00           D
ATOM    758 D     CV B   1      -1.746  30.295  13.992  0.00  0.00           D
ATOM    759 D     CV B   1      -1.446  30.295  13.992  0.00  0.00           D
ATOM    760 D     CV B   1      -1.146  30.295  13.992  0.00  0.00           D
ATOM    761 D     CV B   1      -0.846  30.295  13.992  0.00  0.00           D
ATOM    762 D     CV B   1      -0.546  30.295  13.992  0.00  0.00           D
ATOM    763 D     CV B   1      -0.246  30.295  13.992  0.00  0.00           D
ATOM    764 D     CV B   1      -1.746  30.595  13.992  0.00  0.00           D
ATOM    765 D     CV B   1      -1.446  30.595  13.992  0.00  0.00           D
ATOM    766 D     CV B   1      -1.146  30.595  13.992  0.00  0.00           D
ATOM    767 D     CV B   1      -0.846  30.595  13.992  0.00  0.00           D
ATOM    768 D     CV B   1      -0.546  30.595  13.992  0.00  0.00           D
ATOM    769 D     CV B   1      -0.246  30.595  13.992  0.00  0.00           D
ATOM    770 D     CV B   1       0.054  30.595  13.992  0.00  0.00           D
ATOM    771 D     CV B   1      -1.746  30.895  13.992  0.00  0.00           D
ATOM    772 D     CV B   1      -1.446  30.895  13.992  0.00  0.00           D
ATOM    773 D     CV B   1      -1.146  30.895  13.992  0.00  0.00           D
ATOM    774 D     CV B   1      -0.846  30.895  13.992  0.00  0.00           D
ATOM    775 D     CV B   1      -0.546  30.895  13.992  0.00  0.00           D
ATOM    776 D     CV B   1      -0.246  30.895  13.992  0.00  0.00           D
ATOM    777 D     CV B   1       0.054  30.895  13.992  0.00  0.00           D
ATOM    778 D     CV B   1       0.354  30.895  13.992  0.00  0.00           D
ATOM    779 D     CV B   1      -1.746  31.195  13.992  0.00  0.00           D
ATOM    780 D     CV B   1      -1.446  31.195  13.992  0.00  0.00           D
ATOM    781 D     CV B   1      -1.146  31.195  13.992  0.00  0.00           D
ATOM    782 D     CV B   1      -0.846  31.195  13.992  0.00  0.00           D
ATOM    783 D     CV B   1      -0.546  31.195  13.992  0.00  0.00           D
ATOM    784 D     CV B   1      -0.246  31.195  13.992  0.00  0.00           D
ATOM    785 D     CV B   1       0.054  31.195  13.992  0.00  0.00           D
ATOM    786 D     CV B   1       0.354  31.195  13.992  0.00  0.00           D
ATOM    787 D     CV B   1      -1.746  31.495  13.992  0.00  0.00           D
ATOM    788 D     CV B   1      -1.446  31.495  13.992  0.00  0.00           D
ATOM    789 D     CV B   1      -1.146  31.495  13.992  0.00  0.00           D
ATOM    790 D     CV B   1      -0.846  31.495  13.992  0.00  0.00           D
ATOM    791 D     CV B   1      -0.546  31.495  13.992  0.00  0.00           D
ATOM    792 D     CV B   1      -0.246  31.495  13.992  0.00  0.00           D
ATOM    793 D     CV B   1       0.054  31.495  13.992  0.00  0.00           D
ATOM    794 D     CV B   1       0.354  31.495  13.992  0.00  0.00           D
ATOM    795 D     CV B   1      -1.446  31.795  13.992  0.00  0.00           D
ATOM    796 D     CV B   1      -1.146  31.795  13.992  0.00  0.00           D
ATOM    797 D     CV B   1      -0.846  31.795  13.992  0.00  0.00           D
ATOM    798 D     CV B   1      -0.546  31.795  13.992  0.00  0.00           D
ATOM    799 D     CV B   1      -0.246  31.795  13.992  0.00  0.00           D
ATOM    800 D     CV B   1       0.054  31.795  13.992  0.00  0.00           D
ATOM    801 D     CV B   1       0.354  31.795  13.992  0.00  0.00           D
ATOM    802 D     CV B   1       0.654  31.795  13.992  0.00  0.00           D
ATOM    803 D     CV B   1      -1.446  32.095  13.992  0.00  0.00           D
ATOM    804 D     CV B   1      -1.146  32.095  13.992  0.00  0.00           D
ATOM    805 D     CV B   1      -0.846  32.095  13.992  0.00  0.00           D
ATOM    806 D     CV B   1      -0.546  32.095  13.992  0.00  0.00           D
ATOM    807 D     CV B   1      -0.246  32.095  13.992  0.00  0.00           D
ATOM    808 D     CV B   1       0.054  32.095  13.992  0.00  0.00           D
ATOM    809 D     CV B   1       0.354  32.095  13.992  0.00  0.00           D
ATOM    810 D     CV B   1       0.654  32.095  13.992  0.00  0.00           D
ATOM    811 D     CV B   1      -1.146  32.395  13.992  0.00  0.00           D
ATOM    812 D     CV B   1      -0.846  32.395  13.992  0.00  0.00           D
ATOM    813 D     CV B   1      -0.546  32.395  13.992  0.00  0.00           D
ATOM    814 D     CV B   1      -0.246  32.395  13.992  0.00  0.00           D
ATOM    815 D     CV B   1       0.054  32.395  13.992  0.00  0.00           D
ATOM    816 D     CV B   1       0.354  32.395  13.992  0.00  0.00           D
ATOM    817 D     CV B   1       0.654  32.395  13.992  0.00  0.00           D
ATOM    818 D     CV B   1       0.954  32.395  13.992  0.00  0.00           D
ATOM    819 D     CV B   1      -1.146  32.695  13.992  0.00  0.00           D
ATOM    820 D     CV B   1      -0.846  32.695  13.992  0.00  0.00           D
ATOM    821 D     CV B   1      -0.546  32.695  13.992  0.00  0.00           D
ATOM    822 D     CV B   1      -0.246  32.695  13.992  0.00  0.00           D
ATOM    823 D     CV B   1       0.054  32.695  13.992  0.00  0.00           D
ATOM    824 D     CV B   1       0.354  32.695  13.992  0.00  0.00           D
ATOM    825 D     CV B   1       0.654  32.695  13.992  0.00  0.00           D
ATOM    826 D     CV B   1      -1.146  32.995  13.992  0.00  0.00           D
ATOM    827 D     CV B   1      -0.846  32.995  13.992  0.00  0.00           D
ATOM    828 D     CV B   1      -0.546  32.995  13.992  0.00  0.00           D
ATOM    829 D     CV B   1      -0.246  32.995  13.992  0.00  0.00           D
ATOM    830 D     CV B   1       0.054  32.995  13.992  0.00  0.00           D
ATOM    831 D     CV B   1       0.354  32.995  13.992  0.00  0.00           D
ATOM    832 D     CV B   1       0.654  32.995  13.992  0.00  0.00           D
ATOM    833 D     CV B   1      -1.446  33.295  13.992  0.00  0.00           D
ATOM    834 D     CV B   1      -1.146  33.295  13.992  0.00  0.00           D
ATOM    835 D     CV B   1      -0.846  33.295  13.992  0.00  0.00           D
ATOM    836 D     CV B   1      -0.546  33.295  13.992  0.00  0.00           D
ATOM    837 D     CV B   1      -0.246  33.295  13.992  0.00  0.00           D
ATOM    838 D     CV B   1       0.054  33.295  13.992  0.00  0.00           D
ATOM    839 D     CV B   1       0.354  33.295  13.992  0.00  0.00           D
ATOM    840 D     CV B   1       0.654  33.295  13.992  0.00  0.00           D
ATOM    841 D     CV B   1       0.954  33.295  13.992  0.00  0.00           D
ATOM    842 D     CV B   1       1.254  33.295  13.992  0.00  0.00           D
ATOM    843 D     CV B   1       1.554  33.295  13.992  0.00  0.00           D
ATOM    844 D     CV B   1      -1.446  33.595  13.992  0.00  0.00           D
ATOM    845 D     CV B   1      -0.846  33.595  13.992  0.00  0.00           D
ATOM    846 D     CV B   1      -0.546  33.595  13.992  0.00  0.00           D
ATOM    847 D     CV B   1      -0.246  33.595  13.992  0.00  0.00           D
ATOM    848 D     CV B   1       0.054  33.595  13.992  0.00  0.00           D
ATOM    849 D     CV B   1       0.354  33.595  13.992  0.00  0.00           D
ATOM    850 D     CV B   1       0.654  33.595  13.992  0.00  0.00           D
ATOM    851 D     CV B   1       0.954  33.595  13.992  0.00  0.00           D
ATOM    852 D     CV B   1       1.254  33.595  13.992  0.00  0.00           D
ATOM    853 D     CV B   1       1.554  33.595  13.992  0.00  0.00           D
ATOM    854 D     CV B   1      -0.846  33.895  13.992  0.00  0.00           D
ATOM    855 D     CV B   1      -0.546  33.895  13.992  0.00  0.00           D
ATOM    856 D     CV B   1      -0.246  33.895  13.992  0.00  0.00           D
ATOM    857 D     CV B   1       0.054  33.895  13.992  0.00  0.00           D
ATOM    858 D     CV B   1       0.354  33.895  13.992  0.00  0.00           D
ATOM    859 D     CV B   1       0.654  33.895  13.992  0.00  0.00           D
ATOM    860 D     CV B   1       0.954  33.895  13.992  0.00  0.00           D
ATOM    861 D     CV B   1       1.254  33.895  13.992  0.00  0.00           D
ATOM    862 D     CV B   1       1.554  33.895  13.992  0.00  0.00           D
ATOM    863 D     CV B   1       1.854  33.895  13.992  0.00  0.00           D
ATOM    864 D     CV B   1      -0.846  34.195  13.992  0.00  0.00           D
ATOM    865 D     CV B   1      -0.546  34.195  13.992  0.00  0.00           D
ATOM    866 D     CV B   1      -0.246  34.195  13.992  0.00  0.00           D
ATOM    867 D     CV B   1       0.054  34.195  13.992  0.00  0.00           D
ATOM    868 D     CV B   1       0.354  34.195  13.992  0.00  0.00           D
ATOM    869 D     CV B   1       0.654  34.195  13.992  0.00  0.00           D
ATOM    870 D     CV B   1       0.954  34.195  13.992  0.00  0.00           D
ATOM    871 D     CV B   1       1.254  34.195  13.992  0.00  0.00           D
ATOM    872 D     CV B   1       1.554  34.195  13.992  0.00  0.00           D
ATOM    873 D     CV B   1       1.854  34.195  13.992  0.00  0.00           D
ATOM    874 D     CV B   1      -0.846  34.495  13.992  0.00  0.00           D
ATOM    875 D     CV B   1      -0.546  34.495  13.992  0.00  0.00           D
ATOM    876 D     CV B   1      -0.246  34.495  13.992  0.00  0.00           D
ATOM    877 D     CV B   1       0.054  34.495  13.992  0.00  0.00           D
ATOM    878 D     CV B   1       0.354  34.495  13.992  0.00  0.00           D
ATOM    879 D     CV B   1       0.654  34.495  13.992  0.00  0.00           D
ATOM    880 D     CV B   1       0.954  34.495  13.992  0.00  0.00           D
ATOM    881 D     CV B   1       1.254  34.495  13.992  0.00  0.00           D
ATOM    882 D     CV B   1       1.554  34.495  13.992  0.00  0.00           D
ATOM    883 D     CV B   1       1.854  34.495  13.992  0.00  0.00           D
ATOM    884 D     CV B   1      -0.546  34.795  13.992  0.00  0.00           D
ATOM    885 D     CV B   1      -0.246  34.795  13.992  0.00  0.00           D
ATOM    886 D     CV B   1       0.054  34.795  13.992  0.00  0.00           D
ATOM    887 D     CV B   1       0.354  34.795  13.992  0.00  0.00           D
ATOM    888 D     CV B   1       0.654  34.795  13.992  0.00  0.00           D
ATOM    889 D     CV B   1       0.954  34.795  13.992  0.00  0.00           D
ATOM    890 D     CV B   1       1.254  34.795  13.992  0.00  0.00           D
ATOM    891 D     CV B   1       1.554  34.795  13.992  0.00  0.00           D
ATOM    892 D     CV B   1       1.854  34.795  13.992  0.00  0.00           D
ATOM    893 D     CV B   1      -0.546  35.095  13.992  0.00  0.00           D
ATOM    894 D     CV B   1      -0.246  35.095  13.992  0.00  0.00           D
ATOM    895 D     CV B   1       0.054  35.095  13.992  0.00  0.00           D
ATOM    896 D     CV B   1       0.354  35.095  13.992  0.00  0.00           D
ATOM    897 D     CV B   1       0.654  35.095  13.992  0.00  0.00           D
ATOM    898 D     CV B   1       0.954  35.095  13.992  0.00  0.00           D
ATOM    899 D     CV B   1       1.254  35.095  13.992  0.00  0.00           D
ATOM    900 D     CV B   1       1.554  35.095  13.992  0.00  0.00           D
ATOM    901 D     CV B   1       1.854  35.095  13.992  0.00  0.00           D
ATOM    902 D     CV B   1       2.154  35.095  13.992  0.00  0.00           D
ATOM    903 D     CV B   1      -0.546  35.395  13.992  0.00  0.00           D
ATOM    904 D     CV B   1      -0.246  35.395  13.992  0.00  0.00           D
ATOM    905 D     CV B   1       0.054  35.395  13.992  0.00  0.00           D
ATOM    906 D     CV B   1       0.354  35.395  13.992  0.00  0.00           D
ATOM    907 D     CV B   1       0.654  35.395  13.992  0.00  0.00           D
ATOM    908 D     CV B   1       0.954  35.395  13.992  0.00  0.00           D
ATOM    909 D     CV B   1       1.254  35.395  13.992  0.00  0.00           D
ATOM    910 D     CV B   1       1.554  35.395  13.992  0.00  0.00           D
ATOM    911 D     CV B   1       1.854  35.395  13.992  0.00  0.00           D
ATOM    912 D     CV B   1       2.154  35.395  13.992  0.00  0.00           D
ATOM    913 D     CV B   1      -0.546  35.695  13.992  0.00  0.00           D
ATOM    914 D     CV B   1      -0.246  35.695  13.992  0.00  0.00           D
ATOM    915 D     CV B   1       0.054  35.695  13.992  0.00  0.00           D
ATOM    916 D     CV B   1       0.354  35.695  13.992  0.00  0.00           D
ATOM    917 D     CV B   1       0.654  35.695  13.992  0.00  0.00           D
ATOM    918 D     CV B   1       0.954  35.695  13.992  0.00  0.00           D
ATOM    919 D     CV B   1       1.254  35.695  13.992  0.00  0.00           D
ATOM    920 D     CV B   1       1.554  35.695  13.992  0.00  0.00           D
ATOM    921 D     CV B   1       1.854  35.695  13.992  0.00  0.00           D
ATOM    922 D     CV B   1       2.154  35.695  13.992  0.00  0.00           D
ATOM    923 D     CV B   1       2.454  35.695  13.992  0.00  0.00           D
ATOM    924 D     CV B   1      -0.546  35.995  13.992  0.00  0.00           D
ATOM    925 D     CV B   1      -0.246  35.995  13.992  0.00  0.00           D
ATOM    926 D     CV B   1       0.054  35.995  13.992  0.00  0.00           D
ATOM    927 D     CV B   1       0.354  35.995  13.992  0.00  0.00           D
ATOM    928 D     CV B   1       0.654  35.995  13.992  0.00  0.00           D
ATOM    929 D     CV B   1       0.954  35.995  13.992  0.00  0.00           D
ATOM    930 D     CV B   1       1.254  35.995  13.992  0.00  0.00           D
ATOM    931 D     CV B   1       1.554  35.995  13.992  0.00  0.00           D
ATOM    932 D     CV B   1      -0.246  36.295  13.992  0.00  0.00           D
ATOM    933 D     CV B   1       0.054  36.295  13.992  0.00  0.00           D
ATOM    934 D     CV B   1       0.354  36.295  13.992  0.00  0.00           D
ATOM    935 D     CV B   1       0.654  36.295  13.992  0.00  0.00           D
ATOM    936 D     CV B   1       0.954  36.295  13.992  0.00  0.00           D
ATOM    937 D     CV B   1       1.254  36.295  13.992  0.00  0.00           D
ATOM    938 D     CV B   1       0.054  36.595  13.992  0.00  0.00           D
ATOM    939 D     CV B   1       0.354  36.595  13.992  0.00  0.00           D
ATOM    940 D     CV B   1       0.654  36.595  13.992  0.00  0.00           D
ATOM    941 D     CV B   1      -0.846  29.695  14.292  0.00  0.00           D
ATOM    942 D     CV B   1      -1.146  29.995  14.292  0.00  0.00           D
ATOM    943 D     CV B   1      -0.846  29.995  14.292  0.00  0.00           D
ATOM    944 D     CV B   1      -1.746  30.295  14.292  0.00  0.00           D
ATOM    945 D     CV B   1      -1.446  30.295  14.292  0.00  0.00           D
ATOM    946 D     CV B   1      -1.146  30.295  14.292  0.00  0.00           D
ATOM    947 D     CV B   1      -0.846  30.295  14.292  0.00  0.00           D
ATOM    948 D     CV B   1      -0.546  30.295  14.292  0.00  0.00           D
ATOM    949 D     CV B   1      -0.246  30.295  14.292  0.00  0.00           D
ATOM    950 D     CV B   1      -1.746  30.595  14.292  0.00  0.00           D
ATOM    951 D     CV B   1      -1.446  30.595  14.292  0.00  0.00           D
ATOM    952 D     CV B   1      -1.146  30.595  14.292  0.00  0.00           D
ATOM    953 D     CV B   1      -0.846  30.595  14.292  0.00  0.00           D
ATOM    954 D     CV B   1      -0.546  30.595  14.292  0.00  0.00           D
ATOM    955 D     CV B   1      -0.246  30.595  14.292  0.00  0.00           D
ATOM    956 D     CV B   1      -1.746  30.895  14.292  0.00  0.00           D
ATOM    957 D     CV B   1      -1.446  30.895  14.292  0.00  0.00           D
ATOM    958 D     CV B   1      -1.146  30.895  14.292  0.00  0.00           D
ATOM    959 D     CV B   1      -0.846  30.895  14.292  0.00  0.00           D
ATOM    960 D     CV B   1      -0.546  30.895  14.292  0.00  0.00           D
ATOM    961 D     CV B   1      -0.246  30.895  14.292  0.00  0.00           D
ATOM    962 D     CV B   1       0.054  30.895  14.292  0.00  0.00           D
ATOM    963 D     CV B   1      -1.746  31.195  14.292  0.00  0.00           D
ATOM    964 D     CV B   1      -1.446  31.195  14.292  0.00  0.00           D
ATOM    965 D     CV B   1      -1.146  31.195  14.292  0.00  0.00           D
ATOM    966 D     CV B   1      -0.846  31.195  14.292  0.00  0.00           D
ATOM    967 D     CV B   1      -0.546  31.195  14.292  0.00  0.00           D
ATOM    968 D     CV B   1      -0.246  31.195  14.292  0.00  0.00           D
ATOM    969 D     CV B   1       0.054  31.195  14.292  0.00  0.00           D
ATOM    970 D     CV B   1      -1.446  31.495  14.292  0.00  0.00           D
ATOM    971 D     CV B   1      -1.146  31.495  14.292  0.00  0.00           D
ATOM    972 D     CV B   1      -0.846  31.495  14.292  0.00  0.00           D
ATOM    973 D     CV B   1      -0.546  31.495  14.292  0.00  0.00           D
ATOM    974 D     CV B   1      -0.246  31.495  14.292  0.00  0.00           D
ATOM    975 D     CV B   1       0.054  31.495  14.292  0.00  0.00           D
ATOM    976 D     CV B   1      -1.446  31.795  14.292  0.00  0.00           D
ATOM    977 D     CV B   1      -1.146  31.795  14.292  0.00  0.00           D
ATOM    978 D     CV B   1      -0.846  31.795  14.292  0.00  0.00           D
ATOM    979 D     CV B   1      -0.546  31.795  14.292  0.00  0.00           D
ATOM    980 D     CV B   1      -0.246  31.795  14.292  0.00  0.00           D
ATOM    981 D     CV B   1       0.054  31.795  14.292  0.00  0.00           D
ATOM    982 D     CV B   1       0.354  31.795  14.292  0.00  0.00           D
ATOM    983 D     CV B   1      -1.146  32.095  14.292  0.00  0.00           D
ATOM    984 D     CV B   1      -0.846  32.095  14.292  0.00  0.00           D
ATOM    985 D     CV B   1      -0.546  32.095  14.292  0.00  0.00           D
ATOM    986 D     CV B   1      -0.246  32.095  14.292  0.00  0.00           D
ATOM    987 D     CV B   1       0.054  32.095  14.292  0.00  0.00           D
ATOM    988 D     CV B   1       0.354  32.095  14.292  0.00  0.00           D
ATOM    989 D     CV B   1       0.654  32.095  14.292  0.00  0.00           D
ATOM    990 D     CV B   1      -1.146  32.395  14.292  0.00  0.00           D
ATOM    991 D     CV B   1      -0.846  32.395  14.292  0.00  0.00           D
ATOM    992 D     CV B   1      -0.546  32.395  14.292  0.00  0.00           D
ATOM    993 D     CV B   1      -0.246  32.395  14.292  0.00  0.00           D
ATOM    994 D     CV B   1       0.054  32.395  14.292  0.00  0.00           D
ATOM    995 D     CV B   1       0.354  32.395  14.292  0.00  0.00           D
ATOM    996 D     CV B   1       0.654  32.395  14.292  0.00  0.00           D
ATOM    997 D     CV B   1      -1.146  32.695  14.292  0.00  0.00           D
ATOM    998 D     CV B   1      -0.846  32.695  14.292  0.00  0.00           D
ATOM    999 D     CV B   1      -0.546  32.695  14.292  0.00  0.00           D
ATOM   1000 D     CV B   1      -0.246  32.695  14.292  0.00  0.00           D
ATOM   1001 D     CV B   1       0.054  32.695  14.292  0.00  0.00           D
ATOM   1002 D     CV B   1       0.354  32.695  14.292  0.00  0.00           D
ATOM   1003 D     CV B   1       0.654  32.695  14.292  0.00  0.00           D
ATOM   1004 D     CV B   1      -0.846  32.995  14.292  0.00  0.00           D
ATOM   1005 D     CV B   1      -0.546  32.995  14.292  0.00  0.00           D
ATOM   1006 D     CV B   1      -0.246  32.995  14.292  0.00  0.00           D
ATOM   1007 D     CV B   1       0.054  32.995  14.292  0.00  0.00           D
ATOM   1008 D     CV B   1       0.354  32.995  14.292  0.00  0.00           D
ATOM   1009 D     CV B   1       0.654  32.995  14.292  0.00  0.00           D
ATOM   1010 D     CV B   1       0.954  32.995  14.292  0.00  0.00           D
ATOM   1011 D     CV B   1      -0.846  33.295  14.292  0.00  0.00           D
ATOM   1012 D     CV B   1      -0.546  33.295  14.292  0.00  0.00           D
ATOM   1013 D     CV B   1      -0.246  33.295  14.292  0.00  0.00           D
ATOM   1014 D     CV B   1       0.054  33.295  14.292  0.00  0.00           D
ATOM   1015 D     CV B   1       0.354  33.295  14.292  0.00  0.00           D
ATOM   1016 D     CV B   1       0.654  33.295  14.292  0.00  0.00           D
ATOM   1017 D     CV B   1       0.954  33.295  14.292  0.00  0.00           D
ATOM   1018 D     CV B   1      -0.846  33.595  14.292  0.00  0.00           D
ATOM   1019 D     CV B   1      -0.546  33.595  14.292  0.00  0.00           D
ATOM   1020 D     CV B   1      -0.246  33.595  14.292  0.00  0.00           D
ATOM   1021 D     CV B   1       0.054  33.595  14.292  0.00  0.00           D
ATOM   1022 D     CV B   1       0.354  33.595  14.292  0.00  0.00           D
ATOM   1023 D     CV B   1       0.654  33.595  14.292  0.00  0.00           D
ATOM   1024 D     CV B   1       0.954  33.595  14.292  0.00  0.00           D
ATOM   1025 D     CV B   1      -0.846  33.895  14.292  0.00  0.00           D
ATOM   1026 D     CV B   1      -0.546  33.895  14.292  0.00  0.00           D
ATOM   1027 D     CV B   1      -0.246  33.895  14.292  0.00  0.00           D
ATOM   1028 D     CV B   1       0.054  33.895  14.292  0.00  0.00           D
ATOM   1029 D     CV B   1       0.354  33.895  14.292  0.00  0.00           D
ATOM   1030 D     CV B   1       0.654  33.895  14.292  0.00  0.00           D
ATOM   1031 D     CV B   1       0.954  33.895  14.292  0.00  0.00           D
ATOM   1032 D     CV B   1       1.254  33.895  14.292  0.00  0.00           D
ATOM   1033 D     CV B   1      -0.846  34.195  14.292  0.00  0.00           D
ATOM   1034 D     CV B   1      -0.546  34.195  14.292  0.00  0.00           D
ATOM   1035 D     CV B   1      -0.246  34.195  14.292  0.00  0.00           D
ATOM   1036 D     CV B   1       0.054  34.195  14.292  0.00  0.00           D
ATOM   1037 D     CV B   1       0.354  34.195  14.292  0.00  0.00           D
ATOM   1038 D     CV B   1       0.654  34.195  14.292  0.00  0.00           D
ATOM   1039 D     CV B   1       0.954  34.195  14.292  0.00  0.00           D
ATOM   1040 D     CV B   1       1.254  34.195  14.292  0.00  0.00           D
ATOM   1041 D     CV B   1       1.554  34.195  14.292  0.00  0.00           D
ATOM   1042 D     CV B   1      -0.546  34.495  14.292  0.00  0.00           D
ATOM   1043 D     CV B   1      -0.246  34.495  14.292  0.00  0.00           D
ATOM   1044 D     CV B   1       0.054  34.495  14.292  0.00  0.00           D
ATOM   1045 D     CV B   1       0.354  34.495  14.292  0.00  0.00           D
ATOM   1046 D     CV B   1       0.654  34.495  14.292  0.00  0.00           D
ATOM   1047 D     CV B   1       0.954  34.495  14.292  0.00  0.00           D
ATOM   1048 D     CV B   1       1.254  34.495  14.292  0.00  0.00           D
ATOM   1049 D     CV B   1       1.554  34.495  14.292  0.00  0.00           D
ATOM   1050 D     CV B   1      -0.546  34.795  14.292  0.00  0.00           D
ATOM   1051 D     CV B   1      -0.246  34.795  14.292  0.00  0.00           D
ATOM   1052 D     CV B   1       0.054  34.795  14.292  0.00  0.00           D
ATOM   1053 D     CV B   1       0.354  34.795  14.292  0.00  0.00           D
ATOM   1054 D     CV B   1       0.654  34.795  14.292  0.00  0.00           D
ATOM   1055 D     CV B   1       0.954  34.795  14.292  0.00  0.00           D
ATOM   1056 D     CV B   1       1.254  34.795  14.292  0.00  0.00           D
ATOM   1057 D     CV B   1       1.554  34.795  14.292  0.00  0.00           D
ATOM   1058 D     CV B   1      -0.546  35.095  14.292  0.00  0.00           D
ATOM   1059 D     CV B   1      -0.246  35.095  14.292  0.00  0.00           D
ATOM   1060 D     CV B   1       0.054  35.095  14.292  0.00  0.00           D
ATOM   1061 D     CV B   1       0.354  35.095  14.292  0.00  0.00           D
ATOM   1062 D     CV B   1       0.654  35.095  14.292  0.00  0.00           D
ATOM   1063 D     CV B   1       0.954  35.095  14.292  0.00  0.00           D
ATOM   1064 D     CV B   1       1.254  35.095  14.292  0.00  0.00           D
ATOM   1065 D     CV B   1       1.554  35.095  14.292  0.00  0.00           D
ATOM   1066 D     CV B   1       1.854  35.095  14.292  0.00  0.00           D
ATOM   1067 D     CV B   1      -0.546  35.395  14.292  0.00  0.00           D
ATOM   1068 D     CV B   1      -0.246  35.395  14.292  0.00  0.00           D
ATOM   1069 D     CV B   1       0.054  35.395  14.292  0.00  0.00           D
ATOM   1070 D     CV B   1       0.354  35.395  14.292  0.00  0.00           D
ATOM   1071 D     CV B   1       0.654  35.395  14.292  0.00  0.00           D
ATOM   1072 D     CV B   1       0.954  35.395  14.292  0.00  0.00           D
ATOM   1073 D     CV B   1       1.254  35.395  14.292  0.00  0.00           D
ATOM   1074 D     CV B   1       1.554  35.395  14.292  0.00  0.00           D
ATOM   1075 D     CV B   1       1.854  35.395  14.292  0.00  0.00           D
ATOM   1076 D     CV B   1      -0.546  35.695  14.292  0.00  0.00           D
ATOM   1077 D     CV B   1      -0.246  35.695  14.292  0.00  0.00           D
ATOM   1078 D     CV B   1       0.054  35.695  14.292  0.00  0.00           D
ATOM   1079 D     CV B   1       0.354  35.695  14.292  0.00  0.00           D
ATOM   1080 D     CV B   1       0.654  35.695  14.292  0.00  0.00           D
ATOM   1081 D     CV B   1       0.954  35.695  14.292  0.00  0.00           D
ATOM   1082 D     CV B   1       1.254  35.695  14.292  0.00  0.00           D
ATOM   1083 D     CV B   1       1.554  35.695  14.292  0.00  0.00           D
ATOM   1084 D     CV B   1       1.854  35.695  14.292  0.00  0.00           D
ATOM   1085 D     CV B   1      -0.546  35.995  14.292  0.00  0.00           D
ATOM   1086 D     CV B   1      -0.246  35.995  14.292  0.00  0.00           D
ATOM   1087 D     CV B   1       0.054  35.995  14.292  0.00  0.00           D
ATOM   1088 D     CV B   1       0.354  35.995  14.292  0.00  0.00           D
ATOM   1089 D     CV B   1       0.654  35.995  14.292  0.00  0.00           D
ATOM   1090 D     CV B   1       0.954  35.995  14.292  0.00  0.00           D
ATOM   1091 D     CV B   1       1.254  35.995  14.292  0.00  0.00           D
ATOM   1092 D     CV B   1       1.554  35.995  14.292  0.00  0.00           D
ATOM   1093 D     CV B   1      -0.246  36.295  14.292  0.00  0.00           D
ATOM   1094 D     CV B   1       0.054  36.295  14.292  0.00  0.00           D
ATOM   1095 D     CV B   1       0.354  36.295  14.292  0.00  0.00           D
ATOM   1096 D     CV B   1       0.654  36.295  14.292  0.00  0.00           D
ATOM   1097 D     CV B   1       0.954  36.295  14.292  0.00  0.00           D
ATOM   1098 D     CV B   1       1.254  36.295  14.292  0.00  0.00           D
ATOM   1099 D     CV B   1       0.054  36.595  14.292  0.00  0.00           D
ATOM   1100 D     CV B   1       0.354  36.595  14.292  0.00  0.00           D
ATOM   1101 D     CV B   1       0.654  36.595  14.292  0.00  0.00           D
ATOM   1102 D     CV B   1       0.954  36.595  14.292  0.00  0.00           D
ATOM   1103 D     CV B   1      -1.146  29.995  14.592  0.00  0.00           D
ATOM   1104 D     CV B   1      -1.746  30.295  14.592  0.00  0.00           D
ATOM   1105 D     CV B   1      -1.446  30.295  14.592  0.00  0.00           D
ATOM   1106 D     CV B   1      -1.146  30.295  14.592  0.00  0.00           D
ATOM   1107 D     CV B   1      -0.846  30.295  14.592  0.00  0.00           D
ATOM   1108 D     CV B   1      -1.746  30.595  14.592  0.00  0.00           D
ATOM   1109 D     CV B   1      -1.446  30.595  14.592  0.00  0.00           D
ATOM   1110 D     CV B   1      -1.146  30.595  14.592  0.00  0.00           D
ATOM   1111 D     CV B   1      -0.846  30.595  14.592  0.00  0.00           D
ATOM   1112 D     CV B   1      -0.546  30.595  14.592  0.00  0.00           D
ATOM   1113 D     CV B   1      -0.246  30.595  14.592  0.00  0.00           D
ATOM   1114 D     CV B   1      -1.446  30.895  14.592  0.00  0.00           D
ATOM   1115 D     CV B   1      -1.146  30.895  14.592  0.00  0.00           D
ATOM   1116 D     CV B   1      -0.846  30.895  14.592  0.00  0.00           D
ATOM   1117 D     CV B   1      -0.546  30.895  14.592  0.00  0.00           D
ATOM   1118 D     CV B   1      -0.246  30.895  14.592  0.00  0.00           D
ATOM   1119 D     CV B   1      -1.446  31.195  14.592  0.00  0.00           D
ATOM   1120 D     CV B   1      -1.146  31.195  14.592  0.00  0.00           D
ATOM   1121 D     CV B   1      -0.846  31.195  14.592  0.00  0.00           D
ATOM   1122 D     CV B   1      -0.546  31.195  14.592  0.00  0.00           D
ATOM   1123 D     CV B   1      -0.246  31.195  14.592  0.00  0.00           D
ATOM   1124 D     CV B   1      -1.446  31.495  14.592  0.00  0.00           D
ATOM   1125 D     CV B   1      -1.146  31.495  14.592  0.00  0.00           D
ATOM   1126 D     CV B   1      -0.846  31.495  14.592  0.00  0.00           D
ATOM   1127 D     CV B   1      -0.546  31.495  14.592  0.00  0.00           D
ATOM   1128 D     CV B   1      -0.246  31.495  14.592  0.00  0.00           D
ATOM   1129 D     CV B   1      -1.446  31.795  14.592  0.00  0.00           D
ATOM   1130 D     CV B   1      -1.146  31.795  14.592  0.00  0.00           D
ATOM   1131 D     CV B   1      -0.846  31.795  14.592  0.00  0.00           D
ATOM   1132 D     CV B   1      -0.546  31.795  14.592  0.00  0.00           D
ATOM   1133 D     CV B   1      -0.246  31.795  14.592  0.00  0.00           D
ATOM   1134 D     CV B   1       0.054  31.795  14.592  0.00  0.00           D
ATOM   1135 D     CV B   1      -1.146  32.095  14.592  0.00  0.00           D
ATOM   1136 D     CV B   1      -0.846  32.095  14.592  0.00  0.00           D
ATOM   1137 D     CV B   1      -0.546  32.095  14.592  0.00  0.00           D
ATOM   1138 D     CV B   1      -0.246  32.095  14.592  0.00  0.00           D
ATOM   1139 D     CV B   1       0.054  32.095  14.592  0.00  0.00           D
ATOM   1140 D     CV B   1       0.354  32.095  14.592  0.00  0.00           D
ATOM   1141 D     CV B   1      -1.146  32.395  14.592  0.00  0.00           D
ATOM   1142 D     CV B   1      -0.846  32.395  14.592  0.00  0.00           D
ATOM   1143 D     CV B   1      -0.546  32.395  14.592  0.00  0.00           D
ATOM   1144 D     CV B   1      -0.246  32.395  14.592  0.00  0.00           D
ATOM   1145 D     CV B   1       0.054  32.395  14.592  0.00  0.00           D
ATOM   1146 D     CV B   1       0.354  32.395  14.592  0.00  0.00           D
ATOM   1147 D     CV B   1       0.654  32.395  14.592  0.00  0.00           D
ATOM   1148 D     CV B   1      -0.546  32.695  14.592  0.00  0.00           D
ATOM   1149 D     CV B   1      -0.246  32.695  14.592  0.00  0.00           D
ATOM   1150 D     CV B   1       0.054  32.695  14.592  0.00  0.00           D
ATOM   1151 D     CV B   1       0.354  32.695  14.592  0.00  0.00           D
ATOM   1152 D     CV B   1       0.654  32.695  14.592  0.00  0.00           D
ATOM   1153 D     CV B   1      -0.546  32.995  14.592  0.00  0.00           D
ATOM   1154 D     CV B   1      -0.246  32.995  14.592  0.00  0.00           D
ATOM   1155 D     CV B   1       0.054  32.995  14.592  0.00  0.00           D
ATOM   1156 D     CV B   1       0.354  32.995  14.592  0.00  0.00           D
ATOM   1157 D     CV B   1      -0.846  33.295  14.592  0.00  0.00           D
ATOM   1158 D     CV B   1      -0.546  33.295  14.592  0.00  0.00           D
ATOM   1159 D     CV B   1      -0.246  33.295  14.592  0.00  0.00           D
ATOM   1160 D     CV B   1       0.054  33.295  14.592  0.00  0.00           D
ATOM   1161 D     CV B   1       0.354  33.295  14.592  0.00  0.00           D
ATOM   1162 D     CV B   1       0.654  33.295  14.592  0.00  0.00           D
ATOM   1163 D     CV B   1      -0.546  33.595  14.592  0.00  0.00           D
ATOM   1164 D     CV B   1      -0.246  33.595  14.592  0.00  0.00           D
ATOM   1165 D     CV B   1       0.054  33.595  14.592  0.00  0.00           D
ATOM   1166 D     CV B   1       0.354  33.595  14.592  0.00  0.00           D
ATOM   1167 D     CV B   1       0.654  33.595  14.592  0.00  0.00           D
ATOM   1168 D     CV B   1      -0.546  33.895  14.592  0.00  0.00           D
ATOM   1169 D     CV B   1      -0.246  33.895  14.592  0.00  0.00           D
ATOM   1170 D     CV B   1       0.054  33.895  14.592  0.00  0.00           D
ATOM   1171 D     CV B   1       0.354  33.895  14.592  0.00  0.00           D
ATOM   1172 D     CV B   1       0.654  33.895  14.592  0.00  0.00           D
ATOM   1173 D     CV B   1       0.954  33.895  14.592  0.00  0.00           D
ATOM   1174 D     CV B   1      -0.546  34.195  14.592  0.00  0.00           D
ATOM   1175 D     CV B   1      -0.246  34.195  14.592  0.00  0.00           D
ATOM   1176 D     CV B   1       0.054  34.195  14.592  0.00  0.00           D
ATOM   1177 D     CV B   1       0.354  34.195  14.592  0.00  0.00           D
ATOM   1178 D     CV B   1       0.654  34.195  14.592  0.00  0.00           D
ATOM   1179 D     CV B   1       0.954  34.195  14.592  0.00  0.00           D
ATOM   1180 D     CV B   1      -0.546  34.495  14.592  0.00  0.00           D
ATOM   1181 D     CV B   1      -0.246  34.495  14.592  0.00  0.00           D
ATOM   1182 D     CV B   1       0.054  34.495  14.592  0.00  0.00           D
ATOM   1183 D     CV B   1       0.354  34.495  14.592  0.00  0.00           D
ATOM   1184 D     CV B   1       0.654  34.495  14.592  0.00  0.00           D
ATOM   1185 D     CV B   1       0.954  34.495  14.592  0.00  0.00           D
ATOM   1186 D     CV B   1       1.254  34.495  14.592  0.00  0.00           D
ATOM   1187 D     CV B   1      -0.546  34.795  14.592  0.00  0.00           D
ATOM   1188 D     CV B   1      -0.246  34.795  14.592  0.00  0.00           D
ATOM   1189 D     CV B   1       0.054  34.795  14.592  0.00  0.00           D
ATOM   1190 D     CV B   1       0.354  34.795  14.592  0.00  0.00           D
ATOM   1191 D     CV B   1       0.654  34.795  14.592  0.00  0.00           D
ATOM   1192 D     CV B   1       0.954  34.795  14.592  0.00  0.00           D
ATOM   1193 D     CV B   1       1.254  34.795  14.592  0.00  0.00           D
ATOM   1194 D     CV B   1       1.554  34.795  14.592  0.00  0.00           D
ATOM   1195 D     CV B   1      -0.546  35.095  14.592  0.00  0.00           D
ATOM   1196 D     CV B   1      -0.246  35.095  14.592  0.00  0.00           D
ATOM   1197 D     CV B   1       0.054  35.095  14.592  0.00  0.00           D
ATOM   1198 D     CV B   1       0.354  35.095  14.592  0.00  0.00           D
ATOM   1199 D     CV B   1       0.654  35.095  14.592  0.00  0.00           D
ATOM   1200 D     CV B   1       0.954  35.095  14.592  0.00  0.00           D
ATOM   1201 D     CV B   1       1.254  35.095  14.592  0.00  0.00           D
ATOM   1202 D     CV B   1       1.554  35.095  14.592  0.00  0.00           D
ATOM   1203 D     CV B   1      -0.546  35.395  14.592  0.00  0.00           D
ATOM   1204 D     CV B   1      -0.246  35.395  14.592  0.00  0.00           D
ATOM   1205 D     CV B   1       0.054  35.395  14.592  0.00  0.00           D
ATOM   1206 D     CV B   1       0.354  35.395  14.592  0.00  0.00           D
ATOM   1207 D     CV B   1       0.654  35.395  14.592  0.00  0.00           D
ATOM   1208 D     CV B   1       0.954  35.395  14.592  0.00  0.00           D
ATOM   1209 D     CV B   1       1.254  35.395  14.592  0.00  0.00           D
ATOM   1210 D     CV B   1       1.554  35.395  14.592  0.00  0.00           D
ATOM   1211 D     CV B   1      -0.546  35.695  14.592  0.00  0.00           D
ATOM   1212 D     CV B   1      -0.246  35.695  14.592  0.00  0.00           D
ATOM   1213 D     CV B   1       0.054  35.695  14.592  0.00  0.00           D
ATOM   1214 D     CV B   1       0.354  35.695  14.592  0.00  0.00           D
ATOM   1215 D     CV B   1       0.654  35.695  14.592  0.00  0.00           D
ATOM   1216 D     CV B   1       0.954  35.695  14.592  0.00  0.00           D
ATOM   1217 D     CV B   1       1.254  35.695  14.592  0.00  0.00           D
ATOM   1218 D     CV B   1       1.554  35.695  14.592  0.00  0.00           D
ATOM   1219 D     CV B   1      -0.246  35.995  14.592  0.00  0.00           D
ATOM   1220 D     CV B   1       0.054  35.995  14.592  0.00  0.00           D
ATOM   1221 D     CV B   1       0.354  35.995  14.592  0.00  0.00           D
ATOM   1222 D     CV B   1       0.654  35.995  14.592  0.00  0.00           D
ATOM   1223 D     CV B   1       0.954  35.995  14.592  0.00  0.00           D
ATOM   1224 D     CV B   1       1.254  35.995  14.592  0.00  0.00           D
ATOM   1225 D     CV B   1       0.054  36.295  14.592  0.00  0.00           D
ATOM   1226 D     CV B   1       0.354  36.295  14.592  0.00  0.00           D
ATOM   1227 D     CV B   1       0.654  36.295  14.592  0.00  0.00           D
ATOM   1228 D     CV B   1       0.954  36.295  14.592  0.00  0.00           D
ATOM   1229 D     CV B   1      -1.746  30.595  14.892  0.00  0.00           D
ATOM   1230 D     CV B   1      -1.446  30.595  14.892  0.00  0.00           D
ATOM   1231 D     CV B   1      -1.146  30.595  14.892  0.00  0.00           D
ATOM   1232 D     CV B   1      -1.446  30.895  14.892  0.00  0.00           D
ATOM   1233 D     CV B   1      -1.146  30.895  14.892  0.00  0.00           D
ATOM   1234 D     CV B   1      -0.846  30.895  14.892  0.00  0.00           D
ATOM   1235 D     CV B   1      -1.446  31.195  14.892  0.00  0.00           D
ATOM   1236 D     CV B   1      -1.146  31.195  14.892  0.00  0.00           D
ATOM   1237 D     CV B   1      -0.846  31.195  14.892  0.00  0.00           D
ATOM   1238 D     CV B   1      -1.446  31.495  14.892  0.00  0.00           D
ATOM   1239 D     CV B   1      -1.146  31.495  14.892  0.00  0.00           D
ATOM   1240 D     CV B   1      -0.846  31.495  14.892  0.00  0.00           D
ATOM   1241 D     CV B   1      -0.546  31.495  14.892  0.00  0.00           D
ATOM   1242 D     CV B   1      -1.446  31.795  14.892  0.00  0.00           D
ATOM   1243 D     CV B   1      -1.146  31.795  14.892  0.00  0.00           D
ATOM   1244 D     CV B   1      -0.846  31.795  14.892  0.00  0.00           D
ATOM   1245 D     CV B   1      -0.546  31.795  14.892  0.00  0.00           D
ATOM   1246 D     CV B   1      -0.846  32.095  14.892  0.00  0.00           D
ATOM   1247 D     CV B   1      -0.546  32.095  14.892  0.00  0.00           D
ATOM   1248 D     CV B   1      -0.246  32.095  14.892  0.00  0.00           D
ATOM   1249 D     CV B   1       0.054  32.395  14.892  0.00  0.00           D
ATOM   1250 D     CV B   1       0.354  32.395  14.892  0.00  0.00           D
ATOM   1251 D     CV B   1       0.354  32.695  14.892  0.00  0.00           D
ATOM   1252 D     CV B   1       0.654  32.695  14.892  0.00  0.00           D
ATOM   1253 D     CV B   1       0.654  32.995  14.892  0.00  0.00           D
ATOM   1254 D     CV B   1      -0.246  33.295  14.892  0.00  0.00           D
ATOM   1255 D     CV B   1       0.054  33.295  14.892  0.00  0.00           D
ATOM   1256 D     CV B   1       0.354  33.295  14.892  0.00  0.00           D
ATOM   1257 D     CV B   1       0.654  33.295  14.892  0.00  0.00           D
ATOM   1258 D     CV B   1       0.354  33.595  14.892  0.00  0.00           D
ATOM   1259 D     CV B   1       0.654  33.595  14.892  0.00  0.00           D
ATOM   1260 D     CV B   1       0.054  33.895  14.892  0.00  0.00           D
ATOM   1261 D     CV B   1       0.354  33.895  14.892  0.00  0.00           D
ATOM   1262 D     CV B   1       0.654  33.895  14.892  0.00  0.00           D
ATOM   1263 D     CV B   1      -0.246  34.195  14.892  0.00  0.00           D
ATOM   1264 D     CV B   1       0.054  34.195  14.892  0.00  0.00           D
ATOM   1265 D     CV B   1       0.354  34.195  14.892  0.00  0.00           D
ATOM   1266 D     CV B   1       0.654  34.195  14.892  0.00  0.00           D
ATOM   1267 D     CV B   1       0.954  34.195  14.892  0.00  0.00           D
ATOM   1268 D     CV B   1      -0.546  34.495  14.892  0.00  0.00           D
ATOM   1269 D     CV B   1      -0.246  34.495  14.892  0.00  0.00           D
ATOM   1270 D     CV B   1       0.054  34.495  14.892  0.00  0.00           D
ATOM   1271 D     CV B   1       0.354  34.495  14.892  0.00  0.00           D
ATOM   1272 D     CV B   1       0.654  34.495  14.892  0.00  0.00           D
ATOM   1273 D     CV B   1       0.954  34.495  14.892  0.00  0.00           D
ATOM   1274 D     CV B   1      -0.546  34.795  14.892  0.00  0.00           D
ATOM   1275 D     CV B   1      -0.246  34.795  14.892  0.00  0.00           D
ATOM   1276 D     CV B   1       0.054  34.795  14.892  0.00  0.00           D
ATOM   1277 D     CV B   1       0.354  34.795  14.892  0.00  0.00           D
ATOM   1278 D     CV B   1       0.654  34.795  14.892  0.00  0.00           D
ATOM   1279 D     CV B   1       0.954  34.795  14.892  0.00  0.00           D
ATOM   1280 D     CV B   1       1.254  34.795  14.892  0.00  0.00           D
ATOM   1281 D     CV B   1      -0.546  35.095  14.892  0.00  0.00           D
ATOM   1282 D     CV B   1      -0.246  35.095  14.892  0.00  0.00           D
ATOM   1283 D     CV B   1       0.054  35.095  14.892  0.00  0.00           D
ATOM   1284 D     CV B   1       0.354  35.095  14.892  0.00  0.00           D
ATOM   1285 D     CV B   1       0.654  35.095  14.892  0.00  0.00           D
ATOM   1286 D     CV B   1       0.954  35.095  14.892  0.00  0.00           D
ATOM   1287 D     CV B   1       1.254  35.095  14.892  0.00  0.00           D
ATOM   1288 D     CV B   1      -0.546  35.395  14.892  0.00  0.00           D
ATOM   1289 D     CV B   1      -0.246  35.395  14.892  0.00  0.00           D
ATOM   1290 D     CV B   1       0.054  35.395  14.892  0.00  0.00           D
ATOM   1291 D     CV B   1       0.354  35.395  14.892  0.00  0.00           D
ATOM   1292 D     CV B   1       0.654  35.395  14.892  0.00  0.00           D
ATOM   1293 D     CV B   1       0.954  35.395  14.892  0.00  0.00           D
ATOM   1294 D     CV B   1       1.254  35.395  14.892  0.00  0.00           D
ATOM   1295 D     CV B   1      -0.246  35.695  14.892  0.00  0.00           D
ATOM   1296 D     CV B   1       0.054  35.695  14.892  0.00  0.00           D
ATOM   1297 D     CV B   1       0.354  35.695  14.892  0.00  0.00           D
ATOM   1298 D     CV B   1       0.654  35.695  14.892  0.00  0.00           D
ATOM   1299 D     CV B   1       0.954  35.695  14.892  0.00  0.00           D
ATOM   1300 D     CV B   1       1.254  35.695  14.892  0.00  0.00           D
ATOM   1301 D     CV B   1      -0.246  35.995  14.892  0.00  0.00           D
ATOM   1302 D     CV B   1       0.054  35.995  14.892  0.00  0.00           D
ATOM   1303 D     CV B   1       0.354  35.995  14.892  0.00  0.00           D
ATOM   1304 D     CV B   1       0.654  35.995  14.892  0.00  0.00           D
ATOM   1305 D     CV B   1       0.954  35.995  14.892  0.00  0.00           D
ATOM   1306 D     CV B   1       1.254  35.995  14.892  0.00  0.00           D
ATOM   1307 D     CV B   1       0.054  36.295  14.892  0.00  0.00           D
ATOM   1308 D     CV B   1       0.354  36.295  14.892  0.00  0.00           D
ATOM   1309 D     CV B   1       0.654  36.295  14.892  0.00  0.00           D
ATOM   1310 D     CV B   1      -1.746  30.595  15.192  0.00  0.00           D
ATOM   1311 D     CV B   1      -1.446  30.595  15.192  0.00  0.00           D
ATOM   1312 D     CV B   1      -1.746  30.895  15.192  0.00  0.00           D
ATOM   1313 D     CV B   1      -1.446  31.195  15.192  0.00  0.00           D
ATOM   1314 D     CV B   1      -1.146  31.195  15.192  0.00  0.00           D
ATOM   1315 D     CV B   1      -1.446  31.795  15.192  0.00  0.00           D
ATOM   1316 D     CV B   1      -1.146  31.795  15.192  0.00  0.00           D
ATOM   1317 D     CV B   1      -1.446  32.095  15.192  0.00  0.00           D
ATOM   1318 D     CV B   1      -1.146  32.095  15.192  0.00  0.00           D
ATOM   1319 D     CV B   1       0.054  33.895  15.192  0.00  0.00           D
ATOM   1320 D     CV B   1       0.054  34.195  15.192  0.00  0.00           D
ATOM   1321 D     CV B   1       0.354  34.195  15.192  0.00  0.00           D
ATOM   1322 D     CV B   1      -0.546  34.495  15.192  0.00  0.00           D
ATOM   1323 D     CV B   1      -0.246  34.495  15.192  0.00  0.00           D
ATOM   1324 D     CV B   1       0.054  34.495  15.192  0.00  0.00           D
ATOM   1325 D     CV B   1       0.354  34.495  15.192  0.00  0.00           D
ATOM   1326 D     CV B   1       0.654  34.495  15.192  0.00  0.00           D
ATOM   1327 D     CV B   1      -0.546  34.795  15.192  0.00  0.00           D
ATOM   1328 D     CV B   1      -0.246  34.795  15.192  0.00  0.00           D
ATOM   1329 D     CV B   1       0.054  34.795  15.192  0.00  0.00           D
ATOM   1330 D     CV B   1       0.354  34.795  15.192  0.00  0.00           D
ATOM   1331 D     CV B   1       0.654  34.795  15.192  0.00  0.00           D
ATOM   1332 D     CV B   1       0.954  34.795  15.192  0.00  0.00           D
ATOM   1333 D     CV B   1       1.254  34.795  15.192  0.00  0.00           D
ATOM   1334 D     CV B   1      -0.546  35.095  15.192  0.00  0.00           D
ATOM   1335 D     CV B   1      -0.246  35.095  15.192  0.00  0.00           D
ATOM   1336 D     CV B   1       0.054  35.095  15.192  0.00  0.00           D
ATOM   1337 D     CV B   1       0.354  35.095  15.192  0.00  0.00           D
ATOM   1338 D     CV B   1       0.654  35.095  15.192  0.00  0.00           D
ATOM   1339 D     CV B   1       0.954  35.095  15.192  0.00  0.00           D
ATOM   1340 D     CV B   1       1.254  35.095  15.192  0.00  0.00           D
ATOM   1341 D     CV B   1      -0.246  35.395  15.192  0.00  0.00           D
ATOM   1342 D     CV B   1       0.054  35.395  15.192  0.00  0.00           D
ATOM   1343 D     CV B   1       0.354  35.395  15.192  0.00  0.00           D
ATOM   1344 D     CV B   1       0.654  35.395  15.192  0.00  0.00           D
ATOM   1345 D     CV B   1       0.954  35.395  15.192  0.00  0.00           D
ATOM   1346 D     CV B   1      -0.246  35.695  15.192  0.00  0.00           D
ATOM   1347 D     CV B   1       0.054  35.695  15.192  0.00  0.00           D
ATOM   1348 D     CV B   1       0.354  35.695  15.192  0.00  0.00           D
ATOM   1349 D     CV B   1       0.654  35.695  15.192  0.00  0.00           D
ATOM   1350 D     CV B   1       0.954  35.695  15.192  0.00  0.00           D
ATOM   1351 D     CV B   1       0.054  35.995  15.192  0.00  0.00           D
ATOM   1352 D     CV B   1       0.354  35.995  15.192  0.00  0.00           D
ATOM   1353 D     CV B   1       0.654  35.995  15.192  0.00  0.00           D
ATOM   1354 D     CV B   1       0.954  35.995  15.192  0.00  0.00           D
ATOM   1355 D     CV B   1       0.054  36.295  15.192  0.00  0.00           D
ATOM   1356 D     CV B   1       0.354  36.295  15.192  0.00  0.00           D
ATOM   1357 D     CV B   1      -1.446  32.095  15.492  0.00  0.00           D
ATOM   1358 D     CV B   1      -0.846  34.195  15.492  0.00  0.00           D
ATOM   1359 D     CV B   1      -0.246  34.195  15.492  0.00  0.00           D
ATOM   1360 D     CV B   1      -0.546  34.495  15.492  0.00  0.00           D
ATOM   1361 D     CV B   1      -0.246  34.495  15.492  0.00  0.00           D
ATOM   1362 D     CV B   1       0.054  34.495  15.492  0.00  0.00           D
ATOM   1363 D     CV B   1      -0.546  34.795  15.492  0.00  0.00           D
ATOM   1364 D     CV B   1      -0.246  34.795  15.492  0.00  0.00           D
ATOM   1365 D     CV B   1       0.054  34.795  15.492  0.00  0.00           D
ATOM   1366 D     CV B   1       0.354  34.795  15.492  0.00  0.00           D
ATOM   1367 D     CV B   1      -0.246  35.095  15.492  0.00  0.00           D
ATOM   1368 D     CV B   1       0.054  35.095  15.492  0.00  0.00           D
ATOM   1369 D     CV B   1       0.354  35.095  15.492  0.00  0.00           D
ATOM   1370 D     CV B   1      -0.246  35.395  15.492  0.00  0.00           D
ATOM   1371 D     CV B   1       0.054  35.395  15.492  0.00  0.00           D
ATOM   1372 D     CV B   1       0.354  35.395  15.492  0.00  0.00           D
ATOM   1373 D     CV B   1       0.654  35.395  15.492  0.00  0.00           D
ATOM   1374 D     CV B   1       0.054  35.695  15.492  0.00  0.00           D
ATOM   1375 D     CV B   1       0.354  35.695  15.492  0.00  0.00           D
ATOM   1376 D     CV B   1       0.654  35.695  15.492  0.00  0.00           D
ATOM   1377 D     CV B   1       0.054  35.995  15.492  0.00  0.00           D
ATOM   1378 D     CV B   1       0.354  35.995  15.492  0.00  0.00           D
ATOM   1379 D     CV B   1       0.654  35.995  15.492  0.00  0.00           D
ATOM   1380 D     CV B   1       0.054  36.295  15.492  0.00  0.00           D
ATOM   1381 D     CV B   1      -0.846  33.895  15.792  0.00  0.00           D
ATOM   1382 D     CV B   1      -0.846  34.195  15.792  0.00  0.00           D
ATOM   1383 D     CV B   1      -0.546  34.195  15.792  0.00  0.00           D
ATOM   1384 D     CV B   1      -0.246  34.195  15.792  0.00  0.00           D
ATOM   1385 D     CV B   1      -0.846  34.495  15.792  0.00  0.00           D
ATOM   1386 D     CV B   1      -0.246  34.495  15.792  0.00  0.00           D
ATOM   1387 D     CV B   1       0.054  35.095  15.792  0.00  0.00           D
ATOM   1388 D     CV B   1       0.054  35.695  15.792  0.00  0.00           D
ATOM   1389 D     CV B   1       0.354  35.695  15.792  0.00  0.00           D
ATOM   1390 D     CV B   1       0.054  35.995  15.792  0.00  0.00           D
ATOM   1391 D     CV B   1       0.354  35.995  15.792  0.00  0.00           D
ATOM   1392 D     CV B   1       0.054  36.295  15.792  0.00  0.00           D
ATOM   1393 D     CV B   1       0.054  35.695  16.092  0.00  0.00           D
ATOM   1394 D     CV B   1       0.054  35.995  16.092  0.00  0.00           D
ATOM   1395 D     CV B   1       0.054  36.295  16.092  0.00  0.00           D
