# Supplementary material for: CageCavityCalc (C3): A Computational Tool for Calculating and Visualizing Cavities in Molecular Cages
Source: J Chem Inf Model. 2024 Jul 9;64(14):5604–16. doi: 10.1021/acs.jcim.4c00355 (PMC11267575; doi:10.1021/acs.jcim.4c00355)
Supplement: Supplementary file 2 — ci4c00355_si_002.zip [file ci4c00355_si_002.zip › CageCavityCalc-v.1.0.5/CageCavityCalc/examples/13_cages_review/ja4043609_si_002.pdb]

HEADER
REMARK Spartan'20 exported M0001
HETATM    1  N   UNK  0001      53.533  58.460   0.224
HETATM    2  C   UNK  0001      52.408  59.149   0.650
HETATM    3  H   UNK  0001      51.559  58.882   0.366
HETATM    4  C   UNK  0001      52.540  60.241   1.498
HETATM    5  H   UNK  0001      51.785  60.707   1.782
HETATM    6  C   UNK  0001      53.804  60.644   1.920
HETATM    7  C   UNK  0001      54.927  59.950   1.498
HETATM    8  H   UNK  0001      55.771  60.222   1.782
HETATM    9  C   UNK  0001      54.797  58.858   0.647
HETATM   10  H   UNK  0001      55.552  58.397   0.363
HETATM   11  N   UNK  0001      47.754  65.260  10.835
HETATM   12  C   UNK  0001      47.586  64.556   9.646
HETATM   13  H   UNK  0001      46.757  64.187   9.441
HETATM   14  C   UNK  0001      48.651  64.411   8.765
HETATM   15  H   UNK  0001      48.533  63.945   7.971
HETATM   16  C   UNK  0001      49.886  64.969   9.069
HETATM   17  C   UNK  0001      50.059  65.668  10.258
HETATM   18  H   UNK  0001      50.888  66.042  10.464
HETATM   19  C   UNK  0001      48.994  65.813  11.140
HETATM   20  H   UNK  0001      49.112  66.284  11.933
HETATM   21  C   UNK  0001      53.727  61.790   2.732
HETATM   22  C   UNK  0001      53.851  62.595   3.414
HETATM   23  C   UNK  0001      50.991  64.872   7.989
HETATM   24  C   UNK  0001      51.784  64.862   7.177
HETATM   25  N   UNK  0001      52.759  63.785   5.424
HETATM   26  C   UNK  0001      53.669  63.741   4.374
HETATM   27  C   UNK  0001      54.532  64.804   4.160
HETATM   28  H   UNK  0001      55.142  64.775   3.456
HETATM   29  C   UNK  0001      54.489  65.915   4.995
HETATM   30  H   UNK  0001      55.071  66.629   4.851
HETATM   31  C   UNK  0001      53.583  65.959   6.046
HETATM   32  H   UNK  0001      53.556  66.702   6.604
HETATM   33  C   UNK  0001      52.716  64.891   6.260
HETATM   34  N   UNK  0001      53.396  58.416  -2.664
HETATM   35  C   UNK  0001      54.510  59.140  -3.068
HETATM   36  H   UNK  0001      55.346  58.950  -2.706
HETATM   37  C   UNK  0001      54.376  60.149  -4.013
HETATM   38  H   UNK  0001      55.120  60.635  -4.281
HETATM   39  C   UNK  0001      53.128  60.436  -4.553
HETATM   40  C   UNK  0001      52.013  59.708  -4.148
HETATM   41  H   UNK  0001      51.178  59.897  -4.510
HETATM   42  C   UNK  0001      52.148  58.698  -3.204
HETATM   43  H   UNK  0001      51.402  58.213  -2.932
HETATM   44  N   UNK  0001      44.824  65.542 -10.845
HETATM   45  C   UNK  0001      45.005  64.726  -9.734
HETATM   46  H   UNK  0001      44.273  64.309  -9.339
HETATM   47  C   UNK  0001      46.282  64.532  -9.212
HETATM   48  H   UNK  0001      46.399  63.988  -8.467
HETATM   49  C   UNK  0001      47.372  65.158  -9.801
HETATM   50  C   UNK  0001      47.193  65.969 -10.914
HETATM   51  H   UNK  0001      47.925  66.386 -11.309
HETATM   52  C   UNK  0001      45.921  66.163 -11.436
HETATM   53  H   UNK  0001      45.799  66.707 -12.182
HETATM   54  C   UNK  0001      53.132  61.542  -5.431
HETATM   55  C   UNK  0001      52.891  62.440  -6.231
HETATM   56  C   UNK  0001      48.633  64.979  -9.429
HETATM   57  C   UNK  0001      49.693  64.746  -8.910
HETATM   58  N   UNK  0001      51.360  63.634  -7.640
HETATM   59  C   UNK  0001      52.643  63.440  -7.139
HETATM   60  C   UNK  0001      53.670  64.294  -7.516
HETATM   61  H   UNK  0001      54.527  64.168  -7.181
HETATM   62  C   UNK  0001      53.416  65.343  -8.397
HETATM   63  H   UNK  0001      54.105  65.911  -8.651
HETATM   64  C   UNK  0001      52.137  65.532  -8.898
HETATM   65  H   UNK  0001      51.965  66.236  -9.487
HETATM   66  C   UNK  0001      51.103  64.678  -8.518
HETATM   67  N   UNK  0001      42.810  67.532 -10.597
HETATM   68  C   UNK  0001      42.149  67.580  -9.372
HETATM   69  H   UNK  0001      41.793  66.804  -9.010
HETATM   70  C   UNK  0001      42.033  68.784  -8.693
HETATM   71  H   UNK  0001      41.593  68.813  -7.872
HETATM   72  C   UNK  0001      42.568  69.944  -9.233
HETATM   73  C   UNK  0001      43.230  69.900 -10.458
HETATM   74  H   UNK  0001      43.590  70.677 -10.821
HETATM   75  C   UNK  0001      43.349  68.692 -11.140
HETATM   76  H   UNK  0001      43.786  68.663 -11.958
HETATM   77  N   UNK  0001      37.089  74.637  -0.117
HETATM   78  C   UNK  0001      37.263  73.507  -0.907
HETATM   79  H   UNK  0001      36.860  72.706  -0.669
HETATM   80  C   UNK  0001      38.041  73.579  -2.057
HETATM   81  H   UNK  0001      38.160  72.822  -2.585
HETATM   82  C   UNK  0001      38.646  74.778  -2.416
HETATM   83  C   UNK  0001      38.467  75.909  -1.625
HETATM   84  H   UNK  0001      38.870  76.715  -1.864
HETATM   85  C   UNK  0001      37.689  75.836  -0.476
HETATM   86  H   UNK  0001      37.568  76.594   0.055
HETATM   87  C   UNK  0001      42.265  70.992  -8.497
HETATM   88  C   UNK  0001      42.206  72.109  -8.026
HETATM   89  C   UNK  0001      39.453  74.521  -3.596
HETATM   90  C   UNK  0001      40.238  74.604  -4.513
HETATM   91  N   UNK  0001      41.210  73.405  -6.252
HETATM   92  C   UNK  0001      42.140  73.293  -7.278
HETATM   93  C   UNK  0001      42.856  74.409  -7.694
HETATM   94  H   UNK  0001      43.477  74.332  -8.382
HETATM   95  C   UNK  0001      42.639  75.637  -7.088
HETATM   96  H   UNK  0001      43.116  76.385  -7.368
HETATM   97  C   UNK  0001      41.708  75.754  -6.062
HETATM   98  H   UNK  0001      41.565  76.579  -5.654
HETATM   99  C   UNK  0001      40.991  74.637  -5.642
HETATM  100  N   UNK  0001      26.390  67.294  -7.836
HETATM  101  C   UNK  0001      27.104  67.284  -6.641
HETATM  102  H   UNK  0001      27.420  66.483  -6.294
HETATM  103  C   UNK  0001      27.339  68.478  -5.968
HETATM  104  H   UNK  0001      27.820  68.473  -5.171
HETATM  105  C   UNK  0001      26.866  69.677  -6.487
HETATM  106  C   UNK  0001      26.150  69.682  -7.679
HETATM  107  H   UNK  0001      25.832  70.483  -8.029
HETATM  108  C   UNK  0001      25.913  68.493  -8.355
HETATM  109  H   UNK  0001      25.437  68.493  -9.152
HETATM  110  N   UNK  0001      34.334  74.405   0.759
HETATM  111  C   UNK  0001      33.470  73.332   0.580
HETATM  112  H   UNK  0001      33.677  72.502   0.946
HETATM  113  C   UNK  0001      32.293  73.497  -0.144
HETATM  114  H   UNK  0001      31.715  72.779  -0.261
HETATM  115  C   UNK  0001      31.984  74.735  -0.690
HETATM  116  C   UNK  0001      32.848  75.812  -0.512
HETATM  117  H   UNK  0001      32.643  76.637  -0.880
HETATM  118  C   UNK  0001      34.025  75.642   0.212
HETATM  119  H   UNK  0001      34.603  76.361   0.330
HETATM  120  C   UNK  0001      26.991  70.934  -5.715
HETATM  121  C   UNK  0001      27.261  71.890  -5.033
HETATM  122  C   UNK  0001      30.761  74.545  -1.472
HETATM  123  C   UNK  0001      29.658  74.453  -2.120
HETATM  124  N   UNK  0001      28.349  73.206  -3.572
HETATM  125  C   UNK  0001      27.207  73.084  -4.354
HETATM  126  C   UNK  0001      26.241  74.084  -4.332
HETATM  127  H   UNK  0001      25.477  74.007  -4.854
HETATM  128  C   UNK  0001      26.416  75.205  -3.527
HETATM  129  H   UNK  0001      25.774  75.875  -3.512
HETATM  130  C   UNK  0001      27.564  75.327  -2.745
HETATM  131  H   UNK  0001      27.680  76.074  -2.208
HETATM  132  C   UNK  0001      28.527  74.327  -2.769
HETATM  133  N   UNK  0001      41.159  66.027 -12.311
HETATM  134  C   UNK  0001      41.016  66.711 -13.515
HETATM  135  H   UNK  0001      41.766  66.949 -14.007
HETATM  136  C   UNK  0001      39.748  67.041 -13.980
HETATM  137  H   UNK  0001      39.653  67.498 -14.786
HETATM  138  C   UNK  0001      38.624  66.687 -13.244
HETATM  139  C   UNK  0001      38.764  66.003 -12.043
HETATM  140  H   UNK  0001      38.014  65.765 -11.551
HETATM  141  C   UNK  0001      40.033  65.673 -11.578
HETATM  142  H   UNK  0001      40.127  65.216 -10.772
HETATM  143  N   UNK  0001      27.512  65.911 -10.087
HETATM  144  C   UNK  0001      28.809  65.532  -9.752
HETATM  145  H   UNK  0001      28.967  65.051  -8.974
HETATM  146  C   UNK  0001      29.865  65.872 -10.585
HETATM  147  H   UNK  0001      30.732  65.619 -10.362
HETATM  148  C   UNK  0001      29.631  66.595 -11.750
HETATM  149  C   UNK  0001      28.336  66.973 -12.082
HETATM  150  H   UNK  0001      28.180  67.454 -12.864
HETATM  151  C   UNK  0001      27.277  66.634 -11.252
HETATM  152  H   UNK  0001      26.410  66.886 -11.475
HETATM  153  C   UNK  0001      37.329  67.153 -13.742
HETATM  154  C   UNK  0001      36.297  67.333 -14.219
HETATM  155  C   UNK  0001      30.717  66.940 -12.634
HETATM  156  C   UNK  0001      31.596  67.308 -13.280
HETATM  157  N   UNK  0001      33.878  67.313 -13.784
HETATM  158  C   UNK  0001      34.983  67.677 -14.544
HETATM  159  C   UNK  0001      34.805  68.376 -15.733
HETATM  160  H   UNK  0001      35.545  68.619 -16.243
HETATM  161  C   UNK  0001      33.527  68.706 -16.162
HETATM  162  H   UNK  0001      33.407  69.172 -16.959
HETATM  163  C   UNK  0001      32.423  68.342 -15.402
HETATM  164  H   UNK  0001      31.567  68.566 -15.688
HETATM  165  C   UNK  0001      32.598  67.648 -14.210
HETATM  166  N   UNK  0001      25.705  63.959  -9.831
HETATM  167  C   UNK  0001      26.140  62.765  -9.269
HETATM  168  H   UNK  0001      26.496  62.756  -8.409
HETATM  169  C   UNK  0001      26.049  61.581  -9.994
HETATM  170  H   UNK  0001      26.344  60.785  -9.620
HETATM  171  C   UNK  0001      25.519  61.596 -11.279
HETATM  172  C   UNK  0001      25.084  62.790 -11.841
HETATM  173  H   UNK  0001      24.728  62.799 -12.701
HETATM  174  C   UNK  0001      25.174  63.974 -11.116
HETATM  175  H   UNK  0001      24.880  64.770 -11.491
HETATM  176  C   UNK  0001      25.678  60.426 -12.064
HETATM  177  C   UNK  0001      25.720  59.358 -12.676
HETATM  178  N   UNK  0001      25.890  57.004 -12.731
HETATM  179  C   UNK  0001      25.605  58.164 -13.425
HETATM  180  C   UNK  0001      25.302  58.213 -14.753
HETATM  181  H   UNK  0001      25.175  59.023 -15.184
HETATM  182  C   UNK  0001      25.185  57.004 -15.456
HETATM  183  H   UNK  0001      25.035  57.004 -16.373
HETATM  184  N   UNK  0001      43.121  64.052 -12.523
HETATM  185  C   UNK  0001      43.667  64.037 -13.802
HETATM  186  H   UNK  0001      43.940  64.833 -14.197
HETATM  187  C   UNK  0001      43.803  62.833 -14.487
HETATM  188  H   UNK  0001      44.168  62.828 -15.341
HETATM  189  C   UNK  0001      43.396  61.644 -13.893
HETATM  190  C   UNK  0001      42.849  61.659 -12.613
HETATM  191  H   UNK  0001      42.577  60.863 -12.218
HETATM  192  C   UNK  0001      42.714  62.862 -11.928
HETATM  193  H   UNK  0001      42.348  62.867 -11.074
HETATM  194  C   UNK  0001      43.684  60.348 -14.457
HETATM  195  C   UNK  0001      43.898  59.455 -15.311
HETATM  196  N   UNK  0001      43.860  57.004 -15.471
HETATM  197  C   UNK  0001      44.111  58.232 -16.059
HETATM  198  C   UNK  0001      44.572  58.217 -17.369
HETATM  199  H   UNK  0001      44.751  59.013 -17.816
HETATM  200  C   UNK  0001      44.769  57.004 -18.000
HETATM  201  H   UNK  0001      45.042  57.004 -18.887
HETATM  202  Pd  UNK  0001      42.994  65.790 -11.590
HETATM  203  Pd  UNK  0001      53.537  57.004  -1.247
HETATM  204  Pd  UNK  0001      25.994  65.615  -8.815
HETATM  205  Pd  UNK  0001      36.136  74.712   1.646
HETATM  206  N   UNK  0001      25.705  50.049  -9.831
HETATM  207  C   UNK  0001      26.140  51.243  -9.269
HETATM  208  H   UNK  0001      26.496  51.252  -8.409
HETATM  209  C   UNK  0001      26.049  52.427  -9.994
HETATM  210  H   UNK  0001      26.344  53.223  -9.620
HETATM  211  C   UNK  0001      25.519  52.412 -11.279
HETATM  212  C   UNK  0001      25.084  51.218 -11.841
HETATM  213  H   UNK  0001      24.728  51.209 -12.701
HETATM  214  C   UNK  0001      25.174  50.034 -11.116
HETATM  215  H   UNK  0001      24.880  49.238 -11.491
HETATM  216  C   UNK  0001      25.678  53.582 -12.064
HETATM  217  C   UNK  0001      25.720  54.650 -12.676
HETATM  218  C   UNK  0001      25.605  55.844 -13.425
HETATM  219  C   UNK  0001      25.302  55.795 -14.753
HETATM  220  H   UNK  0001      25.175  54.985 -15.184
HETATM  221  N   UNK  0001      43.121  49.956 -12.523
HETATM  222  C   UNK  0001      43.667  49.971 -13.802
HETATM  223  H   UNK  0001      43.940  49.175 -14.197
HETATM  224  C   UNK  0001      43.803  51.175 -14.487
HETATM  225  H   UNK  0001      44.168  51.180 -15.341
HETATM  226  C   UNK  0001      43.396  52.364 -13.893
HETATM  227  C   UNK  0001      42.849  52.349 -12.613
HETATM  228  H   UNK  0001      42.577  53.145 -12.218
HETATM  229  C   UNK  0001      42.714  51.146 -11.928
HETATM  230  H   UNK  0001      42.348  51.141 -11.074
HETATM  231  C   UNK  0001      43.684  53.660 -14.457
HETATM  232  C   UNK  0001      43.898  54.553 -15.311
HETATM  233  C   UNK  0001      44.111  55.776 -16.059
HETATM  234  C   UNK  0001      44.572  55.791 -17.369
HETATM  235  H   UNK  0001      44.751  54.995 -17.816
HETATM  236  N   UNK  0001      18.738  58.460   3.067
HETATM  237  C   UNK  0001      19.863  59.149   2.642
HETATM  238  H   UNK  0001      20.712  58.882   2.925
HETATM  239  C   UNK  0001      19.731  60.241   1.794
HETATM  240  H   UNK  0001      20.486  60.707   1.510
HETATM  241  C   UNK  0001      18.467  60.644   1.371
HETATM  242  C   UNK  0001      17.344  59.950   1.794
HETATM  243  H   UNK  0001      16.500  60.222   1.510
HETATM  244  C   UNK  0001      17.474  58.858   2.645
HETATM  245  H   UNK  0001      16.719  58.397   2.928
HETATM  246  N   UNK  0001      24.517  65.260  -7.543
HETATM  247  C   UNK  0001      24.685  64.556  -6.354
HETATM  248  H   UNK  0001      25.514  64.187  -6.149
HETATM  249  C   UNK  0001      23.620  64.411  -5.473
HETATM  250  H   UNK  0001      23.738  63.945  -4.679
HETATM  251  C   UNK  0001      22.385  64.969  -5.778
HETATM  252  C   UNK  0001      22.212  65.668  -6.967
HETATM  253  H   UNK  0001      21.383  66.042  -7.172
HETATM  254  C   UNK  0001      23.277  65.813  -7.848
HETATM  255  H   UNK  0001      23.159  66.284  -8.642
HETATM  256  C   UNK  0001      18.544  61.790   0.559
HETATM  257  C   UNK  0001      18.420  62.595  -0.123
HETATM  258  C   UNK  0001      21.280  64.872  -4.698
HETATM  259  C   UNK  0001      20.487  64.862  -3.886
HETATM  260  N   UNK  0001      19.512  63.785  -2.132
HETATM  261  C   UNK  0001      18.602  63.741  -1.082
HETATM  262  C   UNK  0001      17.739  64.804  -0.868
HETATM  263  H   UNK  0001      17.129  64.775  -0.165
HETATM  264  C   UNK  0001      17.782  65.915  -1.704
HETATM  265  H   UNK  0001      17.200  66.629  -1.559
HETATM  266  C   UNK  0001      18.688  65.959  -2.754
HETATM  267  H   UNK  0001      18.715  66.702  -3.312
HETATM  268  C   UNK  0001      19.555  64.891  -2.968
HETATM  269  N   UNK  0001      18.875  58.416   5.955
HETATM  270  C   UNK  0001      17.761  59.140   6.359
HETATM  271  H   UNK  0001      16.925  58.950   5.997
HETATM  272  C   UNK  0001      17.895  60.149   7.304
HETATM  273  H   UNK  0001      17.151  60.635   7.573
HETATM  274  C   UNK  0001      19.143  60.436   7.844
HETATM  275  C   UNK  0001      20.258  59.708   7.440
HETATM  276  H   UNK  0001      21.093  59.897   7.802
HETATM  277  C   UNK  0001      20.123  58.698   6.495
HETATM  278  H   UNK  0001      20.869  58.213   6.224
HETATM  279  N   UNK  0001      27.447  65.542  14.136
HETATM  280  C   UNK  0001      27.266  64.726  13.026
HETATM  281  H   UNK  0001      27.998  64.309  12.630
HETATM  282  C   UNK  0001      25.989  64.532  12.504
HETATM  283  H   UNK  0001      25.872  63.988  11.758
HETATM  284  C   UNK  0001      24.899  65.158  13.092
HETATM  285  C   UNK  0001      25.078  65.969  14.206
HETATM  286  H   UNK  0001      24.346  66.386  14.601
HETATM  287  C   UNK  0001      26.350  66.163  14.728
HETATM  288  H   UNK  0001      26.472  66.707  15.473
HETATM  289  C   UNK  0001      19.139  61.542   8.722
HETATM  290  C   UNK  0001      19.380  62.440   9.522
HETATM  291  C   UNK  0001      23.638  64.979  12.721
HETATM  292  C   UNK  0001      22.578  64.746  12.202
HETATM  293  N   UNK  0001      20.911  63.634  10.931
HETATM  294  C   UNK  0001      19.628  63.440  10.430
HETATM  295  C   UNK  0001      18.601  64.294  10.808
HETATM  296  H   UNK  0001      17.744  64.168  10.473
HETATM  297  C   UNK  0001      18.855  65.343  11.689
HETATM  298  H   UNK  0001      18.166  65.911  11.942
HETATM  299  C   UNK  0001      20.134  65.532  12.190
HETATM  300  H   UNK  0001      20.306  66.236  12.778
HETATM  301  C   UNK  0001      21.168  64.678  11.810
HETATM  302  N   UNK  0001      29.461  67.532  13.889
HETATM  303  C   UNK  0001      30.122  67.580  12.664
HETATM  304  H   UNK  0001      30.478  66.804  12.301
HETATM  305  C   UNK  0001      30.238  68.784  11.985
HETATM  306  H   UNK  0001      30.678  68.813  11.164
HETATM  307  C   UNK  0001      29.703  69.944  12.525
HETATM  308  C   UNK  0001      29.041  69.900  13.750
HETATM  309  H   UNK  0001      28.681  70.677  14.112
HETATM  310  C   UNK  0001      28.922  68.692  14.432
HETATM  311  H   UNK  0001      28.485  68.663  15.250
HETATM  312  N   UNK  0001      35.182  74.637   3.408
HETATM  313  C   UNK  0001      35.008  73.507   4.199
HETATM  314  H   UNK  0001      35.411  72.706   3.960
HETATM  315  C   UNK  0001      34.230  73.579   5.349
HETATM  316  H   UNK  0001      34.111  72.822   5.877
HETATM  317  C   UNK  0001      33.625  74.778   5.708
HETATM  318  C   UNK  0001      33.804  75.909   4.917
HETATM  319  H   UNK  0001      33.401  76.715   5.155
HETATM  320  C   UNK  0001      34.582  75.836   3.767
HETATM  321  H   UNK  0001      34.703  76.594   3.236
HETATM  322  C   UNK  0001      30.006  70.992  11.788
HETATM  323  C   UNK  0001      30.065  72.109  11.318
HETATM  324  C   UNK  0001      32.818  74.521   6.888
HETATM  325  C   UNK  0001      32.033  74.604   7.805
HETATM  326  N   UNK  0001      31.061  73.405   9.543
HETATM  327  C   UNK  0001      30.131  73.293  10.569
HETATM  328  C   UNK  0001      29.415  74.409  10.986
HETATM  329  H   UNK  0001      28.794  74.332  11.674
HETATM  330  C   UNK  0001      29.632  75.637  10.379
HETATM  331  H   UNK  0001      29.155  76.385  10.660
HETATM  332  C   UNK  0001      30.563  75.754   9.353
HETATM  333  H   UNK  0001      30.706  76.579   8.946
HETATM  334  C   UNK  0001      31.280  74.637   8.934
HETATM  335  N   UNK  0001      45.881  67.294  11.128
HETATM  336  C   UNK  0001      45.167  67.284   9.932
HETATM  337  H   UNK  0001      44.851  66.483   9.585
HETATM  338  C   UNK  0001      44.932  68.478   9.260
HETATM  339  H   UNK  0001      44.452  68.473   8.463
HETATM  340  C   UNK  0001      45.405  69.677   9.779
HETATM  341  C   UNK  0001      46.121  69.682  10.971
HETATM  342  H   UNK  0001      46.439  70.483  11.321
HETATM  343  C   UNK  0001      46.358  68.493  11.647
HETATM  344  H   UNK  0001      46.834  68.493  12.443
HETATM  345  N   UNK  0001      37.937  74.405   2.533
HETATM  346  C   UNK  0001      38.801  73.332   2.711
HETATM  347  H   UNK  0001      38.594  72.502   2.346
HETATM  348  C   UNK  0001      39.978  73.497   3.435
HETATM  349  H   UNK  0001      40.556  72.779   3.553
HETATM  350  C   UNK  0001      40.287  74.735   3.981
HETATM  351  C   UNK  0001      39.423  75.812   3.803
HETATM  352  H   UNK  0001      39.628  76.637   4.172
HETATM  353  C   UNK  0001      38.246  75.642   3.079
HETATM  354  H   UNK  0001      37.668  76.361   2.961
HETATM  355  C   UNK  0001      45.280  70.934   9.006
HETATM  356  C   UNK  0001      45.010  71.890   8.324
HETATM  357  C   UNK  0001      41.510  74.545   4.763
HETATM  358  C   UNK  0001      42.613  74.453   5.412
HETATM  359  N   UNK  0001      43.922  73.206   6.863
HETATM  360  C   UNK  0001      45.064  73.084   7.645
HETATM  361  C   UNK  0001      46.030  74.084   7.624
HETATM  362  H   UNK  0001      46.794  74.007   8.146
HETATM  363  C   UNK  0001      45.855  75.205   6.818
HETATM  364  H   UNK  0001      46.497  75.875   6.803
HETATM  365  C   UNK  0001      44.707  75.327   6.037
HETATM  366  H   UNK  0001      44.591  76.074   5.499
HETATM  367  C   UNK  0001      43.744  74.327   6.061
HETATM  368  N   UNK  0001      31.112  66.027  15.603
HETATM  369  C   UNK  0001      31.255  66.711  16.807
HETATM  370  H   UNK  0001      30.505  66.949  17.299
HETATM  371  C   UNK  0001      32.523  67.041  17.272
HETATM  372  H   UNK  0001      32.618  67.498  18.077
HETATM  373  C   UNK  0001      33.647  66.687  16.535
HETATM  374  C   UNK  0001      33.507  66.003  15.334
HETATM  375  H   UNK  0001      34.257  65.765  14.842
HETATM  376  C   UNK  0001      32.238  65.673  14.870
HETATM  377  H   UNK  0001      32.144  65.216  14.064
HETATM  378  N   UNK  0001      44.759  65.911  13.379
HETATM  379  C   UNK  0001      43.462  65.532  13.044
HETATM  380  H   UNK  0001      43.304  65.051  12.265
HETATM  381  C   UNK  0001      42.406  65.872  13.877
HETATM  382  H   UNK  0001      41.539  65.619  13.653
HETATM  383  C   UNK  0001      42.640  66.595  15.042
HETATM  384  C   UNK  0001      43.935  66.973  15.373
HETATM  385  H   UNK  0001      44.091  67.454  16.155
HETATM  386  C   UNK  0001      44.994  66.634  14.544
HETATM  387  H   UNK  0001      45.861  66.886  14.767
HETATM  388  C   UNK  0001      34.942  67.153  17.033
HETATM  389  C   UNK  0001      35.974  67.333  17.510
HETATM  390  C   UNK  0001      41.554  66.940  15.926
HETATM  391  C   UNK  0001      40.675  67.308  16.572
HETATM  392  N   UNK  0001      38.393  67.313  17.075
HETATM  393  C   UNK  0001      37.288  67.677  17.836
HETATM  394  C   UNK  0001      37.466  68.376  19.025
HETATM  395  H   UNK  0001      36.726  68.619  19.535
HETATM  396  C   UNK  0001      38.744  68.706  19.453
HETATM  397  H   UNK  0001      38.864  69.172  20.250
HETATM  398  C   UNK  0001      39.848  68.342  18.693
HETATM  399  H   UNK  0001      40.704  68.566  18.980
HETATM  400  C   UNK  0001      39.673  67.648  17.501
HETATM  401  N   UNK  0001      46.566  63.959  13.122
HETATM  402  C   UNK  0001      46.131  62.765  12.561
HETATM  403  H   UNK  0001      45.775  62.756  11.701
HETATM  404  C   UNK  0001      46.222  61.581  13.285
HETATM  405  H   UNK  0001      45.927  60.785  12.911
HETATM  406  C   UNK  0001      46.752  61.596  14.571
HETATM  407  C   UNK  0001      47.187  62.790  15.132
HETATM  408  H   UNK  0001      47.543  62.799  15.992
HETATM  409  C   UNK  0001      47.097  63.974  14.408
HETATM  410  H   UNK  0001      47.391  64.770  14.782
HETATM  411  C   UNK  0001      46.593  60.426  15.355
HETATM  412  C   UNK  0001      46.551  59.358  15.968
HETATM  413  N   UNK  0001      46.381  57.004  16.022
HETATM  414  C   UNK  0001      46.666  58.164  16.716
HETATM  415  C   UNK  0001      46.969  58.213  18.044
HETATM  416  H   UNK  0001      47.096  59.023  18.476
HETATM  417  C   UNK  0001      47.086  57.004  18.747
HETATM  418  H   UNK  0001      47.236  57.004  19.665
HETATM  419  N   UNK  0001      29.150  64.052  15.814
HETATM  420  C   UNK  0001      28.604  64.037  17.094
HETATM  421  H   UNK  0001      28.331  64.833  17.489
HETATM  422  C   UNK  0001      28.468  62.833  17.779
HETATM  423  H   UNK  0001      28.103  62.828  18.633
HETATM  424  C   UNK  0001      28.875  61.644  17.184
HETATM  425  C   UNK  0001      29.422  61.659  15.905
HETATM  426  H   UNK  0001      29.694  60.863  15.509
HETATM  427  C   UNK  0001      29.557  62.862  15.220
HETATM  428  H   UNK  0001      29.923  62.867  14.366
HETATM  429  C   UNK  0001      28.587  60.348  17.748
HETATM  430  C   UNK  0001      28.373  59.455  18.602
HETATM  431  N   UNK  0001      28.411  57.004  18.762
HETATM  432  C   UNK  0001      28.160  58.232  19.351
HETATM  433  C   UNK  0001      27.699  58.217  20.661
HETATM  434  H   UNK  0001      27.520  59.013  21.107
HETATM  435  C   UNK  0001      27.502  57.004  21.291
HETATM  436  H   UNK  0001      27.229  57.004  22.179
HETATM  437  Pd  UNK  0001      29.277  65.790  14.881
HETATM  438  Pd  UNK  0001      18.734  57.004   4.539
HETATM  439  Pd  UNK  0001      46.277  65.615  12.106
HETATM  440  N   UNK  0001      46.566  50.049  13.122
HETATM  441  C   UNK  0001      46.131  51.243  12.561
HETATM  442  H   UNK  0001      45.775  51.252  11.701
HETATM  443  C   UNK  0001      46.222  52.427  13.285
HETATM  444  H   UNK  0001      45.927  53.223  12.911
HETATM  445  C   UNK  0001      46.752  52.412  14.571
HETATM  446  C   UNK  0001      47.187  51.218  15.132
HETATM  447  H   UNK  0001      47.543  51.209  15.992
HETATM  448  C   UNK  0001      47.097  50.034  14.408
HETATM  449  H   UNK  0001      47.391  49.238  14.782
HETATM  450  C   UNK  0001      46.593  53.582  15.355
HETATM  451  C   UNK  0001      46.551  54.650  15.968
HETATM  452  C   UNK  0001      46.666  55.844  16.716
HETATM  453  C   UNK  0001      46.969  55.795  18.044
HETATM  454  H   UNK  0001      47.096  54.985  18.476
HETATM  455  N   UNK  0001      29.150  49.956  15.814
HETATM  456  C   UNK  0001      28.604  49.971  17.094
HETATM  457  H   UNK  0001      28.331  49.175  17.489
HETATM  458  C   UNK  0001      28.468  51.175  17.779
HETATM  459  H   UNK  0001      28.103  51.180  18.633
HETATM  460  C   UNK  0001      28.875  52.364  17.184
HETATM  461  C   UNK  0001      29.422  52.349  15.905
HETATM  462  H   UNK  0001      29.694  53.145  15.509
HETATM  463  C   UNK  0001      29.557  51.146  15.220
HETATM  464  H   UNK  0001      29.923  51.141  14.366
HETATM  465  C   UNK  0001      28.587  53.660  17.748
HETATM  466  C   UNK  0001      28.373  54.553  18.602
HETATM  467  C   UNK  0001      28.160  55.776  19.351
HETATM  468  C   UNK  0001      27.699  55.791  20.661
HETATM  469  H   UNK  0001      27.520  54.995  21.107
HETATM  470  N   UNK  0001      18.738  55.548   3.067
HETATM  471  C   UNK  0001      19.863  54.859   2.642
HETATM  472  H   UNK  0001      20.712  55.126   2.925
HETATM  473  C   UNK  0001      19.731  53.767   1.794
HETATM  474  H   UNK  0001      20.486  53.301   1.510
HETATM  475  C   UNK  0001      18.467  53.364   1.371
HETATM  476  C   UNK  0001      17.344  54.058   1.794
HETATM  477  H   UNK  0001      16.500  53.786   1.510
HETATM  478  C   UNK  0001      17.474  55.150   2.645
HETATM  479  H   UNK  0001      16.719  55.611   2.928
HETATM  480  N   UNK  0001      24.517  48.748  -7.543
HETATM  481  C   UNK  0001      24.685  49.452  -6.354
HETATM  482  H   UNK  0001      25.514  49.821  -6.149
HETATM  483  C   UNK  0001      23.620  49.597  -5.473
HETATM  484  H   UNK  0001      23.738  50.063  -4.679
HETATM  485  C   UNK  0001      22.385  49.039  -5.778
HETATM  486  C   UNK  0001      22.212  48.340  -6.967
HETATM  487  H   UNK  0001      21.383  47.966  -7.172
HETATM  488  C   UNK  0001      23.277  48.195  -7.848
HETATM  489  H   UNK  0001      23.159  47.724  -8.642
HETATM  490  C   UNK  0001      18.544  52.218   0.559
HETATM  491  C   UNK  0001      18.420  51.413  -0.123
HETATM  492  C   UNK  0001      21.280  49.136  -4.698
HETATM  493  C   UNK  0001      20.487  49.146  -3.886
HETATM  494  N   UNK  0001      19.512  50.223  -2.132
HETATM  495  C   UNK  0001      18.602  50.267  -1.082
HETATM  496  C   UNK  0001      17.739  49.204  -0.868
HETATM  497  H   UNK  0001      17.129  49.233  -0.165
HETATM  498  C   UNK  0001      17.782  48.093  -1.704
HETATM  499  H   UNK  0001      17.200  47.379  -1.559
HETATM  500  C   UNK  0001      18.688  48.049  -2.754
HETATM  501  H   UNK  0001      18.715  47.306  -3.312
HETATM  502  C   UNK  0001      19.555  49.117  -2.968
HETATM  503  N   UNK  0001      18.875  55.592   5.955
HETATM  504  C   UNK  0001      17.761  54.868   6.359
HETATM  505  H   UNK  0001      16.925  55.058   5.997
HETATM  506  C   UNK  0001      17.895  53.859   7.304
HETATM  507  H   UNK  0001      17.151  53.373   7.573
HETATM  508  C   UNK  0001      19.143  53.572   7.844
HETATM  509  C   UNK  0001      20.258  54.300   7.440
HETATM  510  H   UNK  0001      21.093  54.111   7.802
HETATM  511  C   UNK  0001      20.123  55.310   6.495
HETATM  512  H   UNK  0001      20.869  55.795   6.224
HETATM  513  N   UNK  0001      27.447  48.466  14.136
HETATM  514  C   UNK  0001      27.266  49.282  13.026
HETATM  515  H   UNK  0001      27.998  49.699  12.630
HETATM  516  C   UNK  0001      25.989  49.476  12.504
HETATM  517  H   UNK  0001      25.872  50.020  11.758
HETATM  518  C   UNK  0001      24.899  48.850  13.092
HETATM  519  C   UNK  0001      25.078  48.039  14.206
HETATM  520  H   UNK  0001      24.346  47.622  14.601
HETATM  521  C   UNK  0001      26.350  47.845  14.728
HETATM  522  H   UNK  0001      26.472  47.301  15.473
HETATM  523  C   UNK  0001      19.139  52.466   8.722
HETATM  524  C   UNK  0001      19.380  51.568   9.522
HETATM  525  C   UNK  0001      23.638  49.029  12.721
HETATM  526  C   UNK  0001      22.578  49.262  12.202
HETATM  527  N   UNK  0001      20.911  50.374  10.931
HETATM  528  C   UNK  0001      19.628  50.568  10.430
HETATM  529  C   UNK  0001      18.601  49.714  10.808
HETATM  530  H   UNK  0001      17.744  49.840  10.473
HETATM  531  C   UNK  0001      18.855  48.665  11.689
HETATM  532  H   UNK  0001      18.166  48.097  11.942
HETATM  533  C   UNK  0001      20.134  48.476  12.190
HETATM  534  H   UNK  0001      20.306  47.772  12.778
HETATM  535  C   UNK  0001      21.168  49.330  11.810
HETATM  536  N   UNK  0001      29.461  46.476  13.889
HETATM  537  C   UNK  0001      30.122  46.428  12.664
HETATM  538  H   UNK  0001      30.478  47.204  12.301
HETATM  539  C   UNK  0001      30.238  45.224  11.985
HETATM  540  H   UNK  0001      30.678  45.195  11.164
HETATM  541  C   UNK  0001      29.703  44.064  12.525
HETATM  542  C   UNK  0001      29.041  44.108  13.750
HETATM  543  H   UNK  0001      28.681  43.331  14.112
HETATM  544  C   UNK  0001      28.922  45.316  14.432
HETATM  545  H   UNK  0001      28.485  45.345  15.250
HETATM  546  N   UNK  0001      35.182  39.371   3.408
HETATM  547  C   UNK  0001      35.008  40.501   4.199
HETATM  548  H   UNK  0001      35.411  41.302   3.960
HETATM  549  C   UNK  0001      34.230  40.429   5.349
HETATM  550  H   UNK  0001      34.111  41.186   5.877
HETATM  551  C   UNK  0001      33.625  39.230   5.708
HETATM  552  C   UNK  0001      33.804  38.099   4.917
HETATM  553  H   UNK  0001      33.401  37.293   5.155
HETATM  554  C   UNK  0001      34.582  38.172   3.767
HETATM  555  H   UNK  0001      34.703  37.414   3.236
HETATM  556  C   UNK  0001      30.006  43.016  11.788
HETATM  557  C   UNK  0001      30.065  41.899  11.318
HETATM  558  C   UNK  0001      32.818  39.487   6.888
HETATM  559  C   UNK  0001      32.033  39.404   7.805
HETATM  560  N   UNK  0001      31.061  40.603   9.543
HETATM  561  C   UNK  0001      30.131  40.715  10.569
HETATM  562  C   UNK  0001      29.415  39.599  10.986
HETATM  563  H   UNK  0001      28.794  39.676  11.674
HETATM  564  C   UNK  0001      29.632  38.371  10.379
HETATM  565  H   UNK  0001      29.155  37.623  10.660
HETATM  566  C   UNK  0001      30.563  38.254   9.353
HETATM  567  H   UNK  0001      30.706  37.429   8.946
HETATM  568  C   UNK  0001      31.280  39.371   8.934
HETATM  569  N   UNK  0001      45.881  46.714  11.128
HETATM  570  C   UNK  0001      45.167  46.724   9.932
HETATM  571  H   UNK  0001      44.851  47.525   9.585
HETATM  572  C   UNK  0001      44.932  45.530   9.260
HETATM  573  H   UNK  0001      44.452  45.535   8.463
HETATM  574  C   UNK  0001      45.405  44.331   9.779
HETATM  575  C   UNK  0001      46.121  44.326  10.971
HETATM  576  H   UNK  0001      46.439  43.525  11.321
HETATM  577  C   UNK  0001      46.358  45.515  11.647
HETATM  578  H   UNK  0001      46.834  45.515  12.443
HETATM  579  N   UNK  0001      37.937  39.603   2.533
HETATM  580  C   UNK  0001      38.801  40.676   2.711
HETATM  581  H   UNK  0001      38.594  41.506   2.346
HETATM  582  C   UNK  0001      39.978  40.511   3.435
HETATM  583  H   UNK  0001      40.556  41.229   3.553
HETATM  584  C   UNK  0001      40.287  39.273   3.981
HETATM  585  C   UNK  0001      39.423  38.196   3.803
HETATM  586  H   UNK  0001      39.628  37.371   4.172
HETATM  587  C   UNK  0001      38.246  38.366   3.079
HETATM  588  H   UNK  0001      37.668  37.647   2.961
HETATM  589  C   UNK  0001      45.280  43.074   9.006
HETATM  590  C   UNK  0001      45.010  42.118   8.324
HETATM  591  C   UNK  0001      41.510  39.463   4.763
HETATM  592  C   UNK  0001      42.613  39.555   5.412
HETATM  593  N   UNK  0001      43.922  40.802   6.863
HETATM  594  C   UNK  0001      45.064  40.924   7.645
HETATM  595  C   UNK  0001      46.030  39.924   7.624
HETATM  596  H   UNK  0001      46.794  40.001   8.146
HETATM  597  C   UNK  0001      45.855  38.803   6.818
HETATM  598  H   UNK  0001      46.497  38.133   6.803
HETATM  599  C   UNK  0001      44.707  38.681   6.037
HETATM  600  H   UNK  0001      44.591  37.934   5.499
HETATM  601  C   UNK  0001      43.744  39.681   6.061
HETATM  602  N   UNK  0001      31.112  47.981  15.603
HETATM  603  C   UNK  0001      31.255  47.297  16.807
HETATM  604  H   UNK  0001      30.505  47.059  17.299
HETATM  605  C   UNK  0001      32.523  46.967  17.272
HETATM  606  H   UNK  0001      32.618  46.510  18.077
HETATM  607  C   UNK  0001      33.647  47.321  16.535
HETATM  608  C   UNK  0001      33.507  48.005  15.334
HETATM  609  H   UNK  0001      34.257  48.243  14.842
HETATM  610  C   UNK  0001      32.238  48.335  14.870
HETATM  611  H   UNK  0001      32.144  48.792  14.064
HETATM  612  N   UNK  0001      44.759  48.097  13.379
HETATM  613  C   UNK  0001      43.462  48.476  13.044
HETATM  614  H   UNK  0001      43.304  48.957  12.265
HETATM  615  C   UNK  0001      42.406  48.136  13.877
HETATM  616  H   UNK  0001      41.539  48.389  13.653
HETATM  617  C   UNK  0001      42.640  47.413  15.042
HETATM  618  C   UNK  0001      43.935  47.035  15.373
HETATM  619  H   UNK  0001      44.091  46.554  16.155
HETATM  620  C   UNK  0001      44.994  47.374  14.544
HETATM  621  H   UNK  0001      45.861  47.122  14.767
HETATM  622  C   UNK  0001      34.942  46.855  17.033
HETATM  623  C   UNK  0001      35.974  46.675  17.510
HETATM  624  C   UNK  0001      41.554  47.068  15.926
HETATM  625  C   UNK  0001      40.675  46.700  16.572
HETATM  626  N   UNK  0001      38.393  46.695  17.075
HETATM  627  C   UNK  0001      37.288  46.331  17.836
HETATM  628  C   UNK  0001      37.466  45.632  19.025
HETATM  629  H   UNK  0001      36.726  45.389  19.535
HETATM  630  C   UNK  0001      38.744  45.302  19.453
HETATM  631  H   UNK  0001      38.864  44.836  20.250
HETATM  632  C   UNK  0001      39.848  45.666  18.693
HETATM  633  H   UNK  0001      40.704  45.442  18.980
HETATM  634  C   UNK  0001      39.673  46.360  17.501
HETATM  635  Pd  UNK  0001      29.277  48.218  14.881
HETATM  636  Pd  UNK  0001      46.277  48.393  12.106
HETATM  637  Pd  UNK  0001      36.136  39.296   1.646
HETATM  638  N   UNK  0001      53.533  55.548   0.224
HETATM  639  C   UNK  0001      52.408  54.859   0.650
HETATM  640  H   UNK  0001      51.559  55.126   0.366
HETATM  641  C   UNK  0001      52.540  53.767   1.498
HETATM  642  H   UNK  0001      51.785  53.301   1.782
HETATM  643  C   UNK  0001      53.804  53.364   1.920
HETATM  644  C   UNK  0001      54.927  54.058   1.498
HETATM  645  H   UNK  0001      55.771  53.786   1.782
HETATM  646  C   UNK  0001      54.797  55.150   0.647
HETATM  647  H   UNK  0001      55.552  55.611   0.363
HETATM  648  N   UNK  0001      47.754  48.748  10.835
HETATM  649  C   UNK  0001      47.586  49.452   9.646
HETATM  650  H   UNK  0001      46.757  49.821   9.441
HETATM  651  C   UNK  0001      48.651  49.597   8.765
HETATM  652  H   UNK  0001      48.533  50.063   7.971
HETATM  653  C   UNK  0001      49.886  49.039   9.069
HETATM  654  C   UNK  0001      50.059  48.340  10.258
HETATM  655  H   UNK  0001      50.888  47.966  10.464
HETATM  656  C   UNK  0001      48.994  48.195  11.140
HETATM  657  H   UNK  0001      49.112  47.724  11.933
HETATM  658  C   UNK  0001      53.727  52.218   2.732
HETATM  659  C   UNK  0001      53.851  51.413   3.414
HETATM  660  C   UNK  0001      50.991  49.136   7.989
HETATM  661  C   UNK  0001      51.784  49.146   7.177
HETATM  662  N   UNK  0001      52.759  50.223   5.424
HETATM  663  C   UNK  0001      53.669  50.267   4.374
HETATM  664  C   UNK  0001      54.532  49.204   4.160
HETATM  665  H   UNK  0001      55.142  49.233   3.456
HETATM  666  C   UNK  0001      54.489  48.093   4.995
HETATM  667  H   UNK  0001      55.071  47.379   4.851
HETATM  668  C   UNK  0001      53.583  48.049   6.046
HETATM  669  H   UNK  0001      53.556  47.306   6.604
HETATM  670  C   UNK  0001      52.716  49.117   6.260
HETATM  671  N   UNK  0001      53.396  55.592  -2.664
HETATM  672  C   UNK  0001      54.510  54.868  -3.068
HETATM  673  H   UNK  0001      55.346  55.058  -2.706
HETATM  674  C   UNK  0001      54.376  53.859  -4.013
HETATM  675  H   UNK  0001      55.120  53.373  -4.281
HETATM  676  C   UNK  0001      53.128  53.572  -4.553
HETATM  677  C   UNK  0001      52.013  54.300  -4.148
HETATM  678  H   UNK  0001      51.178  54.111  -4.510
HETATM  679  C   UNK  0001      52.148  55.310  -3.204
HETATM  680  H   UNK  0001      51.402  55.795  -2.932
HETATM  681  N   UNK  0001      44.824  48.466 -10.845
HETATM  682  C   UNK  0001      45.005  49.282  -9.734
HETATM  683  H   UNK  0001      44.273  49.699  -9.339
HETATM  684  C   UNK  0001      46.282  49.476  -9.212
HETATM  685  H   UNK  0001      46.399  50.020  -8.467
HETATM  686  C   UNK  0001      47.372  48.850  -9.801
HETATM  687  C   UNK  0001      47.193  48.039 -10.914
HETATM  688  H   UNK  0001      47.925  47.622 -11.309
HETATM  689  C   UNK  0001      45.921  47.845 -11.436
HETATM  690  H   UNK  0001      45.799  47.301 -12.182
HETATM  691  C   UNK  0001      53.132  52.466  -5.431
HETATM  692  C   UNK  0001      52.891  51.568  -6.231
HETATM  693  C   UNK  0001      48.633  49.029  -9.429
HETATM  694  C   UNK  0001      49.693  49.262  -8.910
HETATM  695  N   UNK  0001      51.360  50.374  -7.640
HETATM  696  C   UNK  0001      52.643  50.568  -7.139
HETATM  697  C   UNK  0001      53.670  49.714  -7.516
HETATM  698  H   UNK  0001      54.527  49.840  -7.181
HETATM  699  C   UNK  0001      53.416  48.665  -8.397
HETATM  700  H   UNK  0001      54.105  48.097  -8.651
HETATM  701  C   UNK  0001      52.137  48.476  -8.898
HETATM  702  H   UNK  0001      51.965  47.772  -9.487
HETATM  703  C   UNK  0001      51.103  49.330  -8.518
HETATM  704  N   UNK  0001      42.810  46.476 -10.597
HETATM  705  C   UNK  0001      42.149  46.428  -9.372
HETATM  706  H   UNK  0001      41.793  47.204  -9.010
HETATM  707  C   UNK  0001      42.033  45.224  -8.693
HETATM  708  H   UNK  0001      41.593  45.195  -7.872
HETATM  709  C   UNK  0001      42.568  44.064  -9.233
HETATM  710  C   UNK  0001      43.230  44.108 -10.458
HETATM  711  H   UNK  0001      43.590  43.331 -10.821
HETATM  712  C   UNK  0001      43.349  45.316 -11.140
HETATM  713  H   UNK  0001      43.786  45.345 -11.958
HETATM  714  N   UNK  0001      37.089  39.371  -0.117
HETATM  715  C   UNK  0001      37.263  40.501  -0.907
HETATM  716  H   UNK  0001      36.860  41.302  -0.669
HETATM  717  C   UNK  0001      38.041  40.429  -2.057
HETATM  718  H   UNK  0001      38.160  41.186  -2.585
HETATM  719  C   UNK  0001      38.646  39.230  -2.416
HETATM  720  C   UNK  0001      38.467  38.099  -1.625
HETATM  721  H   UNK  0001      38.870  37.293  -1.864
HETATM  722  C   UNK  0001      37.689  38.172  -0.476
HETATM  723  H   UNK  0001      37.568  37.414   0.055
HETATM  724  C   UNK  0001      42.265  43.016  -8.497
HETATM  725  C   UNK  0001      42.206  41.899  -8.026
HETATM  726  C   UNK  0001      39.453  39.487  -3.596
HETATM  727  C   UNK  0001      40.238  39.404  -4.513
HETATM  728  N   UNK  0001      41.210  40.603  -6.252
HETATM  729  C   UNK  0001      42.140  40.715  -7.278
HETATM  730  C   UNK  0001      42.856  39.599  -7.694
HETATM  731  H   UNK  0001      43.477  39.676  -8.382
HETATM  732  C   UNK  0001      42.639  38.371  -7.088
HETATM  733  H   UNK  0001      43.116  37.623  -7.368
HETATM  734  C   UNK  0001      41.708  38.254  -6.062
HETATM  735  H   UNK  0001      41.565  37.429  -5.654
HETATM  736  C   UNK  0001      40.991  39.371  -5.642
HETATM  737  N   UNK  0001      26.390  46.714  -7.836
HETATM  738  C   UNK  0001      27.104  46.724  -6.641
HETATM  739  H   UNK  0001      27.420  47.525  -6.294
HETATM  740  C   UNK  0001      27.339  45.530  -5.968
HETATM  741  H   UNK  0001      27.820  45.535  -5.171
HETATM  742  C   UNK  0001      26.866  44.331  -6.487
HETATM  743  C   UNK  0001      26.150  44.326  -7.679
HETATM  744  H   UNK  0001      25.832  43.525  -8.029
HETATM  745  C   UNK  0001      25.913  45.515  -8.355
HETATM  746  H   UNK  0001      25.437  45.515  -9.152
HETATM  747  N   UNK  0001      34.334  39.603   0.759
HETATM  748  C   UNK  0001      33.470  40.676   0.580
HETATM  749  H   UNK  0001      33.677  41.506   0.946
HETATM  750  C   UNK  0001      32.293  40.511  -0.144
HETATM  751  H   UNK  0001      31.715  41.229  -0.261
HETATM  752  C   UNK  0001      31.984  39.273  -0.690
HETATM  753  C   UNK  0001      32.848  38.196  -0.512
HETATM  754  H   UNK  0001      32.643  37.371  -0.880
HETATM  755  C   UNK  0001      34.025  38.366   0.212
HETATM  756  H   UNK  0001      34.603  37.647   0.330
HETATM  757  C   UNK  0001      26.991  43.074  -5.715
HETATM  758  C   UNK  0001      27.261  42.118  -5.033
HETATM  759  C   UNK  0001      30.761  39.463  -1.472
HETATM  760  C   UNK  0001      29.658  39.555  -2.120
HETATM  761  N   UNK  0001      28.349  40.802  -3.572
HETATM  762  C   UNK  0001      27.207  40.924  -4.354
HETATM  763  C   UNK  0001      26.241  39.924  -4.332
HETATM  764  H   UNK  0001      25.477  40.001  -4.854
HETATM  765  C   UNK  0001      26.416  38.803  -3.527
HETATM  766  H   UNK  0001      25.774  38.133  -3.512
HETATM  767  C   UNK  0001      27.564  38.681  -2.745
HETATM  768  H   UNK  0001      27.680  37.934  -2.208
HETATM  769  C   UNK  0001      28.527  39.681  -2.769
HETATM  770  N   UNK  0001      41.159  47.981 -12.311
HETATM  771  C   UNK  0001      41.016  47.297 -13.515
HETATM  772  H   UNK  0001      41.766  47.059 -14.007
HETATM  773  C   UNK  0001      39.748  46.967 -13.980
HETATM  774  H   UNK  0001      39.653  46.510 -14.786
HETATM  775  C   UNK  0001      38.624  47.321 -13.244
HETATM  776  C   UNK  0001      38.764  48.005 -12.043
HETATM  777  H   UNK  0001      38.014  48.243 -11.551
HETATM  778  C   UNK  0001      40.033  48.335 -11.578
HETATM  779  H   UNK  0001      40.127  48.792 -10.772
HETATM  780  N   UNK  0001      27.512  48.097 -10.087
HETATM  781  C   UNK  0001      28.809  48.476  -9.752
HETATM  782  H   UNK  0001      28.967  48.957  -8.974
HETATM  783  C   UNK  0001      29.865  48.136 -10.585
HETATM  784  H   UNK  0001      30.732  48.389 -10.362
HETATM  785  C   UNK  0001      29.631  47.413 -11.750
HETATM  786  C   UNK  0001      28.336  47.035 -12.082
HETATM  787  H   UNK  0001      28.180  46.554 -12.864
HETATM  788  C   UNK  0001      27.277  47.374 -11.252
HETATM  789  H   UNK  0001      26.410  47.122 -11.475
HETATM  790  C   UNK  0001      37.329  46.855 -13.742
HETATM  791  C   UNK  0001      36.297  46.675 -14.219
HETATM  792  C   UNK  0001      30.717  47.068 -12.634
HETATM  793  C   UNK  0001      31.596  46.700 -13.280
HETATM  794  N   UNK  0001      33.878  46.695 -13.784
HETATM  795  C   UNK  0001      34.983  46.331 -14.544
HETATM  796  C   UNK  0001      34.805  45.632 -15.733
HETATM  797  H   UNK  0001      35.545  45.389 -16.243
HETATM  798  C   UNK  0001      33.527  45.302 -16.162
HETATM  799  H   UNK  0001      33.407  44.836 -16.959
HETATM  800  C   UNK  0001      32.423  45.666 -15.402
HETATM  801  H   UNK  0001      31.567  45.442 -15.688
HETATM  802  C   UNK  0001      32.598  46.360 -14.210
HETATM  803  Pd  UNK  0001      42.994  48.218 -11.590
HETATM  804  Pd  UNK  0001      25.994  48.393  -8.815
CONECT    1    2    9  203
CONECT    2    1    3    4
CONECT    3    2
CONECT    4    2    5    6
CONECT    5    4
CONECT    6    4    7   21
CONECT    7    6    8    9
CONECT    8    7
CONECT    9    1    7   10
CONECT   10    9
CONECT   11   12   19  439
CONECT   12   11   13   14
CONECT   13   12
CONECT   14   12   15   16
CONECT   15   14
CONECT   16   14   17   23
CONECT   17   16   18   19
CONECT   18   17
CONECT   19   11   17   20
CONECT   20   19
CONECT   21    6   22
CONECT   22   21   26
CONECT   23   16   24
CONECT   24   23   33
CONECT   25   26   33
CONECT   26   22   25   27
CONECT   27   26   28   29
CONECT   28   27
CONECT   29   27   30   31
CONECT   30   29
CONECT   31   29   32   33
CONECT   32   31
CONECT   33   24   25   31
CONECT   34   35   42  203
CONECT   35   34   36   37
CONECT   36   35
CONECT   37   35   38   39
CONECT   38   37
CONECT   39   37   40   54
CONECT   40   39   41   42
CONECT   41   40
CONECT   42   34   40   43
CONECT   43   42
CONECT   44   45   52  202
CONECT   45   44   46   47
CONECT   46   45
CONECT   47   45   48   49
CONECT   48   47
CONECT   49   47   50   56
CONECT   50   49   51   52
CONECT   51   50
CONECT   52   44   50   53
CONECT   53   52
CONECT   54   39   55
CONECT   55   54   59
CONECT   56   49   57
CONECT   57   56   66
CONECT   58   59   66
CONECT   59   55   58   60
CONECT   60   59   61   62
CONECT   61   60
CONECT   62   60   63   64
CONECT   63   62
CONECT   64   62   65   66
CONECT   65   64
CONECT   66   57   58   64
CONECT   67   68   75  202
CONECT   68   67   69   70
CONECT   69   68
CONECT   70   68   71   72
CONECT   71   70
CONECT   72   70   73   87
CONECT   73   72   74   75
CONECT   74   73
CONECT   75   67   73   76
CONECT   76   75
CONECT   77   78   85  205
CONECT   78   77   79   80
CONECT   79   78
CONECT   80   78   81   82
CONECT   81   80
CONECT   82   80   83   89
CONECT   83   82   84   85
CONECT   84   83
CONECT   85   77   83   86
CONECT   86   85
CONECT   87   72   88
CONECT   88   87   92
CONECT   89   82   90
CONECT   90   89   99
CONECT   91   92   99
CONECT   92   88   91   93
CONECT   93   92   94   95
CONECT   94   93
CONECT   95   93   96   97
CONECT   96   95
CONECT   97   95   98   99
CONECT   98   97
CONECT   99   90   91   97
CONECT  100  101  108  204
CONECT  101  100  102  103
CONECT  102  101
CONECT  103  101  104  105
CONECT  104  103
CONECT  105  103  106  120
CONECT  106  105  107  108
CONECT  107  106
CONECT  108  100  106  109
CONECT  109  108
CONECT  110  111  118  205
CONECT  111  110  112  113
CONECT  112  111
CONECT  113  111  114  115
CONECT  114  113
CONECT  115  113  116  122
CONECT  116  115  117  118
CONECT  117  116
CONECT  118  110  116  119
CONECT  119  118
CONECT  120  105  121
CONECT  121  120  125
CONECT  122  115  123
CONECT  123  122  132
CONECT  124  125  132
CONECT  125  121  124  126
CONECT  126  125  127  128
CONECT  127  126
CONECT  128  126  129  130
CONECT  129  128
CONECT  130  128  131  132
CONECT  131  130
CONECT  132  123  124  130
CONECT  133  134  141  202
CONECT  134  133  135  136
CONECT  135  134
CONECT  136  134  137  138
CONECT  137  136
CONECT  138  136  139  153
CONECT  139  138  140  141
CONECT  140  139
CONECT  141  133  139  142
CONECT  142  141
CONECT  143  144  151  204
CONECT  144  143  145  146
CONECT  145  144
CONECT  146  144  147  148
CONECT  147  146
CONECT  148  146  149  155
CONECT  149  148  150  151
CONECT  150  149
CONECT  151  143  149  152
CONECT  152  151
CONECT  153  138  154
CONECT  154  153  158
CONECT  155  148  156
CONECT  156  155  165
CONECT  157  158  165
CONECT  158  154  157  159
CONECT  159  158  160  161
CONECT  160  159
CONECT  161  159  162  163
CONECT  162  161
CONECT  163  161  164  165
CONECT  164  163
CONECT  165  156  157  163
CONECT  166  167  174  204
CONECT  167  166  168  169
CONECT  168  167
CONECT  169  167  170  171
CONECT  170  169
CONECT  171  169  172  176
CONECT  172  171  173  174
CONECT  173  172
CONECT  174  166  172  175
CONECT  175  174
CONECT  176  171  177
CONECT  177  176  179
CONECT  178  179  218
CONECT  179  177  178  180
CONECT  180  179  181  182
CONECT  181  180
CONECT  182  180  183  219
CONECT  183  182
CONECT  184  185  192  202
CONECT  185  184  186  187
CONECT  186  185
CONECT  187  185  188  189
CONECT  188  187
CONECT  189  187  190  194
CONECT  190  189  191  192
CONECT  191  190
CONECT  192  184  190  193
CONECT  193  192
CONECT  194  189  195
CONECT  195  194  197
CONECT  196  197  233
CONECT  197  195  196  198
CONECT  198  197  199  200
CONECT  199  198
CONECT  200  198  201  234
CONECT  201  200
CONECT  202   44   67  133  184
CONECT  203    1   34  638  671
CONECT  204  100  143  166  246
CONECT  205   77  110  312  345
CONECT  206  207  214  804
CONECT  207  206  208  209
CONECT  208  207
CONECT  209  207  210  211
CONECT  210  209
CONECT  211  209  212  216
CONECT  212  211  213  214
CONECT  213  212
CONECT  214  206  212  215
CONECT  215  214
CONECT  216  211  217
CONECT  217  216  218
CONECT  218  178  217  219
CONECT  219  182  218  220
CONECT  220  219
CONECT  221  222  229  803
CONECT  222  221  223  224
CONECT  223  222
CONECT  224  222  225  226
CONECT  225  224
CONECT  226  224  227  231
CONECT  227  226  228  229
CONECT  228  227
CONECT  229  221  227  230
CONECT  230  229
CONECT  231  226  232
CONECT  232  231  233
CONECT  233  196  232  234
CONECT  234  200  233  235
CONECT  235  234
CONECT  236  237  244  438
CONECT  237  236  238  239
CONECT  238  237
CONECT  239  237  240  241
CONECT  240  239
CONECT  241  239  242  256
CONECT  242  241  243  244
CONECT  243  242
CONECT  244  236  242  245
CONECT  245  244
CONECT  246  204  247  254
CONECT  247  246  248  249
CONECT  248  247
CONECT  249  247  250  251
CONECT  250  249
CONECT  251  249  252  258
CONECT  252  251  253  254
CONECT  253  252
CONECT  254  246  252  255
CONECT  255  254
CONECT  256  241  257
CONECT  257  256  261
CONECT  258  251  259
CONECT  259  258  268
CONECT  260  261  268
CONECT  261  257  260  262
CONECT  262  261  263  264
CONECT  263  262
CONECT  264  262  265  266
CONECT  265  264
CONECT  266  264  267  268
CONECT  267  266
CONECT  268  259  260  266
CONECT  269  270  277  438
CONECT  270  269  271  272
CONECT  271  270
CONECT  272  270  273  274
CONECT  273  272
CONECT  274  272  275  289
CONECT  275  274  276  277
CONECT  276  275
CONECT  277  269  275  278
CONECT  278  277
CONECT  279  280  287  437
CONECT  280  279  281  282
CONECT  281  280
CONECT  282  280  283  284
CONECT  283  282
CONECT  284  282  285  291
CONECT  285  284  286  287
CONECT  286  285
CONECT  287  279  285  288
CONECT  288  287
CONECT  289  274  290
CONECT  290  289  294
CONECT  291  284  292
CONECT  292  291  301
CONECT  293  294  301
CONECT  294  290  293  295
CONECT  295  294  296  297
CONECT  296  295
CONECT  297  295  298  299
CONECT  298  297
CONECT  299  297  300  301
CONECT  300  299
CONECT  301  292  293  299
CONECT  302  303  310  437
CONECT  303  302  304  305
CONECT  304  303
CONECT  305  303  306  307
CONECT  306  305
CONECT  307  305  308  322
CONECT  308  307  309  310
CONECT  309  308
CONECT  310  302  308  311
CONECT  311  310
CONECT  312  205  313  320
CONECT  313  312  314  315
CONECT  314  313
CONECT  315  313  316  317
CONECT  316  315
CONECT  317  315  318  324
CONECT  318  317  319  320
CONECT  319  318
CONECT  320  312  318  321
CONECT  321  320
CONECT  322  307  323
CONECT  323  322  327
CONECT  324  317  325
CONECT  325  324  334
CONECT  326  327  334
CONECT  327  323  326  328
CONECT  328  327  329  330
CONECT  329  328
CONECT  330  328  331  332
CONECT  331  330
CONECT  332  330  333  334
CONECT  333  332
CONECT  334  325  326  332
CONECT  335  336  343  439
CONECT  336  335  337  338
CONECT  337  336
CONECT  338  336  339  340
CONECT  339  338
CONECT  340  338  341  355
CONECT  341  340  342  343
CONECT  342  341
CONECT  343  335  341  344
CONECT  344  343
CONECT  345  205  346  353
CONECT  346  345  347  348
CONECT  347  346
CONECT  348  346  349  350
CONECT  349  348
CONECT  350  348  351  357
CONECT  351  350  352  353
CONECT  352  351
CONECT  353  345  351  354
CONECT  354  353
CONECT  355  340  356
CONECT  356  355  360
CONECT  357  350  358
CONECT  358  357  367
CONECT  359  360  367
CONECT  360  356  359  361
CONECT  361  360  362  363
CONECT  362  361
CONECT  363  361  364  365
CONECT  364  363
CONECT  365  363  366  367
CONECT  366  365
CONECT  367  358  359  365
CONECT  368  369  376  437
CONECT  369  368  370  371
CONECT  370  369
CONECT  371  369  372  373
CONECT  372  371
CONECT  373  371  374  388
CONECT  374  373  375  376
CONECT  375  374
CONECT  376  368  374  377
CONECT  377  376
CONECT  378  379  386  439
CONECT  379  378  380  381
CONECT  380  379
CONECT  381  379  382  383
CONECT  382  381
CONECT  383  381  384  390
CONECT  384  383  385  386
CONECT  385  384
CONECT  386  378  384  387
CONECT  387  386
CONECT  388  373  389
CONECT  389  388  393
CONECT  390  383  391
CONECT  391  390  400
CONECT  392  393  400
CONECT  393  389  392  394
CONECT  394  393  395  396
CONECT  395  394
CONECT  396  394  397  398
CONECT  397  396
CONECT  398  396  399  400
CONECT  399  398
CONECT  400  391  392  398
CONECT  401  402  409  439
CONECT  402  401  403  404
CONECT  403  402
CONECT  404  402  405  406
CONECT  405  404
CONECT  406  404  407  411
CONECT  407  406  408  409
CONECT  408  407
CONECT  409  401  407  410
CONECT  410  409
CONECT  411  406  412
CONECT  412  411  414
CONECT  413  414  452
CONECT  414  412  413  415
CONECT  415  414  416  417
CONECT  416  415
CONECT  417  415  418  453
CONECT  418  417
CONECT  419  420  427  437
CONECT  420  419  421  422
CONECT  421  420
CONECT  422  420  423  424
CONECT  423  422
CONECT  424  422  425  429
CONECT  425  424  426  427
CONECT  426  425
CONECT  427  419  425  428
CONECT  428  427
CONECT  429  424  430
CONECT  430  429  432
CONECT  431  432  467
CONECT  432  430  431  433
CONECT  433  432  434  435
CONECT  434  433
CONECT  435  433  436  468
CONECT  436  435
CONECT  437  279  302  368  419
CONECT  438  236  269  470  503
CONECT  439   11  335  378  401
CONECT  440  441  448  636
CONECT  441  440  442  443
CONECT  442  441
CONECT  443  441  444  445
CONECT  444  443
CONECT  445  443  446  450
CONECT  446  445  447  448
CONECT  447  446
CONECT  448  440  446  449
CONECT  449  448
CONECT  450  445  451
CONECT  451  450  452
CONECT  452  413  451  453
CONECT  453  417  452  454
CONECT  454  453
CONECT  455  456  463  635
CONECT  456  455  457  458
CONECT  457  456
CONECT  458  456  459  460
CONECT  459  458
CONECT  460  458  461  465
CONECT  461  460  462  463
CONECT  462  461
CONECT  463  455  461  464
CONECT  464  463
CONECT  465  460  466
CONECT  466  465  467
CONECT  467  431  466  468
CONECT  468  435  467  469
CONECT  469  468
CONECT  470  438  471  478
CONECT  471  470  472  473
CONECT  472  471
CONECT  473  471  474  475
CONECT  474  473
CONECT  475  473  476  490
CONECT  476  475  477  478
CONECT  477  476
CONECT  478  470  476  479
CONECT  479  478
CONECT  480  481  488  804
CONECT  481  480  482  483
CONECT  482  481
CONECT  483  481  484  485
CONECT  484  483
CONECT  485  483  486  492
CONECT  486  485  487  488
CONECT  487  486
CONECT  488  480  486  489
CONECT  489  488
CONECT  490  475  491
CONECT  491  490  495
CONECT  492  485  493
CONECT  493  492  502
CONECT  494  495  502
CONECT  495  491  494  496
CONECT  496  495  497  498
CONECT  497  496
CONECT  498  496  499  500
CONECT  499  498
CONECT  500  498  501  502
CONECT  501  500
CONECT  502  493  494  500
CONECT  503  438  504  511
CONECT  504  503  505  506
CONECT  505  504
CONECT  506  504  507  508
CONECT  507  506
CONECT  508  506  509  523
CONECT  509  508  510  511
CONECT  510  509
CONECT  511  503  509  512
CONECT  512  511
CONECT  513  514  521  635
CONECT  514  513  515  516
CONECT  515  514
CONECT  516  514  517  518
CONECT  517  516
CONECT  518  516  519  525
CONECT  519  518  520  521
CONECT  520  519
CONECT  521  513  519  522
CONECT  522  521
CONECT  523  508  524
CONECT  524  523  528
CONECT  525  518  526
CONECT  526  525  535
CONECT  527  528  535
CONECT  528  524  527  529
CONECT  529  528  530  531
CONECT  530  529
CONECT  531  529  532  533
CONECT  532  531
CONECT  533  531  534  535
CONECT  534  533
CONECT  535  526  527  533
CONECT  536  537  544  635
CONECT  537  536  538  539
CONECT  538  537
CONECT  539  537  540  541
CONECT  540  539
CONECT  541  539  542  556
CONECT  542  541  543  544
CONECT  543  542
CONECT  544  536  542  545
CONECT  545  544
CONECT  546  547  554  637
CONECT  547  546  548  549
CONECT  548  547
CONECT  549  547  550  551
CONECT  550  549
CONECT  551  549  552  558
CONECT  552  551  553  554
CONECT  553  552
CONECT  554  546  552  555
CONECT  555  554
CONECT  556  541  557
CONECT  557  556  561
CONECT  558  551  559
CONECT  559  558  568
CONECT  560  561  568
CONECT  561  557  560  562
CONECT  562  561  563  564
CONECT  563  562
CONECT  564  562  565  566
CONECT  565  564
CONECT  566  564  567  568
CONECT  567  566
CONECT  568  559  560  566
CONECT  569  570  577  636
CONECT  570  569  571  572
CONECT  571  570
CONECT  572  570  573  574
CONECT  573  572
CONECT  574  572  575  589
CONECT  575  574  576  577
CONECT  576  575
CONECT  577  569  575  578
CONECT  578  577
CONECT  579  580  587  637
CONECT  580  579  581  582
CONECT  581  580
CONECT  582  580  583  584
CONECT  583  582
CONECT  584  582  585  591
CONECT  585  584  586  587
CONECT  586  585
CONECT  587  579  585  588
CONECT  588  587
CONECT  589  574  590
CONECT  590  589  594
CONECT  591  584  592
CONECT  592  591  601
CONECT  593  594  601
CONECT  594  590  593  595
CONECT  595  594  596  597
CONECT  596  595
CONECT  597  595  598  599
CONECT  598  597
CONECT  599  597  600  601
CONECT  600  599
CONECT  601  592  593  599
CONECT  602  603  610  635
CONECT  603  602  604  605
CONECT  604  603
CONECT  605  603  606  607
CONECT  606  605
CONECT  607  605  608  622
CONECT  608  607  609  610
CONECT  609  608
CONECT  610  602  608  611
CONECT  611  610
CONECT  612  613  620  636
CONECT  613  612  614  615
CONECT  614  613
CONECT  615  613  616  617
CONECT  616  615
CONECT  617  615  618  624
CONECT  618  617  619  620
CONECT  619  618
CONECT  620  612  618  621
CONECT  621  620
CONECT  622  607  623
CONECT  623  622  627
CONECT  624  617  625
CONECT  625  624  634
CONECT  626  627  634
CONECT  627  623  626  628
CONECT  628  627  629  630
CONECT  629  628
CONECT  630  628  631  632
CONECT  631  630
CONECT  632  630  633  634
CONECT  633  632
CONECT  634  625  626  632
CONECT  635  455  513  536  602
CONECT  636  440  569  612  648
CONECT  637  546  579  714  747
CONECT  638  203  639  646
CONECT  639  638  640  641
CONECT  640  639
CONECT  641  639  642  643
CONECT  642  641
CONECT  643  641  644  658
CONECT  644  643  645  646
CONECT  645  644
CONECT  646  638  644  647
CONECT  647  646
CONECT  648  636  649  656
CONECT  649  648  650  651
CONECT  650  649
CONECT  651  649  652  653
CONECT  652  651
CONECT  653  651  654  660
CONECT  654  653  655  656
CONECT  655  654
CONECT  656  648  654  657
CONECT  657  656
CONECT  658  643  659
CONECT  659  658  663
CONECT  660  653  661
CONECT  661  660  670
CONECT  662  663  670
CONECT  663  659  662  664
CONECT  664  663  665  666
CONECT  665  664
CONECT  666  664  667  668
CONECT  667  666
CONECT  668  666  669  670
CONECT  669  668
CONECT  670  661  662  668
CONECT  671  203  672  679
CONECT  672  671  673  674
CONECT  673  672
CONECT  674  672  675  676
CONECT  675  674
CONECT  676  674  677  691
CONECT  677  676  678  679
CONECT  678  677
CONECT  679  671  677  680
CONECT  680  679
CONECT  681  682  689  803
CONECT  682  681  683  684
CONECT  683  682
CONECT  684  682  685  686
CONECT  685  684
CONECT  686  684  687  693
CONECT  687  686  688  689
CONECT  688  687
CONECT  689  681  687  690
CONECT  690  689
CONECT  691  676  692
CONECT  692  691  696
CONECT  693  686  694
CONECT  694  693  703
CONECT  695  696  703
CONECT  696  692  695  697
CONECT  697  696  698  699
CONECT  698  697
CONECT  699  697  700  701
CONECT  700  699
CONECT  701  699  702  703
CONECT  702  701
CONECT  703  694  695  701
CONECT  704  705  712  803
CONECT  705  704  706  707
CONECT  706  705
CONECT  707  705  708  709
CONECT  708  707
CONECT  709  707  710  724
CONECT  710  709  711  712
CONECT  711  710
CONECT  712  704  710  713
CONECT  713  712
CONECT  714  637  715  722
CONECT  715  714  716  717
CONECT  716  715
CONECT  717  715  718  719
CONECT  718  717
CONECT  719  717  720  726
CONECT  720  719  721  722
CONECT  721  720
CONECT  722  714  720  723
CONECT  723  722
CONECT  724  709  725
CONECT  725  724  729
CONECT  726  719  727
CONECT  727  726  736
CONECT  728  729  736
CONECT  729  725  728  730
CONECT  730  729  731  732
CONECT  731  730
CONECT  732  730  733  734
CONECT  733  732
CONECT  734  732  735  736
CONECT  735  734
CONECT  736  727  728  734
CONECT  737  738  745  804
CONECT  738  737  739  740
CONECT  739  738
CONECT  740  738  741  742
CONECT  741  740
CONECT  742  740  743  757
CONECT  743  742  744  745
CONECT  744  743
CONECT  745  737  743  746
CONECT  746  745
CONECT  747  637  748  755
CONECT  748  747  749  750
CONECT  749  748
CONECT  750  748  751  752
CONECT  751  750
CONECT  752  750  753  759
CONECT  753  752  754  755
CONECT  754  753
CONECT  755  747  753  756
CONECT  756  755
CONECT  757  742  758
CONECT  758  757  762
CONECT  759  752  760
CONECT  760  759  769
CONECT  761  762  769
CONECT  762  758  761  763
CONECT  763  762  764  765
CONECT  764  763
CONECT  765  763  766  767
CONECT  766  765
CONECT  767  765  768  769
CONECT  768  767
CONECT  769  760  761  767
CONECT  770  771  778  803
CONECT  771  770  772  773
CONECT  772  771
CONECT  773  771  774  775
CONECT  774  773
CONECT  775  773  776  790
CONECT  776  775  777  778
CONECT  777  776
CONECT  778  770  776  779
CONECT  779  778
CONECT  780  781  788  804
CONECT  781  780  782  783
CONECT  782  781
CONECT  783  781  784  785
CONECT  784  783
CONECT  785  783  786  792
CONECT  786  785  787  788
CONECT  787  786
CONECT  788  780  786  789
CONECT  789  788
CONECT  790  775  791
CONECT  791  790  795
CONECT  792  785  793
CONECT  793  792  802
CONECT  794  795  802
CONECT  795  791  794  796
CONECT  796  795  797  798
CONECT  797  796
CONECT  798  796  799  800
CONECT  799  798
CONECT  800  798  801  802
CONECT  801  800
CONECT  802  793  794  800
CONECT  803  221  681  704  770
CONECT  804  206  480  737  780
END
