# Supplementary material for: CageCavityCalc (C3): A Computational Tool for Calculating and Visualizing Cavities in Molecular Cages
Source: J Chem Inf Model. 2024 Jul 9;64(14):5604–16. doi: 10.1021/acs.jcim.4c00355 (PMC11267575; doi:10.1021/acs.jcim.4c00355)
Supplement: Supplementary file 2 — ci4c00355_si_002.zip [file ci4c00355_si_002.zip › CageCavityCalc-v.1.0.5/CageCavityCalc/examples/13_cages_review/ja4043609_si_002_cavity.pdb]

ATOM      0 N     CG A   0      53.533  58.460   0.224  0.00  0.00           N
ATOM      1 C     CG A   0      52.408  59.149   0.650  0.00  0.00           C
ATOM      2 H     CG A   0      51.559  58.882   0.366  0.00  0.00           H
ATOM      3 C     CG A   0      52.540  60.241   1.498  0.00  0.00           C
ATOM      4 H     CG A   0      51.785  60.707   1.782  0.00  0.00           H
ATOM      5 C     CG A   0      53.804  60.644   1.920  0.00  0.00           C
ATOM      6 C     CG A   0      54.927  59.950   1.498  0.00  0.00           C
ATOM      7 H     CG A   0      55.771  60.222   1.782  0.00  0.00           H
ATOM      8 C     CG A   0      54.797  58.858   0.647  0.00  0.00           C
ATOM      9 H     CG A   0      55.552  58.397   0.363  0.00  0.00           H
ATOM     10 N     CG A   0      47.754  65.260  10.835  0.00  0.00           N
ATOM     11 C     CG A   0      47.586  64.556   9.646  0.00  0.00           C
ATOM     12 H     CG A   0      46.757  64.187   9.441  0.00  0.00           H
ATOM     13 C     CG A   0      48.651  64.411   8.765  0.00  0.00           C
ATOM     14 H     CG A   0      48.533  63.945   7.971  0.00  0.00           H
ATOM     15 C     CG A   0      49.886  64.969   9.069  0.00  0.00           C
ATOM     16 C     CG A   0      50.059  65.668  10.258  0.00  0.00           C
ATOM     17 H     CG A   0      50.888  66.042  10.464  0.00  0.00           H
ATOM     18 C     CG A   0      48.994  65.813  11.140  0.00  0.00           C
ATOM     19 H     CG A   0      49.112  66.284  11.933  0.00  0.00           H
ATOM     20 C     CG A   0      53.727  61.790   2.732  0.00  0.00           C
ATOM     21 C     CG A   0      53.851  62.595   3.414  0.00  0.00           C
ATOM     22 C     CG A   0      50.991  64.872   7.989  0.00  0.00           C
ATOM     23 C     CG A   0      51.784  64.862   7.177  0.00  0.00           C
ATOM     24 N     CG A   0      52.759  63.785   5.424  0.00  0.00           N
ATOM     25 C     CG A   0      53.669  63.741   4.374  0.00  0.00           C
ATOM     26 C     CG A   0      54.532  64.804   4.160  0.00  0.00           C
ATOM     27 H     CG A   0      55.142  64.775   3.456  0.00  0.00           H
ATOM     28 C     CG A   0      54.489  65.915   4.995  0.00  0.00           C
ATOM     29 H     CG A   0      55.071  66.629   4.851  0.00  0.00           H
ATOM     30 C     CG A   0      53.583  65.959   6.046  0.00  0.00           C
ATOM     31 H     CG A   0      53.556  66.702   6.604  0.00  0.00           H
ATOM     32 C     CG A   0      52.716  64.891   6.260  0.00  0.00           C
ATOM     33 N     CG A   0      53.396  58.416  -2.664  0.00  0.00           N
ATOM     34 C     CG A   0      54.510  59.140  -3.068  0.00  0.00           C
ATOM     35 H     CG A   0      55.346  58.950  -2.706  0.00  0.00           H
ATOM     36 C     CG A   0      54.376  60.149  -4.013  0.00  0.00           C
ATOM     37 H     CG A   0      55.120  60.635  -4.281  0.00  0.00           H
ATOM     38 C     CG A   0      53.128  60.436  -4.553  0.00  0.00           C
ATOM     39 C     CG A   0      52.013  59.708  -4.148  0.00  0.00           C
ATOM     40 H     CG A   0      51.178  59.897  -4.510  0.00  0.00           H
ATOM     41 C     CG A   0      52.148  58.698  -3.204  0.00  0.00           C
ATOM     42 H     CG A   0      51.402  58.213  -2.932  0.00  0.00           H
ATOM     43 N     CG A   0      44.824  65.542 -10.845  0.00  0.00           N
ATOM     44 C     CG A   0      45.005  64.726  -9.734  0.00  0.00           C
ATOM     45 H     CG A   0      44.273  64.309  -9.339  0.00  0.00           H
ATOM     46 C     CG A   0      46.282  64.532  -9.212  0.00  0.00           C
ATOM     47 H     CG A   0      46.399  63.988  -8.467  0.00  0.00           H
ATOM     48 C     CG A   0      47.372  65.158  -9.801  0.00  0.00           C
ATOM     49 C     CG A   0      47.193  65.969 -10.914  0.00  0.00           C
ATOM     50 H     CG A   0      47.925  66.386 -11.309  0.00  0.00           H
ATOM     51 C     CG A   0      45.921  66.163 -11.436  0.00  0.00           C
ATOM     52 H     CG A   0      45.799  66.707 -12.182  0.00  0.00           H
ATOM     53 C     CG A   0      53.132  61.542  -5.431  0.00  0.00           C
ATOM     54 C     CG A   0      52.891  62.440  -6.231  0.00  0.00           C
ATOM     55 C     CG A   0      48.633  64.979  -9.429  0.00  0.00           C
ATOM     56 C     CG A   0      49.693  64.746  -8.910  0.00  0.00           C
ATOM     57 N     CG A   0      51.360  63.634  -7.640  0.00  0.00           N
ATOM     58 C     CG A   0      52.643  63.440  -7.139  0.00  0.00           C
ATOM     59 C     CG A   0      53.670  64.294  -7.516  0.00  0.00           C
ATOM     60 H     CG A   0      54.527  64.168  -7.181  0.00  0.00           H
ATOM     61 C     CG A   0      53.416  65.343  -8.397  0.00  0.00           C
ATOM     62 H     CG A   0      54.105  65.911  -8.651  0.00  0.00           H
ATOM     63 C     CG A   0      52.137  65.532  -8.898  0.00  0.00           C
ATOM     64 H     CG A   0      51.965  66.236  -9.487  0.00  0.00           H
ATOM     65 C     CG A   0      51.103  64.678  -8.518  0.00  0.00           C
ATOM     66 N     CG A   0      42.810  67.532 -10.597  0.00  0.00           N
ATOM     67 C     CG A   0      42.149  67.580  -9.372  0.00  0.00           C
ATOM     68 H     CG A   0      41.793  66.804  -9.010  0.00  0.00           H
ATOM     69 C     CG A   0      42.033  68.784  -8.693  0.00  0.00           C
ATOM     70 H     CG A   0      41.593  68.813  -7.872  0.00  0.00           H
ATOM     71 C     CG A   0      42.568  69.944  -9.233  0.00  0.00           C
ATOM     72 C     CG A   0      43.230  69.900 -10.458  0.00  0.00           C
ATOM     73 H     CG A   0      43.590  70.677 -10.821  0.00  0.00           H
ATOM     74 C     CG A   0      43.349  68.692 -11.140  0.00  0.00           C
ATOM     75 H     CG A   0      43.786  68.663 -11.958  0.00  0.00           H
ATOM     76 N     CG A   0      37.089  74.637  -0.117  0.00  0.00           N
ATOM     77 C     CG A   0      37.263  73.507  -0.907  0.00  0.00           C
ATOM     78 H     CG A   0      36.860  72.706  -0.669  0.00  0.00           H
ATOM     79 C     CG A   0      38.041  73.579  -2.057  0.00  0.00           C
ATOM     80 H     CG A   0      38.160  72.822  -2.585  0.00  0.00           H
ATOM     81 C     CG A   0      38.646  74.778  -2.416  0.00  0.00           C
ATOM     82 C     CG A   0      38.467  75.909  -1.625  0.00  0.00           C
ATOM     83 H     CG A   0      38.870  76.715  -1.864  0.00  0.00           H
ATOM     84 C     CG A   0      37.689  75.836  -0.476  0.00  0.00           C
ATOM     85 H     CG A   0      37.568  76.594   0.055  0.00  0.00           H
ATOM     86 C     CG A   0      42.265  70.992  -8.497  0.00  0.00           C
ATOM     87 C     CG A   0      42.206  72.109  -8.026  0.00  0.00           C
ATOM     88 C     CG A   0      39.453  74.521  -3.596  0.00  0.00           C
ATOM     89 C     CG A   0      40.238  74.604  -4.513  0.00  0.00           C
ATOM     90 N     CG A   0      41.210  73.405  -6.252  0.00  0.00           N
ATOM     91 C     CG A   0      42.140  73.293  -7.278  0.00  0.00           C
ATOM     92 C     CG A   0      42.856  74.409  -7.694  0.00  0.00           C
ATOM     93 H     CG A   0      43.477  74.332  -8.382  0.00  0.00           H
ATOM     94 C     CG A   0      42.639  75.637  -7.088  0.00  0.00           C
ATOM     95 H     CG A   0      43.116  76.385  -7.368  0.00  0.00           H
ATOM     96 C     CG A   0      41.708  75.754  -6.062  0.00  0.00           C
ATOM     97 H     CG A   0      41.565  76.579  -5.654  0.00  0.00           H
ATOM     98 C     CG A   0      40.991  74.637  -5.642  0.00  0.00           C
ATOM     99 N     CG A   0      26.390  67.294  -7.836  0.00  0.00           N
ATOM    100 C     CG A   0      27.104  67.284  -6.641  0.00  0.00           C
ATOM    101 H     CG A   0      27.420  66.483  -6.294  0.00  0.00           H
ATOM    102 C     CG A   0      27.339  68.478  -5.968  0.00  0.00           C
ATOM    103 H     CG A   0      27.820  68.473  -5.171  0.00  0.00           H
ATOM    104 C     CG A   0      26.866  69.677  -6.487  0.00  0.00           C
ATOM    105 C     CG A   0      26.150  69.682  -7.679  0.00  0.00           C
ATOM    106 H     CG A   0      25.832  70.483  -8.029  0.00  0.00           H
ATOM    107 C     CG A   0      25.913  68.493  -8.355  0.00  0.00           C
ATOM    108 H     CG A   0      25.437  68.493  -9.152  0.00  0.00           H
ATOM    109 N     CG A   0      34.334  74.405   0.759  0.00  0.00           N
ATOM    110 C     CG A   0      33.470  73.332   0.580  0.00  0.00           C
ATOM    111 H     CG A   0      33.677  72.502   0.946  0.00  0.00           H
ATOM    112 C     CG A   0      32.293  73.497  -0.144  0.00  0.00           C
ATOM    113 H     CG A   0      31.715  72.779  -0.261  0.00  0.00           H
ATOM    114 C     CG A   0      31.984  74.735  -0.690  0.00  0.00           C
ATOM    115 C     CG A   0      32.848  75.812  -0.512  0.00  0.00           C
ATOM    116 H     CG A   0      32.643  76.637  -0.880  0.00  0.00           H
ATOM    117 C     CG A   0      34.025  75.642   0.212  0.00  0.00           C
ATOM    118 H     CG A   0      34.603  76.361   0.330  0.00  0.00           H
ATOM    119 C     CG A   0      26.991  70.934  -5.715  0.00  0.00           C
ATOM    120 C     CG A   0      27.261  71.890  -5.033  0.00  0.00           C
ATOM    121 C     CG A   0      30.761  74.545  -1.472  0.00  0.00           C
ATOM    122 C     CG A   0      29.658  74.453  -2.120  0.00  0.00           C
ATOM    123 N     CG A   0      28.349  73.206  -3.572  0.00  0.00           N
ATOM    124 C     CG A   0      27.207  73.084  -4.354  0.00  0.00           C
ATOM    125 C     CG A   0      26.241  74.084  -4.332  0.00  0.00           C
ATOM    126 H     CG A   0      25.477  74.007  -4.854  0.00  0.00           H
ATOM    127 C     CG A   0      26.416  75.205  -3.527  0.00  0.00           C
ATOM    128 H     CG A   0      25.774  75.875  -3.512  0.00  0.00           H
ATOM    129 C     CG A   0      27.564  75.327  -2.745  0.00  0.00           C
ATOM    130 H     CG A   0      27.680  76.074  -2.208  0.00  0.00           H
ATOM    131 C     CG A   0      28.527  74.327  -2.769  0.00  0.00           C
ATOM    132 N     CG A   0      41.159  66.027 -12.311  0.00  0.00           N
ATOM    133 C     CG A   0      41.016  66.711 -13.515  0.00  0.00           C
ATOM    134 H     CG A   0      41.766  66.949 -14.007  0.00  0.00           H
ATOM    135 C     CG A   0      39.748  67.041 -13.980  0.00  0.00           C
ATOM    136 H     CG A   0      39.653  67.498 -14.786  0.00  0.00           H
ATOM    137 C     CG A   0      38.624  66.687 -13.244  0.00  0.00           C
ATOM    138 C     CG A   0      38.764  66.003 -12.043  0.00  0.00           C
ATOM    139 H     CG A   0      38.014  65.765 -11.551  0.00  0.00           H
ATOM    140 C     CG A   0      40.033  65.673 -11.578  0.00  0.00           C
ATOM    141 H     CG A   0      40.127  65.216 -10.772  0.00  0.00           H
ATOM    142 N     CG A   0      27.512  65.911 -10.087  0.00  0.00           N
ATOM    143 C     CG A   0      28.809  65.532  -9.752  0.00  0.00           C
ATOM    144 H     CG A   0      28.967  65.051  -8.974  0.00  0.00           H
ATOM    145 C     CG A   0      29.865  65.872 -10.585  0.00  0.00           C
ATOM    146 H     CG A   0      30.732  65.619 -10.362  0.00  0.00           H
ATOM    147 C     CG A   0      29.631  66.595 -11.750  0.00  0.00           C
ATOM    148 C     CG A   0      28.336  66.973 -12.082  0.00  0.00           C
ATOM    149 H     CG A   0      28.180  67.454 -12.864  0.00  0.00           H
ATOM    150 C     CG A   0      27.277  66.634 -11.252  0.00  0.00           C
ATOM    151 H     CG A   0      26.410  66.886 -11.475  0.00  0.00           H
ATOM    152 C     CG A   0      37.329  67.153 -13.742  0.00  0.00           C
ATOM    153 C     CG A   0      36.297  67.333 -14.219  0.00  0.00           C
ATOM    154 C     CG A   0      30.717  66.940 -12.634  0.00  0.00           C
ATOM    155 C     CG A   0      31.596  67.308 -13.280  0.00  0.00           C
ATOM    156 N     CG A   0      33.878  67.313 -13.784  0.00  0.00           N
ATOM    157 C     CG A   0      34.983  67.677 -14.544  0.00  0.00           C
ATOM    158 C     CG A   0      34.805  68.376 -15.733  0.00  0.00           C
ATOM    159 H     CG A   0      35.545  68.619 -16.243  0.00  0.00           H
ATOM    160 C     CG A   0      33.527  68.706 -16.162  0.00  0.00           C
ATOM    161 H     CG A   0      33.407  69.172 -16.959  0.00  0.00           H
ATOM    162 C     CG A   0      32.423  68.342 -15.402  0.00  0.00           C
ATOM    163 H     CG A   0      31.567  68.566 -15.688  0.00  0.00           H
ATOM    164 C     CG A   0      32.598  67.648 -14.210  0.00  0.00           C
ATOM    165 N     CG A   0      25.705  63.959  -9.831  0.00  0.00           N
ATOM    166 C     CG A   0      26.140  62.765  -9.269  0.00  0.00           C
ATOM    167 H     CG A   0      26.496  62.756  -8.409  0.00  0.00           H
ATOM    168 C     CG A   0      26.049  61.581  -9.994  0.00  0.00           C
ATOM    169 H     CG A   0      26.344  60.785  -9.620  0.00  0.00           H
ATOM    170 C     CG A   0      25.519  61.596 -11.279  0.00  0.00           C
ATOM    171 C     CG A   0      25.084  62.790 -11.841  0.00  0.00           C
ATOM    172 H     CG A   0      24.728  62.799 -12.701  0.00  0.00           H
ATOM    173 C     CG A   0      25.174  63.974 -11.116  0.00  0.00           C
ATOM    174 H     CG A   0      24.880  64.770 -11.491  0.00  0.00           H
ATOM    175 C     CG A   0      25.678  60.426 -12.064  0.00  0.00           C
ATOM    176 C     CG A   0      25.720  59.358 -12.676  0.00  0.00           C
ATOM    177 N     CG A   0      25.890  57.004 -12.731  0.00  0.00           N
ATOM    178 C     CG A   0      25.605  58.164 -13.425  0.00  0.00           C
ATOM    179 C     CG A   0      25.302  58.213 -14.753  0.00  0.00           C
ATOM    180 H     CG A   0      25.175  59.023 -15.184  0.00  0.00           H
ATOM    181 C     CG A   0      25.185  57.004 -15.456  0.00  0.00           C
ATOM    182 H     CG A   0      25.035  57.004 -16.373  0.00  0.00           H
ATOM    183 N     CG A   0      43.121  64.052 -12.523  0.00  0.00           N
ATOM    184 C     CG A   0      43.667  64.037 -13.802  0.00  0.00           C
ATOM    185 H     CG A   0      43.940  64.833 -14.197  0.00  0.00           H
ATOM    186 C     CG A   0      43.803  62.833 -14.487  0.00  0.00           C
ATOM    187 H     CG A   0      44.168  62.828 -15.341  0.00  0.00           H
ATOM    188 C     CG A   0      43.396  61.644 -13.893  0.00  0.00           C
ATOM    189 C     CG A   0      42.849  61.659 -12.613  0.00  0.00           C
ATOM    190 H     CG A   0      42.577  60.863 -12.218  0.00  0.00           H
ATOM    191 C     CG A   0      42.714  62.862 -11.928  0.00  0.00           C
ATOM    192 H     CG A   0      42.348  62.867 -11.074  0.00  0.00           H
ATOM    193 C     CG A   0      43.684  60.348 -14.457  0.00  0.00           C
ATOM    194 C     CG A   0      43.898  59.455 -15.311  0.00  0.00           C
ATOM    195 N     CG A   0      43.860  57.004 -15.471  0.00  0.00           N
ATOM    196 C     CG A   0      44.111  58.232 -16.059  0.00  0.00           C
ATOM    197 C     CG A   0      44.572  58.217 -17.369  0.00  0.00           C
ATOM    198 H     CG A   0      44.751  59.013 -17.816  0.00  0.00           H
ATOM    199 C     CG A   0      44.769  57.004 -18.000  0.00  0.00           C
ATOM    200 H     CG A   0      45.042  57.004 -18.887  0.00  0.00           H
ATOM    201 PD    CG A   0      42.994  65.790 -11.590  0.00  0.00          PD
ATOM    202 PD    CG A   0      53.537  57.004  -1.247  0.00  0.00          PD
ATOM    203 PD    CG A   0      25.994  65.615  -8.815  0.00  0.00          PD
ATOM    204 PD    CG A   0      36.136  74.712   1.646  0.00  0.00          PD
ATOM    205 N     CG A   0      25.705  50.049  -9.831  0.00  0.00           N
ATOM    206 C     CG A   0      26.140  51.243  -9.269  0.00  0.00           C
ATOM    207 H     CG A   0      26.496  51.252  -8.409  0.00  0.00           H
ATOM    208 C     CG A   0      26.049  52.427  -9.994  0.00  0.00           C
ATOM    209 H     CG A   0      26.344  53.223  -9.620  0.00  0.00           H
ATOM    210 C     CG A   0      25.519  52.412 -11.279  0.00  0.00           C
ATOM    211 C     CG A   0      25.084  51.218 -11.841  0.00  0.00           C
ATOM    212 H     CG A   0      24.728  51.209 -12.701  0.00  0.00           H
ATOM    213 C     CG A   0      25.174  50.034 -11.116  0.00  0.00           C
ATOM    214 H     CG A   0      24.880  49.238 -11.491  0.00  0.00           H
ATOM    215 C     CG A   0      25.678  53.582 -12.064  0.00  0.00           C
ATOM    216 C     CG A   0      25.720  54.650 -12.676  0.00  0.00           C
ATOM    217 C     CG A   0      25.605  55.844 -13.425  0.00  0.00           C
ATOM    218 C     CG A   0      25.302  55.795 -14.753  0.00  0.00           C
ATOM    219 H     CG A   0      25.175  54.985 -15.184  0.00  0.00           H
ATOM    220 N     CG A   0      43.121  49.956 -12.523  0.00  0.00           N
ATOM    221 C     CG A   0      43.667  49.971 -13.802  0.00  0.00           C
ATOM    222 H     CG A   0      43.940  49.175 -14.197  0.00  0.00           H
ATOM    223 C     CG A   0      43.803  51.175 -14.487  0.00  0.00           C
ATOM    224 H     CG A   0      44.168  51.180 -15.341  0.00  0.00           H
ATOM    225 C     CG A   0      43.396  52.364 -13.893  0.00  0.00           C
ATOM    226 C     CG A   0      42.849  52.349 -12.613  0.00  0.00           C
ATOM    227 H     CG A   0      42.577  53.145 -12.218  0.00  0.00           H
ATOM    228 C     CG A   0      42.714  51.146 -11.928  0.00  0.00           C
ATOM    229 H     CG A   0      42.348  51.141 -11.074  0.00  0.00           H
ATOM    230 C     CG A   0      43.684  53.660 -14.457  0.00  0.00           C
ATOM    231 C     CG A   0      43.898  54.553 -15.311  0.00  0.00           C
ATOM    232 C     CG A   0      44.111  55.776 -16.059  0.00  0.00           C
ATOM    233 C     CG A   0      44.572  55.791 -17.369  0.00  0.00           C
ATOM    234 H     CG A   0      44.751  54.995 -17.816  0.00  0.00           H
ATOM    235 N     CG A   0      18.738  58.460   3.067  0.00  0.00           N
ATOM    236 C     CG A   0      19.863  59.149   2.642  0.00  0.00           C
ATOM    237 H     CG A   0      20.712  58.882   2.925  0.00  0.00           H
ATOM    238 C     CG A   0      19.731  60.241   1.794  0.00  0.00           C
ATOM    239 H     CG A   0      20.486  60.707   1.510  0.00  0.00           H
ATOM    240 C     CG A   0      18.467  60.644   1.371  0.00  0.00           C
ATOM    241 C     CG A   0      17.344  59.950   1.794  0.00  0.00           C
ATOM    242 H     CG A   0      16.500  60.222   1.510  0.00  0.00           H
ATOM    243 C     CG A   0      17.474  58.858   2.645  0.00  0.00           C
ATOM    244 H     CG A   0      16.719  58.397   2.928  0.00  0.00           H
ATOM    245 N     CG A   0      24.517  65.260  -7.543  0.00  0.00           N
ATOM    246 C     CG A   0      24.685  64.556  -6.354  0.00  0.00           C
ATOM    247 H     CG A   0      25.514  64.187  -6.149  0.00  0.00           H
ATOM    248 C     CG A   0      23.620  64.411  -5.473  0.00  0.00           C
ATOM    249 H     CG A   0      23.738  63.945  -4.679  0.00  0.00           H
ATOM    250 C     CG A   0      22.385  64.969  -5.778  0.00  0.00           C
ATOM    251 C     CG A   0      22.212  65.668  -6.967  0.00  0.00           C
ATOM    252 H     CG A   0      21.383  66.042  -7.172  0.00  0.00           H
ATOM    253 C     CG A   0      23.277  65.813  -7.848  0.00  0.00           C
ATOM    254 H     CG A   0      23.159  66.284  -8.642  0.00  0.00           H
ATOM    255 C     CG A   0      18.544  61.790   0.559  0.00  0.00           C
ATOM    256 C     CG A   0      18.420  62.595  -0.123  0.00  0.00           C
ATOM    257 C     CG A   0      21.280  64.872  -4.698  0.00  0.00           C
ATOM    258 C     CG A   0      20.487  64.862  -3.886  0.00  0.00           C
ATOM    259 N     CG A   0      19.512  63.785  -2.132  0.00  0.00           N
ATOM    260 C     CG A   0      18.602  63.741  -1.082  0.00  0.00           C
ATOM    261 C     CG A   0      17.739  64.804  -0.868  0.00  0.00           C
ATOM    262 H     CG A   0      17.129  64.775  -0.165  0.00  0.00           H
ATOM    263 C     CG A   0      17.782  65.915  -1.704  0.00  0.00           C
ATOM    264 H     CG A   0      17.200  66.629  -1.559  0.00  0.00           H
ATOM    265 C     CG A   0      18.688  65.959  -2.754  0.00  0.00           C
ATOM    266 H     CG A   0      18.715  66.702  -3.312  0.00  0.00           H
ATOM    267 C     CG A   0      19.555  64.891  -2.968  0.00  0.00           C
ATOM    268 N     CG A   0      18.875  58.416   5.955  0.00  0.00           N
ATOM    269 C     CG A   0      17.761  59.140   6.359  0.00  0.00           C
ATOM    270 H     CG A   0      16.925  58.950   5.997  0.00  0.00           H
ATOM    271 C     CG A   0      17.895  60.149   7.304  0.00  0.00           C
ATOM    272 H     CG A   0      17.151  60.635   7.573  0.00  0.00           H
ATOM    273 C     CG A   0      19.143  60.436   7.844  0.00  0.00           C
ATOM    274 C     CG A   0      20.258  59.708   7.440  0.00  0.00           C
ATOM    275 H     CG A   0      21.093  59.897   7.802  0.00  0.00           H
ATOM    276 C     CG A   0      20.123  58.698   6.495  0.00  0.00           C
ATOM    277 H     CG A   0      20.869  58.213   6.224  0.00  0.00           H
ATOM    278 N     CG A   0      27.447  65.542  14.136  0.00  0.00           N
ATOM    279 C     CG A   0      27.266  64.726  13.026  0.00  0.00           C
ATOM    280 H     CG A   0      27.998  64.309  12.630  0.00  0.00           H
ATOM    281 C     CG A   0      25.989  64.532  12.504  0.00  0.00           C
ATOM    282 H     CG A   0      25.872  63.988  11.758  0.00  0.00           H
ATOM    283 C     CG A   0      24.899  65.158  13.092  0.00  0.00           C
ATOM    284 C     CG A   0      25.078  65.969  14.206  0.00  0.00           C
ATOM    285 H     CG A   0      24.346  66.386  14.601  0.00  0.00           H
ATOM    286 C     CG A   0      26.350  66.163  14.728  0.00  0.00           C
ATOM    287 H     CG A   0      26.472  66.707  15.473  0.00  0.00           H
ATOM    288 C     CG A   0      19.139  61.542   8.722  0.00  0.00           C
ATOM    289 C     CG A   0      19.380  62.440   9.522  0.00  0.00           C
ATOM    290 C     CG A   0      23.638  64.979  12.721  0.00  0.00           C
ATOM    291 C     CG A   0      22.578  64.746  12.202  0.00  0.00           C
ATOM    292 N     CG A   0      20.911  63.634  10.931  0.00  0.00           N
ATOM    293 C     CG A   0      19.628  63.440  10.430  0.00  0.00           C
ATOM    294 C     CG A   0      18.601  64.294  10.808  0.00  0.00           C
ATOM    295 H     CG A   0      17.744  64.168  10.473  0.00  0.00           H
ATOM    296 C     CG A   0      18.855  65.343  11.689  0.00  0.00           C
ATOM    297 H     CG A   0      18.166  65.911  11.942  0.00  0.00           H
ATOM    298 C     CG A   0      20.134  65.532  12.190  0.00  0.00           C
ATOM    299 H     CG A   0      20.306  66.236  12.778  0.00  0.00           H
ATOM    300 C     CG A   0      21.168  64.678  11.810  0.00  0.00           C
ATOM    301 N     CG A   0      29.461  67.532  13.889  0.00  0.00           N
ATOM    302 C     CG A   0      30.122  67.580  12.664  0.00  0.00           C
ATOM    303 H     CG A   0      30.478  66.804  12.301  0.00  0.00           H
ATOM    304 C     CG A   0      30.238  68.784  11.985  0.00  0.00           C
ATOM    305 H     CG A   0      30.678  68.813  11.164  0.00  0.00           H
ATOM    306 C     CG A   0      29.703  69.944  12.525  0.00  0.00           C
ATOM    307 C     CG A   0      29.041  69.900  13.750  0.00  0.00           C
ATOM    308 H     CG A   0      28.681  70.677  14.112  0.00  0.00           H
ATOM    309 C     CG A   0      28.922  68.692  14.432  0.00  0.00           C
ATOM    310 H     CG A   0      28.485  68.663  15.250  0.00  0.00           H
ATOM    311 N     CG A   0      35.182  74.637   3.408  0.00  0.00           N
ATOM    312 C     CG A   0      35.008  73.507   4.199  0.00  0.00           C
ATOM    313 H     CG A   0      35.411  72.706   3.960  0.00  0.00           H
ATOM    314 C     CG A   0      34.230  73.579   5.349  0.00  0.00           C
ATOM    315 H     CG A   0      34.111  72.822   5.877  0.00  0.00           H
ATOM    316 C     CG A   0      33.625  74.778   5.708  0.00  0.00           C
ATOM    317 C     CG A   0      33.804  75.909   4.917  0.00  0.00           C
ATOM    318 H     CG A   0      33.401  76.715   5.155  0.00  0.00           H
ATOM    319 C     CG A   0      34.582  75.836   3.767  0.00  0.00           C
ATOM    320 H     CG A   0      34.703  76.594   3.236  0.00  0.00           H
ATOM    321 C     CG A   0      30.006  70.992  11.788  0.00  0.00           C
ATOM    322 C     CG A   0      30.065  72.109  11.318  0.00  0.00           C
ATOM    323 C     CG A   0      32.818  74.521   6.888  0.00  0.00           C
ATOM    324 C     CG A   0      32.033  74.604   7.805  0.00  0.00           C
ATOM    325 N     CG A   0      31.061  73.405   9.543  0.00  0.00           N
ATOM    326 C     CG A   0      30.131  73.293  10.569  0.00  0.00           C
ATOM    327 C     CG A   0      29.415  74.409  10.986  0.00  0.00           C
ATOM    328 H     CG A   0      28.794  74.332  11.674  0.00  0.00           H
ATOM    329 C     CG A   0      29.632  75.637  10.379  0.00  0.00           C
ATOM    330 H     CG A   0      29.155  76.385  10.660  0.00  0.00           H
ATOM    331 C     CG A   0      30.563  75.754   9.353  0.00  0.00           C
ATOM    332 H     CG A   0      30.706  76.579   8.946  0.00  0.00           H
ATOM    333 C     CG A   0      31.280  74.637   8.934  0.00  0.00           C
ATOM    334 N     CG A   0      45.881  67.294  11.128  0.00  0.00           N
ATOM    335 C     CG A   0      45.167  67.284   9.932  0.00  0.00           C
ATOM    336 H     CG A   0      44.851  66.483   9.585  0.00  0.00           H
ATOM    337 C     CG A   0      44.932  68.478   9.260  0.00  0.00           C
ATOM    338 H     CG A   0      44.452  68.473   8.463  0.00  0.00           H
ATOM    339 C     CG A   0      45.405  69.677   9.779  0.00  0.00           C
ATOM    340 C     CG A   0      46.121  69.682  10.971  0.00  0.00           C
ATOM    341 H     CG A   0      46.439  70.483  11.321  0.00  0.00           H
ATOM    342 C     CG A   0      46.358  68.493  11.647  0.00  0.00           C
ATOM    343 H     CG A   0      46.834  68.493  12.443  0.00  0.00           H
ATOM    344 N     CG A   0      37.937  74.405   2.533  0.00  0.00           N
ATOM    345 C     CG A   0      38.801  73.332   2.711  0.00  0.00           C
ATOM    346 H     CG A   0      38.594  72.502   2.346  0.00  0.00           H
ATOM    347 C     CG A   0      39.978  73.497   3.435  0.00  0.00           C
ATOM    348 H     CG A   0      40.556  72.779   3.553  0.00  0.00           H
ATOM    349 C     CG A   0      40.287  74.735   3.981  0.00  0.00           C
ATOM    350 C     CG A   0      39.423  75.812   3.803  0.00  0.00           C
ATOM    351 H     CG A   0      39.628  76.637   4.172  0.00  0.00           H
ATOM    352 C     CG A   0      38.246  75.642   3.079  0.00  0.00           C
ATOM    353 H     CG A   0      37.668  76.361   2.961  0.00  0.00           H
ATOM    354 C     CG A   0      45.280  70.934   9.006  0.00  0.00           C
ATOM    355 C     CG A   0      45.010  71.890   8.324  0.00  0.00           C
ATOM    356 C     CG A   0      41.510  74.545   4.763  0.00  0.00           C
ATOM    357 C     CG A   0      42.613  74.453   5.412  0.00  0.00           C
ATOM    358 N     CG A   0      43.922  73.206   6.863  0.00  0.00           N
ATOM    359 C     CG A   0      45.064  73.084   7.645  0.00  0.00           C
ATOM    360 C     CG A   0      46.030  74.084   7.624  0.00  0.00           C
ATOM    361 H     CG A   0      46.794  74.007   8.146  0.00  0.00           H
ATOM    362 C     CG A   0      45.855  75.205   6.818  0.00  0.00           C
ATOM    363 H     CG A   0      46.497  75.875   6.803  0.00  0.00           H
ATOM    364 C     CG A   0      44.707  75.327   6.037  0.00  0.00           C
ATOM    365 H     CG A   0      44.591  76.074   5.499  0.00  0.00           H
ATOM    366 C     CG A   0      43.744  74.327   6.061  0.00  0.00           C
ATOM    367 N     CG A   0      31.112  66.027  15.603  0.00  0.00           N
ATOM    368 C     CG A   0      31.255  66.711  16.807  0.00  0.00           C
ATOM    369 H     CG A   0      30.505  66.949  17.299  0.00  0.00           H
ATOM    370 C     CG A   0      32.523  67.041  17.272  0.00  0.00           C
ATOM    371 H     CG A   0      32.618  67.498  18.077  0.00  0.00           H
ATOM    372 C     CG A   0      33.647  66.687  16.535  0.00  0.00           C
ATOM    373 C     CG A   0      33.507  66.003  15.334  0.00  0.00           C
ATOM    374 H     CG A   0      34.257  65.765  14.842  0.00  0.00           H
ATOM    375 C     CG A   0      32.238  65.673  14.870  0.00  0.00           C
ATOM    376 H     CG A   0      32.144  65.216  14.064  0.00  0.00           H
ATOM    377 N     CG A   0      44.759  65.911  13.379  0.00  0.00           N
ATOM    378 C     CG A   0      43.462  65.532  13.044  0.00  0.00           C
ATOM    379 H     CG A   0      43.304  65.051  12.265  0.00  0.00           H
ATOM    380 C     CG A   0      42.406  65.872  13.877  0.00  0.00           C
ATOM    381 H     CG A   0      41.539  65.619  13.653  0.00  0.00           H
ATOM    382 C     CG A   0      42.640  66.595  15.042  0.00  0.00           C
ATOM    383 C     CG A   0      43.935  66.973  15.373  0.00  0.00           C
ATOM    384 H     CG A   0      44.091  67.454  16.155  0.00  0.00           H
ATOM    385 C     CG A   0      44.994  66.634  14.544  0.00  0.00           C
ATOM    386 H     CG A   0      45.861  66.886  14.767  0.00  0.00           H
ATOM    387 C     CG A   0      34.942  67.153  17.033  0.00  0.00           C
ATOM    388 C     CG A   0      35.974  67.333  17.510  0.00  0.00           C
ATOM    389 C     CG A   0      41.554  66.940  15.926  0.00  0.00           C
ATOM    390 C     CG A   0      40.675  67.308  16.572  0.00  0.00           C
ATOM    391 N     CG A   0      38.393  67.313  17.075  0.00  0.00           N
ATOM    392 C     CG A   0      37.288  67.677  17.836  0.00  0.00           C
ATOM    393 C     CG A   0      37.466  68.376  19.025  0.00  0.00           C
ATOM    394 H     CG A   0      36.726  68.619  19.535  0.00  0.00           H
ATOM    395 C     CG A   0      38.744  68.706  19.453  0.00  0.00           C
ATOM    396 H     CG A   0      38.864  69.172  20.250  0.00  0.00           H
ATOM    397 C     CG A   0      39.848  68.342  18.693  0.00  0.00           C
ATOM    398 H     CG A   0      40.704  68.566  18.980  0.00  0.00           H
ATOM    399 C     CG A   0      39.673  67.648  17.501  0.00  0.00           C
ATOM    400 N     CG A   0      46.566  63.959  13.122  0.00  0.00           N
ATOM    401 C     CG A   0      46.131  62.765  12.561  0.00  0.00           C
ATOM    402 H     CG A   0      45.775  62.756  11.701  0.00  0.00           H
ATOM    403 C     CG A   0      46.222  61.581  13.285  0.00  0.00           C
ATOM    404 H     CG A   0      45.927  60.785  12.911  0.00  0.00           H
ATOM    405 C     CG A   0      46.752  61.596  14.571  0.00  0.00           C
ATOM    406 C     CG A   0      47.187  62.790  15.132  0.00  0.00           C
ATOM    407 H     CG A   0      47.543  62.799  15.992  0.00  0.00           H
ATOM    408 C     CG A   0      47.097  63.974  14.408  0.00  0.00           C
ATOM    409 H     CG A   0      47.391  64.770  14.782  0.00  0.00           H
ATOM    410 C     CG A   0      46.593  60.426  15.355  0.00  0.00           C
ATOM    411 C     CG A   0      46.551  59.358  15.968  0.00  0.00           C
ATOM    412 N     CG A   0      46.381  57.004  16.022  0.00  0.00           N
ATOM    413 C     CG A   0      46.666  58.164  16.716  0.00  0.00           C
ATOM    414 C     CG A   0      46.969  58.213  18.044  0.00  0.00           C
ATOM    415 H     CG A   0      47.096  59.023  18.476  0.00  0.00           H
ATOM    416 C     CG A   0      47.086  57.004  18.747  0.00  0.00           C
ATOM    417 H     CG A   0      47.236  57.004  19.665  0.00  0.00           H
ATOM    418 N     CG A   0      29.150  64.052  15.814  0.00  0.00           N
ATOM    419 C     CG A   0      28.604  64.037  17.094  0.00  0.00           C
ATOM    420 H     CG A   0      28.331  64.833  17.489  0.00  0.00           H
ATOM    421 C     CG A   0      28.468  62.833  17.779  0.00  0.00           C
ATOM    422 H     CG A   0      28.103  62.828  18.633  0.00  0.00           H
ATOM    423 C     CG A   0      28.875  61.644  17.184  0.00  0.00           C
ATOM    424 C     CG A   0      29.422  61.659  15.905  0.00  0.00           C
ATOM    425 H     CG A   0      29.694  60.863  15.509  0.00  0.00           H
ATOM    426 C     CG A   0      29.557  62.862  15.220  0.00  0.00           C
ATOM    427 H     CG A   0      29.923  62.867  14.366  0.00  0.00           H
ATOM    428 C     CG A   0      28.587  60.348  17.748  0.00  0.00           C
ATOM    429 C     CG A   0      28.373  59.455  18.602  0.00  0.00           C
ATOM    430 N     CG A   0      28.411  57.004  18.762  0.00  0.00           N
ATOM    431 C     CG A   0      28.160  58.232  19.351  0.00  0.00           C
ATOM    432 C     CG A   0      27.699  58.217  20.661  0.00  0.00           C
ATOM    433 H     CG A   0      27.520  59.013  21.107  0.00  0.00           H
ATOM    434 C     CG A   0      27.502  57.004  21.291  0.00  0.00           C
ATOM    435 H     CG A   0      27.229  57.004  22.179  0.00  0.00           H
ATOM    436 PD    CG A   0      29.277  65.790  14.881  0.00  0.00          PD
ATOM    437 PD    CG A   0      18.734  57.004   4.539  0.00  0.00          PD
ATOM    438 PD    CG A   0      46.277  65.615  12.106  0.00  0.00          PD
ATOM    439 N     CG A   0      46.566  50.049  13.122  0.00  0.00           N
ATOM    440 C     CG A   0      46.131  51.243  12.561  0.00  0.00           C
ATOM    441 H     CG A   0      45.775  51.252  11.701  0.00  0.00           H
ATOM    442 C     CG A   0      46.222  52.427  13.285  0.00  0.00           C
ATOM    443 H     CG A   0      45.927  53.223  12.911  0.00  0.00           H
ATOM    444 C     CG A   0      46.752  52.412  14.571  0.00  0.00           C
ATOM    445 C     CG A   0      47.187  51.218  15.132  0.00  0.00           C
ATOM    446 H     CG A   0      47.543  51.209  15.992  0.00  0.00           H
ATOM    447 C     CG A   0      47.097  50.034  14.408  0.00  0.00           C
ATOM    448 H     CG A   0      47.391  49.238  14.782  0.00  0.00           H
ATOM    449 C     CG A   0      46.593  53.582  15.355  0.00  0.00           C
ATOM    450 C     CG A   0      46.551  54.650  15.968  0.00  0.00           C
ATOM    451 C     CG A   0      46.666  55.844  16.716  0.00  0.00           C
ATOM    452 C     CG A   0      46.969  55.795  18.044  0.00  0.00           C
ATOM    453 H     CG A   0      47.096  54.985  18.476  0.00  0.00           H
ATOM    454 N     CG A   0      29.150  49.956  15.814  0.00  0.00           N
ATOM    455 C     CG A   0      28.604  49.971  17.094  0.00  0.00           C
ATOM    456 H     CG A   0      28.331  49.175  17.489  0.00  0.00           H
ATOM    457 C     CG A   0      28.468  51.175  17.779  0.00  0.00           C
ATOM    458 H     CG A   0      28.103  51.180  18.633  0.00  0.00           H
ATOM    459 C     CG A   0      28.875  52.364  17.184  0.00  0.00           C
ATOM    460 C     CG A   0      29.422  52.349  15.905  0.00  0.00           C
ATOM    461 H     CG A   0      29.694  53.145  15.509  0.00  0.00           H
ATOM    462 C     CG A   0      29.557  51.146  15.220  0.00  0.00           C
ATOM    463 H     CG A   0      29.923  51.141  14.366  0.00  0.00           H
ATOM    464 C     CG A   0      28.587  53.660  17.748  0.00  0.00           C
ATOM    465 C     CG A   0      28.373  54.553  18.602  0.00  0.00           C
ATOM    466 C     CG A   0      28.160  55.776  19.351  0.00  0.00           C
ATOM    467 C     CG A   0      27.699  55.791  20.661  0.00  0.00           C
ATOM    468 H     CG A   0      27.520  54.995  21.107  0.00  0.00           H
ATOM    469 N     CG A   0      18.738  55.548   3.067  0.00  0.00           N
ATOM    470 C     CG A   0      19.863  54.859   2.642  0.00  0.00           C
ATOM    471 H     CG A   0      20.712  55.126   2.925  0.00  0.00           H
ATOM    472 C     CG A   0      19.731  53.767   1.794  0.00  0.00           C
ATOM    473 H     CG A   0      20.486  53.301   1.510  0.00  0.00           H
ATOM    474 C     CG A   0      18.467  53.364   1.371  0.00  0.00           C
ATOM    475 C     CG A   0      17.344  54.058   1.794  0.00  0.00           C
ATOM    476 H     CG A   0      16.500  53.786   1.510  0.00  0.00           H
ATOM    477 C     CG A   0      17.474  55.150   2.645  0.00  0.00           C
ATOM    478 H     CG A   0      16.719  55.611   2.928  0.00  0.00           H
ATOM    479 N     CG A   0      24.517  48.748  -7.543  0.00  0.00           N
ATOM    480 C     CG A   0      24.685  49.452  -6.354  0.00  0.00           C
ATOM    481 H     CG A   0      25.514  49.821  -6.149  0.00  0.00           H
ATOM    482 C     CG A   0      23.620  49.597  -5.473  0.00  0.00           C
ATOM    483 H     CG A   0      23.738  50.063  -4.679  0.00  0.00           H
ATOM    484 C     CG A   0      22.385  49.039  -5.778  0.00  0.00           C
ATOM    485 C     CG A   0      22.212  48.340  -6.967  0.00  0.00           C
ATOM    486 H     CG A   0      21.383  47.966  -7.172  0.00  0.00           H
ATOM    487 C     CG A   0      23.277  48.195  -7.848  0.00  0.00           C
ATOM    488 H     CG A   0      23.159  47.724  -8.642  0.00  0.00           H
ATOM    489 C     CG A   0      18.544  52.218   0.559  0.00  0.00           C
ATOM    490 C     CG A   0      18.420  51.413  -0.123  0.00  0.00           C
ATOM    491 C     CG A   0      21.280  49.136  -4.698  0.00  0.00           C
ATOM    492 C     CG A   0      20.487  49.146  -3.886  0.00  0.00           C
ATOM    493 N     CG A   0      19.512  50.223  -2.132  0.00  0.00           N
ATOM    494 C     CG A   0      18.602  50.267  -1.082  0.00  0.00           C
ATOM    495 C     CG A   0      17.739  49.204  -0.868  0.00  0.00           C
ATOM    496 H     CG A   0      17.129  49.233  -0.165  0.00  0.00           H
ATOM    497 C     CG A   0      17.782  48.093  -1.704  0.00  0.00           C
ATOM    498 H     CG A   0      17.200  47.379  -1.559  0.00  0.00           H
ATOM    499 C     CG A   0      18.688  48.049  -2.754  0.00  0.00           C
ATOM    500 H     CG A   0      18.715  47.306  -3.312  0.00  0.00           H
ATOM    501 C     CG A   0      19.555  49.117  -2.968  0.00  0.00           C
ATOM    502 N     CG A   0      18.875  55.592   5.955  0.00  0.00           N
ATOM    503 C     CG A   0      17.761  54.868   6.359  0.00  0.00           C
ATOM    504 H     CG A   0      16.925  55.058   5.997  0.00  0.00           H
ATOM    505 C     CG A   0      17.895  53.859   7.304  0.00  0.00           C
ATOM    506 H     CG A   0      17.151  53.373   7.573  0.00  0.00           H
ATOM    507 C     CG A   0      19.143  53.572   7.844  0.00  0.00           C
ATOM    508 C     CG A   0      20.258  54.300   7.440  0.00  0.00           C
ATOM    509 H     CG A   0      21.093  54.111   7.802  0.00  0.00           H
ATOM    510 C     CG A   0      20.123  55.310   6.495  0.00  0.00           C
ATOM    511 H     CG A   0      20.869  55.795   6.224  0.00  0.00           H
ATOM    512 N     CG A   0      27.447  48.466  14.136  0.00  0.00           N
ATOM    513 C     CG A   0      27.266  49.282  13.026  0.00  0.00           C
ATOM    514 H     CG A   0      27.998  49.699  12.630  0.00  0.00           H
ATOM    515 C     CG A   0      25.989  49.476  12.504  0.00  0.00           C
ATOM    516 H     CG A   0      25.872  50.020  11.758  0.00  0.00           H
ATOM    517 C     CG A   0      24.899  48.850  13.092  0.00  0.00           C
ATOM    518 C     CG A   0      25.078  48.039  14.206  0.00  0.00           C
ATOM    519 H     CG A   0      24.346  47.622  14.601  0.00  0.00           H
ATOM    520 C     CG A   0      26.350  47.845  14.728  0.00  0.00           C
ATOM    521 H     CG A   0      26.472  47.301  15.473  0.00  0.00           H
ATOM    522 C     CG A   0      19.139  52.466   8.722  0.00  0.00           C
ATOM    523 C     CG A   0      19.380  51.568   9.522  0.00  0.00           C
ATOM    524 C     CG A   0      23.638  49.029  12.721  0.00  0.00           C
ATOM    525 C     CG A   0      22.578  49.262  12.202  0.00  0.00           C
ATOM    526 N     CG A   0      20.911  50.374  10.931  0.00  0.00           N
ATOM    527 C     CG A   0      19.628  50.568  10.430  0.00  0.00           C
ATOM    528 C     CG A   0      18.601  49.714  10.808  0.00  0.00           C
ATOM    529 H     CG A   0      17.744  49.840  10.473  0.00  0.00           H
ATOM    530 C     CG A   0      18.855  48.665  11.689  0.00  0.00           C
ATOM    531 H     CG A   0      18.166  48.097  11.942  0.00  0.00           H
ATOM    532 C     CG A   0      20.134  48.476  12.190  0.00  0.00           C
ATOM    533 H     CG A   0      20.306  47.772  12.778  0.00  0.00           H
ATOM    534 C     CG A   0      21.168  49.330  11.810  0.00  0.00           C
ATOM    535 N     CG A   0      29.461  46.476  13.889  0.00  0.00           N
ATOM    536 C     CG A   0      30.122  46.428  12.664  0.00  0.00           C
ATOM    537 H     CG A   0      30.478  47.204  12.301  0.00  0.00           H
ATOM    538 C     CG A   0      30.238  45.224  11.985  0.00  0.00           C
ATOM    539 H     CG A   0      30.678  45.195  11.164  0.00  0.00           H
ATOM    540 C     CG A   0      29.703  44.064  12.525  0.00  0.00           C
ATOM    541 C     CG A   0      29.041  44.108  13.750  0.00  0.00           C
ATOM    542 H     CG A   0      28.681  43.331  14.112  0.00  0.00           H
ATOM    543 C     CG A   0      28.922  45.316  14.432  0.00  0.00           C
ATOM    544 H     CG A   0      28.485  45.345  15.250  0.00  0.00           H
ATOM    545 N     CG A   0      35.182  39.371   3.408  0.00  0.00           N
ATOM    546 C     CG A   0      35.008  40.501   4.199  0.00  0.00           C
ATOM    547 H     CG A   0      35.411  41.302   3.960  0.00  0.00           H
ATOM    548 C     CG A   0      34.230  40.429   5.349  0.00  0.00           C
ATOM    549 H     CG A   0      34.111  41.186   5.877  0.00  0.00           H
ATOM    550 C     CG A   0      33.625  39.230   5.708  0.00  0.00           C
ATOM    551 C     CG A   0      33.804  38.099   4.917  0.00  0.00           C
ATOM    552 H     CG A   0      33.401  37.293   5.155  0.00  0.00           H
ATOM    553 C     CG A   0      34.582  38.172   3.767  0.00  0.00           C
ATOM    554 H     CG A   0      34.703  37.414   3.236  0.00  0.00           H
ATOM    555 C     CG A   0      30.006  43.016  11.788  0.00  0.00           C
ATOM    556 C     CG A   0      30.065  41.899  11.318  0.00  0.00           C
ATOM    557 C     CG A   0      32.818  39.487   6.888  0.00  0.00           C
ATOM    558 C     CG A   0      32.033  39.404   7.805  0.00  0.00           C
ATOM    559 N     CG A   0      31.061  40.603   9.543  0.00  0.00           N
ATOM    560 C     CG A   0      30.131  40.715  10.569  0.00  0.00           C
ATOM    561 C     CG A   0      29.415  39.599  10.986  0.00  0.00           C
ATOM    562 H     CG A   0      28.794  39.676  11.674  0.00  0.00           H
ATOM    563 C     CG A   0      29.632  38.371  10.379  0.00  0.00           C
ATOM    564 H     CG A   0      29.155  37.623  10.660  0.00  0.00           H
ATOM    565 C     CG A   0      30.563  38.254   9.353  0.00  0.00           C
ATOM    566 H     CG A   0      30.706  37.429   8.946  0.00  0.00           H
ATOM    567 C     CG A   0      31.280  39.371   8.934  0.00  0.00           C
ATOM    568 N     CG A   0      45.881  46.714  11.128  0.00  0.00           N
ATOM    569 C     CG A   0      45.167  46.724   9.932  0.00  0.00           C
ATOM    570 H     CG A   0      44.851  47.525   9.585  0.00  0.00           H
ATOM    571 C     CG A   0      44.932  45.530   9.260  0.00  0.00           C
ATOM    572 H     CG A   0      44.452  45.535   8.463  0.00  0.00           H
ATOM    573 C     CG A   0      45.405  44.331   9.779  0.00  0.00           C
ATOM    574 C     CG A   0      46.121  44.326  10.971  0.00  0.00           C
ATOM    575 H     CG A   0      46.439  43.525  11.321  0.00  0.00           H
ATOM    576 C     CG A   0      46.358  45.515  11.647  0.00  0.00           C
ATOM    577 H     CG A   0      46.834  45.515  12.443  0.00  0.00           H
ATOM    578 N     CG A   0      37.937  39.603   2.533  0.00  0.00           N
ATOM    579 C     CG A   0      38.801  40.676   2.711  0.00  0.00           C
ATOM    580 H     CG A   0      38.594  41.506   2.346  0.00  0.00           H
ATOM    581 C     CG A   0      39.978  40.511   3.435  0.00  0.00           C
ATOM    582 H     CG A   0      40.556  41.229   3.553  0.00  0.00           H
ATOM    583 C     CG A   0      40.287  39.273   3.981  0.00  0.00           C
ATOM    584 C     CG A   0      39.423  38.196   3.803  0.00  0.00           C
ATOM    585 H     CG A   0      39.628  37.371   4.172  0.00  0.00           H
ATOM    586 C     CG A   0      38.246  38.366   3.079  0.00  0.00           C
ATOM    587 H     CG A   0      37.668  37.647   2.961  0.00  0.00           H
ATOM    588 C     CG A   0      45.280  43.074   9.006  0.00  0.00           C
ATOM    589 C     CG A   0      45.010  42.118   8.324  0.00  0.00           C
ATOM    590 C     CG A   0      41.510  39.463   4.763  0.00  0.00           C
ATOM    591 C     CG A   0      42.613  39.555   5.412  0.00  0.00           C
ATOM    592 N     CG A   0      43.922  40.802   6.863  0.00  0.00           N
ATOM    593 C     CG A   0      45.064  40.924   7.645  0.00  0.00           C
ATOM    594 C     CG A   0      46.030  39.924   7.624  0.00  0.00           C
ATOM    595 H     CG A   0      46.794  40.001   8.146  0.00  0.00           H
ATOM    596 C     CG A   0      45.855  38.803   6.818  0.00  0.00           C
ATOM    597 H     CG A   0      46.497  38.133   6.803  0.00  0.00           H
ATOM    598 C     CG A   0      44.707  38.681   6.037  0.00  0.00           C
ATOM    599 H     CG A   0      44.591  37.934   5.499  0.00  0.00           H
ATOM    600 C     CG A   0      43.744  39.681   6.061  0.00  0.00           C
ATOM    601 N     CG A   0      31.112  47.981  15.603  0.00  0.00           N
ATOM    602 C     CG A   0      31.255  47.297  16.807  0.00  0.00           C
ATOM    603 H     CG A   0      30.505  47.059  17.299  0.00  0.00           H
ATOM    604 C     CG A   0      32.523  46.967  17.272  0.00  0.00           C
ATOM    605 H     CG A   0      32.618  46.510  18.077  0.00  0.00           H
ATOM    606 C     CG A   0      33.647  47.321  16.535  0.00  0.00           C
ATOM    607 C     CG A   0      33.507  48.005  15.334  0.00  0.00           C
ATOM    608 H     CG A   0      34.257  48.243  14.842  0.00  0.00           H
ATOM    609 C     CG A   0      32.238  48.335  14.870  0.00  0.00           C
ATOM    610 H     CG A   0      32.144  48.792  14.064  0.00  0.00           H
ATOM    611 N     CG A   0      44.759  48.097  13.379  0.00  0.00           N
ATOM    612 C     CG A   0      43.462  48.476  13.044  0.00  0.00           C
ATOM    613 H     CG A   0      43.304  48.957  12.265  0.00  0.00           H
ATOM    614 C     CG A   0      42.406  48.136  13.877  0.00  0.00           C
ATOM    615 H     CG A   0      41.539  48.389  13.653  0.00  0.00           H
ATOM    616 C     CG A   0      42.640  47.413  15.042  0.00  0.00           C
ATOM    617 C     CG A   0      43.935  47.035  15.373  0.00  0.00           C
ATOM    618 H     CG A   0      44.091  46.554  16.155  0.00  0.00           H
ATOM    619 C     CG A   0      44.994  47.374  14.544  0.00  0.00           C
ATOM    620 H     CG A   0      45.861  47.122  14.767  0.00  0.00           H
ATOM    621 C     CG A   0      34.942  46.855  17.033  0.00  0.00           C
ATOM    622 C     CG A   0      35.974  46.675  17.510  0.00  0.00           C
ATOM    623 C     CG A   0      41.554  47.068  15.926  0.00  0.00           C
ATOM    624 C     CG A   0      40.675  46.700  16.572  0.00  0.00           C
ATOM    625 N     CG A   0      38.393  46.695  17.075  0.00  0.00           N
ATOM    626 C     CG A   0      37.288  46.331  17.836  0.00  0.00           C
ATOM    627 C     CG A   0      37.466  45.632  19.025  0.00  0.00           C
ATOM    628 H     CG A   0      36.726  45.389  19.535  0.00  0.00           H
ATOM    629 C     CG A   0      38.744  45.302  19.453  0.00  0.00           C
ATOM    630 H     CG A   0      38.864  44.836  20.250  0.00  0.00           H
ATOM    631 C     CG A   0      39.848  45.666  18.693  0.00  0.00           C
ATOM    632 H     CG A   0      40.704  45.442  18.980  0.00  0.00           H
ATOM    633 C     CG A   0      39.673  46.360  17.501  0.00  0.00           C
ATOM    634 PD    CG A   0      29.277  48.218  14.881  0.00  0.00          PD
ATOM    635 PD    CG A   0      46.277  48.393  12.106  0.00  0.00          PD
ATOM    636 PD    CG A   0      36.136  39.296   1.646  0.00  0.00          PD
ATOM    637 N     CG A   0      53.533  55.548   0.224  0.00  0.00           N
ATOM    638 C     CG A   0      52.408  54.859   0.650  0.00  0.00           C
ATOM    639 H     CG A   0      51.559  55.126   0.366  0.00  0.00           H
ATOM    640 C     CG A   0      52.540  53.767   1.498  0.00  0.00           C
ATOM    641 H     CG A   0      51.785  53.301   1.782  0.00  0.00           H
ATOM    642 C     CG A   0      53.804  53.364   1.920  0.00  0.00           C
ATOM    643 C     CG A   0      54.927  54.058   1.498  0.00  0.00           C
ATOM    644 H     CG A   0      55.771  53.786   1.782  0.00  0.00           H
ATOM    645 C     CG A   0      54.797  55.150   0.647  0.00  0.00           C
ATOM    646 H     CG A   0      55.552  55.611   0.363  0.00  0.00           H
ATOM    647 N     CG A   0      47.754  48.748  10.835  0.00  0.00           N
ATOM    648 C     CG A   0      47.586  49.452   9.646  0.00  0.00           C
ATOM    649 H     CG A   0      46.757  49.821   9.441  0.00  0.00           H
ATOM    650 C     CG A   0      48.651  49.597   8.765  0.00  0.00           C
ATOM    651 H     CG A   0      48.533  50.063   7.971  0.00  0.00           H
ATOM    652 C     CG A   0      49.886  49.039   9.069  0.00  0.00           C
ATOM    653 C     CG A   0      50.059  48.340  10.258  0.00  0.00           C
ATOM    654 H     CG A   0      50.888  47.966  10.464  0.00  0.00           H
ATOM    655 C     CG A   0      48.994  48.195  11.140  0.00  0.00           C
ATOM    656 H     CG A   0      49.112  47.724  11.933  0.00  0.00           H
ATOM    657 C     CG A   0      53.727  52.218   2.732  0.00  0.00           C
ATOM    658 C     CG A   0      53.851  51.413   3.414  0.00  0.00           C
ATOM    659 C     CG A   0      50.991  49.136   7.989  0.00  0.00           C
ATOM    660 C     CG A   0      51.784  49.146   7.177  0.00  0.00           C
ATOM    661 N     CG A   0      52.759  50.223   5.424  0.00  0.00           N
ATOM    662 C     CG A   0      53.669  50.267   4.374  0.00  0.00           C
ATOM    663 C     CG A   0      54.532  49.204   4.160  0.00  0.00           C
ATOM    664 H     CG A   0      55.142  49.233   3.456  0.00  0.00           H
ATOM    665 C     CG A   0      54.489  48.093   4.995  0.00  0.00           C
ATOM    666 H     CG A   0      55.071  47.379   4.851  0.00  0.00           H
ATOM    667 C     CG A   0      53.583  48.049   6.046  0.00  0.00           C
ATOM    668 H     CG A   0      53.556  47.306   6.604  0.00  0.00           H
ATOM    669 C     CG A   0      52.716  49.117   6.260  0.00  0.00           C
ATOM    670 N     CG A   0      53.396  55.592  -2.664  0.00  0.00           N
ATOM    671 C     CG A   0      54.510  54.868  -3.068  0.00  0.00           C
ATOM    672 H     CG A   0      55.346  55.058  -2.706  0.00  0.00           H
ATOM    673 C     CG A   0      54.376  53.859  -4.013  0.00  0.00           C
ATOM    674 H     CG A   0      55.120  53.373  -4.281  0.00  0.00           H
ATOM    675 C     CG A   0      53.128  53.572  -4.553  0.00  0.00           C
ATOM    676 C     CG A   0      52.013  54.300  -4.148  0.00  0.00           C
ATOM    677 H     CG A   0      51.178  54.111  -4.510  0.00  0.00           H
ATOM    678 C     CG A   0      52.148  55.310  -3.204  0.00  0.00           C
ATOM    679 H     CG A   0      51.402  55.795  -2.932  0.00  0.00           H
ATOM    680 N     CG A   0      44.824  48.466 -10.845  0.00  0.00           N
ATOM    681 C     CG A   0      45.005  49.282  -9.734  0.00  0.00           C
ATOM    682 H     CG A   0      44.273  49.699  -9.339  0.00  0.00           H
ATOM    683 C     CG A   0      46.282  49.476  -9.212  0.00  0.00           C
ATOM    684 H     CG A   0      46.399  50.020  -8.467  0.00  0.00           H
ATOM    685 C     CG A   0      47.372  48.850  -9.801  0.00  0.00           C
ATOM    686 C     CG A   0      47.193  48.039 -10.914  0.00  0.00           C
ATOM    687 H     CG A   0      47.925  47.622 -11.309  0.00  0.00           H
ATOM    688 C     CG A   0      45.921  47.845 -11.436  0.00  0.00           C
ATOM    689 H     CG A   0      45.799  47.301 -12.182  0.00  0.00           H
ATOM    690 C     CG A   0      53.132  52.466  -5.431  0.00  0.00           C
ATOM    691 C     CG A   0      52.891  51.568  -6.231  0.00  0.00           C
ATOM    692 C     CG A   0      48.633  49.029  -9.429  0.00  0.00           C
ATOM    693 C     CG A   0      49.693  49.262  -8.910  0.00  0.00           C
ATOM    694 N     CG A   0      51.360  50.374  -7.640  0.00  0.00           N
ATOM    695 C     CG A   0      52.643  50.568  -7.139  0.00  0.00           C
ATOM    696 C     CG A   0      53.670  49.714  -7.516  0.00  0.00           C
ATOM    697 H     CG A   0      54.527  49.840  -7.181  0.00  0.00           H
ATOM    698 C     CG A   0      53.416  48.665  -8.397  0.00  0.00           C
ATOM    699 H     CG A   0      54.105  48.097  -8.651  0.00  0.00           H
ATOM    700 C     CG A   0      52.137  48.476  -8.898  0.00  0.00           C
ATOM    701 H     CG A   0      51.965  47.772  -9.487  0.00  0.00           H
ATOM    702 C     CG A   0      51.103  49.330  -8.518  0.00  0.00           C
ATOM    703 N     CG A   0      42.810  46.476 -10.597  0.00  0.00           N
ATOM    704 C     CG A   0      42.149  46.428  -9.372  0.00  0.00           C
ATOM    705 H     CG A   0      41.793  47.204  -9.010  0.00  0.00           H
ATOM    706 C     CG A   0      42.033  45.224  -8.693  0.00  0.00           C
ATOM    707 H     CG A   0      41.593  45.195  -7.872  0.00  0.00           H
ATOM    708 C     CG A   0      42.568  44.064  -9.233  0.00  0.00           C
ATOM    709 C     CG A   0      43.230  44.108 -10.458  0.00  0.00           C
ATOM    710 H     CG A   0      43.590  43.331 -10.821  0.00  0.00           H
ATOM    711 C     CG A   0      43.349  45.316 -11.140  0.00  0.00           C
ATOM    712 H     CG A   0      43.786  45.345 -11.958  0.00  0.00           H
ATOM    713 N     CG A   0      37.089  39.371  -0.117  0.00  0.00           N
ATOM    714 C     CG A   0      37.263  40.501  -0.907  0.00  0.00           C
ATOM    715 H     CG A   0      36.860  41.302  -0.669  0.00  0.00           H
ATOM    716 C     CG A   0      38.041  40.429  -2.057  0.00  0.00           C
ATOM    717 H     CG A   0      38.160  41.186  -2.585  0.00  0.00           H
ATOM    718 C     CG A   0      38.646  39.230  -2.416  0.00  0.00           C
ATOM    719 C     CG A   0      38.467  38.099  -1.625  0.00  0.00           C
ATOM    720 H     CG A   0      38.870  37.293  -1.864  0.00  0.00           H
ATOM    721 C     CG A   0      37.689  38.172  -0.476  0.00  0.00           C
ATOM    722 H     CG A   0      37.568  37.414   0.055  0.00  0.00           H
ATOM    723 C     CG A   0      42.265  43.016  -8.497  0.00  0.00           C
ATOM    724 C     CG A   0      42.206  41.899  -8.026  0.00  0.00           C
ATOM    725 C     CG A   0      39.453  39.487  -3.596  0.00  0.00           C
ATOM    726 C     CG A   0      40.238  39.404  -4.513  0.00  0.00           C
ATOM    727 N     CG A   0      41.210  40.603  -6.252  0.00  0.00           N
ATOM    728 C     CG A   0      42.140  40.715  -7.278  0.00  0.00           C
ATOM    729 C     CG A   0      42.856  39.599  -7.694  0.00  0.00           C
ATOM    730 H     CG A   0      43.477  39.676  -8.382  0.00  0.00           H
ATOM    731 C     CG A   0      42.639  38.371  -7.088  0.00  0.00           C
ATOM    732 H     CG A   0      43.116  37.623  -7.368  0.00  0.00           H
ATOM    733 C     CG A   0      41.708  38.254  -6.062  0.00  0.00           C
ATOM    734 H     CG A   0      41.565  37.429  -5.654  0.00  0.00           H
ATOM    735 C     CG A   0      40.991  39.371  -5.642  0.00  0.00           C
ATOM    736 N     CG A   0      26.390  46.714  -7.836  0.00  0.00           N
ATOM    737 C     CG A   0      27.104  46.724  -6.641  0.00  0.00           C
ATOM    738 H     CG A   0      27.420  47.525  -6.294  0.00  0.00           H
ATOM    739 C     CG A   0      27.339  45.530  -5.968  0.00  0.00           C
ATOM    740 H     CG A   0      27.820  45.535  -5.171  0.00  0.00           H
ATOM    741 C     CG A   0      26.866  44.331  -6.487  0.00  0.00           C
ATOM    742 C     CG A   0      26.150  44.326  -7.679  0.00  0.00           C
ATOM    743 H     CG A   0      25.832  43.525  -8.029  0.00  0.00           H
ATOM    744 C     CG A   0      25.913  45.515  -8.355  0.00  0.00           C
ATOM    745 H     CG A   0      25.437  45.515  -9.152  0.00  0.00           H
ATOM    746 N     CG A   0      34.334  39.603   0.759  0.00  0.00           N
ATOM    747 C     CG A   0      33.470  40.676   0.580  0.00  0.00           C
ATOM    748 H     CG A   0      33.677  41.506   0.946  0.00  0.00           H
ATOM    749 C     CG A   0      32.293  40.511  -0.144  0.00  0.00           C
ATOM    750 H     CG A   0      31.715  41.229  -0.261  0.00  0.00           H
ATOM    751 C     CG A   0      31.984  39.273  -0.690  0.00  0.00           C
ATOM    752 C     CG A   0      32.848  38.196  -0.512  0.00  0.00           C
ATOM    753 H     CG A   0      32.643  37.371  -0.880  0.00  0.00           H
ATOM    754 C     CG A   0      34.025  38.366   0.212  0.00  0.00           C
ATOM    755 H     CG A   0      34.603  37.647   0.330  0.00  0.00           H
ATOM    756 C     CG A   0      26.991  43.074  -5.715  0.00  0.00           C
ATOM    757 C     CG A   0      27.261  42.118  -5.033  0.00  0.00           C
ATOM    758 C     CG A   0      30.761  39.463  -1.472  0.00  0.00           C
ATOM    759 C     CG A   0      29.658  39.555  -2.120  0.00  0.00           C
ATOM    760 N     CG A   0      28.349  40.802  -3.572  0.00  0.00           N
ATOM    761 C     CG A   0      27.207  40.924  -4.354  0.00  0.00           C
ATOM    762 C     CG A   0      26.241  39.924  -4.332  0.00  0.00           C
ATOM    763 H     CG A   0      25.477  40.001  -4.854  0.00  0.00           H
ATOM    764 C     CG A   0      26.416  38.803  -3.527  0.00  0.00           C
ATOM    765 H     CG A   0      25.774  38.133  -3.512  0.00  0.00           H
ATOM    766 C     CG A   0      27.564  38.681  -2.745  0.00  0.00           C
ATOM    767 H     CG A   0      27.680  37.934  -2.208  0.00  0.00           H
ATOM    768 C     CG A   0      28.527  39.681  -2.769  0.00  0.00           C
ATOM    769 N     CG A   0      41.159  47.981 -12.311  0.00  0.00           N
ATOM    770 C     CG A   0      41.016  47.297 -13.515  0.00  0.00           C
ATOM    771 H     CG A   0      41.766  47.059 -14.007  0.00  0.00           H
ATOM    772 C     CG A   0      39.748  46.967 -13.980  0.00  0.00           C
ATOM    773 H     CG A   0      39.653  46.510 -14.786  0.00  0.00           H
ATOM    774 C     CG A   0      38.624  47.321 -13.244  0.00  0.00           C
ATOM    775 C     CG A   0      38.764  48.005 -12.043  0.00  0.00           C
ATOM    776 H     CG A   0      38.014  48.243 -11.551  0.00  0.00           H
ATOM    777 C     CG A   0      40.033  48.335 -11.578  0.00  0.00           C
ATOM    778 H     CG A   0      40.127  48.792 -10.772  0.00  0.00           H
ATOM    779 N     CG A   0      27.512  48.097 -10.087  0.00  0.00           N
ATOM    780 C     CG A   0      28.809  48.476  -9.752  0.00  0.00           C
ATOM    781 H     CG A   0      28.967  48.957  -8.974  0.00  0.00           H
ATOM    782 C     CG A   0      29.865  48.136 -10.585  0.00  0.00           C
ATOM    783 H     CG A   0      30.732  48.389 -10.362  0.00  0.00           H
ATOM    784 C     CG A   0      29.631  47.413 -11.750  0.00  0.00           C
ATOM    785 C     CG A   0      28.336  47.035 -12.082  0.00  0.00           C
ATOM    786 H     CG A   0      28.180  46.554 -12.864  0.00  0.00           H
ATOM    787 C     CG A   0      27.277  47.374 -11.252  0.00  0.00           C
ATOM    788 H     CG A   0      26.410  47.122 -11.475  0.00  0.00           H
ATOM    789 C     CG A   0      37.329  46.855 -13.742  0.00  0.00           C
ATOM    790 C     CG A   0      36.297  46.675 -14.219  0.00  0.00           C
ATOM    791 C     CG A   0      30.717  47.068 -12.634  0.00  0.00           C
ATOM    792 C     CG A   0      31.596  46.700 -13.280  0.00  0.00           C
ATOM    793 N     CG A   0      33.878  46.695 -13.784  0.00  0.00           N
ATOM    794 C     CG A   0      34.983  46.331 -14.544  0.00  0.00           C
ATOM    795 C     CG A   0      34.805  45.632 -15.733  0.00  0.00           C
ATOM    796 H     CG A   0      35.545  45.389 -16.243  0.00  0.00           H
ATOM    797 C     CG A   0      33.527  45.302 -16.162  0.00  0.00           C
ATOM    798 H     CG A   0      33.407  44.836 -16.959  0.00  0.00           H
ATOM    799 C     CG A   0      32.423  45.666 -15.402  0.00  0.00           C
ATOM    800 H     CG A   0      31.567  45.442 -15.688  0.00  0.00           H
ATOM    801 C     CG A   0      32.598  46.360 -14.210  0.00  0.00           C
ATOM    802 PD    CG A   0      42.994  48.218 -11.590  0.00  0.00          PD
ATOM    803 PD    CG A   0      25.994  48.393  -8.815  0.00  0.00          PD
ATOM    804 D     CV B   1      38.136  51.004  -9.354  0.00  0.00           D
ATOM    805 D     CV B   1      36.136  53.004  -9.354  0.00  0.00           D
ATOM    806 D     CV B   1      38.136  53.004  -9.354  0.00  0.00           D
ATOM    807 D     CV B   1      40.136  53.004  -9.354  0.00  0.00           D
ATOM    808 D     CV B   1      34.136  55.004  -9.354  0.00  0.00           D
ATOM    809 D     CV B   1      36.136  55.004  -9.354  0.00  0.00           D
ATOM    810 D     CV B   1      38.136  55.004  -9.354  0.00  0.00           D
ATOM    811 D     CV B   1      40.136  55.004  -9.354  0.00  0.00           D
ATOM    812 D     CV B   1      32.136  57.004  -9.354  0.00  0.00           D
ATOM    813 D     CV B   1      34.136  57.004  -9.354  0.00  0.00           D
ATOM    814 D     CV B   1      36.136  57.004  -9.354  0.00  0.00           D
ATOM    815 D     CV B   1      38.136  57.004  -9.354  0.00  0.00           D
ATOM    816 D     CV B   1      40.136  57.004  -9.354  0.00  0.00           D
ATOM    817 D     CV B   1      34.136  59.004  -9.354  0.00  0.00           D
ATOM    818 D     CV B   1      36.136  59.004  -9.354  0.00  0.00           D
ATOM    819 D     CV B   1      38.136  59.004  -9.354  0.00  0.00           D
ATOM    820 D     CV B   1      40.136  59.004  -9.354  0.00  0.00           D
ATOM    821 D     CV B   1      36.136  61.004  -9.354  0.00  0.00           D
ATOM    822 D     CV B   1      38.136  61.004  -9.354  0.00  0.00           D
ATOM    823 D     CV B   1      40.136  61.004  -9.354  0.00  0.00           D
ATOM    824 D     CV B   1      38.136  63.004  -9.354  0.00  0.00           D
ATOM    825 D     CV B   1      38.136  49.004  -7.354  0.00  0.00           D
ATOM    826 D     CV B   1      32.136  51.004  -7.354  0.00  0.00           D
ATOM    827 D     CV B   1      34.136  51.004  -7.354  0.00  0.00           D
ATOM    828 D     CV B   1      36.136  51.004  -7.354  0.00  0.00           D
ATOM    829 D     CV B   1      38.136  51.004  -7.354  0.00  0.00           D
ATOM    830 D     CV B   1      40.136  51.004  -7.354  0.00  0.00           D
ATOM    831 D     CV B   1      30.136  53.004  -7.354  0.00  0.00           D
ATOM    832 D     CV B   1      32.136  53.004  -7.354  0.00  0.00           D
ATOM    833 D     CV B   1      34.136  53.004  -7.354  0.00  0.00           D
ATOM    834 D     CV B   1      36.136  53.004  -7.354  0.00  0.00           D
ATOM    835 D     CV B   1      38.136  53.004  -7.354  0.00  0.00           D
ATOM    836 D     CV B   1      40.136  53.004  -7.354  0.00  0.00           D
ATOM    837 D     CV B   1      42.136  53.004  -7.354  0.00  0.00           D
ATOM    838 D     CV B   1      28.136  55.004  -7.354  0.00  0.00           D
ATOM    839 D     CV B   1      30.136  55.004  -7.354  0.00  0.00           D
ATOM    840 D     CV B   1      32.136  55.004  -7.354  0.00  0.00           D
ATOM    841 D     CV B   1      34.136  55.004  -7.354  0.00  0.00           D
ATOM    842 D     CV B   1      36.136  55.004  -7.354  0.00  0.00           D
ATOM    843 D     CV B   1      38.136  55.004  -7.354  0.00  0.00           D
ATOM    844 D     CV B   1      40.136  55.004  -7.354  0.00  0.00           D
ATOM    845 D     CV B   1      42.136  55.004  -7.354  0.00  0.00           D
ATOM    846 D     CV B   1      30.136  57.004  -7.354  0.00  0.00           D
ATOM    847 D     CV B   1      32.136  57.004  -7.354  0.00  0.00           D
ATOM    848 D     CV B   1      34.136  57.004  -7.354  0.00  0.00           D
ATOM    849 D     CV B   1      36.136  57.004  -7.354  0.00  0.00           D
ATOM    850 D     CV B   1      38.136  57.004  -7.354  0.00  0.00           D
ATOM    851 D     CV B   1      40.136  57.004  -7.354  0.00  0.00           D
ATOM    852 D     CV B   1      42.136  57.004  -7.354  0.00  0.00           D
ATOM    853 D     CV B   1      28.136  59.004  -7.354  0.00  0.00           D
ATOM    854 D     CV B   1      30.136  59.004  -7.354  0.00  0.00           D
ATOM    855 D     CV B   1      32.136  59.004  -7.354  0.00  0.00           D
ATOM    856 D     CV B   1      34.136  59.004  -7.354  0.00  0.00           D
ATOM    857 D     CV B   1      36.136  59.004  -7.354  0.00  0.00           D
ATOM    858 D     CV B   1      38.136  59.004  -7.354  0.00  0.00           D
ATOM    859 D     CV B   1      40.136  59.004  -7.354  0.00  0.00           D
ATOM    860 D     CV B   1      42.136  59.004  -7.354  0.00  0.00           D
ATOM    861 D     CV B   1      30.136  61.004  -7.354  0.00  0.00           D
ATOM    862 D     CV B   1      32.136  61.004  -7.354  0.00  0.00           D
ATOM    863 D     CV B   1      34.136  61.004  -7.354  0.00  0.00           D
ATOM    864 D     CV B   1      36.136  61.004  -7.354  0.00  0.00           D
ATOM    865 D     CV B   1      38.136  61.004  -7.354  0.00  0.00           D
ATOM    866 D     CV B   1      40.136  61.004  -7.354  0.00  0.00           D
ATOM    867 D     CV B   1      42.136  61.004  -7.354  0.00  0.00           D
ATOM    868 D     CV B   1      32.136  63.004  -7.354  0.00  0.00           D
ATOM    869 D     CV B   1      34.136  63.004  -7.354  0.00  0.00           D
ATOM    870 D     CV B   1      36.136  63.004  -7.354  0.00  0.00           D
ATOM    871 D     CV B   1      38.136  63.004  -7.354  0.00  0.00           D
ATOM    872 D     CV B   1      40.136  63.004  -7.354  0.00  0.00           D
ATOM    873 D     CV B   1      38.136  65.004  -7.354  0.00  0.00           D
ATOM    874 D     CV B   1      40.136  47.004  -5.354  0.00  0.00           D
ATOM    875 D     CV B   1      30.136  49.004  -5.354  0.00  0.00           D
ATOM    876 D     CV B   1      32.136  49.004  -5.354  0.00  0.00           D
ATOM    877 D     CV B   1      34.136  49.004  -5.354  0.00  0.00           D
ATOM    878 D     CV B   1      36.136  49.004  -5.354  0.00  0.00           D
ATOM    879 D     CV B   1      38.136  49.004  -5.354  0.00  0.00           D
ATOM    880 D     CV B   1      40.136  49.004  -5.354  0.00  0.00           D
ATOM    881 D     CV B   1      42.136  49.004  -5.354  0.00  0.00           D
ATOM    882 D     CV B   1      30.136  51.004  -5.354  0.00  0.00           D
ATOM    883 D     CV B   1      32.136  51.004  -5.354  0.00  0.00           D
ATOM    884 D     CV B   1      34.136  51.004  -5.354  0.00  0.00           D
ATOM    885 D     CV B   1      36.136  51.004  -5.354  0.00  0.00           D
ATOM    886 D     CV B   1      38.136  51.004  -5.354  0.00  0.00           D
ATOM    887 D     CV B   1      40.136  51.004  -5.354  0.00  0.00           D
ATOM    888 D     CV B   1      42.136  51.004  -5.354  0.00  0.00           D
ATOM    889 D     CV B   1      44.136  51.004  -5.354  0.00  0.00           D
ATOM    890 D     CV B   1      28.136  53.004  -5.354  0.00  0.00           D
ATOM    891 D     CV B   1      30.136  53.004  -5.354  0.00  0.00           D
ATOM    892 D     CV B   1      32.136  53.004  -5.354  0.00  0.00           D
ATOM    893 D     CV B   1      34.136  53.004  -5.354  0.00  0.00           D
ATOM    894 D     CV B   1      36.136  53.004  -5.354  0.00  0.00           D
ATOM    895 D     CV B   1      38.136  53.004  -5.354  0.00  0.00           D
ATOM    896 D     CV B   1      40.136  53.004  -5.354  0.00  0.00           D
ATOM    897 D     CV B   1      42.136  53.004  -5.354  0.00  0.00           D
ATOM    898 D     CV B   1      44.136  53.004  -5.354  0.00  0.00           D
ATOM    899 D     CV B   1      28.136  55.004  -5.354  0.00  0.00           D
ATOM    900 D     CV B   1      30.136  55.004  -5.354  0.00  0.00           D
ATOM    901 D     CV B   1      32.136  55.004  -5.354  0.00  0.00           D
ATOM    902 D     CV B   1      34.136  55.004  -5.354  0.00  0.00           D
ATOM    903 D     CV B   1      36.136  55.004  -5.354  0.00  0.00           D
ATOM    904 D     CV B   1      38.136  55.004  -5.354  0.00  0.00           D
ATOM    905 D     CV B   1      40.136  55.004  -5.354  0.00  0.00           D
ATOM    906 D     CV B   1      42.136  55.004  -5.354  0.00  0.00           D
ATOM    907 D     CV B   1      44.136  55.004  -5.354  0.00  0.00           D
ATOM    908 D     CV B   1      28.136  57.004  -5.354  0.00  0.00           D
ATOM    909 D     CV B   1      30.136  57.004  -5.354  0.00  0.00           D
ATOM    910 D     CV B   1      32.136  57.004  -5.354  0.00  0.00           D
ATOM    911 D     CV B   1      34.136  57.004  -5.354  0.00  0.00           D
ATOM    912 D     CV B   1      36.136  57.004  -5.354  0.00  0.00           D
ATOM    913 D     CV B   1      38.136  57.004  -5.354  0.00  0.00           D
ATOM    914 D     CV B   1      40.136  57.004  -5.354  0.00  0.00           D
ATOM    915 D     CV B   1      42.136  57.004  -5.354  0.00  0.00           D
ATOM    916 D     CV B   1      44.136  57.004  -5.354  0.00  0.00           D
ATOM    917 D     CV B   1      28.136  59.004  -5.354  0.00  0.00           D
ATOM    918 D     CV B   1      30.136  59.004  -5.354  0.00  0.00           D
ATOM    919 D     CV B   1      32.136  59.004  -5.354  0.00  0.00           D
ATOM    920 D     CV B   1      34.136  59.004  -5.354  0.00  0.00           D
ATOM    921 D     CV B   1      36.136  59.004  -5.354  0.00  0.00           D
ATOM    922 D     CV B   1      38.136  59.004  -5.354  0.00  0.00           D
ATOM    923 D     CV B   1      40.136  59.004  -5.354  0.00  0.00           D
ATOM    924 D     CV B   1      42.136  59.004  -5.354  0.00  0.00           D
ATOM    925 D     CV B   1      44.136  59.004  -5.354  0.00  0.00           D
ATOM    926 D     CV B   1      28.136  61.004  -5.354  0.00  0.00           D
ATOM    927 D     CV B   1      30.136  61.004  -5.354  0.00  0.00           D
ATOM    928 D     CV B   1      32.136  61.004  -5.354  0.00  0.00           D
ATOM    929 D     CV B   1      34.136  61.004  -5.354  0.00  0.00           D
ATOM    930 D     CV B   1      36.136  61.004  -5.354  0.00  0.00           D
ATOM    931 D     CV B   1      38.136  61.004  -5.354  0.00  0.00           D
ATOM    932 D     CV B   1      40.136  61.004  -5.354  0.00  0.00           D
ATOM    933 D     CV B   1      42.136  61.004  -5.354  0.00  0.00           D
ATOM    934 D     CV B   1      44.136  61.004  -5.354  0.00  0.00           D
ATOM    935 D     CV B   1      30.136  63.004  -5.354  0.00  0.00           D
ATOM    936 D     CV B   1      32.136  63.004  -5.354  0.00  0.00           D
ATOM    937 D     CV B   1      34.136  63.004  -5.354  0.00  0.00           D
ATOM    938 D     CV B   1      36.136  63.004  -5.354  0.00  0.00           D
ATOM    939 D     CV B   1      38.136  63.004  -5.354  0.00  0.00           D
ATOM    940 D     CV B   1      40.136  63.004  -5.354  0.00  0.00           D
ATOM    941 D     CV B   1      42.136  63.004  -5.354  0.00  0.00           D
ATOM    942 D     CV B   1      44.136  63.004  -5.354  0.00  0.00           D
ATOM    943 D     CV B   1      30.136  65.004  -5.354  0.00  0.00           D
ATOM    944 D     CV B   1      32.136  65.004  -5.354  0.00  0.00           D
ATOM    945 D     CV B   1      34.136  65.004  -5.354  0.00  0.00           D
ATOM    946 D     CV B   1      36.136  65.004  -5.354  0.00  0.00           D
ATOM    947 D     CV B   1      38.136  65.004  -5.354  0.00  0.00           D
ATOM    948 D     CV B   1      40.136  65.004  -5.354  0.00  0.00           D
ATOM    949 D     CV B   1      42.136  65.004  -5.354  0.00  0.00           D
ATOM    950 D     CV B   1      40.136  67.004  -5.354  0.00  0.00           D
ATOM    951 D     CV B   1      30.136  47.004  -3.354  0.00  0.00           D
ATOM    952 D     CV B   1      34.136  47.004  -3.354  0.00  0.00           D
ATOM    953 D     CV B   1      36.136  47.004  -3.354  0.00  0.00           D
ATOM    954 D     CV B   1      38.136  47.004  -3.354  0.00  0.00           D
ATOM    955 D     CV B   1      40.136  47.004  -3.354  0.00  0.00           D
ATOM    956 D     CV B   1      28.136  49.004  -3.354  0.00  0.00           D
ATOM    957 D     CV B   1      30.136  49.004  -3.354  0.00  0.00           D
ATOM    958 D     CV B   1      32.136  49.004  -3.354  0.00  0.00           D
ATOM    959 D     CV B   1      34.136  49.004  -3.354  0.00  0.00           D
ATOM    960 D     CV B   1      36.136  49.004  -3.354  0.00  0.00           D
ATOM    961 D     CV B   1      38.136  49.004  -3.354  0.00  0.00           D
ATOM    962 D     CV B   1      40.136  49.004  -3.354  0.00  0.00           D
ATOM    963 D     CV B   1      42.136  49.004  -3.354  0.00  0.00           D
ATOM    964 D     CV B   1      28.136  51.004  -3.354  0.00  0.00           D
ATOM    965 D     CV B   1      30.136  51.004  -3.354  0.00  0.00           D
ATOM    966 D     CV B   1      32.136  51.004  -3.354  0.00  0.00           D
ATOM    967 D     CV B   1      34.136  51.004  -3.354  0.00  0.00           D
ATOM    968 D     CV B   1      36.136  51.004  -3.354  0.00  0.00           D
ATOM    969 D     CV B   1      38.136  51.004  -3.354  0.00  0.00           D
ATOM    970 D     CV B   1      40.136  51.004  -3.354  0.00  0.00           D
ATOM    971 D     CV B   1      42.136  51.004  -3.354  0.00  0.00           D
ATOM    972 D     CV B   1      44.136  51.004  -3.354  0.00  0.00           D
ATOM    973 D     CV B   1      26.136  53.004  -3.354  0.00  0.00           D
ATOM    974 D     CV B   1      28.136  53.004  -3.354  0.00  0.00           D
ATOM    975 D     CV B   1      30.136  53.004  -3.354  0.00  0.00           D
ATOM    976 D     CV B   1      32.136  53.004  -3.354  0.00  0.00           D
ATOM    977 D     CV B   1      34.136  53.004  -3.354  0.00  0.00           D
ATOM    978 D     CV B   1      36.136  53.004  -3.354  0.00  0.00           D
ATOM    979 D     CV B   1      38.136  53.004  -3.354  0.00  0.00           D
ATOM    980 D     CV B   1      40.136  53.004  -3.354  0.00  0.00           D
ATOM    981 D     CV B   1      42.136  53.004  -3.354  0.00  0.00           D
ATOM    982 D     CV B   1      44.136  53.004  -3.354  0.00  0.00           D
ATOM    983 D     CV B   1      46.136  53.004  -3.354  0.00  0.00           D
ATOM    984 D     CV B   1      26.136  55.004  -3.354  0.00  0.00           D
ATOM    985 D     CV B   1      28.136  55.004  -3.354  0.00  0.00           D
ATOM    986 D     CV B   1      30.136  55.004  -3.354  0.00  0.00           D
ATOM    987 D     CV B   1      32.136  55.004  -3.354  0.00  0.00           D
ATOM    988 D     CV B   1      34.136  55.004  -3.354  0.00  0.00           D
ATOM    989 D     CV B   1      36.136  55.004  -3.354  0.00  0.00           D
ATOM    990 D     CV B   1      38.136  55.004  -3.354  0.00  0.00           D
ATOM    991 D     CV B   1      40.136  55.004  -3.354  0.00  0.00           D
ATOM    992 D     CV B   1      42.136  55.004  -3.354  0.00  0.00           D
ATOM    993 D     CV B   1      44.136  55.004  -3.354  0.00  0.00           D
ATOM    994 D     CV B   1      46.136  55.004  -3.354  0.00  0.00           D
ATOM    995 D     CV B   1      48.136  55.004  -3.354  0.00  0.00           D
ATOM    996 D     CV B   1      26.136  57.004  -3.354  0.00  0.00           D
ATOM    997 D     CV B   1      28.136  57.004  -3.354  0.00  0.00           D
ATOM    998 D     CV B   1      30.136  57.004  -3.354  0.00  0.00           D
ATOM    999 D     CV B   1      32.136  57.004  -3.354  0.00  0.00           D
ATOM   1000 D     CV B   1      34.136  57.004  -3.354  0.00  0.00           D
ATOM   1001 D     CV B   1      36.136  57.004  -3.354  0.00  0.00           D
ATOM   1002 D     CV B   1      38.136  57.004  -3.354  0.00  0.00           D
ATOM   1003 D     CV B   1      40.136  57.004  -3.354  0.00  0.00           D
ATOM   1004 D     CV B   1      42.136  57.004  -3.354  0.00  0.00           D
ATOM   1005 D     CV B   1      44.136  57.004  -3.354  0.00  0.00           D
ATOM   1006 D     CV B   1      46.136  57.004  -3.354  0.00  0.00           D
ATOM   1007 D     CV B   1      48.136  57.004  -3.354  0.00  0.00           D
ATOM   1008 D     CV B   1      26.136  59.004  -3.354  0.00  0.00           D
ATOM   1009 D     CV B   1      28.136  59.004  -3.354  0.00  0.00           D
ATOM   1010 D     CV B   1      30.136  59.004  -3.354  0.00  0.00           D
ATOM   1011 D     CV B   1      32.136  59.004  -3.354  0.00  0.00           D
ATOM   1012 D     CV B   1      34.136  59.004  -3.354  0.00  0.00           D
ATOM   1013 D     CV B   1      36.136  59.004  -3.354  0.00  0.00           D
ATOM   1014 D     CV B   1      38.136  59.004  -3.354  0.00  0.00           D
ATOM   1015 D     CV B   1      40.136  59.004  -3.354  0.00  0.00           D
ATOM   1016 D     CV B   1      42.136  59.004  -3.354  0.00  0.00           D
ATOM   1017 D     CV B   1      44.136  59.004  -3.354  0.00  0.00           D
ATOM   1018 D     CV B   1      46.136  59.004  -3.354  0.00  0.00           D
ATOM   1019 D     CV B   1      48.136  59.004  -3.354  0.00  0.00           D
ATOM   1020 D     CV B   1      26.136  61.004  -3.354  0.00  0.00           D
ATOM   1021 D     CV B   1      28.136  61.004  -3.354  0.00  0.00           D
ATOM   1022 D     CV B   1      30.136  61.004  -3.354  0.00  0.00           D
ATOM   1023 D     CV B   1      32.136  61.004  -3.354  0.00  0.00           D
ATOM   1024 D     CV B   1      34.136  61.004  -3.354  0.00  0.00           D
ATOM   1025 D     CV B   1      36.136  61.004  -3.354  0.00  0.00           D
ATOM   1026 D     CV B   1      38.136  61.004  -3.354  0.00  0.00           D
ATOM   1027 D     CV B   1      40.136  61.004  -3.354  0.00  0.00           D
ATOM   1028 D     CV B   1      42.136  61.004  -3.354  0.00  0.00           D
ATOM   1029 D     CV B   1      44.136  61.004  -3.354  0.00  0.00           D
ATOM   1030 D     CV B   1      46.136  61.004  -3.354  0.00  0.00           D
ATOM   1031 D     CV B   1      28.136  63.004  -3.354  0.00  0.00           D
ATOM   1032 D     CV B   1      30.136  63.004  -3.354  0.00  0.00           D
ATOM   1033 D     CV B   1      32.136  63.004  -3.354  0.00  0.00           D
ATOM   1034 D     CV B   1      34.136  63.004  -3.354  0.00  0.00           D
ATOM   1035 D     CV B   1      36.136  63.004  -3.354  0.00  0.00           D
ATOM   1036 D     CV B   1      38.136  63.004  -3.354  0.00  0.00           D
ATOM   1037 D     CV B   1      40.136  63.004  -3.354  0.00  0.00           D
ATOM   1038 D     CV B   1      42.136  63.004  -3.354  0.00  0.00           D
ATOM   1039 D     CV B   1      44.136  63.004  -3.354  0.00  0.00           D
ATOM   1040 D     CV B   1      28.136  65.004  -3.354  0.00  0.00           D
ATOM   1041 D     CV B   1      30.136  65.004  -3.354  0.00  0.00           D
ATOM   1042 D     CV B   1      32.136  65.004  -3.354  0.00  0.00           D
ATOM   1043 D     CV B   1      34.136  65.004  -3.354  0.00  0.00           D
ATOM   1044 D     CV B   1      36.136  65.004  -3.354  0.00  0.00           D
ATOM   1045 D     CV B   1      38.136  65.004  -3.354  0.00  0.00           D
ATOM   1046 D     CV B   1      40.136  65.004  -3.354  0.00  0.00           D
ATOM   1047 D     CV B   1      42.136  65.004  -3.354  0.00  0.00           D
ATOM   1048 D     CV B   1      30.136  67.004  -3.354  0.00  0.00           D
ATOM   1049 D     CV B   1      34.136  67.004  -3.354  0.00  0.00           D
ATOM   1050 D     CV B   1      36.136  67.004  -3.354  0.00  0.00           D
ATOM   1051 D     CV B   1      38.136  67.004  -3.354  0.00  0.00           D
ATOM   1052 D     CV B   1      40.136  67.004  -3.354  0.00  0.00           D
ATOM   1053 D     CV B   1      34.136  45.004  -1.354  0.00  0.00           D
ATOM   1054 D     CV B   1      36.136  45.004  -1.354  0.00  0.00           D
ATOM   1055 D     CV B   1      38.136  45.004  -1.354  0.00  0.00           D
ATOM   1056 D     CV B   1      30.136  47.004  -1.354  0.00  0.00           D
ATOM   1057 D     CV B   1      32.136  47.004  -1.354  0.00  0.00           D
ATOM   1058 D     CV B   1      34.136  47.004  -1.354  0.00  0.00           D
ATOM   1059 D     CV B   1      36.136  47.004  -1.354  0.00  0.00           D
ATOM   1060 D     CV B   1      38.136  47.004  -1.354  0.00  0.00           D
ATOM   1061 D     CV B   1      40.136  47.004  -1.354  0.00  0.00           D
ATOM   1062 D     CV B   1      28.136  49.004  -1.354  0.00  0.00           D
ATOM   1063 D     CV B   1      30.136  49.004  -1.354  0.00  0.00           D
ATOM   1064 D     CV B   1      32.136  49.004  -1.354  0.00  0.00           D
ATOM   1065 D     CV B   1      34.136  49.004  -1.354  0.00  0.00           D
ATOM   1066 D     CV B   1      36.136  49.004  -1.354  0.00  0.00           D
ATOM   1067 D     CV B   1      38.136  49.004  -1.354  0.00  0.00           D
ATOM   1068 D     CV B   1      40.136  49.004  -1.354  0.00  0.00           D
ATOM   1069 D     CV B   1      42.136  49.004  -1.354  0.00  0.00           D
ATOM   1070 D     CV B   1      44.136  49.004  -1.354  0.00  0.00           D
ATOM   1071 D     CV B   1      26.136  51.004  -1.354  0.00  0.00           D
ATOM   1072 D     CV B   1      28.136  51.004  -1.354  0.00  0.00           D
ATOM   1073 D     CV B   1      30.136  51.004  -1.354  0.00  0.00           D
ATOM   1074 D     CV B   1      32.136  51.004  -1.354  0.00  0.00           D
ATOM   1075 D     CV B   1      34.136  51.004  -1.354  0.00  0.00           D
ATOM   1076 D     CV B   1      36.136  51.004  -1.354  0.00  0.00           D
ATOM   1077 D     CV B   1      38.136  51.004  -1.354  0.00  0.00           D
ATOM   1078 D     CV B   1      40.136  51.004  -1.354  0.00  0.00           D
ATOM   1079 D     CV B   1      42.136  51.004  -1.354  0.00  0.00           D
ATOM   1080 D     CV B   1      44.136  51.004  -1.354  0.00  0.00           D
ATOM   1081 D     CV B   1      26.136  53.004  -1.354  0.00  0.00           D
ATOM   1082 D     CV B   1      28.136  53.004  -1.354  0.00  0.00           D
ATOM   1083 D     CV B   1      30.136  53.004  -1.354  0.00  0.00           D
ATOM   1084 D     CV B   1      32.136  53.004  -1.354  0.00  0.00           D
ATOM   1085 D     CV B   1      34.136  53.004  -1.354  0.00  0.00           D
ATOM   1086 D     CV B   1      36.136  53.004  -1.354  0.00  0.00           D
ATOM   1087 D     CV B   1      38.136  53.004  -1.354  0.00  0.00           D
ATOM   1088 D     CV B   1      40.136  53.004  -1.354  0.00  0.00           D
ATOM   1089 D     CV B   1      42.136  53.004  -1.354  0.00  0.00           D
ATOM   1090 D     CV B   1      44.136  53.004  -1.354  0.00  0.00           D
ATOM   1091 D     CV B   1      46.136  53.004  -1.354  0.00  0.00           D
ATOM   1092 D     CV B   1      48.136  53.004  -1.354  0.00  0.00           D
ATOM   1093 D     CV B   1      26.136  55.004  -1.354  0.00  0.00           D
ATOM   1094 D     CV B   1      28.136  55.004  -1.354  0.00  0.00           D
ATOM   1095 D     CV B   1      30.136  55.004  -1.354  0.00  0.00           D
ATOM   1096 D     CV B   1      32.136  55.004  -1.354  0.00  0.00           D
ATOM   1097 D     CV B   1      34.136  55.004  -1.354  0.00  0.00           D
ATOM   1098 D     CV B   1      36.136  55.004  -1.354  0.00  0.00           D
ATOM   1099 D     CV B   1      38.136  55.004  -1.354  0.00  0.00           D
ATOM   1100 D     CV B   1      40.136  55.004  -1.354  0.00  0.00           D
ATOM   1101 D     CV B   1      42.136  55.004  -1.354  0.00  0.00           D
ATOM   1102 D     CV B   1      44.136  55.004  -1.354  0.00  0.00           D
ATOM   1103 D     CV B   1      46.136  55.004  -1.354  0.00  0.00           D
ATOM   1104 D     CV B   1      48.136  55.004  -1.354  0.00  0.00           D
ATOM   1105 D     CV B   1      26.136  57.004  -1.354  0.00  0.00           D
ATOM   1106 D     CV B   1      28.136  57.004  -1.354  0.00  0.00           D
ATOM   1107 D     CV B   1      30.136  57.004  -1.354  0.00  0.00           D
ATOM   1108 D     CV B   1      32.136  57.004  -1.354  0.00  0.00           D
ATOM   1109 D     CV B   1      34.136  57.004  -1.354  0.00  0.00           D
ATOM   1110 D     CV B   1      36.136  57.004  -1.354  0.00  0.00           D
ATOM   1111 D     CV B   1      38.136  57.004  -1.354  0.00  0.00           D
ATOM   1112 D     CV B   1      40.136  57.004  -1.354  0.00  0.00           D
ATOM   1113 D     CV B   1      42.136  57.004  -1.354  0.00  0.00           D
ATOM   1114 D     CV B   1      44.136  57.004  -1.354  0.00  0.00           D
ATOM   1115 D     CV B   1      46.136  57.004  -1.354  0.00  0.00           D
ATOM   1116 D     CV B   1      48.136  57.004  -1.354  0.00  0.00           D
ATOM   1117 D     CV B   1      26.136  59.004  -1.354  0.00  0.00           D
ATOM   1118 D     CV B   1      28.136  59.004  -1.354  0.00  0.00           D
ATOM   1119 D     CV B   1      30.136  59.004  -1.354  0.00  0.00           D
ATOM   1120 D     CV B   1      32.136  59.004  -1.354  0.00  0.00           D
ATOM   1121 D     CV B   1      34.136  59.004  -1.354  0.00  0.00           D
ATOM   1122 D     CV B   1      36.136  59.004  -1.354  0.00  0.00           D
ATOM   1123 D     CV B   1      38.136  59.004  -1.354  0.00  0.00           D
ATOM   1124 D     CV B   1      40.136  59.004  -1.354  0.00  0.00           D
ATOM   1125 D     CV B   1      42.136  59.004  -1.354  0.00  0.00           D
ATOM   1126 D     CV B   1      44.136  59.004  -1.354  0.00  0.00           D
ATOM   1127 D     CV B   1      46.136  59.004  -1.354  0.00  0.00           D
ATOM   1128 D     CV B   1      48.136  59.004  -1.354  0.00  0.00           D
ATOM   1129 D     CV B   1      26.136  61.004  -1.354  0.00  0.00           D
ATOM   1130 D     CV B   1      28.136  61.004  -1.354  0.00  0.00           D
ATOM   1131 D     CV B   1      30.136  61.004  -1.354  0.00  0.00           D
ATOM   1132 D     CV B   1      32.136  61.004  -1.354  0.00  0.00           D
ATOM   1133 D     CV B   1      34.136  61.004  -1.354  0.00  0.00           D
ATOM   1134 D     CV B   1      36.136  61.004  -1.354  0.00  0.00           D
ATOM   1135 D     CV B   1      38.136  61.004  -1.354  0.00  0.00           D
ATOM   1136 D     CV B   1      40.136  61.004  -1.354  0.00  0.00           D
ATOM   1137 D     CV B   1      42.136  61.004  -1.354  0.00  0.00           D
ATOM   1138 D     CV B   1      44.136  61.004  -1.354  0.00  0.00           D
ATOM   1139 D     CV B   1      46.136  61.004  -1.354  0.00  0.00           D
ATOM   1140 D     CV B   1      48.136  61.004  -1.354  0.00  0.00           D
ATOM   1141 D     CV B   1      26.136  63.004  -1.354  0.00  0.00           D
ATOM   1142 D     CV B   1      28.136  63.004  -1.354  0.00  0.00           D
ATOM   1143 D     CV B   1      30.136  63.004  -1.354  0.00  0.00           D
ATOM   1144 D     CV B   1      32.136  63.004  -1.354  0.00  0.00           D
ATOM   1145 D     CV B   1      34.136  63.004  -1.354  0.00  0.00           D
ATOM   1146 D     CV B   1      36.136  63.004  -1.354  0.00  0.00           D
ATOM   1147 D     CV B   1      38.136  63.004  -1.354  0.00  0.00           D
ATOM   1148 D     CV B   1      40.136  63.004  -1.354  0.00  0.00           D
ATOM   1149 D     CV B   1      42.136  63.004  -1.354  0.00  0.00           D
ATOM   1150 D     CV B   1      44.136  63.004  -1.354  0.00  0.00           D
ATOM   1151 D     CV B   1      28.136  65.004  -1.354  0.00  0.00           D
ATOM   1152 D     CV B   1      30.136  65.004  -1.354  0.00  0.00           D
ATOM   1153 D     CV B   1      32.136  65.004  -1.354  0.00  0.00           D
ATOM   1154 D     CV B   1      34.136  65.004  -1.354  0.00  0.00           D
ATOM   1155 D     CV B   1      36.136  65.004  -1.354  0.00  0.00           D
ATOM   1156 D     CV B   1      38.136  65.004  -1.354  0.00  0.00           D
ATOM   1157 D     CV B   1      40.136  65.004  -1.354  0.00  0.00           D
ATOM   1158 D     CV B   1      42.136  65.004  -1.354  0.00  0.00           D
ATOM   1159 D     CV B   1      44.136  65.004  -1.354  0.00  0.00           D
ATOM   1160 D     CV B   1      30.136  67.004  -1.354  0.00  0.00           D
ATOM   1161 D     CV B   1      32.136  67.004  -1.354  0.00  0.00           D
ATOM   1162 D     CV B   1      34.136  67.004  -1.354  0.00  0.00           D
ATOM   1163 D     CV B   1      36.136  67.004  -1.354  0.00  0.00           D
ATOM   1164 D     CV B   1      38.136  67.004  -1.354  0.00  0.00           D
ATOM   1165 D     CV B   1      40.136  67.004  -1.354  0.00  0.00           D
ATOM   1166 D     CV B   1      34.136  69.004  -1.354  0.00  0.00           D
ATOM   1167 D     CV B   1      36.136  69.004  -1.354  0.00  0.00           D
ATOM   1168 D     CV B   1      38.136  69.004  -1.354  0.00  0.00           D
ATOM   1169 D     CV B   1      32.136  45.004   0.646  0.00  0.00           D
ATOM   1170 D     CV B   1      34.136  45.004   0.646  0.00  0.00           D
ATOM   1171 D     CV B   1      36.136  45.004   0.646  0.00  0.00           D
ATOM   1172 D     CV B   1      38.136  45.004   0.646  0.00  0.00           D
ATOM   1173 D     CV B   1      30.136  47.004   0.646  0.00  0.00           D
ATOM   1174 D     CV B   1      32.136  47.004   0.646  0.00  0.00           D
ATOM   1175 D     CV B   1      34.136  47.004   0.646  0.00  0.00           D
ATOM   1176 D     CV B   1      36.136  47.004   0.646  0.00  0.00           D
ATOM   1177 D     CV B   1      38.136  47.004   0.646  0.00  0.00           D
ATOM   1178 D     CV B   1      40.136  47.004   0.646  0.00  0.00           D
ATOM   1179 D     CV B   1      42.136  47.004   0.646  0.00  0.00           D
ATOM   1180 D     CV B   1      28.136  49.004   0.646  0.00  0.00           D
ATOM   1181 D     CV B   1      30.136  49.004   0.646  0.00  0.00           D
ATOM   1182 D     CV B   1      32.136  49.004   0.646  0.00  0.00           D
ATOM   1183 D     CV B   1      34.136  49.004   0.646  0.00  0.00           D
ATOM   1184 D     CV B   1      36.136  49.004   0.646  0.00  0.00           D
ATOM   1185 D     CV B   1      38.136  49.004   0.646  0.00  0.00           D
ATOM   1186 D     CV B   1      40.136  49.004   0.646  0.00  0.00           D
ATOM   1187 D     CV B   1      42.136  49.004   0.646  0.00  0.00           D
ATOM   1188 D     CV B   1      44.136  49.004   0.646  0.00  0.00           D
ATOM   1189 D     CV B   1      26.136  51.004   0.646  0.00  0.00           D
ATOM   1190 D     CV B   1      28.136  51.004   0.646  0.00  0.00           D
ATOM   1191 D     CV B   1      30.136  51.004   0.646  0.00  0.00           D
ATOM   1192 D     CV B   1      32.136  51.004   0.646  0.00  0.00           D
ATOM   1193 D     CV B   1      34.136  51.004   0.646  0.00  0.00           D
ATOM   1194 D     CV B   1      36.136  51.004   0.646  0.00  0.00           D
ATOM   1195 D     CV B   1      38.136  51.004   0.646  0.00  0.00           D
ATOM   1196 D     CV B   1      40.136  51.004   0.646  0.00  0.00           D
ATOM   1197 D     CV B   1      42.136  51.004   0.646  0.00  0.00           D
ATOM   1198 D     CV B   1      44.136  51.004   0.646  0.00  0.00           D
ATOM   1199 D     CV B   1      46.136  51.004   0.646  0.00  0.00           D
ATOM   1200 D     CV B   1      26.136  53.004   0.646  0.00  0.00           D
ATOM   1201 D     CV B   1      28.136  53.004   0.646  0.00  0.00           D
ATOM   1202 D     CV B   1      30.136  53.004   0.646  0.00  0.00           D
ATOM   1203 D     CV B   1      32.136  53.004   0.646  0.00  0.00           D
ATOM   1204 D     CV B   1      34.136  53.004   0.646  0.00  0.00           D
ATOM   1205 D     CV B   1      36.136  53.004   0.646  0.00  0.00           D
ATOM   1206 D     CV B   1      38.136  53.004   0.646  0.00  0.00           D
ATOM   1207 D     CV B   1      40.136  53.004   0.646  0.00  0.00           D
ATOM   1208 D     CV B   1      42.136  53.004   0.646  0.00  0.00           D
ATOM   1209 D     CV B   1      44.136  53.004   0.646  0.00  0.00           D
ATOM   1210 D     CV B   1      46.136  53.004   0.646  0.00  0.00           D
ATOM   1211 D     CV B   1      48.136  53.004   0.646  0.00  0.00           D
ATOM   1212 D     CV B   1      24.136  55.004   0.646  0.00  0.00           D
ATOM   1213 D     CV B   1      26.136  55.004   0.646  0.00  0.00           D
ATOM   1214 D     CV B   1      28.136  55.004   0.646  0.00  0.00           D
ATOM   1215 D     CV B   1      30.136  55.004   0.646  0.00  0.00           D
ATOM   1216 D     CV B   1      32.136  55.004   0.646  0.00  0.00           D
ATOM   1217 D     CV B   1      34.136  55.004   0.646  0.00  0.00           D
ATOM   1218 D     CV B   1      36.136  55.004   0.646  0.00  0.00           D
ATOM   1219 D     CV B   1      38.136  55.004   0.646  0.00  0.00           D
ATOM   1220 D     CV B   1      40.136  55.004   0.646  0.00  0.00           D
ATOM   1221 D     CV B   1      42.136  55.004   0.646  0.00  0.00           D
ATOM   1222 D     CV B   1      44.136  55.004   0.646  0.00  0.00           D
ATOM   1223 D     CV B   1      46.136  55.004   0.646  0.00  0.00           D
ATOM   1224 D     CV B   1      48.136  55.004   0.646  0.00  0.00           D
ATOM   1225 D     CV B   1      24.136  57.004   0.646  0.00  0.00           D
ATOM   1226 D     CV B   1      26.136  57.004   0.646  0.00  0.00           D
ATOM   1227 D     CV B   1      28.136  57.004   0.646  0.00  0.00           D
ATOM   1228 D     CV B   1      30.136  57.004   0.646  0.00  0.00           D
ATOM   1229 D     CV B   1      32.136  57.004   0.646  0.00  0.00           D
ATOM   1230 D     CV B   1      34.136  57.004   0.646  0.00  0.00           D
ATOM   1231 D     CV B   1      36.136  57.004   0.646  0.00  0.00           D
ATOM   1232 D     CV B   1      38.136  57.004   0.646  0.00  0.00           D
ATOM   1233 D     CV B   1      40.136  57.004   0.646  0.00  0.00           D
ATOM   1234 D     CV B   1      42.136  57.004   0.646  0.00  0.00           D
ATOM   1235 D     CV B   1      44.136  57.004   0.646  0.00  0.00           D
ATOM   1236 D     CV B   1      46.136  57.004   0.646  0.00  0.00           D
ATOM   1237 D     CV B   1      48.136  57.004   0.646  0.00  0.00           D
ATOM   1238 D     CV B   1      24.136  59.004   0.646  0.00  0.00           D
ATOM   1239 D     CV B   1      26.136  59.004   0.646  0.00  0.00           D
ATOM   1240 D     CV B   1      28.136  59.004   0.646  0.00  0.00           D
ATOM   1241 D     CV B   1      30.136  59.004   0.646  0.00  0.00           D
ATOM   1242 D     CV B   1      32.136  59.004   0.646  0.00  0.00           D
ATOM   1243 D     CV B   1      34.136  59.004   0.646  0.00  0.00           D
ATOM   1244 D     CV B   1      36.136  59.004   0.646  0.00  0.00           D
ATOM   1245 D     CV B   1      38.136  59.004   0.646  0.00  0.00           D
ATOM   1246 D     CV B   1      40.136  59.004   0.646  0.00  0.00           D
ATOM   1247 D     CV B   1      42.136  59.004   0.646  0.00  0.00           D
ATOM   1248 D     CV B   1      44.136  59.004   0.646  0.00  0.00           D
ATOM   1249 D     CV B   1      46.136  59.004   0.646  0.00  0.00           D
ATOM   1250 D     CV B   1      48.136  59.004   0.646  0.00  0.00           D
ATOM   1251 D     CV B   1      26.136  61.004   0.646  0.00  0.00           D
ATOM   1252 D     CV B   1      28.136  61.004   0.646  0.00  0.00           D
ATOM   1253 D     CV B   1      30.136  61.004   0.646  0.00  0.00           D
ATOM   1254 D     CV B   1      32.136  61.004   0.646  0.00  0.00           D
ATOM   1255 D     CV B   1      34.136  61.004   0.646  0.00  0.00           D
ATOM   1256 D     CV B   1      36.136  61.004   0.646  0.00  0.00           D
ATOM   1257 D     CV B   1      38.136  61.004   0.646  0.00  0.00           D
ATOM   1258 D     CV B   1      40.136  61.004   0.646  0.00  0.00           D
ATOM   1259 D     CV B   1      42.136  61.004   0.646  0.00  0.00           D
ATOM   1260 D     CV B   1      44.136  61.004   0.646  0.00  0.00           D
ATOM   1261 D     CV B   1      46.136  61.004   0.646  0.00  0.00           D
ATOM   1262 D     CV B   1      48.136  61.004   0.646  0.00  0.00           D
ATOM   1263 D     CV B   1      26.136  63.004   0.646  0.00  0.00           D
ATOM   1264 D     CV B   1      28.136  63.004   0.646  0.00  0.00           D
ATOM   1265 D     CV B   1      30.136  63.004   0.646  0.00  0.00           D
ATOM   1266 D     CV B   1      32.136  63.004   0.646  0.00  0.00           D
ATOM   1267 D     CV B   1      34.136  63.004   0.646  0.00  0.00           D
ATOM   1268 D     CV B   1      36.136  63.004   0.646  0.00  0.00           D
ATOM   1269 D     CV B   1      38.136  63.004   0.646  0.00  0.00           D
ATOM   1270 D     CV B   1      40.136  63.004   0.646  0.00  0.00           D
ATOM   1271 D     CV B   1      42.136  63.004   0.646  0.00  0.00           D
ATOM   1272 D     CV B   1      44.136  63.004   0.646  0.00  0.00           D
ATOM   1273 D     CV B   1      46.136  63.004   0.646  0.00  0.00           D
ATOM   1274 D     CV B   1      28.136  65.004   0.646  0.00  0.00           D
ATOM   1275 D     CV B   1      30.136  65.004   0.646  0.00  0.00           D
ATOM   1276 D     CV B   1      32.136  65.004   0.646  0.00  0.00           D
ATOM   1277 D     CV B   1      34.136  65.004   0.646  0.00  0.00           D
ATOM   1278 D     CV B   1      36.136  65.004   0.646  0.00  0.00           D
ATOM   1279 D     CV B   1      38.136  65.004   0.646  0.00  0.00           D
ATOM   1280 D     CV B   1      40.136  65.004   0.646  0.00  0.00           D
ATOM   1281 D     CV B   1      42.136  65.004   0.646  0.00  0.00           D
ATOM   1282 D     CV B   1      44.136  65.004   0.646  0.00  0.00           D
ATOM   1283 D     CV B   1      30.136  67.004   0.646  0.00  0.00           D
ATOM   1284 D     CV B   1      32.136  67.004   0.646  0.00  0.00           D
ATOM   1285 D     CV B   1      34.136  67.004   0.646  0.00  0.00           D
ATOM   1286 D     CV B   1      36.136  67.004   0.646  0.00  0.00           D
ATOM   1287 D     CV B   1      38.136  67.004   0.646  0.00  0.00           D
ATOM   1288 D     CV B   1      40.136  67.004   0.646  0.00  0.00           D
ATOM   1289 D     CV B   1      42.136  67.004   0.646  0.00  0.00           D
ATOM   1290 D     CV B   1      32.136  69.004   0.646  0.00  0.00           D
ATOM   1291 D     CV B   1      34.136  69.004   0.646  0.00  0.00           D
ATOM   1292 D     CV B   1      36.136  69.004   0.646  0.00  0.00           D
ATOM   1293 D     CV B   1      38.136  69.004   0.646  0.00  0.00           D
ATOM   1294 D     CV B   1      34.136  45.004   2.646  0.00  0.00           D
ATOM   1295 D     CV B   1      36.136  45.004   2.646  0.00  0.00           D
ATOM   1296 D     CV B   1      38.136  45.004   2.646  0.00  0.00           D
ATOM   1297 D     CV B   1      40.136  45.004   2.646  0.00  0.00           D
ATOM   1298 D     CV B   1      30.136  47.004   2.646  0.00  0.00           D
ATOM   1299 D     CV B   1      32.136  47.004   2.646  0.00  0.00           D
ATOM   1300 D     CV B   1      34.136  47.004   2.646  0.00  0.00           D
ATOM   1301 D     CV B   1      36.136  47.004   2.646  0.00  0.00           D
ATOM   1302 D     CV B   1      38.136  47.004   2.646  0.00  0.00           D
ATOM   1303 D     CV B   1      40.136  47.004   2.646  0.00  0.00           D
ATOM   1304 D     CV B   1      42.136  47.004   2.646  0.00  0.00           D
ATOM   1305 D     CV B   1      28.136  49.004   2.646  0.00  0.00           D
ATOM   1306 D     CV B   1      30.136  49.004   2.646  0.00  0.00           D
ATOM   1307 D     CV B   1      32.136  49.004   2.646  0.00  0.00           D
ATOM   1308 D     CV B   1      34.136  49.004   2.646  0.00  0.00           D
ATOM   1309 D     CV B   1      36.136  49.004   2.646  0.00  0.00           D
ATOM   1310 D     CV B   1      38.136  49.004   2.646  0.00  0.00           D
ATOM   1311 D     CV B   1      40.136  49.004   2.646  0.00  0.00           D
ATOM   1312 D     CV B   1      42.136  49.004   2.646  0.00  0.00           D
ATOM   1313 D     CV B   1      44.136  49.004   2.646  0.00  0.00           D
ATOM   1314 D     CV B   1      26.136  51.004   2.646  0.00  0.00           D
ATOM   1315 D     CV B   1      28.136  51.004   2.646  0.00  0.00           D
ATOM   1316 D     CV B   1      30.136  51.004   2.646  0.00  0.00           D
ATOM   1317 D     CV B   1      32.136  51.004   2.646  0.00  0.00           D
ATOM   1318 D     CV B   1      34.136  51.004   2.646  0.00  0.00           D
ATOM   1319 D     CV B   1      36.136  51.004   2.646  0.00  0.00           D
ATOM   1320 D     CV B   1      38.136  51.004   2.646  0.00  0.00           D
ATOM   1321 D     CV B   1      40.136  51.004   2.646  0.00  0.00           D
ATOM   1322 D     CV B   1      42.136  51.004   2.646  0.00  0.00           D
ATOM   1323 D     CV B   1      44.136  51.004   2.646  0.00  0.00           D
ATOM   1324 D     CV B   1      46.136  51.004   2.646  0.00  0.00           D
ATOM   1325 D     CV B   1      24.136  53.004   2.646  0.00  0.00           D
ATOM   1326 D     CV B   1      26.136  53.004   2.646  0.00  0.00           D
ATOM   1327 D     CV B   1      28.136  53.004   2.646  0.00  0.00           D
ATOM   1328 D     CV B   1      30.136  53.004   2.646  0.00  0.00           D
ATOM   1329 D     CV B   1      32.136  53.004   2.646  0.00  0.00           D
ATOM   1330 D     CV B   1      34.136  53.004   2.646  0.00  0.00           D
ATOM   1331 D     CV B   1      36.136  53.004   2.646  0.00  0.00           D
ATOM   1332 D     CV B   1      38.136  53.004   2.646  0.00  0.00           D
ATOM   1333 D     CV B   1      40.136  53.004   2.646  0.00  0.00           D
ATOM   1334 D     CV B   1      42.136  53.004   2.646  0.00  0.00           D
ATOM   1335 D     CV B   1      44.136  53.004   2.646  0.00  0.00           D
ATOM   1336 D     CV B   1      46.136  53.004   2.646  0.00  0.00           D
ATOM   1337 D     CV B   1      24.136  55.004   2.646  0.00  0.00           D
ATOM   1338 D     CV B   1      26.136  55.004   2.646  0.00  0.00           D
ATOM   1339 D     CV B   1      28.136  55.004   2.646  0.00  0.00           D
ATOM   1340 D     CV B   1      30.136  55.004   2.646  0.00  0.00           D
ATOM   1341 D     CV B   1      32.136  55.004   2.646  0.00  0.00           D
ATOM   1342 D     CV B   1      34.136  55.004   2.646  0.00  0.00           D
ATOM   1343 D     CV B   1      36.136  55.004   2.646  0.00  0.00           D
ATOM   1344 D     CV B   1      38.136  55.004   2.646  0.00  0.00           D
ATOM   1345 D     CV B   1      40.136  55.004   2.646  0.00  0.00           D
ATOM   1346 D     CV B   1      42.136  55.004   2.646  0.00  0.00           D
ATOM   1347 D     CV B   1      44.136  55.004   2.646  0.00  0.00           D
ATOM   1348 D     CV B   1      46.136  55.004   2.646  0.00  0.00           D
ATOM   1349 D     CV B   1      48.136  55.004   2.646  0.00  0.00           D
ATOM   1350 D     CV B   1      24.136  57.004   2.646  0.00  0.00           D
ATOM   1351 D     CV B   1      26.136  57.004   2.646  0.00  0.00           D
ATOM   1352 D     CV B   1      28.136  57.004   2.646  0.00  0.00           D
ATOM   1353 D     CV B   1      30.136  57.004   2.646  0.00  0.00           D
ATOM   1354 D     CV B   1      32.136  57.004   2.646  0.00  0.00           D
ATOM   1355 D     CV B   1      34.136  57.004   2.646  0.00  0.00           D
ATOM   1356 D     CV B   1      36.136  57.004   2.646  0.00  0.00           D
ATOM   1357 D     CV B   1      38.136  57.004   2.646  0.00  0.00           D
ATOM   1358 D     CV B   1      40.136  57.004   2.646  0.00  0.00           D
ATOM   1359 D     CV B   1      42.136  57.004   2.646  0.00  0.00           D
ATOM   1360 D     CV B   1      44.136  57.004   2.646  0.00  0.00           D
ATOM   1361 D     CV B   1      46.136  57.004   2.646  0.00  0.00           D
ATOM   1362 D     CV B   1      48.136  57.004   2.646  0.00  0.00           D
ATOM   1363 D     CV B   1      24.136  59.004   2.646  0.00  0.00           D
ATOM   1364 D     CV B   1      26.136  59.004   2.646  0.00  0.00           D
ATOM   1365 D     CV B   1      28.136  59.004   2.646  0.00  0.00           D
ATOM   1366 D     CV B   1      30.136  59.004   2.646  0.00  0.00           D
ATOM   1367 D     CV B   1      32.136  59.004   2.646  0.00  0.00           D
ATOM   1368 D     CV B   1      34.136  59.004   2.646  0.00  0.00           D
ATOM   1369 D     CV B   1      36.136  59.004   2.646  0.00  0.00           D
ATOM   1370 D     CV B   1      38.136  59.004   2.646  0.00  0.00           D
ATOM   1371 D     CV B   1      40.136  59.004   2.646  0.00  0.00           D
ATOM   1372 D     CV B   1      42.136  59.004   2.646  0.00  0.00           D
ATOM   1373 D     CV B   1      44.136  59.004   2.646  0.00  0.00           D
ATOM   1374 D     CV B   1      46.136  59.004   2.646  0.00  0.00           D
ATOM   1375 D     CV B   1      48.136  59.004   2.646  0.00  0.00           D
ATOM   1376 D     CV B   1      24.136  61.004   2.646  0.00  0.00           D
ATOM   1377 D     CV B   1      26.136  61.004   2.646  0.00  0.00           D
ATOM   1378 D     CV B   1      28.136  61.004   2.646  0.00  0.00           D
ATOM   1379 D     CV B   1      30.136  61.004   2.646  0.00  0.00           D
ATOM   1380 D     CV B   1      32.136  61.004   2.646  0.00  0.00           D
ATOM   1381 D     CV B   1      34.136  61.004   2.646  0.00  0.00           D
ATOM   1382 D     CV B   1      36.136  61.004   2.646  0.00  0.00           D
ATOM   1383 D     CV B   1      38.136  61.004   2.646  0.00  0.00           D
ATOM   1384 D     CV B   1      40.136  61.004   2.646  0.00  0.00           D
ATOM   1385 D     CV B   1      42.136  61.004   2.646  0.00  0.00           D
ATOM   1386 D     CV B   1      44.136  61.004   2.646  0.00  0.00           D
ATOM   1387 D     CV B   1      46.136  61.004   2.646  0.00  0.00           D
ATOM   1388 D     CV B   1      26.136  63.004   2.646  0.00  0.00           D
ATOM   1389 D     CV B   1      28.136  63.004   2.646  0.00  0.00           D
ATOM   1390 D     CV B   1      30.136  63.004   2.646  0.00  0.00           D
ATOM   1391 D     CV B   1      32.136  63.004   2.646  0.00  0.00           D
ATOM   1392 D     CV B   1      34.136  63.004   2.646  0.00  0.00           D
ATOM   1393 D     CV B   1      36.136  63.004   2.646  0.00  0.00           D
ATOM   1394 D     CV B   1      38.136  63.004   2.646  0.00  0.00           D
ATOM   1395 D     CV B   1      40.136  63.004   2.646  0.00  0.00           D
ATOM   1396 D     CV B   1      42.136  63.004   2.646  0.00  0.00           D
ATOM   1397 D     CV B   1      44.136  63.004   2.646  0.00  0.00           D
ATOM   1398 D     CV B   1      46.136  63.004   2.646  0.00  0.00           D
ATOM   1399 D     CV B   1      28.136  65.004   2.646  0.00  0.00           D
ATOM   1400 D     CV B   1      30.136  65.004   2.646  0.00  0.00           D
ATOM   1401 D     CV B   1      32.136  65.004   2.646  0.00  0.00           D
ATOM   1402 D     CV B   1      34.136  65.004   2.646  0.00  0.00           D
ATOM   1403 D     CV B   1      36.136  65.004   2.646  0.00  0.00           D
ATOM   1404 D     CV B   1      38.136  65.004   2.646  0.00  0.00           D
ATOM   1405 D     CV B   1      40.136  65.004   2.646  0.00  0.00           D
ATOM   1406 D     CV B   1      42.136  65.004   2.646  0.00  0.00           D
ATOM   1407 D     CV B   1      44.136  65.004   2.646  0.00  0.00           D
ATOM   1408 D     CV B   1      30.136  67.004   2.646  0.00  0.00           D
ATOM   1409 D     CV B   1      32.136  67.004   2.646  0.00  0.00           D
ATOM   1410 D     CV B   1      34.136  67.004   2.646  0.00  0.00           D
ATOM   1411 D     CV B   1      36.136  67.004   2.646  0.00  0.00           D
ATOM   1412 D     CV B   1      38.136  67.004   2.646  0.00  0.00           D
ATOM   1413 D     CV B   1      40.136  67.004   2.646  0.00  0.00           D
ATOM   1414 D     CV B   1      42.136  67.004   2.646  0.00  0.00           D
ATOM   1415 D     CV B   1      34.136  69.004   2.646  0.00  0.00           D
ATOM   1416 D     CV B   1      36.136  69.004   2.646  0.00  0.00           D
ATOM   1417 D     CV B   1      38.136  69.004   2.646  0.00  0.00           D
ATOM   1418 D     CV B   1      40.136  69.004   2.646  0.00  0.00           D
ATOM   1419 D     CV B   1      34.136  45.004   4.646  0.00  0.00           D
ATOM   1420 D     CV B   1      36.136  45.004   4.646  0.00  0.00           D
ATOM   1421 D     CV B   1      38.136  45.004   4.646  0.00  0.00           D
ATOM   1422 D     CV B   1      32.136  47.004   4.646  0.00  0.00           D
ATOM   1423 D     CV B   1      34.136  47.004   4.646  0.00  0.00           D
ATOM   1424 D     CV B   1      36.136  47.004   4.646  0.00  0.00           D
ATOM   1425 D     CV B   1      38.136  47.004   4.646  0.00  0.00           D
ATOM   1426 D     CV B   1      40.136  47.004   4.646  0.00  0.00           D
ATOM   1427 D     CV B   1      42.136  47.004   4.646  0.00  0.00           D
ATOM   1428 D     CV B   1      28.136  49.004   4.646  0.00  0.00           D
ATOM   1429 D     CV B   1      30.136  49.004   4.646  0.00  0.00           D
ATOM   1430 D     CV B   1      32.136  49.004   4.646  0.00  0.00           D
ATOM   1431 D     CV B   1      34.136  49.004   4.646  0.00  0.00           D
ATOM   1432 D     CV B   1      36.136  49.004   4.646  0.00  0.00           D
ATOM   1433 D     CV B   1      38.136  49.004   4.646  0.00  0.00           D
ATOM   1434 D     CV B   1      40.136  49.004   4.646  0.00  0.00           D
ATOM   1435 D     CV B   1      42.136  49.004   4.646  0.00  0.00           D
ATOM   1436 D     CV B   1      44.136  49.004   4.646  0.00  0.00           D
ATOM   1437 D     CV B   1      28.136  51.004   4.646  0.00  0.00           D
ATOM   1438 D     CV B   1      30.136  51.004   4.646  0.00  0.00           D
ATOM   1439 D     CV B   1      32.136  51.004   4.646  0.00  0.00           D
ATOM   1440 D     CV B   1      34.136  51.004   4.646  0.00  0.00           D
ATOM   1441 D     CV B   1      36.136  51.004   4.646  0.00  0.00           D
ATOM   1442 D     CV B   1      38.136  51.004   4.646  0.00  0.00           D
ATOM   1443 D     CV B   1      40.136  51.004   4.646  0.00  0.00           D
ATOM   1444 D     CV B   1      42.136  51.004   4.646  0.00  0.00           D
ATOM   1445 D     CV B   1      44.136  51.004   4.646  0.00  0.00           D
ATOM   1446 D     CV B   1      46.136  51.004   4.646  0.00  0.00           D
ATOM   1447 D     CV B   1      24.136  53.004   4.646  0.00  0.00           D
ATOM   1448 D     CV B   1      26.136  53.004   4.646  0.00  0.00           D
ATOM   1449 D     CV B   1      28.136  53.004   4.646  0.00  0.00           D
ATOM   1450 D     CV B   1      30.136  53.004   4.646  0.00  0.00           D
ATOM   1451 D     CV B   1      32.136  53.004   4.646  0.00  0.00           D
ATOM   1452 D     CV B   1      34.136  53.004   4.646  0.00  0.00           D
ATOM   1453 D     CV B   1      36.136  53.004   4.646  0.00  0.00           D
ATOM   1454 D     CV B   1      38.136  53.004   4.646  0.00  0.00           D
ATOM   1455 D     CV B   1      40.136  53.004   4.646  0.00  0.00           D
ATOM   1456 D     CV B   1      42.136  53.004   4.646  0.00  0.00           D
ATOM   1457 D     CV B   1      44.136  53.004   4.646  0.00  0.00           D
ATOM   1458 D     CV B   1      46.136  53.004   4.646  0.00  0.00           D
ATOM   1459 D     CV B   1      24.136  55.004   4.646  0.00  0.00           D
ATOM   1460 D     CV B   1      26.136  55.004   4.646  0.00  0.00           D
ATOM   1461 D     CV B   1      28.136  55.004   4.646  0.00  0.00           D
ATOM   1462 D     CV B   1      30.136  55.004   4.646  0.00  0.00           D
ATOM   1463 D     CV B   1      32.136  55.004   4.646  0.00  0.00           D
ATOM   1464 D     CV B   1      34.136  55.004   4.646  0.00  0.00           D
ATOM   1465 D     CV B   1      36.136  55.004   4.646  0.00  0.00           D
ATOM   1466 D     CV B   1      38.136  55.004   4.646  0.00  0.00           D
ATOM   1467 D     CV B   1      40.136  55.004   4.646  0.00  0.00           D
ATOM   1468 D     CV B   1      42.136  55.004   4.646  0.00  0.00           D
ATOM   1469 D     CV B   1      44.136  55.004   4.646  0.00  0.00           D
ATOM   1470 D     CV B   1      46.136  55.004   4.646  0.00  0.00           D
ATOM   1471 D     CV B   1      24.136  57.004   4.646  0.00  0.00           D
ATOM   1472 D     CV B   1      26.136  57.004   4.646  0.00  0.00           D
ATOM   1473 D     CV B   1      28.136  57.004   4.646  0.00  0.00           D
ATOM   1474 D     CV B   1      30.136  57.004   4.646  0.00  0.00           D
ATOM   1475 D     CV B   1      32.136  57.004   4.646  0.00  0.00           D
ATOM   1476 D     CV B   1      34.136  57.004   4.646  0.00  0.00           D
ATOM   1477 D     CV B   1      36.136  57.004   4.646  0.00  0.00           D
ATOM   1478 D     CV B   1      38.136  57.004   4.646  0.00  0.00           D
ATOM   1479 D     CV B   1      40.136  57.004   4.646  0.00  0.00           D
ATOM   1480 D     CV B   1      42.136  57.004   4.646  0.00  0.00           D
ATOM   1481 D     CV B   1      44.136  57.004   4.646  0.00  0.00           D
ATOM   1482 D     CV B   1      46.136  57.004   4.646  0.00  0.00           D
ATOM   1483 D     CV B   1      24.136  59.004   4.646  0.00  0.00           D
ATOM   1484 D     CV B   1      26.136  59.004   4.646  0.00  0.00           D
ATOM   1485 D     CV B   1      28.136  59.004   4.646  0.00  0.00           D
ATOM   1486 D     CV B   1      30.136  59.004   4.646  0.00  0.00           D
ATOM   1487 D     CV B   1      32.136  59.004   4.646  0.00  0.00           D
ATOM   1488 D     CV B   1      34.136  59.004   4.646  0.00  0.00           D
ATOM   1489 D     CV B   1      36.136  59.004   4.646  0.00  0.00           D
ATOM   1490 D     CV B   1      38.136  59.004   4.646  0.00  0.00           D
ATOM   1491 D     CV B   1      40.136  59.004   4.646  0.00  0.00           D
ATOM   1492 D     CV B   1      42.136  59.004   4.646  0.00  0.00           D
ATOM   1493 D     CV B   1      44.136  59.004   4.646  0.00  0.00           D
ATOM   1494 D     CV B   1      46.136  59.004   4.646  0.00  0.00           D
ATOM   1495 D     CV B   1      24.136  61.004   4.646  0.00  0.00           D
ATOM   1496 D     CV B   1      26.136  61.004   4.646  0.00  0.00           D
ATOM   1497 D     CV B   1      28.136  61.004   4.646  0.00  0.00           D
ATOM   1498 D     CV B   1      30.136  61.004   4.646  0.00  0.00           D
ATOM   1499 D     CV B   1      32.136  61.004   4.646  0.00  0.00           D
ATOM   1500 D     CV B   1      34.136  61.004   4.646  0.00  0.00           D
ATOM   1501 D     CV B   1      36.136  61.004   4.646  0.00  0.00           D
ATOM   1502 D     CV B   1      38.136  61.004   4.646  0.00  0.00           D
ATOM   1503 D     CV B   1      40.136  61.004   4.646  0.00  0.00           D
ATOM   1504 D     CV B   1      42.136  61.004   4.646  0.00  0.00           D
ATOM   1505 D     CV B   1      44.136  61.004   4.646  0.00  0.00           D
ATOM   1506 D     CV B   1      46.136  61.004   4.646  0.00  0.00           D
ATOM   1507 D     CV B   1      28.136  63.004   4.646  0.00  0.00           D
ATOM   1508 D     CV B   1      30.136  63.004   4.646  0.00  0.00           D
ATOM   1509 D     CV B   1      32.136  63.004   4.646  0.00  0.00           D
ATOM   1510 D     CV B   1      34.136  63.004   4.646  0.00  0.00           D
ATOM   1511 D     CV B   1      36.136  63.004   4.646  0.00  0.00           D
ATOM   1512 D     CV B   1      38.136  63.004   4.646  0.00  0.00           D
ATOM   1513 D     CV B   1      40.136  63.004   4.646  0.00  0.00           D
ATOM   1514 D     CV B   1      42.136  63.004   4.646  0.00  0.00           D
ATOM   1515 D     CV B   1      44.136  63.004   4.646  0.00  0.00           D
ATOM   1516 D     CV B   1      46.136  63.004   4.646  0.00  0.00           D
ATOM   1517 D     CV B   1      28.136  65.004   4.646  0.00  0.00           D
ATOM   1518 D     CV B   1      30.136  65.004   4.646  0.00  0.00           D
ATOM   1519 D     CV B   1      32.136  65.004   4.646  0.00  0.00           D
ATOM   1520 D     CV B   1      34.136  65.004   4.646  0.00  0.00           D
ATOM   1521 D     CV B   1      36.136  65.004   4.646  0.00  0.00           D
ATOM   1522 D     CV B   1      38.136  65.004   4.646  0.00  0.00           D
ATOM   1523 D     CV B   1      40.136  65.004   4.646  0.00  0.00           D
ATOM   1524 D     CV B   1      42.136  65.004   4.646  0.00  0.00           D
ATOM   1525 D     CV B   1      44.136  65.004   4.646  0.00  0.00           D
ATOM   1526 D     CV B   1      32.136  67.004   4.646  0.00  0.00           D
ATOM   1527 D     CV B   1      34.136  67.004   4.646  0.00  0.00           D
ATOM   1528 D     CV B   1      36.136  67.004   4.646  0.00  0.00           D
ATOM   1529 D     CV B   1      38.136  67.004   4.646  0.00  0.00           D
ATOM   1530 D     CV B   1      40.136  67.004   4.646  0.00  0.00           D
ATOM   1531 D     CV B   1      42.136  67.004   4.646  0.00  0.00           D
ATOM   1532 D     CV B   1      34.136  69.004   4.646  0.00  0.00           D
ATOM   1533 D     CV B   1      36.136  69.004   4.646  0.00  0.00           D
ATOM   1534 D     CV B   1      38.136  69.004   4.646  0.00  0.00           D
ATOM   1535 D     CV B   1      32.136  47.004   6.646  0.00  0.00           D
ATOM   1536 D     CV B   1      34.136  47.004   6.646  0.00  0.00           D
ATOM   1537 D     CV B   1      36.136  47.004   6.646  0.00  0.00           D
ATOM   1538 D     CV B   1      38.136  47.004   6.646  0.00  0.00           D
ATOM   1539 D     CV B   1      42.136  47.004   6.646  0.00  0.00           D
ATOM   1540 D     CV B   1      30.136  49.004   6.646  0.00  0.00           D
ATOM   1541 D     CV B   1      32.136  49.004   6.646  0.00  0.00           D
ATOM   1542 D     CV B   1      34.136  49.004   6.646  0.00  0.00           D
ATOM   1543 D     CV B   1      36.136  49.004   6.646  0.00  0.00           D
ATOM   1544 D     CV B   1      38.136  49.004   6.646  0.00  0.00           D
ATOM   1545 D     CV B   1      40.136  49.004   6.646  0.00  0.00           D
ATOM   1546 D     CV B   1      42.136  49.004   6.646  0.00  0.00           D
ATOM   1547 D     CV B   1      44.136  49.004   6.646  0.00  0.00           D
ATOM   1548 D     CV B   1      28.136  51.004   6.646  0.00  0.00           D
ATOM   1549 D     CV B   1      30.136  51.004   6.646  0.00  0.00           D
ATOM   1550 D     CV B   1      32.136  51.004   6.646  0.00  0.00           D
ATOM   1551 D     CV B   1      34.136  51.004   6.646  0.00  0.00           D
ATOM   1552 D     CV B   1      36.136  51.004   6.646  0.00  0.00           D
ATOM   1553 D     CV B   1      38.136  51.004   6.646  0.00  0.00           D
ATOM   1554 D     CV B   1      40.136  51.004   6.646  0.00  0.00           D
ATOM   1555 D     CV B   1      42.136  51.004   6.646  0.00  0.00           D
ATOM   1556 D     CV B   1      44.136  51.004   6.646  0.00  0.00           D
ATOM   1557 D     CV B   1      26.136  53.004   6.646  0.00  0.00           D
ATOM   1558 D     CV B   1      28.136  53.004   6.646  0.00  0.00           D
ATOM   1559 D     CV B   1      30.136  53.004   6.646  0.00  0.00           D
ATOM   1560 D     CV B   1      32.136  53.004   6.646  0.00  0.00           D
ATOM   1561 D     CV B   1      34.136  53.004   6.646  0.00  0.00           D
ATOM   1562 D     CV B   1      36.136  53.004   6.646  0.00  0.00           D
ATOM   1563 D     CV B   1      38.136  53.004   6.646  0.00  0.00           D
ATOM   1564 D     CV B   1      40.136  53.004   6.646  0.00  0.00           D
ATOM   1565 D     CV B   1      42.136  53.004   6.646  0.00  0.00           D
ATOM   1566 D     CV B   1      44.136  53.004   6.646  0.00  0.00           D
ATOM   1567 D     CV B   1      46.136  53.004   6.646  0.00  0.00           D
ATOM   1568 D     CV B   1      24.136  55.004   6.646  0.00  0.00           D
ATOM   1569 D     CV B   1      26.136  55.004   6.646  0.00  0.00           D
ATOM   1570 D     CV B   1      28.136  55.004   6.646  0.00  0.00           D
ATOM   1571 D     CV B   1      30.136  55.004   6.646  0.00  0.00           D
ATOM   1572 D     CV B   1      32.136  55.004   6.646  0.00  0.00           D
ATOM   1573 D     CV B   1      34.136  55.004   6.646  0.00  0.00           D
ATOM   1574 D     CV B   1      36.136  55.004   6.646  0.00  0.00           D
ATOM   1575 D     CV B   1      38.136  55.004   6.646  0.00  0.00           D
ATOM   1576 D     CV B   1      40.136  55.004   6.646  0.00  0.00           D
ATOM   1577 D     CV B   1      42.136  55.004   6.646  0.00  0.00           D
ATOM   1578 D     CV B   1      44.136  55.004   6.646  0.00  0.00           D
ATOM   1579 D     CV B   1      46.136  55.004   6.646  0.00  0.00           D
ATOM   1580 D     CV B   1      24.136  57.004   6.646  0.00  0.00           D
ATOM   1581 D     CV B   1      26.136  57.004   6.646  0.00  0.00           D
ATOM   1582 D     CV B   1      28.136  57.004   6.646  0.00  0.00           D
ATOM   1583 D     CV B   1      30.136  57.004   6.646  0.00  0.00           D
ATOM   1584 D     CV B   1      32.136  57.004   6.646  0.00  0.00           D
ATOM   1585 D     CV B   1      34.136  57.004   6.646  0.00  0.00           D
ATOM   1586 D     CV B   1      36.136  57.004   6.646  0.00  0.00           D
ATOM   1587 D     CV B   1      38.136  57.004   6.646  0.00  0.00           D
ATOM   1588 D     CV B   1      40.136  57.004   6.646  0.00  0.00           D
ATOM   1589 D     CV B   1      42.136  57.004   6.646  0.00  0.00           D
ATOM   1590 D     CV B   1      44.136  57.004   6.646  0.00  0.00           D
ATOM   1591 D     CV B   1      46.136  57.004   6.646  0.00  0.00           D
ATOM   1592 D     CV B   1      24.136  59.004   6.646  0.00  0.00           D
ATOM   1593 D     CV B   1      26.136  59.004   6.646  0.00  0.00           D
ATOM   1594 D     CV B   1      28.136  59.004   6.646  0.00  0.00           D
ATOM   1595 D     CV B   1      30.136  59.004   6.646  0.00  0.00           D
ATOM   1596 D     CV B   1      32.136  59.004   6.646  0.00  0.00           D
ATOM   1597 D     CV B   1      34.136  59.004   6.646  0.00  0.00           D
ATOM   1598 D     CV B   1      36.136  59.004   6.646  0.00  0.00           D
ATOM   1599 D     CV B   1      38.136  59.004   6.646  0.00  0.00           D
ATOM   1600 D     CV B   1      40.136  59.004   6.646  0.00  0.00           D
ATOM   1601 D     CV B   1      42.136  59.004   6.646  0.00  0.00           D
ATOM   1602 D     CV B   1      44.136  59.004   6.646  0.00  0.00           D
ATOM   1603 D     CV B   1      46.136  59.004   6.646  0.00  0.00           D
ATOM   1604 D     CV B   1      26.136  61.004   6.646  0.00  0.00           D
ATOM   1605 D     CV B   1      28.136  61.004   6.646  0.00  0.00           D
ATOM   1606 D     CV B   1      30.136  61.004   6.646  0.00  0.00           D
ATOM   1607 D     CV B   1      32.136  61.004   6.646  0.00  0.00           D
ATOM   1608 D     CV B   1      34.136  61.004   6.646  0.00  0.00           D
ATOM   1609 D     CV B   1      36.136  61.004   6.646  0.00  0.00           D
ATOM   1610 D     CV B   1      38.136  61.004   6.646  0.00  0.00           D
ATOM   1611 D     CV B   1      40.136  61.004   6.646  0.00  0.00           D
ATOM   1612 D     CV B   1      42.136  61.004   6.646  0.00  0.00           D
ATOM   1613 D     CV B   1      44.136  61.004   6.646  0.00  0.00           D
ATOM   1614 D     CV B   1      46.136  61.004   6.646  0.00  0.00           D
ATOM   1615 D     CV B   1      28.136  63.004   6.646  0.00  0.00           D
ATOM   1616 D     CV B   1      30.136  63.004   6.646  0.00  0.00           D
ATOM   1617 D     CV B   1      32.136  63.004   6.646  0.00  0.00           D
ATOM   1618 D     CV B   1      34.136  63.004   6.646  0.00  0.00           D
ATOM   1619 D     CV B   1      36.136  63.004   6.646  0.00  0.00           D
ATOM   1620 D     CV B   1      38.136  63.004   6.646  0.00  0.00           D
ATOM   1621 D     CV B   1      40.136  63.004   6.646  0.00  0.00           D
ATOM   1622 D     CV B   1      42.136  63.004   6.646  0.00  0.00           D
ATOM   1623 D     CV B   1      44.136  63.004   6.646  0.00  0.00           D
ATOM   1624 D     CV B   1      30.136  65.004   6.646  0.00  0.00           D
ATOM   1625 D     CV B   1      32.136  65.004   6.646  0.00  0.00           D
ATOM   1626 D     CV B   1      34.136  65.004   6.646  0.00  0.00           D
ATOM   1627 D     CV B   1      36.136  65.004   6.646  0.00  0.00           D
ATOM   1628 D     CV B   1      38.136  65.004   6.646  0.00  0.00           D
ATOM   1629 D     CV B   1      40.136  65.004   6.646  0.00  0.00           D
ATOM   1630 D     CV B   1      42.136  65.004   6.646  0.00  0.00           D
ATOM   1631 D     CV B   1      44.136  65.004   6.646  0.00  0.00           D
ATOM   1632 D     CV B   1      32.136  67.004   6.646  0.00  0.00           D
ATOM   1633 D     CV B   1      34.136  67.004   6.646  0.00  0.00           D
ATOM   1634 D     CV B   1      36.136  67.004   6.646  0.00  0.00           D
ATOM   1635 D     CV B   1      38.136  67.004   6.646  0.00  0.00           D
ATOM   1636 D     CV B   1      42.136  67.004   6.646  0.00  0.00           D
ATOM   1637 D     CV B   1      32.136  47.004   8.646  0.00  0.00           D
ATOM   1638 D     CV B   1      30.136  49.004   8.646  0.00  0.00           D
ATOM   1639 D     CV B   1      32.136  49.004   8.646  0.00  0.00           D
ATOM   1640 D     CV B   1      34.136  49.004   8.646  0.00  0.00           D
ATOM   1641 D     CV B   1      36.136  49.004   8.646  0.00  0.00           D
ATOM   1642 D     CV B   1      38.136  49.004   8.646  0.00  0.00           D
ATOM   1643 D     CV B   1      40.136  49.004   8.646  0.00  0.00           D
ATOM   1644 D     CV B   1      42.136  49.004   8.646  0.00  0.00           D
ATOM   1645 D     CV B   1      28.136  51.004   8.646  0.00  0.00           D
ATOM   1646 D     CV B   1      30.136  51.004   8.646  0.00  0.00           D
ATOM   1647 D     CV B   1      32.136  51.004   8.646  0.00  0.00           D
ATOM   1648 D     CV B   1      34.136  51.004   8.646  0.00  0.00           D
ATOM   1649 D     CV B   1      36.136  51.004   8.646  0.00  0.00           D
ATOM   1650 D     CV B   1      38.136  51.004   8.646  0.00  0.00           D
ATOM   1651 D     CV B   1      40.136  51.004   8.646  0.00  0.00           D
ATOM   1652 D     CV B   1      42.136  51.004   8.646  0.00  0.00           D
ATOM   1653 D     CV B   1      28.136  53.004   8.646  0.00  0.00           D
ATOM   1654 D     CV B   1      30.136  53.004   8.646  0.00  0.00           D
ATOM   1655 D     CV B   1      32.136  53.004   8.646  0.00  0.00           D
ATOM   1656 D     CV B   1      34.136  53.004   8.646  0.00  0.00           D
ATOM   1657 D     CV B   1      36.136  53.004   8.646  0.00  0.00           D
ATOM   1658 D     CV B   1      38.136  53.004   8.646  0.00  0.00           D
ATOM   1659 D     CV B   1      40.136  53.004   8.646  0.00  0.00           D
ATOM   1660 D     CV B   1      42.136  53.004   8.646  0.00  0.00           D
ATOM   1661 D     CV B   1      44.136  53.004   8.646  0.00  0.00           D
ATOM   1662 D     CV B   1      28.136  55.004   8.646  0.00  0.00           D
ATOM   1663 D     CV B   1      30.136  55.004   8.646  0.00  0.00           D
ATOM   1664 D     CV B   1      32.136  55.004   8.646  0.00  0.00           D
ATOM   1665 D     CV B   1      34.136  55.004   8.646  0.00  0.00           D
ATOM   1666 D     CV B   1      36.136  55.004   8.646  0.00  0.00           D
ATOM   1667 D     CV B   1      38.136  55.004   8.646  0.00  0.00           D
ATOM   1668 D     CV B   1      40.136  55.004   8.646  0.00  0.00           D
ATOM   1669 D     CV B   1      42.136  55.004   8.646  0.00  0.00           D
ATOM   1670 D     CV B   1      44.136  55.004   8.646  0.00  0.00           D
ATOM   1671 D     CV B   1      28.136  57.004   8.646  0.00  0.00           D
ATOM   1672 D     CV B   1      30.136  57.004   8.646  0.00  0.00           D
ATOM   1673 D     CV B   1      32.136  57.004   8.646  0.00  0.00           D
ATOM   1674 D     CV B   1      34.136  57.004   8.646  0.00  0.00           D
ATOM   1675 D     CV B   1      36.136  57.004   8.646  0.00  0.00           D
ATOM   1676 D     CV B   1      38.136  57.004   8.646  0.00  0.00           D
ATOM   1677 D     CV B   1      40.136  57.004   8.646  0.00  0.00           D
ATOM   1678 D     CV B   1      42.136  57.004   8.646  0.00  0.00           D
ATOM   1679 D     CV B   1      44.136  57.004   8.646  0.00  0.00           D
ATOM   1680 D     CV B   1      28.136  59.004   8.646  0.00  0.00           D
ATOM   1681 D     CV B   1      30.136  59.004   8.646  0.00  0.00           D
ATOM   1682 D     CV B   1      32.136  59.004   8.646  0.00  0.00           D
ATOM   1683 D     CV B   1      34.136  59.004   8.646  0.00  0.00           D
ATOM   1684 D     CV B   1      36.136  59.004   8.646  0.00  0.00           D
ATOM   1685 D     CV B   1      38.136  59.004   8.646  0.00  0.00           D
ATOM   1686 D     CV B   1      40.136  59.004   8.646  0.00  0.00           D
ATOM   1687 D     CV B   1      42.136  59.004   8.646  0.00  0.00           D
ATOM   1688 D     CV B   1      44.136  59.004   8.646  0.00  0.00           D
ATOM   1689 D     CV B   1      28.136  61.004   8.646  0.00  0.00           D
ATOM   1690 D     CV B   1      30.136  61.004   8.646  0.00  0.00           D
ATOM   1691 D     CV B   1      32.136  61.004   8.646  0.00  0.00           D
ATOM   1692 D     CV B   1      34.136  61.004   8.646  0.00  0.00           D
ATOM   1693 D     CV B   1      36.136  61.004   8.646  0.00  0.00           D
ATOM   1694 D     CV B   1      38.136  61.004   8.646  0.00  0.00           D
ATOM   1695 D     CV B   1      40.136  61.004   8.646  0.00  0.00           D
ATOM   1696 D     CV B   1      42.136  61.004   8.646  0.00  0.00           D
ATOM   1697 D     CV B   1      44.136  61.004   8.646  0.00  0.00           D
ATOM   1698 D     CV B   1      28.136  63.004   8.646  0.00  0.00           D
ATOM   1699 D     CV B   1      30.136  63.004   8.646  0.00  0.00           D
ATOM   1700 D     CV B   1      32.136  63.004   8.646  0.00  0.00           D
ATOM   1701 D     CV B   1      34.136  63.004   8.646  0.00  0.00           D
ATOM   1702 D     CV B   1      36.136  63.004   8.646  0.00  0.00           D
ATOM   1703 D     CV B   1      38.136  63.004   8.646  0.00  0.00           D
ATOM   1704 D     CV B   1      40.136  63.004   8.646  0.00  0.00           D
ATOM   1705 D     CV B   1      42.136  63.004   8.646  0.00  0.00           D
ATOM   1706 D     CV B   1      30.136  65.004   8.646  0.00  0.00           D
ATOM   1707 D     CV B   1      32.136  65.004   8.646  0.00  0.00           D
ATOM   1708 D     CV B   1      34.136  65.004   8.646  0.00  0.00           D
ATOM   1709 D     CV B   1      36.136  65.004   8.646  0.00  0.00           D
ATOM   1710 D     CV B   1      38.136  65.004   8.646  0.00  0.00           D
ATOM   1711 D     CV B   1      40.136  65.004   8.646  0.00  0.00           D
ATOM   1712 D     CV B   1      42.136  65.004   8.646  0.00  0.00           D
ATOM   1713 D     CV B   1      32.136  67.004   8.646  0.00  0.00           D
ATOM   1714 D     CV B   1      34.136  49.004  10.646  0.00  0.00           D
ATOM   1715 D     CV B   1      32.136  51.004  10.646  0.00  0.00           D
ATOM   1716 D     CV B   1      34.136  51.004  10.646  0.00  0.00           D
ATOM   1717 D     CV B   1      36.136  51.004  10.646  0.00  0.00           D
ATOM   1718 D     CV B   1      38.136  51.004  10.646  0.00  0.00           D
ATOM   1719 D     CV B   1      40.136  51.004  10.646  0.00  0.00           D
ATOM   1720 D     CV B   1      30.136  53.004  10.646  0.00  0.00           D
ATOM   1721 D     CV B   1      32.136  53.004  10.646  0.00  0.00           D
ATOM   1722 D     CV B   1      34.136  53.004  10.646  0.00  0.00           D
ATOM   1723 D     CV B   1      36.136  53.004  10.646  0.00  0.00           D
ATOM   1724 D     CV B   1      38.136  53.004  10.646  0.00  0.00           D
ATOM   1725 D     CV B   1      40.136  53.004  10.646  0.00  0.00           D
ATOM   1726 D     CV B   1      42.136  53.004  10.646  0.00  0.00           D
ATOM   1727 D     CV B   1      30.136  55.004  10.646  0.00  0.00           D
ATOM   1728 D     CV B   1      32.136  55.004  10.646  0.00  0.00           D
ATOM   1729 D     CV B   1      34.136  55.004  10.646  0.00  0.00           D
ATOM   1730 D     CV B   1      36.136  55.004  10.646  0.00  0.00           D
ATOM   1731 D     CV B   1      38.136  55.004  10.646  0.00  0.00           D
ATOM   1732 D     CV B   1      40.136  55.004  10.646  0.00  0.00           D
ATOM   1733 D     CV B   1      42.136  55.004  10.646  0.00  0.00           D
ATOM   1734 D     CV B   1      44.136  55.004  10.646  0.00  0.00           D
ATOM   1735 D     CV B   1      30.136  57.004  10.646  0.00  0.00           D
ATOM   1736 D     CV B   1      32.136  57.004  10.646  0.00  0.00           D
ATOM   1737 D     CV B   1      34.136  57.004  10.646  0.00  0.00           D
ATOM   1738 D     CV B   1      36.136  57.004  10.646  0.00  0.00           D
ATOM   1739 D     CV B   1      38.136  57.004  10.646  0.00  0.00           D
ATOM   1740 D     CV B   1      40.136  57.004  10.646  0.00  0.00           D
ATOM   1741 D     CV B   1      42.136  57.004  10.646  0.00  0.00           D
ATOM   1742 D     CV B   1      30.136  59.004  10.646  0.00  0.00           D
ATOM   1743 D     CV B   1      32.136  59.004  10.646  0.00  0.00           D
ATOM   1744 D     CV B   1      34.136  59.004  10.646  0.00  0.00           D
ATOM   1745 D     CV B   1      36.136  59.004  10.646  0.00  0.00           D
ATOM   1746 D     CV B   1      38.136  59.004  10.646  0.00  0.00           D
ATOM   1747 D     CV B   1      40.136  59.004  10.646  0.00  0.00           D
ATOM   1748 D     CV B   1      42.136  59.004  10.646  0.00  0.00           D
ATOM   1749 D     CV B   1      44.136  59.004  10.646  0.00  0.00           D
ATOM   1750 D     CV B   1      30.136  61.004  10.646  0.00  0.00           D
ATOM   1751 D     CV B   1      32.136  61.004  10.646  0.00  0.00           D
ATOM   1752 D     CV B   1      34.136  61.004  10.646  0.00  0.00           D
ATOM   1753 D     CV B   1      36.136  61.004  10.646  0.00  0.00           D
ATOM   1754 D     CV B   1      38.136  61.004  10.646  0.00  0.00           D
ATOM   1755 D     CV B   1      40.136  61.004  10.646  0.00  0.00           D
ATOM   1756 D     CV B   1      42.136  61.004  10.646  0.00  0.00           D
ATOM   1757 D     CV B   1      32.136  63.004  10.646  0.00  0.00           D
ATOM   1758 D     CV B   1      34.136  63.004  10.646  0.00  0.00           D
ATOM   1759 D     CV B   1      36.136  63.004  10.646  0.00  0.00           D
ATOM   1760 D     CV B   1      38.136  63.004  10.646  0.00  0.00           D
ATOM   1761 D     CV B   1      40.136  63.004  10.646  0.00  0.00           D
ATOM   1762 D     CV B   1      34.136  65.004  10.646  0.00  0.00           D
ATOM   1763 D     CV B   1      34.136  51.004  12.646  0.00  0.00           D
ATOM   1764 D     CV B   1      32.136  53.004  12.646  0.00  0.00           D
ATOM   1765 D     CV B   1      34.136  53.004  12.646  0.00  0.00           D
ATOM   1766 D     CV B   1      36.136  53.004  12.646  0.00  0.00           D
ATOM   1767 D     CV B   1      32.136  55.004  12.646  0.00  0.00           D
ATOM   1768 D     CV B   1      34.136  55.004  12.646  0.00  0.00           D
ATOM   1769 D     CV B   1      36.136  55.004  12.646  0.00  0.00           D
ATOM   1770 D     CV B   1      38.136  55.004  12.646  0.00  0.00           D
ATOM   1771 D     CV B   1      32.136  57.004  12.646  0.00  0.00           D
ATOM   1772 D     CV B   1      34.136  57.004  12.646  0.00  0.00           D
ATOM   1773 D     CV B   1      36.136  57.004  12.646  0.00  0.00           D
ATOM   1774 D     CV B   1      38.136  57.004  12.646  0.00  0.00           D
ATOM   1775 D     CV B   1      40.136  57.004  12.646  0.00  0.00           D
ATOM   1776 D     CV B   1      32.136  59.004  12.646  0.00  0.00           D
ATOM   1777 D     CV B   1      34.136  59.004  12.646  0.00  0.00           D
ATOM   1778 D     CV B   1      36.136  59.004  12.646  0.00  0.00           D
ATOM   1779 D     CV B   1      38.136  59.004  12.646  0.00  0.00           D
ATOM   1780 D     CV B   1      32.136  61.004  12.646  0.00  0.00           D
ATOM   1781 D     CV B   1      34.136  61.004  12.646  0.00  0.00           D
ATOM   1782 D     CV B   1      36.136  61.004  12.646  0.00  0.00           D
ATOM   1783 D     CV B   1      34.136  63.004  12.646  0.00  0.00           D
