# Supplementary material for: CageCavityCalc (C3): A Computational Tool for Calculating and Visualizing Cavities in Molecular Cages
Source: J Chem Inf Model. 2024 Jul 9;64(14):5604–16. doi: 10.1021/acs.jcim.4c00355 (PMC11267575; doi:10.1021/acs.jcim.4c00355)
Supplement: Supplementary file 2 — ci4c00355_si_002.zip [file ci4c00355_si_002.zip › CageCavityCalc-v.1.0.5/CageCavityCalc/examples/13_cages_review/ja4043609_si_003.pdb]

HEADER
REMARK Spartan'20 exported M0001
HETATM    1  N   UNK  0001     -10.710 -26.392  -3.753
HETATM    2  C   UNK  0001     -10.183 -26.913  -4.930
HETATM    3  H   UNK  0001     -10.493 -27.718  -5.265
HETATM    4  C   UNK  0001      -9.191 -26.219  -5.612
HETATM    5  H   UNK  0001      -8.838 -26.560  -6.399
HETATM    6  C   UNK  0001      -8.720 -25.004  -5.116
HETATM    7  C   UNK  0001      -9.247 -24.489  -3.932
HETATM    8  H   UNK  0001      -8.931 -23.678  -3.604
HETATM    9  C   UNK  0001     -10.239 -25.184  -3.257
HETATM   10  H   UNK  0001     -10.592 -24.837  -2.464
HETATM   11  N   UNK  0001      -0.717 -26.312 -13.818
HETATM   12  C   UNK  0001      -1.857 -26.851 -13.241
HETATM   13  H   UNK  0001      -2.198 -27.657 -13.551
HETATM   14  C   UNK  0001      -2.496 -26.188 -12.194
HETATM   15  H   UNK  0001      -3.258 -26.547 -11.810
HETATM   16  C   UNK  0001      -1.981 -24.979 -11.729
HETATM   17  C   UNK  0001      -0.841 -24.440 -12.305
HETATM   18  H   UNK  0001      -0.500 -23.634 -11.996
HETATM   19  C   UNK  0001      -0.208 -25.103 -13.347
HETATM   20  H   UNK  0001       0.560 -24.744 -13.737
HETATM   21  C   UNK  0001      -7.598 -24.502  -5.823
HETATM   22  C   UNK  0001      -6.693 -23.802  -6.244
HETATM   23  C   UNK  0001      -2.806 -24.489 -10.669
HETATM   24  C   UNK  0001      -3.209 -23.802  -9.733
HETATM   25  N   UNK  0001      -4.002 -21.415  -6.988
HETATM   26  C   UNK  0001      -5.069 -22.066  -6.387
HETATM   27  H   UNK  0001      -5.459 -21.713  -5.618
HETATM   28  C   UNK  0001      -5.558 -23.250  -6.926
HETATM   29  C   UNK  0001      -4.982 -23.777  -8.079
HETATM   30  H   UNK  0001      -5.310 -24.570  -8.438
HETATM   31  C   UNK  0001      -3.916 -23.126  -8.680
HETATM   32  C   UNK  0001      -3.426 -21.942  -8.141
HETATM   33  H   UNK  0001      -2.713 -21.502  -8.543
HETATM   34  N   UNK  0001       1.397 -28.307 -13.892
HETATM   35  C   UNK  0001       0.808 -29.466 -13.390
HETATM   36  H   UNK  0001       0.015 -29.782 -13.756
HETATM   37  C   UNK  0001       1.403 -30.142 -12.330
HETATM   38  H   UNK  0001       1.007 -30.916 -11.989
HETATM   39  C   UNK  0001       2.581 -29.665 -11.772
HETATM   40  C   UNK  0001       3.170 -28.512 -12.281
HETATM   41  H   UNK  0001       3.964 -28.190 -11.909
HETATM   42  C   UNK  0001       2.575 -27.830 -13.334
HETATM   43  H   UNK  0001       2.972 -27.062 -13.675
HETATM   44  N   UNK  0001       1.317 -38.478  -3.771
HETATM   45  C   UNK  0001       0.728 -37.926  -4.905
HETATM   46  H   UNK  0001      -0.091 -38.255  -5.209
HETATM   47  C   UNK  0001       1.354 -36.885  -5.575
HETATM   48  H   UNK  0001       0.957 -36.513  -6.331
HETATM   49  C   UNK  0001       2.569 -36.395  -5.122
HETATM   50  C   UNK  0001       3.158 -36.947  -3.988
HETATM   51  H   UNK  0001       3.976 -36.618  -3.684
HETATM   52  C   UNK  0001       2.532 -37.988  -3.319
HETATM   53  H   UNK  0001       2.929 -38.360  -2.563
HETATM   54  C   UNK  0001       3.220 -30.390 -10.731
HETATM   55  C   UNK  0001       3.852 -30.867  -9.795
HETATM   56  C   UNK  0001       3.263 -35.397  -5.872
HETATM   57  C   UNK  0001       3.858 -34.437  -6.337
HETATM   58  N   UNK  0001       6.152 -31.629  -7.006
HETATM   59  C   UNK  0001       5.588 -31.040  -8.128
HETATM   60  H   UNK  0001       5.997 -30.309  -8.531
HETATM   61  C   UNK  0001       4.404 -31.549  -8.661
HETATM   62  C   UNK  0001       3.790 -32.646  -8.060
HETATM   63  H   UNK  0001       3.003 -32.987  -8.413
HETATM   64  C   UNK  0001       4.361 -33.234  -6.938
HETATM   65  C   UNK  0001       5.538 -32.720  -6.405
HETATM   66  H   UNK  0001       5.917 -33.117  -5.655
HETATM   67  N   UNK  0001      -0.772 -38.459  -1.875
HETATM   68  C   UNK  0001      -1.938 -37.870  -2.358
HETATM   69  H   UNK  0001      -2.310 -38.162  -3.158
HETATM   70  C   UNK  0001      -2.552 -36.848  -1.639
HETATM   71  H   UNK  0001      -3.327 -36.457  -1.962
HETATM   72  C   UNK  0001      -1.994 -36.414  -0.443
HETATM   73  C   UNK  0001      -0.834 -36.996   0.040
HETATM   74  H   UNK  0001      -0.463 -36.705   0.840
HETATM   75  C   UNK  0001      -0.221 -38.025  -0.679
HETATM   76  H   UNK  0001       0.560 -38.416  -0.356
HETATM   77  N   UNK  0001     -10.760 -28.369  -1.794
HETATM   78  C   UNK  0001     -10.220 -29.553  -2.290
HETATM   79  H   UNK  0001     -10.561 -29.919  -3.077
HETATM   80  C   UNK  0001      -9.185 -30.179  -1.614
HETATM   81  H   UNK  0001      -8.826 -30.966  -1.949
HETATM   82  C   UNK  0001      -8.683 -29.627  -0.443
HETATM   83  C   UNK  0001      -9.222 -28.444   0.053
HETATM   84  H   UNK  0001      -8.888 -28.078   0.840
HETATM   85  C   UNK  0001     -10.264 -27.818  -0.623
HETATM   86  H   UNK  0001     -10.623 -27.031  -0.288
HETATM   87  C   UNK  0001      -2.831 -35.379   0.078
HETATM   88  C   UNK  0001      -3.358 -34.567   0.840
HETATM   89  C   UNK  0001      -7.579 -30.297   0.158
HETATM   90  C   UNK  0001      -6.811 -30.904   0.896
HETATM   91  N   UNK  0001      -4.151 -31.753   3.133
HETATM   92  C   UNK  0001      -3.519 -32.863   2.581
HETATM   93  H   UNK  0001      -2.787 -33.241   3.009
HETATM   94  C   UNK  0001      -3.984 -33.402   1.385
HETATM   95  C   UNK  0001      -5.075 -32.825   0.741
HETATM   96  H   UNK  0001      -5.379 -33.185  -0.059
HETATM   97  C   UNK  0001      -5.701 -31.716   1.292
HETATM   98  C   UNK  0001      -5.242 -31.183   2.488
HETATM   99  H   UNK  0001      -5.664 -30.439   2.854
HETATM  100  Pd  UNK  0001       0.343 -27.321 -15.206
HETATM  101  Pd  UNK  0001       0.335 -39.804  -2.728
HETATM  102  Pd  UNK  0001     -12.136 -27.324  -2.730
HETATM  103  N   UNK  0001     -10.710 -26.392 -26.659
HETATM  104  C   UNK  0001     -10.183 -26.913 -25.482
HETATM  105  H   UNK  0001     -10.493 -27.718 -25.147
HETATM  106  C   UNK  0001      -9.191 -26.219 -24.800
HETATM  107  H   UNK  0001      -8.838 -26.560 -24.013
HETATM  108  C   UNK  0001      -8.720 -25.004 -25.296
HETATM  109  C   UNK  0001      -9.247 -24.489 -26.480
HETATM  110  H   UNK  0001      -8.931 -23.678 -26.808
HETATM  111  C   UNK  0001     -10.239 -25.184 -27.155
HETATM  112  H   UNK  0001     -10.592 -24.837 -27.948
HETATM  113  N   UNK  0001      -0.717 -26.312 -16.594
HETATM  114  C   UNK  0001      -1.857 -26.851 -17.171
HETATM  115  H   UNK  0001      -2.198 -27.657 -16.861
HETATM  116  C   UNK  0001      -2.496 -26.188 -18.218
HETATM  117  H   UNK  0001      -3.258 -26.547 -18.602
HETATM  118  C   UNK  0001      -1.981 -24.979 -18.683
HETATM  119  C   UNK  0001      -0.841 -24.440 -18.107
HETATM  120  H   UNK  0001      -0.500 -23.634 -18.416
HETATM  121  C   UNK  0001      -0.208 -25.103 -17.065
HETATM  122  H   UNK  0001       0.560 -24.744 -16.675
HETATM  123  C   UNK  0001      -7.598 -24.502 -24.589
HETATM  124  C   UNK  0001      -6.693 -23.802 -24.168
HETATM  125  C   UNK  0001      -2.806 -24.489 -19.743
HETATM  126  C   UNK  0001      -3.209 -23.802 -20.679
HETATM  127  N   UNK  0001      -4.002 -21.415 -23.424
HETATM  128  C   UNK  0001      -5.069 -22.066 -24.025
HETATM  129  H   UNK  0001      -5.459 -21.713 -24.794
HETATM  130  C   UNK  0001      -5.558 -23.250 -23.486
HETATM  131  C   UNK  0001      -4.982 -23.777 -22.333
HETATM  132  H   UNK  0001      -5.310 -24.570 -21.974
HETATM  133  C   UNK  0001      -3.916 -23.126 -21.732
HETATM  134  C   UNK  0001      -3.426 -21.942 -22.271
HETATM  135  H   UNK  0001      -2.713 -21.502 -21.869
HETATM  136  N   UNK  0001       1.397 -28.307 -16.520
HETATM  137  C   UNK  0001       0.808 -29.466 -17.022
HETATM  138  H   UNK  0001       0.015 -29.782 -16.656
HETATM  139  C   UNK  0001       1.403 -30.142 -18.082
HETATM  140  H   UNK  0001       1.007 -30.916 -18.423
HETATM  141  C   UNK  0001       2.581 -29.665 -18.640
HETATM  142  C   UNK  0001       3.170 -28.512 -18.131
HETATM  143  H   UNK  0001       3.964 -28.190 -18.503
HETATM  144  C   UNK  0001       2.575 -27.830 -17.078
HETATM  145  H   UNK  0001       2.972 -27.062 -16.737
HETATM  146  N   UNK  0001       1.317 -38.478 -26.641
HETATM  147  C   UNK  0001       0.728 -37.926 -25.507
HETATM  148  H   UNK  0001      -0.091 -38.255 -25.203
HETATM  149  C   UNK  0001       1.354 -36.885 -24.837
HETATM  150  H   UNK  0001       0.957 -36.513 -24.081
HETATM  151  C   UNK  0001       2.569 -36.395 -25.290
HETATM  152  C   UNK  0001       3.158 -36.947 -26.424
HETATM  153  H   UNK  0001       3.976 -36.618 -26.728
HETATM  154  C   UNK  0001       2.532 -37.988 -27.093
HETATM  155  H   UNK  0001       2.929 -38.360 -27.849
HETATM  156  C   UNK  0001       3.220 -30.390 -19.681
HETATM  157  C   UNK  0001       3.852 -30.867 -20.617
HETATM  158  C   UNK  0001       3.263 -35.397 -24.540
HETATM  159  C   UNK  0001       3.858 -34.437 -24.075
HETATM  160  N   UNK  0001       6.152 -31.629 -23.406
HETATM  161  C   UNK  0001       5.588 -31.040 -22.284
HETATM  162  H   UNK  0001       5.997 -30.309 -21.881
HETATM  163  C   UNK  0001       4.404 -31.549 -21.751
HETATM  164  C   UNK  0001       3.790 -32.646 -22.352
HETATM  165  H   UNK  0001       3.003 -32.987 -21.999
HETATM  166  C   UNK  0001       4.361 -33.234 -23.474
HETATM  167  C   UNK  0001       5.538 -32.720 -24.007
HETATM  168  H   UNK  0001       5.917 -33.117 -24.757
HETATM  169  N   UNK  0001      -0.772 -38.459 -28.537
HETATM  170  C   UNK  0001      -1.938 -37.870 -28.054
HETATM  171  H   UNK  0001      -2.310 -38.162 -27.254
HETATM  172  C   UNK  0001      -2.552 -36.848 -28.773
HETATM  173  H   UNK  0001      -3.327 -36.457 -28.450
HETATM  174  C   UNK  0001      -1.994 -36.414 -29.969
HETATM  175  C   UNK  0001      -0.834 -36.996 -30.452
HETATM  176  H   UNK  0001      -0.463 -36.705 -31.252
HETATM  177  C   UNK  0001      -0.221 -38.025 -29.733
HETATM  178  H   UNK  0001       0.560 -38.416 -30.056
HETATM  179  N   UNK  0001     -10.760 -28.369 -28.618
HETATM  180  C   UNK  0001     -10.220 -29.553 -28.122
HETATM  181  H   UNK  0001     -10.561 -29.919 -27.335
HETATM  182  C   UNK  0001      -9.185 -30.179 -28.798
HETATM  183  H   UNK  0001      -8.826 -30.966 -28.463
HETATM  184  C   UNK  0001      -8.683 -29.627 -29.969
HETATM  185  C   UNK  0001      -9.222 -28.444 -30.465
HETATM  186  H   UNK  0001      -8.888 -28.078 -31.252
HETATM  187  C   UNK  0001     -10.264 -27.818 -29.789
HETATM  188  H   UNK  0001     -10.623 -27.031 -30.124
HETATM  189  C   UNK  0001      -2.831 -35.379 -30.490
HETATM  190  C   UNK  0001      -3.358 -34.567 -31.252
HETATM  191  C   UNK  0001      -7.579 -30.297 -30.570
HETATM  192  C   UNK  0001      -6.811 -30.904 -31.308
HETATM  193  N   UNK  0001      -4.151 -31.753 -33.545
HETATM  194  C   UNK  0001      -3.519 -32.863 -32.993
HETATM  195  H   UNK  0001      -2.787 -33.241 -33.421
HETATM  196  C   UNK  0001      -3.984 -33.402 -31.797
HETATM  197  C   UNK  0001      -5.075 -32.825 -31.153
HETATM  198  H   UNK  0001      -5.379 -33.185 -30.353
HETATM  199  C   UNK  0001      -5.701 -31.716 -31.704
HETATM  200  C   UNK  0001      -5.242 -31.183 -32.900
HETATM  201  H   UNK  0001      -5.664 -30.439 -33.266
HETATM  202  Pd  UNK  0001       0.335 -39.804 -27.684
HETATM  203  Pd  UNK  0001     -12.136 -27.324 -27.682
HETATM  204  N   UNK  0001     -13.562 -26.392  -3.753
HETATM  205  C   UNK  0001     -14.089 -26.913  -4.930
HETATM  206  H   UNK  0001     -13.779 -27.718  -5.265
HETATM  207  C   UNK  0001     -15.081 -26.219  -5.612
HETATM  208  H   UNK  0001     -15.434 -26.560  -6.399
HETATM  209  C   UNK  0001     -15.552 -25.004  -5.116
HETATM  210  C   UNK  0001     -15.025 -24.489  -3.932
HETATM  211  H   UNK  0001     -15.341 -23.678  -3.604
HETATM  212  C   UNK  0001     -14.033 -25.184  -3.257
HETATM  213  H   UNK  0001     -13.680 -24.837  -2.464
HETATM  214  N   UNK  0001     -23.555 -26.312 -13.818
HETATM  215  C   UNK  0001     -22.415 -26.851 -13.241
HETATM  216  H   UNK  0001     -22.074 -27.657 -13.551
HETATM  217  C   UNK  0001     -21.776 -26.188 -12.194
HETATM  218  H   UNK  0001     -21.014 -26.547 -11.810
HETATM  219  C   UNK  0001     -22.291 -24.979 -11.729
HETATM  220  C   UNK  0001     -23.431 -24.440 -12.305
HETATM  221  H   UNK  0001     -23.772 -23.634 -11.996
HETATM  222  C   UNK  0001     -24.064 -25.103 -13.347
HETATM  223  H   UNK  0001     -24.832 -24.744 -13.737
HETATM  224  C   UNK  0001     -16.674 -24.502  -5.823
HETATM  225  C   UNK  0001     -17.579 -23.802  -6.244
HETATM  226  C   UNK  0001     -21.466 -24.489 -10.669
HETATM  227  C   UNK  0001     -21.063 -23.802  -9.733
HETATM  228  N   UNK  0001     -20.270 -21.415  -6.988
HETATM  229  C   UNK  0001     -19.203 -22.066  -6.387
HETATM  230  H   UNK  0001     -18.813 -21.713  -5.618
HETATM  231  C   UNK  0001     -18.714 -23.250  -6.926
HETATM  232  C   UNK  0001     -19.290 -23.777  -8.079
HETATM  233  H   UNK  0001     -18.962 -24.570  -8.438
HETATM  234  C   UNK  0001     -20.356 -23.126  -8.680
HETATM  235  C   UNK  0001     -20.846 -21.942  -8.141
HETATM  236  H   UNK  0001     -21.559 -21.502  -8.543
HETATM  237  N   UNK  0001     -25.669 -28.307 -13.892
HETATM  238  C   UNK  0001     -25.080 -29.466 -13.390
HETATM  239  H   UNK  0001     -24.287 -29.782 -13.756
HETATM  240  C   UNK  0001     -25.675 -30.142 -12.330
HETATM  241  H   UNK  0001     -25.279 -30.916 -11.989
HETATM  242  C   UNK  0001     -26.853 -29.665 -11.772
HETATM  243  C   UNK  0001     -27.442 -28.512 -12.281
HETATM  244  H   UNK  0001     -28.236 -28.190 -11.909
HETATM  245  C   UNK  0001     -26.847 -27.830 -13.334
HETATM  246  H   UNK  0001     -27.244 -27.062 -13.675
HETATM  247  N   UNK  0001     -25.589 -38.478  -3.771
HETATM  248  C   UNK  0001     -25.000 -37.926  -4.905
HETATM  249  H   UNK  0001     -24.181 -38.255  -5.209
HETATM  250  C   UNK  0001     -25.626 -36.885  -5.575
HETATM  251  H   UNK  0001     -25.229 -36.513  -6.331
HETATM  252  C   UNK  0001     -26.841 -36.395  -5.122
HETATM  253  C   UNK  0001     -27.430 -36.947  -3.988
HETATM  254  H   UNK  0001     -28.248 -36.618  -3.684
HETATM  255  C   UNK  0001     -26.804 -37.988  -3.319
HETATM  256  H   UNK  0001     -27.201 -38.360  -2.563
HETATM  257  C   UNK  0001     -27.492 -30.390 -10.731
HETATM  258  C   UNK  0001     -28.124 -30.867  -9.795
HETATM  259  C   UNK  0001     -27.535 -35.397  -5.872
HETATM  260  C   UNK  0001     -28.130 -34.437  -6.337
HETATM  261  N   UNK  0001     -30.424 -31.629  -7.006
HETATM  262  C   UNK  0001     -29.860 -31.040  -8.128
HETATM  263  H   UNK  0001     -30.269 -30.309  -8.531
HETATM  264  C   UNK  0001     -28.676 -31.549  -8.661
HETATM  265  C   UNK  0001     -28.062 -32.646  -8.060
HETATM  266  H   UNK  0001     -27.275 -32.987  -8.413
HETATM  267  C   UNK  0001     -28.633 -33.234  -6.938
HETATM  268  C   UNK  0001     -29.810 -32.720  -6.405
HETATM  269  H   UNK  0001     -30.189 -33.117  -5.655
HETATM  270  N   UNK  0001     -23.500 -38.459  -1.875
HETATM  271  C   UNK  0001     -22.334 -37.870  -2.358
HETATM  272  H   UNK  0001     -21.962 -38.162  -3.158
HETATM  273  C   UNK  0001     -21.720 -36.848  -1.639
HETATM  274  H   UNK  0001     -20.945 -36.457  -1.962
HETATM  275  C   UNK  0001     -22.278 -36.414  -0.443
HETATM  276  C   UNK  0001     -23.438 -36.996   0.040
HETATM  277  H   UNK  0001     -23.809 -36.705   0.840
HETATM  278  C   UNK  0001     -24.051 -38.025  -0.679
HETATM  279  H   UNK  0001     -24.832 -38.416  -0.356
HETATM  280  N   UNK  0001     -13.512 -28.369  -1.794
HETATM  281  C   UNK  0001     -14.052 -29.553  -2.290
HETATM  282  H   UNK  0001     -13.711 -29.919  -3.077
HETATM  283  C   UNK  0001     -15.087 -30.179  -1.614
HETATM  284  H   UNK  0001     -15.446 -30.966  -1.949
HETATM  285  C   UNK  0001     -15.589 -29.627  -0.443
HETATM  286  C   UNK  0001     -15.050 -28.444   0.053
HETATM  287  H   UNK  0001     -15.384 -28.078   0.840
HETATM  288  C   UNK  0001     -14.008 -27.818  -0.623
HETATM  289  H   UNK  0001     -13.649 -27.031  -0.288
HETATM  290  C   UNK  0001     -21.441 -35.379   0.078
HETATM  291  C   UNK  0001     -20.914 -34.567   0.840
HETATM  292  C   UNK  0001     -16.693 -30.297   0.158
HETATM  293  C   UNK  0001     -17.461 -30.904   0.896
HETATM  294  N   UNK  0001     -20.121 -31.753   3.133
HETATM  295  C   UNK  0001     -20.753 -32.863   2.581
HETATM  296  H   UNK  0001     -21.485 -33.241   3.009
HETATM  297  C   UNK  0001     -20.288 -33.402   1.385
HETATM  298  C   UNK  0001     -19.197 -32.825   0.741
HETATM  299  H   UNK  0001     -18.893 -33.185  -0.059
HETATM  300  C   UNK  0001     -18.571 -31.716   1.292
HETATM  301  C   UNK  0001     -19.030 -31.183   2.488
HETATM  302  H   UNK  0001     -18.608 -30.439   2.854
HETATM  303  Pd  UNK  0001     -24.615 -27.321 -15.206
HETATM  304  Pd  UNK  0001     -24.607 -39.804  -2.728
HETATM  305  N   UNK  0001     -10.710 -53.216  -3.753
HETATM  306  C   UNK  0001     -10.183 -52.695  -4.930
HETATM  307  H   UNK  0001     -10.493 -51.890  -5.265
HETATM  308  C   UNK  0001      -9.191 -53.389  -5.612
HETATM  309  H   UNK  0001      -8.838 -53.048  -6.399
HETATM  310  C   UNK  0001      -8.720 -54.604  -5.116
HETATM  311  C   UNK  0001      -9.247 -55.119  -3.932
HETATM  312  H   UNK  0001      -8.931 -55.930  -3.604
HETATM  313  C   UNK  0001     -10.239 -54.424  -3.257
HETATM  314  H   UNK  0001     -10.592 -54.771  -2.464
HETATM  315  N   UNK  0001      -0.717 -53.296 -13.818
HETATM  316  C   UNK  0001      -1.857 -52.757 -13.241
HETATM  317  H   UNK  0001      -2.198 -51.951 -13.551
HETATM  318  C   UNK  0001      -2.496 -53.420 -12.194
HETATM  319  H   UNK  0001      -3.258 -53.061 -11.810
HETATM  320  C   UNK  0001      -1.981 -54.629 -11.729
HETATM  321  C   UNK  0001      -0.841 -55.168 -12.305
HETATM  322  H   UNK  0001      -0.500 -55.974 -11.996
HETATM  323  C   UNK  0001      -0.208 -54.505 -13.347
HETATM  324  H   UNK  0001       0.560 -54.864 -13.737
HETATM  325  C   UNK  0001      -7.598 -55.106  -5.823
HETATM  326  C   UNK  0001      -6.693 -55.806  -6.244
HETATM  327  C   UNK  0001      -2.806 -55.119 -10.669
HETATM  328  C   UNK  0001      -3.209 -55.806  -9.733
HETATM  329  N   UNK  0001      -4.002 -58.193  -6.988
HETATM  330  C   UNK  0001      -5.069 -57.542  -6.387
HETATM  331  H   UNK  0001      -5.459 -57.895  -5.618
HETATM  332  C   UNK  0001      -5.558 -56.358  -6.926
HETATM  333  C   UNK  0001      -4.982 -55.831  -8.079
HETATM  334  H   UNK  0001      -5.310 -55.038  -8.438
HETATM  335  C   UNK  0001      -3.916 -56.482  -8.680
HETATM  336  C   UNK  0001      -3.426 -57.666  -8.141
HETATM  337  H   UNK  0001      -2.713 -58.106  -8.543
HETATM  338  N   UNK  0001       1.397 -51.301 -13.892
HETATM  339  C   UNK  0001       0.808 -50.142 -13.390
HETATM  340  H   UNK  0001       0.015 -49.826 -13.756
HETATM  341  C   UNK  0001       1.403 -49.466 -12.330
HETATM  342  H   UNK  0001       1.007 -48.692 -11.989
HETATM  343  C   UNK  0001       2.581 -49.943 -11.772
HETATM  344  C   UNK  0001       3.170 -51.096 -12.281
HETATM  345  H   UNK  0001       3.964 -51.418 -11.909
HETATM  346  C   UNK  0001       2.575 -51.778 -13.334
HETATM  347  H   UNK  0001       2.972 -52.546 -13.675
HETATM  348  N   UNK  0001       1.317 -41.130  -3.771
HETATM  349  C   UNK  0001       0.728 -41.682  -4.905
HETATM  350  H   UNK  0001      -0.091 -41.353  -5.209
HETATM  351  C   UNK  0001       1.354 -42.723  -5.575
HETATM  352  H   UNK  0001       0.957 -43.095  -6.331
HETATM  353  C   UNK  0001       2.569 -43.213  -5.122
HETATM  354  C   UNK  0001       3.158 -42.661  -3.988
HETATM  355  H   UNK  0001       3.976 -42.990  -3.684
HETATM  356  C   UNK  0001       2.532 -41.620  -3.319
HETATM  357  H   UNK  0001       2.929 -41.248  -2.563
HETATM  358  C   UNK  0001       3.220 -49.218 -10.731
HETATM  359  C   UNK  0001       3.852 -48.741  -9.795
HETATM  360  C   UNK  0001       3.263 -44.211  -5.872
HETATM  361  C   UNK  0001       3.858 -45.171  -6.337
HETATM  362  N   UNK  0001       6.152 -47.979  -7.006
HETATM  363  C   UNK  0001       5.588 -48.568  -8.128
HETATM  364  H   UNK  0001       5.997 -49.299  -8.531
HETATM  365  C   UNK  0001       4.404 -48.059  -8.661
HETATM  366  C   UNK  0001       3.790 -46.962  -8.060
HETATM  367  H   UNK  0001       3.003 -46.621  -8.413
HETATM  368  C   UNK  0001       4.361 -46.374  -6.938
HETATM  369  C   UNK  0001       5.538 -46.888  -6.405
HETATM  370  H   UNK  0001       5.917 -46.491  -5.655
HETATM  371  N   UNK  0001      -0.772 -41.149  -1.875
HETATM  372  C   UNK  0001      -1.938 -41.738  -2.358
HETATM  373  H   UNK  0001      -2.310 -41.446  -3.158
HETATM  374  C   UNK  0001      -2.552 -42.760  -1.639
HETATM  375  H   UNK  0001      -3.327 -43.151  -1.962
HETATM  376  C   UNK  0001      -1.994 -43.194  -0.443
HETATM  377  C   UNK  0001      -0.834 -42.612   0.040
HETATM  378  H   UNK  0001      -0.463 -42.903   0.840
HETATM  379  C   UNK  0001      -0.221 -41.583  -0.679
HETATM  380  H   UNK  0001       0.560 -41.192  -0.356
HETATM  381  N   UNK  0001     -10.760 -51.239  -1.794
HETATM  382  C   UNK  0001     -10.220 -50.055  -2.290
HETATM  383  H   UNK  0001     -10.561 -49.689  -3.077
HETATM  384  C   UNK  0001      -9.185 -49.429  -1.614
HETATM  385  H   UNK  0001      -8.826 -48.642  -1.949
HETATM  386  C   UNK  0001      -8.683 -49.981  -0.443
HETATM  387  C   UNK  0001      -9.222 -51.164   0.053
HETATM  388  H   UNK  0001      -8.888 -51.530   0.840
HETATM  389  C   UNK  0001     -10.264 -51.790  -0.623
HETATM  390  H   UNK  0001     -10.623 -52.577  -0.288
HETATM  391  C   UNK  0001      -2.831 -44.229   0.078
HETATM  392  C   UNK  0001      -3.358 -45.041   0.840
HETATM  393  C   UNK  0001      -7.579 -49.311   0.158
HETATM  394  C   UNK  0001      -6.811 -48.704   0.896
HETATM  395  N   UNK  0001      -4.151 -47.855   3.133
HETATM  396  C   UNK  0001      -3.519 -46.745   2.581
HETATM  397  H   UNK  0001      -2.787 -46.367   3.009
HETATM  398  C   UNK  0001      -3.984 -46.206   1.385
HETATM  399  C   UNK  0001      -5.075 -46.783   0.741
HETATM  400  H   UNK  0001      -5.379 -46.423  -0.059
HETATM  401  C   UNK  0001      -5.701 -47.892   1.292
HETATM  402  C   UNK  0001      -5.242 -48.425   2.488
HETATM  403  H   UNK  0001      -5.664 -49.169   2.854
HETATM  404  Pd  UNK  0001       0.343 -52.287 -15.206
HETATM  405  Pd  UNK  0001     -12.136 -52.284  -2.730
HETATM  406  N   UNK  0001     -13.562 -53.216  -3.753
HETATM  407  C   UNK  0001     -14.089 -52.695  -4.930
HETATM  408  H   UNK  0001     -13.779 -51.890  -5.265
HETATM  409  C   UNK  0001     -15.081 -53.389  -5.612
HETATM  410  H   UNK  0001     -15.434 -53.048  -6.399
HETATM  411  C   UNK  0001     -15.552 -54.604  -5.116
HETATM  412  C   UNK  0001     -15.025 -55.119  -3.932
HETATM  413  H   UNK  0001     -15.341 -55.930  -3.604
HETATM  414  C   UNK  0001     -14.033 -54.424  -3.257
HETATM  415  H   UNK  0001     -13.680 -54.771  -2.464
HETATM  416  N   UNK  0001     -23.555 -53.296 -13.818
HETATM  417  C   UNK  0001     -22.415 -52.757 -13.241
HETATM  418  H   UNK  0001     -22.074 -51.951 -13.551
HETATM  419  C   UNK  0001     -21.776 -53.420 -12.194
HETATM  420  H   UNK  0001     -21.014 -53.061 -11.810
HETATM  421  C   UNK  0001     -22.291 -54.629 -11.729
HETATM  422  C   UNK  0001     -23.431 -55.168 -12.305
HETATM  423  H   UNK  0001     -23.772 -55.974 -11.996
HETATM  424  C   UNK  0001     -24.064 -54.505 -13.347
HETATM  425  H   UNK  0001     -24.832 -54.864 -13.737
HETATM  426  C   UNK  0001     -16.674 -55.106  -5.823
HETATM  427  C   UNK  0001     -17.579 -55.806  -6.244
HETATM  428  C   UNK  0001     -21.466 -55.119 -10.669
HETATM  429  C   UNK  0001     -21.063 -55.806  -9.733
HETATM  430  N   UNK  0001     -20.270 -58.193  -6.988
HETATM  431  C   UNK  0001     -19.203 -57.542  -6.387
HETATM  432  H   UNK  0001     -18.813 -57.895  -5.618
HETATM  433  C   UNK  0001     -18.714 -56.358  -6.926
HETATM  434  C   UNK  0001     -19.290 -55.831  -8.079
HETATM  435  H   UNK  0001     -18.962 -55.038  -8.438
HETATM  436  C   UNK  0001     -20.356 -56.482  -8.680
HETATM  437  C   UNK  0001     -20.846 -57.666  -8.141
HETATM  438  H   UNK  0001     -21.559 -58.106  -8.543
HETATM  439  N   UNK  0001     -25.669 -51.301 -13.892
HETATM  440  C   UNK  0001     -25.080 -50.142 -13.390
HETATM  441  H   UNK  0001     -24.287 -49.826 -13.756
HETATM  442  C   UNK  0001     -25.675 -49.466 -12.330
HETATM  443  H   UNK  0001     -25.279 -48.692 -11.989
HETATM  444  C   UNK  0001     -26.853 -49.943 -11.772
HETATM  445  C   UNK  0001     -27.442 -51.096 -12.281
HETATM  446  H   UNK  0001     -28.236 -51.418 -11.909
HETATM  447  C   UNK  0001     -26.847 -51.778 -13.334
HETATM  448  H   UNK  0001     -27.244 -52.546 -13.675
HETATM  449  N   UNK  0001     -25.589 -41.130  -3.771
HETATM  450  C   UNK  0001     -25.000 -41.682  -4.905
HETATM  451  H   UNK  0001     -24.181 -41.353  -5.209
HETATM  452  C   UNK  0001     -25.626 -42.723  -5.575
HETATM  453  H   UNK  0001     -25.229 -43.095  -6.331
HETATM  454  C   UNK  0001     -26.841 -43.213  -5.122
HETATM  455  C   UNK  0001     -27.430 -42.661  -3.988
HETATM  456  H   UNK  0001     -28.248 -42.990  -3.684
HETATM  457  C   UNK  0001     -26.804 -41.620  -3.319
HETATM  458  H   UNK  0001     -27.201 -41.248  -2.563
HETATM  459  C   UNK  0001     -27.492 -49.218 -10.731
HETATM  460  C   UNK  0001     -28.124 -48.741  -9.795
HETATM  461  C   UNK  0001     -27.535 -44.211  -5.872
HETATM  462  C   UNK  0001     -28.130 -45.171  -6.337
HETATM  463  N   UNK  0001     -30.424 -47.979  -7.006
HETATM  464  C   UNK  0001     -29.860 -48.568  -8.128
HETATM  465  H   UNK  0001     -30.269 -49.299  -8.531
HETATM  466  C   UNK  0001     -28.676 -48.059  -8.661
HETATM  467  C   UNK  0001     -28.062 -46.962  -8.060
HETATM  468  H   UNK  0001     -27.275 -46.621  -8.413
HETATM  469  C   UNK  0001     -28.633 -46.374  -6.938
HETATM  470  C   UNK  0001     -29.810 -46.888  -6.405
HETATM  471  H   UNK  0001     -30.189 -46.491  -5.655
HETATM  472  N   UNK  0001     -23.500 -41.149  -1.875
HETATM  473  C   UNK  0001     -22.334 -41.738  -2.358
HETATM  474  H   UNK  0001     -21.962 -41.446  -3.158
HETATM  475  C   UNK  0001     -21.720 -42.760  -1.639
HETATM  476  H   UNK  0001     -20.945 -43.151  -1.962
HETATM  477  C   UNK  0001     -22.278 -43.194  -0.443
HETATM  478  C   UNK  0001     -23.438 -42.612   0.040
HETATM  479  H   UNK  0001     -23.809 -42.903   0.840
HETATM  480  C   UNK  0001     -24.051 -41.583  -0.679
HETATM  481  H   UNK  0001     -24.832 -41.192  -0.356
HETATM  482  N   UNK  0001     -13.512 -51.239  -1.794
HETATM  483  C   UNK  0001     -14.052 -50.055  -2.290
HETATM  484  H   UNK  0001     -13.711 -49.689  -3.077
HETATM  485  C   UNK  0001     -15.087 -49.429  -1.614
HETATM  486  H   UNK  0001     -15.446 -48.642  -1.949
HETATM  487  C   UNK  0001     -15.589 -49.981  -0.443
HETATM  488  C   UNK  0001     -15.050 -51.164   0.053
HETATM  489  H   UNK  0001     -15.384 -51.530   0.840
HETATM  490  C   UNK  0001     -14.008 -51.790  -0.623
HETATM  491  H   UNK  0001     -13.649 -52.577  -0.288
HETATM  492  C   UNK  0001     -21.441 -44.229   0.078
HETATM  493  C   UNK  0001     -20.914 -45.041   0.840
HETATM  494  C   UNK  0001     -16.693 -49.311   0.158
HETATM  495  C   UNK  0001     -17.461 -48.704   0.896
HETATM  496  N   UNK  0001     -20.121 -47.855   3.133
HETATM  497  C   UNK  0001     -20.753 -46.745   2.581
HETATM  498  H   UNK  0001     -21.485 -46.367   3.009
HETATM  499  C   UNK  0001     -20.288 -46.206   1.385
HETATM  500  C   UNK  0001     -19.197 -46.783   0.741
HETATM  501  H   UNK  0001     -18.893 -46.423  -0.059
HETATM  502  C   UNK  0001     -18.571 -47.892   1.292
HETATM  503  C   UNK  0001     -19.030 -48.425   2.488
HETATM  504  H   UNK  0001     -18.608 -49.169   2.854
HETATM  505  Pd  UNK  0001     -24.615 -52.287 -15.206
HETATM  506  N   UNK  0001     -10.710 -53.216 -26.659
HETATM  507  C   UNK  0001     -10.183 -52.695 -25.482
HETATM  508  H   UNK  0001     -10.493 -51.890 -25.147
HETATM  509  C   UNK  0001      -9.191 -53.389 -24.800
HETATM  510  H   UNK  0001      -8.838 -53.048 -24.013
HETATM  511  C   UNK  0001      -8.720 -54.604 -25.296
HETATM  512  C   UNK  0001      -9.247 -55.119 -26.480
HETATM  513  H   UNK  0001      -8.931 -55.930 -26.808
HETATM  514  C   UNK  0001     -10.239 -54.424 -27.155
HETATM  515  H   UNK  0001     -10.592 -54.771 -27.948
HETATM  516  N   UNK  0001      -0.717 -53.296 -16.594
HETATM  517  C   UNK  0001      -1.857 -52.757 -17.171
HETATM  518  H   UNK  0001      -2.198 -51.951 -16.861
HETATM  519  C   UNK  0001      -2.496 -53.420 -18.218
HETATM  520  H   UNK  0001      -3.258 -53.061 -18.602
HETATM  521  C   UNK  0001      -1.981 -54.629 -18.683
HETATM  522  C   UNK  0001      -0.841 -55.168 -18.107
HETATM  523  H   UNK  0001      -0.500 -55.974 -18.416
HETATM  524  C   UNK  0001      -0.208 -54.505 -17.065
HETATM  525  H   UNK  0001       0.560 -54.864 -16.675
HETATM  526  C   UNK  0001      -7.598 -55.106 -24.589
HETATM  527  C   UNK  0001      -6.693 -55.806 -24.168
HETATM  528  C   UNK  0001      -2.806 -55.119 -19.743
HETATM  529  C   UNK  0001      -3.209 -55.806 -20.679
HETATM  530  N   UNK  0001      -4.002 -58.193 -23.424
HETATM  531  C   UNK  0001      -5.069 -57.542 -24.025
HETATM  532  H   UNK  0001      -5.459 -57.895 -24.794
HETATM  533  C   UNK  0001      -5.558 -56.358 -23.486
HETATM  534  C   UNK  0001      -4.982 -55.831 -22.333
HETATM  535  H   UNK  0001      -5.310 -55.038 -21.974
HETATM  536  C   UNK  0001      -3.916 -56.482 -21.732
HETATM  537  C   UNK  0001      -3.426 -57.666 -22.271
HETATM  538  H   UNK  0001      -2.713 -58.106 -21.869
HETATM  539  N   UNK  0001       1.397 -51.301 -16.520
HETATM  540  C   UNK  0001       0.808 -50.142 -17.022
HETATM  541  H   UNK  0001       0.015 -49.826 -16.656
HETATM  542  C   UNK  0001       1.403 -49.466 -18.082
HETATM  543  H   UNK  0001       1.007 -48.692 -18.423
HETATM  544  C   UNK  0001       2.581 -49.943 -18.640
HETATM  545  C   UNK  0001       3.170 -51.096 -18.131
HETATM  546  H   UNK  0001       3.964 -51.418 -18.503
HETATM  547  C   UNK  0001       2.575 -51.778 -17.078
HETATM  548  H   UNK  0001       2.972 -52.546 -16.737
HETATM  549  N   UNK  0001       1.317 -41.130 -26.641
HETATM  550  C   UNK  0001       0.728 -41.682 -25.507
HETATM  551  H   UNK  0001      -0.091 -41.353 -25.203
HETATM  552  C   UNK  0001       1.354 -42.723 -24.837
HETATM  553  H   UNK  0001       0.957 -43.095 -24.081
HETATM  554  C   UNK  0001       2.569 -43.213 -25.290
HETATM  555  C   UNK  0001       3.158 -42.661 -26.424
HETATM  556  H   UNK  0001       3.976 -42.990 -26.728
HETATM  557  C   UNK  0001       2.532 -41.620 -27.093
HETATM  558  H   UNK  0001       2.929 -41.248 -27.849
HETATM  559  C   UNK  0001       3.220 -49.218 -19.681
HETATM  560  C   UNK  0001       3.852 -48.741 -20.617
HETATM  561  C   UNK  0001       3.263 -44.211 -24.540
HETATM  562  C   UNK  0001       3.858 -45.171 -24.075
HETATM  563  N   UNK  0001       6.152 -47.979 -23.406
HETATM  564  C   UNK  0001       5.588 -48.568 -22.284
HETATM  565  H   UNK  0001       5.997 -49.299 -21.881
HETATM  566  C   UNK  0001       4.404 -48.059 -21.751
HETATM  567  C   UNK  0001       3.790 -46.962 -22.352
HETATM  568  H   UNK  0001       3.003 -46.621 -21.999
HETATM  569  C   UNK  0001       4.361 -46.374 -23.474
HETATM  570  C   UNK  0001       5.538 -46.888 -24.007
HETATM  571  H   UNK  0001       5.917 -46.491 -24.757
HETATM  572  N   UNK  0001      -0.772 -41.149 -28.537
HETATM  573  C   UNK  0001      -1.938 -41.738 -28.054
HETATM  574  H   UNK  0001      -2.310 -41.446 -27.254
HETATM  575  C   UNK  0001      -2.552 -42.760 -28.773
HETATM  576  H   UNK  0001      -3.327 -43.151 -28.450
HETATM  577  C   UNK  0001      -1.994 -43.194 -29.969
HETATM  578  C   UNK  0001      -0.834 -42.612 -30.452
HETATM  579  H   UNK  0001      -0.463 -42.903 -31.252
HETATM  580  C   UNK  0001      -0.221 -41.583 -29.733
HETATM  581  H   UNK  0001       0.560 -41.192 -30.056
HETATM  582  N   UNK  0001     -10.760 -51.239 -28.618
HETATM  583  C   UNK  0001     -10.220 -50.055 -28.122
HETATM  584  H   UNK  0001     -10.561 -49.689 -27.335
HETATM  585  C   UNK  0001      -9.185 -49.429 -28.798
HETATM  586  H   UNK  0001      -8.826 -48.642 -28.463
HETATM  587  C   UNK  0001      -8.683 -49.981 -29.969
HETATM  588  C   UNK  0001      -9.222 -51.164 -30.465
HETATM  589  H   UNK  0001      -8.888 -51.530 -31.252
HETATM  590  C   UNK  0001     -10.264 -51.790 -29.789
HETATM  591  H   UNK  0001     -10.623 -52.577 -30.124
HETATM  592  C   UNK  0001      -2.831 -44.229 -30.490
HETATM  593  C   UNK  0001      -3.358 -45.041 -31.252
HETATM  594  C   UNK  0001      -7.579 -49.311 -30.570
HETATM  595  C   UNK  0001      -6.811 -48.704 -31.308
HETATM  596  N   UNK  0001      -4.151 -47.855 -33.545
HETATM  597  C   UNK  0001      -3.519 -46.745 -32.993
HETATM  598  H   UNK  0001      -2.787 -46.367 -33.421
HETATM  599  C   UNK  0001      -3.984 -46.206 -31.797
HETATM  600  C   UNK  0001      -5.075 -46.783 -31.153
HETATM  601  H   UNK  0001      -5.379 -46.423 -30.353
HETATM  602  C   UNK  0001      -5.701 -47.892 -31.704
HETATM  603  C   UNK  0001      -5.242 -48.425 -32.900
HETATM  604  H   UNK  0001      -5.664 -49.169 -33.266
HETATM  605  Pd  UNK  0001     -12.136 -52.284 -27.682
HETATM  606  N   UNK  0001     -13.562 -26.392 -26.659
HETATM  607  C   UNK  0001     -14.089 -26.913 -25.482
HETATM  608  H   UNK  0001     -13.779 -27.718 -25.147
HETATM  609  C   UNK  0001     -15.081 -26.219 -24.800
HETATM  610  H   UNK  0001     -15.434 -26.560 -24.013
HETATM  611  C   UNK  0001     -15.552 -25.004 -25.296
HETATM  612  C   UNK  0001     -15.025 -24.489 -26.480
HETATM  613  H   UNK  0001     -15.341 -23.678 -26.808
HETATM  614  C   UNK  0001     -14.033 -25.184 -27.155
HETATM  615  H   UNK  0001     -13.680 -24.837 -27.948
HETATM  616  N   UNK  0001     -23.555 -26.312 -16.594
HETATM  617  C   UNK  0001     -22.415 -26.851 -17.171
HETATM  618  H   UNK  0001     -22.074 -27.657 -16.861
HETATM  619  C   UNK  0001     -21.776 -26.188 -18.218
HETATM  620  H   UNK  0001     -21.014 -26.547 -18.602
HETATM  621  C   UNK  0001     -22.291 -24.979 -18.683
HETATM  622  C   UNK  0001     -23.431 -24.440 -18.107
HETATM  623  H   UNK  0001     -23.772 -23.634 -18.416
HETATM  624  C   UNK  0001     -24.064 -25.103 -17.065
HETATM  625  H   UNK  0001     -24.832 -24.744 -16.675
HETATM  626  C   UNK  0001     -16.674 -24.502 -24.589
HETATM  627  C   UNK  0001     -17.579 -23.802 -24.168
HETATM  628  C   UNK  0001     -21.466 -24.489 -19.743
HETATM  629  C   UNK  0001     -21.063 -23.802 -20.679
HETATM  630  N   UNK  0001     -20.270 -21.415 -23.424
HETATM  631  C   UNK  0001     -19.203 -22.066 -24.025
HETATM  632  H   UNK  0001     -18.813 -21.713 -24.794
HETATM  633  C   UNK  0001     -18.714 -23.250 -23.486
HETATM  634  C   UNK  0001     -19.290 -23.777 -22.333
HETATM  635  H   UNK  0001     -18.962 -24.570 -21.974
HETATM  636  C   UNK  0001     -20.356 -23.126 -21.732
HETATM  637  C   UNK  0001     -20.846 -21.942 -22.271
HETATM  638  H   UNK  0001     -21.559 -21.502 -21.869
HETATM  639  N   UNK  0001     -25.669 -28.307 -16.520
HETATM  640  C   UNK  0001     -25.080 -29.466 -17.022
HETATM  641  H   UNK  0001     -24.287 -29.782 -16.656
HETATM  642  C   UNK  0001     -25.675 -30.142 -18.082
HETATM  643  H   UNK  0001     -25.279 -30.916 -18.423
HETATM  644  C   UNK  0001     -26.853 -29.665 -18.640
HETATM  645  C   UNK  0001     -27.442 -28.512 -18.131
HETATM  646  H   UNK  0001     -28.236 -28.190 -18.503
HETATM  647  C   UNK  0001     -26.847 -27.830 -17.078
HETATM  648  H   UNK  0001     -27.244 -27.062 -16.737
HETATM  649  N   UNK  0001     -25.589 -38.478 -26.641
HETATM  650  C   UNK  0001     -25.000 -37.926 -25.507
HETATM  651  H   UNK  0001     -24.181 -38.255 -25.203
HETATM  652  C   UNK  0001     -25.626 -36.885 -24.837
HETATM  653  H   UNK  0001     -25.229 -36.513 -24.081
HETATM  654  C   UNK  0001     -26.841 -36.395 -25.290
HETATM  655  C   UNK  0001     -27.430 -36.947 -26.424
HETATM  656  H   UNK  0001     -28.248 -36.618 -26.728
HETATM  657  C   UNK  0001     -26.804 -37.988 -27.093
HETATM  658  H   UNK  0001     -27.201 -38.360 -27.849
HETATM  659  C   UNK  0001     -27.492 -30.390 -19.681
HETATM  660  C   UNK  0001     -28.124 -30.867 -20.617
HETATM  661  C   UNK  0001     -27.535 -35.397 -24.540
HETATM  662  C   UNK  0001     -28.130 -34.437 -24.075
HETATM  663  N   UNK  0001     -30.424 -31.629 -23.406
HETATM  664  C   UNK  0001     -29.860 -31.040 -22.284
HETATM  665  H   UNK  0001     -30.269 -30.309 -21.881
HETATM  666  C   UNK  0001     -28.676 -31.549 -21.751
HETATM  667  C   UNK  0001     -28.062 -32.646 -22.352
HETATM  668  H   UNK  0001     -27.275 -32.987 -21.999
HETATM  669  C   UNK  0001     -28.633 -33.234 -23.474
HETATM  670  C   UNK  0001     -29.810 -32.720 -24.007
HETATM  671  H   UNK  0001     -30.189 -33.117 -24.757
HETATM  672  N   UNK  0001     -23.500 -38.459 -28.537
HETATM  673  C   UNK  0001     -22.334 -37.870 -28.054
HETATM  674  H   UNK  0001     -21.962 -38.162 -27.254
HETATM  675  C   UNK  0001     -21.720 -36.848 -28.773
HETATM  676  H   UNK  0001     -20.945 -36.457 -28.450
HETATM  677  C   UNK  0001     -22.278 -36.414 -29.969
HETATM  678  C   UNK  0001     -23.438 -36.996 -30.452
HETATM  679  H   UNK  0001     -23.809 -36.705 -31.252
HETATM  680  C   UNK  0001     -24.051 -38.025 -29.733
HETATM  681  H   UNK  0001     -24.832 -38.416 -30.056
HETATM  682  N   UNK  0001     -13.512 -28.369 -28.618
HETATM  683  C   UNK  0001     -14.052 -29.553 -28.122
HETATM  684  H   UNK  0001     -13.711 -29.919 -27.335
HETATM  685  C   UNK  0001     -15.087 -30.179 -28.798
HETATM  686  H   UNK  0001     -15.446 -30.966 -28.463
HETATM  687  C   UNK  0001     -15.589 -29.627 -29.969
HETATM  688  C   UNK  0001     -15.050 -28.444 -30.465
HETATM  689  H   UNK  0001     -15.384 -28.078 -31.252
HETATM  690  C   UNK  0001     -14.008 -27.818 -29.789
HETATM  691  H   UNK  0001     -13.649 -27.031 -30.124
HETATM  692  C   UNK  0001     -21.441 -35.379 -30.490
HETATM  693  C   UNK  0001     -20.914 -34.567 -31.252
HETATM  694  C   UNK  0001     -16.693 -30.297 -30.570
HETATM  695  C   UNK  0001     -17.461 -30.904 -31.308
HETATM  696  N   UNK  0001     -20.121 -31.753 -33.545
HETATM  697  C   UNK  0001     -20.753 -32.863 -32.993
HETATM  698  H   UNK  0001     -21.485 -33.241 -33.421
HETATM  699  C   UNK  0001     -20.288 -33.402 -31.797
HETATM  700  C   UNK  0001     -19.197 -32.825 -31.153
HETATM  701  H   UNK  0001     -18.893 -33.185 -30.353
HETATM  702  C   UNK  0001     -18.571 -31.716 -31.704
HETATM  703  C   UNK  0001     -19.030 -31.183 -32.900
HETATM  704  H   UNK  0001     -18.608 -30.439 -33.266
HETATM  705  Pd  UNK  0001     -24.607 -39.804 -27.684
HETATM  706  N   UNK  0001     -13.562 -53.216 -26.659
HETATM  707  C   UNK  0001     -14.089 -52.695 -25.482
HETATM  708  H   UNK  0001     -13.779 -51.890 -25.147
HETATM  709  C   UNK  0001     -15.081 -53.389 -24.800
HETATM  710  H   UNK  0001     -15.434 -53.048 -24.013
HETATM  711  C   UNK  0001     -15.552 -54.604 -25.296
HETATM  712  C   UNK  0001     -15.025 -55.119 -26.480
HETATM  713  H   UNK  0001     -15.341 -55.930 -26.808
HETATM  714  C   UNK  0001     -14.033 -54.424 -27.155
HETATM  715  H   UNK  0001     -13.680 -54.771 -27.948
HETATM  716  N   UNK  0001     -23.555 -53.296 -16.594
HETATM  717  C   UNK  0001     -22.415 -52.757 -17.171
HETATM  718  H   UNK  0001     -22.074 -51.951 -16.861
HETATM  719  C   UNK  0001     -21.776 -53.420 -18.218
HETATM  720  H   UNK  0001     -21.014 -53.061 -18.602
HETATM  721  C   UNK  0001     -22.291 -54.629 -18.683
HETATM  722  C   UNK  0001     -23.431 -55.168 -18.107
HETATM  723  H   UNK  0001     -23.772 -55.974 -18.416
HETATM  724  C   UNK  0001     -24.064 -54.505 -17.065
HETATM  725  H   UNK  0001     -24.832 -54.864 -16.675
HETATM  726  C   UNK  0001     -16.674 -55.106 -24.589
HETATM  727  C   UNK  0001     -17.579 -55.806 -24.168
HETATM  728  C   UNK  0001     -21.466 -55.119 -19.743
HETATM  729  C   UNK  0001     -21.063 -55.806 -20.679
HETATM  730  N   UNK  0001     -20.270 -58.193 -23.424
HETATM  731  C   UNK  0001     -19.203 -57.542 -24.025
HETATM  732  H   UNK  0001     -18.813 -57.895 -24.794
HETATM  733  C   UNK  0001     -18.714 -56.358 -23.486
HETATM  734  C   UNK  0001     -19.290 -55.831 -22.333
HETATM  735  H   UNK  0001     -18.962 -55.038 -21.974
HETATM  736  C   UNK  0001     -20.356 -56.482 -21.732
HETATM  737  C   UNK  0001     -20.846 -57.666 -22.271
HETATM  738  H   UNK  0001     -21.559 -58.106 -21.869
HETATM  739  N   UNK  0001     -25.669 -51.301 -16.520
HETATM  740  C   UNK  0001     -25.080 -50.142 -17.022
HETATM  741  H   UNK  0001     -24.287 -49.826 -16.656
HETATM  742  C   UNK  0001     -25.675 -49.466 -18.082
HETATM  743  H   UNK  0001     -25.279 -48.692 -18.423
HETATM  744  C   UNK  0001     -26.853 -49.943 -18.640
HETATM  745  C   UNK  0001     -27.442 -51.096 -18.131
HETATM  746  H   UNK  0001     -28.236 -51.418 -18.503
HETATM  747  C   UNK  0001     -26.847 -51.778 -17.078
HETATM  748  H   UNK  0001     -27.244 -52.546 -16.737
HETATM  749  N   UNK  0001     -25.589 -41.130 -26.641
HETATM  750  C   UNK  0001     -25.000 -41.682 -25.507
HETATM  751  H   UNK  0001     -24.181 -41.353 -25.203
HETATM  752  C   UNK  0001     -25.626 -42.723 -24.837
HETATM  753  H   UNK  0001     -25.229 -43.095 -24.081
HETATM  754  C   UNK  0001     -26.841 -43.213 -25.290
HETATM  755  C   UNK  0001     -27.430 -42.661 -26.424
HETATM  756  H   UNK  0001     -28.248 -42.990 -26.728
HETATM  757  C   UNK  0001     -26.804 -41.620 -27.093
HETATM  758  H   UNK  0001     -27.201 -41.248 -27.849
HETATM  759  C   UNK  0001     -27.492 -49.218 -19.681
HETATM  760  C   UNK  0001     -28.124 -48.741 -20.617
HETATM  761  C   UNK  0001     -27.535 -44.211 -24.540
HETATM  762  C   UNK  0001     -28.130 -45.171 -24.075
HETATM  763  N   UNK  0001     -30.424 -47.979 -23.406
HETATM  764  C   UNK  0001     -29.860 -48.568 -22.284
HETATM  765  H   UNK  0001     -30.269 -49.299 -21.881
HETATM  766  C   UNK  0001     -28.676 -48.059 -21.751
HETATM  767  C   UNK  0001     -28.062 -46.962 -22.352
HETATM  768  H   UNK  0001     -27.275 -46.621 -21.999
HETATM  769  C   UNK  0001     -28.633 -46.374 -23.474
HETATM  770  C   UNK  0001     -29.810 -46.888 -24.007
HETATM  771  H   UNK  0001     -30.189 -46.491 -24.757
HETATM  772  N   UNK  0001     -23.500 -41.149 -28.537
HETATM  773  C   UNK  0001     -22.334 -41.738 -28.054
HETATM  774  H   UNK  0001     -21.962 -41.446 -27.254
HETATM  775  C   UNK  0001     -21.720 -42.760 -28.773
HETATM  776  H   UNK  0001     -20.945 -43.151 -28.450
HETATM  777  C   UNK  0001     -22.278 -43.194 -29.969
HETATM  778  C   UNK  0001     -23.438 -42.612 -30.452
HETATM  779  H   UNK  0001     -23.809 -42.903 -31.252
HETATM  780  C   UNK  0001     -24.051 -41.583 -29.733
HETATM  781  H   UNK  0001     -24.832 -41.192 -30.056
HETATM  782  N   UNK  0001     -13.512 -51.239 -28.618
HETATM  783  C   UNK  0001     -14.052 -50.055 -28.122
HETATM  784  H   UNK  0001     -13.711 -49.689 -27.335
HETATM  785  C   UNK  0001     -15.087 -49.429 -28.798
HETATM  786  H   UNK  0001     -15.446 -48.642 -28.463
HETATM  787  C   UNK  0001     -15.589 -49.981 -29.969
HETATM  788  C   UNK  0001     -15.050 -51.164 -30.465
HETATM  789  H   UNK  0001     -15.384 -51.530 -31.252
HETATM  790  C   UNK  0001     -14.008 -51.790 -29.789
HETATM  791  H   UNK  0001     -13.649 -52.577 -30.124
HETATM  792  C   UNK  0001     -21.441 -44.229 -30.490
HETATM  793  C   UNK  0001     -20.914 -45.041 -31.252
HETATM  794  C   UNK  0001     -16.693 -49.311 -30.570
HETATM  795  C   UNK  0001     -17.461 -48.704 -31.308
HETATM  796  N   UNK  0001     -20.121 -47.855 -33.545
HETATM  797  C   UNK  0001     -20.753 -46.745 -32.993
HETATM  798  H   UNK  0001     -21.485 -46.367 -33.421
HETATM  799  C   UNK  0001     -20.288 -46.206 -31.797
HETATM  800  C   UNK  0001     -19.197 -46.783 -31.153
HETATM  801  H   UNK  0001     -18.893 -46.423 -30.353
HETATM  802  C   UNK  0001     -18.571 -47.892 -31.704
HETATM  803  C   UNK  0001     -19.030 -48.425 -32.900
HETATM  804  H   UNK  0001     -18.608 -49.169 -33.266
CONECT    1    2    9  102
CONECT    2    1    3    4
CONECT    3    2
CONECT    4    2    5    6
CONECT    5    4
CONECT    6    4    7   21
CONECT    7    6    8    9
CONECT    8    7
CONECT    9    1    7   10
CONECT   10    9
CONECT   11   12   19  100
CONECT   12   11   13   14
CONECT   13   12
CONECT   14   12   15   16
CONECT   15   14
CONECT   16   14   17   23
CONECT   17   16   18   19
CONECT   18   17
CONECT   19   11   17   20
CONECT   20   19
CONECT   21    6   22
CONECT   22   21   28
CONECT   23   16   24
CONECT   24   23   31
CONECT   25   26   32
CONECT   26   25   27   28
CONECT   27   26
CONECT   28   22   26   29
CONECT   29   28   30   31
CONECT   30   29
CONECT   31   24   29   32
CONECT   32   25   31   33
CONECT   33   32
CONECT   34   35   42  100
CONECT   35   34   36   37
CONECT   36   35
CONECT   37   35   38   39
CONECT   38   37
CONECT   39   37   40   54
CONECT   40   39   41   42
CONECT   41   40
CONECT   42   34   40   43
CONECT   43   42
CONECT   44   45   52  101
CONECT   45   44   46   47
CONECT   46   45
CONECT   47   45   48   49
CONECT   48   47
CONECT   49   47   50   56
CONECT   50   49   51   52
CONECT   51   50
CONECT   52   44   50   53
CONECT   53   52
CONECT   54   39   55
CONECT   55   54   61
CONECT   56   49   57
CONECT   57   56   64
CONECT   58   59   65
CONECT   59   58   60   61
CONECT   60   59
CONECT   61   55   59   62
CONECT   62   61   63   64
CONECT   63   62
CONECT   64   57   62   65
CONECT   65   58   64   66
CONECT   66   65
CONECT   67   68   75  101
CONECT   68   67   69   70
CONECT   69   68
CONECT   70   68   71   72
CONECT   71   70
CONECT   72   70   73   87
CONECT   73   72   74   75
CONECT   74   73
CONECT   75   67   73   76
CONECT   76   75
CONECT   77   78   85  102
CONECT   78   77   79   80
CONECT   79   78
CONECT   80   78   81   82
CONECT   81   80
CONECT   82   80   83   89
CONECT   83   82   84   85
CONECT   84   83
CONECT   85   77   83   86
CONECT   86   85
CONECT   87   72   88
CONECT   88   87   94
CONECT   89   82   90
CONECT   90   89   97
CONECT   91   92   98
CONECT   92   91   93   94
CONECT   93   92
CONECT   94   88   92   95
CONECT   95   94   96   97
CONECT   96   95
CONECT   97   90   95   98
CONECT   98   91   97   99
CONECT   99   98
CONECT  100   11   34  113  136
CONECT  101   44   67  348  371
CONECT  102    1   77  204  280
CONECT  103  104  111  203
CONECT  104  103  105  106
CONECT  105  104
CONECT  106  104  107  108
CONECT  107  106
CONECT  108  106  109  123
CONECT  109  108  110  111
CONECT  110  109
CONECT  111  103  109  112
CONECT  112  111
CONECT  113  100  114  121
CONECT  114  113  115  116
CONECT  115  114
CONECT  116  114  117  118
CONECT  117  116
CONECT  118  116  119  125
CONECT  119  118  120  121
CONECT  120  119
CONECT  121  113  119  122
CONECT  122  121
CONECT  123  108  124
CONECT  124  123  130
CONECT  125  118  126
CONECT  126  125  133
CONECT  127  128  134
CONECT  128  127  129  130
CONECT  129  128
CONECT  130  124  128  131
CONECT  131  130  132  133
CONECT  132  131
CONECT  133  126  131  134
CONECT  134  127  133  135
CONECT  135  134
CONECT  136  100  137  144
CONECT  137  136  138  139
CONECT  138  137
CONECT  139  137  140  141
CONECT  140  139
CONECT  141  139  142  156
CONECT  142  141  143  144
CONECT  143  142
CONECT  144  136  142  145
CONECT  145  144
CONECT  146  147  154  202
CONECT  147  146  148  149
CONECT  148  147
CONECT  149  147  150  151
CONECT  150  149
CONECT  151  149  152  158
CONECT  152  151  153  154
CONECT  153  152
CONECT  154  146  152  155
CONECT  155  154
CONECT  156  141  157
CONECT  157  156  163
CONECT  158  151  159
CONECT  159  158  166
CONECT  160  161  167
CONECT  161  160  162  163
CONECT  162  161
CONECT  163  157  161  164
CONECT  164  163  165  166
CONECT  165  164
CONECT  166  159  164  167
CONECT  167  160  166  168
CONECT  168  167
CONECT  169  170  177  202
CONECT  170  169  171  172
CONECT  171  170
CONECT  172  170  173  174
CONECT  173  172
CONECT  174  172  175  189
CONECT  175  174  176  177
CONECT  176  175
CONECT  177  169  175  178
CONECT  178  177
CONECT  179  180  187  203
CONECT  180  179  181  182
CONECT  181  180
CONECT  182  180  183  184
CONECT  183  182
CONECT  184  182  185  191
CONECT  185  184  186  187
CONECT  186  185
CONECT  187  179  185  188
CONECT  188  187
CONECT  189  174  190
CONECT  190  189  196
CONECT  191  184  192
CONECT  192  191  199
CONECT  193  194  200
CONECT  194  193  195  196
CONECT  195  194
CONECT  196  190  194  197
CONECT  197  196  198  199
CONECT  198  197
CONECT  199  192  197  200
CONECT  200  193  199  201
CONECT  201  200
CONECT  202  146  169  549  572
CONECT  203  103  179  606  682
CONECT  204  102  205  212
CONECT  205  204  206  207
CONECT  206  205
CONECT  207  205  208  209
CONECT  208  207
CONECT  209  207  210  224
CONECT  210  209  211  212
CONECT  211  210
CONECT  212  204  210  213
CONECT  213  212
CONECT  214  215  222  303
CONECT  215  214  216  217
CONECT  216  215
CONECT  217  215  218  219
CONECT  218  217
CONECT  219  217  220  226
CONECT  220  219  221  222
CONECT  221  220
CONECT  222  214  220  223
CONECT  223  222
CONECT  224  209  225
CONECT  225  224  231
CONECT  226  219  227
CONECT  227  226  234
CONECT  228  229  235
CONECT  229  228  230  231
CONECT  230  229
CONECT  231  225  229  232
CONECT  232  231  233  234
CONECT  233  232
CONECT  234  227  232  235
CONECT  235  228  234  236
CONECT  236  235
CONECT  237  238  245  303
CONECT  238  237  239  240
CONECT  239  238
CONECT  240  238  241  242
CONECT  241  240
CONECT  242  240  243  257
CONECT  243  242  244  245
CONECT  244  243
CONECT  245  237  243  246
CONECT  246  245
CONECT  247  248  255  304
CONECT  248  247  249  250
CONECT  249  248
CONECT  250  248  251  252
CONECT  251  250
CONECT  252  250  253  259
CONECT  253  252  254  255
CONECT  254  253
CONECT  255  247  253  256
CONECT  256  255
CONECT  257  242  258
CONECT  258  257  264
CONECT  259  252  260
CONECT  260  259  267
CONECT  261  262  268
CONECT  262  261  263  264
CONECT  263  262
CONECT  264  258  262  265
CONECT  265  264  266  267
CONECT  266  265
CONECT  267  260  265  268
CONECT  268  261  267  269
CONECT  269  268
CONECT  270  271  278  304
CONECT  271  270  272  273
CONECT  272  271
CONECT  273  271  274  275
CONECT  274  273
CONECT  275  273  276  290
CONECT  276  275  277  278
CONECT  277  276
CONECT  278  270  276  279
CONECT  279  278
CONECT  280  102  281  288
CONECT  281  280  282  283
CONECT  282  281
CONECT  283  281  284  285
CONECT  284  283
CONECT  285  283  286  292
CONECT  286  285  287  288
CONECT  287  286
CONECT  288  280  286  289
CONECT  289  288
CONECT  290  275  291
CONECT  291  290  297
CONECT  292  285  293
CONECT  293  292  300
CONECT  294  295  301
CONECT  295  294  296  297
CONECT  296  295
CONECT  297  291  295  298
CONECT  298  297  299  300
CONECT  299  298
CONECT  300  293  298  301
CONECT  301  294  300  302
CONECT  302  301
CONECT  303  214  237  616  639
CONECT  304  247  270  449  472
CONECT  305  306  313  405
CONECT  306  305  307  308
CONECT  307  306
CONECT  308  306  309  310
CONECT  309  308
CONECT  310  308  311  325
CONECT  311  310  312  313
CONECT  312  311
CONECT  313  305  311  314
CONECT  314  313
CONECT  315  316  323  404
CONECT  316  315  317  318
CONECT  317  316
CONECT  318  316  319  320
CONECT  319  318
CONECT  320  318  321  327
CONECT  321  320  322  323
CONECT  322  321
CONECT  323  315  321  324
CONECT  324  323
CONECT  325  310  326
CONECT  326  325  332
CONECT  327  320  328
CONECT  328  327  335
CONECT  329  330  336
CONECT  330  329  331  332
CONECT  331  330
CONECT  332  326  330  333
CONECT  333  332  334  335
CONECT  334  333
CONECT  335  328  333  336
CONECT  336  329  335  337
CONECT  337  336
CONECT  338  339  346  404
CONECT  339  338  340  341
CONECT  340  339
CONECT  341  339  342  343
CONECT  342  341
CONECT  343  341  344  358
CONECT  344  343  345  346
CONECT  345  344
CONECT  346  338  344  347
CONECT  347  346
CONECT  348  101  349  356
CONECT  349  348  350  351
CONECT  350  349
CONECT  351  349  352  353
CONECT  352  351
CONECT  353  351  354  360
CONECT  354  353  355  356
CONECT  355  354
CONECT  356  348  354  357
CONECT  357  356
CONECT  358  343  359
CONECT  359  358  365
CONECT  360  353  361
CONECT  361  360  368
CONECT  362  363  369
CONECT  363  362  364  365
CONECT  364  363
CONECT  365  359  363  366
CONECT  366  365  367  368
CONECT  367  366
CONECT  368  361  366  369
CONECT  369  362  368  370
CONECT  370  369
CONECT  371  101  372  379
CONECT  372  371  373  374
CONECT  373  372
CONECT  374  372  375  376
CONECT  375  374
CONECT  376  374  377  391
CONECT  377  376  378  379
CONECT  378  377
CONECT  379  371  377  380
CONECT  380  379
CONECT  381  382  389  405
CONECT  382  381  383  384
CONECT  383  382
CONECT  384  382  385  386
CONECT  385  384
CONECT  386  384  387  393
CONECT  387  386  388  389
CONECT  388  387
CONECT  389  381  387  390
CONECT  390  389
CONECT  391  376  392
CONECT  392  391  398
CONECT  393  386  394
CONECT  394  393  401
CONECT  395  396  402
CONECT  396  395  397  398
CONECT  397  396
CONECT  398  392  396  399
CONECT  399  398  400  401
CONECT  400  399
CONECT  401  394  399  402
CONECT  402  395  401  403
CONECT  403  402
CONECT  404  315  338  516  539
CONECT  405  305  381  406  482
CONECT  406  405  407  414
CONECT  407  406  408  409
CONECT  408  407
CONECT  409  407  410  411
CONECT  410  409
CONECT  411  409  412  426
CONECT  412  411  413  414
CONECT  413  412
CONECT  414  406  412  415
CONECT  415  414
CONECT  416  417  424  505
CONECT  417  416  418  419
CONECT  418  417
CONECT  419  417  420  421
CONECT  420  419
CONECT  421  419  422  428
CONECT  422  421  423  424
CONECT  423  422
CONECT  424  416  422  425
CONECT  425  424
CONECT  426  411  427
CONECT  427  426  433
CONECT  428  421  429
CONECT  429  428  436
CONECT  430  431  437
CONECT  431  430  432  433
CONECT  432  431
CONECT  433  427  431  434
CONECT  434  433  435  436
CONECT  435  434
CONECT  436  429  434  437
CONECT  437  430  436  438
CONECT  438  437
CONECT  439  440  447  505
CONECT  440  439  441  442
CONECT  441  440
CONECT  442  440  443  444
CONECT  443  442
CONECT  444  442  445  459
CONECT  445  444  446  447
CONECT  446  445
CONECT  447  439  445  448
CONECT  448  447
CONECT  449  304  450  457
CONECT  450  449  451  452
CONECT  451  450
CONECT  452  450  453  454
CONECT  453  452
CONECT  454  452  455  461
CONECT  455  454  456  457
CONECT  456  455
CONECT  457  449  455  458
CONECT  458  457
CONECT  459  444  460
CONECT  460  459  466
CONECT  461  454  462
CONECT  462  461  469
CONECT  463  464  470
CONECT  464  463  465  466
CONECT  465  464
CONECT  466  460  464  467
CONECT  467  466  468  469
CONECT  468  467
CONECT  469  462  467  470
CONECT  470  463  469  471
CONECT  471  470
CONECT  472  304  473  480
CONECT  473  472  474  475
CONECT  474  473
CONECT  475  473  476  477
CONECT  476  475
CONECT  477  475  478  492
CONECT  478  477  479  480
CONECT  479  478
CONECT  480  472  478  481
CONECT  481  480
CONECT  482  405  483  490
CONECT  483  482  484  485
CONECT  484  483
CONECT  485  483  486  487
CONECT  486  485
CONECT  487  485  488  494
CONECT  488  487  489  490
CONECT  489  488
CONECT  490  482  488  491
CONECT  491  490
CONECT  492  477  493
CONECT  493  492  499
CONECT  494  487  495
CONECT  495  494  502
CONECT  496  497  503
CONECT  497  496  498  499
CONECT  498  497
CONECT  499  493  497  500
CONECT  500  499  501  502
CONECT  501  500
CONECT  502  495  500  503
CONECT  503  496  502  504
CONECT  504  503
CONECT  505  416  439  716  739
CONECT  506  507  514  605
CONECT  507  506  508  509
CONECT  508  507
CONECT  509  507  510  511
CONECT  510  509
CONECT  511  509  512  526
CONECT  512  511  513  514
CONECT  513  512
CONECT  514  506  512  515
CONECT  515  514
CONECT  516  404  517  524
CONECT  517  516  518  519
CONECT  518  517
CONECT  519  517  520  521
CONECT  520  519
CONECT  521  519  522  528
CONECT  522  521  523  524
CONECT  523  522
CONECT  524  516  522  525
CONECT  525  524
CONECT  526  511  527
CONECT  527  526  533
CONECT  528  521  529
CONECT  529  528  536
CONECT  530  531  537
CONECT  531  530  532  533
CONECT  532  531
CONECT  533  527  531  534
CONECT  534  533  535  536
CONECT  535  534
CONECT  536  529  534  537
CONECT  537  530  536  538
CONECT  538  537
CONECT  539  404  540  547
CONECT  540  539  541  542
CONECT  541  540
CONECT  542  540  543  544
CONECT  543  542
CONECT  544  542  545  559
CONECT  545  544  546  547
CONECT  546  545
CONECT  547  539  545  548
CONECT  548  547
CONECT  549  202  550  557
CONECT  550  549  551  552
CONECT  551  550
CONECT  552  550  553  554
CONECT  553  552
CONECT  554  552  555  561
CONECT  555  554  556  557
CONECT  556  555
CONECT  557  549  555  558
CONECT  558  557
CONECT  559  544  560
CONECT  560  559  566
CONECT  561  554  562
CONECT  562  561  569
CONECT  563  564  570
CONECT  564  563  565  566
CONECT  565  564
CONECT  566  560  564  567
CONECT  567  566  568  569
CONECT  568  567
CONECT  569  562  567  570
CONECT  570  563  569  571
CONECT  571  570
CONECT  572  202  573  580
CONECT  573  572  574  575
CONECT  574  573
CONECT  575  573  576  577
CONECT  576  575
CONECT  577  575  578  592
CONECT  578  577  579  580
CONECT  579  578
CONECT  580  572  578  581
CONECT  581  580
CONECT  582  583  590  605
CONECT  583  582  584  585
CONECT  584  583
CONECT  585  583  586  587
CONECT  586  585
CONECT  587  585  588  594
CONECT  588  587  589  590
CONECT  589  588
CONECT  590  582  588  591
CONECT  591  590
CONECT  592  577  593
CONECT  593  592  599
CONECT  594  587  595
CONECT  595  594  602
CONECT  596  597  603
CONECT  597  596  598  599
CONECT  598  597
CONECT  599  593  597  600
CONECT  600  599  601  602
CONECT  601  600
CONECT  602  595  600  603
CONECT  603  596  602  604
CONECT  604  603
CONECT  605  506  582  706  782
CONECT  606  203  607  614
CONECT  607  606  608  609
CONECT  608  607
CONECT  609  607  610  611
CONECT  610  609
CONECT  611  609  612  626
CONECT  612  611  613  614
CONECT  613  612
CONECT  614  606  612  615
CONECT  615  614
CONECT  616  303  617  624
CONECT  617  616  618  619
CONECT  618  617
CONECT  619  617  620  621
CONECT  620  619
CONECT  621  619  622  628
CONECT  622  621  623  624
CONECT  623  622
CONECT  624  616  622  625
CONECT  625  624
CONECT  626  611  627
CONECT  627  626  633
CONECT  628  621  629
CONECT  629  628  636
CONECT  630  631  637
CONECT  631  630  632  633
CONECT  632  631
CONECT  633  627  631  634
CONECT  634  633  635  636
CONECT  635  634
CONECT  636  629  634  637
CONECT  637  630  636  638
CONECT  638  637
CONECT  639  303  640  647
CONECT  640  639  641  642
CONECT  641  640
CONECT  642  640  643  644
CONECT  643  642
CONECT  644  642  645  659
CONECT  645  644  646  647
CONECT  646  645
CONECT  647  639  645  648
CONECT  648  647
CONECT  649  650  657  705
CONECT  650  649  651  652
CONECT  651  650
CONECT  652  650  653  654
CONECT  653  652
CONECT  654  652  655  661
CONECT  655  654  656  657
CONECT  656  655
CONECT  657  649  655  658
CONECT  658  657
CONECT  659  644  660
CONECT  660  659  666
CONECT  661  654  662
CONECT  662  661  669
CONECT  663  664  670
CONECT  664  663  665  666
CONECT  665  664
CONECT  666  660  664  667
CONECT  667  666  668  669
CONECT  668  667
CONECT  669  662  667  670
CONECT  670  663  669  671
CONECT  671  670
CONECT  672  673  680  705
CONECT  673  672  674  675
CONECT  674  673
CONECT  675  673  676  677
CONECT  676  675
CONECT  677  675  678  692
CONECT  678  677  679  680
CONECT  679  678
CONECT  680  672  678  681
CONECT  681  680
CONECT  682  203  683  690
CONECT  683  682  684  685
CONECT  684  683
CONECT  685  683  686  687
CONECT  686  685
CONECT  687  685  688  694
CONECT  688  687  689  690
CONECT  689  688
CONECT  690  682  688  691
CONECT  691  690
CONECT  692  677  693
CONECT  693  692  699
CONECT  694  687  695
CONECT  695  694  702
CONECT  696  697  703
CONECT  697  696  698  699
CONECT  698  697
CONECT  699  693  697  700
CONECT  700  699  701  702
CONECT  701  700
CONECT  702  695  700  703
CONECT  703  696  702  704
CONECT  704  703
CONECT  705  649  672  749  772
CONECT  706  605  707  714
CONECT  707  706  708  709
CONECT  708  707
CONECT  709  707  710  711
CONECT  710  709
CONECT  711  709  712  726
CONECT  712  711  713  714
CONECT  713  712
CONECT  714  706  712  715
CONECT  715  714
CONECT  716  505  717  724
CONECT  717  716  718  719
CONECT  718  717
CONECT  719  717  720  721
CONECT  720  719
CONECT  721  719  722  728
CONECT  722  721  723  724
CONECT  723  722
CONECT  724  716  722  725
CONECT  725  724
CONECT  726  711  727
CONECT  727  726  733
CONECT  728  721  729
CONECT  729  728  736
CONECT  730  731  737
CONECT  731  730  732  733
CONECT  732  731
CONECT  733  727  731  734
CONECT  734  733  735  736
CONECT  735  734
CONECT  736  729  734  737
CONECT  737  730  736  738
CONECT  738  737
CONECT  739  505  740  747
CONECT  740  739  741  742
CONECT  741  740
CONECT  742  740  743  744
CONECT  743  742
CONECT  744  742  745  759
CONECT  745  744  746  747
CONECT  746  745
CONECT  747  739  745  748
CONECT  748  747
CONECT  749  705  750  757
CONECT  750  749  751  752
CONECT  751  750
CONECT  752  750  753  754
CONECT  753  752
CONECT  754  752  755  761
CONECT  755  754  756  757
CONECT  756  755
CONECT  757  749  755  758
CONECT  758  757
CONECT  759  744  760
CONECT  760  759  766
CONECT  761  754  762
CONECT  762  761  769
CONECT  763  764  770
CONECT  764  763  765  766
CONECT  765  764
CONECT  766  760  764  767
CONECT  767  766  768  769
CONECT  768  767
CONECT  769  762  767  770
CONECT  770  763  769  771
CONECT  771  770
CONECT  772  705  773  780
CONECT  773  772  774  775
CONECT  774  773
CONECT  775  773  776  777
CONECT  776  775
CONECT  777  775  778  792
CONECT  778  777  779  780
CONECT  779  778
CONECT  780  772  778  781
CONECT  781  780
CONECT  782  605  783  790
CONECT  783  782  784  785
CONECT  784  783
CONECT  785  783  786  787
CONECT  786  785
CONECT  787  785  788  794
CONECT  788  787  789  790
CONECT  789  788
CONECT  790  782  788  791
CONECT  791  790
CONECT  792  777  793
CONECT  793  792  799
CONECT  794  787  795
CONECT  795  794  802
CONECT  796  797  803
CONECT  797  796  798  799
CONECT  798  797
CONECT  799  793  797  800
CONECT  800  799  801  802
CONECT  801  800
CONECT  802  795  800  803
CONECT  803  796  802  804
CONECT  804  803
END
