# Supplementary material for: CageCavityCalc (C3): A Computational Tool for Calculating and Visualizing Cavities in Molecular Cages
Source: J Chem Inf Model. 2024 Jul 9;64(14):5604–16. doi: 10.1021/acs.jcim.4c00355 (PMC11267575; doi:10.1021/acs.jcim.4c00355)
Supplement: Supplementary file 2 — ci4c00355_si_002.zip [file ci4c00355_si_002.zip › CageCavityCalc-v.1.0.5/CageCavityCalc/examples/13_cages_review/ja4043609_si_003_cavity.pdb]

ATOM      0 N     CG A   0     -10.710 -26.392  -3.753  0.00  0.00           N
ATOM      1 C     CG A   0     -10.183 -26.913  -4.930  0.00  0.00           C
ATOM      2 H     CG A   0     -10.493 -27.718  -5.265  0.00  0.00           H
ATOM      3 C     CG A   0      -9.191 -26.219  -5.612  0.00  0.00           C
ATOM      4 H     CG A   0      -8.838 -26.560  -6.399  0.00  0.00           H
ATOM      5 C     CG A   0      -8.720 -25.004  -5.116  0.00  0.00           C
ATOM      6 C     CG A   0      -9.247 -24.489  -3.932  0.00  0.00           C
ATOM      7 H     CG A   0      -8.931 -23.678  -3.604  0.00  0.00           H
ATOM      8 C     CG A   0     -10.239 -25.184  -3.257  0.00  0.00           C
ATOM      9 H     CG A   0     -10.592 -24.837  -2.464  0.00  0.00           H
ATOM     10 N     CG A   0      -0.717 -26.312 -13.818  0.00  0.00           N
ATOM     11 C     CG A   0      -1.857 -26.851 -13.241  0.00  0.00           C
ATOM     12 H     CG A   0      -2.198 -27.657 -13.551  0.00  0.00           H
ATOM     13 C     CG A   0      -2.496 -26.188 -12.194  0.00  0.00           C
ATOM     14 H     CG A   0      -3.258 -26.547 -11.810  0.00  0.00           H
ATOM     15 C     CG A   0      -1.981 -24.979 -11.729  0.00  0.00           C
ATOM     16 C     CG A   0      -0.841 -24.440 -12.305  0.00  0.00           C
ATOM     17 H     CG A   0      -0.500 -23.634 -11.996  0.00  0.00           H
ATOM     18 C     CG A   0      -0.208 -25.103 -13.347  0.00  0.00           C
ATOM     19 H     CG A   0       0.560 -24.744 -13.737  0.00  0.00           H
ATOM     20 C     CG A   0      -7.598 -24.502  -5.823  0.00  0.00           C
ATOM     21 C     CG A   0      -6.693 -23.802  -6.244  0.00  0.00           C
ATOM     22 C     CG A   0      -2.806 -24.489 -10.669  0.00  0.00           C
ATOM     23 C     CG A   0      -3.209 -23.802  -9.733  0.00  0.00           C
ATOM     24 N     CG A   0      -4.002 -21.415  -6.988  0.00  0.00           N
ATOM     25 C     CG A   0      -5.069 -22.066  -6.387  0.00  0.00           C
ATOM     26 H     CG A   0      -5.459 -21.713  -5.618  0.00  0.00           H
ATOM     27 C     CG A   0      -5.558 -23.250  -6.926  0.00  0.00           C
ATOM     28 C     CG A   0      -4.982 -23.777  -8.079  0.00  0.00           C
ATOM     29 H     CG A   0      -5.310 -24.570  -8.438  0.00  0.00           H
ATOM     30 C     CG A   0      -3.916 -23.126  -8.680  0.00  0.00           C
ATOM     31 C     CG A   0      -3.426 -21.942  -8.141  0.00  0.00           C
ATOM     32 H     CG A   0      -2.713 -21.502  -8.543  0.00  0.00           H
ATOM     33 N     CG A   0       1.397 -28.307 -13.892  0.00  0.00           N
ATOM     34 C     CG A   0       0.808 -29.466 -13.390  0.00  0.00           C
ATOM     35 H     CG A   0       0.015 -29.782 -13.756  0.00  0.00           H
ATOM     36 C     CG A   0       1.403 -30.142 -12.330  0.00  0.00           C
ATOM     37 H     CG A   0       1.007 -30.916 -11.989  0.00  0.00           H
ATOM     38 C     CG A   0       2.581 -29.665 -11.772  0.00  0.00           C
ATOM     39 C     CG A   0       3.170 -28.512 -12.281  0.00  0.00           C
ATOM     40 H     CG A   0       3.964 -28.190 -11.909  0.00  0.00           H
ATOM     41 C     CG A   0       2.575 -27.830 -13.334  0.00  0.00           C
ATOM     42 H     CG A   0       2.972 -27.062 -13.675  0.00  0.00           H
ATOM     43 N     CG A   0       1.317 -38.478  -3.771  0.00  0.00           N
ATOM     44 C     CG A   0       0.728 -37.926  -4.905  0.00  0.00           C
ATOM     45 H     CG A   0      -0.091 -38.255  -5.209  0.00  0.00           H
ATOM     46 C     CG A   0       1.354 -36.885  -5.575  0.00  0.00           C
ATOM     47 H     CG A   0       0.957 -36.513  -6.331  0.00  0.00           H
ATOM     48 C     CG A   0       2.569 -36.395  -5.122  0.00  0.00           C
ATOM     49 C     CG A   0       3.158 -36.947  -3.988  0.00  0.00           C
ATOM     50 H     CG A   0       3.976 -36.618  -3.684  0.00  0.00           H
ATOM     51 C     CG A   0       2.532 -37.988  -3.319  0.00  0.00           C
ATOM     52 H     CG A   0       2.929 -38.360  -2.563  0.00  0.00           H
ATOM     53 C     CG A   0       3.220 -30.390 -10.731  0.00  0.00           C
ATOM     54 C     CG A   0       3.852 -30.867  -9.795  0.00  0.00           C
ATOM     55 C     CG A   0       3.263 -35.397  -5.872  0.00  0.00           C
ATOM     56 C     CG A   0       3.858 -34.437  -6.337  0.00  0.00           C
ATOM     57 N     CG A   0       6.152 -31.629  -7.006  0.00  0.00           N
ATOM     58 C     CG A   0       5.588 -31.040  -8.128  0.00  0.00           C
ATOM     59 H     CG A   0       5.997 -30.309  -8.531  0.00  0.00           H
ATOM     60 C     CG A   0       4.404 -31.549  -8.661  0.00  0.00           C
ATOM     61 C     CG A   0       3.790 -32.646  -8.060  0.00  0.00           C
ATOM     62 H     CG A   0       3.003 -32.987  -8.413  0.00  0.00           H
ATOM     63 C     CG A   0       4.361 -33.234  -6.938  0.00  0.00           C
ATOM     64 C     CG A   0       5.538 -32.720  -6.405  0.00  0.00           C
ATOM     65 H     CG A   0       5.917 -33.117  -5.655  0.00  0.00           H
ATOM     66 N     CG A   0      -0.772 -38.459  -1.875  0.00  0.00           N
ATOM     67 C     CG A   0      -1.938 -37.870  -2.358  0.00  0.00           C
ATOM     68 H     CG A   0      -2.310 -38.162  -3.158  0.00  0.00           H
ATOM     69 C     CG A   0      -2.552 -36.848  -1.639  0.00  0.00           C
ATOM     70 H     CG A   0      -3.327 -36.457  -1.962  0.00  0.00           H
ATOM     71 C     CG A   0      -1.994 -36.414  -0.443  0.00  0.00           C
ATOM     72 C     CG A   0      -0.834 -36.996   0.040  0.00  0.00           C
ATOM     73 H     CG A   0      -0.463 -36.705   0.840  0.00  0.00           H
ATOM     74 C     CG A   0      -0.221 -38.025  -0.679  0.00  0.00           C
ATOM     75 H     CG A   0       0.560 -38.416  -0.356  0.00  0.00           H
ATOM     76 N     CG A   0     -10.760 -28.369  -1.794  0.00  0.00           N
ATOM     77 C     CG A   0     -10.220 -29.553  -2.290  0.00  0.00           C
ATOM     78 H     CG A   0     -10.561 -29.919  -3.077  0.00  0.00           H
ATOM     79 C     CG A   0      -9.185 -30.179  -1.614  0.00  0.00           C
ATOM     80 H     CG A   0      -8.826 -30.966  -1.949  0.00  0.00           H
ATOM     81 C     CG A   0      -8.683 -29.627  -0.443  0.00  0.00           C
ATOM     82 C     CG A   0      -9.222 -28.444   0.053  0.00  0.00           C
ATOM     83 H     CG A   0      -8.888 -28.078   0.840  0.00  0.00           H
ATOM     84 C     CG A   0     -10.264 -27.818  -0.623  0.00  0.00           C
ATOM     85 H     CG A   0     -10.623 -27.031  -0.288  0.00  0.00           H
ATOM     86 C     CG A   0      -2.831 -35.379   0.078  0.00  0.00           C
ATOM     87 C     CG A   0      -3.358 -34.567   0.840  0.00  0.00           C
ATOM     88 C     CG A   0      -7.579 -30.297   0.158  0.00  0.00           C
ATOM     89 C     CG A   0      -6.811 -30.904   0.896  0.00  0.00           C
ATOM     90 N     CG A   0      -4.151 -31.753   3.133  0.00  0.00           N
ATOM     91 C     CG A   0      -3.519 -32.863   2.581  0.00  0.00           C
ATOM     92 H     CG A   0      -2.787 -33.241   3.009  0.00  0.00           H
ATOM     93 C     CG A   0      -3.984 -33.402   1.385  0.00  0.00           C
ATOM     94 C     CG A   0      -5.075 -32.825   0.741  0.00  0.00           C
ATOM     95 H     CG A   0      -5.379 -33.185  -0.059  0.00  0.00           H
ATOM     96 C     CG A   0      -5.701 -31.716   1.292  0.00  0.00           C
ATOM     97 C     CG A   0      -5.242 -31.183   2.488  0.00  0.00           C
ATOM     98 H     CG A   0      -5.664 -30.439   2.854  0.00  0.00           H
ATOM     99 PD    CG A   0       0.343 -27.321 -15.206  0.00  0.00          PD
ATOM    100 PD    CG A   0       0.335 -39.804  -2.728  0.00  0.00          PD
ATOM    101 PD    CG A   0     -12.136 -27.324  -2.730  0.00  0.00          PD
ATOM    102 N     CG A   0     -10.710 -26.392 -26.659  0.00  0.00           N
ATOM    103 C     CG A   0     -10.183 -26.913 -25.482  0.00  0.00           C
ATOM    104 H     CG A   0     -10.493 -27.718 -25.147  0.00  0.00           H
ATOM    105 C     CG A   0      -9.191 -26.219 -24.800  0.00  0.00           C
ATOM    106 H     CG A   0      -8.838 -26.560 -24.013  0.00  0.00           H
ATOM    107 C     CG A   0      -8.720 -25.004 -25.296  0.00  0.00           C
ATOM    108 C     CG A   0      -9.247 -24.489 -26.480  0.00  0.00           C
ATOM    109 H     CG A   0      -8.931 -23.678 -26.808  0.00  0.00           H
ATOM    110 C     CG A   0     -10.239 -25.184 -27.155  0.00  0.00           C
ATOM    111 H     CG A   0     -10.592 -24.837 -27.948  0.00  0.00           H
ATOM    112 N     CG A   0      -0.717 -26.312 -16.594  0.00  0.00           N
ATOM    113 C     CG A   0      -1.857 -26.851 -17.171  0.00  0.00           C
ATOM    114 H     CG A   0      -2.198 -27.657 -16.861  0.00  0.00           H
ATOM    115 C     CG A   0      -2.496 -26.188 -18.218  0.00  0.00           C
ATOM    116 H     CG A   0      -3.258 -26.547 -18.602  0.00  0.00           H
ATOM    117 C     CG A   0      -1.981 -24.979 -18.683  0.00  0.00           C
ATOM    118 C     CG A   0      -0.841 -24.440 -18.107  0.00  0.00           C
ATOM    119 H     CG A   0      -0.500 -23.634 -18.416  0.00  0.00           H
ATOM    120 C     CG A   0      -0.208 -25.103 -17.065  0.00  0.00           C
ATOM    121 H     CG A   0       0.560 -24.744 -16.675  0.00  0.00           H
ATOM    122 C     CG A   0      -7.598 -24.502 -24.589  0.00  0.00           C
ATOM    123 C     CG A   0      -6.693 -23.802 -24.168  0.00  0.00           C
ATOM    124 C     CG A   0      -2.806 -24.489 -19.743  0.00  0.00           C
ATOM    125 C     CG A   0      -3.209 -23.802 -20.679  0.00  0.00           C
ATOM    126 N     CG A   0      -4.002 -21.415 -23.424  0.00  0.00           N
ATOM    127 C     CG A   0      -5.069 -22.066 -24.025  0.00  0.00           C
ATOM    128 H     CG A   0      -5.459 -21.713 -24.794  0.00  0.00           H
ATOM    129 C     CG A   0      -5.558 -23.250 -23.486  0.00  0.00           C
ATOM    130 C     CG A   0      -4.982 -23.777 -22.333  0.00  0.00           C
ATOM    131 H     CG A   0      -5.310 -24.570 -21.974  0.00  0.00           H
ATOM    132 C     CG A   0      -3.916 -23.126 -21.732  0.00  0.00           C
ATOM    133 C     CG A   0      -3.426 -21.942 -22.271  0.00  0.00           C
ATOM    134 H     CG A   0      -2.713 -21.502 -21.869  0.00  0.00           H
ATOM    135 N     CG A   0       1.397 -28.307 -16.520  0.00  0.00           N
ATOM    136 C     CG A   0       0.808 -29.466 -17.022  0.00  0.00           C
ATOM    137 H     CG A   0       0.015 -29.782 -16.656  0.00  0.00           H
ATOM    138 C     CG A   0       1.403 -30.142 -18.082  0.00  0.00           C
ATOM    139 H     CG A   0       1.007 -30.916 -18.423  0.00  0.00           H
ATOM    140 C     CG A   0       2.581 -29.665 -18.640  0.00  0.00           C
ATOM    141 C     CG A   0       3.170 -28.512 -18.131  0.00  0.00           C
ATOM    142 H     CG A   0       3.964 -28.190 -18.503  0.00  0.00           H
ATOM    143 C     CG A   0       2.575 -27.830 -17.078  0.00  0.00           C
ATOM    144 H     CG A   0       2.972 -27.062 -16.737  0.00  0.00           H
ATOM    145 N     CG A   0       1.317 -38.478 -26.641  0.00  0.00           N
ATOM    146 C     CG A   0       0.728 -37.926 -25.507  0.00  0.00           C
ATOM    147 H     CG A   0      -0.091 -38.255 -25.203  0.00  0.00           H
ATOM    148 C     CG A   0       1.354 -36.885 -24.837  0.00  0.00           C
ATOM    149 H     CG A   0       0.957 -36.513 -24.081  0.00  0.00           H
ATOM    150 C     CG A   0       2.569 -36.395 -25.290  0.00  0.00           C
ATOM    151 C     CG A   0       3.158 -36.947 -26.424  0.00  0.00           C
ATOM    152 H     CG A   0       3.976 -36.618 -26.728  0.00  0.00           H
ATOM    153 C     CG A   0       2.532 -37.988 -27.093  0.00  0.00           C
ATOM    154 H     CG A   0       2.929 -38.360 -27.849  0.00  0.00           H
ATOM    155 C     CG A   0       3.220 -30.390 -19.681  0.00  0.00           C
ATOM    156 C     CG A   0       3.852 -30.867 -20.617  0.00  0.00           C
ATOM    157 C     CG A   0       3.263 -35.397 -24.540  0.00  0.00           C
ATOM    158 C     CG A   0       3.858 -34.437 -24.075  0.00  0.00           C
ATOM    159 N     CG A   0       6.152 -31.629 -23.406  0.00  0.00           N
ATOM    160 C     CG A   0       5.588 -31.040 -22.284  0.00  0.00           C
ATOM    161 H     CG A   0       5.997 -30.309 -21.881  0.00  0.00           H
ATOM    162 C     CG A   0       4.404 -31.549 -21.751  0.00  0.00           C
ATOM    163 C     CG A   0       3.790 -32.646 -22.352  0.00  0.00           C
ATOM    164 H     CG A   0       3.003 -32.987 -21.999  0.00  0.00           H
ATOM    165 C     CG A   0       4.361 -33.234 -23.474  0.00  0.00           C
ATOM    166 C     CG A   0       5.538 -32.720 -24.007  0.00  0.00           C
ATOM    167 H     CG A   0       5.917 -33.117 -24.757  0.00  0.00           H
ATOM    168 N     CG A   0      -0.772 -38.459 -28.537  0.00  0.00           N
ATOM    169 C     CG A   0      -1.938 -37.870 -28.054  0.00  0.00           C
ATOM    170 H     CG A   0      -2.310 -38.162 -27.254  0.00  0.00           H
ATOM    171 C     CG A   0      -2.552 -36.848 -28.773  0.00  0.00           C
ATOM    172 H     CG A   0      -3.327 -36.457 -28.450  0.00  0.00           H
ATOM    173 C     CG A   0      -1.994 -36.414 -29.969  0.00  0.00           C
ATOM    174 C     CG A   0      -0.834 -36.996 -30.452  0.00  0.00           C
ATOM    175 H     CG A   0      -0.463 -36.705 -31.252  0.00  0.00           H
ATOM    176 C     CG A   0      -0.221 -38.025 -29.733  0.00  0.00           C
ATOM    177 H     CG A   0       0.560 -38.416 -30.056  0.00  0.00           H
ATOM    178 N     CG A   0     -10.760 -28.369 -28.618  0.00  0.00           N
ATOM    179 C     CG A   0     -10.220 -29.553 -28.122  0.00  0.00           C
ATOM    180 H     CG A   0     -10.561 -29.919 -27.335  0.00  0.00           H
ATOM    181 C     CG A   0      -9.185 -30.179 -28.798  0.00  0.00           C
ATOM    182 H     CG A   0      -8.826 -30.966 -28.463  0.00  0.00           H
ATOM    183 C     CG A   0      -8.683 -29.627 -29.969  0.00  0.00           C
ATOM    184 C     CG A   0      -9.222 -28.444 -30.465  0.00  0.00           C
ATOM    185 H     CG A   0      -8.888 -28.078 -31.252  0.00  0.00           H
ATOM    186 C     CG A   0     -10.264 -27.818 -29.789  0.00  0.00           C
ATOM    187 H     CG A   0     -10.623 -27.031 -30.124  0.00  0.00           H
ATOM    188 C     CG A   0      -2.831 -35.379 -30.490  0.00  0.00           C
ATOM    189 C     CG A   0      -3.358 -34.567 -31.252  0.00  0.00           C
ATOM    190 C     CG A   0      -7.579 -30.297 -30.570  0.00  0.00           C
ATOM    191 C     CG A   0      -6.811 -30.904 -31.308  0.00  0.00           C
ATOM    192 N     CG A   0      -4.151 -31.753 -33.545  0.00  0.00           N
ATOM    193 C     CG A   0      -3.519 -32.863 -32.993  0.00  0.00           C
ATOM    194 H     CG A   0      -2.787 -33.241 -33.421  0.00  0.00           H
ATOM    195 C     CG A   0      -3.984 -33.402 -31.797  0.00  0.00           C
ATOM    196 C     CG A   0      -5.075 -32.825 -31.153  0.00  0.00           C
ATOM    197 H     CG A   0      -5.379 -33.185 -30.353  0.00  0.00           H
ATOM    198 C     CG A   0      -5.701 -31.716 -31.704  0.00  0.00           C
ATOM    199 C     CG A   0      -5.242 -31.183 -32.900  0.00  0.00           C
ATOM    200 H     CG A   0      -5.664 -30.439 -33.266  0.00  0.00           H
ATOM    201 PD    CG A   0       0.335 -39.804 -27.684  0.00  0.00          PD
ATOM    202 PD    CG A   0     -12.136 -27.324 -27.682  0.00  0.00          PD
ATOM    203 N     CG A   0     -13.562 -26.392  -3.753  0.00  0.00           N
ATOM    204 C     CG A   0     -14.089 -26.913  -4.930  0.00  0.00           C
ATOM    205 H     CG A   0     -13.779 -27.718  -5.265  0.00  0.00           H
ATOM    206 C     CG A   0     -15.081 -26.219  -5.612  0.00  0.00           C
ATOM    207 H     CG A   0     -15.434 -26.560  -6.399  0.00  0.00           H
ATOM    208 C     CG A   0     -15.552 -25.004  -5.116  0.00  0.00           C
ATOM    209 C     CG A   0     -15.025 -24.489  -3.932  0.00  0.00           C
ATOM    210 H     CG A   0     -15.341 -23.678  -3.604  0.00  0.00           H
ATOM    211 C     CG A   0     -14.033 -25.184  -3.257  0.00  0.00           C
ATOM    212 H     CG A   0     -13.680 -24.837  -2.464  0.00  0.00           H
ATOM    213 N     CG A   0     -23.555 -26.312 -13.818  0.00  0.00           N
ATOM    214 C     CG A   0     -22.415 -26.851 -13.241  0.00  0.00           C
ATOM    215 H     CG A   0     -22.074 -27.657 -13.551  0.00  0.00           H
ATOM    216 C     CG A   0     -21.776 -26.188 -12.194  0.00  0.00           C
ATOM    217 H     CG A   0     -21.014 -26.547 -11.810  0.00  0.00           H
ATOM    218 C     CG A   0     -22.291 -24.979 -11.729  0.00  0.00           C
ATOM    219 C     CG A   0     -23.431 -24.440 -12.305  0.00  0.00           C
ATOM    220 H     CG A   0     -23.772 -23.634 -11.996  0.00  0.00           H
ATOM    221 C     CG A   0     -24.064 -25.103 -13.347  0.00  0.00           C
ATOM    222 H     CG A   0     -24.832 -24.744 -13.737  0.00  0.00           H
ATOM    223 C     CG A   0     -16.674 -24.502  -5.823  0.00  0.00           C
ATOM    224 C     CG A   0     -17.579 -23.802  -6.244  0.00  0.00           C
ATOM    225 C     CG A   0     -21.466 -24.489 -10.669  0.00  0.00           C
ATOM    226 C     CG A   0     -21.063 -23.802  -9.733  0.00  0.00           C
ATOM    227 N     CG A   0     -20.270 -21.415  -6.988  0.00  0.00           N
ATOM    228 C     CG A   0     -19.203 -22.066  -6.387  0.00  0.00           C
ATOM    229 H     CG A   0     -18.813 -21.713  -5.618  0.00  0.00           H
ATOM    230 C     CG A   0     -18.714 -23.250  -6.926  0.00  0.00           C
ATOM    231 C     CG A   0     -19.290 -23.777  -8.079  0.00  0.00           C
ATOM    232 H     CG A   0     -18.962 -24.570  -8.438  0.00  0.00           H
ATOM    233 C     CG A   0     -20.356 -23.126  -8.680  0.00  0.00           C
ATOM    234 C     CG A   0     -20.846 -21.942  -8.141  0.00  0.00           C
ATOM    235 H     CG A   0     -21.559 -21.502  -8.543  0.00  0.00           H
ATOM    236 N     CG A   0     -25.669 -28.307 -13.892  0.00  0.00           N
ATOM    237 C     CG A   0     -25.080 -29.466 -13.390  0.00  0.00           C
ATOM    238 H     CG A   0     -24.287 -29.782 -13.756  0.00  0.00           H
ATOM    239 C     CG A   0     -25.675 -30.142 -12.330  0.00  0.00           C
ATOM    240 H     CG A   0     -25.279 -30.916 -11.989  0.00  0.00           H
ATOM    241 C     CG A   0     -26.853 -29.665 -11.772  0.00  0.00           C
ATOM    242 C     CG A   0     -27.442 -28.512 -12.281  0.00  0.00           C
ATOM    243 H     CG A   0     -28.236 -28.190 -11.909  0.00  0.00           H
ATOM    244 C     CG A   0     -26.847 -27.830 -13.334  0.00  0.00           C
ATOM    245 H     CG A   0     -27.244 -27.062 -13.675  0.00  0.00           H
ATOM    246 N     CG A   0     -25.589 -38.478  -3.771  0.00  0.00           N
ATOM    247 C     CG A   0     -25.000 -37.926  -4.905  0.00  0.00           C
ATOM    248 H     CG A   0     -24.181 -38.255  -5.209  0.00  0.00           H
ATOM    249 C     CG A   0     -25.626 -36.885  -5.575  0.00  0.00           C
ATOM    250 H     CG A   0     -25.229 -36.513  -6.331  0.00  0.00           H
ATOM    251 C     CG A   0     -26.841 -36.395  -5.122  0.00  0.00           C
ATOM    252 C     CG A   0     -27.430 -36.947  -3.988  0.00  0.00           C
ATOM    253 H     CG A   0     -28.248 -36.618  -3.684  0.00  0.00           H
ATOM    254 C     CG A   0     -26.804 -37.988  -3.319  0.00  0.00           C
ATOM    255 H     CG A   0     -27.201 -38.360  -2.563  0.00  0.00           H
ATOM    256 C     CG A   0     -27.492 -30.390 -10.731  0.00  0.00           C
ATOM    257 C     CG A   0     -28.124 -30.867  -9.795  0.00  0.00           C
ATOM    258 C     CG A   0     -27.535 -35.397  -5.872  0.00  0.00           C
ATOM    259 C     CG A   0     -28.130 -34.437  -6.337  0.00  0.00           C
ATOM    260 N     CG A   0     -30.424 -31.629  -7.006  0.00  0.00           N
ATOM    261 C     CG A   0     -29.860 -31.040  -8.128  0.00  0.00           C
ATOM    262 H     CG A   0     -30.269 -30.309  -8.531  0.00  0.00           H
ATOM    263 C     CG A   0     -28.676 -31.549  -8.661  0.00  0.00           C
ATOM    264 C     CG A   0     -28.062 -32.646  -8.060  0.00  0.00           C
ATOM    265 H     CG A   0     -27.275 -32.987  -8.413  0.00  0.00           H
ATOM    266 C     CG A   0     -28.633 -33.234  -6.938  0.00  0.00           C
ATOM    267 C     CG A   0     -29.810 -32.720  -6.405  0.00  0.00           C
ATOM    268 H     CG A   0     -30.189 -33.117  -5.655  0.00  0.00           H
ATOM    269 N     CG A   0     -23.500 -38.459  -1.875  0.00  0.00           N
ATOM    270 C     CG A   0     -22.334 -37.870  -2.358  0.00  0.00           C
ATOM    271 H     CG A   0     -21.962 -38.162  -3.158  0.00  0.00           H
ATOM    272 C     CG A   0     -21.720 -36.848  -1.639  0.00  0.00           C
ATOM    273 H     CG A   0     -20.945 -36.457  -1.962  0.00  0.00           H
ATOM    274 C     CG A   0     -22.278 -36.414  -0.443  0.00  0.00           C
ATOM    275 C     CG A   0     -23.438 -36.996   0.040  0.00  0.00           C
ATOM    276 H     CG A   0     -23.809 -36.705   0.840  0.00  0.00           H
ATOM    277 C     CG A   0     -24.051 -38.025  -0.679  0.00  0.00           C
ATOM    278 H     CG A   0     -24.832 -38.416  -0.356  0.00  0.00           H
ATOM    279 N     CG A   0     -13.512 -28.369  -1.794  0.00  0.00           N
ATOM    280 C     CG A   0     -14.052 -29.553  -2.290  0.00  0.00           C
ATOM    281 H     CG A   0     -13.711 -29.919  -3.077  0.00  0.00           H
ATOM    282 C     CG A   0     -15.087 -30.179  -1.614  0.00  0.00           C
ATOM    283 H     CG A   0     -15.446 -30.966  -1.949  0.00  0.00           H
ATOM    284 C     CG A   0     -15.589 -29.627  -0.443  0.00  0.00           C
ATOM    285 C     CG A   0     -15.050 -28.444   0.053  0.00  0.00           C
ATOM    286 H     CG A   0     -15.384 -28.078   0.840  0.00  0.00           H
ATOM    287 C     CG A   0     -14.008 -27.818  -0.623  0.00  0.00           C
ATOM    288 H     CG A   0     -13.649 -27.031  -0.288  0.00  0.00           H
ATOM    289 C     CG A   0     -21.441 -35.379   0.078  0.00  0.00           C
ATOM    290 C     CG A   0     -20.914 -34.567   0.840  0.00  0.00           C
ATOM    291 C     CG A   0     -16.693 -30.297   0.158  0.00  0.00           C
ATOM    292 C     CG A   0     -17.461 -30.904   0.896  0.00  0.00           C
ATOM    293 N     CG A   0     -20.121 -31.753   3.133  0.00  0.00           N
ATOM    294 C     CG A   0     -20.753 -32.863   2.581  0.00  0.00           C
ATOM    295 H     CG A   0     -21.485 -33.241   3.009  0.00  0.00           H
ATOM    296 C     CG A   0     -20.288 -33.402   1.385  0.00  0.00           C
ATOM    297 C     CG A   0     -19.197 -32.825   0.741  0.00  0.00           C
ATOM    298 H     CG A   0     -18.893 -33.185  -0.059  0.00  0.00           H
ATOM    299 C     CG A   0     -18.571 -31.716   1.292  0.00  0.00           C
ATOM    300 C     CG A   0     -19.030 -31.183   2.488  0.00  0.00           C
ATOM    301 H     CG A   0     -18.608 -30.439   2.854  0.00  0.00           H
ATOM    302 PD    CG A   0     -24.615 -27.321 -15.206  0.00  0.00          PD
ATOM    303 PD    CG A   0     -24.607 -39.804  -2.728  0.00  0.00          PD
ATOM    304 N     CG A   0     -10.710 -53.216  -3.753  0.00  0.00           N
ATOM    305 C     CG A   0     -10.183 -52.695  -4.930  0.00  0.00           C
ATOM    306 H     CG A   0     -10.493 -51.890  -5.265  0.00  0.00           H
ATOM    307 C     CG A   0      -9.191 -53.389  -5.612  0.00  0.00           C
ATOM    308 H     CG A   0      -8.838 -53.048  -6.399  0.00  0.00           H
ATOM    309 C     CG A   0      -8.720 -54.604  -5.116  0.00  0.00           C
ATOM    310 C     CG A   0      -9.247 -55.119  -3.932  0.00  0.00           C
ATOM    311 H     CG A   0      -8.931 -55.930  -3.604  0.00  0.00           H
ATOM    312 C     CG A   0     -10.239 -54.424  -3.257  0.00  0.00           C
ATOM    313 H     CG A   0     -10.592 -54.771  -2.464  0.00  0.00           H
ATOM    314 N     CG A   0      -0.717 -53.296 -13.818  0.00  0.00           N
ATOM    315 C     CG A   0      -1.857 -52.757 -13.241  0.00  0.00           C
ATOM    316 H     CG A   0      -2.198 -51.951 -13.551  0.00  0.00           H
ATOM    317 C     CG A   0      -2.496 -53.420 -12.194  0.00  0.00           C
ATOM    318 H     CG A   0      -3.258 -53.061 -11.810  0.00  0.00           H
ATOM    319 C     CG A   0      -1.981 -54.629 -11.729  0.00  0.00           C
ATOM    320 C     CG A   0      -0.841 -55.168 -12.305  0.00  0.00           C
ATOM    321 H     CG A   0      -0.500 -55.974 -11.996  0.00  0.00           H
ATOM    322 C     CG A   0      -0.208 -54.505 -13.347  0.00  0.00           C
ATOM    323 H     CG A   0       0.560 -54.864 -13.737  0.00  0.00           H
ATOM    324 C     CG A   0      -7.598 -55.106  -5.823  0.00  0.00           C
ATOM    325 C     CG A   0      -6.693 -55.806  -6.244  0.00  0.00           C
ATOM    326 C     CG A   0      -2.806 -55.119 -10.669  0.00  0.00           C
ATOM    327 C     CG A   0      -3.209 -55.806  -9.733  0.00  0.00           C
ATOM    328 N     CG A   0      -4.002 -58.193  -6.988  0.00  0.00           N
ATOM    329 C     CG A   0      -5.069 -57.542  -6.387  0.00  0.00           C
ATOM    330 H     CG A   0      -5.459 -57.895  -5.618  0.00  0.00           H
ATOM    331 C     CG A   0      -5.558 -56.358  -6.926  0.00  0.00           C
ATOM    332 C     CG A   0      -4.982 -55.831  -8.079  0.00  0.00           C
ATOM    333 H     CG A   0      -5.310 -55.038  -8.438  0.00  0.00           H
ATOM    334 C     CG A   0      -3.916 -56.482  -8.680  0.00  0.00           C
ATOM    335 C     CG A   0      -3.426 -57.666  -8.141  0.00  0.00           C
ATOM    336 H     CG A   0      -2.713 -58.106  -8.543  0.00  0.00           H
ATOM    337 N     CG A   0       1.397 -51.301 -13.892  0.00  0.00           N
ATOM    338 C     CG A   0       0.808 -50.142 -13.390  0.00  0.00           C
ATOM    339 H     CG A   0       0.015 -49.826 -13.756  0.00  0.00           H
ATOM    340 C     CG A   0       1.403 -49.466 -12.330  0.00  0.00           C
ATOM    341 H     CG A   0       1.007 -48.692 -11.989  0.00  0.00           H
ATOM    342 C     CG A   0       2.581 -49.943 -11.772  0.00  0.00           C
ATOM    343 C     CG A   0       3.170 -51.096 -12.281  0.00  0.00           C
ATOM    344 H     CG A   0       3.964 -51.418 -11.909  0.00  0.00           H
ATOM    345 C     CG A   0       2.575 -51.778 -13.334  0.00  0.00           C
ATOM    346 H     CG A   0       2.972 -52.546 -13.675  0.00  0.00           H
ATOM    347 N     CG A   0       1.317 -41.130  -3.771  0.00  0.00           N
ATOM    348 C     CG A   0       0.728 -41.682  -4.905  0.00  0.00           C
ATOM    349 H     CG A   0      -0.091 -41.353  -5.209  0.00  0.00           H
ATOM    350 C     CG A   0       1.354 -42.723  -5.575  0.00  0.00           C
ATOM    351 H     CG A   0       0.957 -43.095  -6.331  0.00  0.00           H
ATOM    352 C     CG A   0       2.569 -43.213  -5.122  0.00  0.00           C
ATOM    353 C     CG A   0       3.158 -42.661  -3.988  0.00  0.00           C
ATOM    354 H     CG A   0       3.976 -42.990  -3.684  0.00  0.00           H
ATOM    355 C     CG A   0       2.532 -41.620  -3.319  0.00  0.00           C
ATOM    356 H     CG A   0       2.929 -41.248  -2.563  0.00  0.00           H
ATOM    357 C     CG A   0       3.220 -49.218 -10.731  0.00  0.00           C
ATOM    358 C     CG A   0       3.852 -48.741  -9.795  0.00  0.00           C
ATOM    359 C     CG A   0       3.263 -44.211  -5.872  0.00  0.00           C
ATOM    360 C     CG A   0       3.858 -45.171  -6.337  0.00  0.00           C
ATOM    361 N     CG A   0       6.152 -47.979  -7.006  0.00  0.00           N
ATOM    362 C     CG A   0       5.588 -48.568  -8.128  0.00  0.00           C
ATOM    363 H     CG A   0       5.997 -49.299  -8.531  0.00  0.00           H
ATOM    364 C     CG A   0       4.404 -48.059  -8.661  0.00  0.00           C
ATOM    365 C     CG A   0       3.790 -46.962  -8.060  0.00  0.00           C
ATOM    366 H     CG A   0       3.003 -46.621  -8.413  0.00  0.00           H
ATOM    367 C     CG A   0       4.361 -46.374  -6.938  0.00  0.00           C
ATOM    368 C     CG A   0       5.538 -46.888  -6.405  0.00  0.00           C
ATOM    369 H     CG A   0       5.917 -46.491  -5.655  0.00  0.00           H
ATOM    370 N     CG A   0      -0.772 -41.149  -1.875  0.00  0.00           N
ATOM    371 C     CG A   0      -1.938 -41.738  -2.358  0.00  0.00           C
ATOM    372 H     CG A   0      -2.310 -41.446  -3.158  0.00  0.00           H
ATOM    373 C     CG A   0      -2.552 -42.760  -1.639  0.00  0.00           C
ATOM    374 H     CG A   0      -3.327 -43.151  -1.962  0.00  0.00           H
ATOM    375 C     CG A   0      -1.994 -43.194  -0.443  0.00  0.00           C
ATOM    376 C     CG A   0      -0.834 -42.612   0.040  0.00  0.00           C
ATOM    377 H     CG A   0      -0.463 -42.903   0.840  0.00  0.00           H
ATOM    378 C     CG A   0      -0.221 -41.583  -0.679  0.00  0.00           C
ATOM    379 H     CG A   0       0.560 -41.192  -0.356  0.00  0.00           H
ATOM    380 N     CG A   0     -10.760 -51.239  -1.794  0.00  0.00           N
ATOM    381 C     CG A   0     -10.220 -50.055  -2.290  0.00  0.00           C
ATOM    382 H     CG A   0     -10.561 -49.689  -3.077  0.00  0.00           H
ATOM    383 C     CG A   0      -9.185 -49.429  -1.614  0.00  0.00           C
ATOM    384 H     CG A   0      -8.826 -48.642  -1.949  0.00  0.00           H
ATOM    385 C     CG A   0      -8.683 -49.981  -0.443  0.00  0.00           C
ATOM    386 C     CG A   0      -9.222 -51.164   0.053  0.00  0.00           C
ATOM    387 H     CG A   0      -8.888 -51.530   0.840  0.00  0.00           H
ATOM    388 C     CG A   0     -10.264 -51.790  -0.623  0.00  0.00           C
ATOM    389 H     CG A   0     -10.623 -52.577  -0.288  0.00  0.00           H
ATOM    390 C     CG A   0      -2.831 -44.229   0.078  0.00  0.00           C
ATOM    391 C     CG A   0      -3.358 -45.041   0.840  0.00  0.00           C
ATOM    392 C     CG A   0      -7.579 -49.311   0.158  0.00  0.00           C
ATOM    393 C     CG A   0      -6.811 -48.704   0.896  0.00  0.00           C
ATOM    394 N     CG A   0      -4.151 -47.855   3.133  0.00  0.00           N
ATOM    395 C     CG A   0      -3.519 -46.745   2.581  0.00  0.00           C
ATOM    396 H     CG A   0      -2.787 -46.367   3.009  0.00  0.00           H
ATOM    397 C     CG A   0      -3.984 -46.206   1.385  0.00  0.00           C
ATOM    398 C     CG A   0      -5.075 -46.783   0.741  0.00  0.00           C
ATOM    399 H     CG A   0      -5.379 -46.423  -0.059  0.00  0.00           H
ATOM    400 C     CG A   0      -5.701 -47.892   1.292  0.00  0.00           C
ATOM    401 C     CG A   0      -5.242 -48.425   2.488  0.00  0.00           C
ATOM    402 H     CG A   0      -5.664 -49.169   2.854  0.00  0.00           H
ATOM    403 PD    CG A   0       0.343 -52.287 -15.206  0.00  0.00          PD
ATOM    404 PD    CG A   0     -12.136 -52.284  -2.730  0.00  0.00          PD
ATOM    405 N     CG A   0     -13.562 -53.216  -3.753  0.00  0.00           N
ATOM    406 C     CG A   0     -14.089 -52.695  -4.930  0.00  0.00           C
ATOM    407 H     CG A   0     -13.779 -51.890  -5.265  0.00  0.00           H
ATOM    408 C     CG A   0     -15.081 -53.389  -5.612  0.00  0.00           C
ATOM    409 H     CG A   0     -15.434 -53.048  -6.399  0.00  0.00           H
ATOM    410 C     CG A   0     -15.552 -54.604  -5.116  0.00  0.00           C
ATOM    411 C     CG A   0     -15.025 -55.119  -3.932  0.00  0.00           C
ATOM    412 H     CG A   0     -15.341 -55.930  -3.604  0.00  0.00           H
ATOM    413 C     CG A   0     -14.033 -54.424  -3.257  0.00  0.00           C
ATOM    414 H     CG A   0     -13.680 -54.771  -2.464  0.00  0.00           H
ATOM    415 N     CG A   0     -23.555 -53.296 -13.818  0.00  0.00           N
ATOM    416 C     CG A   0     -22.415 -52.757 -13.241  0.00  0.00           C
ATOM    417 H     CG A   0     -22.074 -51.951 -13.551  0.00  0.00           H
ATOM    418 C     CG A   0     -21.776 -53.420 -12.194  0.00  0.00           C
ATOM    419 H     CG A   0     -21.014 -53.061 -11.810  0.00  0.00           H
ATOM    420 C     CG A   0     -22.291 -54.629 -11.729  0.00  0.00           C
ATOM    421 C     CG A   0     -23.431 -55.168 -12.305  0.00  0.00           C
ATOM    422 H     CG A   0     -23.772 -55.974 -11.996  0.00  0.00           H
ATOM    423 C     CG A   0     -24.064 -54.505 -13.347  0.00  0.00           C
ATOM    424 H     CG A   0     -24.832 -54.864 -13.737  0.00  0.00           H
ATOM    425 C     CG A   0     -16.674 -55.106  -5.823  0.00  0.00           C
ATOM    426 C     CG A   0     -17.579 -55.806  -6.244  0.00  0.00           C
ATOM    427 C     CG A   0     -21.466 -55.119 -10.669  0.00  0.00           C
ATOM    428 C     CG A   0     -21.063 -55.806  -9.733  0.00  0.00           C
ATOM    429 N     CG A   0     -20.270 -58.193  -6.988  0.00  0.00           N
ATOM    430 C     CG A   0     -19.203 -57.542  -6.387  0.00  0.00           C
ATOM    431 H     CG A   0     -18.813 -57.895  -5.618  0.00  0.00           H
ATOM    432 C     CG A   0     -18.714 -56.358  -6.926  0.00  0.00           C
ATOM    433 C     CG A   0     -19.290 -55.831  -8.079  0.00  0.00           C
ATOM    434 H     CG A   0     -18.962 -55.038  -8.438  0.00  0.00           H
ATOM    435 C     CG A   0     -20.356 -56.482  -8.680  0.00  0.00           C
ATOM    436 C     CG A   0     -20.846 -57.666  -8.141  0.00  0.00           C
ATOM    437 H     CG A   0     -21.559 -58.106  -8.543  0.00  0.00           H
ATOM    438 N     CG A   0     -25.669 -51.301 -13.892  0.00  0.00           N
ATOM    439 C     CG A   0     -25.080 -50.142 -13.390  0.00  0.00           C
ATOM    440 H     CG A   0     -24.287 -49.826 -13.756  0.00  0.00           H
ATOM    441 C     CG A   0     -25.675 -49.466 -12.330  0.00  0.00           C
ATOM    442 H     CG A   0     -25.279 -48.692 -11.989  0.00  0.00           H
ATOM    443 C     CG A   0     -26.853 -49.943 -11.772  0.00  0.00           C
ATOM    444 C     CG A   0     -27.442 -51.096 -12.281  0.00  0.00           C
ATOM    445 H     CG A   0     -28.236 -51.418 -11.909  0.00  0.00           H
ATOM    446 C     CG A   0     -26.847 -51.778 -13.334  0.00  0.00           C
ATOM    447 H     CG A   0     -27.244 -52.546 -13.675  0.00  0.00           H
ATOM    448 N     CG A   0     -25.589 -41.130  -3.771  0.00  0.00           N
ATOM    449 C     CG A   0     -25.000 -41.682  -4.905  0.00  0.00           C
ATOM    450 H     CG A   0     -24.181 -41.353  -5.209  0.00  0.00           H
ATOM    451 C     CG A   0     -25.626 -42.723  -5.575  0.00  0.00           C
ATOM    452 H     CG A   0     -25.229 -43.095  -6.331  0.00  0.00           H
ATOM    453 C     CG A   0     -26.841 -43.213  -5.122  0.00  0.00           C
ATOM    454 C     CG A   0     -27.430 -42.661  -3.988  0.00  0.00           C
ATOM    455 H     CG A   0     -28.248 -42.990  -3.684  0.00  0.00           H
ATOM    456 C     CG A   0     -26.804 -41.620  -3.319  0.00  0.00           C
ATOM    457 H     CG A   0     -27.201 -41.248  -2.563  0.00  0.00           H
ATOM    458 C     CG A   0     -27.492 -49.218 -10.731  0.00  0.00           C
ATOM    459 C     CG A   0     -28.124 -48.741  -9.795  0.00  0.00           C
ATOM    460 C     CG A   0     -27.535 -44.211  -5.872  0.00  0.00           C
ATOM    461 C     CG A   0     -28.130 -45.171  -6.337  0.00  0.00           C
ATOM    462 N     CG A   0     -30.424 -47.979  -7.006  0.00  0.00           N
ATOM    463 C     CG A   0     -29.860 -48.568  -8.128  0.00  0.00           C
ATOM    464 H     CG A   0     -30.269 -49.299  -8.531  0.00  0.00           H
ATOM    465 C     CG A   0     -28.676 -48.059  -8.661  0.00  0.00           C
ATOM    466 C     CG A   0     -28.062 -46.962  -8.060  0.00  0.00           C
ATOM    467 H     CG A   0     -27.275 -46.621  -8.413  0.00  0.00           H
ATOM    468 C     CG A   0     -28.633 -46.374  -6.938  0.00  0.00           C
ATOM    469 C     CG A   0     -29.810 -46.888  -6.405  0.00  0.00           C
ATOM    470 H     CG A   0     -30.189 -46.491  -5.655  0.00  0.00           H
ATOM    471 N     CG A   0     -23.500 -41.149  -1.875  0.00  0.00           N
ATOM    472 C     CG A   0     -22.334 -41.738  -2.358  0.00  0.00           C
ATOM    473 H     CG A   0     -21.962 -41.446  -3.158  0.00  0.00           H
ATOM    474 C     CG A   0     -21.720 -42.760  -1.639  0.00  0.00           C
ATOM    475 H     CG A   0     -20.945 -43.151  -1.962  0.00  0.00           H
ATOM    476 C     CG A   0     -22.278 -43.194  -0.443  0.00  0.00           C
ATOM    477 C     CG A   0     -23.438 -42.612   0.040  0.00  0.00           C
ATOM    478 H     CG A   0     -23.809 -42.903   0.840  0.00  0.00           H
ATOM    479 C     CG A   0     -24.051 -41.583  -0.679  0.00  0.00           C
ATOM    480 H     CG A   0     -24.832 -41.192  -0.356  0.00  0.00           H
ATOM    481 N     CG A   0     -13.512 -51.239  -1.794  0.00  0.00           N
ATOM    482 C     CG A   0     -14.052 -50.055  -2.290  0.00  0.00           C
ATOM    483 H     CG A   0     -13.711 -49.689  -3.077  0.00  0.00           H
ATOM    484 C     CG A   0     -15.087 -49.429  -1.614  0.00  0.00           C
ATOM    485 H     CG A   0     -15.446 -48.642  -1.949  0.00  0.00           H
ATOM    486 C     CG A   0     -15.589 -49.981  -0.443  0.00  0.00           C
ATOM    487 C     CG A   0     -15.050 -51.164   0.053  0.00  0.00           C
ATOM    488 H     CG A   0     -15.384 -51.530   0.840  0.00  0.00           H
ATOM    489 C     CG A   0     -14.008 -51.790  -0.623  0.00  0.00           C
ATOM    490 H     CG A   0     -13.649 -52.577  -0.288  0.00  0.00           H
ATOM    491 C     CG A   0     -21.441 -44.229   0.078  0.00  0.00           C
ATOM    492 C     CG A   0     -20.914 -45.041   0.840  0.00  0.00           C
ATOM    493 C     CG A   0     -16.693 -49.311   0.158  0.00  0.00           C
ATOM    494 C     CG A   0     -17.461 -48.704   0.896  0.00  0.00           C
ATOM    495 N     CG A   0     -20.121 -47.855   3.133  0.00  0.00           N
ATOM    496 C     CG A   0     -20.753 -46.745   2.581  0.00  0.00           C
ATOM    497 H     CG A   0     -21.485 -46.367   3.009  0.00  0.00           H
ATOM    498 C     CG A   0     -20.288 -46.206   1.385  0.00  0.00           C
ATOM    499 C     CG A   0     -19.197 -46.783   0.741  0.00  0.00           C
ATOM    500 H     CG A   0     -18.893 -46.423  -0.059  0.00  0.00           H
ATOM    501 C     CG A   0     -18.571 -47.892   1.292  0.00  0.00           C
ATOM    502 C     CG A   0     -19.030 -48.425   2.488  0.00  0.00           C
ATOM    503 H     CG A   0     -18.608 -49.169   2.854  0.00  0.00           H
ATOM    504 PD    CG A   0     -24.615 -52.287 -15.206  0.00  0.00          PD
ATOM    505 N     CG A   0     -10.710 -53.216 -26.659  0.00  0.00           N
ATOM    506 C     CG A   0     -10.183 -52.695 -25.482  0.00  0.00           C
ATOM    507 H     CG A   0     -10.493 -51.890 -25.147  0.00  0.00           H
ATOM    508 C     CG A   0      -9.191 -53.389 -24.800  0.00  0.00           C
ATOM    509 H     CG A   0      -8.838 -53.048 -24.013  0.00  0.00           H
ATOM    510 C     CG A   0      -8.720 -54.604 -25.296  0.00  0.00           C
ATOM    511 C     CG A   0      -9.247 -55.119 -26.480  0.00  0.00           C
ATOM    512 H     CG A   0      -8.931 -55.930 -26.808  0.00  0.00           H
ATOM    513 C     CG A   0     -10.239 -54.424 -27.155  0.00  0.00           C
ATOM    514 H     CG A   0     -10.592 -54.771 -27.948  0.00  0.00           H
ATOM    515 N     CG A   0      -0.717 -53.296 -16.594  0.00  0.00           N
ATOM    516 C     CG A   0      -1.857 -52.757 -17.171  0.00  0.00           C
ATOM    517 H     CG A   0      -2.198 -51.951 -16.861  0.00  0.00           H
ATOM    518 C     CG A   0      -2.496 -53.420 -18.218  0.00  0.00           C
ATOM    519 H     CG A   0      -3.258 -53.061 -18.602  0.00  0.00           H
ATOM    520 C     CG A   0      -1.981 -54.629 -18.683  0.00  0.00           C
ATOM    521 C     CG A   0      -0.841 -55.168 -18.107  0.00  0.00           C
ATOM    522 H     CG A   0      -0.500 -55.974 -18.416  0.00  0.00           H
ATOM    523 C     CG A   0      -0.208 -54.505 -17.065  0.00  0.00           C
ATOM    524 H     CG A   0       0.560 -54.864 -16.675  0.00  0.00           H
ATOM    525 C     CG A   0      -7.598 -55.106 -24.589  0.00  0.00           C
ATOM    526 C     CG A   0      -6.693 -55.806 -24.168  0.00  0.00           C
ATOM    527 C     CG A   0      -2.806 -55.119 -19.743  0.00  0.00           C
ATOM    528 C     CG A   0      -3.209 -55.806 -20.679  0.00  0.00           C
ATOM    529 N     CG A   0      -4.002 -58.193 -23.424  0.00  0.00           N
ATOM    530 C     CG A   0      -5.069 -57.542 -24.025  0.00  0.00           C
ATOM    531 H     CG A   0      -5.459 -57.895 -24.794  0.00  0.00           H
ATOM    532 C     CG A   0      -5.558 -56.358 -23.486  0.00  0.00           C
ATOM    533 C     CG A   0      -4.982 -55.831 -22.333  0.00  0.00           C
ATOM    534 H     CG A   0      -5.310 -55.038 -21.974  0.00  0.00           H
ATOM    535 C     CG A   0      -3.916 -56.482 -21.732  0.00  0.00           C
ATOM    536 C     CG A   0      -3.426 -57.666 -22.271  0.00  0.00           C
ATOM    537 H     CG A   0      -2.713 -58.106 -21.869  0.00  0.00           H
ATOM    538 N     CG A   0       1.397 -51.301 -16.520  0.00  0.00           N
ATOM    539 C     CG A   0       0.808 -50.142 -17.022  0.00  0.00           C
ATOM    540 H     CG A   0       0.015 -49.826 -16.656  0.00  0.00           H
ATOM    541 C     CG A   0       1.403 -49.466 -18.082  0.00  0.00           C
ATOM    542 H     CG A   0       1.007 -48.692 -18.423  0.00  0.00           H
ATOM    543 C     CG A   0       2.581 -49.943 -18.640  0.00  0.00           C
ATOM    544 C     CG A   0       3.170 -51.096 -18.131  0.00  0.00           C
ATOM    545 H     CG A   0       3.964 -51.418 -18.503  0.00  0.00           H
ATOM    546 C     CG A   0       2.575 -51.778 -17.078  0.00  0.00           C
ATOM    547 H     CG A   0       2.972 -52.546 -16.737  0.00  0.00           H
ATOM    548 N     CG A   0       1.317 -41.130 -26.641  0.00  0.00           N
ATOM    549 C     CG A   0       0.728 -41.682 -25.507  0.00  0.00           C
ATOM    550 H     CG A   0      -0.091 -41.353 -25.203  0.00  0.00           H
ATOM    551 C     CG A   0       1.354 -42.723 -24.837  0.00  0.00           C
ATOM    552 H     CG A   0       0.957 -43.095 -24.081  0.00  0.00           H
ATOM    553 C     CG A   0       2.569 -43.213 -25.290  0.00  0.00           C
ATOM    554 C     CG A   0       3.158 -42.661 -26.424  0.00  0.00           C
ATOM    555 H     CG A   0       3.976 -42.990 -26.728  0.00  0.00           H
ATOM    556 C     CG A   0       2.532 -41.620 -27.093  0.00  0.00           C
ATOM    557 H     CG A   0       2.929 -41.248 -27.849  0.00  0.00           H
ATOM    558 C     CG A   0       3.220 -49.218 -19.681  0.00  0.00           C
ATOM    559 C     CG A   0       3.852 -48.741 -20.617  0.00  0.00           C
ATOM    560 C     CG A   0       3.263 -44.211 -24.540  0.00  0.00           C
ATOM    561 C     CG A   0       3.858 -45.171 -24.075  0.00  0.00           C
ATOM    562 N     CG A   0       6.152 -47.979 -23.406  0.00  0.00           N
ATOM    563 C     CG A   0       5.588 -48.568 -22.284  0.00  0.00           C
ATOM    564 H     CG A   0       5.997 -49.299 -21.881  0.00  0.00           H
ATOM    565 C     CG A   0       4.404 -48.059 -21.751  0.00  0.00           C
ATOM    566 C     CG A   0       3.790 -46.962 -22.352  0.00  0.00           C
ATOM    567 H     CG A   0       3.003 -46.621 -21.999  0.00  0.00           H
ATOM    568 C     CG A   0       4.361 -46.374 -23.474  0.00  0.00           C
ATOM    569 C     CG A   0       5.538 -46.888 -24.007  0.00  0.00           C
ATOM    570 H     CG A   0       5.917 -46.491 -24.757  0.00  0.00           H
ATOM    571 N     CG A   0      -0.772 -41.149 -28.537  0.00  0.00           N
ATOM    572 C     CG A   0      -1.938 -41.738 -28.054  0.00  0.00           C
ATOM    573 H     CG A   0      -2.310 -41.446 -27.254  0.00  0.00           H
ATOM    574 C     CG A   0      -2.552 -42.760 -28.773  0.00  0.00           C
ATOM    575 H     CG A   0      -3.327 -43.151 -28.450  0.00  0.00           H
ATOM    576 C     CG A   0      -1.994 -43.194 -29.969  0.00  0.00           C
ATOM    577 C     CG A   0      -0.834 -42.612 -30.452  0.00  0.00           C
ATOM    578 H     CG A   0      -0.463 -42.903 -31.252  0.00  0.00           H
ATOM    579 C     CG A   0      -0.221 -41.583 -29.733  0.00  0.00           C
ATOM    580 H     CG A   0       0.560 -41.192 -30.056  0.00  0.00           H
ATOM    581 N     CG A   0     -10.760 -51.239 -28.618  0.00  0.00           N
ATOM    582 C     CG A   0     -10.220 -50.055 -28.122  0.00  0.00           C
ATOM    583 H     CG A   0     -10.561 -49.689 -27.335  0.00  0.00           H
ATOM    584 C     CG A   0      -9.185 -49.429 -28.798  0.00  0.00           C
ATOM    585 H     CG A   0      -8.826 -48.642 -28.463  0.00  0.00           H
ATOM    586 C     CG A   0      -8.683 -49.981 -29.969  0.00  0.00           C
ATOM    587 C     CG A   0      -9.222 -51.164 -30.465  0.00  0.00           C
ATOM    588 H     CG A   0      -8.888 -51.530 -31.252  0.00  0.00           H
ATOM    589 C     CG A   0     -10.264 -51.790 -29.789  0.00  0.00           C
ATOM    590 H     CG A   0     -10.623 -52.577 -30.124  0.00  0.00           H
ATOM    591 C     CG A   0      -2.831 -44.229 -30.490  0.00  0.00           C
ATOM    592 C     CG A   0      -3.358 -45.041 -31.252  0.00  0.00           C
ATOM    593 C     CG A   0      -7.579 -49.311 -30.570  0.00  0.00           C
ATOM    594 C     CG A   0      -6.811 -48.704 -31.308  0.00  0.00           C
ATOM    595 N     CG A   0      -4.151 -47.855 -33.545  0.00  0.00           N
ATOM    596 C     CG A   0      -3.519 -46.745 -32.993  0.00  0.00           C
ATOM    597 H     CG A   0      -2.787 -46.367 -33.421  0.00  0.00           H
ATOM    598 C     CG A   0      -3.984 -46.206 -31.797  0.00  0.00           C
ATOM    599 C     CG A   0      -5.075 -46.783 -31.153  0.00  0.00           C
ATOM    600 H     CG A   0      -5.379 -46.423 -30.353  0.00  0.00           H
ATOM    601 C     CG A   0      -5.701 -47.892 -31.704  0.00  0.00           C
ATOM    602 C     CG A   0      -5.242 -48.425 -32.900  0.00  0.00           C
ATOM    603 H     CG A   0      -5.664 -49.169 -33.266  0.00  0.00           H
ATOM    604 PD    CG A   0     -12.136 -52.284 -27.682  0.00  0.00          PD
ATOM    605 N     CG A   0     -13.562 -26.392 -26.659  0.00  0.00           N
ATOM    606 C     CG A   0     -14.089 -26.913 -25.482  0.00  0.00           C
ATOM    607 H     CG A   0     -13.779 -27.718 -25.147  0.00  0.00           H
ATOM    608 C     CG A   0     -15.081 -26.219 -24.800  0.00  0.00           C
ATOM    609 H     CG A   0     -15.434 -26.560 -24.013  0.00  0.00           H
ATOM    610 C     CG A   0     -15.552 -25.004 -25.296  0.00  0.00           C
ATOM    611 C     CG A   0     -15.025 -24.489 -26.480  0.00  0.00           C
ATOM    612 H     CG A   0     -15.341 -23.678 -26.808  0.00  0.00           H
ATOM    613 C     CG A   0     -14.033 -25.184 -27.155  0.00  0.00           C
ATOM    614 H     CG A   0     -13.680 -24.837 -27.948  0.00  0.00           H
ATOM    615 N     CG A   0     -23.555 -26.312 -16.594  0.00  0.00           N
ATOM    616 C     CG A   0     -22.415 -26.851 -17.171  0.00  0.00           C
ATOM    617 H     CG A   0     -22.074 -27.657 -16.861  0.00  0.00           H
ATOM    618 C     CG A   0     -21.776 -26.188 -18.218  0.00  0.00           C
ATOM    619 H     CG A   0     -21.014 -26.547 -18.602  0.00  0.00           H
ATOM    620 C     CG A   0     -22.291 -24.979 -18.683  0.00  0.00           C
ATOM    621 C     CG A   0     -23.431 -24.440 -18.107  0.00  0.00           C
ATOM    622 H     CG A   0     -23.772 -23.634 -18.416  0.00  0.00           H
ATOM    623 C     CG A   0     -24.064 -25.103 -17.065  0.00  0.00           C
ATOM    624 H     CG A   0     -24.832 -24.744 -16.675  0.00  0.00           H
ATOM    625 C     CG A   0     -16.674 -24.502 -24.589  0.00  0.00           C
ATOM    626 C     CG A   0     -17.579 -23.802 -24.168  0.00  0.00           C
ATOM    627 C     CG A   0     -21.466 -24.489 -19.743  0.00  0.00           C
ATOM    628 C     CG A   0     -21.063 -23.802 -20.679  0.00  0.00           C
ATOM    629 N     CG A   0     -20.270 -21.415 -23.424  0.00  0.00           N
ATOM    630 C     CG A   0     -19.203 -22.066 -24.025  0.00  0.00           C
ATOM    631 H     CG A   0     -18.813 -21.713 -24.794  0.00  0.00           H
ATOM    632 C     CG A   0     -18.714 -23.250 -23.486  0.00  0.00           C
ATOM    633 C     CG A   0     -19.290 -23.777 -22.333  0.00  0.00           C
ATOM    634 H     CG A   0     -18.962 -24.570 -21.974  0.00  0.00           H
ATOM    635 C     CG A   0     -20.356 -23.126 -21.732  0.00  0.00           C
ATOM    636 C     CG A   0     -20.846 -21.942 -22.271  0.00  0.00           C
ATOM    637 H     CG A   0     -21.559 -21.502 -21.869  0.00  0.00           H
ATOM    638 N     CG A   0     -25.669 -28.307 -16.520  0.00  0.00           N
ATOM    639 C     CG A   0     -25.080 -29.466 -17.022  0.00  0.00           C
ATOM    640 H     CG A   0     -24.287 -29.782 -16.656  0.00  0.00           H
ATOM    641 C     CG A   0     -25.675 -30.142 -18.082  0.00  0.00           C
ATOM    642 H     CG A   0     -25.279 -30.916 -18.423  0.00  0.00           H
ATOM    643 C     CG A   0     -26.853 -29.665 -18.640  0.00  0.00           C
ATOM    644 C     CG A   0     -27.442 -28.512 -18.131  0.00  0.00           C
ATOM    645 H     CG A   0     -28.236 -28.190 -18.503  0.00  0.00           H
ATOM    646 C     CG A   0     -26.847 -27.830 -17.078  0.00  0.00           C
ATOM    647 H     CG A   0     -27.244 -27.062 -16.737  0.00  0.00           H
ATOM    648 N     CG A   0     -25.589 -38.478 -26.641  0.00  0.00           N
ATOM    649 C     CG A   0     -25.000 -37.926 -25.507  0.00  0.00           C
ATOM    650 H     CG A   0     -24.181 -38.255 -25.203  0.00  0.00           H
ATOM    651 C     CG A   0     -25.626 -36.885 -24.837  0.00  0.00           C
ATOM    652 H     CG A   0     -25.229 -36.513 -24.081  0.00  0.00           H
ATOM    653 C     CG A   0     -26.841 -36.395 -25.290  0.00  0.00           C
ATOM    654 C     CG A   0     -27.430 -36.947 -26.424  0.00  0.00           C
ATOM    655 H     CG A   0     -28.248 -36.618 -26.728  0.00  0.00           H
ATOM    656 C     CG A   0     -26.804 -37.988 -27.093  0.00  0.00           C
ATOM    657 H     CG A   0     -27.201 -38.360 -27.849  0.00  0.00           H
ATOM    658 C     CG A   0     -27.492 -30.390 -19.681  0.00  0.00           C
ATOM    659 C     CG A   0     -28.124 -30.867 -20.617  0.00  0.00           C
ATOM    660 C     CG A   0     -27.535 -35.397 -24.540  0.00  0.00           C
ATOM    661 C     CG A   0     -28.130 -34.437 -24.075  0.00  0.00           C
ATOM    662 N     CG A   0     -30.424 -31.629 -23.406  0.00  0.00           N
ATOM    663 C     CG A   0     -29.860 -31.040 -22.284  0.00  0.00           C
ATOM    664 H     CG A   0     -30.269 -30.309 -21.881  0.00  0.00           H
ATOM    665 C     CG A   0     -28.676 -31.549 -21.751  0.00  0.00           C
ATOM    666 C     CG A   0     -28.062 -32.646 -22.352  0.00  0.00           C
ATOM    667 H     CG A   0     -27.275 -32.987 -21.999  0.00  0.00           H
ATOM    668 C     CG A   0     -28.633 -33.234 -23.474  0.00  0.00           C
ATOM    669 C     CG A   0     -29.810 -32.720 -24.007  0.00  0.00           C
ATOM    670 H     CG A   0     -30.189 -33.117 -24.757  0.00  0.00           H
ATOM    671 N     CG A   0     -23.500 -38.459 -28.537  0.00  0.00           N
ATOM    672 C     CG A   0     -22.334 -37.870 -28.054  0.00  0.00           C
ATOM    673 H     CG A   0     -21.962 -38.162 -27.254  0.00  0.00           H
ATOM    674 C     CG A   0     -21.720 -36.848 -28.773  0.00  0.00           C
ATOM    675 H     CG A   0     -20.945 -36.457 -28.450  0.00  0.00           H
ATOM    676 C     CG A   0     -22.278 -36.414 -29.969  0.00  0.00           C
ATOM    677 C     CG A   0     -23.438 -36.996 -30.452  0.00  0.00           C
ATOM    678 H     CG A   0     -23.809 -36.705 -31.252  0.00  0.00           H
ATOM    679 C     CG A   0     -24.051 -38.025 -29.733  0.00  0.00           C
ATOM    680 H     CG A   0     -24.832 -38.416 -30.056  0.00  0.00           H
ATOM    681 N     CG A   0     -13.512 -28.369 -28.618  0.00  0.00           N
ATOM    682 C     CG A   0     -14.052 -29.553 -28.122  0.00  0.00           C
ATOM    683 H     CG A   0     -13.711 -29.919 -27.335  0.00  0.00           H
ATOM    684 C     CG A   0     -15.087 -30.179 -28.798  0.00  0.00           C
ATOM    685 H     CG A   0     -15.446 -30.966 -28.463  0.00  0.00           H
ATOM    686 C     CG A   0     -15.589 -29.627 -29.969  0.00  0.00           C
ATOM    687 C     CG A   0     -15.050 -28.444 -30.465  0.00  0.00           C
ATOM    688 H     CG A   0     -15.384 -28.078 -31.252  0.00  0.00           H
ATOM    689 C     CG A   0     -14.008 -27.818 -29.789  0.00  0.00           C
ATOM    690 H     CG A   0     -13.649 -27.031 -30.124  0.00  0.00           H
ATOM    691 C     CG A   0     -21.441 -35.379 -30.490  0.00  0.00           C
ATOM    692 C     CG A   0     -20.914 -34.567 -31.252  0.00  0.00           C
ATOM    693 C     CG A   0     -16.693 -30.297 -30.570  0.00  0.00           C
ATOM    694 C     CG A   0     -17.461 -30.904 -31.308  0.00  0.00           C
ATOM    695 N     CG A   0     -20.121 -31.753 -33.545  0.00  0.00           N
ATOM    696 C     CG A   0     -20.753 -32.863 -32.993  0.00  0.00           C
ATOM    697 H     CG A   0     -21.485 -33.241 -33.421  0.00  0.00           H
ATOM    698 C     CG A   0     -20.288 -33.402 -31.797  0.00  0.00           C
ATOM    699 C     CG A   0     -19.197 -32.825 -31.153  0.00  0.00           C
ATOM    700 H     CG A   0     -18.893 -33.185 -30.353  0.00  0.00           H
ATOM    701 C     CG A   0     -18.571 -31.716 -31.704  0.00  0.00           C
ATOM    702 C     CG A   0     -19.030 -31.183 -32.900  0.00  0.00           C
ATOM    703 H     CG A   0     -18.608 -30.439 -33.266  0.00  0.00           H
ATOM    704 PD    CG A   0     -24.607 -39.804 -27.684  0.00  0.00          PD
ATOM    705 N     CG A   0     -13.562 -53.216 -26.659  0.00  0.00           N
ATOM    706 C     CG A   0     -14.089 -52.695 -25.482  0.00  0.00           C
ATOM    707 H     CG A   0     -13.779 -51.890 -25.147  0.00  0.00           H
ATOM    708 C     CG A   0     -15.081 -53.389 -24.800  0.00  0.00           C
ATOM    709 H     CG A   0     -15.434 -53.048 -24.013  0.00  0.00           H
ATOM    710 C     CG A   0     -15.552 -54.604 -25.296  0.00  0.00           C
ATOM    711 C     CG A   0     -15.025 -55.119 -26.480  0.00  0.00           C
ATOM    712 H     CG A   0     -15.341 -55.930 -26.808  0.00  0.00           H
ATOM    713 C     CG A   0     -14.033 -54.424 -27.155  0.00  0.00           C
ATOM    714 H     CG A   0     -13.680 -54.771 -27.948  0.00  0.00           H
ATOM    715 N     CG A   0     -23.555 -53.296 -16.594  0.00  0.00           N
ATOM    716 C     CG A   0     -22.415 -52.757 -17.171  0.00  0.00           C
ATOM    717 H     CG A   0     -22.074 -51.951 -16.861  0.00  0.00           H
ATOM    718 C     CG A   0     -21.776 -53.420 -18.218  0.00  0.00           C
ATOM    719 H     CG A   0     -21.014 -53.061 -18.602  0.00  0.00           H
ATOM    720 C     CG A   0     -22.291 -54.629 -18.683  0.00  0.00           C
ATOM    721 C     CG A   0     -23.431 -55.168 -18.107  0.00  0.00           C
ATOM    722 H     CG A   0     -23.772 -55.974 -18.416  0.00  0.00           H
ATOM    723 C     CG A   0     -24.064 -54.505 -17.065  0.00  0.00           C
ATOM    724 H     CG A   0     -24.832 -54.864 -16.675  0.00  0.00           H
ATOM    725 C     CG A   0     -16.674 -55.106 -24.589  0.00  0.00           C
ATOM    726 C     CG A   0     -17.579 -55.806 -24.168  0.00  0.00           C
ATOM    727 C     CG A   0     -21.466 -55.119 -19.743  0.00  0.00           C
ATOM    728 C     CG A   0     -21.063 -55.806 -20.679  0.00  0.00           C
ATOM    729 N     CG A   0     -20.270 -58.193 -23.424  0.00  0.00           N
ATOM    730 C     CG A   0     -19.203 -57.542 -24.025  0.00  0.00           C
ATOM    731 H     CG A   0     -18.813 -57.895 -24.794  0.00  0.00           H
ATOM    732 C     CG A   0     -18.714 -56.358 -23.486  0.00  0.00           C
ATOM    733 C     CG A   0     -19.290 -55.831 -22.333  0.00  0.00           C
ATOM    734 H     CG A   0     -18.962 -55.038 -21.974  0.00  0.00           H
ATOM    735 C     CG A   0     -20.356 -56.482 -21.732  0.00  0.00           C
ATOM    736 C     CG A   0     -20.846 -57.666 -22.271  0.00  0.00           C
ATOM    737 H     CG A   0     -21.559 -58.106 -21.869  0.00  0.00           H
ATOM    738 N     CG A   0     -25.669 -51.301 -16.520  0.00  0.00           N
ATOM    739 C     CG A   0     -25.080 -50.142 -17.022  0.00  0.00           C
ATOM    740 H     CG A   0     -24.287 -49.826 -16.656  0.00  0.00           H
ATOM    741 C     CG A   0     -25.675 -49.466 -18.082  0.00  0.00           C
ATOM    742 H     CG A   0     -25.279 -48.692 -18.423  0.00  0.00           H
ATOM    743 C     CG A   0     -26.853 -49.943 -18.640  0.00  0.00           C
ATOM    744 C     CG A   0     -27.442 -51.096 -18.131  0.00  0.00           C
ATOM    745 H     CG A   0     -28.236 -51.418 -18.503  0.00  0.00           H
ATOM    746 C     CG A   0     -26.847 -51.778 -17.078  0.00  0.00           C
ATOM    747 H     CG A   0     -27.244 -52.546 -16.737  0.00  0.00           H
ATOM    748 N     CG A   0     -25.589 -41.130 -26.641  0.00  0.00           N
ATOM    749 C     CG A   0     -25.000 -41.682 -25.507  0.00  0.00           C
ATOM    750 H     CG A   0     -24.181 -41.353 -25.203  0.00  0.00           H
ATOM    751 C     CG A   0     -25.626 -42.723 -24.837  0.00  0.00           C
ATOM    752 H     CG A   0     -25.229 -43.095 -24.081  0.00  0.00           H
ATOM    753 C     CG A   0     -26.841 -43.213 -25.290  0.00  0.00           C
ATOM    754 C     CG A   0     -27.430 -42.661 -26.424  0.00  0.00           C
ATOM    755 H     CG A   0     -28.248 -42.990 -26.728  0.00  0.00           H
ATOM    756 C     CG A   0     -26.804 -41.620 -27.093  0.00  0.00           C
ATOM    757 H     CG A   0     -27.201 -41.248 -27.849  0.00  0.00           H
ATOM    758 C     CG A   0     -27.492 -49.218 -19.681  0.00  0.00           C
ATOM    759 C     CG A   0     -28.124 -48.741 -20.617  0.00  0.00           C
ATOM    760 C     CG A   0     -27.535 -44.211 -24.540  0.00  0.00           C
ATOM    761 C     CG A   0     -28.130 -45.171 -24.075  0.00  0.00           C
ATOM    762 N     CG A   0     -30.424 -47.979 -23.406  0.00  0.00           N
ATOM    763 C     CG A   0     -29.860 -48.568 -22.284  0.00  0.00           C
ATOM    764 H     CG A   0     -30.269 -49.299 -21.881  0.00  0.00           H
ATOM    765 C     CG A   0     -28.676 -48.059 -21.751  0.00  0.00           C
ATOM    766 C     CG A   0     -28.062 -46.962 -22.352  0.00  0.00           C
ATOM    767 H     CG A   0     -27.275 -46.621 -21.999  0.00  0.00           H
ATOM    768 C     CG A   0     -28.633 -46.374 -23.474  0.00  0.00           C
ATOM    769 C     CG A   0     -29.810 -46.888 -24.007  0.00  0.00           C
ATOM    770 H     CG A   0     -30.189 -46.491 -24.757  0.00  0.00           H
ATOM    771 N     CG A   0     -23.500 -41.149 -28.537  0.00  0.00           N
ATOM    772 C     CG A   0     -22.334 -41.738 -28.054  0.00  0.00           C
ATOM    773 H     CG A   0     -21.962 -41.446 -27.254  0.00  0.00           H
ATOM    774 C     CG A   0     -21.720 -42.760 -28.773  0.00  0.00           C
ATOM    775 H     CG A   0     -20.945 -43.151 -28.450  0.00  0.00           H
ATOM    776 C     CG A   0     -22.278 -43.194 -29.969  0.00  0.00           C
ATOM    777 C     CG A   0     -23.438 -42.612 -30.452  0.00  0.00           C
ATOM    778 H     CG A   0     -23.809 -42.903 -31.252  0.00  0.00           H
ATOM    779 C     CG A   0     -24.051 -41.583 -29.733  0.00  0.00           C
ATOM    780 H     CG A   0     -24.832 -41.192 -30.056  0.00  0.00           H
ATOM    781 N     CG A   0     -13.512 -51.239 -28.618  0.00  0.00           N
ATOM    782 C     CG A   0     -14.052 -50.055 -28.122  0.00  0.00           C
ATOM    783 H     CG A   0     -13.711 -49.689 -27.335  0.00  0.00           H
ATOM    784 C     CG A   0     -15.087 -49.429 -28.798  0.00  0.00           C
ATOM    785 H     CG A   0     -15.446 -48.642 -28.463  0.00  0.00           H
ATOM    786 C     CG A   0     -15.589 -49.981 -29.969  0.00  0.00           C
ATOM    787 C     CG A   0     -15.050 -51.164 -30.465  0.00  0.00           C
ATOM    788 H     CG A   0     -15.384 -51.530 -31.252  0.00  0.00           H
ATOM    789 C     CG A   0     -14.008 -51.790 -29.789  0.00  0.00           C
ATOM    790 H     CG A   0     -13.649 -52.577 -30.124  0.00  0.00           H
ATOM    791 C     CG A   0     -21.441 -44.229 -30.490  0.00  0.00           C
ATOM    792 C     CG A   0     -20.914 -45.041 -31.252  0.00  0.00           C
ATOM    793 C     CG A   0     -16.693 -49.311 -30.570  0.00  0.00           C
ATOM    794 C     CG A   0     -17.461 -48.704 -31.308  0.00  0.00           C
ATOM    795 N     CG A   0     -20.121 -47.855 -33.545  0.00  0.00           N
ATOM    796 C     CG A   0     -20.753 -46.745 -32.993  0.00  0.00           C
ATOM    797 H     CG A   0     -21.485 -46.367 -33.421  0.00  0.00           H
ATOM    798 C     CG A   0     -20.288 -46.206 -31.797  0.00  0.00           C
ATOM    799 C     CG A   0     -19.197 -46.783 -31.153  0.00  0.00           C
ATOM    800 H     CG A   0     -18.893 -46.423 -30.353  0.00  0.00           H
ATOM    801 C     CG A   0     -18.571 -47.892 -31.704  0.00  0.00           C
ATOM    802 C     CG A   0     -19.030 -48.425 -32.900  0.00  0.00           C
ATOM    803 H     CG A   0     -18.608 -49.169 -33.266  0.00  0.00           H
ATOM    804 D     CV B   1     -13.136 -44.804 -26.206  0.00  0.00           D
ATOM    805 D     CV B   1     -11.136 -44.804 -26.206  0.00  0.00           D
ATOM    806 D     CV B   1     -15.136 -42.804 -26.206  0.00  0.00           D
ATOM    807 D     CV B   1     -13.136 -42.804 -26.206  0.00  0.00           D
ATOM    808 D     CV B   1     -11.136 -42.804 -26.206  0.00  0.00           D
ATOM    809 D     CV B   1      -9.136 -42.804 -26.206  0.00  0.00           D
ATOM    810 D     CV B   1     -17.136 -40.804 -26.206  0.00  0.00           D
ATOM    811 D     CV B   1     -15.136 -40.804 -26.206  0.00  0.00           D
ATOM    812 D     CV B   1     -13.136 -40.804 -26.206  0.00  0.00           D
ATOM    813 D     CV B   1     -11.136 -40.804 -26.206  0.00  0.00           D
ATOM    814 D     CV B   1      -9.136 -40.804 -26.206  0.00  0.00           D
ATOM    815 D     CV B   1      -7.136 -40.804 -26.206  0.00  0.00           D
ATOM    816 D     CV B   1     -17.136 -38.804 -26.206  0.00  0.00           D
ATOM    817 D     CV B   1     -15.136 -38.804 -26.206  0.00  0.00           D
ATOM    818 D     CV B   1     -13.136 -38.804 -26.206  0.00  0.00           D
ATOM    819 D     CV B   1     -11.136 -38.804 -26.206  0.00  0.00           D
ATOM    820 D     CV B   1      -9.136 -38.804 -26.206  0.00  0.00           D
ATOM    821 D     CV B   1      -7.136 -38.804 -26.206  0.00  0.00           D
ATOM    822 D     CV B   1     -15.136 -36.804 -26.206  0.00  0.00           D
ATOM    823 D     CV B   1     -13.136 -36.804 -26.206  0.00  0.00           D
ATOM    824 D     CV B   1     -11.136 -36.804 -26.206  0.00  0.00           D
ATOM    825 D     CV B   1      -9.136 -36.804 -26.206  0.00  0.00           D
ATOM    826 D     CV B   1     -13.136 -34.804 -26.206  0.00  0.00           D
ATOM    827 D     CV B   1     -11.136 -34.804 -26.206  0.00  0.00           D
ATOM    828 D     CV B   1     -13.136 -48.804 -24.206  0.00  0.00           D
ATOM    829 D     CV B   1     -11.136 -48.804 -24.206  0.00  0.00           D
ATOM    830 D     CV B   1     -15.136 -46.804 -24.206  0.00  0.00           D
ATOM    831 D     CV B   1     -13.136 -46.804 -24.206  0.00  0.00           D
ATOM    832 D     CV B   1     -11.136 -46.804 -24.206  0.00  0.00           D
ATOM    833 D     CV B   1      -9.136 -46.804 -24.206  0.00  0.00           D
ATOM    834 D     CV B   1     -17.136 -44.804 -24.206  0.00  0.00           D
ATOM    835 D     CV B   1     -15.136 -44.804 -24.206  0.00  0.00           D
ATOM    836 D     CV B   1     -13.136 -44.804 -24.206  0.00  0.00           D
ATOM    837 D     CV B   1     -11.136 -44.804 -24.206  0.00  0.00           D
ATOM    838 D     CV B   1      -9.136 -44.804 -24.206  0.00  0.00           D
ATOM    839 D     CV B   1      -7.136 -44.804 -24.206  0.00  0.00           D
ATOM    840 D     CV B   1     -19.136 -42.804 -24.206  0.00  0.00           D
ATOM    841 D     CV B   1     -17.136 -42.804 -24.206  0.00  0.00           D
ATOM    842 D     CV B   1     -15.136 -42.804 -24.206  0.00  0.00           D
ATOM    843 D     CV B   1     -13.136 -42.804 -24.206  0.00  0.00           D
ATOM    844 D     CV B   1     -11.136 -42.804 -24.206  0.00  0.00           D
ATOM    845 D     CV B   1      -9.136 -42.804 -24.206  0.00  0.00           D
ATOM    846 D     CV B   1      -7.136 -42.804 -24.206  0.00  0.00           D
ATOM    847 D     CV B   1      -5.136 -42.804 -24.206  0.00  0.00           D
ATOM    848 D     CV B   1     -21.136 -40.804 -24.206  0.00  0.00           D
ATOM    849 D     CV B   1     -19.136 -40.804 -24.206  0.00  0.00           D
ATOM    850 D     CV B   1     -17.136 -40.804 -24.206  0.00  0.00           D
ATOM    851 D     CV B   1     -15.136 -40.804 -24.206  0.00  0.00           D
ATOM    852 D     CV B   1     -13.136 -40.804 -24.206  0.00  0.00           D
ATOM    853 D     CV B   1     -11.136 -40.804 -24.206  0.00  0.00           D
ATOM    854 D     CV B   1      -9.136 -40.804 -24.206  0.00  0.00           D
ATOM    855 D     CV B   1      -7.136 -40.804 -24.206  0.00  0.00           D
ATOM    856 D     CV B   1      -5.136 -40.804 -24.206  0.00  0.00           D
ATOM    857 D     CV B   1      -3.136 -40.804 -24.206  0.00  0.00           D
ATOM    858 D     CV B   1     -21.136 -38.804 -24.206  0.00  0.00           D
ATOM    859 D     CV B   1     -19.136 -38.804 -24.206  0.00  0.00           D
ATOM    860 D     CV B   1     -17.136 -38.804 -24.206  0.00  0.00           D
ATOM    861 D     CV B   1     -15.136 -38.804 -24.206  0.00  0.00           D
ATOM    862 D     CV B   1     -13.136 -38.804 -24.206  0.00  0.00           D
ATOM    863 D     CV B   1     -11.136 -38.804 -24.206  0.00  0.00           D
ATOM    864 D     CV B   1      -9.136 -38.804 -24.206  0.00  0.00           D
ATOM    865 D     CV B   1      -7.136 -38.804 -24.206  0.00  0.00           D
ATOM    866 D     CV B   1      -5.136 -38.804 -24.206  0.00  0.00           D
ATOM    867 D     CV B   1      -3.136 -38.804 -24.206  0.00  0.00           D
ATOM    868 D     CV B   1     -19.136 -36.804 -24.206  0.00  0.00           D
ATOM    869 D     CV B   1     -17.136 -36.804 -24.206  0.00  0.00           D
ATOM    870 D     CV B   1     -15.136 -36.804 -24.206  0.00  0.00           D
ATOM    871 D     CV B   1     -13.136 -36.804 -24.206  0.00  0.00           D
ATOM    872 D     CV B   1     -11.136 -36.804 -24.206  0.00  0.00           D
ATOM    873 D     CV B   1      -9.136 -36.804 -24.206  0.00  0.00           D
ATOM    874 D     CV B   1      -7.136 -36.804 -24.206  0.00  0.00           D
ATOM    875 D     CV B   1      -5.136 -36.804 -24.206  0.00  0.00           D
ATOM    876 D     CV B   1     -17.136 -34.804 -24.206  0.00  0.00           D
ATOM    877 D     CV B   1     -15.136 -34.804 -24.206  0.00  0.00           D
ATOM    878 D     CV B   1     -13.136 -34.804 -24.206  0.00  0.00           D
ATOM    879 D     CV B   1     -11.136 -34.804 -24.206  0.00  0.00           D
ATOM    880 D     CV B   1      -9.136 -34.804 -24.206  0.00  0.00           D
ATOM    881 D     CV B   1      -7.136 -34.804 -24.206  0.00  0.00           D
ATOM    882 D     CV B   1     -15.136 -32.804 -24.206  0.00  0.00           D
ATOM    883 D     CV B   1     -13.136 -32.804 -24.206  0.00  0.00           D
ATOM    884 D     CV B   1     -11.136 -32.804 -24.206  0.00  0.00           D
ATOM    885 D     CV B   1      -9.136 -32.804 -24.206  0.00  0.00           D
ATOM    886 D     CV B   1     -13.136 -30.804 -24.206  0.00  0.00           D
ATOM    887 D     CV B   1     -11.136 -30.804 -24.206  0.00  0.00           D
ATOM    888 D     CV B   1     -15.136 -48.804 -22.206  0.00  0.00           D
ATOM    889 D     CV B   1     -13.136 -48.804 -22.206  0.00  0.00           D
ATOM    890 D     CV B   1     -11.136 -48.804 -22.206  0.00  0.00           D
ATOM    891 D     CV B   1      -9.136 -48.804 -22.206  0.00  0.00           D
ATOM    892 D     CV B   1     -19.136 -46.804 -22.206  0.00  0.00           D
ATOM    893 D     CV B   1     -17.136 -46.804 -22.206  0.00  0.00           D
ATOM    894 D     CV B   1     -15.136 -46.804 -22.206  0.00  0.00           D
ATOM    895 D     CV B   1     -13.136 -46.804 -22.206  0.00  0.00           D
ATOM    896 D     CV B   1     -11.136 -46.804 -22.206  0.00  0.00           D
ATOM    897 D     CV B   1      -9.136 -46.804 -22.206  0.00  0.00           D
ATOM    898 D     CV B   1      -7.136 -46.804 -22.206  0.00  0.00           D
ATOM    899 D     CV B   1      -5.136 -46.804 -22.206  0.00  0.00           D
ATOM    900 D     CV B   1     -19.136 -44.804 -22.206  0.00  0.00           D
ATOM    901 D     CV B   1     -17.136 -44.804 -22.206  0.00  0.00           D
ATOM    902 D     CV B   1     -15.136 -44.804 -22.206  0.00  0.00           D
ATOM    903 D     CV B   1     -13.136 -44.804 -22.206  0.00  0.00           D
ATOM    904 D     CV B   1     -11.136 -44.804 -22.206  0.00  0.00           D
ATOM    905 D     CV B   1      -9.136 -44.804 -22.206  0.00  0.00           D
ATOM    906 D     CV B   1      -7.136 -44.804 -22.206  0.00  0.00           D
ATOM    907 D     CV B   1      -5.136 -44.804 -22.206  0.00  0.00           D
ATOM    908 D     CV B   1     -21.136 -42.804 -22.206  0.00  0.00           D
ATOM    909 D     CV B   1     -19.136 -42.804 -22.206  0.00  0.00           D
ATOM    910 D     CV B   1     -17.136 -42.804 -22.206  0.00  0.00           D
ATOM    911 D     CV B   1     -15.136 -42.804 -22.206  0.00  0.00           D
ATOM    912 D     CV B   1     -13.136 -42.804 -22.206  0.00  0.00           D
ATOM    913 D     CV B   1     -11.136 -42.804 -22.206  0.00  0.00           D
ATOM    914 D     CV B   1      -9.136 -42.804 -22.206  0.00  0.00           D
ATOM    915 D     CV B   1      -7.136 -42.804 -22.206  0.00  0.00           D
ATOM    916 D     CV B   1      -5.136 -42.804 -22.206  0.00  0.00           D
ATOM    917 D     CV B   1      -3.136 -42.804 -22.206  0.00  0.00           D
ATOM    918 D     CV B   1     -21.136 -40.804 -22.206  0.00  0.00           D
ATOM    919 D     CV B   1     -19.136 -40.804 -22.206  0.00  0.00           D
ATOM    920 D     CV B   1     -17.136 -40.804 -22.206  0.00  0.00           D
ATOM    921 D     CV B   1     -15.136 -40.804 -22.206  0.00  0.00           D
ATOM    922 D     CV B   1     -13.136 -40.804 -22.206  0.00  0.00           D
ATOM    923 D     CV B   1     -11.136 -40.804 -22.206  0.00  0.00           D
ATOM    924 D     CV B   1      -9.136 -40.804 -22.206  0.00  0.00           D
ATOM    925 D     CV B   1      -7.136 -40.804 -22.206  0.00  0.00           D
ATOM    926 D     CV B   1      -5.136 -40.804 -22.206  0.00  0.00           D
ATOM    927 D     CV B   1      -3.136 -40.804 -22.206  0.00  0.00           D
ATOM    928 D     CV B   1     -21.136 -38.804 -22.206  0.00  0.00           D
ATOM    929 D     CV B   1     -19.136 -38.804 -22.206  0.00  0.00           D
ATOM    930 D     CV B   1     -17.136 -38.804 -22.206  0.00  0.00           D
ATOM    931 D     CV B   1     -15.136 -38.804 -22.206  0.00  0.00           D
ATOM    932 D     CV B   1     -13.136 -38.804 -22.206  0.00  0.00           D
ATOM    933 D     CV B   1     -11.136 -38.804 -22.206  0.00  0.00           D
ATOM    934 D     CV B   1      -9.136 -38.804 -22.206  0.00  0.00           D
ATOM    935 D     CV B   1      -7.136 -38.804 -22.206  0.00  0.00           D
ATOM    936 D     CV B   1      -5.136 -38.804 -22.206  0.00  0.00           D
ATOM    937 D     CV B   1      -3.136 -38.804 -22.206  0.00  0.00           D
ATOM    938 D     CV B   1     -21.136 -36.804 -22.206  0.00  0.00           D
ATOM    939 D     CV B   1     -19.136 -36.804 -22.206  0.00  0.00           D
ATOM    940 D     CV B   1     -17.136 -36.804 -22.206  0.00  0.00           D
ATOM    941 D     CV B   1     -15.136 -36.804 -22.206  0.00  0.00           D
ATOM    942 D     CV B   1     -13.136 -36.804 -22.206  0.00  0.00           D
ATOM    943 D     CV B   1     -11.136 -36.804 -22.206  0.00  0.00           D
ATOM    944 D     CV B   1      -9.136 -36.804 -22.206  0.00  0.00           D
ATOM    945 D     CV B   1      -7.136 -36.804 -22.206  0.00  0.00           D
ATOM    946 D     CV B   1      -5.136 -36.804 -22.206  0.00  0.00           D
ATOM    947 D     CV B   1      -3.136 -36.804 -22.206  0.00  0.00           D
ATOM    948 D     CV B   1     -19.136 -34.804 -22.206  0.00  0.00           D
ATOM    949 D     CV B   1     -17.136 -34.804 -22.206  0.00  0.00           D
ATOM    950 D     CV B   1     -15.136 -34.804 -22.206  0.00  0.00           D
ATOM    951 D     CV B   1     -13.136 -34.804 -22.206  0.00  0.00           D
ATOM    952 D     CV B   1     -11.136 -34.804 -22.206  0.00  0.00           D
ATOM    953 D     CV B   1      -9.136 -34.804 -22.206  0.00  0.00           D
ATOM    954 D     CV B   1      -7.136 -34.804 -22.206  0.00  0.00           D
ATOM    955 D     CV B   1      -5.136 -34.804 -22.206  0.00  0.00           D
ATOM    956 D     CV B   1     -19.136 -32.804 -22.206  0.00  0.00           D
ATOM    957 D     CV B   1     -17.136 -32.804 -22.206  0.00  0.00           D
ATOM    958 D     CV B   1     -15.136 -32.804 -22.206  0.00  0.00           D
ATOM    959 D     CV B   1     -13.136 -32.804 -22.206  0.00  0.00           D
ATOM    960 D     CV B   1     -11.136 -32.804 -22.206  0.00  0.00           D
ATOM    961 D     CV B   1      -9.136 -32.804 -22.206  0.00  0.00           D
ATOM    962 D     CV B   1      -7.136 -32.804 -22.206  0.00  0.00           D
ATOM    963 D     CV B   1      -5.136 -32.804 -22.206  0.00  0.00           D
ATOM    964 D     CV B   1     -15.136 -30.804 -22.206  0.00  0.00           D
ATOM    965 D     CV B   1     -13.136 -30.804 -22.206  0.00  0.00           D
ATOM    966 D     CV B   1     -11.136 -30.804 -22.206  0.00  0.00           D
ATOM    967 D     CV B   1      -9.136 -30.804 -22.206  0.00  0.00           D
ATOM    968 D     CV B   1     -13.136 -50.804 -20.206  0.00  0.00           D
ATOM    969 D     CV B   1     -11.136 -50.804 -20.206  0.00  0.00           D
ATOM    970 D     CV B   1     -17.136 -48.804 -20.206  0.00  0.00           D
ATOM    971 D     CV B   1     -15.136 -48.804 -20.206  0.00  0.00           D
ATOM    972 D     CV B   1     -13.136 -48.804 -20.206  0.00  0.00           D
ATOM    973 D     CV B   1     -11.136 -48.804 -20.206  0.00  0.00           D
ATOM    974 D     CV B   1      -9.136 -48.804 -20.206  0.00  0.00           D
ATOM    975 D     CV B   1      -7.136 -48.804 -20.206  0.00  0.00           D
ATOM    976 D     CV B   1     -19.136 -46.804 -20.206  0.00  0.00           D
ATOM    977 D     CV B   1     -17.136 -46.804 -20.206  0.00  0.00           D
ATOM    978 D     CV B   1     -15.136 -46.804 -20.206  0.00  0.00           D
ATOM    979 D     CV B   1     -13.136 -46.804 -20.206  0.00  0.00           D
ATOM    980 D     CV B   1     -11.136 -46.804 -20.206  0.00  0.00           D
ATOM    981 D     CV B   1      -9.136 -46.804 -20.206  0.00  0.00           D
ATOM    982 D     CV B   1      -7.136 -46.804 -20.206  0.00  0.00           D
ATOM    983 D     CV B   1      -5.136 -46.804 -20.206  0.00  0.00           D
ATOM    984 D     CV B   1     -21.136 -44.804 -20.206  0.00  0.00           D
ATOM    985 D     CV B   1     -19.136 -44.804 -20.206  0.00  0.00           D
ATOM    986 D     CV B   1     -17.136 -44.804 -20.206  0.00  0.00           D
ATOM    987 D     CV B   1     -15.136 -44.804 -20.206  0.00  0.00           D
ATOM    988 D     CV B   1     -13.136 -44.804 -20.206  0.00  0.00           D
ATOM    989 D     CV B   1     -11.136 -44.804 -20.206  0.00  0.00           D
ATOM    990 D     CV B   1      -9.136 -44.804 -20.206  0.00  0.00           D
ATOM    991 D     CV B   1      -7.136 -44.804 -20.206  0.00  0.00           D
ATOM    992 D     CV B   1      -5.136 -44.804 -20.206  0.00  0.00           D
ATOM    993 D     CV B   1      -3.136 -44.804 -20.206  0.00  0.00           D
ATOM    994 D     CV B   1     -21.136 -42.804 -20.206  0.00  0.00           D
ATOM    995 D     CV B   1     -19.136 -42.804 -20.206  0.00  0.00           D
ATOM    996 D     CV B   1     -17.136 -42.804 -20.206  0.00  0.00           D
ATOM    997 D     CV B   1     -15.136 -42.804 -20.206  0.00  0.00           D
ATOM    998 D     CV B   1     -13.136 -42.804 -20.206  0.00  0.00           D
ATOM    999 D     CV B   1     -11.136 -42.804 -20.206  0.00  0.00           D
ATOM   1000 D     CV B   1      -9.136 -42.804 -20.206  0.00  0.00           D
ATOM   1001 D     CV B   1      -7.136 -42.804 -20.206  0.00  0.00           D
ATOM   1002 D     CV B   1      -5.136 -42.804 -20.206  0.00  0.00           D
ATOM   1003 D     CV B   1      -3.136 -42.804 -20.206  0.00  0.00           D
ATOM   1004 D     CV B   1     -23.136 -40.804 -20.206  0.00  0.00           D
ATOM   1005 D     CV B   1     -21.136 -40.804 -20.206  0.00  0.00           D
ATOM   1006 D     CV B   1     -19.136 -40.804 -20.206  0.00  0.00           D
ATOM   1007 D     CV B   1     -17.136 -40.804 -20.206  0.00  0.00           D
ATOM   1008 D     CV B   1     -15.136 -40.804 -20.206  0.00  0.00           D
ATOM   1009 D     CV B   1     -13.136 -40.804 -20.206  0.00  0.00           D
ATOM   1010 D     CV B   1     -11.136 -40.804 -20.206  0.00  0.00           D
ATOM   1011 D     CV B   1      -9.136 -40.804 -20.206  0.00  0.00           D
ATOM   1012 D     CV B   1      -7.136 -40.804 -20.206  0.00  0.00           D
ATOM   1013 D     CV B   1      -5.136 -40.804 -20.206  0.00  0.00           D
ATOM   1014 D     CV B   1      -3.136 -40.804 -20.206  0.00  0.00           D
ATOM   1015 D     CV B   1      -1.136 -40.804 -20.206  0.00  0.00           D
ATOM   1016 D     CV B   1     -23.136 -38.804 -20.206  0.00  0.00           D
ATOM   1017 D     CV B   1     -21.136 -38.804 -20.206  0.00  0.00           D
ATOM   1018 D     CV B   1     -19.136 -38.804 -20.206  0.00  0.00           D
ATOM   1019 D     CV B   1     -17.136 -38.804 -20.206  0.00  0.00           D
ATOM   1020 D     CV B   1     -15.136 -38.804 -20.206  0.00  0.00           D
ATOM   1021 D     CV B   1     -13.136 -38.804 -20.206  0.00  0.00           D
ATOM   1022 D     CV B   1     -11.136 -38.804 -20.206  0.00  0.00           D
ATOM   1023 D     CV B   1      -9.136 -38.804 -20.206  0.00  0.00           D
ATOM   1024 D     CV B   1      -7.136 -38.804 -20.206  0.00  0.00           D
ATOM   1025 D     CV B   1      -5.136 -38.804 -20.206  0.00  0.00           D
ATOM   1026 D     CV B   1      -3.136 -38.804 -20.206  0.00  0.00           D
ATOM   1027 D     CV B   1      -1.136 -38.804 -20.206  0.00  0.00           D
ATOM   1028 D     CV B   1     -21.136 -36.804 -20.206  0.00  0.00           D
ATOM   1029 D     CV B   1     -19.136 -36.804 -20.206  0.00  0.00           D
ATOM   1030 D     CV B   1     -17.136 -36.804 -20.206  0.00  0.00           D
ATOM   1031 D     CV B   1     -15.136 -36.804 -20.206  0.00  0.00           D
ATOM   1032 D     CV B   1     -13.136 -36.804 -20.206  0.00  0.00           D
ATOM   1033 D     CV B   1     -11.136 -36.804 -20.206  0.00  0.00           D
ATOM   1034 D     CV B   1      -9.136 -36.804 -20.206  0.00  0.00           D
ATOM   1035 D     CV B   1      -7.136 -36.804 -20.206  0.00  0.00           D
ATOM   1036 D     CV B   1      -5.136 -36.804 -20.206  0.00  0.00           D
ATOM   1037 D     CV B   1      -3.136 -36.804 -20.206  0.00  0.00           D
ATOM   1038 D     CV B   1     -21.136 -34.804 -20.206  0.00  0.00           D
ATOM   1039 D     CV B   1     -19.136 -34.804 -20.206  0.00  0.00           D
ATOM   1040 D     CV B   1     -17.136 -34.804 -20.206  0.00  0.00           D
ATOM   1041 D     CV B   1     -15.136 -34.804 -20.206  0.00  0.00           D
ATOM   1042 D     CV B   1     -13.136 -34.804 -20.206  0.00  0.00           D
ATOM   1043 D     CV B   1     -11.136 -34.804 -20.206  0.00  0.00           D
ATOM   1044 D     CV B   1      -9.136 -34.804 -20.206  0.00  0.00           D
ATOM   1045 D     CV B   1      -7.136 -34.804 -20.206  0.00  0.00           D
ATOM   1046 D     CV B   1      -5.136 -34.804 -20.206  0.00  0.00           D
ATOM   1047 D     CV B   1      -3.136 -34.804 -20.206  0.00  0.00           D
ATOM   1048 D     CV B   1     -19.136 -32.804 -20.206  0.00  0.00           D
ATOM   1049 D     CV B   1     -17.136 -32.804 -20.206  0.00  0.00           D
ATOM   1050 D     CV B   1     -15.136 -32.804 -20.206  0.00  0.00           D
ATOM   1051 D     CV B   1     -13.136 -32.804 -20.206  0.00  0.00           D
ATOM   1052 D     CV B   1     -11.136 -32.804 -20.206  0.00  0.00           D
ATOM   1053 D     CV B   1      -9.136 -32.804 -20.206  0.00  0.00           D
ATOM   1054 D     CV B   1      -7.136 -32.804 -20.206  0.00  0.00           D
ATOM   1055 D     CV B   1      -5.136 -32.804 -20.206  0.00  0.00           D
ATOM   1056 D     CV B   1     -17.136 -30.804 -20.206  0.00  0.00           D
ATOM   1057 D     CV B   1     -15.136 -30.804 -20.206  0.00  0.00           D
ATOM   1058 D     CV B   1     -13.136 -30.804 -20.206  0.00  0.00           D
ATOM   1059 D     CV B   1     -11.136 -30.804 -20.206  0.00  0.00           D
ATOM   1060 D     CV B   1      -9.136 -30.804 -20.206  0.00  0.00           D
ATOM   1061 D     CV B   1      -7.136 -30.804 -20.206  0.00  0.00           D
ATOM   1062 D     CV B   1     -13.136 -28.804 -20.206  0.00  0.00           D
ATOM   1063 D     CV B   1     -11.136 -28.804 -20.206  0.00  0.00           D
ATOM   1064 D     CV B   1     -15.136 -50.804 -18.206  0.00  0.00           D
ATOM   1065 D     CV B   1     -13.136 -50.804 -18.206  0.00  0.00           D
ATOM   1066 D     CV B   1     -11.136 -50.804 -18.206  0.00  0.00           D
ATOM   1067 D     CV B   1      -9.136 -50.804 -18.206  0.00  0.00           D
ATOM   1068 D     CV B   1     -19.136 -48.804 -18.206  0.00  0.00           D
ATOM   1069 D     CV B   1     -17.136 -48.804 -18.206  0.00  0.00           D
ATOM   1070 D     CV B   1     -15.136 -48.804 -18.206  0.00  0.00           D
ATOM   1071 D     CV B   1     -13.136 -48.804 -18.206  0.00  0.00           D
ATOM   1072 D     CV B   1     -11.136 -48.804 -18.206  0.00  0.00           D
ATOM   1073 D     CV B   1      -9.136 -48.804 -18.206  0.00  0.00           D
ATOM   1074 D     CV B   1      -7.136 -48.804 -18.206  0.00  0.00           D
ATOM   1075 D     CV B   1      -5.136 -48.804 -18.206  0.00  0.00           D
ATOM   1076 D     CV B   1     -21.136 -46.804 -18.206  0.00  0.00           D
ATOM   1077 D     CV B   1     -19.136 -46.804 -18.206  0.00  0.00           D
ATOM   1078 D     CV B   1     -17.136 -46.804 -18.206  0.00  0.00           D
ATOM   1079 D     CV B   1     -15.136 -46.804 -18.206  0.00  0.00           D
ATOM   1080 D     CV B   1     -13.136 -46.804 -18.206  0.00  0.00           D
ATOM   1081 D     CV B   1     -11.136 -46.804 -18.206  0.00  0.00           D
ATOM   1082 D     CV B   1      -9.136 -46.804 -18.206  0.00  0.00           D
ATOM   1083 D     CV B   1      -7.136 -46.804 -18.206  0.00  0.00           D
ATOM   1084 D     CV B   1      -5.136 -46.804 -18.206  0.00  0.00           D
ATOM   1085 D     CV B   1      -3.136 -46.804 -18.206  0.00  0.00           D
ATOM   1086 D     CV B   1     -21.136 -44.804 -18.206  0.00  0.00           D
ATOM   1087 D     CV B   1     -19.136 -44.804 -18.206  0.00  0.00           D
ATOM   1088 D     CV B   1     -17.136 -44.804 -18.206  0.00  0.00           D
ATOM   1089 D     CV B   1     -15.136 -44.804 -18.206  0.00  0.00           D
ATOM   1090 D     CV B   1     -13.136 -44.804 -18.206  0.00  0.00           D
ATOM   1091 D     CV B   1     -11.136 -44.804 -18.206  0.00  0.00           D
ATOM   1092 D     CV B   1      -9.136 -44.804 -18.206  0.00  0.00           D
ATOM   1093 D     CV B   1      -7.136 -44.804 -18.206  0.00  0.00           D
ATOM   1094 D     CV B   1      -5.136 -44.804 -18.206  0.00  0.00           D
ATOM   1095 D     CV B   1      -3.136 -44.804 -18.206  0.00  0.00           D
ATOM   1096 D     CV B   1     -23.136 -42.804 -18.206  0.00  0.00           D
ATOM   1097 D     CV B   1     -21.136 -42.804 -18.206  0.00  0.00           D
ATOM   1098 D     CV B   1     -19.136 -42.804 -18.206  0.00  0.00           D
ATOM   1099 D     CV B   1     -17.136 -42.804 -18.206  0.00  0.00           D
ATOM   1100 D     CV B   1     -15.136 -42.804 -18.206  0.00  0.00           D
ATOM   1101 D     CV B   1     -13.136 -42.804 -18.206  0.00  0.00           D
ATOM   1102 D     CV B   1     -11.136 -42.804 -18.206  0.00  0.00           D
ATOM   1103 D     CV B   1      -9.136 -42.804 -18.206  0.00  0.00           D
ATOM   1104 D     CV B   1      -7.136 -42.804 -18.206  0.00  0.00           D
ATOM   1105 D     CV B   1      -5.136 -42.804 -18.206  0.00  0.00           D
ATOM   1106 D     CV B   1      -3.136 -42.804 -18.206  0.00  0.00           D
ATOM   1107 D     CV B   1      -1.136 -42.804 -18.206  0.00  0.00           D
ATOM   1108 D     CV B   1     -23.136 -40.804 -18.206  0.00  0.00           D
ATOM   1109 D     CV B   1     -21.136 -40.804 -18.206  0.00  0.00           D
ATOM   1110 D     CV B   1     -19.136 -40.804 -18.206  0.00  0.00           D
ATOM   1111 D     CV B   1     -17.136 -40.804 -18.206  0.00  0.00           D
ATOM   1112 D     CV B   1     -15.136 -40.804 -18.206  0.00  0.00           D
ATOM   1113 D     CV B   1     -13.136 -40.804 -18.206  0.00  0.00           D
ATOM   1114 D     CV B   1     -11.136 -40.804 -18.206  0.00  0.00           D
ATOM   1115 D     CV B   1      -9.136 -40.804 -18.206  0.00  0.00           D
ATOM   1116 D     CV B   1      -7.136 -40.804 -18.206  0.00  0.00           D
ATOM   1117 D     CV B   1      -5.136 -40.804 -18.206  0.00  0.00           D
ATOM   1118 D     CV B   1      -3.136 -40.804 -18.206  0.00  0.00           D
ATOM   1119 D     CV B   1      -1.136 -40.804 -18.206  0.00  0.00           D
ATOM   1120 D     CV B   1     -23.136 -38.804 -18.206  0.00  0.00           D
ATOM   1121 D     CV B   1     -21.136 -38.804 -18.206  0.00  0.00           D
ATOM   1122 D     CV B   1     -19.136 -38.804 -18.206  0.00  0.00           D
ATOM   1123 D     CV B   1     -17.136 -38.804 -18.206  0.00  0.00           D
ATOM   1124 D     CV B   1     -15.136 -38.804 -18.206  0.00  0.00           D
ATOM   1125 D     CV B   1     -13.136 -38.804 -18.206  0.00  0.00           D
ATOM   1126 D     CV B   1     -11.136 -38.804 -18.206  0.00  0.00           D
ATOM   1127 D     CV B   1      -9.136 -38.804 -18.206  0.00  0.00           D
ATOM   1128 D     CV B   1      -7.136 -38.804 -18.206  0.00  0.00           D
ATOM   1129 D     CV B   1      -5.136 -38.804 -18.206  0.00  0.00           D
ATOM   1130 D     CV B   1      -3.136 -38.804 -18.206  0.00  0.00           D
ATOM   1131 D     CV B   1      -1.136 -38.804 -18.206  0.00  0.00           D
ATOM   1132 D     CV B   1     -23.136 -36.804 -18.206  0.00  0.00           D
ATOM   1133 D     CV B   1     -21.136 -36.804 -18.206  0.00  0.00           D
ATOM   1134 D     CV B   1     -19.136 -36.804 -18.206  0.00  0.00           D
ATOM   1135 D     CV B   1     -17.136 -36.804 -18.206  0.00  0.00           D
ATOM   1136 D     CV B   1     -15.136 -36.804 -18.206  0.00  0.00           D
ATOM   1137 D     CV B   1     -13.136 -36.804 -18.206  0.00  0.00           D
ATOM   1138 D     CV B   1     -11.136 -36.804 -18.206  0.00  0.00           D
ATOM   1139 D     CV B   1      -9.136 -36.804 -18.206  0.00  0.00           D
ATOM   1140 D     CV B   1      -7.136 -36.804 -18.206  0.00  0.00           D
ATOM   1141 D     CV B   1      -5.136 -36.804 -18.206  0.00  0.00           D
ATOM   1142 D     CV B   1      -3.136 -36.804 -18.206  0.00  0.00           D
ATOM   1143 D     CV B   1      -1.136 -36.804 -18.206  0.00  0.00           D
ATOM   1144 D     CV B   1     -21.136 -34.804 -18.206  0.00  0.00           D
ATOM   1145 D     CV B   1     -19.136 -34.804 -18.206  0.00  0.00           D
ATOM   1146 D     CV B   1     -17.136 -34.804 -18.206  0.00  0.00           D
ATOM   1147 D     CV B   1     -15.136 -34.804 -18.206  0.00  0.00           D
ATOM   1148 D     CV B   1     -13.136 -34.804 -18.206  0.00  0.00           D
ATOM   1149 D     CV B   1     -11.136 -34.804 -18.206  0.00  0.00           D
ATOM   1150 D     CV B   1      -9.136 -34.804 -18.206  0.00  0.00           D
ATOM   1151 D     CV B   1      -7.136 -34.804 -18.206  0.00  0.00           D
ATOM   1152 D     CV B   1      -5.136 -34.804 -18.206  0.00  0.00           D
ATOM   1153 D     CV B   1      -3.136 -34.804 -18.206  0.00  0.00           D
ATOM   1154 D     CV B   1     -21.136 -32.804 -18.206  0.00  0.00           D
ATOM   1155 D     CV B   1     -19.136 -32.804 -18.206  0.00  0.00           D
ATOM   1156 D     CV B   1     -17.136 -32.804 -18.206  0.00  0.00           D
ATOM   1157 D     CV B   1     -15.136 -32.804 -18.206  0.00  0.00           D
ATOM   1158 D     CV B   1     -13.136 -32.804 -18.206  0.00  0.00           D
ATOM   1159 D     CV B   1     -11.136 -32.804 -18.206  0.00  0.00           D
ATOM   1160 D     CV B   1      -9.136 -32.804 -18.206  0.00  0.00           D
ATOM   1161 D     CV B   1      -7.136 -32.804 -18.206  0.00  0.00           D
ATOM   1162 D     CV B   1      -5.136 -32.804 -18.206  0.00  0.00           D
ATOM   1163 D     CV B   1      -3.136 -32.804 -18.206  0.00  0.00           D
ATOM   1164 D     CV B   1     -19.136 -30.804 -18.206  0.00  0.00           D
ATOM   1165 D     CV B   1     -17.136 -30.804 -18.206  0.00  0.00           D
ATOM   1166 D     CV B   1     -15.136 -30.804 -18.206  0.00  0.00           D
ATOM   1167 D     CV B   1     -13.136 -30.804 -18.206  0.00  0.00           D
ATOM   1168 D     CV B   1     -11.136 -30.804 -18.206  0.00  0.00           D
ATOM   1169 D     CV B   1      -9.136 -30.804 -18.206  0.00  0.00           D
ATOM   1170 D     CV B   1      -7.136 -30.804 -18.206  0.00  0.00           D
ATOM   1171 D     CV B   1      -5.136 -30.804 -18.206  0.00  0.00           D
ATOM   1172 D     CV B   1     -15.136 -28.804 -18.206  0.00  0.00           D
ATOM   1173 D     CV B   1     -13.136 -28.804 -18.206  0.00  0.00           D
ATOM   1174 D     CV B   1     -11.136 -28.804 -18.206  0.00  0.00           D
ATOM   1175 D     CV B   1      -9.136 -28.804 -18.206  0.00  0.00           D
ATOM   1176 D     CV B   1     -17.136 -50.804 -16.206  0.00  0.00           D
ATOM   1177 D     CV B   1     -15.136 -50.804 -16.206  0.00  0.00           D
ATOM   1178 D     CV B   1     -13.136 -50.804 -16.206  0.00  0.00           D
ATOM   1179 D     CV B   1     -11.136 -50.804 -16.206  0.00  0.00           D
ATOM   1180 D     CV B   1      -9.136 -50.804 -16.206  0.00  0.00           D
ATOM   1181 D     CV B   1      -7.136 -50.804 -16.206  0.00  0.00           D
ATOM   1182 D     CV B   1     -21.136 -48.804 -16.206  0.00  0.00           D
ATOM   1183 D     CV B   1     -19.136 -48.804 -16.206  0.00  0.00           D
ATOM   1184 D     CV B   1     -17.136 -48.804 -16.206  0.00  0.00           D
ATOM   1185 D     CV B   1     -15.136 -48.804 -16.206  0.00  0.00           D
ATOM   1186 D     CV B   1     -13.136 -48.804 -16.206  0.00  0.00           D
ATOM   1187 D     CV B   1     -11.136 -48.804 -16.206  0.00  0.00           D
ATOM   1188 D     CV B   1      -9.136 -48.804 -16.206  0.00  0.00           D
ATOM   1189 D     CV B   1      -7.136 -48.804 -16.206  0.00  0.00           D
ATOM   1190 D     CV B   1      -5.136 -48.804 -16.206  0.00  0.00           D
ATOM   1191 D     CV B   1      -3.136 -48.804 -16.206  0.00  0.00           D
ATOM   1192 D     CV B   1     -21.136 -46.804 -16.206  0.00  0.00           D
ATOM   1193 D     CV B   1     -19.136 -46.804 -16.206  0.00  0.00           D
ATOM   1194 D     CV B   1     -17.136 -46.804 -16.206  0.00  0.00           D
ATOM   1195 D     CV B   1     -15.136 -46.804 -16.206  0.00  0.00           D
ATOM   1196 D     CV B   1     -13.136 -46.804 -16.206  0.00  0.00           D
ATOM   1197 D     CV B   1     -11.136 -46.804 -16.206  0.00  0.00           D
ATOM   1198 D     CV B   1      -9.136 -46.804 -16.206  0.00  0.00           D
ATOM   1199 D     CV B   1      -7.136 -46.804 -16.206  0.00  0.00           D
ATOM   1200 D     CV B   1      -5.136 -46.804 -16.206  0.00  0.00           D
ATOM   1201 D     CV B   1      -3.136 -46.804 -16.206  0.00  0.00           D
ATOM   1202 D     CV B   1     -23.136 -44.804 -16.206  0.00  0.00           D
ATOM   1203 D     CV B   1     -21.136 -44.804 -16.206  0.00  0.00           D
ATOM   1204 D     CV B   1     -19.136 -44.804 -16.206  0.00  0.00           D
ATOM   1205 D     CV B   1     -17.136 -44.804 -16.206  0.00  0.00           D
ATOM   1206 D     CV B   1     -15.136 -44.804 -16.206  0.00  0.00           D
ATOM   1207 D     CV B   1     -13.136 -44.804 -16.206  0.00  0.00           D
ATOM   1208 D     CV B   1     -11.136 -44.804 -16.206  0.00  0.00           D
ATOM   1209 D     CV B   1      -9.136 -44.804 -16.206  0.00  0.00           D
ATOM   1210 D     CV B   1      -7.136 -44.804 -16.206  0.00  0.00           D
ATOM   1211 D     CV B   1      -5.136 -44.804 -16.206  0.00  0.00           D
ATOM   1212 D     CV B   1      -3.136 -44.804 -16.206  0.00  0.00           D
ATOM   1213 D     CV B   1      -1.136 -44.804 -16.206  0.00  0.00           D
ATOM   1214 D     CV B   1     -23.136 -42.804 -16.206  0.00  0.00           D
ATOM   1215 D     CV B   1     -21.136 -42.804 -16.206  0.00  0.00           D
ATOM   1216 D     CV B   1     -19.136 -42.804 -16.206  0.00  0.00           D
ATOM   1217 D     CV B   1     -17.136 -42.804 -16.206  0.00  0.00           D
ATOM   1218 D     CV B   1     -15.136 -42.804 -16.206  0.00  0.00           D
ATOM   1219 D     CV B   1     -13.136 -42.804 -16.206  0.00  0.00           D
ATOM   1220 D     CV B   1     -11.136 -42.804 -16.206  0.00  0.00           D
ATOM   1221 D     CV B   1      -9.136 -42.804 -16.206  0.00  0.00           D
ATOM   1222 D     CV B   1      -7.136 -42.804 -16.206  0.00  0.00           D
ATOM   1223 D     CV B   1      -5.136 -42.804 -16.206  0.00  0.00           D
ATOM   1224 D     CV B   1      -3.136 -42.804 -16.206  0.00  0.00           D
ATOM   1225 D     CV B   1      -1.136 -42.804 -16.206  0.00  0.00           D
ATOM   1226 D     CV B   1     -23.136 -40.804 -16.206  0.00  0.00           D
ATOM   1227 D     CV B   1     -21.136 -40.804 -16.206  0.00  0.00           D
ATOM   1228 D     CV B   1     -19.136 -40.804 -16.206  0.00  0.00           D
ATOM   1229 D     CV B   1     -17.136 -40.804 -16.206  0.00  0.00           D
ATOM   1230 D     CV B   1     -15.136 -40.804 -16.206  0.00  0.00           D
ATOM   1231 D     CV B   1     -13.136 -40.804 -16.206  0.00  0.00           D
ATOM   1232 D     CV B   1     -11.136 -40.804 -16.206  0.00  0.00           D
ATOM   1233 D     CV B   1      -9.136 -40.804 -16.206  0.00  0.00           D
ATOM   1234 D     CV B   1      -7.136 -40.804 -16.206  0.00  0.00           D
ATOM   1235 D     CV B   1      -5.136 -40.804 -16.206  0.00  0.00           D
ATOM   1236 D     CV B   1      -3.136 -40.804 -16.206  0.00  0.00           D
ATOM   1237 D     CV B   1      -1.136 -40.804 -16.206  0.00  0.00           D
ATOM   1238 D     CV B   1     -23.136 -38.804 -16.206  0.00  0.00           D
ATOM   1239 D     CV B   1     -21.136 -38.804 -16.206  0.00  0.00           D
ATOM   1240 D     CV B   1     -19.136 -38.804 -16.206  0.00  0.00           D
ATOM   1241 D     CV B   1     -17.136 -38.804 -16.206  0.00  0.00           D
ATOM   1242 D     CV B   1     -15.136 -38.804 -16.206  0.00  0.00           D
ATOM   1243 D     CV B   1     -13.136 -38.804 -16.206  0.00  0.00           D
ATOM   1244 D     CV B   1     -11.136 -38.804 -16.206  0.00  0.00           D
ATOM   1245 D     CV B   1      -9.136 -38.804 -16.206  0.00  0.00           D
ATOM   1246 D     CV B   1      -7.136 -38.804 -16.206  0.00  0.00           D
ATOM   1247 D     CV B   1      -5.136 -38.804 -16.206  0.00  0.00           D
ATOM   1248 D     CV B   1      -3.136 -38.804 -16.206  0.00  0.00           D
ATOM   1249 D     CV B   1      -1.136 -38.804 -16.206  0.00  0.00           D
ATOM   1250 D     CV B   1     -23.136 -36.804 -16.206  0.00  0.00           D
ATOM   1251 D     CV B   1     -21.136 -36.804 -16.206  0.00  0.00           D
ATOM   1252 D     CV B   1     -19.136 -36.804 -16.206  0.00  0.00           D
ATOM   1253 D     CV B   1     -17.136 -36.804 -16.206  0.00  0.00           D
ATOM   1254 D     CV B   1     -15.136 -36.804 -16.206  0.00  0.00           D
ATOM   1255 D     CV B   1     -13.136 -36.804 -16.206  0.00  0.00           D
ATOM   1256 D     CV B   1     -11.136 -36.804 -16.206  0.00  0.00           D
ATOM   1257 D     CV B   1      -9.136 -36.804 -16.206  0.00  0.00           D
ATOM   1258 D     CV B   1      -7.136 -36.804 -16.206  0.00  0.00           D
ATOM   1259 D     CV B   1      -5.136 -36.804 -16.206  0.00  0.00           D
ATOM   1260 D     CV B   1      -3.136 -36.804 -16.206  0.00  0.00           D
ATOM   1261 D     CV B   1      -1.136 -36.804 -16.206  0.00  0.00           D
ATOM   1262 D     CV B   1     -23.136 -34.804 -16.206  0.00  0.00           D
ATOM   1263 D     CV B   1     -21.136 -34.804 -16.206  0.00  0.00           D
ATOM   1264 D     CV B   1     -19.136 -34.804 -16.206  0.00  0.00           D
ATOM   1265 D     CV B   1     -17.136 -34.804 -16.206  0.00  0.00           D
ATOM   1266 D     CV B   1     -15.136 -34.804 -16.206  0.00  0.00           D
ATOM   1267 D     CV B   1     -13.136 -34.804 -16.206  0.00  0.00           D
ATOM   1268 D     CV B   1     -11.136 -34.804 -16.206  0.00  0.00           D
ATOM   1269 D     CV B   1      -9.136 -34.804 -16.206  0.00  0.00           D
ATOM   1270 D     CV B   1      -7.136 -34.804 -16.206  0.00  0.00           D
ATOM   1271 D     CV B   1      -5.136 -34.804 -16.206  0.00  0.00           D
ATOM   1272 D     CV B   1      -3.136 -34.804 -16.206  0.00  0.00           D
ATOM   1273 D     CV B   1      -1.136 -34.804 -16.206  0.00  0.00           D
ATOM   1274 D     CV B   1     -21.136 -32.804 -16.206  0.00  0.00           D
ATOM   1275 D     CV B   1     -19.136 -32.804 -16.206  0.00  0.00           D
ATOM   1276 D     CV B   1     -17.136 -32.804 -16.206  0.00  0.00           D
ATOM   1277 D     CV B   1     -15.136 -32.804 -16.206  0.00  0.00           D
ATOM   1278 D     CV B   1     -13.136 -32.804 -16.206  0.00  0.00           D
ATOM   1279 D     CV B   1     -11.136 -32.804 -16.206  0.00  0.00           D
ATOM   1280 D     CV B   1      -9.136 -32.804 -16.206  0.00  0.00           D
ATOM   1281 D     CV B   1      -7.136 -32.804 -16.206  0.00  0.00           D
ATOM   1282 D     CV B   1      -5.136 -32.804 -16.206  0.00  0.00           D
ATOM   1283 D     CV B   1      -3.136 -32.804 -16.206  0.00  0.00           D
ATOM   1284 D     CV B   1     -21.136 -30.804 -16.206  0.00  0.00           D
ATOM   1285 D     CV B   1     -19.136 -30.804 -16.206  0.00  0.00           D
ATOM   1286 D     CV B   1     -17.136 -30.804 -16.206  0.00  0.00           D
ATOM   1287 D     CV B   1     -15.136 -30.804 -16.206  0.00  0.00           D
ATOM   1288 D     CV B   1     -13.136 -30.804 -16.206  0.00  0.00           D
ATOM   1289 D     CV B   1     -11.136 -30.804 -16.206  0.00  0.00           D
ATOM   1290 D     CV B   1      -9.136 -30.804 -16.206  0.00  0.00           D
ATOM   1291 D     CV B   1      -7.136 -30.804 -16.206  0.00  0.00           D
ATOM   1292 D     CV B   1      -5.136 -30.804 -16.206  0.00  0.00           D
ATOM   1293 D     CV B   1      -3.136 -30.804 -16.206  0.00  0.00           D
ATOM   1294 D     CV B   1     -17.136 -28.804 -16.206  0.00  0.00           D
ATOM   1295 D     CV B   1     -15.136 -28.804 -16.206  0.00  0.00           D
ATOM   1296 D     CV B   1     -13.136 -28.804 -16.206  0.00  0.00           D
ATOM   1297 D     CV B   1     -11.136 -28.804 -16.206  0.00  0.00           D
ATOM   1298 D     CV B   1      -9.136 -28.804 -16.206  0.00  0.00           D
ATOM   1299 D     CV B   1      -7.136 -28.804 -16.206  0.00  0.00           D
ATOM   1300 D     CV B   1     -17.136 -50.804 -14.206  0.00  0.00           D
ATOM   1301 D     CV B   1     -15.136 -50.804 -14.206  0.00  0.00           D
ATOM   1302 D     CV B   1     -13.136 -50.804 -14.206  0.00  0.00           D
ATOM   1303 D     CV B   1     -11.136 -50.804 -14.206  0.00  0.00           D
ATOM   1304 D     CV B   1      -9.136 -50.804 -14.206  0.00  0.00           D
ATOM   1305 D     CV B   1      -7.136 -50.804 -14.206  0.00  0.00           D
ATOM   1306 D     CV B   1     -21.136 -48.804 -14.206  0.00  0.00           D
ATOM   1307 D     CV B   1     -19.136 -48.804 -14.206  0.00  0.00           D
ATOM   1308 D     CV B   1     -17.136 -48.804 -14.206  0.00  0.00           D
ATOM   1309 D     CV B   1     -15.136 -48.804 -14.206  0.00  0.00           D
ATOM   1310 D     CV B   1     -13.136 -48.804 -14.206  0.00  0.00           D
ATOM   1311 D     CV B   1     -11.136 -48.804 -14.206  0.00  0.00           D
ATOM   1312 D     CV B   1      -9.136 -48.804 -14.206  0.00  0.00           D
ATOM   1313 D     CV B   1      -7.136 -48.804 -14.206  0.00  0.00           D
ATOM   1314 D     CV B   1      -5.136 -48.804 -14.206  0.00  0.00           D
ATOM   1315 D     CV B   1      -3.136 -48.804 -14.206  0.00  0.00           D
ATOM   1316 D     CV B   1     -21.136 -46.804 -14.206  0.00  0.00           D
ATOM   1317 D     CV B   1     -19.136 -46.804 -14.206  0.00  0.00           D
ATOM   1318 D     CV B   1     -17.136 -46.804 -14.206  0.00  0.00           D
ATOM   1319 D     CV B   1     -15.136 -46.804 -14.206  0.00  0.00           D
ATOM   1320 D     CV B   1     -13.136 -46.804 -14.206  0.00  0.00           D
ATOM   1321 D     CV B   1     -11.136 -46.804 -14.206  0.00  0.00           D
ATOM   1322 D     CV B   1      -9.136 -46.804 -14.206  0.00  0.00           D
ATOM   1323 D     CV B   1      -7.136 -46.804 -14.206  0.00  0.00           D
ATOM   1324 D     CV B   1      -5.136 -46.804 -14.206  0.00  0.00           D
ATOM   1325 D     CV B   1      -3.136 -46.804 -14.206  0.00  0.00           D
ATOM   1326 D     CV B   1     -23.136 -44.804 -14.206  0.00  0.00           D
ATOM   1327 D     CV B   1     -21.136 -44.804 -14.206  0.00  0.00           D
ATOM   1328 D     CV B   1     -19.136 -44.804 -14.206  0.00  0.00           D
ATOM   1329 D     CV B   1     -17.136 -44.804 -14.206  0.00  0.00           D
ATOM   1330 D     CV B   1     -15.136 -44.804 -14.206  0.00  0.00           D
ATOM   1331 D     CV B   1     -13.136 -44.804 -14.206  0.00  0.00           D
ATOM   1332 D     CV B   1     -11.136 -44.804 -14.206  0.00  0.00           D
ATOM   1333 D     CV B   1      -9.136 -44.804 -14.206  0.00  0.00           D
ATOM   1334 D     CV B   1      -7.136 -44.804 -14.206  0.00  0.00           D
ATOM   1335 D     CV B   1      -5.136 -44.804 -14.206  0.00  0.00           D
ATOM   1336 D     CV B   1      -3.136 -44.804 -14.206  0.00  0.00           D
ATOM   1337 D     CV B   1      -1.136 -44.804 -14.206  0.00  0.00           D
ATOM   1338 D     CV B   1     -23.136 -42.804 -14.206  0.00  0.00           D
ATOM   1339 D     CV B   1     -21.136 -42.804 -14.206  0.00  0.00           D
ATOM   1340 D     CV B   1     -19.136 -42.804 -14.206  0.00  0.00           D
ATOM   1341 D     CV B   1     -17.136 -42.804 -14.206  0.00  0.00           D
ATOM   1342 D     CV B   1     -15.136 -42.804 -14.206  0.00  0.00           D
ATOM   1343 D     CV B   1     -13.136 -42.804 -14.206  0.00  0.00           D
ATOM   1344 D     CV B   1     -11.136 -42.804 -14.206  0.00  0.00           D
ATOM   1345 D     CV B   1      -9.136 -42.804 -14.206  0.00  0.00           D
ATOM   1346 D     CV B   1      -7.136 -42.804 -14.206  0.00  0.00           D
ATOM   1347 D     CV B   1      -5.136 -42.804 -14.206  0.00  0.00           D
ATOM   1348 D     CV B   1      -3.136 -42.804 -14.206  0.00  0.00           D
ATOM   1349 D     CV B   1      -1.136 -42.804 -14.206  0.00  0.00           D
ATOM   1350 D     CV B   1     -23.136 -40.804 -14.206  0.00  0.00           D
ATOM   1351 D     CV B   1     -21.136 -40.804 -14.206  0.00  0.00           D
ATOM   1352 D     CV B   1     -19.136 -40.804 -14.206  0.00  0.00           D
ATOM   1353 D     CV B   1     -17.136 -40.804 -14.206  0.00  0.00           D
ATOM   1354 D     CV B   1     -15.136 -40.804 -14.206  0.00  0.00           D
ATOM   1355 D     CV B   1     -13.136 -40.804 -14.206  0.00  0.00           D
ATOM   1356 D     CV B   1     -11.136 -40.804 -14.206  0.00  0.00           D
ATOM   1357 D     CV B   1      -9.136 -40.804 -14.206  0.00  0.00           D
ATOM   1358 D     CV B   1      -7.136 -40.804 -14.206  0.00  0.00           D
ATOM   1359 D     CV B   1      -5.136 -40.804 -14.206  0.00  0.00           D
ATOM   1360 D     CV B   1      -3.136 -40.804 -14.206  0.00  0.00           D
ATOM   1361 D     CV B   1      -1.136 -40.804 -14.206  0.00  0.00           D
ATOM   1362 D     CV B   1     -23.136 -38.804 -14.206  0.00  0.00           D
ATOM   1363 D     CV B   1     -21.136 -38.804 -14.206  0.00  0.00           D
ATOM   1364 D     CV B   1     -19.136 -38.804 -14.206  0.00  0.00           D
ATOM   1365 D     CV B   1     -17.136 -38.804 -14.206  0.00  0.00           D
ATOM   1366 D     CV B   1     -15.136 -38.804 -14.206  0.00  0.00           D
ATOM   1367 D     CV B   1     -13.136 -38.804 -14.206  0.00  0.00           D
ATOM   1368 D     CV B   1     -11.136 -38.804 -14.206  0.00  0.00           D
ATOM   1369 D     CV B   1      -9.136 -38.804 -14.206  0.00  0.00           D
ATOM   1370 D     CV B   1      -7.136 -38.804 -14.206  0.00  0.00           D
ATOM   1371 D     CV B   1      -5.136 -38.804 -14.206  0.00  0.00           D
ATOM   1372 D     CV B   1      -3.136 -38.804 -14.206  0.00  0.00           D
ATOM   1373 D     CV B   1      -1.136 -38.804 -14.206  0.00  0.00           D
ATOM   1374 D     CV B   1     -23.136 -36.804 -14.206  0.00  0.00           D
ATOM   1375 D     CV B   1     -21.136 -36.804 -14.206  0.00  0.00           D
ATOM   1376 D     CV B   1     -19.136 -36.804 -14.206  0.00  0.00           D
ATOM   1377 D     CV B   1     -17.136 -36.804 -14.206  0.00  0.00           D
ATOM   1378 D     CV B   1     -15.136 -36.804 -14.206  0.00  0.00           D
ATOM   1379 D     CV B   1     -13.136 -36.804 -14.206  0.00  0.00           D
ATOM   1380 D     CV B   1     -11.136 -36.804 -14.206  0.00  0.00           D
ATOM   1381 D     CV B   1      -9.136 -36.804 -14.206  0.00  0.00           D
ATOM   1382 D     CV B   1      -7.136 -36.804 -14.206  0.00  0.00           D
ATOM   1383 D     CV B   1      -5.136 -36.804 -14.206  0.00  0.00           D
ATOM   1384 D     CV B   1      -3.136 -36.804 -14.206  0.00  0.00           D
ATOM   1385 D     CV B   1      -1.136 -36.804 -14.206  0.00  0.00           D
ATOM   1386 D     CV B   1     -23.136 -34.804 -14.206  0.00  0.00           D
ATOM   1387 D     CV B   1     -21.136 -34.804 -14.206  0.00  0.00           D
ATOM   1388 D     CV B   1     -19.136 -34.804 -14.206  0.00  0.00           D
ATOM   1389 D     CV B   1     -17.136 -34.804 -14.206  0.00  0.00           D
ATOM   1390 D     CV B   1     -15.136 -34.804 -14.206  0.00  0.00           D
ATOM   1391 D     CV B   1     -13.136 -34.804 -14.206  0.00  0.00           D
ATOM   1392 D     CV B   1     -11.136 -34.804 -14.206  0.00  0.00           D
ATOM   1393 D     CV B   1      -9.136 -34.804 -14.206  0.00  0.00           D
ATOM   1394 D     CV B   1      -7.136 -34.804 -14.206  0.00  0.00           D
ATOM   1395 D     CV B   1      -5.136 -34.804 -14.206  0.00  0.00           D
ATOM   1396 D     CV B   1      -3.136 -34.804 -14.206  0.00  0.00           D
ATOM   1397 D     CV B   1      -1.136 -34.804 -14.206  0.00  0.00           D
ATOM   1398 D     CV B   1     -21.136 -32.804 -14.206  0.00  0.00           D
ATOM   1399 D     CV B   1     -19.136 -32.804 -14.206  0.00  0.00           D
ATOM   1400 D     CV B   1     -17.136 -32.804 -14.206  0.00  0.00           D
ATOM   1401 D     CV B   1     -15.136 -32.804 -14.206  0.00  0.00           D
ATOM   1402 D     CV B   1     -13.136 -32.804 -14.206  0.00  0.00           D
ATOM   1403 D     CV B   1     -11.136 -32.804 -14.206  0.00  0.00           D
ATOM   1404 D     CV B   1      -9.136 -32.804 -14.206  0.00  0.00           D
ATOM   1405 D     CV B   1      -7.136 -32.804 -14.206  0.00  0.00           D
ATOM   1406 D     CV B   1      -5.136 -32.804 -14.206  0.00  0.00           D
ATOM   1407 D     CV B   1      -3.136 -32.804 -14.206  0.00  0.00           D
ATOM   1408 D     CV B   1     -21.136 -30.804 -14.206  0.00  0.00           D
ATOM   1409 D     CV B   1     -19.136 -30.804 -14.206  0.00  0.00           D
ATOM   1410 D     CV B   1     -17.136 -30.804 -14.206  0.00  0.00           D
ATOM   1411 D     CV B   1     -15.136 -30.804 -14.206  0.00  0.00           D
ATOM   1412 D     CV B   1     -13.136 -30.804 -14.206  0.00  0.00           D
ATOM   1413 D     CV B   1     -11.136 -30.804 -14.206  0.00  0.00           D
ATOM   1414 D     CV B   1      -9.136 -30.804 -14.206  0.00  0.00           D
ATOM   1415 D     CV B   1      -7.136 -30.804 -14.206  0.00  0.00           D
ATOM   1416 D     CV B   1      -5.136 -30.804 -14.206  0.00  0.00           D
ATOM   1417 D     CV B   1      -3.136 -30.804 -14.206  0.00  0.00           D
ATOM   1418 D     CV B   1     -17.136 -28.804 -14.206  0.00  0.00           D
ATOM   1419 D     CV B   1     -15.136 -28.804 -14.206  0.00  0.00           D
ATOM   1420 D     CV B   1     -13.136 -28.804 -14.206  0.00  0.00           D
ATOM   1421 D     CV B   1     -11.136 -28.804 -14.206  0.00  0.00           D
ATOM   1422 D     CV B   1      -9.136 -28.804 -14.206  0.00  0.00           D
ATOM   1423 D     CV B   1      -7.136 -28.804 -14.206  0.00  0.00           D
ATOM   1424 D     CV B   1     -15.136 -50.804 -12.206  0.00  0.00           D
ATOM   1425 D     CV B   1     -13.136 -50.804 -12.206  0.00  0.00           D
ATOM   1426 D     CV B   1     -11.136 -50.804 -12.206  0.00  0.00           D
ATOM   1427 D     CV B   1      -9.136 -50.804 -12.206  0.00  0.00           D
ATOM   1428 D     CV B   1     -19.136 -48.804 -12.206  0.00  0.00           D
ATOM   1429 D     CV B   1     -17.136 -48.804 -12.206  0.00  0.00           D
ATOM   1430 D     CV B   1     -15.136 -48.804 -12.206  0.00  0.00           D
ATOM   1431 D     CV B   1     -13.136 -48.804 -12.206  0.00  0.00           D
ATOM   1432 D     CV B   1     -11.136 -48.804 -12.206  0.00  0.00           D
ATOM   1433 D     CV B   1      -9.136 -48.804 -12.206  0.00  0.00           D
ATOM   1434 D     CV B   1      -7.136 -48.804 -12.206  0.00  0.00           D
ATOM   1435 D     CV B   1      -5.136 -48.804 -12.206  0.00  0.00           D
ATOM   1436 D     CV B   1     -21.136 -46.804 -12.206  0.00  0.00           D
ATOM   1437 D     CV B   1     -19.136 -46.804 -12.206  0.00  0.00           D
ATOM   1438 D     CV B   1     -17.136 -46.804 -12.206  0.00  0.00           D
ATOM   1439 D     CV B   1     -15.136 -46.804 -12.206  0.00  0.00           D
ATOM   1440 D     CV B   1     -13.136 -46.804 -12.206  0.00  0.00           D
ATOM   1441 D     CV B   1     -11.136 -46.804 -12.206  0.00  0.00           D
ATOM   1442 D     CV B   1      -9.136 -46.804 -12.206  0.00  0.00           D
ATOM   1443 D     CV B   1      -7.136 -46.804 -12.206  0.00  0.00           D
ATOM   1444 D     CV B   1      -5.136 -46.804 -12.206  0.00  0.00           D
ATOM   1445 D     CV B   1      -3.136 -46.804 -12.206  0.00  0.00           D
ATOM   1446 D     CV B   1     -21.136 -44.804 -12.206  0.00  0.00           D
ATOM   1447 D     CV B   1     -19.136 -44.804 -12.206  0.00  0.00           D
ATOM   1448 D     CV B   1     -17.136 -44.804 -12.206  0.00  0.00           D
ATOM   1449 D     CV B   1     -15.136 -44.804 -12.206  0.00  0.00           D
ATOM   1450 D     CV B   1     -13.136 -44.804 -12.206  0.00  0.00           D
ATOM   1451 D     CV B   1     -11.136 -44.804 -12.206  0.00  0.00           D
ATOM   1452 D     CV B   1      -9.136 -44.804 -12.206  0.00  0.00           D
ATOM   1453 D     CV B   1      -7.136 -44.804 -12.206  0.00  0.00           D
ATOM   1454 D     CV B   1      -5.136 -44.804 -12.206  0.00  0.00           D
ATOM   1455 D     CV B   1      -3.136 -44.804 -12.206  0.00  0.00           D
ATOM   1456 D     CV B   1     -23.136 -42.804 -12.206  0.00  0.00           D
ATOM   1457 D     CV B   1     -21.136 -42.804 -12.206  0.00  0.00           D
ATOM   1458 D     CV B   1     -19.136 -42.804 -12.206  0.00  0.00           D
ATOM   1459 D     CV B   1     -17.136 -42.804 -12.206  0.00  0.00           D
ATOM   1460 D     CV B   1     -15.136 -42.804 -12.206  0.00  0.00           D
ATOM   1461 D     CV B   1     -13.136 -42.804 -12.206  0.00  0.00           D
ATOM   1462 D     CV B   1     -11.136 -42.804 -12.206  0.00  0.00           D
ATOM   1463 D     CV B   1      -9.136 -42.804 -12.206  0.00  0.00           D
ATOM   1464 D     CV B   1      -7.136 -42.804 -12.206  0.00  0.00           D
ATOM   1465 D     CV B   1      -5.136 -42.804 -12.206  0.00  0.00           D
ATOM   1466 D     CV B   1      -3.136 -42.804 -12.206  0.00  0.00           D
ATOM   1467 D     CV B   1      -1.136 -42.804 -12.206  0.00  0.00           D
ATOM   1468 D     CV B   1     -23.136 -40.804 -12.206  0.00  0.00           D
ATOM   1469 D     CV B   1     -21.136 -40.804 -12.206  0.00  0.00           D
ATOM   1470 D     CV B   1     -19.136 -40.804 -12.206  0.00  0.00           D
ATOM   1471 D     CV B   1     -17.136 -40.804 -12.206  0.00  0.00           D
ATOM   1472 D     CV B   1     -15.136 -40.804 -12.206  0.00  0.00           D
ATOM   1473 D     CV B   1     -13.136 -40.804 -12.206  0.00  0.00           D
ATOM   1474 D     CV B   1     -11.136 -40.804 -12.206  0.00  0.00           D
ATOM   1475 D     CV B   1      -9.136 -40.804 -12.206  0.00  0.00           D
ATOM   1476 D     CV B   1      -7.136 -40.804 -12.206  0.00  0.00           D
ATOM   1477 D     CV B   1      -5.136 -40.804 -12.206  0.00  0.00           D
ATOM   1478 D     CV B   1      -3.136 -40.804 -12.206  0.00  0.00           D
ATOM   1479 D     CV B   1      -1.136 -40.804 -12.206  0.00  0.00           D
ATOM   1480 D     CV B   1     -23.136 -38.804 -12.206  0.00  0.00           D
ATOM   1481 D     CV B   1     -21.136 -38.804 -12.206  0.00  0.00           D
ATOM   1482 D     CV B   1     -19.136 -38.804 -12.206  0.00  0.00           D
ATOM   1483 D     CV B   1     -17.136 -38.804 -12.206  0.00  0.00           D
ATOM   1484 D     CV B   1     -15.136 -38.804 -12.206  0.00  0.00           D
ATOM   1485 D     CV B   1     -13.136 -38.804 -12.206  0.00  0.00           D
ATOM   1486 D     CV B   1     -11.136 -38.804 -12.206  0.00  0.00           D
ATOM   1487 D     CV B   1      -9.136 -38.804 -12.206  0.00  0.00           D
ATOM   1488 D     CV B   1      -7.136 -38.804 -12.206  0.00  0.00           D
ATOM   1489 D     CV B   1      -5.136 -38.804 -12.206  0.00  0.00           D
ATOM   1490 D     CV B   1      -3.136 -38.804 -12.206  0.00  0.00           D
ATOM   1491 D     CV B   1      -1.136 -38.804 -12.206  0.00  0.00           D
ATOM   1492 D     CV B   1     -23.136 -36.804 -12.206  0.00  0.00           D
ATOM   1493 D     CV B   1     -21.136 -36.804 -12.206  0.00  0.00           D
ATOM   1494 D     CV B   1     -19.136 -36.804 -12.206  0.00  0.00           D
ATOM   1495 D     CV B   1     -17.136 -36.804 -12.206  0.00  0.00           D
ATOM   1496 D     CV B   1     -15.136 -36.804 -12.206  0.00  0.00           D
ATOM   1497 D     CV B   1     -13.136 -36.804 -12.206  0.00  0.00           D
ATOM   1498 D     CV B   1     -11.136 -36.804 -12.206  0.00  0.00           D
ATOM   1499 D     CV B   1      -9.136 -36.804 -12.206  0.00  0.00           D
ATOM   1500 D     CV B   1      -7.136 -36.804 -12.206  0.00  0.00           D
ATOM   1501 D     CV B   1      -5.136 -36.804 -12.206  0.00  0.00           D
ATOM   1502 D     CV B   1      -3.136 -36.804 -12.206  0.00  0.00           D
ATOM   1503 D     CV B   1      -1.136 -36.804 -12.206  0.00  0.00           D
ATOM   1504 D     CV B   1     -21.136 -34.804 -12.206  0.00  0.00           D
ATOM   1505 D     CV B   1     -19.136 -34.804 -12.206  0.00  0.00           D
ATOM   1506 D     CV B   1     -17.136 -34.804 -12.206  0.00  0.00           D
ATOM   1507 D     CV B   1     -15.136 -34.804 -12.206  0.00  0.00           D
ATOM   1508 D     CV B   1     -13.136 -34.804 -12.206  0.00  0.00           D
ATOM   1509 D     CV B   1     -11.136 -34.804 -12.206  0.00  0.00           D
ATOM   1510 D     CV B   1      -9.136 -34.804 -12.206  0.00  0.00           D
ATOM   1511 D     CV B   1      -7.136 -34.804 -12.206  0.00  0.00           D
ATOM   1512 D     CV B   1      -5.136 -34.804 -12.206  0.00  0.00           D
ATOM   1513 D     CV B   1      -3.136 -34.804 -12.206  0.00  0.00           D
ATOM   1514 D     CV B   1     -21.136 -32.804 -12.206  0.00  0.00           D
ATOM   1515 D     CV B   1     -19.136 -32.804 -12.206  0.00  0.00           D
ATOM   1516 D     CV B   1     -17.136 -32.804 -12.206  0.00  0.00           D
ATOM   1517 D     CV B   1     -15.136 -32.804 -12.206  0.00  0.00           D
ATOM   1518 D     CV B   1     -13.136 -32.804 -12.206  0.00  0.00           D
ATOM   1519 D     CV B   1     -11.136 -32.804 -12.206  0.00  0.00           D
ATOM   1520 D     CV B   1      -9.136 -32.804 -12.206  0.00  0.00           D
ATOM   1521 D     CV B   1      -7.136 -32.804 -12.206  0.00  0.00           D
ATOM   1522 D     CV B   1      -5.136 -32.804 -12.206  0.00  0.00           D
ATOM   1523 D     CV B   1      -3.136 -32.804 -12.206  0.00  0.00           D
ATOM   1524 D     CV B   1     -19.136 -30.804 -12.206  0.00  0.00           D
ATOM   1525 D     CV B   1     -17.136 -30.804 -12.206  0.00  0.00           D
ATOM   1526 D     CV B   1     -15.136 -30.804 -12.206  0.00  0.00           D
ATOM   1527 D     CV B   1     -13.136 -30.804 -12.206  0.00  0.00           D
ATOM   1528 D     CV B   1     -11.136 -30.804 -12.206  0.00  0.00           D
ATOM   1529 D     CV B   1      -9.136 -30.804 -12.206  0.00  0.00           D
ATOM   1530 D     CV B   1      -7.136 -30.804 -12.206  0.00  0.00           D
ATOM   1531 D     CV B   1      -5.136 -30.804 -12.206  0.00  0.00           D
ATOM   1532 D     CV B   1     -15.136 -28.804 -12.206  0.00  0.00           D
ATOM   1533 D     CV B   1     -13.136 -28.804 -12.206  0.00  0.00           D
ATOM   1534 D     CV B   1     -11.136 -28.804 -12.206  0.00  0.00           D
ATOM   1535 D     CV B   1      -9.136 -28.804 -12.206  0.00  0.00           D
ATOM   1536 D     CV B   1     -13.136 -50.804 -10.206  0.00  0.00           D
ATOM   1537 D     CV B   1     -11.136 -50.804 -10.206  0.00  0.00           D
ATOM   1538 D     CV B   1     -17.136 -48.804 -10.206  0.00  0.00           D
ATOM   1539 D     CV B   1     -15.136 -48.804 -10.206  0.00  0.00           D
ATOM   1540 D     CV B   1     -13.136 -48.804 -10.206  0.00  0.00           D
ATOM   1541 D     CV B   1     -11.136 -48.804 -10.206  0.00  0.00           D
ATOM   1542 D     CV B   1      -9.136 -48.804 -10.206  0.00  0.00           D
ATOM   1543 D     CV B   1      -7.136 -48.804 -10.206  0.00  0.00           D
ATOM   1544 D     CV B   1     -19.136 -46.804 -10.206  0.00  0.00           D
ATOM   1545 D     CV B   1     -17.136 -46.804 -10.206  0.00  0.00           D
ATOM   1546 D     CV B   1     -15.136 -46.804 -10.206  0.00  0.00           D
ATOM   1547 D     CV B   1     -13.136 -46.804 -10.206  0.00  0.00           D
ATOM   1548 D     CV B   1     -11.136 -46.804 -10.206  0.00  0.00           D
ATOM   1549 D     CV B   1      -9.136 -46.804 -10.206  0.00  0.00           D
ATOM   1550 D     CV B   1      -7.136 -46.804 -10.206  0.00  0.00           D
ATOM   1551 D     CV B   1      -5.136 -46.804 -10.206  0.00  0.00           D
ATOM   1552 D     CV B   1     -21.136 -44.804 -10.206  0.00  0.00           D
ATOM   1553 D     CV B   1     -19.136 -44.804 -10.206  0.00  0.00           D
ATOM   1554 D     CV B   1     -17.136 -44.804 -10.206  0.00  0.00           D
ATOM   1555 D     CV B   1     -15.136 -44.804 -10.206  0.00  0.00           D
ATOM   1556 D     CV B   1     -13.136 -44.804 -10.206  0.00  0.00           D
ATOM   1557 D     CV B   1     -11.136 -44.804 -10.206  0.00  0.00           D
ATOM   1558 D     CV B   1      -9.136 -44.804 -10.206  0.00  0.00           D
ATOM   1559 D     CV B   1      -7.136 -44.804 -10.206  0.00  0.00           D
ATOM   1560 D     CV B   1      -5.136 -44.804 -10.206  0.00  0.00           D
ATOM   1561 D     CV B   1      -3.136 -44.804 -10.206  0.00  0.00           D
ATOM   1562 D     CV B   1     -21.136 -42.804 -10.206  0.00  0.00           D
ATOM   1563 D     CV B   1     -19.136 -42.804 -10.206  0.00  0.00           D
ATOM   1564 D     CV B   1     -17.136 -42.804 -10.206  0.00  0.00           D
ATOM   1565 D     CV B   1     -15.136 -42.804 -10.206  0.00  0.00           D
ATOM   1566 D     CV B   1     -13.136 -42.804 -10.206  0.00  0.00           D
ATOM   1567 D     CV B   1     -11.136 -42.804 -10.206  0.00  0.00           D
ATOM   1568 D     CV B   1      -9.136 -42.804 -10.206  0.00  0.00           D
ATOM   1569 D     CV B   1      -7.136 -42.804 -10.206  0.00  0.00           D
ATOM   1570 D     CV B   1      -5.136 -42.804 -10.206  0.00  0.00           D
ATOM   1571 D     CV B   1      -3.136 -42.804 -10.206  0.00  0.00           D
ATOM   1572 D     CV B   1     -23.136 -40.804 -10.206  0.00  0.00           D
ATOM   1573 D     CV B   1     -21.136 -40.804 -10.206  0.00  0.00           D
ATOM   1574 D     CV B   1     -19.136 -40.804 -10.206  0.00  0.00           D
ATOM   1575 D     CV B   1     -17.136 -40.804 -10.206  0.00  0.00           D
ATOM   1576 D     CV B   1     -15.136 -40.804 -10.206  0.00  0.00           D
ATOM   1577 D     CV B   1     -13.136 -40.804 -10.206  0.00  0.00           D
ATOM   1578 D     CV B   1     -11.136 -40.804 -10.206  0.00  0.00           D
ATOM   1579 D     CV B   1      -9.136 -40.804 -10.206  0.00  0.00           D
ATOM   1580 D     CV B   1      -7.136 -40.804 -10.206  0.00  0.00           D
ATOM   1581 D     CV B   1      -5.136 -40.804 -10.206  0.00  0.00           D
ATOM   1582 D     CV B   1      -3.136 -40.804 -10.206  0.00  0.00           D
ATOM   1583 D     CV B   1      -1.136 -40.804 -10.206  0.00  0.00           D
ATOM   1584 D     CV B   1     -23.136 -38.804 -10.206  0.00  0.00           D
ATOM   1585 D     CV B   1     -21.136 -38.804 -10.206  0.00  0.00           D
ATOM   1586 D     CV B   1     -19.136 -38.804 -10.206  0.00  0.00           D
ATOM   1587 D     CV B   1     -17.136 -38.804 -10.206  0.00  0.00           D
ATOM   1588 D     CV B   1     -15.136 -38.804 -10.206  0.00  0.00           D
ATOM   1589 D     CV B   1     -13.136 -38.804 -10.206  0.00  0.00           D
ATOM   1590 D     CV B   1     -11.136 -38.804 -10.206  0.00  0.00           D
ATOM   1591 D     CV B   1      -9.136 -38.804 -10.206  0.00  0.00           D
ATOM   1592 D     CV B   1      -7.136 -38.804 -10.206  0.00  0.00           D
ATOM   1593 D     CV B   1      -5.136 -38.804 -10.206  0.00  0.00           D
ATOM   1594 D     CV B   1      -3.136 -38.804 -10.206  0.00  0.00           D
ATOM   1595 D     CV B   1      -1.136 -38.804 -10.206  0.00  0.00           D
ATOM   1596 D     CV B   1     -21.136 -36.804 -10.206  0.00  0.00           D
ATOM   1597 D     CV B   1     -19.136 -36.804 -10.206  0.00  0.00           D
ATOM   1598 D     CV B   1     -17.136 -36.804 -10.206  0.00  0.00           D
ATOM   1599 D     CV B   1     -15.136 -36.804 -10.206  0.00  0.00           D
ATOM   1600 D     CV B   1     -13.136 -36.804 -10.206  0.00  0.00           D
ATOM   1601 D     CV B   1     -11.136 -36.804 -10.206  0.00  0.00           D
ATOM   1602 D     CV B   1      -9.136 -36.804 -10.206  0.00  0.00           D
ATOM   1603 D     CV B   1      -7.136 -36.804 -10.206  0.00  0.00           D
ATOM   1604 D     CV B   1      -5.136 -36.804 -10.206  0.00  0.00           D
ATOM   1605 D     CV B   1      -3.136 -36.804 -10.206  0.00  0.00           D
ATOM   1606 D     CV B   1     -21.136 -34.804 -10.206  0.00  0.00           D
ATOM   1607 D     CV B   1     -19.136 -34.804 -10.206  0.00  0.00           D
ATOM   1608 D     CV B   1     -17.136 -34.804 -10.206  0.00  0.00           D
ATOM   1609 D     CV B   1     -15.136 -34.804 -10.206  0.00  0.00           D
ATOM   1610 D     CV B   1     -13.136 -34.804 -10.206  0.00  0.00           D
ATOM   1611 D     CV B   1     -11.136 -34.804 -10.206  0.00  0.00           D
ATOM   1612 D     CV B   1      -9.136 -34.804 -10.206  0.00  0.00           D
ATOM   1613 D     CV B   1      -7.136 -34.804 -10.206  0.00  0.00           D
ATOM   1614 D     CV B   1      -5.136 -34.804 -10.206  0.00  0.00           D
ATOM   1615 D     CV B   1      -3.136 -34.804 -10.206  0.00  0.00           D
ATOM   1616 D     CV B   1     -19.136 -32.804 -10.206  0.00  0.00           D
ATOM   1617 D     CV B   1     -17.136 -32.804 -10.206  0.00  0.00           D
ATOM   1618 D     CV B   1     -15.136 -32.804 -10.206  0.00  0.00           D
ATOM   1619 D     CV B   1     -13.136 -32.804 -10.206  0.00  0.00           D
ATOM   1620 D     CV B   1     -11.136 -32.804 -10.206  0.00  0.00           D
ATOM   1621 D     CV B   1      -9.136 -32.804 -10.206  0.00  0.00           D
ATOM   1622 D     CV B   1      -7.136 -32.804 -10.206  0.00  0.00           D
ATOM   1623 D     CV B   1      -5.136 -32.804 -10.206  0.00  0.00           D
ATOM   1624 D     CV B   1     -17.136 -30.804 -10.206  0.00  0.00           D
ATOM   1625 D     CV B   1     -15.136 -30.804 -10.206  0.00  0.00           D
ATOM   1626 D     CV B   1     -13.136 -30.804 -10.206  0.00  0.00           D
ATOM   1627 D     CV B   1     -11.136 -30.804 -10.206  0.00  0.00           D
ATOM   1628 D     CV B   1      -9.136 -30.804 -10.206  0.00  0.00           D
ATOM   1629 D     CV B   1      -7.136 -30.804 -10.206  0.00  0.00           D
ATOM   1630 D     CV B   1     -13.136 -28.804 -10.206  0.00  0.00           D
ATOM   1631 D     CV B   1     -11.136 -28.804 -10.206  0.00  0.00           D
ATOM   1632 D     CV B   1     -15.136 -48.804  -8.206  0.00  0.00           D
ATOM   1633 D     CV B   1     -13.136 -48.804  -8.206  0.00  0.00           D
ATOM   1634 D     CV B   1     -11.136 -48.804  -8.206  0.00  0.00           D
ATOM   1635 D     CV B   1      -9.136 -48.804  -8.206  0.00  0.00           D
ATOM   1636 D     CV B   1     -19.136 -46.804  -8.206  0.00  0.00           D
ATOM   1637 D     CV B   1     -17.136 -46.804  -8.206  0.00  0.00           D
ATOM   1638 D     CV B   1     -15.136 -46.804  -8.206  0.00  0.00           D
ATOM   1639 D     CV B   1     -13.136 -46.804  -8.206  0.00  0.00           D
ATOM   1640 D     CV B   1     -11.136 -46.804  -8.206  0.00  0.00           D
ATOM   1641 D     CV B   1      -9.136 -46.804  -8.206  0.00  0.00           D
ATOM   1642 D     CV B   1      -7.136 -46.804  -8.206  0.00  0.00           D
ATOM   1643 D     CV B   1      -5.136 -46.804  -8.206  0.00  0.00           D
ATOM   1644 D     CV B   1     -19.136 -44.804  -8.206  0.00  0.00           D
ATOM   1645 D     CV B   1     -17.136 -44.804  -8.206  0.00  0.00           D
ATOM   1646 D     CV B   1     -15.136 -44.804  -8.206  0.00  0.00           D
ATOM   1647 D     CV B   1     -13.136 -44.804  -8.206  0.00  0.00           D
ATOM   1648 D     CV B   1     -11.136 -44.804  -8.206  0.00  0.00           D
ATOM   1649 D     CV B   1      -9.136 -44.804  -8.206  0.00  0.00           D
ATOM   1650 D     CV B   1      -7.136 -44.804  -8.206  0.00  0.00           D
ATOM   1651 D     CV B   1      -5.136 -44.804  -8.206  0.00  0.00           D
ATOM   1652 D     CV B   1     -21.136 -42.804  -8.206  0.00  0.00           D
ATOM   1653 D     CV B   1     -19.136 -42.804  -8.206  0.00  0.00           D
ATOM   1654 D     CV B   1     -17.136 -42.804  -8.206  0.00  0.00           D
ATOM   1655 D     CV B   1     -15.136 -42.804  -8.206  0.00  0.00           D
ATOM   1656 D     CV B   1     -13.136 -42.804  -8.206  0.00  0.00           D
ATOM   1657 D     CV B   1     -11.136 -42.804  -8.206  0.00  0.00           D
ATOM   1658 D     CV B   1      -9.136 -42.804  -8.206  0.00  0.00           D
ATOM   1659 D     CV B   1      -7.136 -42.804  -8.206  0.00  0.00           D
ATOM   1660 D     CV B   1      -5.136 -42.804  -8.206  0.00  0.00           D
ATOM   1661 D     CV B   1      -3.136 -42.804  -8.206  0.00  0.00           D
ATOM   1662 D     CV B   1     -21.136 -40.804  -8.206  0.00  0.00           D
ATOM   1663 D     CV B   1     -19.136 -40.804  -8.206  0.00  0.00           D
ATOM   1664 D     CV B   1     -17.136 -40.804  -8.206  0.00  0.00           D
ATOM   1665 D     CV B   1     -15.136 -40.804  -8.206  0.00  0.00           D
ATOM   1666 D     CV B   1     -13.136 -40.804  -8.206  0.00  0.00           D
ATOM   1667 D     CV B   1     -11.136 -40.804  -8.206  0.00  0.00           D
ATOM   1668 D     CV B   1      -9.136 -40.804  -8.206  0.00  0.00           D
ATOM   1669 D     CV B   1      -7.136 -40.804  -8.206  0.00  0.00           D
ATOM   1670 D     CV B   1      -5.136 -40.804  -8.206  0.00  0.00           D
ATOM   1671 D     CV B   1      -3.136 -40.804  -8.206  0.00  0.00           D
ATOM   1672 D     CV B   1     -21.136 -38.804  -8.206  0.00  0.00           D
ATOM   1673 D     CV B   1     -19.136 -38.804  -8.206  0.00  0.00           D
ATOM   1674 D     CV B   1     -17.136 -38.804  -8.206  0.00  0.00           D
ATOM   1675 D     CV B   1     -15.136 -38.804  -8.206  0.00  0.00           D
ATOM   1676 D     CV B   1     -13.136 -38.804  -8.206  0.00  0.00           D
ATOM   1677 D     CV B   1     -11.136 -38.804  -8.206  0.00  0.00           D
ATOM   1678 D     CV B   1      -9.136 -38.804  -8.206  0.00  0.00           D
ATOM   1679 D     CV B   1      -7.136 -38.804  -8.206  0.00  0.00           D
ATOM   1680 D     CV B   1      -5.136 -38.804  -8.206  0.00  0.00           D
ATOM   1681 D     CV B   1      -3.136 -38.804  -8.206  0.00  0.00           D
ATOM   1682 D     CV B   1     -21.136 -36.804  -8.206  0.00  0.00           D
ATOM   1683 D     CV B   1     -19.136 -36.804  -8.206  0.00  0.00           D
ATOM   1684 D     CV B   1     -17.136 -36.804  -8.206  0.00  0.00           D
ATOM   1685 D     CV B   1     -15.136 -36.804  -8.206  0.00  0.00           D
ATOM   1686 D     CV B   1     -13.136 -36.804  -8.206  0.00  0.00           D
ATOM   1687 D     CV B   1     -11.136 -36.804  -8.206  0.00  0.00           D
ATOM   1688 D     CV B   1      -9.136 -36.804  -8.206  0.00  0.00           D
ATOM   1689 D     CV B   1      -7.136 -36.804  -8.206  0.00  0.00           D
ATOM   1690 D     CV B   1      -5.136 -36.804  -8.206  0.00  0.00           D
ATOM   1691 D     CV B   1      -3.136 -36.804  -8.206  0.00  0.00           D
ATOM   1692 D     CV B   1     -19.136 -34.804  -8.206  0.00  0.00           D
ATOM   1693 D     CV B   1     -17.136 -34.804  -8.206  0.00  0.00           D
ATOM   1694 D     CV B   1     -15.136 -34.804  -8.206  0.00  0.00           D
ATOM   1695 D     CV B   1     -13.136 -34.804  -8.206  0.00  0.00           D
ATOM   1696 D     CV B   1     -11.136 -34.804  -8.206  0.00  0.00           D
ATOM   1697 D     CV B   1      -9.136 -34.804  -8.206  0.00  0.00           D
ATOM   1698 D     CV B   1      -7.136 -34.804  -8.206  0.00  0.00           D
ATOM   1699 D     CV B   1      -5.136 -34.804  -8.206  0.00  0.00           D
ATOM   1700 D     CV B   1     -19.136 -32.804  -8.206  0.00  0.00           D
ATOM   1701 D     CV B   1     -17.136 -32.804  -8.206  0.00  0.00           D
ATOM   1702 D     CV B   1     -15.136 -32.804  -8.206  0.00  0.00           D
ATOM   1703 D     CV B   1     -13.136 -32.804  -8.206  0.00  0.00           D
ATOM   1704 D     CV B   1     -11.136 -32.804  -8.206  0.00  0.00           D
ATOM   1705 D     CV B   1      -9.136 -32.804  -8.206  0.00  0.00           D
ATOM   1706 D     CV B   1      -7.136 -32.804  -8.206  0.00  0.00           D
ATOM   1707 D     CV B   1      -5.136 -32.804  -8.206  0.00  0.00           D
ATOM   1708 D     CV B   1     -15.136 -30.804  -8.206  0.00  0.00           D
ATOM   1709 D     CV B   1     -13.136 -30.804  -8.206  0.00  0.00           D
ATOM   1710 D     CV B   1     -11.136 -30.804  -8.206  0.00  0.00           D
ATOM   1711 D     CV B   1      -9.136 -30.804  -8.206  0.00  0.00           D
ATOM   1712 D     CV B   1     -13.136 -48.804  -6.206  0.00  0.00           D
ATOM   1713 D     CV B   1     -11.136 -48.804  -6.206  0.00  0.00           D
ATOM   1714 D     CV B   1     -15.136 -46.804  -6.206  0.00  0.00           D
ATOM   1715 D     CV B   1     -13.136 -46.804  -6.206  0.00  0.00           D
ATOM   1716 D     CV B   1     -11.136 -46.804  -6.206  0.00  0.00           D
ATOM   1717 D     CV B   1      -9.136 -46.804  -6.206  0.00  0.00           D
ATOM   1718 D     CV B   1     -17.136 -44.804  -6.206  0.00  0.00           D
ATOM   1719 D     CV B   1     -15.136 -44.804  -6.206  0.00  0.00           D
ATOM   1720 D     CV B   1     -13.136 -44.804  -6.206  0.00  0.00           D
ATOM   1721 D     CV B   1     -11.136 -44.804  -6.206  0.00  0.00           D
ATOM   1722 D     CV B   1      -9.136 -44.804  -6.206  0.00  0.00           D
ATOM   1723 D     CV B   1      -7.136 -44.804  -6.206  0.00  0.00           D
ATOM   1724 D     CV B   1     -19.136 -42.804  -6.206  0.00  0.00           D
ATOM   1725 D     CV B   1     -17.136 -42.804  -6.206  0.00  0.00           D
ATOM   1726 D     CV B   1     -15.136 -42.804  -6.206  0.00  0.00           D
ATOM   1727 D     CV B   1     -13.136 -42.804  -6.206  0.00  0.00           D
ATOM   1728 D     CV B   1     -11.136 -42.804  -6.206  0.00  0.00           D
ATOM   1729 D     CV B   1      -9.136 -42.804  -6.206  0.00  0.00           D
ATOM   1730 D     CV B   1      -7.136 -42.804  -6.206  0.00  0.00           D
ATOM   1731 D     CV B   1      -5.136 -42.804  -6.206  0.00  0.00           D
ATOM   1732 D     CV B   1     -21.136 -40.804  -6.206  0.00  0.00           D
ATOM   1733 D     CV B   1     -19.136 -40.804  -6.206  0.00  0.00           D
ATOM   1734 D     CV B   1     -17.136 -40.804  -6.206  0.00  0.00           D
ATOM   1735 D     CV B   1     -15.136 -40.804  -6.206  0.00  0.00           D
ATOM   1736 D     CV B   1     -13.136 -40.804  -6.206  0.00  0.00           D
ATOM   1737 D     CV B   1     -11.136 -40.804  -6.206  0.00  0.00           D
ATOM   1738 D     CV B   1      -9.136 -40.804  -6.206  0.00  0.00           D
ATOM   1739 D     CV B   1      -7.136 -40.804  -6.206  0.00  0.00           D
ATOM   1740 D     CV B   1      -5.136 -40.804  -6.206  0.00  0.00           D
ATOM   1741 D     CV B   1      -3.136 -40.804  -6.206  0.00  0.00           D
ATOM   1742 D     CV B   1     -21.136 -38.804  -6.206  0.00  0.00           D
ATOM   1743 D     CV B   1     -19.136 -38.804  -6.206  0.00  0.00           D
ATOM   1744 D     CV B   1     -17.136 -38.804  -6.206  0.00  0.00           D
ATOM   1745 D     CV B   1     -15.136 -38.804  -6.206  0.00  0.00           D
ATOM   1746 D     CV B   1     -13.136 -38.804  -6.206  0.00  0.00           D
ATOM   1747 D     CV B   1     -11.136 -38.804  -6.206  0.00  0.00           D
ATOM   1748 D     CV B   1      -9.136 -38.804  -6.206  0.00  0.00           D
ATOM   1749 D     CV B   1      -7.136 -38.804  -6.206  0.00  0.00           D
ATOM   1750 D     CV B   1      -5.136 -38.804  -6.206  0.00  0.00           D
ATOM   1751 D     CV B   1      -3.136 -38.804  -6.206  0.00  0.00           D
ATOM   1752 D     CV B   1     -19.136 -36.804  -6.206  0.00  0.00           D
ATOM   1753 D     CV B   1     -17.136 -36.804  -6.206  0.00  0.00           D
ATOM   1754 D     CV B   1     -15.136 -36.804  -6.206  0.00  0.00           D
ATOM   1755 D     CV B   1     -13.136 -36.804  -6.206  0.00  0.00           D
ATOM   1756 D     CV B   1     -11.136 -36.804  -6.206  0.00  0.00           D
ATOM   1757 D     CV B   1      -9.136 -36.804  -6.206  0.00  0.00           D
ATOM   1758 D     CV B   1      -7.136 -36.804  -6.206  0.00  0.00           D
ATOM   1759 D     CV B   1      -5.136 -36.804  -6.206  0.00  0.00           D
ATOM   1760 D     CV B   1     -17.136 -34.804  -6.206  0.00  0.00           D
ATOM   1761 D     CV B   1     -15.136 -34.804  -6.206  0.00  0.00           D
ATOM   1762 D     CV B   1     -13.136 -34.804  -6.206  0.00  0.00           D
ATOM   1763 D     CV B   1     -11.136 -34.804  -6.206  0.00  0.00           D
ATOM   1764 D     CV B   1      -9.136 -34.804  -6.206  0.00  0.00           D
ATOM   1765 D     CV B   1      -7.136 -34.804  -6.206  0.00  0.00           D
ATOM   1766 D     CV B   1     -15.136 -32.804  -6.206  0.00  0.00           D
ATOM   1767 D     CV B   1     -13.136 -32.804  -6.206  0.00  0.00           D
ATOM   1768 D     CV B   1     -11.136 -32.804  -6.206  0.00  0.00           D
ATOM   1769 D     CV B   1      -9.136 -32.804  -6.206  0.00  0.00           D
ATOM   1770 D     CV B   1     -13.136 -30.804  -6.206  0.00  0.00           D
ATOM   1771 D     CV B   1     -11.136 -30.804  -6.206  0.00  0.00           D
ATOM   1772 D     CV B   1     -13.136 -44.804  -4.206  0.00  0.00           D
ATOM   1773 D     CV B   1     -11.136 -44.804  -4.206  0.00  0.00           D
ATOM   1774 D     CV B   1     -15.136 -42.804  -4.206  0.00  0.00           D
ATOM   1775 D     CV B   1     -13.136 -42.804  -4.206  0.00  0.00           D
ATOM   1776 D     CV B   1     -11.136 -42.804  -4.206  0.00  0.00           D
ATOM   1777 D     CV B   1      -9.136 -42.804  -4.206  0.00  0.00           D
ATOM   1778 D     CV B   1     -17.136 -40.804  -4.206  0.00  0.00           D
ATOM   1779 D     CV B   1     -15.136 -40.804  -4.206  0.00  0.00           D
ATOM   1780 D     CV B   1     -13.136 -40.804  -4.206  0.00  0.00           D
ATOM   1781 D     CV B   1     -11.136 -40.804  -4.206  0.00  0.00           D
ATOM   1782 D     CV B   1      -9.136 -40.804  -4.206  0.00  0.00           D
ATOM   1783 D     CV B   1      -7.136 -40.804  -4.206  0.00  0.00           D
ATOM   1784 D     CV B   1     -17.136 -38.804  -4.206  0.00  0.00           D
ATOM   1785 D     CV B   1     -15.136 -38.804  -4.206  0.00  0.00           D
ATOM   1786 D     CV B   1     -13.136 -38.804  -4.206  0.00  0.00           D
ATOM   1787 D     CV B   1     -11.136 -38.804  -4.206  0.00  0.00           D
ATOM   1788 D     CV B   1      -9.136 -38.804  -4.206  0.00  0.00           D
ATOM   1789 D     CV B   1      -7.136 -38.804  -4.206  0.00  0.00           D
ATOM   1790 D     CV B   1     -15.136 -36.804  -4.206  0.00  0.00           D
ATOM   1791 D     CV B   1     -13.136 -36.804  -4.206  0.00  0.00           D
ATOM   1792 D     CV B   1     -11.136 -36.804  -4.206  0.00  0.00           D
ATOM   1793 D     CV B   1      -9.136 -36.804  -4.206  0.00  0.00           D
ATOM   1794 D     CV B   1     -13.136 -34.804  -4.206  0.00  0.00           D
ATOM   1795 D     CV B   1     -11.136 -34.804  -4.206  0.00  0.00           D
