# Supplementary material for: CageCavityCalc (C3): A Computational Tool for Calculating and Visualizing Cavities in Molecular Cages
Source: J Chem Inf Model. 2024 Jul 9;64(14):5604–16. doi: 10.1021/acs.jcim.4c00355 (PMC11267575; doi:10.1021/acs.jcim.4c00355)
Supplement: Supplementary file 2 — ci4c00355_si_002.zip [file ci4c00355_si_002.zip › CageCavityCalc-v.1.0.5/CageCavityCalc/examples/13_cages_review/ja4043609_si_004.pdb]

HEADER
REMARK Spartan'20 exported M0001
HETATM    1  N   UNK  0001       3.974 -17.927  18.492
HETATM    2  C   UNK  0001       5.146 -18.452  17.955
HETATM    3  H   UNK  0001       5.470 -19.271  18.260
HETATM    4  C   UNK  0001       5.826 -17.762  16.964
HETATM    5  H   UNK  0001       6.611 -18.110  16.607
HETATM    6  C   UNK  0001       5.341 -16.541  16.510
HETATM    7  C   UNK  0001       4.172 -16.016  17.043
HETATM    8  H   UNK  0001       3.848 -15.197  16.738
HETATM    9  C   UNK  0001       3.491 -16.712  18.035
HETATM   10  H   UNK  0001       2.703 -16.358  18.395
HETATM   11  N   UNK  0001      13.845 -17.939   8.597
HETATM   12  C   UNK  0001      13.317 -18.440   9.784
HETATM   13  H   UNK  0001      13.625 -19.252  10.122
HETATM   14  C   UNK  0001      12.334 -17.732  10.461
HETATM   15  H   UNK  0001      11.980 -18.068  11.254
HETATM   16  C   UNK  0001      11.873 -16.523   9.952
HETATM   17  C   UNK  0001      12.395 -16.022   8.765
HETATM   18  H   UNK  0001      12.086 -15.216   8.426
HETATM   19  C   UNK  0001      13.384 -16.730   8.088
HETATM   20  H   UNK  0001      13.731 -16.394   7.295
HETATM   21  C   UNK  0001       6.098 -15.930  15.485
HETATM   22  C   UNK  0001       6.711 -15.368  14.603
HETATM   23  C   UNK  0001      10.814 -16.077  10.766
HETATM   24  C   UNK  0001      10.108 -15.222  11.269
HETATM   25  N   UNK  0001       8.198 -15.289  12.965
HETATM   26  C   UNK  0001       7.080 -14.611  13.447
HETATM   27  C   UNK  0001       6.650 -13.444  12.822
HETATM   28  H   UNK  0001       5.905 -12.992  13.145
HETATM   29  C   UNK  0001       7.333 -12.962  11.712
HETATM   30  H   UNK  0001       7.043 -12.180  11.294
HETATM   31  C   UNK  0001       8.444 -13.640  11.230
HETATM   32  H   UNK  0001       8.899 -13.310  10.488
HETATM   33  C   UNK  0001       8.875 -14.800  11.855
HETATM   34  N   UNK  0001      13.826 -19.894   6.560
HETATM   35  C   UNK  0001      13.325 -21.066   7.127
HETATM   36  H   UNK  0001      13.665 -21.372   7.935
HETATM   37  C   UNK  0001      12.321 -21.775   6.483
HETATM   38  H   UNK  0001      11.985 -22.557   6.862
HETATM   39  C   UNK  0001      11.807 -21.317   5.276
HETATM   40  C   UNK  0001      12.308 -20.144   4.708
HETATM   41  H   UNK  0001      11.963 -19.839   3.900
HETATM   42  C   UNK  0001      13.313 -19.436   5.352
HETATM   43  H   UNK  0001      13.642 -18.654   4.974
HETATM   44  N   UNK  0001       3.967 -29.800   6.544
HETATM   45  C   UNK  0001       5.155 -29.342   7.096
HETATM   46  H   UNK  0001       5.482 -29.720   7.880
HETATM   47  C   UNK  0001       5.860 -28.316   6.477
HETATM   48  H   UNK  0001       6.657 -28.010   6.846
HETATM   49  C   UNK  0001       5.374 -27.754   5.303
HETATM   50  C   UNK  0001       4.186 -28.212   4.751
HETATM   51  H   UNK  0001       3.862 -27.833   3.964
HETATM   52  C   UNK  0001       3.481 -29.238   5.370
HETATM   53  H   UNK  0001       2.684 -29.543   5.001
HETATM   54  C   UNK  0001      10.879 -22.056   4.678
HETATM   55  C   UNK  0001      10.048 -22.660   4.025
HETATM   56  C   UNK  0001       6.140 -26.667   4.665
HETATM   57  C   UNK  0001       6.714 -25.916   3.903
HETATM   58  N   UNK  0001       8.204 -24.267   4.062
HETATM   59  C   UNK  0001       8.897 -23.228   3.442
HETATM   60  C   UNK  0001       8.512 -22.801   2.180
HETATM   61  H   UNK  0001       8.976 -22.105   1.765
HETATM   62  C   UNK  0001       7.446 -23.405   1.530
HETATM   63  H   UNK  0001       7.186 -23.118   0.685
HETATM   64  C   UNK  0001       6.753 -24.444   2.149
HETATM   65  H   UNK  0001       6.042 -24.847   1.713
HETATM   66  C   UNK  0001       7.138 -24.877   3.412
HETATM   67  N   UNK  0001       1.955 -29.812   8.616
HETATM   68  C   UNK  0001       2.472 -29.336   9.814
HETATM   69  H   UNK  0001       3.272 -29.684  10.150
HETATM   70  C   UNK  0001       1.806 -28.340  10.510
HETATM   71  H   UNK  0001       2.152 -28.016  11.312
HETATM   72  C   UNK  0001       0.615 -27.821  10.009
HETATM   73  C   UNK  0001       0.099 -28.297   8.811
HETATM   74  H   UNK  0001      -0.695 -27.955   8.475
HETATM   75  C   UNK  0001       0.770 -29.299   8.115
HETATM   76  H   UNK  0001       0.425 -29.617   7.313
HETATM   77  N   UNK  0001       1.958 -19.930  18.443
HETATM   78  C   UNK  0001       2.489 -21.109  17.937
HETATM   79  H   UNK  0001       3.293 -21.445  18.270
HETATM   80  C   UNK  0001       1.814 -21.799  16.934
HETATM   81  H   UNK  0001       2.165 -22.587  16.595
HETATM   82  C   UNK  0001       0.614 -21.305  16.436
HETATM   83  C   UNK  0001       0.083 -20.120  16.943
HETATM   84  H   UNK  0001      -0.720 -19.790  16.610
HETATM   85  C   UNK  0001       0.758 -19.436  17.946
HETATM   86  H   UNK  0001       0.407 -18.642  18.285
HETATM   87  C   UNK  0001      -0.020 -26.734  10.717
HETATM   88  C   UNK  0001      -0.697 -25.989  11.400
HETATM   89  C   UNK  0001       0.019 -22.050  15.500
HETATM   90  C   UNK  0001      -0.602 -22.666  14.655
HETATM   91  N   UNK  0001      -0.611 -24.230  12.858
HETATM   92  C   UNK  0001      -1.213 -24.804  11.745
HETATM   93  C   UNK  0001      -2.459 -24.358  11.324
HETATM   94  H   UNK  0001      -2.862 -24.743  10.580
HETATM   95  C   UNK  0001      -3.106 -23.338  12.013
HETATM   96  H   UNK  0001      -3.943 -23.039  11.733
HETATM   97  C   UNK  0001      -2.504 -22.764  13.127
HETATM   98  H   UNK  0001      -2.935 -22.080  13.587
HETATM   99  C   UNK  0001      -1.252 -23.210  13.548
HETATM  100  N   UNK  0001      16.688 -17.939   8.637
HETATM  101  C   UNK  0001      17.198 -18.428   9.836
HETATM  102  H   UNK  0001      16.862 -19.216  10.196
HETATM  103  C   UNK  0001      18.206 -17.738  10.494
HETATM  104  H   UNK  0001      18.545 -18.068  11.297
HETATM  105  C   UNK  0001      18.709 -16.559   9.955
HETATM  106  C   UNK  0001      18.199 -16.071   8.756
HETATM  107  H   UNK  0001      18.535 -15.283   8.396
HETATM  108  C   UNK  0001      17.191 -16.761   8.097
HETATM  109  H   UNK  0001      16.849 -16.437   7.298
HETATM  110  N   UNK  0001      26.534 -17.927  18.477
HETATM  111  C   UNK  0001      25.353 -18.440  17.949
HETATM  112  H   UNK  0001      25.011 -19.240  18.273
HETATM  113  C   UNK  0001      24.690 -17.756  16.940
HETATM  114  H   UNK  0001      23.902 -18.098  16.586
HETATM  115  C   UNK  0001      25.196 -16.559  16.458
HETATM  116  C   UNK  0001      26.378 -16.040  16.985
HETATM  117  H   UNK  0001      26.720 -15.240  16.662
HETATM  118  C   UNK  0001      27.041 -16.724  17.995
HETATM  119  H   UNK  0001      27.832 -16.382  18.346
HETATM  120  C   UNK  0001      19.812 -15.997  10.720
HETATM  121  C   UNK  0001      20.618 -15.277  11.257
HETATM  122  C   UNK  0001      24.390 -15.961  15.329
HETATM  123  C   UNK  0001      23.810 -15.258  14.536
HETATM  124  N   UNK  0001      22.322 -15.393  12.825
HETATM  125  C   UNK  0001      21.732 -14.819  11.705
HETATM  126  C   UNK  0001      22.212 -13.609  11.208
HETATM  127  H   UNK  0001      21.811 -13.225  10.461
HETATM  128  C   UNK  0001      23.281 -12.980  11.830
HETATM  129  H   UNK  0001      23.598 -12.168  11.501
HETATM  130  C   UNK  0001      23.870 -13.554  12.950
HETATM  131  H   UNK  0001      24.588 -13.127  13.368
HETATM  132  C   UNK  0001      23.391 -14.758  13.447
HETATM  133  N   UNK  0001      16.720 -19.930   6.535
HETATM  134  C   UNK  0001      17.197 -21.127   7.060
HETATM  135  H   UNK  0001      16.843 -21.463   7.847
HETATM  136  C   UNK  0001      18.210 -21.811   6.401
HETATM  137  H   UNK  0001      18.531 -22.618   6.752
HETATM  138  C   UNK  0001      18.744 -21.311   5.221
HETATM  139  C   UNK  0001      18.265 -20.114   4.699
HETATM  140  H   UNK  0001      18.619 -19.772   3.912
HETATM  141  C   UNK  0001      17.251 -19.423   5.358
HETATM  142  H   UNK  0001      16.937 -18.623   5.007
HETATM  143  N   UNK  0001      26.558 -29.824   6.584
HETATM  144  C   UNK  0001      25.361 -29.323   7.103
HETATM  145  H   UNK  0001      25.023 -29.665   7.893
HETATM  146  C   UNK  0001      24.686 -28.310   6.435
HETATM  147  H   UNK  0001      23.896 -27.974   6.779
HETATM  148  C   UNK  0001      25.205 -27.790   5.251
HETATM  149  C   UNK  0001      26.396 -28.291   4.733
HETATM  150  H   UNK  0001      26.734 -27.949   3.943
HETATM  151  C   UNK  0001      27.071 -29.305   5.401
HETATM  152  H   UNK  0001      27.868 -29.641   5.056
HETATM  153  C   UNK  0001      19.779 -22.050   4.632
HETATM  154  C   UNK  0001      20.518 -22.611   3.851
HETATM  155  C   UNK  0001      24.338 -26.581   4.592
HETATM  156  C   UNK  0001      23.638 -25.934   3.833
HETATM  157  N   UNK  0001      22.280 -24.236   4.007
HETATM  158  C   UNK  0001      21.666 -23.112   3.467
HETATM  159  C   UNK  0001      22.133 -22.563   2.280
HETATM  160  H   UNK  0001      21.717 -21.811   1.920
HETATM  161  C   UNK  0001      23.222 -23.137   1.630
HETATM  162  H   UNK  0001      23.534 -22.764   0.837
HETATM  163  C   UNK  0001      23.839 -24.254   2.167
HETATM  164  H   UNK  0001      24.566 -24.639   1.734
HETATM  165  C   UNK  0001      23.370 -24.810   3.357
HETATM  166  N   UNK  0001      28.543 -29.812   8.664
HETATM  167  C   UNK  0001      28.074 -29.232   9.836
HETATM  168  H   UNK  0001      27.277 -29.519  10.205
HETATM  169  C   UNK  0001      28.807 -28.224  10.452
HETATM  170  H   UNK  0001      28.486 -27.833  11.236
HETATM  171  C   UNK  0001      30.000 -27.790   9.900
HETATM  172  C   UNK  0001      30.479 -28.371   8.725
HETATM  173  H   UNK  0001      31.276 -28.084   8.356
HETATM  174  C   UNK  0001      29.746 -29.384   8.109
HETATM  175  H   UNK  0001      30.061 -29.769   7.325
HETATM  176  N   UNK  0001      28.604 -19.955  18.465
HETATM  177  C   UNK  0001      28.091 -21.140  17.946
HETATM  178  H   UNK  0001      27.304 -21.494  18.282
HETATM  179  C   UNK  0001      28.766 -21.793  16.924
HETATM  180  H   UNK  0001      28.430 -22.587  16.577
HETATM  181  C   UNK  0001      29.953 -21.268  16.421
HETATM  182  C   UNK  0001      30.457 -20.083  16.943
HETATM  183  H   UNK  0001      31.254 -19.729  16.604
HETATM  184  C   UNK  0001      29.783 -19.423  17.965
HETATM  185  H   UNK  0001      30.125 -18.636  18.312
HETATM  186  C   UNK  0001      30.626 -26.716  10.763
HETATM  187  C   UNK  0001      31.259 -25.946  11.461
HETATM  188  C   UNK  0001      30.545 -22.092  15.482
HETATM  189  C   UNK  0001      31.208 -22.587  14.594
HETATM  190  N   UNK  0001      31.149 -24.242  12.901
HETATM  191  C   UNK  0001      31.790 -24.828  11.815
HETATM  192  C   UNK  0001      32.996 -24.309  11.361
HETATM  193  H   UNK  0001      33.429 -24.700  10.635
HETATM  194  C   UNK  0001      33.561 -23.204  11.986
HETATM  195  H   UNK  0001      34.367 -22.856  11.681
HETATM  196  C   UNK  0001      32.914 -22.618  13.072
HETATM  197  H   UNK  0001      33.296 -21.879  13.490
HETATM  198  C   UNK  0001      31.714 -23.137  13.526
HETATM  199  Pd  UNK  0001       2.946 -18.908  19.888
HETATM  200  Pd  UNK  0001      15.267 -18.909   7.577
HETATM  201  Pd  UNK  0001       2.940 -31.235   7.580
HETATM  202  Pd  UNK  0001      27.595 -31.235   7.575
HETATM  203  Ag  UNK  0001       8.832 -17.312  13.460
HETATM  204  Ag  UNK  0001       8.822 -24.788   5.979
HETATM  205  Ag  UNK  0001       1.347 -24.799  13.443
HETATM  206  Ag  UNK  0001      21.717 -17.315  13.449
HETATM  207  Ag  UNK  0001      21.717 -24.781   5.982
HETATM  208  Ag  UNK  0001      29.189 -24.786  13.450
HETATM  209  N   UNK  0001      26.569 -17.927  21.286
HETATM  210  C   UNK  0001      25.396 -18.452  21.823
HETATM  211  H   UNK  0001      25.073 -19.271  21.518
HETATM  212  C   UNK  0001      24.716 -17.762  22.814
HETATM  213  H   UNK  0001      23.931 -18.110  23.171
HETATM  214  C   UNK  0001      25.201 -16.541  23.269
HETATM  215  C   UNK  0001      26.371 -16.016  22.735
HETATM  216  H   UNK  0001      26.694 -15.197  23.040
HETATM  217  C   UNK  0001      27.051 -16.712  21.744
HETATM  218  H   UNK  0001      27.839 -16.358  21.384
HETATM  219  N   UNK  0001      16.697 -17.939  31.181
HETATM  220  C   UNK  0001      17.225 -18.440  29.995
HETATM  221  H   UNK  0001      16.917 -19.252  29.656
HETATM  222  C   UNK  0001      18.208 -17.732  29.318
HETATM  223  H   UNK  0001      18.562 -18.068  28.524
HETATM  224  C   UNK  0001      18.669 -16.523  29.827
HETATM  225  C   UNK  0001      18.148 -16.022  31.013
HETATM  226  H   UNK  0001      18.456 -15.216  31.352
HETATM  227  C   UNK  0001      17.159 -16.730  31.691
HETATM  228  H   UNK  0001      16.811 -16.394  32.484
HETATM  229  C   UNK  0001      24.445 -15.930  24.294
HETATM  230  C   UNK  0001      23.831 -15.368  25.175
HETATM  231  C   UNK  0001      19.729 -16.077  29.012
HETATM  232  C   UNK  0001      20.434 -15.222  28.509
HETATM  233  N   UNK  0001      22.345 -15.289  26.813
HETATM  234  C   UNK  0001      23.462 -14.611  26.331
HETATM  235  C   UNK  0001      23.893 -13.444  26.957
HETATM  236  H   UNK  0001      24.638 -12.992  26.633
HETATM  237  C   UNK  0001      23.209 -12.962  28.067
HETATM  238  H   UNK  0001      23.499 -12.180  28.485
HETATM  239  C   UNK  0001      22.098 -13.640  28.549
HETATM  240  H   UNK  0001      21.643 -13.310  29.290
HETATM  241  C   UNK  0001      21.667 -14.800  27.924
HETATM  242  N   UNK  0001      16.716 -19.894  33.219
HETATM  243  C   UNK  0001      17.217 -21.066  32.651
HETATM  244  H   UNK  0001      16.878 -21.372  31.843
HETATM  245  C   UNK  0001      18.222 -21.775  33.295
HETATM  246  H   UNK  0001      18.557 -22.557  32.917
HETATM  247  C   UNK  0001      18.735 -21.317  34.503
HETATM  248  C   UNK  0001      18.234 -20.144  35.070
HETATM  249  H   UNK  0001      18.580 -19.839  35.879
HETATM  250  C   UNK  0001      17.230 -19.436  34.427
HETATM  251  H   UNK  0001      16.900 -18.654  34.805
HETATM  252  N   UNK  0001      26.575 -29.800  33.234
HETATM  253  C   UNK  0001      25.388 -29.342  32.682
HETATM  254  H   UNK  0001      25.061 -29.720  31.898
HETATM  255  C   UNK  0001      24.682 -28.316  33.301
HETATM  256  H   UNK  0001      23.885 -28.010  32.932
HETATM  257  C   UNK  0001      25.168 -27.754  34.475
HETATM  258  C   UNK  0001      26.356 -28.212  35.028
HETATM  259  H   UNK  0001      26.680 -27.833  35.815
HETATM  260  C   UNK  0001      27.061 -29.238  34.408
HETATM  261  H   UNK  0001      27.858 -29.543  34.777
HETATM  262  C   UNK  0001      19.663 -22.056  35.101
HETATM  263  C   UNK  0001      20.494 -22.660  35.754
HETATM  264  C   UNK  0001      24.402 -26.667  35.113
HETATM  265  C   UNK  0001      23.828 -25.916  35.876
HETATM  266  N   UNK  0001      22.338 -24.267  35.717
HETATM  267  C   UNK  0001      21.645 -23.228  36.336
HETATM  268  C   UNK  0001      22.030 -22.801  37.599
HETATM  269  H   UNK  0001      21.566 -22.105  38.014
HETATM  270  C   UNK  0001      23.096 -23.405  38.249
HETATM  271  H   UNK  0001      23.356 -23.118  39.094
HETATM  272  C   UNK  0001      23.789 -24.444  37.629
HETATM  273  H   UNK  0001      24.501 -24.847  38.066
HETATM  274  C   UNK  0001      23.404 -24.877  36.367
HETATM  275  N   UNK  0001      28.587 -29.812  31.163
HETATM  276  C   UNK  0001      28.071 -29.336  29.964
HETATM  277  H   UNK  0001      27.271 -29.684  29.629
HETATM  278  C   UNK  0001      28.736 -28.340  29.269
HETATM  279  H   UNK  0001      28.391 -28.016  28.466
HETATM  280  C   UNK  0001      29.927 -27.821  29.769
HETATM  281  C   UNK  0001      30.443 -28.297  30.968
HETATM  282  H   UNK  0001      31.237 -27.955  31.303
HETATM  283  C   UNK  0001      29.772 -29.299  31.663
HETATM  284  H   UNK  0001      30.117 -29.617  32.465
HETATM  285  N   UNK  0001      28.584 -19.930  21.335
HETATM  286  C   UNK  0001      28.053 -21.109  21.841
HETATM  287  H   UNK  0001      27.250 -21.445  21.509
HETATM  288  C   UNK  0001      28.728 -21.799  22.845
HETATM  289  H   UNK  0001      28.377 -22.587  23.183
HETATM  290  C   UNK  0001      29.928 -21.305  23.342
HETATM  291  C   UNK  0001      30.459 -20.120  22.836
HETATM  292  H   UNK  0001      31.262 -19.790  23.168
HETATM  293  C   UNK  0001      29.784 -19.436  21.832
HETATM  294  H   UNK  0001      30.135 -18.642  21.494
HETATM  295  C   UNK  0001      30.562 -26.734  29.061
HETATM  296  C   UNK  0001      31.239 -25.989  28.378
HETATM  297  C   UNK  0001      30.524 -22.050  24.279
HETATM  298  C   UNK  0001      31.144 -22.666  25.123
HETATM  299  N   UNK  0001      31.153 -24.230  26.920
HETATM  300  C   UNK  0001      31.755 -24.804  28.033
HETATM  301  C   UNK  0001      33.001 -24.358  28.454
HETATM  302  H   UNK  0001      33.404 -24.743  29.199
HETATM  303  C   UNK  0001      33.648 -23.338  27.765
HETATM  304  H   UNK  0001      34.485 -23.039  28.046
HETATM  305  C   UNK  0001      33.046 -22.764  26.652
HETATM  306  H   UNK  0001      33.477 -22.080  26.191
HETATM  307  C   UNK  0001      31.794 -23.210  26.231
HETATM  308  N   UNK  0001      13.855 -17.939  31.142
HETATM  309  C   UNK  0001      13.345 -18.428  29.943
HETATM  310  H   UNK  0001      13.680 -19.216  29.583
HETATM  311  C   UNK  0001      12.337 -17.738  29.284
HETATM  312  H   UNK  0001      11.998 -18.068  28.482
HETATM  313  C   UNK  0001      11.833 -16.559  29.824
HETATM  314  C   UNK  0001      12.343 -16.071  31.023
HETATM  315  H   UNK  0001      12.008 -15.283  31.383
HETATM  316  C   UNK  0001      13.351 -16.761  31.681
HETATM  317  H   UNK  0001      13.693 -16.437  32.481
HETATM  318  N   UNK  0001       4.008 -17.927  21.301
HETATM  319  C   UNK  0001       5.190 -18.440  21.829
HETATM  320  H   UNK  0001       5.532 -19.240  21.506
HETATM  321  C   UNK  0001       5.853 -17.756  22.839
HETATM  322  H   UNK  0001       6.640 -18.098  23.193
HETATM  323  C   UNK  0001       5.346 -16.559  23.321
HETATM  324  C   UNK  0001       4.164 -16.040  22.793
HETATM  325  H   UNK  0001       3.822 -15.240  23.116
HETATM  326  C   UNK  0001       3.501 -16.724  21.783
HETATM  327  H   UNK  0001       2.710 -16.382  21.433
HETATM  328  C   UNK  0001      10.731 -15.997  29.058
HETATM  329  C   UNK  0001       9.924 -15.277  28.521
HETATM  330  C   UNK  0001       6.152 -15.961  24.449
HETATM  331  C   UNK  0001       6.733 -15.258  25.242
HETATM  332  N   UNK  0001       8.220 -15.393  26.954
HETATM  333  C   UNK  0001       8.810 -14.819  28.073
HETATM  334  C   UNK  0001       8.331 -13.609  28.570
HETATM  335  H   UNK  0001       8.731 -13.225  29.318
HETATM  336  C   UNK  0001       7.262 -12.980  27.948
HETATM  337  H   UNK  0001       6.944 -12.168  28.277
HETATM  338  C   UNK  0001       6.672 -13.554  26.829
HETATM  339  H   UNK  0001       5.954 -13.127  26.411
HETATM  340  C   UNK  0001       7.151 -14.758  26.331
HETATM  341  N   UNK  0001      13.822 -19.930  33.243
HETATM  342  C   UNK  0001      13.345 -21.127  32.719
HETATM  343  H   UNK  0001      13.699 -21.463  31.932
HETATM  344  C   UNK  0001      12.332 -21.811  33.377
HETATM  345  H   UNK  0001      12.011 -22.618  33.027
HETATM  346  C   UNK  0001      11.798 -21.311  34.558
HETATM  347  C   UNK  0001      12.277 -20.114  35.079
HETATM  348  H   UNK  0001      11.923 -19.772  35.866
HETATM  349  C   UNK  0001      13.291 -19.423  34.421
HETATM  350  H   UNK  0001      13.606 -18.623  34.771
HETATM  351  N   UNK  0001       3.984 -29.824  33.194
HETATM  352  C   UNK  0001       5.181 -29.323  32.676
HETATM  353  H   UNK  0001       5.519 -29.665  31.886
HETATM  354  C   UNK  0001       5.856 -28.310  33.344
HETATM  355  H   UNK  0001       6.647 -27.974  32.999
HETATM  356  C   UNK  0001       5.337 -27.790  34.527
HETATM  357  C   UNK  0001       4.146 -28.291  35.046
HETATM  358  H   UNK  0001       3.808 -27.949  35.836
HETATM  359  C   UNK  0001       3.471 -29.305  34.378
HETATM  360  H   UNK  0001       2.675 -29.641  34.723
HETATM  361  C   UNK  0001      10.763 -22.050  35.147
HETATM  362  C   UNK  0001      10.024 -22.611  35.927
HETATM  363  C   UNK  0001       6.204 -26.581  35.186
HETATM  364  C   UNK  0001       6.904 -25.934  35.946
HETATM  365  N   UNK  0001       8.263 -24.236  35.772
HETATM  366  C   UNK  0001       8.876 -23.112  36.312
HETATM  367  C   UNK  0001       8.410 -22.563  37.498
HETATM  368  H   UNK  0001       8.825 -21.811  37.858
HETATM  369  C   UNK  0001       7.320 -23.137  38.148
HETATM  370  H   UNK  0001       7.009 -22.764  38.941
HETATM  371  C   UNK  0001       6.703 -24.254  37.611
HETATM  372  H   UNK  0001       5.976 -24.639  38.044
HETATM  373  C   UNK  0001       7.173 -24.810  36.422
HETATM  374  N   UNK  0001       1.999 -29.812  31.114
HETATM  375  C   UNK  0001       2.469 -29.232  29.943
HETATM  376  H   UNK  0001       3.265 -29.519  29.574
HETATM  377  C   UNK  0001       1.736 -28.224  29.327
HETATM  378  H   UNK  0001       2.056 -27.833  28.543
HETATM  379  C   UNK  0001       0.542 -27.790  29.879
HETATM  380  C   UNK  0001       0.063 -28.371  31.053
HETATM  381  H   UNK  0001      -0.734 -28.084  31.422
HETATM  382  C   UNK  0001       0.796 -29.384  31.669
HETATM  383  H   UNK  0001       0.482 -29.769  32.453
HETATM  384  N   UNK  0001       1.938 -19.955  21.314
HETATM  385  C   UNK  0001       2.451 -21.140  21.832
HETATM  386  H   UNK  0001       3.239 -21.494  21.497
HETATM  387  C   UNK  0001       1.776 -21.793  22.854
HETATM  388  H   UNK  0001       2.112 -22.587  23.202
HETATM  389  C   UNK  0001       0.589 -21.268  23.357
HETATM  390  C   UNK  0001       0.085 -20.083  22.836
HETATM  391  H   UNK  0001      -0.712 -19.729  23.174
HETATM  392  C   UNK  0001       0.759 -19.423  21.814
HETATM  393  H   UNK  0001       0.417 -18.636  21.466
HETATM  394  C   UNK  0001      -0.084 -26.716  29.016
HETATM  395  C   UNK  0001      -0.716 -25.946  28.317
HETATM  396  C   UNK  0001      -0.003 -22.092  24.297
HETATM  397  C   UNK  0001      -0.665 -22.587  25.184
HETATM  398  N   UNK  0001      -0.607 -24.242  26.877
HETATM  399  C   UNK  0001      -1.248 -24.828  27.963
HETATM  400  C   UNK  0001      -2.454 -24.309  28.418
HETATM  401  H   UNK  0001      -2.887 -24.700  29.144
HETATM  402  C   UNK  0001      -3.019 -23.204  27.792
HETATM  403  H   UNK  0001      -3.825 -22.856  28.097
HETATM  404  C   UNK  0001      -2.372 -22.618  26.707
HETATM  405  H   UNK  0001      -2.754 -21.879  26.289
HETATM  406  C   UNK  0001      -1.172 -23.137  26.252
HETATM  407  Pd  UNK  0001      27.597 -18.908  19.890
HETATM  408  Pd  UNK  0001      15.275 -18.909  32.202
HETATM  409  Pd  UNK  0001      27.602 -31.235  32.199
HETATM  410  Pd  UNK  0001       2.947 -31.235  32.204
HETATM  411  Ag  UNK  0001      21.710 -17.312  26.318
HETATM  412  Ag  UNK  0001      21.721 -24.788  33.800
HETATM  413  Ag  UNK  0001      29.195 -24.799  26.335
HETATM  414  Ag  UNK  0001       8.825 -17.315  26.330
HETATM  415  Ag  UNK  0001       8.825 -24.781  33.796
HETATM  416  Ag  UNK  0001       1.353 -24.786  26.328
HETATM  417  N   UNK  0001       3.974 -44.543  18.492
HETATM  418  C   UNK  0001       5.146 -44.018  17.955
HETATM  419  H   UNK  0001       5.470 -43.199  18.260
HETATM  420  C   UNK  0001       5.826 -44.708  16.964
HETATM  421  H   UNK  0001       6.611 -44.360  16.607
HETATM  422  C   UNK  0001       5.341 -45.929  16.510
HETATM  423  C   UNK  0001       4.172 -46.454  17.043
HETATM  424  H   UNK  0001       3.848 -47.273  16.738
HETATM  425  C   UNK  0001       3.491 -45.758  18.035
HETATM  426  H   UNK  0001       2.703 -46.112  18.395
HETATM  427  N   UNK  0001      13.845 -44.531   8.597
HETATM  428  C   UNK  0001      13.317 -44.030   9.784
HETATM  429  H   UNK  0001      13.625 -43.218  10.122
HETATM  430  C   UNK  0001      12.334 -44.738  10.461
HETATM  431  H   UNK  0001      11.980 -44.402  11.254
HETATM  432  C   UNK  0001      11.873 -45.947   9.952
HETATM  433  C   UNK  0001      12.395 -46.448   8.765
HETATM  434  H   UNK  0001      12.086 -47.254   8.426
HETATM  435  C   UNK  0001      13.384 -45.740   8.088
HETATM  436  H   UNK  0001      13.731 -46.076   7.295
HETATM  437  C   UNK  0001       6.098 -46.540  15.485
HETATM  438  C   UNK  0001       6.711 -47.102  14.603
HETATM  439  C   UNK  0001      10.814 -46.393  10.766
HETATM  440  C   UNK  0001      10.108 -47.248  11.269
HETATM  441  N   UNK  0001       8.198 -47.181  12.965
HETATM  442  C   UNK  0001       7.080 -47.859  13.447
HETATM  443  C   UNK  0001       6.650 -49.026  12.822
HETATM  444  H   UNK  0001       5.905 -49.478  13.145
HETATM  445  C   UNK  0001       7.333 -49.508  11.712
HETATM  446  H   UNK  0001       7.043 -50.290  11.294
HETATM  447  C   UNK  0001       8.444 -48.830  11.230
HETATM  448  H   UNK  0001       8.899 -49.160  10.488
HETATM  449  C   UNK  0001       8.875 -47.670  11.855
HETATM  450  N   UNK  0001      13.826 -42.576   6.560
HETATM  451  C   UNK  0001      13.325 -41.404   7.127
HETATM  452  H   UNK  0001      13.665 -41.098   7.935
HETATM  453  C   UNK  0001      12.321 -40.695   6.483
HETATM  454  H   UNK  0001      11.985 -39.913   6.862
HETATM  455  C   UNK  0001      11.807 -41.153   5.276
HETATM  456  C   UNK  0001      12.308 -42.326   4.708
HETATM  457  H   UNK  0001      11.963 -42.631   3.900
HETATM  458  C   UNK  0001      13.313 -43.034   5.352
HETATM  459  H   UNK  0001      13.642 -43.816   4.974
HETATM  460  N   UNK  0001       3.967 -32.670   6.544
HETATM  461  C   UNK  0001       5.155 -33.128   7.096
HETATM  462  H   UNK  0001       5.482 -32.750   7.880
HETATM  463  C   UNK  0001       5.860 -34.154   6.477
HETATM  464  H   UNK  0001       6.657 -34.460   6.846
HETATM  465  C   UNK  0001       5.374 -34.716   5.303
HETATM  466  C   UNK  0001       4.186 -34.258   4.751
HETATM  467  H   UNK  0001       3.862 -34.637   3.964
HETATM  468  C   UNK  0001       3.481 -33.232   5.370
HETATM  469  H   UNK  0001       2.684 -32.927   5.001
HETATM  470  C   UNK  0001      10.879 -40.414   4.678
HETATM  471  C   UNK  0001      10.048 -39.810   4.025
HETATM  472  C   UNK  0001       6.140 -35.803   4.665
HETATM  473  C   UNK  0001       6.714 -36.554   3.903
HETATM  474  N   UNK  0001       8.204 -38.203   4.062
HETATM  475  C   UNK  0001       8.897 -39.242   3.442
HETATM  476  C   UNK  0001       8.512 -39.669   2.180
HETATM  477  H   UNK  0001       8.976 -40.365   1.765
HETATM  478  C   UNK  0001       7.446 -39.065   1.530
HETATM  479  H   UNK  0001       7.186 -39.352   0.685
HETATM  480  C   UNK  0001       6.753 -38.026   2.149
HETATM  481  H   UNK  0001       6.042 -37.623   1.713
HETATM  482  C   UNK  0001       7.138 -37.593   3.412
HETATM  483  N   UNK  0001       1.955 -32.658   8.616
HETATM  484  C   UNK  0001       2.472 -33.134   9.814
HETATM  485  H   UNK  0001       3.272 -32.786  10.150
HETATM  486  C   UNK  0001       1.806 -34.130  10.510
HETATM  487  H   UNK  0001       2.152 -34.454  11.312
HETATM  488  C   UNK  0001       0.615 -34.649  10.009
HETATM  489  C   UNK  0001       0.099 -34.173   8.811
HETATM  490  H   UNK  0001      -0.695 -34.515   8.475
HETATM  491  C   UNK  0001       0.770 -33.171   8.115
HETATM  492  H   UNK  0001       0.425 -32.853   7.313
HETATM  493  N   UNK  0001       1.958 -42.540  18.443
HETATM  494  C   UNK  0001       2.489 -41.361  17.937
HETATM  495  H   UNK  0001       3.293 -41.025  18.270
HETATM  496  C   UNK  0001       1.814 -40.671  16.934
HETATM  497  H   UNK  0001       2.165 -39.883  16.595
HETATM  498  C   UNK  0001       0.614 -41.165  16.436
HETATM  499  C   UNK  0001       0.083 -42.350  16.943
HETATM  500  H   UNK  0001      -0.720 -42.680  16.610
HETATM  501  C   UNK  0001       0.758 -43.034  17.946
HETATM  502  H   UNK  0001       0.407 -43.828  18.285
HETATM  503  C   UNK  0001      -0.020 -35.736  10.717
HETATM  504  C   UNK  0001      -0.697 -36.481  11.400
HETATM  505  C   UNK  0001       0.019 -40.420  15.500
HETATM  506  C   UNK  0001      -0.602 -39.804  14.655
HETATM  507  N   UNK  0001      -0.611 -38.240  12.858
HETATM  508  C   UNK  0001      -1.213 -37.666  11.745
HETATM  509  C   UNK  0001      -2.459 -38.112  11.324
HETATM  510  H   UNK  0001      -2.862 -37.727  10.580
HETATM  511  C   UNK  0001      -3.106 -39.132  12.013
HETATM  512  H   UNK  0001      -3.943 -39.431  11.733
HETATM  513  C   UNK  0001      -2.504 -39.706  13.127
HETATM  514  H   UNK  0001      -2.935 -40.390  13.587
HETATM  515  C   UNK  0001      -1.252 -39.260  13.548
HETATM  516  N   UNK  0001      16.688 -44.531   8.637
HETATM  517  C   UNK  0001      17.198 -44.042   9.836
HETATM  518  H   UNK  0001      16.862 -43.254  10.196
HETATM  519  C   UNK  0001      18.206 -44.732  10.494
HETATM  520  H   UNK  0001      18.545 -44.402  11.297
HETATM  521  C   UNK  0001      18.709 -45.911   9.955
HETATM  522  C   UNK  0001      18.199 -46.399   8.756
HETATM  523  H   UNK  0001      18.535 -47.187   8.396
HETATM  524  C   UNK  0001      17.191 -45.709   8.097
HETATM  525  H   UNK  0001      16.849 -46.033   7.298
HETATM  526  N   UNK  0001      26.534 -44.543  18.477
HETATM  527  C   UNK  0001      25.353 -44.030  17.949
HETATM  528  H   UNK  0001      25.011 -43.230  18.273
HETATM  529  C   UNK  0001      24.690 -44.714  16.940
HETATM  530  H   UNK  0001      23.902 -44.372  16.586
HETATM  531  C   UNK  0001      25.196 -45.911  16.458
HETATM  532  C   UNK  0001      26.378 -46.430  16.985
HETATM  533  H   UNK  0001      26.720 -47.230  16.662
HETATM  534  C   UNK  0001      27.041 -45.746  17.995
HETATM  535  H   UNK  0001      27.832 -46.088  18.346
HETATM  536  C   UNK  0001      19.812 -46.473  10.720
HETATM  537  C   UNK  0001      20.618 -47.193  11.257
HETATM  538  C   UNK  0001      24.390 -46.509  15.329
HETATM  539  C   UNK  0001      23.810 -47.212  14.536
HETATM  540  N   UNK  0001      22.322 -47.077  12.825
HETATM  541  C   UNK  0001      21.732 -47.651  11.705
HETATM  542  C   UNK  0001      22.212 -48.861  11.208
HETATM  543  H   UNK  0001      21.811 -49.245  10.461
HETATM  544  C   UNK  0001      23.281 -49.490  11.830
HETATM  545  H   UNK  0001      23.598 -50.302  11.501
HETATM  546  C   UNK  0001      23.870 -48.916  12.950
HETATM  547  H   UNK  0001      24.588 -49.343  13.368
HETATM  548  C   UNK  0001      23.391 -47.712  13.447
HETATM  549  N   UNK  0001      16.720 -42.540   6.535
HETATM  550  C   UNK  0001      17.197 -41.343   7.060
HETATM  551  H   UNK  0001      16.843 -41.007   7.847
HETATM  552  C   UNK  0001      18.210 -40.659   6.401
HETATM  553  H   UNK  0001      18.531 -39.852   6.752
HETATM  554  C   UNK  0001      18.744 -41.159   5.221
HETATM  555  C   UNK  0001      18.265 -42.356   4.699
HETATM  556  H   UNK  0001      18.619 -42.698   3.912
HETATM  557  C   UNK  0001      17.251 -43.047   5.358
HETATM  558  H   UNK  0001      16.937 -43.847   5.007
HETATM  559  N   UNK  0001      26.558 -32.646   6.584
HETATM  560  C   UNK  0001      25.361 -33.147   7.103
HETATM  561  H   UNK  0001      25.023 -32.805   7.893
HETATM  562  C   UNK  0001      24.686 -34.160   6.435
HETATM  563  H   UNK  0001      23.896 -34.496   6.779
HETATM  564  C   UNK  0001      25.205 -34.680   5.251
HETATM  565  C   UNK  0001      26.396 -34.179   4.733
HETATM  566  H   UNK  0001      26.734 -34.521   3.943
HETATM  567  C   UNK  0001      27.071 -33.165   5.401
HETATM  568  H   UNK  0001      27.868 -32.829   5.056
HETATM  569  C   UNK  0001      19.779 -40.420   4.632
HETATM  570  C   UNK  0001      20.518 -39.859   3.851
HETATM  571  C   UNK  0001      24.338 -35.889   4.592
HETATM  572  C   UNK  0001      23.638 -36.536   3.833
HETATM  573  N   UNK  0001      22.280 -38.234   4.007
HETATM  574  C   UNK  0001      21.666 -39.358   3.467
HETATM  575  C   UNK  0001      22.133 -39.907   2.280
HETATM  576  H   UNK  0001      21.717 -40.659   1.920
HETATM  577  C   UNK  0001      23.222 -39.333   1.630
HETATM  578  H   UNK  0001      23.534 -39.706   0.837
HETATM  579  C   UNK  0001      23.839 -38.216   2.167
HETATM  580  H   UNK  0001      24.566 -37.831   1.734
HETATM  581  C   UNK  0001      23.370 -37.660   3.357
HETATM  582  N   UNK  0001      28.543 -32.658   8.664
HETATM  583  C   UNK  0001      28.074 -33.238   9.836
HETATM  584  H   UNK  0001      27.277 -32.951  10.205
HETATM  585  C   UNK  0001      28.807 -34.246  10.452
HETATM  586  H   UNK  0001      28.486 -34.637  11.236
HETATM  587  C   UNK  0001      30.000 -34.680   9.900
HETATM  588  C   UNK  0001      30.479 -34.099   8.725
HETATM  589  H   UNK  0001      31.276 -34.386   8.356
HETATM  590  C   UNK  0001      29.746 -33.086   8.109
HETATM  591  H   UNK  0001      30.061 -32.701   7.325
HETATM  592  N   UNK  0001      28.604 -42.515  18.465
HETATM  593  C   UNK  0001      28.091 -41.330  17.946
HETATM  594  H   UNK  0001      27.304 -40.976  18.282
HETATM  595  C   UNK  0001      28.766 -40.677  16.924
HETATM  596  H   UNK  0001      28.430 -39.883  16.577
HETATM  597  C   UNK  0001      29.953 -41.202  16.421
HETATM  598  C   UNK  0001      30.457 -42.387  16.943
HETATM  599  H   UNK  0001      31.254 -42.741  16.604
HETATM  600  C   UNK  0001      29.783 -43.047  17.965
HETATM  601  H   UNK  0001      30.125 -43.834  18.312
HETATM  602  C   UNK  0001      30.626 -35.754  10.763
HETATM  603  C   UNK  0001      31.259 -36.524  11.461
HETATM  604  C   UNK  0001      30.545 -40.378  15.482
HETATM  605  C   UNK  0001      31.208 -39.883  14.594
HETATM  606  N   UNK  0001      31.149 -38.228  12.901
HETATM  607  C   UNK  0001      31.790 -37.642  11.815
HETATM  608  C   UNK  0001      32.996 -38.161  11.361
HETATM  609  H   UNK  0001      33.429 -37.770  10.635
HETATM  610  C   UNK  0001      33.561 -39.266  11.986
HETATM  611  H   UNK  0001      34.367 -39.614  11.681
HETATM  612  C   UNK  0001      32.914 -39.852  13.072
HETATM  613  H   UNK  0001      33.296 -40.591  13.490
HETATM  614  C   UNK  0001      31.714 -39.333  13.526
HETATM  615  Pd  UNK  0001       2.946 -43.562  19.888
HETATM  616  Pd  UNK  0001      15.267 -43.561   7.577
HETATM  617  Ag  UNK  0001       8.832 -45.158  13.460
HETATM  618  Ag  UNK  0001       8.822 -37.682   5.979
HETATM  619  Ag  UNK  0001       1.347 -37.671  13.443
HETATM  620  Ag  UNK  0001      21.717 -45.155  13.449
HETATM  621  Ag  UNK  0001      21.717 -37.689   5.982
HETATM  622  Ag  UNK  0001      29.189 -37.684  13.450
HETATM  623  N   UNK  0001      26.569 -44.543  21.286
HETATM  624  C   UNK  0001      25.396 -44.018  21.823
HETATM  625  H   UNK  0001      25.073 -43.199  21.518
HETATM  626  C   UNK  0001      24.716 -44.708  22.814
HETATM  627  H   UNK  0001      23.931 -44.360  23.171
HETATM  628  C   UNK  0001      25.201 -45.929  23.269
HETATM  629  C   UNK  0001      26.371 -46.454  22.735
HETATM  630  H   UNK  0001      26.694 -47.273  23.040
HETATM  631  C   UNK  0001      27.051 -45.758  21.744
HETATM  632  H   UNK  0001      27.839 -46.112  21.384
HETATM  633  N   UNK  0001      16.697 -44.531  31.181
HETATM  634  C   UNK  0001      17.225 -44.030  29.995
HETATM  635  H   UNK  0001      16.917 -43.218  29.656
HETATM  636  C   UNK  0001      18.208 -44.738  29.318
HETATM  637  H   UNK  0001      18.562 -44.402  28.524
HETATM  638  C   UNK  0001      18.669 -45.947  29.827
HETATM  639  C   UNK  0001      18.148 -46.448  31.013
HETATM  640  H   UNK  0001      18.456 -47.254  31.352
HETATM  641  C   UNK  0001      17.159 -45.740  31.691
HETATM  642  H   UNK  0001      16.811 -46.076  32.484
HETATM  643  C   UNK  0001      24.445 -46.540  24.294
HETATM  644  C   UNK  0001      23.831 -47.102  25.175
HETATM  645  C   UNK  0001      19.729 -46.393  29.012
HETATM  646  C   UNK  0001      20.434 -47.248  28.509
HETATM  647  N   UNK  0001      22.345 -47.181  26.813
HETATM  648  C   UNK  0001      23.462 -47.859  26.331
HETATM  649  C   UNK  0001      23.893 -49.026  26.957
HETATM  650  H   UNK  0001      24.638 -49.478  26.633
HETATM  651  C   UNK  0001      23.209 -49.508  28.067
HETATM  652  H   UNK  0001      23.499 -50.290  28.485
HETATM  653  C   UNK  0001      22.098 -48.830  28.549
HETATM  654  H   UNK  0001      21.643 -49.160  29.290
HETATM  655  C   UNK  0001      21.667 -47.670  27.924
HETATM  656  N   UNK  0001      16.716 -42.576  33.219
HETATM  657  C   UNK  0001      17.217 -41.404  32.651
HETATM  658  H   UNK  0001      16.878 -41.098  31.843
HETATM  659  C   UNK  0001      18.222 -40.695  33.295
HETATM  660  H   UNK  0001      18.557 -39.913  32.917
HETATM  661  C   UNK  0001      18.735 -41.153  34.503
HETATM  662  C   UNK  0001      18.234 -42.326  35.070
HETATM  663  H   UNK  0001      18.580 -42.631  35.879
HETATM  664  C   UNK  0001      17.230 -43.034  34.427
HETATM  665  H   UNK  0001      16.900 -43.816  34.805
HETATM  666  N   UNK  0001      26.575 -32.670  33.234
HETATM  667  C   UNK  0001      25.388 -33.128  32.682
HETATM  668  H   UNK  0001      25.061 -32.750  31.898
HETATM  669  C   UNK  0001      24.682 -34.154  33.301
HETATM  670  H   UNK  0001      23.885 -34.460  32.932
HETATM  671  C   UNK  0001      25.168 -34.716  34.475
HETATM  672  C   UNK  0001      26.356 -34.258  35.028
HETATM  673  H   UNK  0001      26.680 -34.637  35.815
HETATM  674  C   UNK  0001      27.061 -33.232  34.408
HETATM  675  H   UNK  0001      27.858 -32.927  34.777
HETATM  676  C   UNK  0001      19.663 -40.414  35.101
HETATM  677  C   UNK  0001      20.494 -39.810  35.754
HETATM  678  C   UNK  0001      24.402 -35.803  35.113
HETATM  679  C   UNK  0001      23.828 -36.554  35.876
HETATM  680  N   UNK  0001      22.338 -38.203  35.717
HETATM  681  C   UNK  0001      21.645 -39.242  36.336
HETATM  682  C   UNK  0001      22.030 -39.669  37.599
HETATM  683  H   UNK  0001      21.566 -40.365  38.014
HETATM  684  C   UNK  0001      23.096 -39.065  38.249
HETATM  685  H   UNK  0001      23.356 -39.352  39.094
HETATM  686  C   UNK  0001      23.789 -38.026  37.629
HETATM  687  H   UNK  0001      24.501 -37.623  38.066
HETATM  688  C   UNK  0001      23.404 -37.593  36.367
HETATM  689  N   UNK  0001      28.587 -32.658  31.163
HETATM  690  C   UNK  0001      28.071 -33.134  29.964
HETATM  691  H   UNK  0001      27.271 -32.786  29.629
HETATM  692  C   UNK  0001      28.736 -34.130  29.269
HETATM  693  H   UNK  0001      28.391 -34.454  28.466
HETATM  694  C   UNK  0001      29.927 -34.649  29.769
HETATM  695  C   UNK  0001      30.443 -34.173  30.968
HETATM  696  H   UNK  0001      31.237 -34.515  31.303
HETATM  697  C   UNK  0001      29.772 -33.171  31.663
HETATM  698  H   UNK  0001      30.117 -32.853  32.465
HETATM  699  N   UNK  0001      28.584 -42.540  21.335
HETATM  700  C   UNK  0001      28.053 -41.361  21.841
HETATM  701  H   UNK  0001      27.250 -41.025  21.509
HETATM  702  C   UNK  0001      28.728 -40.671  22.845
HETATM  703  H   UNK  0001      28.377 -39.883  23.183
HETATM  704  C   UNK  0001      29.928 -41.165  23.342
HETATM  705  C   UNK  0001      30.459 -42.350  22.836
HETATM  706  H   UNK  0001      31.262 -42.680  23.168
HETATM  707  C   UNK  0001      29.784 -43.034  21.832
HETATM  708  H   UNK  0001      30.135 -43.828  21.494
HETATM  709  C   UNK  0001      30.562 -35.736  29.061
HETATM  710  C   UNK  0001      31.239 -36.481  28.378
HETATM  711  C   UNK  0001      30.524 -40.420  24.279
HETATM  712  C   UNK  0001      31.144 -39.804  25.123
HETATM  713  N   UNK  0001      31.153 -38.240  26.920
HETATM  714  C   UNK  0001      31.755 -37.666  28.033
HETATM  715  C   UNK  0001      33.001 -38.112  28.454
HETATM  716  H   UNK  0001      33.404 -37.727  29.199
HETATM  717  C   UNK  0001      33.648 -39.132  27.765
HETATM  718  H   UNK  0001      34.485 -39.431  28.046
HETATM  719  C   UNK  0001      33.046 -39.706  26.652
HETATM  720  H   UNK  0001      33.477 -40.390  26.191
HETATM  721  C   UNK  0001      31.794 -39.260  26.231
HETATM  722  N   UNK  0001      13.855 -44.531  31.142
HETATM  723  C   UNK  0001      13.345 -44.042  29.943
HETATM  724  H   UNK  0001      13.680 -43.254  29.583
HETATM  725  C   UNK  0001      12.337 -44.732  29.284
HETATM  726  H   UNK  0001      11.998 -44.402  28.482
HETATM  727  C   UNK  0001      11.833 -45.911  29.824
HETATM  728  C   UNK  0001      12.343 -46.399  31.023
HETATM  729  H   UNK  0001      12.008 -47.187  31.383
HETATM  730  C   UNK  0001      13.351 -45.709  31.681
HETATM  731  H   UNK  0001      13.693 -46.033  32.481
HETATM  732  N   UNK  0001       4.008 -44.543  21.301
HETATM  733  C   UNK  0001       5.190 -44.030  21.829
HETATM  734  H   UNK  0001       5.532 -43.230  21.506
HETATM  735  C   UNK  0001       5.853 -44.714  22.839
HETATM  736  H   UNK  0001       6.640 -44.372  23.193
HETATM  737  C   UNK  0001       5.346 -45.911  23.321
HETATM  738  C   UNK  0001       4.164 -46.430  22.793
HETATM  739  H   UNK  0001       3.822 -47.230  23.116
HETATM  740  C   UNK  0001       3.501 -45.746  21.783
HETATM  741  H   UNK  0001       2.710 -46.088  21.433
HETATM  742  C   UNK  0001      10.731 -46.473  29.058
HETATM  743  C   UNK  0001       9.924 -47.193  28.521
HETATM  744  C   UNK  0001       6.152 -46.509  24.449
HETATM  745  C   UNK  0001       6.733 -47.212  25.242
HETATM  746  N   UNK  0001       8.220 -47.077  26.954
HETATM  747  C   UNK  0001       8.810 -47.651  28.073
HETATM  748  C   UNK  0001       8.331 -48.861  28.570
HETATM  749  H   UNK  0001       8.731 -49.245  29.318
HETATM  750  C   UNK  0001       7.262 -49.490  27.948
HETATM  751  H   UNK  0001       6.944 -50.302  28.277
HETATM  752  C   UNK  0001       6.672 -48.916  26.829
HETATM  753  H   UNK  0001       5.954 -49.343  26.411
HETATM  754  C   UNK  0001       7.151 -47.712  26.331
HETATM  755  N   UNK  0001      13.822 -42.540  33.243
HETATM  756  C   UNK  0001      13.345 -41.343  32.719
HETATM  757  H   UNK  0001      13.699 -41.007  31.932
HETATM  758  C   UNK  0001      12.332 -40.659  33.377
HETATM  759  H   UNK  0001      12.011 -39.852  33.027
HETATM  760  C   UNK  0001      11.798 -41.159  34.558
HETATM  761  C   UNK  0001      12.277 -42.356  35.079
HETATM  762  H   UNK  0001      11.923 -42.698  35.866
HETATM  763  C   UNK  0001      13.291 -43.047  34.421
HETATM  764  H   UNK  0001      13.606 -43.847  34.771
HETATM  765  N   UNK  0001       3.984 -32.646  33.194
HETATM  766  C   UNK  0001       5.181 -33.147  32.676
HETATM  767  H   UNK  0001       5.519 -32.805  31.886
HETATM  768  C   UNK  0001       5.856 -34.160  33.344
HETATM  769  H   UNK  0001       6.647 -34.496  32.999
HETATM  770  C   UNK  0001       5.337 -34.680  34.527
HETATM  771  C   UNK  0001       4.146 -34.179  35.046
HETATM  772  H   UNK  0001       3.808 -34.521  35.836
HETATM  773  C   UNK  0001       3.471 -33.165  34.378
HETATM  774  H   UNK  0001       2.675 -32.829  34.723
HETATM  775  C   UNK  0001      10.763 -40.420  35.147
HETATM  776  C   UNK  0001      10.024 -39.859  35.927
HETATM  777  C   UNK  0001       6.204 -35.889  35.186
HETATM  778  C   UNK  0001       6.904 -36.536  35.946
HETATM  779  N   UNK  0001       8.263 -38.234  35.772
HETATM  780  C   UNK  0001       8.876 -39.358  36.312
HETATM  781  C   UNK  0001       8.410 -39.907  37.498
HETATM  782  H   UNK  0001       8.825 -40.659  37.858
HETATM  783  C   UNK  0001       7.320 -39.333  38.148
HETATM  784  H   UNK  0001       7.009 -39.706  38.941
HETATM  785  C   UNK  0001       6.703 -38.216  37.611
HETATM  786  H   UNK  0001       5.976 -37.831  38.044
HETATM  787  C   UNK  0001       7.173 -37.660  36.422
HETATM  788  N   UNK  0001       1.999 -32.658  31.114
HETATM  789  C   UNK  0001       2.469 -33.238  29.943
HETATM  790  H   UNK  0001       3.265 -32.951  29.574
HETATM  791  C   UNK  0001       1.736 -34.246  29.327
HETATM  792  H   UNK  0001       2.056 -34.637  28.543
HETATM  793  C   UNK  0001       0.542 -34.680  29.879
HETATM  794  C   UNK  0001       0.063 -34.099  31.053
HETATM  795  H   UNK  0001      -0.734 -34.386  31.422
HETATM  796  C   UNK  0001       0.796 -33.086  31.669
HETATM  797  H   UNK  0001       0.482 -32.701  32.453
HETATM  798  N   UNK  0001       1.938 -42.515  21.314
HETATM  799  C   UNK  0001       2.451 -41.330  21.832
HETATM  800  H   UNK  0001       3.239 -40.976  21.497
HETATM  801  C   UNK  0001       1.776 -40.677  22.854
HETATM  802  H   UNK  0001       2.112 -39.883  23.202
HETATM  803  C   UNK  0001       0.589 -41.202  23.357
HETATM  804  C   UNK  0001       0.085 -42.387  22.836
HETATM  805  H   UNK  0001      -0.712 -42.741  23.174
HETATM  806  C   UNK  0001       0.759 -43.047  21.814
HETATM  807  H   UNK  0001       0.417 -43.834  21.466
HETATM  808  C   UNK  0001      -0.084 -35.754  29.016
HETATM  809  C   UNK  0001      -0.716 -36.524  28.317
HETATM  810  C   UNK  0001      -0.003 -40.378  24.297
HETATM  811  C   UNK  0001      -0.665 -39.883  25.184
HETATM  812  N   UNK  0001      -0.607 -38.228  26.877
HETATM  813  C   UNK  0001      -1.248 -37.642  27.963
HETATM  814  C   UNK  0001      -2.454 -38.161  28.418
HETATM  815  H   UNK  0001      -2.887 -37.770  29.144
HETATM  816  C   UNK  0001      -3.019 -39.266  27.792
HETATM  817  H   UNK  0001      -3.825 -39.614  28.097
HETATM  818  C   UNK  0001      -2.372 -39.852  26.707
HETATM  819  H   UNK  0001      -2.754 -40.591  26.289
HETATM  820  C   UNK  0001      -1.172 -39.333  26.252
HETATM  821  Pd  UNK  0001      27.597 -43.562  19.890
HETATM  822  Pd  UNK  0001      15.275 -43.561  32.202
HETATM  823  Ag  UNK  0001      21.710 -45.158  26.318
HETATM  824  Ag  UNK  0001      21.721 -37.682  33.800
HETATM  825  Ag  UNK  0001      29.195 -37.671  26.335
HETATM  826  Ag  UNK  0001       8.825 -45.155  26.330
HETATM  827  Ag  UNK  0001       8.825 -37.689  33.796
HETATM  828  Ag  UNK  0001       1.353 -37.684  26.328
CONECT    1    2    9  199
CONECT    2    1    3    4
CONECT    3    2
CONECT    4    2    5    6
CONECT    5    4
CONECT    6    4    7   21
CONECT    7    6    8    9
CONECT    8    7
CONECT    9    1    7   10
CONECT   10    9
CONECT   11   12   19  200
CONECT   12   11   13   14
CONECT   13   12
CONECT   14   12   15   16
CONECT   15   14
CONECT   16   14   17   23
CONECT   17   16   18   19
CONECT   18   17
CONECT   19   11   17   20
CONECT   20   19
CONECT   21    6   22
CONECT   22   21   26
CONECT   23   16   24
CONECT   24   23   33
CONECT   25   26   33  203
CONECT   26   22   25   27
CONECT   27   26   28   29
CONECT   28   27
CONECT   29   27   30   31
CONECT   30   29
CONECT   31   29   32   33
CONECT   32   31
CONECT   33   24   25   31
CONECT   34   35   42  200
CONECT   35   34   36   37
CONECT   36   35
CONECT   37   35   38   39
CONECT   38   37
CONECT   39   37   40   54
CONECT   40   39   41   42
CONECT   41   40
CONECT   42   34   40   43
CONECT   43   42
CONECT   44   45   52  201
CONECT   45   44   46   47
CONECT   46   45
CONECT   47   45   48   49
CONECT   48   47
CONECT   49   47   50   56
CONECT   50   49   51   52
CONECT   51   50
CONECT   52   44   50   53
CONECT   53   52
CONECT   54   39   55
CONECT   55   54   59
CONECT   56   49   57
CONECT   57   56   66
CONECT   58   59   66  204
CONECT   59   55   58   60
CONECT   60   59   61   62
CONECT   61   60
CONECT   62   60   63   64
CONECT   63   62
CONECT   64   62   65   66
CONECT   65   64
CONECT   66   57   58   64
CONECT   67   68   75  201
CONECT   68   67   69   70
CONECT   69   68
CONECT   70   68   71   72
CONECT   71   70
CONECT   72   70   73   87
CONECT   73   72   74   75
CONECT   74   73
CONECT   75   67   73   76
CONECT   76   75
CONECT   77   78   85  199
CONECT   78   77   79   80
CONECT   79   78
CONECT   80   78   81   82
CONECT   81   80
CONECT   82   80   83   89
CONECT   83   82   84   85
CONECT   84   83
CONECT   85   77   83   86
CONECT   86   85
CONECT   87   72   88
CONECT   88   87   92
CONECT   89   82   90
CONECT   90   89   99
CONECT   91   92   99  205
CONECT   92   88   91   93
CONECT   93   92   94   95
CONECT   94   93
CONECT   95   93   96   97
CONECT   96   95
CONECT   97   95   98   99
CONECT   98   97
CONECT   99   90   91   97
CONECT  100  101  108  200
CONECT  101  100  102  103
CONECT  102  101
CONECT  103  101  104  105
CONECT  104  103
CONECT  105  103  106  120
CONECT  106  105  107  108
CONECT  107  106
CONECT  108  100  106  109
CONECT  109  108
CONECT  110  111  118  407
CONECT  111  110  112  113
CONECT  112  111
CONECT  113  111  114  115
CONECT  114  113
CONECT  115  113  116  122
CONECT  116  115  117  118
CONECT  117  116
CONECT  118  110  116  119
CONECT  119  118
CONECT  120  105  121
CONECT  121  120  125
CONECT  122  115  123
CONECT  123  122  132
CONECT  124  125  132  206
CONECT  125  121  124  126
CONECT  126  125  127  128
CONECT  127  126
CONECT  128  126  129  130
CONECT  129  128
CONECT  130  128  131  132
CONECT  131  130
CONECT  132  123  124  130
CONECT  133  134  141  200
CONECT  134  133  135  136
CONECT  135  134
CONECT  136  134  137  138
CONECT  137  136
CONECT  138  136  139  153
CONECT  139  138  140  141
CONECT  140  139
CONECT  141  133  139  142
CONECT  142  141
CONECT  143  144  151  202
CONECT  144  143  145  146
CONECT  145  144
CONECT  146  144  147  148
CONECT  147  146
CONECT  148  146  149  155
CONECT  149  148  150  151
CONECT  150  149
CONECT  151  143  149  152
CONECT  152  151
CONECT  153  138  154
CONECT  154  153  158
CONECT  155  148  156
CONECT  156  155  165
CONECT  157  158  165  207
CONECT  158  154  157  159
CONECT  159  158  160  161
CONECT  160  159
CONECT  161  159  162  163
CONECT  162  161
CONECT  163  161  164  165
CONECT  164  163
CONECT  165  156  157  163
CONECT  166  167  174  202
CONECT  167  166  168  169
CONECT  168  167
CONECT  169  167  170  171
CONECT  170  169
CONECT  171  169  172  186
CONECT  172  171  173  174
CONECT  173  172
CONECT  174  166  172  175
CONECT  175  174
CONECT  176  177  184  407
CONECT  177  176  178  179
CONECT  178  177
CONECT  179  177  180  181
CONECT  180  179
CONECT  181  179  182  188
CONECT  182  181  183  184
CONECT  183  182
CONECT  184  176  182  185
CONECT  185  184
CONECT  186  171  187
CONECT  187  186  191
CONECT  188  181  189
CONECT  189  188  198
CONECT  190  191  198  208
CONECT  191  187  190  192
CONECT  192  191  193  194
CONECT  193  192
CONECT  194  192  195  196
CONECT  195  194
CONECT  196  194  197  198
CONECT  197  196
CONECT  198  189  190  196
CONECT  199    1   77  318  384
CONECT  200   11   34  100  133
CONECT  201   44   67  460  483
CONECT  202  143  166  559  582
CONECT  203   25
CONECT  204   58
CONECT  205   91
CONECT  206  124
CONECT  207  157
CONECT  208  190
CONECT  209  210  217  407
CONECT  210  209  211  212
CONECT  211  210
CONECT  212  210  213  214
CONECT  213  212
CONECT  214  212  215  229
CONECT  215  214  216  217
CONECT  216  215
CONECT  217  209  215  218
CONECT  218  217
CONECT  219  220  227  408
CONECT  220  219  221  222
CONECT  221  220
CONECT  222  220  223  224
CONECT  223  222
CONECT  224  222  225  231
CONECT  225  224  226  227
CONECT  226  225
CONECT  227  219  225  228
CONECT  228  227
CONECT  229  214  230
CONECT  230  229  234
CONECT  231  224  232
CONECT  232  231  241
CONECT  233  234  241  411
CONECT  234  230  233  235
CONECT  235  234  236  237
CONECT  236  235
CONECT  237  235  238  239
CONECT  238  237
CONECT  239  237  240  241
CONECT  240  239
CONECT  241  232  233  239
CONECT  242  243  250  408
CONECT  243  242  244  245
CONECT  244  243
CONECT  245  243  246  247
CONECT  246  245
CONECT  247  245  248  262
CONECT  248  247  249  250
CONECT  249  248
CONECT  250  242  248  251
CONECT  251  250
CONECT  252  253  260  409
CONECT  253  252  254  255
CONECT  254  253
CONECT  255  253  256  257
CONECT  256  255
CONECT  257  255  258  264
CONECT  258  257  259  260
CONECT  259  258
CONECT  260  252  258  261
CONECT  261  260
CONECT  262  247  263
CONECT  263  262  267
CONECT  264  257  265
CONECT  265  264  274
CONECT  266  267  274  412
CONECT  267  263  266  268
CONECT  268  267  269  270
CONECT  269  268
CONECT  270  268  271  272
CONECT  271  270
CONECT  272  270  273  274
CONECT  273  272
CONECT  274  265  266  272
CONECT  275  276  283  409
CONECT  276  275  277  278
CONECT  277  276
CONECT  278  276  279  280
CONECT  279  278
CONECT  280  278  281  295
CONECT  281  280  282  283
CONECT  282  281
CONECT  283  275  281  284
CONECT  284  283
CONECT  285  286  293  407
CONECT  286  285  287  288
CONECT  287  286
CONECT  288  286  289  290
CONECT  289  288
CONECT  290  288  291  297
CONECT  291  290  292  293
CONECT  292  291
CONECT  293  285  291  294
CONECT  294  293
CONECT  295  280  296
CONECT  296  295  300
CONECT  297  290  298
CONECT  298  297  307
CONECT  299  300  307  413
CONECT  300  296  299  301
CONECT  301  300  302  303
CONECT  302  301
CONECT  303  301  304  305
CONECT  304  303
CONECT  305  303  306  307
CONECT  306  305
CONECT  307  298  299  305
CONECT  308  309  316  408
CONECT  309  308  310  311
CONECT  310  309
CONECT  311  309  312  313
CONECT  312  311
CONECT  313  311  314  328
CONECT  314  313  315  316
CONECT  315  314
CONECT  316  308  314  317
CONECT  317  316
CONECT  318  199  319  326
CONECT  319  318  320  321
CONECT  320  319
CONECT  321  319  322  323
CONECT  322  321
CONECT  323  321  324  330
CONECT  324  323  325  326
CONECT  325  324
CONECT  326  318  324  327
CONECT  327  326
CONECT  328  313  329
CONECT  329  328  333
CONECT  330  323  331
CONECT  331  330  340
CONECT  332  333  340  414
CONECT  333  329  332  334
CONECT  334  333  335  336
CONECT  335  334
CONECT  336  334  337  338
CONECT  337  336
CONECT  338  336  339  340
CONECT  339  338
CONECT  340  331  332  338
CONECT  341  342  349  408
CONECT  342  341  343  344
CONECT  343  342
CONECT  344  342  345  346
CONECT  345  344
CONECT  346  344  347  361
CONECT  347  346  348  349
CONECT  348  347
CONECT  349  341  347  350
CONECT  350  349
CONECT  351  352  359  410
CONECT  352  351  353  354
CONECT  353  352
CONECT  354  352  355  356
CONECT  355  354
CONECT  356  354  357  363
CONECT  357  356  358  359
CONECT  358  357
CONECT  359  351  357  360
CONECT  360  359
CONECT  361  346  362
CONECT  362  361  366
CONECT  363  356  364
CONECT  364  363  373
CONECT  365  366  373  415
CONECT  366  362  365  367
CONECT  367  366  368  369
CONECT  368  367
CONECT  369  367  370  371
CONECT  370  369
CONECT  371  369  372  373
CONECT  372  371
CONECT  373  364  365  371
CONECT  374  375  382  410
CONECT  375  374  376  377
CONECT  376  375
CONECT  377  375  378  379
CONECT  378  377
CONECT  379  377  380  394
CONECT  380  379  381  382
CONECT  381  380
CONECT  382  374  380  383
CONECT  383  382
CONECT  384  199  385  392
CONECT  385  384  386  387
CONECT  386  385
CONECT  387  385  388  389
CONECT  388  387
CONECT  389  387  390  396
CONECT  390  389  391  392
CONECT  391  390
CONECT  392  384  390  393
CONECT  393  392
CONECT  394  379  395
CONECT  395  394  399
CONECT  396  389  397
CONECT  397  396  406
CONECT  398  399  406  416
CONECT  399  395  398  400
CONECT  400  399  401  402
CONECT  401  400
CONECT  402  400  403  404
CONECT  403  402
CONECT  404  402  405  406
CONECT  405  404
CONECT  406  397  398  404
CONECT  407  110  176  209  285
CONECT  408  219  242  308  341
CONECT  409  252  275  666  689
CONECT  410  351  374  765  788
CONECT  411  233
CONECT  412  266
CONECT  413  299
CONECT  414  332
CONECT  415  365
CONECT  416  398
CONECT  417  418  425  615
CONECT  418  417  419  420
CONECT  419  418
CONECT  420  418  421  422
CONECT  421  420
CONECT  422  420  423  437
CONECT  423  422  424  425
CONECT  424  423
CONECT  425  417  423  426
CONECT  426  425
CONECT  427  428  435  616
CONECT  428  427  429  430
CONECT  429  428
CONECT  430  428  431  432
CONECT  431  430
CONECT  432  430  433  439
CONECT  433  432  434  435
CONECT  434  433
CONECT  435  427  433  436
CONECT  436  435
CONECT  437  422  438
CONECT  438  437  442
CONECT  439  432  440
CONECT  440  439  449
CONECT  441  442  449  617
CONECT  442  438  441  443
CONECT  443  442  444  445
CONECT  444  443
CONECT  445  443  446  447
CONECT  446  445
CONECT  447  445  448  449
CONECT  448  447
CONECT  449  440  441  447
CONECT  450  451  458  616
CONECT  451  450  452  453
CONECT  452  451
CONECT  453  451  454  455
CONECT  454  453
CONECT  455  453  456  470
CONECT  456  455  457  458
CONECT  457  456
CONECT  458  450  456  459
CONECT  459  458
CONECT  460  201  461  468
CONECT  461  460  462  463
CONECT  462  461
CONECT  463  461  464  465
CONECT  464  463
CONECT  465  463  466  472
CONECT  466  465  467  468
CONECT  467  466
CONECT  468  460  466  469
CONECT  469  468
CONECT  470  455  471
CONECT  471  470  475
CONECT  472  465  473
CONECT  473  472  482
CONECT  474  475  482  618
CONECT  475  471  474  476
CONECT  476  475  477  478
CONECT  477  476
CONECT  478  476  479  480
CONECT  479  478
CONECT  480  478  481  482
CONECT  481  480
CONECT  482  473  474  480
CONECT  483  201  484  491
CONECT  484  483  485  486
CONECT  485  484
CONECT  486  484  487  488
CONECT  487  486
CONECT  488  486  489  503
CONECT  489  488  490  491
CONECT  490  489
CONECT  491  483  489  492
CONECT  492  491
CONECT  493  494  501  615
CONECT  494  493  495  496
CONECT  495  494
CONECT  496  494  497  498
CONECT  497  496
CONECT  498  496  499  505
CONECT  499  498  500  501
CONECT  500  499
CONECT  501  493  499  502
CONECT  502  501
CONECT  503  488  504
CONECT  504  503  508
CONECT  505  498  506
CONECT  506  505  515
CONECT  507  508  515  619
CONECT  508  504  507  509
CONECT  509  508  510  511
CONECT  510  509
CONECT  511  509  512  513
CONECT  512  511
CONECT  513  511  514  515
CONECT  514  513
CONECT  515  506  507  513
CONECT  516  517  524  616
CONECT  517  516  518  519
CONECT  518  517
CONECT  519  517  520  521
CONECT  520  519
CONECT  521  519  522  536
CONECT  522  521  523  524
CONECT  523  522
CONECT  524  516  522  525
CONECT  525  524
CONECT  526  527  534  821
CONECT  527  526  528  529
CONECT  528  527
CONECT  529  527  530  531
CONECT  530  529
CONECT  531  529  532  538
CONECT  532  531  533  534
CONECT  533  532
CONECT  534  526  532  535
CONECT  535  534
CONECT  536  521  537
CONECT  537  536  541
CONECT  538  531  539
CONECT  539  538  548
CONECT  540  541  548  620
CONECT  541  537  540  542
CONECT  542  541  543  544
CONECT  543  542
CONECT  544  542  545  546
CONECT  545  544
CONECT  546  544  547  548
CONECT  547  546
CONECT  548  539  540  546
CONECT  549  550  557  616
CONECT  550  549  551  552
CONECT  551  550
CONECT  552  550  553  554
CONECT  553  552
CONECT  554  552  555  569
CONECT  555  554  556  557
CONECT  556  555
CONECT  557  549  555  558
CONECT  558  557
CONECT  559  202  560  567
CONECT  560  559  561  562
CONECT  561  560
CONECT  562  560  563  564
CONECT  563  562
CONECT  564  562  565  571
CONECT  565  564  566  567
CONECT  566  565
CONECT  567  559  565  568
CONECT  568  567
CONECT  569  554  570
CONECT  570  569  574
CONECT  571  564  572
CONECT  572  571  581
CONECT  573  574  581  621
CONECT  574  570  573  575
CONECT  575  574  576  577
CONECT  576  575
CONECT  577  575  578  579
CONECT  578  577
CONECT  579  577  580  581
CONECT  580  579
CONECT  581  572  573  579
CONECT  582  202  583  590
CONECT  583  582  584  585
CONECT  584  583
CONECT  585  583  586  587
CONECT  586  585
CONECT  587  585  588  602
CONECT  588  587  589  590
CONECT  589  588
CONECT  590  582  588  591
CONECT  591  590
CONECT  592  593  600  821
CONECT  593  592  594  595
CONECT  594  593
CONECT  595  593  596  597
CONECT  596  595
CONECT  597  595  598  604
CONECT  598  597  599  600
CONECT  599  598
CONECT  600  592  598  601
CONECT  601  600
CONECT  602  587  603
CONECT  603  602  607
CONECT  604  597  605
CONECT  605  604  614
CONECT  606  607  614  622
CONECT  607  603  606  608
CONECT  608  607  609  610
CONECT  609  608
CONECT  610  608  611  612
CONECT  611  610
CONECT  612  610  613  614
CONECT  613  612
CONECT  614  605  606  612
CONECT  615  417  493  732  798
CONECT  616  427  450  516  549
CONECT  617  441
CONECT  618  474
CONECT  619  507
CONECT  620  540
CONECT  621  573
CONECT  622  606
CONECT  623  624  631  821
CONECT  624  623  625  626
CONECT  625  624
CONECT  626  624  627  628
CONECT  627  626
CONECT  628  626  629  643
CONECT  629  628  630  631
CONECT  630  629
CONECT  631  623  629  632
CONECT  632  631
CONECT  633  634  641  822
CONECT  634  633  635  636
CONECT  635  634
CONECT  636  634  637  638
CONECT  637  636
CONECT  638  636  639  645
CONECT  639  638  640  641
CONECT  640  639
CONECT  641  633  639  642
CONECT  642  641
CONECT  643  628  644
CONECT  644  643  648
CONECT  645  638  646
CONECT  646  645  655
CONECT  647  648  655  823
CONECT  648  644  647  649
CONECT  649  648  650  651
CONECT  650  649
CONECT  651  649  652  653
CONECT  652  651
CONECT  653  651  654  655
CONECT  654  653
CONECT  655  646  647  653
CONECT  656  657  664  822
CONECT  657  656  658  659
CONECT  658  657
CONECT  659  657  660  661
CONECT  660  659
CONECT  661  659  662  676
CONECT  662  661  663  664
CONECT  663  662
CONECT  664  656  662  665
CONECT  665  664
CONECT  666  409  667  674
CONECT  667  666  668  669
CONECT  668  667
CONECT  669  667  670  671
CONECT  670  669
CONECT  671  669  672  678
CONECT  672  671  673  674
CONECT  673  672
CONECT  674  666  672  675
CONECT  675  674
CONECT  676  661  677
CONECT  677  676  681
CONECT  678  671  679
CONECT  679  678  688
CONECT  680  681  688  824
CONECT  681  677  680  682
CONECT  682  681  683  684
CONECT  683  682
CONECT  684  682  685  686
CONECT  685  684
CONECT  686  684  687  688
CONECT  687  686
CONECT  688  679  680  686
CONECT  689  409  690  697
CONECT  690  689  691  692
CONECT  691  690
CONECT  692  690  693  694
CONECT  693  692
CONECT  694  692  695  709
CONECT  695  694  696  697
CONECT  696  695
CONECT  697  689  695  698
CONECT  698  697
CONECT  699  700  707  821
CONECT  700  699  701  702
CONECT  701  700
CONECT  702  700  703  704
CONECT  703  702
CONECT  704  702  705  711
CONECT  705  704  706  707
CONECT  706  705
CONECT  707  699  705  708
CONECT  708  707
CONECT  709  694  710
CONECT  710  709  714
CONECT  711  704  712
CONECT  712  711  721
CONECT  713  714  721  825
CONECT  714  710  713  715
CONECT  715  714  716  717
CONECT  716  715
CONECT  717  715  718  719
CONECT  718  717
CONECT  719  717  720  721
CONECT  720  719
CONECT  721  712  713  719
CONECT  722  723  730  822
CONECT  723  722  724  725
CONECT  724  723
CONECT  725  723  726  727
CONECT  726  725
CONECT  727  725  728  742
CONECT  728  727  729  730
CONECT  729  728
CONECT  730  722  728  731
CONECT  731  730
CONECT  732  615  733  740
CONECT  733  732  734  735
CONECT  734  733
CONECT  735  733  736  737
CONECT  736  735
CONECT  737  735  738  744
CONECT  738  737  739  740
CONECT  739  738
CONECT  740  732  738  741
CONECT  741  740
CONECT  742  727  743
CONECT  743  742  747
CONECT  744  737  745
CONECT  745  744  754
CONECT  746  747  754  826
CONECT  747  743  746  748
CONECT  748  747  749  750
CONECT  749  748
CONECT  750  748  751  752
CONECT  751  750
CONECT  752  750  753  754
CONECT  753  752
CONECT  754  745  746  752
CONECT  755  756  763  822
CONECT  756  755  757  758
CONECT  757  756
CONECT  758  756  759  760
CONECT  759  758
CONECT  760  758  761  775
CONECT  761  760  762  763
CONECT  762  761
CONECT  763  755  761  764
CONECT  764  763
CONECT  765  410  766  773
CONECT  766  765  767  768
CONECT  767  766
CONECT  768  766  769  770
CONECT  769  768
CONECT  770  768  771  777
CONECT  771  770  772  773
CONECT  772  771
CONECT  773  765  771  774
CONECT  774  773
CONECT  775  760  776
CONECT  776  775  780
CONECT  777  770  778
CONECT  778  777  787
CONECT  779  780  787  827
CONECT  780  776  779  781
CONECT  781  780  782  783
CONECT  782  781
CONECT  783  781  784  785
CONECT  784  783
CONECT  785  783  786  787
CONECT  786  785
CONECT  787  778  779  785
CONECT  788  410  789  796
CONECT  789  788  790  791
CONECT  790  789
CONECT  791  789  792  793
CONECT  792  791
CONECT  793  791  794  808
CONECT  794  793  795  796
CONECT  795  794
CONECT  796  788  794  797
CONECT  797  796
CONECT  798  615  799  806
CONECT  799  798  800  801
CONECT  800  799
CONECT  801  799  802  803
CONECT  802  801
CONECT  803  801  804  810
CONECT  804  803  805  806
CONECT  805  804
CONECT  806  798  804  807
CONECT  807  806
CONECT  808  793  809
CONECT  809  808  813
CONECT  810  803  811
CONECT  811  810  820
CONECT  812  813  820  828
CONECT  813  809  812  814
CONECT  814  813  815  816
CONECT  815  814
CONECT  816  814  817  818
CONECT  817  816
CONECT  818  816  819  820
CONECT  819  818
CONECT  820  811  812  818
CONECT  821  526  592  623  699
CONECT  822  633  656  722  755
CONECT  823  647
CONECT  824  680
CONECT  825  713
CONECT  826  746
CONECT  827  779
CONECT  828  812
END
