# Supplementary material for: CageCavityCalc (C3): A Computational Tool for Calculating and Visualizing Cavities in Molecular Cages
Source: J Chem Inf Model. 2024 Jul 9;64(14):5604–16. doi: 10.1021/acs.jcim.4c00355 (PMC11267575; doi:10.1021/acs.jcim.4c00355)
Supplement: Supplementary file 2 — ci4c00355_si_002.zip [file ci4c00355_si_002.zip › CageCavityCalc-v.1.0.5/CageCavityCalc/examples/13_cages_review/ja4043609_si_004_cavity.pdb]

ATOM      0 N     CG A   0       3.974 -17.927  18.492  0.00  0.00           N
ATOM      1 C     CG A   0       5.146 -18.452  17.955  0.00  0.00           C
ATOM      2 H     CG A   0       5.470 -19.271  18.260  0.00  0.00           H
ATOM      3 C     CG A   0       5.826 -17.762  16.964  0.00  0.00           C
ATOM      4 H     CG A   0       6.611 -18.110  16.607  0.00  0.00           H
ATOM      5 C     CG A   0       5.341 -16.541  16.510  0.00  0.00           C
ATOM      6 C     CG A   0       4.172 -16.016  17.043  0.00  0.00           C
ATOM      7 H     CG A   0       3.848 -15.197  16.738  0.00  0.00           H
ATOM      8 C     CG A   0       3.491 -16.712  18.035  0.00  0.00           C
ATOM      9 H     CG A   0       2.703 -16.358  18.395  0.00  0.00           H
ATOM     10 N     CG A   0      13.845 -17.939   8.597  0.00  0.00           N
ATOM     11 C     CG A   0      13.317 -18.440   9.784  0.00  0.00           C
ATOM     12 H     CG A   0      13.625 -19.252  10.122  0.00  0.00           H
ATOM     13 C     CG A   0      12.334 -17.732  10.461  0.00  0.00           C
ATOM     14 H     CG A   0      11.980 -18.068  11.254  0.00  0.00           H
ATOM     15 C     CG A   0      11.873 -16.523   9.952  0.00  0.00           C
ATOM     16 C     CG A   0      12.395 -16.022   8.765  0.00  0.00           C
ATOM     17 H     CG A   0      12.086 -15.216   8.426  0.00  0.00           H
ATOM     18 C     CG A   0      13.384 -16.730   8.088  0.00  0.00           C
ATOM     19 H     CG A   0      13.731 -16.394   7.295  0.00  0.00           H
ATOM     20 C     CG A   0       6.098 -15.930  15.485  0.00  0.00           C
ATOM     21 C     CG A   0       6.711 -15.368  14.603  0.00  0.00           C
ATOM     22 C     CG A   0      10.814 -16.077  10.766  0.00  0.00           C
ATOM     23 C     CG A   0      10.108 -15.222  11.269  0.00  0.00           C
ATOM     24 N     CG A   0       8.198 -15.289  12.965  0.00  0.00           N
ATOM     25 C     CG A   0       7.080 -14.611  13.447  0.00  0.00           C
ATOM     26 C     CG A   0       6.650 -13.444  12.822  0.00  0.00           C
ATOM     27 H     CG A   0       5.905 -12.992  13.145  0.00  0.00           H
ATOM     28 C     CG A   0       7.333 -12.962  11.712  0.00  0.00           C
ATOM     29 H     CG A   0       7.043 -12.180  11.294  0.00  0.00           H
ATOM     30 C     CG A   0       8.444 -13.640  11.230  0.00  0.00           C
ATOM     31 H     CG A   0       8.899 -13.310  10.488  0.00  0.00           H
ATOM     32 C     CG A   0       8.875 -14.800  11.855  0.00  0.00           C
ATOM     33 N     CG A   0      13.826 -19.894   6.560  0.00  0.00           N
ATOM     34 C     CG A   0      13.325 -21.066   7.127  0.00  0.00           C
ATOM     35 H     CG A   0      13.665 -21.372   7.935  0.00  0.00           H
ATOM     36 C     CG A   0      12.321 -21.775   6.483  0.00  0.00           C
ATOM     37 H     CG A   0      11.985 -22.557   6.862  0.00  0.00           H
ATOM     38 C     CG A   0      11.807 -21.317   5.276  0.00  0.00           C
ATOM     39 C     CG A   0      12.308 -20.144   4.708  0.00  0.00           C
ATOM     40 H     CG A   0      11.963 -19.839   3.900  0.00  0.00           H
ATOM     41 C     CG A   0      13.313 -19.436   5.352  0.00  0.00           C
ATOM     42 H     CG A   0      13.642 -18.654   4.974  0.00  0.00           H
ATOM     43 N     CG A   0       3.967 -29.800   6.544  0.00  0.00           N
ATOM     44 C     CG A   0       5.155 -29.342   7.096  0.00  0.00           C
ATOM     45 H     CG A   0       5.482 -29.720   7.880  0.00  0.00           H
ATOM     46 C     CG A   0       5.860 -28.316   6.477  0.00  0.00           C
ATOM     47 H     CG A   0       6.657 -28.010   6.846  0.00  0.00           H
ATOM     48 C     CG A   0       5.374 -27.754   5.303  0.00  0.00           C
ATOM     49 C     CG A   0       4.186 -28.212   4.751  0.00  0.00           C
ATOM     50 H     CG A   0       3.862 -27.833   3.964  0.00  0.00           H
ATOM     51 C     CG A   0       3.481 -29.238   5.370  0.00  0.00           C
ATOM     52 H     CG A   0       2.684 -29.543   5.001  0.00  0.00           H
ATOM     53 C     CG A   0      10.879 -22.056   4.678  0.00  0.00           C
ATOM     54 C     CG A   0      10.048 -22.660   4.025  0.00  0.00           C
ATOM     55 C     CG A   0       6.140 -26.667   4.665  0.00  0.00           C
ATOM     56 C     CG A   0       6.714 -25.916   3.903  0.00  0.00           C
ATOM     57 N     CG A   0       8.204 -24.267   4.062  0.00  0.00           N
ATOM     58 C     CG A   0       8.897 -23.228   3.442  0.00  0.00           C
ATOM     59 C     CG A   0       8.512 -22.801   2.180  0.00  0.00           C
ATOM     60 H     CG A   0       8.976 -22.105   1.765  0.00  0.00           H
ATOM     61 C     CG A   0       7.446 -23.405   1.530  0.00  0.00           C
ATOM     62 H     CG A   0       7.186 -23.118   0.685  0.00  0.00           H
ATOM     63 C     CG A   0       6.753 -24.444   2.149  0.00  0.00           C
ATOM     64 H     CG A   0       6.042 -24.847   1.713  0.00  0.00           H
ATOM     65 C     CG A   0       7.138 -24.877   3.412  0.00  0.00           C
ATOM     66 N     CG A   0       1.955 -29.812   8.616  0.00  0.00           N
ATOM     67 C     CG A   0       2.472 -29.336   9.814  0.00  0.00           C
ATOM     68 H     CG A   0       3.272 -29.684  10.150  0.00  0.00           H
ATOM     69 C     CG A   0       1.806 -28.340  10.510  0.00  0.00           C
ATOM     70 H     CG A   0       2.152 -28.016  11.312  0.00  0.00           H
ATOM     71 C     CG A   0       0.615 -27.821  10.009  0.00  0.00           C
ATOM     72 C     CG A   0       0.099 -28.297   8.811  0.00  0.00           C
ATOM     73 H     CG A   0      -0.695 -27.955   8.475  0.00  0.00           H
ATOM     74 C     CG A   0       0.770 -29.299   8.115  0.00  0.00           C
ATOM     75 H     CG A   0       0.425 -29.617   7.313  0.00  0.00           H
ATOM     76 N     CG A   0       1.958 -19.930  18.443  0.00  0.00           N
ATOM     77 C     CG A   0       2.489 -21.109  17.937  0.00  0.00           C
ATOM     78 H     CG A   0       3.293 -21.445  18.270  0.00  0.00           H
ATOM     79 C     CG A   0       1.814 -21.799  16.934  0.00  0.00           C
ATOM     80 H     CG A   0       2.165 -22.587  16.595  0.00  0.00           H
ATOM     81 C     CG A   0       0.614 -21.305  16.436  0.00  0.00           C
ATOM     82 C     CG A   0       0.083 -20.120  16.943  0.00  0.00           C
ATOM     83 H     CG A   0      -0.720 -19.790  16.610  0.00  0.00           H
ATOM     84 C     CG A   0       0.758 -19.436  17.946  0.00  0.00           C
ATOM     85 H     CG A   0       0.407 -18.642  18.285  0.00  0.00           H
ATOM     86 C     CG A   0      -0.020 -26.734  10.717  0.00  0.00           C
ATOM     87 C     CG A   0      -0.697 -25.989  11.400  0.00  0.00           C
ATOM     88 C     CG A   0       0.019 -22.050  15.500  0.00  0.00           C
ATOM     89 C     CG A   0      -0.602 -22.666  14.655  0.00  0.00           C
ATOM     90 N     CG A   0      -0.611 -24.230  12.858  0.00  0.00           N
ATOM     91 C     CG A   0      -1.213 -24.804  11.745  0.00  0.00           C
ATOM     92 C     CG A   0      -2.459 -24.358  11.324  0.00  0.00           C
ATOM     93 H     CG A   0      -2.862 -24.743  10.580  0.00  0.00           H
ATOM     94 C     CG A   0      -3.106 -23.338  12.013  0.00  0.00           C
ATOM     95 H     CG A   0      -3.943 -23.039  11.733  0.00  0.00           H
ATOM     96 C     CG A   0      -2.504 -22.764  13.127  0.00  0.00           C
ATOM     97 H     CG A   0      -2.935 -22.080  13.587  0.00  0.00           H
ATOM     98 C     CG A   0      -1.252 -23.210  13.548  0.00  0.00           C
ATOM     99 N     CG A   0      16.688 -17.939   8.637  0.00  0.00           N
ATOM    100 C     CG A   0      17.198 -18.428   9.836  0.00  0.00           C
ATOM    101 H     CG A   0      16.862 -19.216  10.196  0.00  0.00           H
ATOM    102 C     CG A   0      18.206 -17.738  10.494  0.00  0.00           C
ATOM    103 H     CG A   0      18.545 -18.068  11.297  0.00  0.00           H
ATOM    104 C     CG A   0      18.709 -16.559   9.955  0.00  0.00           C
ATOM    105 C     CG A   0      18.199 -16.071   8.756  0.00  0.00           C
ATOM    106 H     CG A   0      18.535 -15.283   8.396  0.00  0.00           H
ATOM    107 C     CG A   0      17.191 -16.761   8.097  0.00  0.00           C
ATOM    108 H     CG A   0      16.849 -16.437   7.298  0.00  0.00           H
ATOM    109 N     CG A   0      26.534 -17.927  18.477  0.00  0.00           N
ATOM    110 C     CG A   0      25.353 -18.440  17.949  0.00  0.00           C
ATOM    111 H     CG A   0      25.011 -19.240  18.273  0.00  0.00           H
ATOM    112 C     CG A   0      24.690 -17.756  16.940  0.00  0.00           C
ATOM    113 H     CG A   0      23.902 -18.098  16.586  0.00  0.00           H
ATOM    114 C     CG A   0      25.196 -16.559  16.458  0.00  0.00           C
ATOM    115 C     CG A   0      26.378 -16.040  16.985  0.00  0.00           C
ATOM    116 H     CG A   0      26.720 -15.240  16.662  0.00  0.00           H
ATOM    117 C     CG A   0      27.041 -16.724  17.995  0.00  0.00           C
ATOM    118 H     CG A   0      27.832 -16.382  18.346  0.00  0.00           H
ATOM    119 C     CG A   0      19.812 -15.997  10.720  0.00  0.00           C
ATOM    120 C     CG A   0      20.618 -15.277  11.257  0.00  0.00           C
ATOM    121 C     CG A   0      24.390 -15.961  15.329  0.00  0.00           C
ATOM    122 C     CG A   0      23.810 -15.258  14.536  0.00  0.00           C
ATOM    123 N     CG A   0      22.322 -15.393  12.825  0.00  0.00           N
ATOM    124 C     CG A   0      21.732 -14.819  11.705  0.00  0.00           C
ATOM    125 C     CG A   0      22.212 -13.609  11.208  0.00  0.00           C
ATOM    126 H     CG A   0      21.811 -13.225  10.461  0.00  0.00           H
ATOM    127 C     CG A   0      23.281 -12.980  11.830  0.00  0.00           C
ATOM    128 H     CG A   0      23.598 -12.168  11.501  0.00  0.00           H
ATOM    129 C     CG A   0      23.870 -13.554  12.950  0.00  0.00           C
ATOM    130 H     CG A   0      24.588 -13.127  13.368  0.00  0.00           H
ATOM    131 C     CG A   0      23.391 -14.758  13.447  0.00  0.00           C
ATOM    132 N     CG A   0      16.720 -19.930   6.535  0.00  0.00           N
ATOM    133 C     CG A   0      17.197 -21.127   7.060  0.00  0.00           C
ATOM    134 H     CG A   0      16.843 -21.463   7.847  0.00  0.00           H
ATOM    135 C     CG A   0      18.210 -21.811   6.401  0.00  0.00           C
ATOM    136 H     CG A   0      18.531 -22.618   6.752  0.00  0.00           H
ATOM    137 C     CG A   0      18.744 -21.311   5.221  0.00  0.00           C
ATOM    138 C     CG A   0      18.265 -20.114   4.699  0.00  0.00           C
ATOM    139 H     CG A   0      18.619 -19.772   3.912  0.00  0.00           H
ATOM    140 C     CG A   0      17.251 -19.423   5.358  0.00  0.00           C
ATOM    141 H     CG A   0      16.937 -18.623   5.007  0.00  0.00           H
ATOM    142 N     CG A   0      26.558 -29.824   6.584  0.00  0.00           N
ATOM    143 C     CG A   0      25.361 -29.323   7.103  0.00  0.00           C
ATOM    144 H     CG A   0      25.023 -29.665   7.893  0.00  0.00           H
ATOM    145 C     CG A   0      24.686 -28.310   6.435  0.00  0.00           C
ATOM    146 H     CG A   0      23.896 -27.974   6.779  0.00  0.00           H
ATOM    147 C     CG A   0      25.205 -27.790   5.251  0.00  0.00           C
ATOM    148 C     CG A   0      26.396 -28.291   4.733  0.00  0.00           C
ATOM    149 H     CG A   0      26.734 -27.949   3.943  0.00  0.00           H
ATOM    150 C     CG A   0      27.071 -29.305   5.401  0.00  0.00           C
ATOM    151 H     CG A   0      27.868 -29.641   5.056  0.00  0.00           H
ATOM    152 C     CG A   0      19.779 -22.050   4.632  0.00  0.00           C
ATOM    153 C     CG A   0      20.518 -22.611   3.851  0.00  0.00           C
ATOM    154 C     CG A   0      24.338 -26.581   4.592  0.00  0.00           C
ATOM    155 C     CG A   0      23.638 -25.934   3.833  0.00  0.00           C
ATOM    156 N     CG A   0      22.280 -24.236   4.007  0.00  0.00           N
ATOM    157 C     CG A   0      21.666 -23.112   3.467  0.00  0.00           C
ATOM    158 C     CG A   0      22.133 -22.563   2.280  0.00  0.00           C
ATOM    159 H     CG A   0      21.717 -21.811   1.920  0.00  0.00           H
ATOM    160 C     CG A   0      23.222 -23.137   1.630  0.00  0.00           C
ATOM    161 H     CG A   0      23.534 -22.764   0.837  0.00  0.00           H
ATOM    162 C     CG A   0      23.839 -24.254   2.167  0.00  0.00           C
ATOM    163 H     CG A   0      24.566 -24.639   1.734  0.00  0.00           H
ATOM    164 C     CG A   0      23.370 -24.810   3.357  0.00  0.00           C
ATOM    165 N     CG A   0      28.543 -29.812   8.664  0.00  0.00           N
ATOM    166 C     CG A   0      28.074 -29.232   9.836  0.00  0.00           C
ATOM    167 H     CG A   0      27.277 -29.519  10.205  0.00  0.00           H
ATOM    168 C     CG A   0      28.807 -28.224  10.452  0.00  0.00           C
ATOM    169 H     CG A   0      28.486 -27.833  11.236  0.00  0.00           H
ATOM    170 C     CG A   0      30.000 -27.790   9.900  0.00  0.00           C
ATOM    171 C     CG A   0      30.479 -28.371   8.725  0.00  0.00           C
ATOM    172 H     CG A   0      31.276 -28.084   8.356  0.00  0.00           H
ATOM    173 C     CG A   0      29.746 -29.384   8.109  0.00  0.00           C
ATOM    174 H     CG A   0      30.061 -29.769   7.325  0.00  0.00           H
ATOM    175 N     CG A   0      28.604 -19.955  18.465  0.00  0.00           N
ATOM    176 C     CG A   0      28.091 -21.140  17.946  0.00  0.00           C
ATOM    177 H     CG A   0      27.304 -21.494  18.282  0.00  0.00           H
ATOM    178 C     CG A   0      28.766 -21.793  16.924  0.00  0.00           C
ATOM    179 H     CG A   0      28.430 -22.587  16.577  0.00  0.00           H
ATOM    180 C     CG A   0      29.953 -21.268  16.421  0.00  0.00           C
ATOM    181 C     CG A   0      30.457 -20.083  16.943  0.00  0.00           C
ATOM    182 H     CG A   0      31.254 -19.729  16.604  0.00  0.00           H
ATOM    183 C     CG A   0      29.783 -19.423  17.965  0.00  0.00           C
ATOM    184 H     CG A   0      30.125 -18.636  18.312  0.00  0.00           H
ATOM    185 C     CG A   0      30.626 -26.716  10.763  0.00  0.00           C
ATOM    186 C     CG A   0      31.259 -25.946  11.461  0.00  0.00           C
ATOM    187 C     CG A   0      30.545 -22.092  15.482  0.00  0.00           C
ATOM    188 C     CG A   0      31.208 -22.587  14.594  0.00  0.00           C
ATOM    189 N     CG A   0      31.149 -24.242  12.901  0.00  0.00           N
ATOM    190 C     CG A   0      31.790 -24.828  11.815  0.00  0.00           C
ATOM    191 C     CG A   0      32.996 -24.309  11.361  0.00  0.00           C
ATOM    192 H     CG A   0      33.429 -24.700  10.635  0.00  0.00           H
ATOM    193 C     CG A   0      33.561 -23.204  11.986  0.00  0.00           C
ATOM    194 H     CG A   0      34.367 -22.856  11.681  0.00  0.00           H
ATOM    195 C     CG A   0      32.914 -22.618  13.072  0.00  0.00           C
ATOM    196 H     CG A   0      33.296 -21.879  13.490  0.00  0.00           H
ATOM    197 C     CG A   0      31.714 -23.137  13.526  0.00  0.00           C
ATOM    198 PD    CG A   0       2.946 -18.908  19.888  0.00  0.00          PD
ATOM    199 PD    CG A   0      15.267 -18.909   7.577  0.00  0.00          PD
ATOM    200 PD    CG A   0       2.940 -31.235   7.580  0.00  0.00          PD
ATOM    201 PD    CG A   0      27.595 -31.235   7.575  0.00  0.00          PD
ATOM    202 AG    CG A   0       8.832 -17.312  13.460  0.00  0.00          AG
ATOM    203 AG    CG A   0       8.822 -24.788   5.979  0.00  0.00          AG
ATOM    204 AG    CG A   0       1.347 -24.799  13.443  0.00  0.00          AG
ATOM    205 AG    CG A   0      21.717 -17.315  13.449  0.00  0.00          AG
ATOM    206 AG    CG A   0      21.717 -24.781   5.982  0.00  0.00          AG
ATOM    207 AG    CG A   0      29.189 -24.786  13.450  0.00  0.00          AG
ATOM    208 N     CG A   0      26.569 -17.927  21.286  0.00  0.00           N
ATOM    209 C     CG A   0      25.396 -18.452  21.823  0.00  0.00           C
ATOM    210 H     CG A   0      25.073 -19.271  21.518  0.00  0.00           H
ATOM    211 C     CG A   0      24.716 -17.762  22.814  0.00  0.00           C
ATOM    212 H     CG A   0      23.931 -18.110  23.171  0.00  0.00           H
ATOM    213 C     CG A   0      25.201 -16.541  23.269  0.00  0.00           C
ATOM    214 C     CG A   0      26.371 -16.016  22.735  0.00  0.00           C
ATOM    215 H     CG A   0      26.694 -15.197  23.040  0.00  0.00           H
ATOM    216 C     CG A   0      27.051 -16.712  21.744  0.00  0.00           C
ATOM    217 H     CG A   0      27.839 -16.358  21.384  0.00  0.00           H
ATOM    218 N     CG A   0      16.697 -17.939  31.181  0.00  0.00           N
ATOM    219 C     CG A   0      17.225 -18.440  29.995  0.00  0.00           C
ATOM    220 H     CG A   0      16.917 -19.252  29.656  0.00  0.00           H
ATOM    221 C     CG A   0      18.208 -17.732  29.318  0.00  0.00           C
ATOM    222 H     CG A   0      18.562 -18.068  28.524  0.00  0.00           H
ATOM    223 C     CG A   0      18.669 -16.523  29.827  0.00  0.00           C
ATOM    224 C     CG A   0      18.148 -16.022  31.013  0.00  0.00           C
ATOM    225 H     CG A   0      18.456 -15.216  31.352  0.00  0.00           H
ATOM    226 C     CG A   0      17.159 -16.730  31.691  0.00  0.00           C
ATOM    227 H     CG A   0      16.811 -16.394  32.484  0.00  0.00           H
ATOM    228 C     CG A   0      24.445 -15.930  24.294  0.00  0.00           C
ATOM    229 C     CG A   0      23.831 -15.368  25.175  0.00  0.00           C
ATOM    230 C     CG A   0      19.729 -16.077  29.012  0.00  0.00           C
ATOM    231 C     CG A   0      20.434 -15.222  28.509  0.00  0.00           C
ATOM    232 N     CG A   0      22.345 -15.289  26.813  0.00  0.00           N
ATOM    233 C     CG A   0      23.462 -14.611  26.331  0.00  0.00           C
ATOM    234 C     CG A   0      23.893 -13.444  26.957  0.00  0.00           C
ATOM    235 H     CG A   0      24.638 -12.992  26.633  0.00  0.00           H
ATOM    236 C     CG A   0      23.209 -12.962  28.067  0.00  0.00           C
ATOM    237 H     CG A   0      23.499 -12.180  28.485  0.00  0.00           H
ATOM    238 C     CG A   0      22.098 -13.640  28.549  0.00  0.00           C
ATOM    239 H     CG A   0      21.643 -13.310  29.290  0.00  0.00           H
ATOM    240 C     CG A   0      21.667 -14.800  27.924  0.00  0.00           C
ATOM    241 N     CG A   0      16.716 -19.894  33.219  0.00  0.00           N
ATOM    242 C     CG A   0      17.217 -21.066  32.651  0.00  0.00           C
ATOM    243 H     CG A   0      16.878 -21.372  31.843  0.00  0.00           H
ATOM    244 C     CG A   0      18.222 -21.775  33.295  0.00  0.00           C
ATOM    245 H     CG A   0      18.557 -22.557  32.917  0.00  0.00           H
ATOM    246 C     CG A   0      18.735 -21.317  34.503  0.00  0.00           C
ATOM    247 C     CG A   0      18.234 -20.144  35.070  0.00  0.00           C
ATOM    248 H     CG A   0      18.580 -19.839  35.879  0.00  0.00           H
ATOM    249 C     CG A   0      17.230 -19.436  34.427  0.00  0.00           C
ATOM    250 H     CG A   0      16.900 -18.654  34.805  0.00  0.00           H
ATOM    251 N     CG A   0      26.575 -29.800  33.234  0.00  0.00           N
ATOM    252 C     CG A   0      25.388 -29.342  32.682  0.00  0.00           C
ATOM    253 H     CG A   0      25.061 -29.720  31.898  0.00  0.00           H
ATOM    254 C     CG A   0      24.682 -28.316  33.301  0.00  0.00           C
ATOM    255 H     CG A   0      23.885 -28.010  32.932  0.00  0.00           H
ATOM    256 C     CG A   0      25.168 -27.754  34.475  0.00  0.00           C
ATOM    257 C     CG A   0      26.356 -28.212  35.028  0.00  0.00           C
ATOM    258 H     CG A   0      26.680 -27.833  35.815  0.00  0.00           H
ATOM    259 C     CG A   0      27.061 -29.238  34.408  0.00  0.00           C
ATOM    260 H     CG A   0      27.858 -29.543  34.777  0.00  0.00           H
ATOM    261 C     CG A   0      19.663 -22.056  35.101  0.00  0.00           C
ATOM    262 C     CG A   0      20.494 -22.660  35.754  0.00  0.00           C
ATOM    263 C     CG A   0      24.402 -26.667  35.113  0.00  0.00           C
ATOM    264 C     CG A   0      23.828 -25.916  35.876  0.00  0.00           C
ATOM    265 N     CG A   0      22.338 -24.267  35.717  0.00  0.00           N
ATOM    266 C     CG A   0      21.645 -23.228  36.336  0.00  0.00           C
ATOM    267 C     CG A   0      22.030 -22.801  37.599  0.00  0.00           C
ATOM    268 H     CG A   0      21.566 -22.105  38.014  0.00  0.00           H
ATOM    269 C     CG A   0      23.096 -23.405  38.249  0.00  0.00           C
ATOM    270 H     CG A   0      23.356 -23.118  39.094  0.00  0.00           H
ATOM    271 C     CG A   0      23.789 -24.444  37.629  0.00  0.00           C
ATOM    272 H     CG A   0      24.501 -24.847  38.066  0.00  0.00           H
ATOM    273 C     CG A   0      23.404 -24.877  36.367  0.00  0.00           C
ATOM    274 N     CG A   0      28.587 -29.812  31.163  0.00  0.00           N
ATOM    275 C     CG A   0      28.071 -29.336  29.964  0.00  0.00           C
ATOM    276 H     CG A   0      27.271 -29.684  29.629  0.00  0.00           H
ATOM    277 C     CG A   0      28.736 -28.340  29.269  0.00  0.00           C
ATOM    278 H     CG A   0      28.391 -28.016  28.466  0.00  0.00           H
ATOM    279 C     CG A   0      29.927 -27.821  29.769  0.00  0.00           C
ATOM    280 C     CG A   0      30.443 -28.297  30.968  0.00  0.00           C
ATOM    281 H     CG A   0      31.237 -27.955  31.303  0.00  0.00           H
ATOM    282 C     CG A   0      29.772 -29.299  31.663  0.00  0.00           C
ATOM    283 H     CG A   0      30.117 -29.617  32.465  0.00  0.00           H
ATOM    284 N     CG A   0      28.584 -19.930  21.335  0.00  0.00           N
ATOM    285 C     CG A   0      28.053 -21.109  21.841  0.00  0.00           C
ATOM    286 H     CG A   0      27.250 -21.445  21.509  0.00  0.00           H
ATOM    287 C     CG A   0      28.728 -21.799  22.845  0.00  0.00           C
ATOM    288 H     CG A   0      28.377 -22.587  23.183  0.00  0.00           H
ATOM    289 C     CG A   0      29.928 -21.305  23.342  0.00  0.00           C
ATOM    290 C     CG A   0      30.459 -20.120  22.836  0.00  0.00           C
ATOM    291 H     CG A   0      31.262 -19.790  23.168  0.00  0.00           H
ATOM    292 C     CG A   0      29.784 -19.436  21.832  0.00  0.00           C
ATOM    293 H     CG A   0      30.135 -18.642  21.494  0.00  0.00           H
ATOM    294 C     CG A   0      30.562 -26.734  29.061  0.00  0.00           C
ATOM    295 C     CG A   0      31.239 -25.989  28.378  0.00  0.00           C
ATOM    296 C     CG A   0      30.524 -22.050  24.279  0.00  0.00           C
ATOM    297 C     CG A   0      31.144 -22.666  25.123  0.00  0.00           C
ATOM    298 N     CG A   0      31.153 -24.230  26.920  0.00  0.00           N
ATOM    299 C     CG A   0      31.755 -24.804  28.033  0.00  0.00           C
ATOM    300 C     CG A   0      33.001 -24.358  28.454  0.00  0.00           C
ATOM    301 H     CG A   0      33.404 -24.743  29.199  0.00  0.00           H
ATOM    302 C     CG A   0      33.648 -23.338  27.765  0.00  0.00           C
ATOM    303 H     CG A   0      34.485 -23.039  28.046  0.00  0.00           H
ATOM    304 C     CG A   0      33.046 -22.764  26.652  0.00  0.00           C
ATOM    305 H     CG A   0      33.477 -22.080  26.191  0.00  0.00           H
ATOM    306 C     CG A   0      31.794 -23.210  26.231  0.00  0.00           C
ATOM    307 N     CG A   0      13.855 -17.939  31.142  0.00  0.00           N
ATOM    308 C     CG A   0      13.345 -18.428  29.943  0.00  0.00           C
ATOM    309 H     CG A   0      13.680 -19.216  29.583  0.00  0.00           H
ATOM    310 C     CG A   0      12.337 -17.738  29.284  0.00  0.00           C
ATOM    311 H     CG A   0      11.998 -18.068  28.482  0.00  0.00           H
ATOM    312 C     CG A   0      11.833 -16.559  29.824  0.00  0.00           C
ATOM    313 C     CG A   0      12.343 -16.071  31.023  0.00  0.00           C
ATOM    314 H     CG A   0      12.008 -15.283  31.383  0.00  0.00           H
ATOM    315 C     CG A   0      13.351 -16.761  31.681  0.00  0.00           C
ATOM    316 H     CG A   0      13.693 -16.437  32.481  0.00  0.00           H
ATOM    317 N     CG A   0       4.008 -17.927  21.301  0.00  0.00           N
ATOM    318 C     CG A   0       5.190 -18.440  21.829  0.00  0.00           C
ATOM    319 H     CG A   0       5.532 -19.240  21.506  0.00  0.00           H
ATOM    320 C     CG A   0       5.853 -17.756  22.839  0.00  0.00           C
ATOM    321 H     CG A   0       6.640 -18.098  23.193  0.00  0.00           H
ATOM    322 C     CG A   0       5.346 -16.559  23.321  0.00  0.00           C
ATOM    323 C     CG A   0       4.164 -16.040  22.793  0.00  0.00           C
ATOM    324 H     CG A   0       3.822 -15.240  23.116  0.00  0.00           H
ATOM    325 C     CG A   0       3.501 -16.724  21.783  0.00  0.00           C
ATOM    326 H     CG A   0       2.710 -16.382  21.433  0.00  0.00           H
ATOM    327 C     CG A   0      10.731 -15.997  29.058  0.00  0.00           C
ATOM    328 C     CG A   0       9.924 -15.277  28.521  0.00  0.00           C
ATOM    329 C     CG A   0       6.152 -15.961  24.449  0.00  0.00           C
ATOM    330 C     CG A   0       6.733 -15.258  25.242  0.00  0.00           C
ATOM    331 N     CG A   0       8.220 -15.393  26.954  0.00  0.00           N
ATOM    332 C     CG A   0       8.810 -14.819  28.073  0.00  0.00           C
ATOM    333 C     CG A   0       8.331 -13.609  28.570  0.00  0.00           C
ATOM    334 H     CG A   0       8.731 -13.225  29.318  0.00  0.00           H
ATOM    335 C     CG A   0       7.262 -12.980  27.948  0.00  0.00           C
ATOM    336 H     CG A   0       6.944 -12.168  28.277  0.00  0.00           H
ATOM    337 C     CG A   0       6.672 -13.554  26.829  0.00  0.00           C
ATOM    338 H     CG A   0       5.954 -13.127  26.411  0.00  0.00           H
ATOM    339 C     CG A   0       7.151 -14.758  26.331  0.00  0.00           C
ATOM    340 N     CG A   0      13.822 -19.930  33.243  0.00  0.00           N
ATOM    341 C     CG A   0      13.345 -21.127  32.719  0.00  0.00           C
ATOM    342 H     CG A   0      13.699 -21.463  31.932  0.00  0.00           H
ATOM    343 C     CG A   0      12.332 -21.811  33.377  0.00  0.00           C
ATOM    344 H     CG A   0      12.011 -22.618  33.027  0.00  0.00           H
ATOM    345 C     CG A   0      11.798 -21.311  34.558  0.00  0.00           C
ATOM    346 C     CG A   0      12.277 -20.114  35.079  0.00  0.00           C
ATOM    347 H     CG A   0      11.923 -19.772  35.866  0.00  0.00           H
ATOM    348 C     CG A   0      13.291 -19.423  34.421  0.00  0.00           C
ATOM    349 H     CG A   0      13.606 -18.623  34.771  0.00  0.00           H
ATOM    350 N     CG A   0       3.984 -29.824  33.194  0.00  0.00           N
ATOM    351 C     CG A   0       5.181 -29.323  32.676  0.00  0.00           C
ATOM    352 H     CG A   0       5.519 -29.665  31.886  0.00  0.00           H
ATOM    353 C     CG A   0       5.856 -28.310  33.344  0.00  0.00           C
ATOM    354 H     CG A   0       6.647 -27.974  32.999  0.00  0.00           H
ATOM    355 C     CG A   0       5.337 -27.790  34.527  0.00  0.00           C
ATOM    356 C     CG A   0       4.146 -28.291  35.046  0.00  0.00           C
ATOM    357 H     CG A   0       3.808 -27.949  35.836  0.00  0.00           H
ATOM    358 C     CG A   0       3.471 -29.305  34.378  0.00  0.00           C
ATOM    359 H     CG A   0       2.675 -29.641  34.723  0.00  0.00           H
ATOM    360 C     CG A   0      10.763 -22.050  35.147  0.00  0.00           C
ATOM    361 C     CG A   0      10.024 -22.611  35.927  0.00  0.00           C
ATOM    362 C     CG A   0       6.204 -26.581  35.186  0.00  0.00           C
ATOM    363 C     CG A   0       6.904 -25.934  35.946  0.00  0.00           C
ATOM    364 N     CG A   0       8.263 -24.236  35.772  0.00  0.00           N
ATOM    365 C     CG A   0       8.876 -23.112  36.312  0.00  0.00           C
ATOM    366 C     CG A   0       8.410 -22.563  37.498  0.00  0.00           C
ATOM    367 H     CG A   0       8.825 -21.811  37.858  0.00  0.00           H
ATOM    368 C     CG A   0       7.320 -23.137  38.148  0.00  0.00           C
ATOM    369 H     CG A   0       7.009 -22.764  38.941  0.00  0.00           H
ATOM    370 C     CG A   0       6.703 -24.254  37.611  0.00  0.00           C
ATOM    371 H     CG A   0       5.976 -24.639  38.044  0.00  0.00           H
ATOM    372 C     CG A   0       7.173 -24.810  36.422  0.00  0.00           C
ATOM    373 N     CG A   0       1.999 -29.812  31.114  0.00  0.00           N
ATOM    374 C     CG A   0       2.469 -29.232  29.943  0.00  0.00           C
ATOM    375 H     CG A   0       3.265 -29.519  29.574  0.00  0.00           H
ATOM    376 C     CG A   0       1.736 -28.224  29.327  0.00  0.00           C
ATOM    377 H     CG A   0       2.056 -27.833  28.543  0.00  0.00           H
ATOM    378 C     CG A   0       0.542 -27.790  29.879  0.00  0.00           C
ATOM    379 C     CG A   0       0.063 -28.371  31.053  0.00  0.00           C
ATOM    380 H     CG A   0      -0.734 -28.084  31.422  0.00  0.00           H
ATOM    381 C     CG A   0       0.796 -29.384  31.669  0.00  0.00           C
ATOM    382 H     CG A   0       0.482 -29.769  32.453  0.00  0.00           H
ATOM    383 N     CG A   0       1.938 -19.955  21.314  0.00  0.00           N
ATOM    384 C     CG A   0       2.451 -21.140  21.832  0.00  0.00           C
ATOM    385 H     CG A   0       3.239 -21.494  21.497  0.00  0.00           H
ATOM    386 C     CG A   0       1.776 -21.793  22.854  0.00  0.00           C
ATOM    387 H     CG A   0       2.112 -22.587  23.202  0.00  0.00           H
ATOM    388 C     CG A   0       0.589 -21.268  23.357  0.00  0.00           C
ATOM    389 C     CG A   0       0.085 -20.083  22.836  0.00  0.00           C
ATOM    390 H     CG A   0      -0.712 -19.729  23.174  0.00  0.00           H
ATOM    391 C     CG A   0       0.759 -19.423  21.814  0.00  0.00           C
ATOM    392 H     CG A   0       0.417 -18.636  21.466  0.00  0.00           H
ATOM    393 C     CG A   0      -0.084 -26.716  29.016  0.00  0.00           C
ATOM    394 C     CG A   0      -0.716 -25.946  28.317  0.00  0.00           C
ATOM    395 C     CG A   0      -0.003 -22.092  24.297  0.00  0.00           C
ATOM    396 C     CG A   0      -0.665 -22.587  25.184  0.00  0.00           C
ATOM    397 N     CG A   0      -0.607 -24.242  26.877  0.00  0.00           N
ATOM    398 C     CG A   0      -1.248 -24.828  27.963  0.00  0.00           C
ATOM    399 C     CG A   0      -2.454 -24.309  28.418  0.00  0.00           C
ATOM    400 H     CG A   0      -2.887 -24.700  29.144  0.00  0.00           H
ATOM    401 C     CG A   0      -3.019 -23.204  27.792  0.00  0.00           C
ATOM    402 H     CG A   0      -3.825 -22.856  28.097  0.00  0.00           H
ATOM    403 C     CG A   0      -2.372 -22.618  26.707  0.00  0.00           C
ATOM    404 H     CG A   0      -2.754 -21.879  26.289  0.00  0.00           H
ATOM    405 C     CG A   0      -1.172 -23.137  26.252  0.00  0.00           C
ATOM    406 PD    CG A   0      27.597 -18.908  19.890  0.00  0.00          PD
ATOM    407 PD    CG A   0      15.275 -18.909  32.202  0.00  0.00          PD
ATOM    408 PD    CG A   0      27.602 -31.235  32.199  0.00  0.00          PD
ATOM    409 PD    CG A   0       2.947 -31.235  32.204  0.00  0.00          PD
ATOM    410 AG    CG A   0      21.710 -17.312  26.318  0.00  0.00          AG
ATOM    411 AG    CG A   0      21.721 -24.788  33.800  0.00  0.00          AG
ATOM    412 AG    CG A   0      29.195 -24.799  26.335  0.00  0.00          AG
ATOM    413 AG    CG A   0       8.825 -17.315  26.330  0.00  0.00          AG
ATOM    414 AG    CG A   0       8.825 -24.781  33.796  0.00  0.00          AG
ATOM    415 AG    CG A   0       1.353 -24.786  26.328  0.00  0.00          AG
ATOM    416 N     CG A   0       3.974 -44.543  18.492  0.00  0.00           N
ATOM    417 C     CG A   0       5.146 -44.018  17.955  0.00  0.00           C
ATOM    418 H     CG A   0       5.470 -43.199  18.260  0.00  0.00           H
ATOM    419 C     CG A   0       5.826 -44.708  16.964  0.00  0.00           C
ATOM    420 H     CG A   0       6.611 -44.360  16.607  0.00  0.00           H
ATOM    421 C     CG A   0       5.341 -45.929  16.510  0.00  0.00           C
ATOM    422 C     CG A   0       4.172 -46.454  17.043  0.00  0.00           C
ATOM    423 H     CG A   0       3.848 -47.273  16.738  0.00  0.00           H
ATOM    424 C     CG A   0       3.491 -45.758  18.035  0.00  0.00           C
ATOM    425 H     CG A   0       2.703 -46.112  18.395  0.00  0.00           H
ATOM    426 N     CG A   0      13.845 -44.531   8.597  0.00  0.00           N
ATOM    427 C     CG A   0      13.317 -44.030   9.784  0.00  0.00           C
ATOM    428 H     CG A   0      13.625 -43.218  10.122  0.00  0.00           H
ATOM    429 C     CG A   0      12.334 -44.738  10.461  0.00  0.00           C
ATOM    430 H     CG A   0      11.980 -44.402  11.254  0.00  0.00           H
ATOM    431 C     CG A   0      11.873 -45.947   9.952  0.00  0.00           C
ATOM    432 C     CG A   0      12.395 -46.448   8.765  0.00  0.00           C
ATOM    433 H     CG A   0      12.086 -47.254   8.426  0.00  0.00           H
ATOM    434 C     CG A   0      13.384 -45.740   8.088  0.00  0.00           C
ATOM    435 H     CG A   0      13.731 -46.076   7.295  0.00  0.00           H
ATOM    436 C     CG A   0       6.098 -46.540  15.485  0.00  0.00           C
ATOM    437 C     CG A   0       6.711 -47.102  14.603  0.00  0.00           C
ATOM    438 C     CG A   0      10.814 -46.393  10.766  0.00  0.00           C
ATOM    439 C     CG A   0      10.108 -47.248  11.269  0.00  0.00           C
ATOM    440 N     CG A   0       8.198 -47.181  12.965  0.00  0.00           N
ATOM    441 C     CG A   0       7.080 -47.859  13.447  0.00  0.00           C
ATOM    442 C     CG A   0       6.650 -49.026  12.822  0.00  0.00           C
ATOM    443 H     CG A   0       5.905 -49.478  13.145  0.00  0.00           H
ATOM    444 C     CG A   0       7.333 -49.508  11.712  0.00  0.00           C
ATOM    445 H     CG A   0       7.043 -50.290  11.294  0.00  0.00           H
ATOM    446 C     CG A   0       8.444 -48.830  11.230  0.00  0.00           C
ATOM    447 H     CG A   0       8.899 -49.160  10.488  0.00  0.00           H
ATOM    448 C     CG A   0       8.875 -47.670  11.855  0.00  0.00           C
ATOM    449 N     CG A   0      13.826 -42.576   6.560  0.00  0.00           N
ATOM    450 C     CG A   0      13.325 -41.404   7.127  0.00  0.00           C
ATOM    451 H     CG A   0      13.665 -41.098   7.935  0.00  0.00           H
ATOM    452 C     CG A   0      12.321 -40.695   6.483  0.00  0.00           C
ATOM    453 H     CG A   0      11.985 -39.913   6.862  0.00  0.00           H
ATOM    454 C     CG A   0      11.807 -41.153   5.276  0.00  0.00           C
ATOM    455 C     CG A   0      12.308 -42.326   4.708  0.00  0.00           C
ATOM    456 H     CG A   0      11.963 -42.631   3.900  0.00  0.00           H
ATOM    457 C     CG A   0      13.313 -43.034   5.352  0.00  0.00           C
ATOM    458 H     CG A   0      13.642 -43.816   4.974  0.00  0.00           H
ATOM    459 N     CG A   0       3.967 -32.670   6.544  0.00  0.00           N
ATOM    460 C     CG A   0       5.155 -33.128   7.096  0.00  0.00           C
ATOM    461 H     CG A   0       5.482 -32.750   7.880  0.00  0.00           H
ATOM    462 C     CG A   0       5.860 -34.154   6.477  0.00  0.00           C
ATOM    463 H     CG A   0       6.657 -34.460   6.846  0.00  0.00           H
ATOM    464 C     CG A   0       5.374 -34.716   5.303  0.00  0.00           C
ATOM    465 C     CG A   0       4.186 -34.258   4.751  0.00  0.00           C
ATOM    466 H     CG A   0       3.862 -34.637   3.964  0.00  0.00           H
ATOM    467 C     CG A   0       3.481 -33.232   5.370  0.00  0.00           C
ATOM    468 H     CG A   0       2.684 -32.927   5.001  0.00  0.00           H
ATOM    469 C     CG A   0      10.879 -40.414   4.678  0.00  0.00           C
ATOM    470 C     CG A   0      10.048 -39.810   4.025  0.00  0.00           C
ATOM    471 C     CG A   0       6.140 -35.803   4.665  0.00  0.00           C
ATOM    472 C     CG A   0       6.714 -36.554   3.903  0.00  0.00           C
ATOM    473 N     CG A   0       8.204 -38.203   4.062  0.00  0.00           N
ATOM    474 C     CG A   0       8.897 -39.242   3.442  0.00  0.00           C
ATOM    475 C     CG A   0       8.512 -39.669   2.180  0.00  0.00           C
ATOM    476 H     CG A   0       8.976 -40.365   1.765  0.00  0.00           H
ATOM    477 C     CG A   0       7.446 -39.065   1.530  0.00  0.00           C
ATOM    478 H     CG A   0       7.186 -39.352   0.685  0.00  0.00           H
ATOM    479 C     CG A   0       6.753 -38.026   2.149  0.00  0.00           C
ATOM    480 H     CG A   0       6.042 -37.623   1.713  0.00  0.00           H
ATOM    481 C     CG A   0       7.138 -37.593   3.412  0.00  0.00           C
ATOM    482 N     CG A   0       1.955 -32.658   8.616  0.00  0.00           N
ATOM    483 C     CG A   0       2.472 -33.134   9.814  0.00  0.00           C
ATOM    484 H     CG A   0       3.272 -32.786  10.150  0.00  0.00           H
ATOM    485 C     CG A   0       1.806 -34.130  10.510  0.00  0.00           C
ATOM    486 H     CG A   0       2.152 -34.454  11.312  0.00  0.00           H
ATOM    487 C     CG A   0       0.615 -34.649  10.009  0.00  0.00           C
ATOM    488 C     CG A   0       0.099 -34.173   8.811  0.00  0.00           C
ATOM    489 H     CG A   0      -0.695 -34.515   8.475  0.00  0.00           H
ATOM    490 C     CG A   0       0.770 -33.171   8.115  0.00  0.00           C
ATOM    491 H     CG A   0       0.425 -32.853   7.313  0.00  0.00           H
ATOM    492 N     CG A   0       1.958 -42.540  18.443  0.00  0.00           N
ATOM    493 C     CG A   0       2.489 -41.361  17.937  0.00  0.00           C
ATOM    494 H     CG A   0       3.293 -41.025  18.270  0.00  0.00           H
ATOM    495 C     CG A   0       1.814 -40.671  16.934  0.00  0.00           C
ATOM    496 H     CG A   0       2.165 -39.883  16.595  0.00  0.00           H
ATOM    497 C     CG A   0       0.614 -41.165  16.436  0.00  0.00           C
ATOM    498 C     CG A   0       0.083 -42.350  16.943  0.00  0.00           C
ATOM    499 H     CG A   0      -0.720 -42.680  16.610  0.00  0.00           H
ATOM    500 C     CG A   0       0.758 -43.034  17.946  0.00  0.00           C
ATOM    501 H     CG A   0       0.407 -43.828  18.285  0.00  0.00           H
ATOM    502 C     CG A   0      -0.020 -35.736  10.717  0.00  0.00           C
ATOM    503 C     CG A   0      -0.697 -36.481  11.400  0.00  0.00           C
ATOM    504 C     CG A   0       0.019 -40.420  15.500  0.00  0.00           C
ATOM    505 C     CG A   0      -0.602 -39.804  14.655  0.00  0.00           C
ATOM    506 N     CG A   0      -0.611 -38.240  12.858  0.00  0.00           N
ATOM    507 C     CG A   0      -1.213 -37.666  11.745  0.00  0.00           C
ATOM    508 C     CG A   0      -2.459 -38.112  11.324  0.00  0.00           C
ATOM    509 H     CG A   0      -2.862 -37.727  10.580  0.00  0.00           H
ATOM    510 C     CG A   0      -3.106 -39.132  12.013  0.00  0.00           C
ATOM    511 H     CG A   0      -3.943 -39.431  11.733  0.00  0.00           H
ATOM    512 C     CG A   0      -2.504 -39.706  13.127  0.00  0.00           C
ATOM    513 H     CG A   0      -2.935 -40.390  13.587  0.00  0.00           H
ATOM    514 C     CG A   0      -1.252 -39.260  13.548  0.00  0.00           C
ATOM    515 N     CG A   0      16.688 -44.531   8.637  0.00  0.00           N
ATOM    516 C     CG A   0      17.198 -44.042   9.836  0.00  0.00           C
ATOM    517 H     CG A   0      16.862 -43.254  10.196  0.00  0.00           H
ATOM    518 C     CG A   0      18.206 -44.732  10.494  0.00  0.00           C
ATOM    519 H     CG A   0      18.545 -44.402  11.297  0.00  0.00           H
ATOM    520 C     CG A   0      18.709 -45.911   9.955  0.00  0.00           C
ATOM    521 C     CG A   0      18.199 -46.399   8.756  0.00  0.00           C
ATOM    522 H     CG A   0      18.535 -47.187   8.396  0.00  0.00           H
ATOM    523 C     CG A   0      17.191 -45.709   8.097  0.00  0.00           C
ATOM    524 H     CG A   0      16.849 -46.033   7.298  0.00  0.00           H
ATOM    525 N     CG A   0      26.534 -44.543  18.477  0.00  0.00           N
ATOM    526 C     CG A   0      25.353 -44.030  17.949  0.00  0.00           C
ATOM    527 H     CG A   0      25.011 -43.230  18.273  0.00  0.00           H
ATOM    528 C     CG A   0      24.690 -44.714  16.940  0.00  0.00           C
ATOM    529 H     CG A   0      23.902 -44.372  16.586  0.00  0.00           H
ATOM    530 C     CG A   0      25.196 -45.911  16.458  0.00  0.00           C
ATOM    531 C     CG A   0      26.378 -46.430  16.985  0.00  0.00           C
ATOM    532 H     CG A   0      26.720 -47.230  16.662  0.00  0.00           H
ATOM    533 C     CG A   0      27.041 -45.746  17.995  0.00  0.00           C
ATOM    534 H     CG A   0      27.832 -46.088  18.346  0.00  0.00           H
ATOM    535 C     CG A   0      19.812 -46.473  10.720  0.00  0.00           C
ATOM    536 C     CG A   0      20.618 -47.193  11.257  0.00  0.00           C
ATOM    537 C     CG A   0      24.390 -46.509  15.329  0.00  0.00           C
ATOM    538 C     CG A   0      23.810 -47.212  14.536  0.00  0.00           C
ATOM    539 N     CG A   0      22.322 -47.077  12.825  0.00  0.00           N
ATOM    540 C     CG A   0      21.732 -47.651  11.705  0.00  0.00           C
ATOM    541 C     CG A   0      22.212 -48.861  11.208  0.00  0.00           C
ATOM    542 H     CG A   0      21.811 -49.245  10.461  0.00  0.00           H
ATOM    543 C     CG A   0      23.281 -49.490  11.830  0.00  0.00           C
ATOM    544 H     CG A   0      23.598 -50.302  11.501  0.00  0.00           H
ATOM    545 C     CG A   0      23.870 -48.916  12.950  0.00  0.00           C
ATOM    546 H     CG A   0      24.588 -49.343  13.368  0.00  0.00           H
ATOM    547 C     CG A   0      23.391 -47.712  13.447  0.00  0.00           C
ATOM    548 N     CG A   0      16.720 -42.540   6.535  0.00  0.00           N
ATOM    549 C     CG A   0      17.197 -41.343   7.060  0.00  0.00           C
ATOM    550 H     CG A   0      16.843 -41.007   7.847  0.00  0.00           H
ATOM    551 C     CG A   0      18.210 -40.659   6.401  0.00  0.00           C
ATOM    552 H     CG A   0      18.531 -39.852   6.752  0.00  0.00           H
ATOM    553 C     CG A   0      18.744 -41.159   5.221  0.00  0.00           C
ATOM    554 C     CG A   0      18.265 -42.356   4.699  0.00  0.00           C
ATOM    555 H     CG A   0      18.619 -42.698   3.912  0.00  0.00           H
ATOM    556 C     CG A   0      17.251 -43.047   5.358  0.00  0.00           C
ATOM    557 H     CG A   0      16.937 -43.847   5.007  0.00  0.00           H
ATOM    558 N     CG A   0      26.558 -32.646   6.584  0.00  0.00           N
ATOM    559 C     CG A   0      25.361 -33.147   7.103  0.00  0.00           C
ATOM    560 H     CG A   0      25.023 -32.805   7.893  0.00  0.00           H
ATOM    561 C     CG A   0      24.686 -34.160   6.435  0.00  0.00           C
ATOM    562 H     CG A   0      23.896 -34.496   6.779  0.00  0.00           H
ATOM    563 C     CG A   0      25.205 -34.680   5.251  0.00  0.00           C
ATOM    564 C     CG A   0      26.396 -34.179   4.733  0.00  0.00           C
ATOM    565 H     CG A   0      26.734 -34.521   3.943  0.00  0.00           H
ATOM    566 C     CG A   0      27.071 -33.165   5.401  0.00  0.00           C
ATOM    567 H     CG A   0      27.868 -32.829   5.056  0.00  0.00           H
ATOM    568 C     CG A   0      19.779 -40.420   4.632  0.00  0.00           C
ATOM    569 C     CG A   0      20.518 -39.859   3.851  0.00  0.00           C
ATOM    570 C     CG A   0      24.338 -35.889   4.592  0.00  0.00           C
ATOM    571 C     CG A   0      23.638 -36.536   3.833  0.00  0.00           C
ATOM    572 N     CG A   0      22.280 -38.234   4.007  0.00  0.00           N
ATOM    573 C     CG A   0      21.666 -39.358   3.467  0.00  0.00           C
ATOM    574 C     CG A   0      22.133 -39.907   2.280  0.00  0.00           C
ATOM    575 H     CG A   0      21.717 -40.659   1.920  0.00  0.00           H
ATOM    576 C     CG A   0      23.222 -39.333   1.630  0.00  0.00           C
ATOM    577 H     CG A   0      23.534 -39.706   0.837  0.00  0.00           H
ATOM    578 C     CG A   0      23.839 -38.216   2.167  0.00  0.00           C
ATOM    579 H     CG A   0      24.566 -37.831   1.734  0.00  0.00           H
ATOM    580 C     CG A   0      23.370 -37.660   3.357  0.00  0.00           C
ATOM    581 N     CG A   0      28.543 -32.658   8.664  0.00  0.00           N
ATOM    582 C     CG A   0      28.074 -33.238   9.836  0.00  0.00           C
ATOM    583 H     CG A   0      27.277 -32.951  10.205  0.00  0.00           H
ATOM    584 C     CG A   0      28.807 -34.246  10.452  0.00  0.00           C
ATOM    585 H     CG A   0      28.486 -34.637  11.236  0.00  0.00           H
ATOM    586 C     CG A   0      30.000 -34.680   9.900  0.00  0.00           C
ATOM    587 C     CG A   0      30.479 -34.099   8.725  0.00  0.00           C
ATOM    588 H     CG A   0      31.276 -34.386   8.356  0.00  0.00           H
ATOM    589 C     CG A   0      29.746 -33.086   8.109  0.00  0.00           C
ATOM    590 H     CG A   0      30.061 -32.701   7.325  0.00  0.00           H
ATOM    591 N     CG A   0      28.604 -42.515  18.465  0.00  0.00           N
ATOM    592 C     CG A   0      28.091 -41.330  17.946  0.00  0.00           C
ATOM    593 H     CG A   0      27.304 -40.976  18.282  0.00  0.00           H
ATOM    594 C     CG A   0      28.766 -40.677  16.924  0.00  0.00           C
ATOM    595 H     CG A   0      28.430 -39.883  16.577  0.00  0.00           H
ATOM    596 C     CG A   0      29.953 -41.202  16.421  0.00  0.00           C
ATOM    597 C     CG A   0      30.457 -42.387  16.943  0.00  0.00           C
ATOM    598 H     CG A   0      31.254 -42.741  16.604  0.00  0.00           H
ATOM    599 C     CG A   0      29.783 -43.047  17.965  0.00  0.00           C
ATOM    600 H     CG A   0      30.125 -43.834  18.312  0.00  0.00           H
ATOM    601 C     CG A   0      30.626 -35.754  10.763  0.00  0.00           C
ATOM    602 C     CG A   0      31.259 -36.524  11.461  0.00  0.00           C
ATOM    603 C     CG A   0      30.545 -40.378  15.482  0.00  0.00           C
ATOM    604 C     CG A   0      31.208 -39.883  14.594  0.00  0.00           C
ATOM    605 N     CG A   0      31.149 -38.228  12.901  0.00  0.00           N
ATOM    606 C     CG A   0      31.790 -37.642  11.815  0.00  0.00           C
ATOM    607 C     CG A   0      32.996 -38.161  11.361  0.00  0.00           C
ATOM    608 H     CG A   0      33.429 -37.770  10.635  0.00  0.00           H
ATOM    609 C     CG A   0      33.561 -39.266  11.986  0.00  0.00           C
ATOM    610 H     CG A   0      34.367 -39.614  11.681  0.00  0.00           H
ATOM    611 C     CG A   0      32.914 -39.852  13.072  0.00  0.00           C
ATOM    612 H     CG A   0      33.296 -40.591  13.490  0.00  0.00           H
ATOM    613 C     CG A   0      31.714 -39.333  13.526  0.00  0.00           C
ATOM    614 PD    CG A   0       2.946 -43.562  19.888  0.00  0.00          PD
ATOM    615 PD    CG A   0      15.267 -43.561   7.577  0.00  0.00          PD
ATOM    616 AG    CG A   0       8.832 -45.158  13.460  0.00  0.00          AG
ATOM    617 AG    CG A   0       8.822 -37.682   5.979  0.00  0.00          AG
ATOM    618 AG    CG A   0       1.347 -37.671  13.443  0.00  0.00          AG
ATOM    619 AG    CG A   0      21.717 -45.155  13.449  0.00  0.00          AG
ATOM    620 AG    CG A   0      21.717 -37.689   5.982  0.00  0.00          AG
ATOM    621 AG    CG A   0      29.189 -37.684  13.450  0.00  0.00          AG
ATOM    622 N     CG A   0      26.569 -44.543  21.286  0.00  0.00           N
ATOM    623 C     CG A   0      25.396 -44.018  21.823  0.00  0.00           C
ATOM    624 H     CG A   0      25.073 -43.199  21.518  0.00  0.00           H
ATOM    625 C     CG A   0      24.716 -44.708  22.814  0.00  0.00           C
ATOM    626 H     CG A   0      23.931 -44.360  23.171  0.00  0.00           H
ATOM    627 C     CG A   0      25.201 -45.929  23.269  0.00  0.00           C
ATOM    628 C     CG A   0      26.371 -46.454  22.735  0.00  0.00           C
ATOM    629 H     CG A   0      26.694 -47.273  23.040  0.00  0.00           H
ATOM    630 C     CG A   0      27.051 -45.758  21.744  0.00  0.00           C
ATOM    631 H     CG A   0      27.839 -46.112  21.384  0.00  0.00           H
ATOM    632 N     CG A   0      16.697 -44.531  31.181  0.00  0.00           N
ATOM    633 C     CG A   0      17.225 -44.030  29.995  0.00  0.00           C
ATOM    634 H     CG A   0      16.917 -43.218  29.656  0.00  0.00           H
ATOM    635 C     CG A   0      18.208 -44.738  29.318  0.00  0.00           C
ATOM    636 H     CG A   0      18.562 -44.402  28.524  0.00  0.00           H
ATOM    637 C     CG A   0      18.669 -45.947  29.827  0.00  0.00           C
ATOM    638 C     CG A   0      18.148 -46.448  31.013  0.00  0.00           C
ATOM    639 H     CG A   0      18.456 -47.254  31.352  0.00  0.00           H
ATOM    640 C     CG A   0      17.159 -45.740  31.691  0.00  0.00           C
ATOM    641 H     CG A   0      16.811 -46.076  32.484  0.00  0.00           H
ATOM    642 C     CG A   0      24.445 -46.540  24.294  0.00  0.00           C
ATOM    643 C     CG A   0      23.831 -47.102  25.175  0.00  0.00           C
ATOM    644 C     CG A   0      19.729 -46.393  29.012  0.00  0.00           C
ATOM    645 C     CG A   0      20.434 -47.248  28.509  0.00  0.00           C
ATOM    646 N     CG A   0      22.345 -47.181  26.813  0.00  0.00           N
ATOM    647 C     CG A   0      23.462 -47.859  26.331  0.00  0.00           C
ATOM    648 C     CG A   0      23.893 -49.026  26.957  0.00  0.00           C
ATOM    649 H     CG A   0      24.638 -49.478  26.633  0.00  0.00           H
ATOM    650 C     CG A   0      23.209 -49.508  28.067  0.00  0.00           C
ATOM    651 H     CG A   0      23.499 -50.290  28.485  0.00  0.00           H
ATOM    652 C     CG A   0      22.098 -48.830  28.549  0.00  0.00           C
ATOM    653 H     CG A   0      21.643 -49.160  29.290  0.00  0.00           H
ATOM    654 C     CG A   0      21.667 -47.670  27.924  0.00  0.00           C
ATOM    655 N     CG A   0      16.716 -42.576  33.219  0.00  0.00           N
ATOM    656 C     CG A   0      17.217 -41.404  32.651  0.00  0.00           C
ATOM    657 H     CG A   0      16.878 -41.098  31.843  0.00  0.00           H
ATOM    658 C     CG A   0      18.222 -40.695  33.295  0.00  0.00           C
ATOM    659 H     CG A   0      18.557 -39.913  32.917  0.00  0.00           H
ATOM    660 C     CG A   0      18.735 -41.153  34.503  0.00  0.00           C
ATOM    661 C     CG A   0      18.234 -42.326  35.070  0.00  0.00           C
ATOM    662 H     CG A   0      18.580 -42.631  35.879  0.00  0.00           H
ATOM    663 C     CG A   0      17.230 -43.034  34.427  0.00  0.00           C
ATOM    664 H     CG A   0      16.900 -43.816  34.805  0.00  0.00           H
ATOM    665 N     CG A   0      26.575 -32.670  33.234  0.00  0.00           N
ATOM    666 C     CG A   0      25.388 -33.128  32.682  0.00  0.00           C
ATOM    667 H     CG A   0      25.061 -32.750  31.898  0.00  0.00           H
ATOM    668 C     CG A   0      24.682 -34.154  33.301  0.00  0.00           C
ATOM    669 H     CG A   0      23.885 -34.460  32.932  0.00  0.00           H
ATOM    670 C     CG A   0      25.168 -34.716  34.475  0.00  0.00           C
ATOM    671 C     CG A   0      26.356 -34.258  35.028  0.00  0.00           C
ATOM    672 H     CG A   0      26.680 -34.637  35.815  0.00  0.00           H
ATOM    673 C     CG A   0      27.061 -33.232  34.408  0.00  0.00           C
ATOM    674 H     CG A   0      27.858 -32.927  34.777  0.00  0.00           H
ATOM    675 C     CG A   0      19.663 -40.414  35.101  0.00  0.00           C
ATOM    676 C     CG A   0      20.494 -39.810  35.754  0.00  0.00           C
ATOM    677 C     CG A   0      24.402 -35.803  35.113  0.00  0.00           C
ATOM    678 C     CG A   0      23.828 -36.554  35.876  0.00  0.00           C
ATOM    679 N     CG A   0      22.338 -38.203  35.717  0.00  0.00           N
ATOM    680 C     CG A   0      21.645 -39.242  36.336  0.00  0.00           C
ATOM    681 C     CG A   0      22.030 -39.669  37.599  0.00  0.00           C
ATOM    682 H     CG A   0      21.566 -40.365  38.014  0.00  0.00           H
ATOM    683 C     CG A   0      23.096 -39.065  38.249  0.00  0.00           C
ATOM    684 H     CG A   0      23.356 -39.352  39.094  0.00  0.00           H
ATOM    685 C     CG A   0      23.789 -38.026  37.629  0.00  0.00           C
ATOM    686 H     CG A   0      24.501 -37.623  38.066  0.00  0.00           H
ATOM    687 C     CG A   0      23.404 -37.593  36.367  0.00  0.00           C
ATOM    688 N     CG A   0      28.587 -32.658  31.163  0.00  0.00           N
ATOM    689 C     CG A   0      28.071 -33.134  29.964  0.00  0.00           C
ATOM    690 H     CG A   0      27.271 -32.786  29.629  0.00  0.00           H
ATOM    691 C     CG A   0      28.736 -34.130  29.269  0.00  0.00           C
ATOM    692 H     CG A   0      28.391 -34.454  28.466  0.00  0.00           H
ATOM    693 C     CG A   0      29.927 -34.649  29.769  0.00  0.00           C
ATOM    694 C     CG A   0      30.443 -34.173  30.968  0.00  0.00           C
ATOM    695 H     CG A   0      31.237 -34.515  31.303  0.00  0.00           H
ATOM    696 C     CG A   0      29.772 -33.171  31.663  0.00  0.00           C
ATOM    697 H     CG A   0      30.117 -32.853  32.465  0.00  0.00           H
ATOM    698 N     CG A   0      28.584 -42.540  21.335  0.00  0.00           N
ATOM    699 C     CG A   0      28.053 -41.361  21.841  0.00  0.00           C
ATOM    700 H     CG A   0      27.250 -41.025  21.509  0.00  0.00           H
ATOM    701 C     CG A   0      28.728 -40.671  22.845  0.00  0.00           C
ATOM    702 H     CG A   0      28.377 -39.883  23.183  0.00  0.00           H
ATOM    703 C     CG A   0      29.928 -41.165  23.342  0.00  0.00           C
ATOM    704 C     CG A   0      30.459 -42.350  22.836  0.00  0.00           C
ATOM    705 H     CG A   0      31.262 -42.680  23.168  0.00  0.00           H
ATOM    706 C     CG A   0      29.784 -43.034  21.832  0.00  0.00           C
ATOM    707 H     CG A   0      30.135 -43.828  21.494  0.00  0.00           H
ATOM    708 C     CG A   0      30.562 -35.736  29.061  0.00  0.00           C
ATOM    709 C     CG A   0      31.239 -36.481  28.378  0.00  0.00           C
ATOM    710 C     CG A   0      30.524 -40.420  24.279  0.00  0.00           C
ATOM    711 C     CG A   0      31.144 -39.804  25.123  0.00  0.00           C
ATOM    712 N     CG A   0      31.153 -38.240  26.920  0.00  0.00           N
ATOM    713 C     CG A   0      31.755 -37.666  28.033  0.00  0.00           C
ATOM    714 C     CG A   0      33.001 -38.112  28.454  0.00  0.00           C
ATOM    715 H     CG A   0      33.404 -37.727  29.199  0.00  0.00           H
ATOM    716 C     CG A   0      33.648 -39.132  27.765  0.00  0.00           C
ATOM    717 H     CG A   0      34.485 -39.431  28.046  0.00  0.00           H
ATOM    718 C     CG A   0      33.046 -39.706  26.652  0.00  0.00           C
ATOM    719 H     CG A   0      33.477 -40.390  26.191  0.00  0.00           H
ATOM    720 C     CG A   0      31.794 -39.260  26.231  0.00  0.00           C
ATOM    721 N     CG A   0      13.855 -44.531  31.142  0.00  0.00           N
ATOM    722 C     CG A   0      13.345 -44.042  29.943  0.00  0.00           C
ATOM    723 H     CG A   0      13.680 -43.254  29.583  0.00  0.00           H
ATOM    724 C     CG A   0      12.337 -44.732  29.284  0.00  0.00           C
ATOM    725 H     CG A   0      11.998 -44.402  28.482  0.00  0.00           H
ATOM    726 C     CG A   0      11.833 -45.911  29.824  0.00  0.00           C
ATOM    727 C     CG A   0      12.343 -46.399  31.023  0.00  0.00           C
ATOM    728 H     CG A   0      12.008 -47.187  31.383  0.00  0.00           H
ATOM    729 C     CG A   0      13.351 -45.709  31.681  0.00  0.00           C
ATOM    730 H     CG A   0      13.693 -46.033  32.481  0.00  0.00           H
ATOM    731 N     CG A   0       4.008 -44.543  21.301  0.00  0.00           N
ATOM    732 C     CG A   0       5.190 -44.030  21.829  0.00  0.00           C
ATOM    733 H     CG A   0       5.532 -43.230  21.506  0.00  0.00           H
ATOM    734 C     CG A   0       5.853 -44.714  22.839  0.00  0.00           C
ATOM    735 H     CG A   0       6.640 -44.372  23.193  0.00  0.00           H
ATOM    736 C     CG A   0       5.346 -45.911  23.321  0.00  0.00           C
ATOM    737 C     CG A   0       4.164 -46.430  22.793  0.00  0.00           C
ATOM    738 H     CG A   0       3.822 -47.230  23.116  0.00  0.00           H
ATOM    739 C     CG A   0       3.501 -45.746  21.783  0.00  0.00           C
ATOM    740 H     CG A   0       2.710 -46.088  21.433  0.00  0.00           H
ATOM    741 C     CG A   0      10.731 -46.473  29.058  0.00  0.00           C
ATOM    742 C     CG A   0       9.924 -47.193  28.521  0.00  0.00           C
ATOM    743 C     CG A   0       6.152 -46.509  24.449  0.00  0.00           C
ATOM    744 C     CG A   0       6.733 -47.212  25.242  0.00  0.00           C
ATOM    745 N     CG A   0       8.220 -47.077  26.954  0.00  0.00           N
ATOM    746 C     CG A   0       8.810 -47.651  28.073  0.00  0.00           C
ATOM    747 C     CG A   0       8.331 -48.861  28.570  0.00  0.00           C
ATOM    748 H     CG A   0       8.731 -49.245  29.318  0.00  0.00           H
ATOM    749 C     CG A   0       7.262 -49.490  27.948  0.00  0.00           C
ATOM    750 H     CG A   0       6.944 -50.302  28.277  0.00  0.00           H
ATOM    751 C     CG A   0       6.672 -48.916  26.829  0.00  0.00           C
ATOM    752 H     CG A   0       5.954 -49.343  26.411  0.00  0.00           H
ATOM    753 C     CG A   0       7.151 -47.712  26.331  0.00  0.00           C
ATOM    754 N     CG A   0      13.822 -42.540  33.243  0.00  0.00           N
ATOM    755 C     CG A   0      13.345 -41.343  32.719  0.00  0.00           C
ATOM    756 H     CG A   0      13.699 -41.007  31.932  0.00  0.00           H
ATOM    757 C     CG A   0      12.332 -40.659  33.377  0.00  0.00           C
ATOM    758 H     CG A   0      12.011 -39.852  33.027  0.00  0.00           H
ATOM    759 C     CG A   0      11.798 -41.159  34.558  0.00  0.00           C
ATOM    760 C     CG A   0      12.277 -42.356  35.079  0.00  0.00           C
ATOM    761 H     CG A   0      11.923 -42.698  35.866  0.00  0.00           H
ATOM    762 C     CG A   0      13.291 -43.047  34.421  0.00  0.00           C
ATOM    763 H     CG A   0      13.606 -43.847  34.771  0.00  0.00           H
ATOM    764 N     CG A   0       3.984 -32.646  33.194  0.00  0.00           N
ATOM    765 C     CG A   0       5.181 -33.147  32.676  0.00  0.00           C
ATOM    766 H     CG A   0       5.519 -32.805  31.886  0.00  0.00           H
ATOM    767 C     CG A   0       5.856 -34.160  33.344  0.00  0.00           C
ATOM    768 H     CG A   0       6.647 -34.496  32.999  0.00  0.00           H
ATOM    769 C     CG A   0       5.337 -34.680  34.527  0.00  0.00           C
ATOM    770 C     CG A   0       4.146 -34.179  35.046  0.00  0.00           C
ATOM    771 H     CG A   0       3.808 -34.521  35.836  0.00  0.00           H
ATOM    772 C     CG A   0       3.471 -33.165  34.378  0.00  0.00           C
ATOM    773 H     CG A   0       2.675 -32.829  34.723  0.00  0.00           H
ATOM    774 C     CG A   0      10.763 -40.420  35.147  0.00  0.00           C
ATOM    775 C     CG A   0      10.024 -39.859  35.927  0.00  0.00           C
ATOM    776 C     CG A   0       6.204 -35.889  35.186  0.00  0.00           C
ATOM    777 C     CG A   0       6.904 -36.536  35.946  0.00  0.00           C
ATOM    778 N     CG A   0       8.263 -38.234  35.772  0.00  0.00           N
ATOM    779 C     CG A   0       8.876 -39.358  36.312  0.00  0.00           C
ATOM    780 C     CG A   0       8.410 -39.907  37.498  0.00  0.00           C
ATOM    781 H     CG A   0       8.825 -40.659  37.858  0.00  0.00           H
ATOM    782 C     CG A   0       7.320 -39.333  38.148  0.00  0.00           C
ATOM    783 H     CG A   0       7.009 -39.706  38.941  0.00  0.00           H
ATOM    784 C     CG A   0       6.703 -38.216  37.611  0.00  0.00           C
ATOM    785 H     CG A   0       5.976 -37.831  38.044  0.00  0.00           H
ATOM    786 C     CG A   0       7.173 -37.660  36.422  0.00  0.00           C
ATOM    787 N     CG A   0       1.999 -32.658  31.114  0.00  0.00           N
ATOM    788 C     CG A   0       2.469 -33.238  29.943  0.00  0.00           C
ATOM    789 H     CG A   0       3.265 -32.951  29.574  0.00  0.00           H
ATOM    790 C     CG A   0       1.736 -34.246  29.327  0.00  0.00           C
ATOM    791 H     CG A   0       2.056 -34.637  28.543  0.00  0.00           H
ATOM    792 C     CG A   0       0.542 -34.680  29.879  0.00  0.00           C
ATOM    793 C     CG A   0       0.063 -34.099  31.053  0.00  0.00           C
ATOM    794 H     CG A   0      -0.734 -34.386  31.422  0.00  0.00           H
ATOM    795 C     CG A   0       0.796 -33.086  31.669  0.00  0.00           C
ATOM    796 H     CG A   0       0.482 -32.701  32.453  0.00  0.00           H
ATOM    797 N     CG A   0       1.938 -42.515  21.314  0.00  0.00           N
ATOM    798 C     CG A   0       2.451 -41.330  21.832  0.00  0.00           C
ATOM    799 H     CG A   0       3.239 -40.976  21.497  0.00  0.00           H
ATOM    800 C     CG A   0       1.776 -40.677  22.854  0.00  0.00           C
ATOM    801 H     CG A   0       2.112 -39.883  23.202  0.00  0.00           H
ATOM    802 C     CG A   0       0.589 -41.202  23.357  0.00  0.00           C
ATOM    803 C     CG A   0       0.085 -42.387  22.836  0.00  0.00           C
ATOM    804 H     CG A   0      -0.712 -42.741  23.174  0.00  0.00           H
ATOM    805 C     CG A   0       0.759 -43.047  21.814  0.00  0.00           C
ATOM    806 H     CG A   0       0.417 -43.834  21.466  0.00  0.00           H
ATOM    807 C     CG A   0      -0.084 -35.754  29.016  0.00  0.00           C
ATOM    808 C     CG A   0      -0.716 -36.524  28.317  0.00  0.00           C
ATOM    809 C     CG A   0      -0.003 -40.378  24.297  0.00  0.00           C
ATOM    810 C     CG A   0      -0.665 -39.883  25.184  0.00  0.00           C
ATOM    811 N     CG A   0      -0.607 -38.228  26.877  0.00  0.00           N
ATOM    812 C     CG A   0      -1.248 -37.642  27.963  0.00  0.00           C
ATOM    813 C     CG A   0      -2.454 -38.161  28.418  0.00  0.00           C
ATOM    814 H     CG A   0      -2.887 -37.770  29.144  0.00  0.00           H
ATOM    815 C     CG A   0      -3.019 -39.266  27.792  0.00  0.00           C
ATOM    816 H     CG A   0      -3.825 -39.614  28.097  0.00  0.00           H
ATOM    817 C     CG A   0      -2.372 -39.852  26.707  0.00  0.00           C
ATOM    818 H     CG A   0      -2.754 -40.591  26.289  0.00  0.00           H
ATOM    819 C     CG A   0      -1.172 -39.333  26.252  0.00  0.00           C
ATOM    820 PD    CG A   0      27.597 -43.562  19.890  0.00  0.00          PD
ATOM    821 PD    CG A   0      15.275 -43.561  32.202  0.00  0.00          PD
ATOM    822 AG    CG A   0      21.710 -45.158  26.318  0.00  0.00          AG
ATOM    823 AG    CG A   0      21.721 -37.682  33.800  0.00  0.00          AG
ATOM    824 AG    CG A   0      29.195 -37.671  26.335  0.00  0.00          AG
ATOM    825 AG    CG A   0       8.825 -45.155  26.330  0.00  0.00          AG
ATOM    826 AG    CG A   0       8.825 -37.689  33.796  0.00  0.00          AG
ATOM    827 AG    CG A   0       1.353 -37.684  26.328  0.00  0.00          AG
ATOM    828 D     CV B   1      13.771 -35.735   9.389  0.00  0.01           D
ATOM    829 D     CV B   1      16.771 -35.735   9.389  0.00 -0.02           D
ATOM    830 D     CV B   1      10.771 -32.735   9.389  0.00  0.02           D
ATOM    831 D     CV B   1      13.771 -32.735   9.389  0.00  0.00           D
ATOM    832 D     CV B   1      16.771 -32.735   9.389  0.00 -0.02           D
ATOM    833 D     CV B   1      19.771 -32.735   9.389  0.00 -0.05           D
ATOM    834 D     CV B   1      10.771 -29.735   9.389  0.00  0.02           D
ATOM    835 D     CV B   1      13.771 -29.735   9.389  0.00  0.00           D
ATOM    836 D     CV B   1      16.771 -29.735   9.389  0.00 -0.02           D
ATOM    837 D     CV B   1      19.771 -29.735   9.389  0.00 -0.05           D
ATOM    838 D     CV B   1      13.771 -26.735   9.389  0.00  0.01           D
ATOM    839 D     CV B   1      16.771 -26.735   9.389  0.00 -0.02           D
ATOM    840 D     CV B   1      10.771 -38.735  12.389  0.00  0.03           D
ATOM    841 D     CV B   1      13.771 -38.735  12.389  0.00  0.07           D
ATOM    842 D     CV B   1      16.771 -38.735  12.389  0.00  0.05           D
ATOM    843 D     CV B   1      19.771 -38.735  12.389  0.00  0.00           D
ATOM    844 D     CV B   1       7.771 -35.735  12.389  0.00 -0.00           D
ATOM    845 D     CV B   1      10.771 -35.735  12.389  0.00  0.02           D
ATOM    846 D     CV B   1      13.771 -35.735  12.389  0.00  0.02           D
ATOM    847 D     CV B   1      16.771 -35.735  12.389  0.00  0.01           D
ATOM    848 D     CV B   1      19.771 -35.735  12.389  0.00 -0.01           D
ATOM    849 D     CV B   1      22.771 -35.735  12.389  0.00 -0.01           D
ATOM    850 D     CV B   1       7.771 -32.735  12.389  0.00  0.02           D
ATOM    851 D     CV B   1      10.771 -32.735  12.389  0.00  0.01           D
ATOM    852 D     CV B   1      13.771 -32.735  12.389  0.00  0.01           D
ATOM    853 D     CV B   1      16.771 -32.735  12.389  0.00 -0.00           D
ATOM    854 D     CV B   1      19.771 -32.735  12.389  0.00 -0.01           D
ATOM    855 D     CV B   1      22.771 -32.735  12.389  0.00  0.02           D
ATOM    856 D     CV B   1       7.771 -29.735  12.389  0.00  0.02           D
ATOM    857 D     CV B   1      10.771 -29.735  12.389  0.00  0.01           D
ATOM    858 D     CV B   1      13.771 -29.735  12.389  0.00  0.01           D
ATOM    859 D     CV B   1      16.771 -29.735  12.389  0.00 -0.00           D
ATOM    860 D     CV B   1      19.771 -29.735  12.389  0.00 -0.01           D
ATOM    861 D     CV B   1      22.771 -29.735  12.389  0.00  0.02           D
ATOM    862 D     CV B   1       7.771 -26.735  12.389  0.00 -0.00           D
ATOM    863 D     CV B   1      10.771 -26.735  12.389  0.00  0.02           D
ATOM    864 D     CV B   1      13.771 -26.735  12.389  0.00  0.02           D
ATOM    865 D     CV B   1      16.771 -26.735  12.389  0.00  0.01           D
ATOM    866 D     CV B   1      19.771 -26.735  12.389  0.00 -0.01           D
ATOM    867 D     CV B   1      22.771 -26.735  12.389  0.00 -0.01           D
ATOM    868 D     CV B   1      10.771 -23.735  12.389  0.00  0.03           D
ATOM    869 D     CV B   1      13.771 -23.735  12.389  0.00  0.07           D
ATOM    870 D     CV B   1      16.771 -23.735  12.389  0.00  0.05           D
ATOM    871 D     CV B   1      19.771 -23.735  12.389  0.00  0.00           D
ATOM    872 D     CV B   1      13.771 -41.735  15.389  0.00  0.03           D
ATOM    873 D     CV B   1      16.771 -41.735  15.389  0.00  0.04           D
ATOM    874 D     CV B   1       7.771 -38.735  15.389  0.00  0.04           D
ATOM    875 D     CV B   1      10.771 -38.735  15.389  0.00  0.03           D
ATOM    876 D     CV B   1      13.771 -38.735  15.389  0.00  0.03           D
ATOM    877 D     CV B   1      16.771 -38.735  15.389  0.00  0.03           D
ATOM    878 D     CV B   1      19.771 -38.735  15.389  0.00  0.03           D
ATOM    879 D     CV B   1      22.771 -38.735  15.389  0.00  0.05           D
ATOM    880 D     CV B   1       7.771 -35.735  15.389  0.00  0.01           D
ATOM    881 D     CV B   1      10.771 -35.735  15.389  0.00  0.01           D
ATOM    882 D     CV B   1      13.771 -35.735  15.389  0.00  0.01           D
ATOM    883 D     CV B   1      16.771 -35.735  15.389  0.00  0.01           D
ATOM    884 D     CV B   1      19.771 -35.735  15.389  0.00  0.01           D
ATOM    885 D     CV B   1      22.771 -35.735  15.389  0.00  0.02           D
ATOM    886 D     CV B   1       4.771 -32.735  15.389  0.00 -0.03           D
ATOM    887 D     CV B   1       7.771 -32.735  15.389  0.00  0.00           D
ATOM    888 D     CV B   1      10.771 -32.735  15.389  0.00  0.01           D
ATOM    889 D     CV B   1      13.771 -32.735  15.389  0.00  0.01           D
ATOM    890 D     CV B   1      16.771 -32.735  15.389  0.00  0.00           D
ATOM    891 D     CV B   1      19.771 -32.735  15.389  0.00  0.01           D
ATOM    892 D     CV B   1      22.771 -32.735  15.389  0.00  0.02           D
ATOM    893 D     CV B   1      25.771 -32.735  15.389  0.00  0.03           D
ATOM    894 D     CV B   1       4.771 -29.735  15.389  0.00 -0.03           D
ATOM    895 D     CV B   1       7.771 -29.735  15.389  0.00  0.00           D
ATOM    896 D     CV B   1      10.771 -29.735  15.389  0.00  0.01           D
ATOM    897 D     CV B   1      13.771 -29.735  15.389  0.00  0.01           D
ATOM    898 D     CV B   1      16.771 -29.735  15.389  0.00  0.00           D
ATOM    899 D     CV B   1      19.771 -29.735  15.389  0.00  0.01           D
ATOM    900 D     CV B   1      22.771 -29.735  15.389  0.00  0.02           D
ATOM    901 D     CV B   1      25.771 -29.735  15.389  0.00  0.03           D
ATOM    902 D     CV B   1       7.771 -26.735  15.389  0.00  0.01           D
ATOM    903 D     CV B   1      10.771 -26.735  15.389  0.00  0.01           D
ATOM    904 D     CV B   1      13.771 -26.735  15.389  0.00  0.01           D
ATOM    905 D     CV B   1      16.771 -26.735  15.389  0.00  0.01           D
ATOM    906 D     CV B   1      19.771 -26.735  15.389  0.00  0.01           D
ATOM    907 D     CV B   1      22.771 -26.735  15.389  0.00  0.02           D
ATOM    908 D     CV B   1       7.771 -23.735  15.389  0.00  0.04           D
ATOM    909 D     CV B   1      10.771 -23.735  15.389  0.00  0.03           D
ATOM    910 D     CV B   1      13.771 -23.735  15.389  0.00  0.03           D
ATOM    911 D     CV B   1      16.771 -23.735  15.389  0.00  0.03           D
ATOM    912 D     CV B   1      19.771 -23.735  15.389  0.00  0.03           D
ATOM    913 D     CV B   1      22.771 -23.735  15.389  0.00  0.05           D
ATOM    914 D     CV B   1      13.771 -20.735  15.389  0.00  0.03           D
ATOM    915 D     CV B   1      16.771 -20.735  15.389  0.00  0.04           D
ATOM    916 D     CV B   1      10.771 -41.735  18.389  0.00  0.05           D
ATOM    917 D     CV B   1      13.771 -41.735  18.389  0.00  0.02           D
ATOM    918 D     CV B   1      16.771 -41.735  18.389  0.00  0.02           D
ATOM    919 D     CV B   1      19.771 -41.735  18.389  0.00  0.05           D
ATOM    920 D     CV B   1       7.771 -38.735  18.389  0.00  0.11           D
ATOM    921 D     CV B   1      10.771 -38.735  18.389  0.00  0.04           D
ATOM    922 D     CV B   1      13.771 -38.735  18.389  0.00  0.02           D
ATOM    923 D     CV B   1      16.771 -38.735  18.389  0.00  0.02           D
ATOM    924 D     CV B   1      19.771 -38.735  18.389  0.00  0.04           D
ATOM    925 D     CV B   1      22.771 -38.735  18.389  0.00  0.11           D
ATOM    926 D     CV B   1       4.771 -35.735  18.389  0.00  0.04           D
ATOM    927 D     CV B   1       7.771 -35.735  18.389  0.00  0.03           D
ATOM    928 D     CV B   1      10.771 -35.735  18.389  0.00  0.02           D
ATOM    929 D     CV B   1      13.771 -35.735  18.389  0.00  0.01           D
ATOM    930 D     CV B   1      16.771 -35.735  18.389  0.00  0.01           D
ATOM    931 D     CV B   1      19.771 -35.735  18.389  0.00  0.02           D
ATOM    932 D     CV B   1      22.771 -35.735  18.389  0.00  0.04           D
ATOM    933 D     CV B   1      25.771 -35.735  18.389  0.00  0.05           D
ATOM    934 D     CV B   1       4.771 -32.735  18.389  0.00  0.00           D
ATOM    935 D     CV B   1       7.771 -32.735  18.389  0.00  0.01           D
ATOM    936 D     CV B   1      10.771 -32.735  18.389  0.00  0.01           D
ATOM    937 D     CV B   1      13.771 -32.735  18.389  0.00  0.01           D
ATOM    938 D     CV B   1      16.771 -32.735  18.389  0.00  0.01           D
ATOM    939 D     CV B   1      19.771 -32.735  18.389  0.00  0.01           D
ATOM    940 D     CV B   1      22.771 -32.735  18.389  0.00  0.01           D
ATOM    941 D     CV B   1      25.771 -32.735  18.389  0.00  0.02           D
ATOM    942 D     CV B   1       4.771 -29.735  18.389  0.00  0.00           D
ATOM    943 D     CV B   1       7.771 -29.735  18.389  0.00  0.01           D
ATOM    944 D     CV B   1      10.771 -29.735  18.389  0.00  0.01           D
ATOM    945 D     CV B   1      13.771 -29.735  18.389  0.00  0.01           D
ATOM    946 D     CV B   1      16.771 -29.735  18.389  0.00  0.01           D
ATOM    947 D     CV B   1      19.771 -29.735  18.389  0.00  0.01           D
ATOM    948 D     CV B   1      22.771 -29.735  18.389  0.00  0.01           D
ATOM    949 D     CV B   1      25.771 -29.735  18.389  0.00  0.02           D
ATOM    950 D     CV B   1       4.771 -26.735  18.389  0.00  0.04           D
ATOM    951 D     CV B   1       7.771 -26.735  18.389  0.00  0.03           D
ATOM    952 D     CV B   1      10.771 -26.735  18.389  0.00  0.02           D
ATOM    953 D     CV B   1      13.771 -26.735  18.389  0.00  0.01           D
ATOM    954 D     CV B   1      16.771 -26.735  18.389  0.00  0.01           D
ATOM    955 D     CV B   1      19.771 -26.735  18.389  0.00  0.02           D
ATOM    956 D     CV B   1      22.771 -26.735  18.389  0.00  0.04           D
ATOM    957 D     CV B   1      25.771 -26.735  18.389  0.00  0.05           D
ATOM    958 D     CV B   1       7.771 -23.735  18.389  0.00  0.11           D
ATOM    959 D     CV B   1      10.771 -23.735  18.389  0.00  0.04           D
ATOM    960 D     CV B   1      13.771 -23.735  18.389  0.00  0.02           D
ATOM    961 D     CV B   1      16.771 -23.735  18.389  0.00  0.02           D
ATOM    962 D     CV B   1      19.771 -23.735  18.389  0.00  0.04           D
ATOM    963 D     CV B   1      22.771 -23.735  18.389  0.00  0.11           D
ATOM    964 D     CV B   1      10.771 -20.735  18.389  0.00  0.05           D
ATOM    965 D     CV B   1      13.771 -20.735  18.389  0.00  0.02           D
ATOM    966 D     CV B   1      16.771 -20.735  18.389  0.00  0.02           D
ATOM    967 D     CV B   1      19.771 -20.735  18.389  0.00  0.05           D
ATOM    968 D     CV B   1      10.771 -41.735  21.389  0.00  0.05           D
ATOM    969 D     CV B   1      13.771 -41.735  21.389  0.00  0.02           D
ATOM    970 D     CV B   1      16.771 -41.735  21.389  0.00  0.02           D
ATOM    971 D     CV B   1      19.771 -41.735  21.389  0.00  0.05           D
ATOM    972 D     CV B   1       7.771 -38.735  21.389  0.00  0.11           D
ATOM    973 D     CV B   1      10.771 -38.735  21.389  0.00  0.04           D
ATOM    974 D     CV B   1      13.771 -38.735  21.389  0.00  0.02           D
ATOM    975 D     CV B   1      16.771 -38.735  21.389  0.00  0.02           D
ATOM    976 D     CV B   1      19.771 -38.735  21.389  0.00  0.04           D
ATOM    977 D     CV B   1      22.771 -38.735  21.389  0.00  0.11           D
ATOM    978 D     CV B   1       4.771 -35.735  21.389  0.00  0.05           D
ATOM    979 D     CV B   1       7.771 -35.735  21.389  0.00  0.04           D
ATOM    980 D     CV B   1      10.771 -35.735  21.389  0.00  0.02           D
ATOM    981 D     CV B   1      13.771 -35.735  21.389  0.00  0.01           D
ATOM    982 D     CV B   1      16.771 -35.735  21.389  0.00  0.01           D
ATOM    983 D     CV B   1      19.771 -35.735  21.389  0.00  0.02           D
ATOM    984 D     CV B   1      22.771 -35.735  21.389  0.00  0.03           D
ATOM    985 D     CV B   1      25.771 -35.735  21.389  0.00  0.04           D
ATOM    986 D     CV B   1       4.771 -32.735  21.389  0.00  0.02           D
ATOM    987 D     CV B   1       7.771 -32.735  21.389  0.00  0.01           D
ATOM    988 D     CV B   1      10.771 -32.735  21.389  0.00  0.01           D
ATOM    989 D     CV B   1      13.771 -32.735  21.389  0.00  0.01           D
ATOM    990 D     CV B   1      16.771 -32.735  21.389  0.00  0.01           D
ATOM    991 D     CV B   1      19.771 -32.735  21.389  0.00  0.01           D
ATOM    992 D     CV B   1      22.771 -32.735  21.389  0.00  0.01           D
ATOM    993 D     CV B   1      25.771 -32.735  21.389  0.00  0.00           D
ATOM    994 D     CV B   1       4.771 -29.735  21.389  0.00  0.02           D
ATOM    995 D     CV B   1       7.771 -29.735  21.389  0.00  0.01           D
ATOM    996 D     CV B   1      10.771 -29.735  21.389  0.00  0.01           D
ATOM    997 D     CV B   1      13.771 -29.735  21.389  0.00  0.01           D
ATOM    998 D     CV B   1      16.771 -29.735  21.389  0.00  0.01           D
ATOM    999 D     CV B   1      19.771 -29.735  21.389  0.00  0.01           D
ATOM   1000 D     CV B   1      22.771 -29.735  21.389  0.00  0.01           D
ATOM   1001 D     CV B   1      25.771 -29.735  21.389  0.00  0.00           D
ATOM   1002 D     CV B   1       4.771 -26.735  21.389  0.00  0.05           D
ATOM   1003 D     CV B   1       7.771 -26.735  21.389  0.00  0.04           D
ATOM   1004 D     CV B   1      10.771 -26.735  21.389  0.00  0.02           D
ATOM   1005 D     CV B   1      13.771 -26.735  21.389  0.00  0.01           D
ATOM   1006 D     CV B   1      16.771 -26.735  21.389  0.00  0.01           D
ATOM   1007 D     CV B   1      19.771 -26.735  21.389  0.00  0.02           D
ATOM   1008 D     CV B   1      22.771 -26.735  21.389  0.00  0.03           D
ATOM   1009 D     CV B   1      25.771 -26.735  21.389  0.00  0.04           D
ATOM   1010 D     CV B   1       7.771 -23.735  21.389  0.00  0.11           D
ATOM   1011 D     CV B   1      10.771 -23.735  21.389  0.00  0.04           D
ATOM   1012 D     CV B   1      13.771 -23.735  21.389  0.00  0.02           D
ATOM   1013 D     CV B   1      16.771 -23.735  21.389  0.00  0.02           D
ATOM   1014 D     CV B   1      19.771 -23.735  21.389  0.00  0.04           D
ATOM   1015 D     CV B   1      22.771 -23.735  21.389  0.00  0.11           D
ATOM   1016 D     CV B   1      10.771 -20.735  21.389  0.00  0.05           D
ATOM   1017 D     CV B   1      13.771 -20.735  21.389  0.00  0.02           D
ATOM   1018 D     CV B   1      16.771 -20.735  21.389  0.00  0.02           D
ATOM   1019 D     CV B   1      19.771 -20.735  21.389  0.00  0.05           D
ATOM   1020 D     CV B   1      13.771 -41.735  24.389  0.00  0.04           D
ATOM   1021 D     CV B   1      16.771 -41.735  24.389  0.00  0.03           D
ATOM   1022 D     CV B   1       7.771 -38.735  24.389  0.00  0.05           D
ATOM   1023 D     CV B   1      10.771 -38.735  24.389  0.00  0.03           D
ATOM   1024 D     CV B   1      13.771 -38.735  24.389  0.00  0.03           D
ATOM   1025 D     CV B   1      16.771 -38.735  24.389  0.00  0.03           D
ATOM   1026 D     CV B   1      19.771 -38.735  24.389  0.00  0.03           D
ATOM   1027 D     CV B   1      22.771 -38.735  24.389  0.00  0.04           D
ATOM   1028 D     CV B   1       7.771 -35.735  24.389  0.00  0.02           D
ATOM   1029 D     CV B   1      10.771 -35.735  24.389  0.00  0.01           D
ATOM   1030 D     CV B   1      13.771 -35.735  24.389  0.00  0.01           D
ATOM   1031 D     CV B   1      16.771 -35.735  24.389  0.00  0.01           D
ATOM   1032 D     CV B   1      19.771 -35.735  24.389  0.00  0.01           D
ATOM   1033 D     CV B   1      22.771 -35.735  24.389  0.00  0.01           D
ATOM   1034 D     CV B   1       4.771 -32.735  24.389  0.00  0.03           D
ATOM   1035 D     CV B   1       7.771 -32.735  24.389  0.00  0.02           D
ATOM   1036 D     CV B   1      10.771 -32.735  24.389  0.00  0.01           D
ATOM   1037 D     CV B   1      13.771 -32.735  24.389  0.00  0.00           D
ATOM   1038 D     CV B   1      16.771 -32.735  24.389  0.00  0.01           D
ATOM   1039 D     CV B   1      19.771 -32.735  24.389  0.00  0.01           D
ATOM   1040 D     CV B   1      22.771 -32.735  24.389  0.00  0.00           D
ATOM   1041 D     CV B   1      25.771 -32.735  24.389  0.00 -0.03           D
ATOM   1042 D     CV B   1       4.771 -29.735  24.389  0.00  0.03           D
ATOM   1043 D     CV B   1       7.771 -29.735  24.389  0.00  0.02           D
ATOM   1044 D     CV B   1      10.771 -29.735  24.389  0.00  0.01           D
ATOM   1045 D     CV B   1      13.771 -29.735  24.389  0.00  0.00           D
ATOM   1046 D     CV B   1      16.771 -29.735  24.389  0.00  0.01           D
ATOM   1047 D     CV B   1      19.771 -29.735  24.389  0.00  0.01           D
ATOM   1048 D     CV B   1      22.771 -29.735  24.389  0.00  0.00           D
ATOM   1049 D     CV B   1      25.771 -29.735  24.389  0.00 -0.03           D
ATOM   1050 D     CV B   1       7.771 -26.735  24.389  0.00  0.02           D
ATOM   1051 D     CV B   1      10.771 -26.735  24.389  0.00  0.01           D
ATOM   1052 D     CV B   1      13.771 -26.735  24.389  0.00  0.01           D
ATOM   1053 D     CV B   1      16.771 -26.735  24.389  0.00  0.01           D
ATOM   1054 D     CV B   1      19.771 -26.735  24.389  0.00  0.01           D
ATOM   1055 D     CV B   1      22.771 -26.735  24.389  0.00  0.01           D
ATOM   1056 D     CV B   1       7.771 -23.735  24.389  0.00  0.05           D
ATOM   1057 D     CV B   1      10.771 -23.735  24.389  0.00  0.03           D
ATOM   1058 D     CV B   1      13.771 -23.735  24.389  0.00  0.03           D
ATOM   1059 D     CV B   1      16.771 -23.735  24.389  0.00  0.03           D
ATOM   1060 D     CV B   1      19.771 -23.735  24.389  0.00  0.03           D
ATOM   1061 D     CV B   1      22.771 -23.735  24.389  0.00  0.04           D
ATOM   1062 D     CV B   1      13.771 -20.735  24.389  0.00  0.04           D
ATOM   1063 D     CV B   1      16.771 -20.735  24.389  0.00  0.03           D
ATOM   1064 D     CV B   1      10.771 -38.735  27.389  0.00  0.00           D
ATOM   1065 D     CV B   1      13.771 -38.735  27.389  0.00  0.05           D
ATOM   1066 D     CV B   1      16.771 -38.735  27.389  0.00  0.07           D
ATOM   1067 D     CV B   1      19.771 -38.735  27.389  0.00  0.03           D
ATOM   1068 D     CV B   1       7.771 -35.735  27.389  0.00 -0.01           D
ATOM   1069 D     CV B   1      10.771 -35.735  27.389  0.00 -0.01           D
ATOM   1070 D     CV B   1      13.771 -35.735  27.389  0.00  0.01           D
ATOM   1071 D     CV B   1      16.771 -35.735  27.389  0.00  0.02           D
ATOM   1072 D     CV B   1      19.771 -35.735  27.389  0.00  0.02           D
ATOM   1073 D     CV B   1      22.771 -35.735  27.389  0.00 -0.00           D
ATOM   1074 D     CV B   1       7.771 -32.735  27.389  0.00  0.02           D
ATOM   1075 D     CV B   1      10.771 -32.735  27.389  0.00 -0.01           D
ATOM   1076 D     CV B   1      13.771 -32.735  27.389  0.00 -0.00           D
ATOM   1077 D     CV B   1      16.771 -32.735  27.389  0.00  0.01           D
ATOM   1078 D     CV B   1      19.771 -32.735  27.389  0.00  0.01           D
ATOM   1079 D     CV B   1      22.771 -32.735  27.389  0.00  0.02           D
ATOM   1080 D     CV B   1       7.771 -29.735  27.389  0.00  0.02           D
ATOM   1081 D     CV B   1      10.771 -29.735  27.389  0.00 -0.01           D
ATOM   1082 D     CV B   1      13.771 -29.735  27.389  0.00 -0.00           D
ATOM   1083 D     CV B   1      16.771 -29.735  27.389  0.00  0.01           D
ATOM   1084 D     CV B   1      19.771 -29.735  27.389  0.00  0.01           D
ATOM   1085 D     CV B   1      22.771 -29.735  27.389  0.00  0.02           D
ATOM   1086 D     CV B   1       7.771 -26.735  27.389  0.00 -0.01           D
ATOM   1087 D     CV B   1      10.771 -26.735  27.389  0.00 -0.01           D
ATOM   1088 D     CV B   1      13.771 -26.735  27.389  0.00  0.01           D
ATOM   1089 D     CV B   1      16.771 -26.735  27.389  0.00  0.02           D
ATOM   1090 D     CV B   1      19.771 -26.735  27.389  0.00  0.02           D
ATOM   1091 D     CV B   1      22.771 -26.735  27.389  0.00 -0.00           D
ATOM   1092 D     CV B   1      10.771 -23.735  27.389  0.00  0.00           D
ATOM   1093 D     CV B   1      13.771 -23.735  27.389  0.00  0.05           D
ATOM   1094 D     CV B   1      16.771 -23.735  27.389  0.00  0.07           D
ATOM   1095 D     CV B   1      19.771 -23.735  27.389  0.00  0.03           D
ATOM   1096 D     CV B   1      13.771 -35.735  30.389  0.00 -0.02           D
ATOM   1097 D     CV B   1      16.771 -35.735  30.389  0.00  0.01           D
ATOM   1098 D     CV B   1      10.771 -32.735  30.389  0.00 -0.05           D
ATOM   1099 D     CV B   1      13.771 -32.735  30.389  0.00 -0.02           D
ATOM   1100 D     CV B   1      16.771 -32.735  30.389  0.00  0.00           D
ATOM   1101 D     CV B   1      19.771 -32.735  30.389  0.00  0.02           D
ATOM   1102 D     CV B   1      10.771 -29.735  30.389  0.00 -0.05           D
ATOM   1103 D     CV B   1      13.771 -29.735  30.389  0.00 -0.02           D
ATOM   1104 D     CV B   1      16.771 -29.735  30.389  0.00  0.00           D
ATOM   1105 D     CV B   1      19.771 -29.735  30.389  0.00  0.02           D
ATOM   1106 D     CV B   1      13.771 -26.735  30.389  0.00 -0.02           D
ATOM   1107 D     CV B   1      16.771 -26.735  30.389  0.00  0.01           D
