# Supplementary material for: CageCavityCalc (C3): A Computational Tool for Calculating and Visualizing Cavities in Molecular Cages
Source: J Chem Inf Model. 2024 Jul 9;64(14):5604–16. doi: 10.1021/acs.jcim.4c00355 (PMC11267575; doi:10.1021/acs.jcim.4c00355)
Supplement: Supplementary file 2 — ci4c00355_si_002.zip [file ci4c00355_si_002.zip › CageCavityCalc-v.1.0.5/CageCavityCalc/examples/14_esp/example_14.py]

from CageCavityCalc.CageCavityCalc import cavity

cav = cavity()
cav.read_file("large.pdb")
cav.distance_threshold_for_90_deg_angle =30
cav.grid_spacing = 4

cav.calculate_volume()
cav.calculate_esp(metal_name="Pd", metal_charge=2)
#cav.calculate_esp()
cav.print_to_pymol("cage2.pml", "esp")
