# Supplementary material for: CageCavityCalc (C3): A Computational Tool for Calculating and Visualizing Cavities in Molecular Cages
Source: J Chem Inf Model. 2024 Jul 9;64(14):5604–16. doi: 10.1021/acs.jcim.4c00355 (PMC11267575; doi:10.1021/acs.jcim.4c00355)
Supplement: Supplementary file 2 — ci4c00355_si_002.zip [file ci4c00355_si_002.zip › CageCavityCalc-v.1.0.5/CageCavityCalc/examples/14_esp/ncage.xyz]

134
Coordinates from ORCA-job /scratch/142262.1.multiway.q/cage_quinone_notwist_rot
  C   3.45519888746282     -3.24980121635086     -3.25462669891321
  C   2.36998856327704     -3.63706901245213     -3.64383829570798
  C   -2.36998884295871      3.63753112173277      3.64431485913080
  C   -3.45518177886233      3.25020323084160      3.25512233665034
  H   -3.99991121108203      1.38123352540464      1.38912537792900
  H   3.99990713972335     -1.38095559478980     -1.38851799316399
  C   -4.87814961918633      1.84467126703080      1.84857596427242
  C   4.87815620731704     -1.84436127500022     -1.84797802059390
  C   -4.74298514264141      2.83165540790719      2.83362242904315
  C   4.74299795100087     -2.83131665011655     -2.83305226320758
  H   -5.84669011777442      4.15364348531973      4.14988676783797
  H   5.84671813836347     -4.15324057961973     -4.14937262774219
  C   -5.91696860012117      3.38231061208434      3.37976167002525
  C   5.91698730166736     -3.38196367885822     -3.37918919878503
  H   -8.07834807586575      3.34349771535752      3.33453533679379
  H   8.07836599312384     -3.34316242583854     -3.33394484670815
  C   -7.15159723275370      2.93414411745336      2.92884153211585
  C   7.15161460368182     -2.93382685256651     -2.92823346758991
  H   -8.14814764995763      1.56957717530180      1.56283650220925
  H   8.14816092899253     -1.56930182878403     -1.56219213196155
  C   -7.19921641875612      1.95116640451226      1.94732231982042
  C   7.19922660357876     -1.95086696893086     -1.94669315213765
  H   2.15480434976932      5.51753818448344      5.51731619194766
  H   -2.15479367477896     -5.51661514097478     -5.51733168105568
  C   1.19258066442125      5.15307048852059      5.15488732357797
  C   -1.19257302118316     -5.15226411836885     -5.15477630039613
  H   -0.00070043979707      6.43091992343615      6.42673526801385
  H   0.00071782547154     -6.42964724907120     -6.42708278163272
  C   -0.00072187743833      5.65664849285037      5.65621637349508
  C   0.00073165857524     -5.65563721203486     -5.65630125550166
  H   -2.15625508303615      5.51774846232829      5.51724355516965
  H   2.15626739620608     -5.51670475914753     -5.51734107548548
  C   -1.19405441967373      5.15318083283150      5.15485031742048
  C   1.19406108487988     -5.15230931766314     -5.15478653586103
  C   -1.14190204791489      4.15689232545446      4.16320669525187
  C   1.14190327108929     -4.15635418535829     -4.16281331709662
  N   -0.00078263184864      3.66296879728406      3.67177181707379
  N   0.00078020927316     -3.66260468564873     -3.67120935262646
  C   1.14036789855884      4.15690656227223      4.16312383490907
  C   -1.14036818184188     -4.15641175650902     -4.16269970255512
  C   2.36844627469798      3.63734243653086      3.64440726128909
  C   -2.36844658708589     -3.63692106017554     -3.64390353196603
  C   3.45368961953322      3.24992619851879      3.25543312863691
  C   -3.45369196153841     -3.24953635693198     -3.25490133704362
  H   3.99917274554200      1.38104133623159      1.38947896709979
  H   -3.99917925701166     -1.38074126734672     -1.38886101981666
  C   4.87721092723279      1.84439959096340      1.84938881511212
  C   -4.87721859031172     -1.84408962410996     -1.84877681727375
  C   4.74164148572405      2.83141617613112      2.83434858646372
  C   -4.74164261666294     -2.83108979767660     -2.83374960161387
  H   5.84479311516614      4.15351323060600      4.15095645833245
  H   -5.84479206112296     -4.15316578222552     -4.15038197316911
  C   5.91540077104322      3.38209993713876      3.38094069939541
  C   -5.91540246754226     -3.38178969850335     -3.38032920585605
  H   8.07680569685427      3.34330564505743      3.33659964233980
  H   -8.07680295620328     -3.34303561632188     -3.33596663084617
  C   7.15021959054731      2.93393757264972      2.93054396435843
  C   -7.15022320804724     -2.93366058801092     -2.92990586981113
  H   8.14732893904940      1.56921067081065      1.56510243617430
  H   -8.14734217558667     -1.56896472252779     -1.56443406841146
  C   7.19824551970053      1.95087076721563      1.94913440220590
  C   -7.19825611857158     -1.95060030212060     -1.94848760013714
  C   -2.37072264258191     -3.65904980960289      3.66188098898120
  C   2.37070527324767      3.65802058400808     -3.66267539045876
  C   -3.45228789926095     -3.26545030167477      3.26785431862376
  C   3.45226110437267      3.26478587049650     -3.26825670461082
  H   -3.99175153815655     -1.40222408427879      1.38573939377858
  H   3.99165058379504      1.40227576266928     -1.38545156957181
  C   -4.87126942444042     -1.85440298143638      1.85129988758690
  C   4.87120214779531      1.85448567897414     -1.85091775206560
  C   -4.73616295016535     -2.83712874071247      2.84244697666975
  C   4.73612503742128      2.83689395545476     -2.84238412937985
  H   -5.84643882495252     -4.14381063184470      4.16740396177934
  H   5.84643810724068      4.14362424981355     -4.16725903465099
  C   -5.91396561692015     -3.37636378772076      3.39314414471092
  C   5.91394704415061      3.37635952761122     -3.39281835825280
  H   -8.07488483905216     -3.32636245912816      3.35304227029602
  H   8.07486579208477      3.32677519887576     -3.35223522787301
  C   -7.14707123508150     -2.92376516396077      2.94301001358346
  C   7.14703897124429      2.92404014192002     -2.94236709952641
  H   -8.14070351117744     -1.56011261659866      1.57424043550247
  H   8.14062475430303      1.56068385457915     -1.57326325199306
  C   -7.19250143445187     -1.94524557545127      1.95698726791262
  C   7.19243666379957      1.94559835709626     -1.95626533130482
  N   -0.00116011679511     -3.68965633520447      3.69155009556080
  N   0.00114534598348      3.68866569655321     -3.69233319918074
  C   -1.14229372604964     -4.18032780002917      4.18410210856430
  C   1.14228349241899      4.17880826521524     -4.18540633334391
  H   -2.15693567807895     -5.53526606294790      5.54569626781125
  H   2.15693266207378      5.53229030227745     -5.54844156451802
  C   -1.19505191038546     -5.17212166752225      5.18075990760562
  C   1.19504671992874      5.16954939809781     -5.18310979538778
  H   -0.00117887141728     -6.44354362335300      6.45844735179289
  H   0.00117757683648      6.43968233246809     -6.46208339345169
  C   -0.00117550556460     -5.67313737583386      5.68408127501175
  C   0.00117088263525      5.67006365951449     -5.68693334212482
  H   2.15458905315392     -5.53468391917183      5.54629275936456
  H   -2.15459292368671      5.53182956844229     -5.54893829338728
  C   1.19270811558217     -5.17191725387060      5.18097632212586
  C   -1.19271464368867      5.16939980604685     -5.18328029006965
  C   1.13996692319435     -4.17979384208176      4.18464820854092
  C   -1.13997936992532      4.17834158740535     -4.18589141704771
  C   2.36842581297365     -3.65857141982741      3.66243533151340
  C   -2.36843726125419      3.65761628789953     -3.66317651561374
  C   3.45007795943978     -3.26510748198195      3.26850572975237
  C   -3.45007078794966      3.26449514704474     -3.26885113236403
  H   3.99061581802563     -1.40202971725825      1.38636279616386
  H   -3.99053345027739      1.40207042954585     -1.38607633846234
  C   4.86984634034137     -1.85443112200574      1.85225451298614
  C   -4.86979781891510      1.85451617034636     -1.85185792228447
  C   4.73415564563294     -2.83709152889851      2.84338828903656
  C   -4.73413553629966      2.83689237162246     -2.84327650352652
  H   5.84364785706341     -4.14400536613650      4.16876760165712
  H   -5.84366519308402      4.14387536221373     -4.16856250449390
  C   5.91164519565818     -3.37662492799611      3.39448492666528
  C   -5.91164095064391      3.37666600592767     -3.39410831328725
  H   8.07258595886318     -3.32720571933842      3.35512528399163
  H   -8.07258375969072      3.32765716440273     -3.35428094559941
  C   7.14502116721394     -2.92437357663161      2.94476378351315
  C   -7.14500647407328      2.92468686000527     -2.94408290326154
  H   8.13945537277576     -1.56099393032189      1.57631383123863
  H   -8.13939681322572      1.56157709276833     -1.57532366460043
  C   7.19102562476761     -1.94587034830477      1.95875335231631
  C   -7.19098307317229      1.94624145997904     -1.95801374973664
  N   -6.07688259417881      1.42932439434157      1.42981417717297
  N   6.07688946987374     -1.42903344278358     -1.42918605866881
  N   6.07612429600935      1.42902031170027      1.43116305460327
  N   -6.07613819237449     -1.42873826202741     -1.43052336107980
  N   -6.06893551510236     -1.43212207983144      1.43313588215937
  N   6.06885423799904      1.43242269519721     -1.43249455696270
  N   6.06778115294162     -1.43246642470434      1.43449704960134
  N   -6.06772467387910      1.43276619867481     -1.43385253684636
  Pd  -6.12032763338332      0.00030933393739     -0.00037607771138
  Pd  6.12031369802383     -0.00001896102564      0.00101259348828
