# Supplementary material for: CageCavityCalc (C3): A Computational Tool for Calculating and Visualizing Cavities in Molecular Cages
Source: J Chem Inf Model. 2024 Jul 9;64(14):5604–16. doi: 10.1021/acs.jcim.4c00355 (PMC11267575; doi:10.1021/acs.jcim.4c00355)
Supplement: Supplementary file 2 — ci4c00355_si_002.zip [file ci4c00355_si_002.zip › CageCavityCalc-v.1.0.5/CageCavityCalc/examples/15_from_table/example_15.py]

from CageCavityCalc.CageCavityCalc import cavity

positions = [[-10.026774406433105, -5.094878673553467, -1.0809024572372437], [-10.420987129211426, -6.623506546020508, 1.282733678817749], [-10.35188102722168, -6.467550754547119, -1.1681965589523315], [-10.000687599182129, -4.463621139526367, 0.17023196816444397], [-10.175274848937988, -5.241586208343506, 1.3349299430847168], [-10.506772994995117, -7.217000484466553, 0.017180584371089935], [-10.476922035217285, -7.1369853019714355, -2.5319530963897705], [-10.478940963745117, -7.437160491943359, 2.578803539276123], [-9.78895378112793, -4.390852451324463, -2.235297918319702], [-10.17552661895752, -4.630146503448486, 2.5684585571289062], [-11.620654106140137, -8.165094375610352, -2.631584405899048], [-11.447957992553711, -8.630943298339844, 2.530909299850464], [-9.121109962463379, -7.674560546875, -2.974362373352051], [-6.669866561889648, -8.690808296203613, -3.868604898452759], [-8.7083158493042, -8.977826118469238, -2.6301040649414062], [-8.243550300598145, -6.850055694580078, -3.706094264984131], [-7.052704334259033, -7.381472110748291, -4.212713718414307], [-7.482680320739746, -9.50602912902832, -3.062188148498535], [-9.050894737243652, -7.789591312408447, 3.000819444656372], [-6.294912338256836, -8.270360946655273, 3.477980375289917], [-8.444846153259277, -8.987682342529297, 2.602158784866333], [-8.257465362548828, -6.860363483428955, 3.696946620941162], [-6.889190673828125, -7.08740758895874, 3.9273765087127686], [-7.0915327072143555, -9.266275405883789, 2.8772852420806885], [-6.985862731933594, -10.876219749450684, -2.60072922706604], [-6.4825544357299805, -10.603692054748535, 2.4833693504333496], [-5.481421947479248, -9.18923282623291, -4.348523139953613], [-8.611774444580078, -5.558704376220703, -3.9883668422698975], [-4.965073108673096, -8.506760597229004, 3.7208411693573], [-8.832470893859863, -5.71260404586792, 4.18459415435791], [-6.118236064910889, -10.701373100280762, -1.3529359102249146], [-4.5439229011535645, -10.12428092956543, 0.9257628321647644], [-4.750992298126221, -10.388809204101562, -1.4731203317642212], [-6.664771556854248, -10.762168884277344, -0.06179388239979744], [-5.887658596038818, -10.512415885925293, 1.0844312906265259], [-3.9490768909454346, -10.144786834716797, -0.342337429523468], [-4.181990146636963, -10.341461181640625, -2.7244839668273926], [-3.823204517364502, -9.786369323730469, 2.0438857078552246], [-7.415607929229736, -11.8117036819458, 2.6876220703125], [-8.089191436767578, -11.939712524414062, -2.4570562839508057], [-8.87938404083252, -4.696626663208008, 3.1783947944641113], [-4.173248291015625, -8.466426849365234, 2.514708995819092], [-4.4420061111450195, -9.080008506774902, -3.3635144233703613], [-8.508466720581055, -4.7084431648254395, -2.823803186416626], [-6.173654556274414, -6.659683704376221, -5.1520185470581055], [-2.4940645694732666, -9.978873252868652, -0.5573030114173889], [-6.1428961753845215, -6.013272762298584, 4.611827373504639], [-9.825024604797363, -3.0122790336608887, 0.3990532159805298], [-10.042442321777344, 4.6270904541015625, 0.785426139831543], [-10.431649208068848, 6.345468997955322, -1.4332700967788696], [-10.320941925048828, 5.997035026550293, 0.9930603504180908], [-10.055558204650879, 4.096862316131592, -0.5134201049804688], [-10.183613777160645, 4.975051403045654, -1.6060774326324463], [-10.490057945251465, 6.838444709777832, -0.12387337535619736], [-10.382458686828613, 6.563751220703125, 2.4089977741241455], [-10.559823989868164, 7.254930019378662, -2.652219295501709], [-9.81192398071289, 3.8277294635772705, 1.8767473697662354], [-10.096961975097656, 4.478975296020508, -2.886683225631714], [-11.501842498779297, 7.599788665771484, 2.6247949600219727], [-11.61695384979248, 8.361076354980469, -2.494617462158203], [-8.994781494140625, 7.037265300750732, 2.8282837867736816], [-6.426199436187744, 7.887039661407471, 3.5919559001922607], [-8.573450088500977, 8.362753868103027, 2.607569932937622], [-8.087334632873535, 6.122586250305176, 3.3961291313171387], [-6.8215508460998535, 6.555997848510742, 3.819242238998413], [-7.299102783203125, 8.813015937805176, 2.991908550262451], [-9.176349639892578, 7.745101451873779, -3.0670740604400635], [-6.5339179039001465, 8.557402610778809, -3.7008821964263916], [-8.652867317199707, 8.950411796569824, -2.58170485496521], [-8.351048469543457, 6.956912517547607, -3.886737823486328], [-7.046173572540283, 7.363216400146484, -4.218037128448486], [-7.35763692855835, 9.389703750610352, -2.9163694381713867], [-6.832331657409668, 10.238028526306152, 2.7008769512176514], [-6.8291497230529785, 10.717097282409668, -2.390207529067993], [-5.176253795623779, 8.296712875366211, 3.996098518371582], [-8.504718780517578, 4.834959983825684, 3.6290230751037598], [-5.277153491973877, 8.98052978515625, -4.052483081817627], [-8.831039428710938, 5.779056072235107, -4.408796787261963], [-6.0853729248046875, 10.272809028625488, 1.3683115243911743], [-4.716864109039307, 10.172761917114258, -1.1010783910751343], [-4.703867435455322, 10.00736141204834, 1.3151895999908447], [-6.759503364562988, 10.500893592834473, 0.15750153362751007], [-6.089775085449219, 10.479968070983887, -1.0790709257125854], [-4.007205963134766, 10.011019706726074, 0.09614285081624985], [-4.020596504211426, 9.730624198913574, 2.475637912750244], [-4.077248573303223, 10.109090805053711, -2.313473701477051], [-7.877493858337402, 11.843204498291016, -2.32776141166687], [-7.932607650756836, 11.308509826660156, 2.826981544494629], [-8.793457984924316, 4.724103927612305, -3.4376027584075928], [-4.332211971282959, 8.848835945129395, -2.9707586765289307], [-4.261323928833008, 8.372191429138184, 2.8889520168304443], [-8.492395401000977, 4.0331711769104, 2.4284958839416504], [-5.8755927085876465, 5.670382499694824, 4.52967643737793], [-2.528738498687744, 9.963980674743652, 0.12405799329280853], [-6.293058395385742, 6.488784313201904, -5.1338324546813965], [-10.037873268127441, 2.6551737785339355, -0.851486325263977], [9.595805168151855, -4.78802490234375, 0.730735719203949], [9.743175506591797, -6.52457857131958, -1.4982872009277344], [10.019096374511719, -6.122694969177246, 0.9070316553115845], [9.342920303344727, -4.290677547454834, -0.5588547587394714], [9.34096908569336, -5.18489408493042, -1.6491981744766235], [10.065093040466309, -6.974799633026123, -0.21030288934707642], [10.38339900970459, -6.639395236968994, 2.294736862182617], [9.787596702575684, -7.4634222984313965, -2.7025060653686523], [9.472372055053711, -3.982983350753784, 1.8365758657455444], [9.010795593261719, -4.720696449279785, -2.9021730422973633], [11.613036155700684, -7.566277980804443, 2.3223161697387695], [10.968400955200195, -8.451456069946289, -2.684638261795044], [9.14527416229248, -7.221665382385254, 2.9659245014190674], [6.865716457366943, -8.274198532104492, 4.204352855682373], [8.815170288085938, -8.587759017944336, 2.8388564586639404], [8.282602310180664, -6.373012065887451, 3.686776876449585], [7.175765514373779, -6.909979343414307, 4.3504533767700195], [7.682820796966553, -9.138812065124512, 3.458460807800293], [8.418487548828125, -8.112176895141602, -2.8888323307037354], [5.827121257781982, -9.19163990020752, -3.0879201889038086], [8.10285472869873, -9.341628074645996, -2.2901265621185303], [7.410126209259033, -7.432311534881592, -3.6020731925964355], [6.118240833282471, -7.972118377685547, -3.724458694458008], [6.825993537902832, -9.915243148803711, -2.40600323677063], [7.282660961151123, -10.602474212646484, 3.268650770187378], [6.503117561340332, -11.25541877746582, -1.7498779296875], [5.739681243896484, -8.772374153137207, 4.8170623779296875], [8.597469329833984, -5.043334484100342, 3.8108131885528564], [4.562201499938965, -9.72031021118164, -3.196709156036377], [7.743422508239746, -6.2503862380981445, -4.213336944580078], [6.337087631225586, -10.723176002502441, 2.073838710784912], [4.6022725105285645, -10.736220359802246, -0.15201659500598907], [4.960075378417969, -10.475509643554688, 2.2294998168945312], [6.820949554443359, -10.976921081542969, 0.7775071859359741], [5.967807769775391, -11.01757526397705, -0.3409130275249481], [4.095183372497559, -10.483516693115234, 1.1268051862716675], [4.44113826751709, -10.237748146057129, 3.478487730026245], [3.755068778991699, -10.78616714477539, -1.2292859554290771], [7.642692565917969, -12.287850379943848, -1.8289066553115845], [8.470057487487793, -11.580446243286133, 3.2407665252685547], [7.692783355712891, -5.151334762573242, -3.297592878341675], [3.810999631881714, -9.563751220703125, -1.9776463508605957], [4.654402732849121, -8.877150535583496, 3.8818602561950684], [8.295637130737305, -4.302887439727783, 2.609729051589966], [6.301821231842041, -6.128606796264648, 5.241871356964111], [2.6739556789398193, -10.155106544494629, 1.3525058031082153], [5.035501480102539, -7.312196254730225, -4.497823238372803], [9.21768856048584, -2.8476357460021973, -0.8875483870506287], [4.695148944854736, 9.895875930786133, 1.5782362222671509], [5.865579605102539, 10.373652458190918, -0.9429326057434082], [6.027088642120361, 10.354125022888184, 1.5055351257324219], [3.9228739738464355, 9.741137504577637, 0.41421589255332947], [4.518489360809326, 9.971718788146973, -0.8382204174995422], [6.600978374481201, 10.548614501953125, 0.2377484291791916], [6.8517584800720215, 10.572052955627441, 2.7690279483795166], [6.524963855743408, 10.49879264831543, -2.3160653114318848], [4.121572017669678, 9.631503105163574, 2.8002099990844727], [3.77582049369812, 9.90206241607666, -1.9901527166366577], [7.797708988189697, 11.78574275970459, 2.710054874420166], [7.6086273193359375, 11.5867280960083, -2.41579008102417], [7.540369510650635, 9.273236274719238, 3.1744306087493896], [8.771044731140137, 6.872905254364014, 3.9552292823791504], [8.821627616882324, 8.930005073547363, 2.7007973194122314], [6.856104373931885, 8.355449676513672, 3.9911842346191406], [7.48225212097168, 7.179901123046875, 4.417392730712891], [9.458659172058105, 7.735307216644287, 3.0814549922943115], [6.985781669616699, 9.11251449584961, -2.762334108352661], [7.728174209594727, 6.4581522941589355, -3.413559913635254], [8.270979881286621, 8.627699851989746, -2.4734740257263184], [6.090229511260986, 8.2494478225708, -3.4142065048217773], [6.468505382537842, 6.945876598358154, -3.7800607681274414], [8.668120384216309, 7.322187423706055, -2.8221542835235596], [10.801422119140625, 7.311131477355957, 2.481787919998169], [10.07912540435791, 6.82040548324585, -2.54377818107605], [9.372840881347656, 5.713468074798584, 4.380180358886719], [5.589855670928955, 8.665895462036133, 4.4178786277771], [8.103774070739746, 5.172335147857666, -3.7099781036376953], [4.836883068084717, 8.706198692321777, -3.74904203414917], [10.545958518981934, 6.437740802764893, 1.2515994310379028], [9.822859764099121, 4.831510066986084, -0.9742107391357422], [10.300213813781738, 5.059182643890381, 1.3913309574127197], [10.454122543334961, 6.985790729522705, -0.032537564635276794], [10.13670539855957, 6.197595119476318, -1.1547552347183228], [9.950932502746582, 4.242883205413818, 0.2930302023887634], [10.42853832244873, 4.496800422668457, 2.6408097743988037], [9.483368873596191, 4.080528736114502, -2.071742296218872], [11.179935455322266, 7.859801292419434, -2.8274505138397217], [11.784363746643066, 8.470636367797852, 2.242269515991211], [3.9305307865142822, 8.628472328186035, -2.6316306591033936], [8.140610694885254, 4.342952251434326, -2.528575897216797], [9.22897720336914, 4.668914318084717, 3.40787672996521], [4.626262664794922, 8.410536766052246, 3.382235288619995], [6.829371452331543, 6.218338489532471, 5.325599670410156], [9.827207565307617, 2.7873826026916504, 0.5614562630653381], [5.560857772827148, 6.218457221984863, -4.683298587799072], [2.4957542419433594, 9.349189758300781, 0.5456308126449585], [-0.8687732219696045, -3.576796054840088, 9.68572998046875], [-2.5845911502838135, -1.7173653841018677, 10.900228500366211], [-0.49926334619522095, -3.0112481117248535, 10.919411659240723], [-2.102787494659424, -3.2717385292053223, 9.079422950744629], [-2.9281604290008545, -2.295422315597534, 9.658791542053223], [-1.362597942352295, -2.0707786083221436, 11.498428344726562], [0.8345457315444946, -3.3659048080444336, 11.569831848144531], [-3.4980900287628174, -0.68226158618927, 11.549352645874023], [-0.021360090002417564, -4.471283435821533, 9.072356224060059], [-4.122481346130371, -1.9501514434814453, 9.07795524597168], [0.7732668519020081, -3.4843409061431885, 13.10362720489502], [-3.5781679153442383, -0.7731785774230957, 13.084599494934082], [1.920728325843811, -2.428334951400757, 11.050479888916016], [3.8673477172851562, -0.6738739609718323, 10.012603759765625], [2.2489891052246094, -1.2343674898147583, 11.71665096282959], [2.5662965774536133, -2.7134721279144287, 9.833291053771973], [3.5500690937042236, -1.8533376455307007, 9.32580852508545], [3.2328169345855713, -0.3546591103076935, 11.22790241241455], [-3.1426515579223633, 0.7041603922843933, 11.023557662963867], [-2.4675333499908447, 3.2313425540924072, 9.998165130615234], [-2.20058012008667, 1.5208752155303955, 11.675819396972656], [-3.726541519165039, 1.1647182703018188, 9.828886032104492], [-3.4324324131011963, 2.446871280670166, 9.344280242919922], [-1.8616808652877808, 2.7954063415527344, 11.192112922668457], [3.541022300720215, 0.9623976945877075, 11.936717987060547], [-0.818336009979248, 3.6600630283355713, 11.897485733032227], [4.8350982666015625, 0.15575215220451355, 9.500136375427246], [2.2868213653564453, -3.8973801136016846, 9.197068214416504], [-2.1178927421569824, 4.447591781616211, 9.460114479064941], [-4.663794040679932, 0.37765759229660034, 9.20723819732666], [2.66127872467041, 2.068324089050293, 11.353935241699219], [1.0066144466400146, 4.020028591156006, 10.169588088989258], [3.0675179958343506, 2.7425308227539062, 10.187203407287598], [1.4009082317352295, 2.3782060146331787, 11.897256851196289], [0.5675249099731445, 3.3628718852996826, 11.332529067993164], [2.259009599685669, 3.731976270675659, 9.611542701721191], [4.305150985717773, 2.468808174133301, 9.661764144897461], [0.20931802690029144, 4.970224380493164, 9.577142715454102], [-0.893690288066864, 3.6149418354034424, 13.434467315673828], [3.517754316329956, 0.8761671185493469, 13.473081588745117], [-4.0487871170043945, -0.6664432883262634, 8.42398452758789], [-0.8401767015457153, 4.3650641441345215, 8.801183700561523], [4.258929252624512, 1.2958910465240479, 8.834095001220703], [1.0789533853530884, -3.7969605922698975, 8.426481246948242], [4.279451847076416, -2.1622390747070312, 8.081149101257324], [2.6780025959014893, 4.480762958526611, 8.41149616241455], [-4.1856842041015625, 3.0392978191375732, 8.218236923217773], [-2.4869325160980225, -4.073452949523926, 7.893564224243164], [-3.4458842277526855, -0.83544921875, -9.524524688720703], [-1.5245006084442139, -2.390390396118164, -10.855395317077637], [-3.003441572189331, -0.43292731046676636, -10.799490928649902], [-2.9862966537475586, -2.0281870365142822, -8.929329872131348], [-1.9709045886993408, -2.7601633071899414, -9.569008827209473], [-2.03352689743042, -1.2179263830184937, -11.439597129821777], [-3.521404266357422, 0.8561609387397766, -11.433708190917969], [-0.46717381477355957, -3.226973056793213, -11.569013595581055], [-4.374117374420166, -0.06466789543628693, -8.86180305480957], [-1.4366532564163208, -3.887162208557129, -8.994795799255371], [-3.7324602603912354, 0.7683097124099731, -12.956869125366211], [-0.6920840740203857, -3.373004913330078, -13.085820198059082], [-2.6551496982574463, 2.0303118228912354, -10.984736442565918], [-1.0092642307281494, 4.129199981689453, -10.075037956237793], [-1.5493137836456299, 2.461794137954712, -11.73735237121582], [-2.9139554500579834, 2.6625378131866455, -9.753815650939941], [-2.110781192779541, 3.722784996032715, -9.309188842773438], [-0.7305108308792114, 3.5243687629699707, -11.314587593078613], [0.9229149222373962, -2.727282762527466, -11.189298629760742], [3.463132858276367, -1.7916077375411987, -10.475861549377441], [1.5607795715332031, -1.7225074768066406, -11.94225025177002], [1.5682281255722046, -3.241791248321533, -10.044532775878906], [2.868896961212158, -2.8258142471313477, -9.723072052001953], [2.8387808799743652, -1.2517307996749878, -11.614076614379883], [0.48537012934684753, 3.9563682079315186, -12.128129005432129], [3.521547317504883, -0.1481398046016693, -12.42087173461914], [-0.2205849289894104, 5.155025482177734, -9.612866401672363], [-4.0251970291137695, 2.2865447998046875, -9.04153823852539], [4.714962959289551, -1.3368655443191528, -10.130236625671387], [0.9260726571083069, -4.199772834777832, -9.300456047058105], [1.709160327911377, 3.1696739196777344, -11.663763999938965], [3.927774429321289, 1.7155460119247437, -10.736764907836914], [2.4581658840179443, 3.628481864929199, -10.561976432800293], [2.068540573120117, 1.9488837718963623, -12.258220672607422], [3.1796576976776123, 1.2115551233291626, -11.818111419677734], [3.599026679992676, 2.9368088245391846, -10.125351905822754], [2.1030421257019043, 4.82788610458374, -9.99915885925293], [5.022764205932617, 1.0133130550384521, -10.29237174987793], [3.295609474182129, -0.24482369422912598, -13.94003963470459], [0.26870813965797424, 3.9472007751464844, -13.651880264282227], [-0.11458716541528702, -3.6446638107299805, -8.46924114227295], [4.6350579261779785, -0.07847347110509872, -9.445326805114746], [1.0235692262649536, 4.670199871063232, -9.070161819458008], [-3.7678732872009277, 1.1036560535430908, -8.269657135009766], [-2.401451826095581, 4.455565452575684, -8.060635566711426], [4.43034029006958, 3.385923385620117, -8.981348037719727], [3.700958728790283, -3.4351232051849365, -8.658332824707031], [-3.662447452545166, -2.474961042404175, -7.68226432800293], [-9.859551429748535, -0.7621809840202332, 0.22971251606941223], [-9.97213363647461, 0.38608089089393616, -0.7560314536094666], [-9.9302339553833, 1.6722944974899292, -0.01824023388326168], [-9.913543701171875, -2.0660486221313477, -0.4809609055519104], [-0.37840157747268677, 9.656933784484863, -0.7030490636825562], [0.4277300238609314, 8.4823579788208, -0.1429022252559662], [1.8627969026565552, 8.714770317077637, -0.3818289041519165], [-1.8216009140014648, 9.362975120544434, -0.7706359624862671], [9.676681518554688, 0.5286271572113037, 0.2990351915359497], [9.30601978302002, -0.5579575300216675, -0.7060552835464478], [9.507413864135742, -1.881745457649231, -0.07885678112506866], [9.507978439331055, 1.874597430229187, -0.3001430928707123], [-0.28783005475997925, -9.49622917175293, -0.1649564653635025], [0.639127790927887, -9.095940589904785, 0.9832261800765991], [2.036668062210083, -9.337469100952148, 0.5845279097557068], [-1.68865966796875, -9.424338340759277, 0.28716903924942017], [-3.5550339221954346, -4.8034210205078125, 6.009159088134766], [-4.556487560272217, -4.365796089172363, 4.940803527832031], [-5.030803203582764, -5.533405780792236, 4.161107540130615], [-3.3458328247070312, -3.7164669036865234, 6.992999076843262], [-5.494147777557373, 3.084643840789795, 6.3020243644714355], [-4.767580986022949, 3.7137770652770996, 5.1124114990234375], [-5.741098880767822, 4.417407035827637, 4.25473690032959], [-4.570156574249268, 2.3585433959960938, 7.1921491622924805], [4.612168788909912, -3.0148143768310547, 5.951016426086426], [5.037613391876221, -4.472595691680908, 6.122905254364014], [5.957463264465332, -4.8954668045043945, 5.047004699707031], [3.6925318241119385, -2.6719157695770264, 7.050978183746338], [3.659958600997925, 4.825183868408203, 6.336622714996338], [5.182104587554932, 4.966095924377441, 6.30214786529541], [5.56147575378418, 5.969915866851807, 5.29408597946167], [3.2926738262176514, 3.9135916233062744, 7.430325984954834], [-4.134668350219727, -3.7398853302001953, -5.7860870361328125], [-4.848564624786377, -5.060530185699463, -6.0923943519592285], [-5.7632670402526855, -5.442610740661621, -4.988476276397705], [-3.2252144813537598, -3.4082486629486084, -6.9047160148620605], [-3.1804616451263428, 4.815939426422119, -5.9103593826293945], [-4.642096042633057, 5.242050647735596, -6.059185981750488], [-5.039177417755127, 6.192598819732666, -4.999301433563232], [-2.8557252883911133, 3.874462127685547, -7.000675201416016], [4.44167947769165, -4.740259647369385, -6.94840669631958], [4.0363969802856445, -5.885769367218018, -6.023957252502441], [5.242783069610596, -6.330235481262207, -5.307374954223633], [3.3376708030700684, -4.394975662231445, -7.869027614593506], [5.110696315765381, 4.7387003898620605, -7.211526870727539], [4.466384410858154, 4.587429523468018, -5.827140808105469], [5.480170249938965, 4.930591583251953, -4.80196475982666], [4.165218353271484, 4.437404155731201, -8.288375854492188], [-10.676590919494629, -8.287028312683105, -0.055829670280218124], [-10.793814659118652, -6.374580383300781, -3.25692081451416], [-10.915765762329102, -6.8035888671875, 3.3626909255981445], [-12.578794479370117, -7.697477340698242, -2.3767809867858887], [-11.49667739868164, -9.028085708618164, -1.970968246459961], [-11.69965934753418, -8.551068305969238, -3.654848337173462], [-12.461897850036621, -8.290931701660156, 2.28995943069458], [-11.485860824584961, -9.132284164428711, 3.504818916320801], [-11.176811218261719, -9.386625289916992, 1.7878150939941406], [-9.351036071777344, -9.58072566986084, -1.9953287839889526], [-9.028526306152344, -9.716872215270996, 2.0486350059509277], [-6.354206085205078, -11.293349266052246, -3.397012233734131], [-5.671091079711914, -10.821208953857422, 3.191493511199951], [-7.7214508056640625, -10.981861114501953, 0.059216782450675964], [-7.764775276184082, -11.853652000427246, 3.7260100841522217], [-6.8818440437316895, -12.745478630065918, 2.4765312671661377], [-8.302556991577148, -11.796101570129395, 2.047668933868408], [-8.624565124511719, -12.066795349121094, -3.4049971103668213], [-8.835553169250488, -11.697789192199707, -1.6946626901626587], [-7.653681755065918, -12.908721923828125, -2.186508893966675], [-8.060005187988281, -4.771766662597656, 2.446115255355835], [-4.62624979019165, -7.836085319519043, 1.7329339981079102], [-4.60897159576416, -8.260209083557129, -2.647099494934082], [-7.786771774291992, -5.088531970977783, -2.084007978439331], [-3.5288937091827393, -8.823156356811523, -3.911421775817871], [-8.7362642288208, -3.7424426078796387, 3.697176933288574], [-8.100883483886719, -3.7578532695770264, -3.1846184730529785], [-3.2296080589294434, -7.981514930725098, 2.7877228260040283], [-5.8280558586120605, -7.267444133758545, -6.01138973236084], [-2.103546380996704, -10.38051986694336, -1.5112844705581665], [-6.646570682525635, -5.578663349151611, 5.496097564697266], [-9.663151741027832, -2.7210161685943604, 1.4516582489013672], [-10.645734786987305, 7.901407718658447, 0.03446478396654129], [-10.686239242553711, 5.756044864654541, 3.088914394378662], [-10.965173721313477, 6.660168170928955, -3.4824724197387695], [-12.477100372314453, 7.16535758972168, 2.375674247741699], [-11.38822078704834, 8.504265785217285, 2.0203707218170166], [-11.535184860229492, 7.914175987243652, 3.6745376586914062], [-12.596819877624512, 7.922706127166748, -2.2717506885528564], [-11.710945129394531, 8.935002326965332, -3.4235284328460693], [-11.392256736755371, 9.071673393249512, -1.6940337419509888], [-9.250696182250977, 9.051678657531738, 2.1113574504852295], [-9.259648323059082, 9.55795955657959, -1.9172751903533936], [-6.127589702606201, 10.528253555297852, 3.492321491241455], [-6.114750862121582, 11.109597206115723, -3.1266767978668213], [-7.832204818725586, 10.671073913574219, 0.17080236971378326], [-8.3334321975708, 11.995695114135742, -3.313095808029175], [-7.406716823577881, 12.786335945129395, -2.0275914669036865], [-8.690141677856445, 11.650548934936523, -1.621408462524414], [-8.381171226501465, 11.281821250915527, 3.8267312049865723], [-8.746040344238281, 11.189810752868652, 2.1049795150756836], [-7.511920928955078, 12.309517860412598, 2.6758224964141846], [-8.015641212463379, 4.870540142059326, -2.6706695556640625], [-4.603384494781494, 8.044610977172852, -2.2687385082244873], [-4.541147232055664, 7.7086076736450195, 2.0553383827209473], [-7.773584365844727, 4.402148723602295, 1.6806845664978027], [-3.3025994300842285, 7.9976043701171875, 3.2638094425201416], [-8.51414966583252, 3.8141911029815674, -3.9802064895629883], [-8.136962890625, 3.0427558422088623, 2.7329719066619873], [-3.3841922283172607, 8.548564910888672, -3.4301130771636963], [-5.262580871582031, 6.156748294830322, 5.31126594543457], [-2.0582547187805176, 10.51191234588623, 0.9617668986320496], [-6.897721767425537, 6.0345377922058105, -5.943089485168457], [-10.143630027770996, 2.4186129570007324, -1.9259568452835083], [10.343096733093262, -8.014751434326172, -0.06775981187820435], [10.727375984191895, -5.787638187408447, 2.897460699081421], [10.00422477722168, -6.860459327697754, -3.594877004623413], [12.484943389892578, -7.056561470031738, 1.8962862491607666], [11.47697639465332, -8.495851516723633, 1.7622404098510742], [11.859393119812012, -7.843340873718262, 3.3541038036346436], [11.918875694274902, -7.9092326164245605, -2.6162326335906982], [10.986512184143066, -9.042478561401367, -3.6074535846710205], [10.939658164978027, -9.15684986114502, -1.8491088151931763], [9.445900917053223, -9.226801872253418, 2.227720022201538], [8.861483573913574, -9.854436874389648, -1.706737756729126], [6.7312703132629395, -10.922775268554688, 4.163571834564209], [5.710515975952148, -11.736446380615234, -2.3393898010253906], [7.887326240539551, -11.120861053466797, 0.6300967931747437], [7.933501243591309, -12.457446098327637, -2.8722150325775146], [7.318159103393555, -13.248137474060059, -1.411880612373352], [8.54503345489502, -11.989519119262695, -1.2871867418289185], [9.056295394897461, -11.495994567871094, 4.163099765777588], [9.156496047973633, -11.412849426269531, 2.405708074569702], [8.113069534301758, -12.614131927490234, 3.1650898456573486], [7.031045913696289, -5.331621170043945, -2.4356722831726074], [4.147382736206055, -8.699485778808594, -1.3831787109375], [4.744893550872803, -8.183581352233887, 3.030649423599243], [7.507142066955566, -4.778006076812744, 2.0052056312561035], [3.752375841140747, -8.574178695678711, 4.4247307777404785], [7.253820419311523, -4.311248779296875, -3.8468244075775146], [7.885451316833496, -3.343376636505127, 2.943295955657959], [2.7830400466918945, -9.342572212219238, -2.2849788665771484], [5.900931358337402, -6.693355560302734, 6.106651306152344], [2.2132441997528076, -10.60333251953125, 2.2518229484558105], [4.018426418304443, -7.72889518737793, -4.389693260192871], [8.872310638427734, -2.608449935913086, -1.909593939781189], [7.649288654327393, 10.82313346862793, 0.1701018512248993], [6.158591270446777, 10.858068466186523, 3.572171449661255], [5.76706075668335, 10.854957580566406, -3.0269715785980225], [7.23553991317749, 12.698333740234375, 2.4806156158447266], [8.585871696472168, 11.692873001098633, 1.9571688175201416], [8.291922569274902, 11.931661605834961, 3.677595615386963], [7.196683883666992, 12.563715934753418, -2.137958288192749], [7.981078624725342, 11.66117000579834, -3.444185733795166], [8.474617958068848, 11.405527114868164, -1.772586703300476], [9.319002151489258, 9.59677791595459, 2.0022354125976562], [8.975473403930664, 9.269670486450195, -1.9532599449157715], [11.327982902526855, 6.7008442878723145, 3.228200674057007], [10.317111015319824, 6.036226272583008, -3.2755725383758545], [10.615399360656738, 8.050950050354004, -0.16771773993968964], [11.123194694519043, 8.200535774230957, -3.868058919906616], [12.171442985534668, 7.417949199676514, -2.6748549938201904], [11.12027645111084, 8.749429702758789, -2.1940417289733887], [11.974844932556152, 9.010007858276367, 3.177216053009033], [11.428478240966797, 9.20451831817627, 1.5132070779800415], [12.74400806427002, 8.089017868041992, 1.8746225833892822], [4.188493251800537, 7.816598415374756, -1.9338867664337158], [7.487283706665039, 4.717057228088379, -1.7247915267944336], [8.327603340148926, 4.779635429382324, 2.7844717502593994], [4.9787774085998535, 7.695842742919922, 2.6212921142578125], [9.093240737915039, 3.7409260272979736, 3.9739878177642822], [2.9530587196350098, 8.373807907104492, -3.0554275512695312], [3.768883228302002, 7.934937000274658, 3.8709657192230225], [7.728881359100342, 3.373075246810913, -2.828434467315674], [7.500497341156006, 5.675617218017578, 6.018128395080566], [10.096329689025879, 2.4720370769500732, 1.5861477851867676], [4.894891262054443, 6.8711066246032715, -5.280730247497559], [1.995693325996399, 9.62907600402832, 1.4903407096862793], [-1.0700205564498901, -1.5873750448226929, 12.425570487976074], [1.0969234704971313, -4.389251232147217, 11.267951011657715], [-4.53160285949707, -0.9072647094726562, 11.252964973449707], [0.019691744819283485, -4.223421573638916, 13.399923324584961], [0.5205044150352478, -2.5467944145202637, 13.607308387756348], [1.7399051189422607, -3.815113067626953, 13.500618934631348], [-3.9056026935577393, -1.7731876373291016, 13.391473770141602], [-4.305014133453369, -0.04976952075958252, 13.472281455993652], [-2.6276509761810303, -0.575569212436676, 13.588460922241211], [1.7133824825286865, -0.9748733639717102, 12.624961853027344], [-1.7084879875183105, 1.1468324661254883, 12.568833351135254], [4.590069770812988, 1.2166168689727783, 11.731382369995117], [-1.0506150722503662, 4.712146282196045, 11.6812105178833], [1.051072359085083, 1.8233731985092163, 12.763045310974121], [-1.8903474807739258, 3.9152560234069824, 13.777669906616211], [-0.16615071892738342, 4.30755090713501, 13.873763084411621], [-0.6917723417282104, 2.6255130767822266, 13.85512924194336], [4.2159295082092285, 0.1069885790348053, 13.823566436767578], [2.534311056137085, 0.6314629912376404, 13.884676933288574], [3.824491262435913, 1.8315850496292114, 13.914142608642578], [-3.027230739593506, -0.41186627745628357, 8.100587844848633], [-0.5929272770881653, 3.345961093902588, 8.463340759277344], [3.2574830055236816, 1.086247205734253, 8.42621898651123], [0.8316734433174133, -2.763988733291626, 8.134596824645996], [4.905331134796143, 1.4994012117385864, 7.973422050476074], [-4.647668838500977, -0.7548328638076782, 7.511129379272461], [1.260848045349121, -4.344036102294922, 7.495008945465088], [-0.9296332001686096, 4.969825267791748, 7.892043590545654], [5.3592000007629395, -1.923484444618225, 8.081450462341309], [2.403264284133911, 5.5514631271362305, 8.393697738647461], [-4.417135715484619, 4.116397380828857, 8.317584037780762], [-1.9850876331329346, -5.0564284324646, 7.811803817749023], [-1.6491554975509644, -0.9010972380638123, -12.404499053955078], [-4.542483806610107, 1.0281189680099487, -11.066550254821777], [-0.5617991089820862, -4.265651226043701, -11.224438667297363], [-4.420283317565918, -0.049478575587272644, -13.201241493225098], [-2.8107900619506836, 0.5925812125205994, -13.5194091796875], [-4.170581340789795, 1.6985292434692383, -13.336878776550293], [-1.6775884628295898, -3.8092567920684814, -13.28543472290039], [0.06262997537851334, -4.038475513458252, -13.521130561828613], [-0.6415461301803589, -2.4270408153533936, -13.632621765136719], [-1.3087912797927856, 1.9487223625183105, -12.663741111755371], [1.0417604446411133, -1.290608286857605, -12.792704582214355], [0.6650179028511047, 5.021287441253662, -11.926042556762695], [4.608060359954834, -0.2891256511211395, -12.337321281433105], [1.4563193321228027, 1.5550694465637207, -13.063915252685547], [3.6337311267852783, -1.217706561088562, -14.315164566040039], [3.867345094680786, 0.5314984321594238, -14.461749076843262], [2.248948335647583, -0.13040868937969208, -14.236376762390137], [-0.5810533761978149, 4.5852532386779785, -13.92092227935791], [0.06921330839395523, 2.9530792236328125, -14.062005996704102], [1.1551064252853394, 4.337344169616699, -14.16563606262207], [0.05904640257358551, -2.584353446960449, -8.227076530456543], [3.6650331020355225, 0.08411001414060593, -8.948798179626465], [0.9393609166145325, 3.6482880115509033, -8.667786598205566], [-2.7008349895477295, 0.9565725922584534, -8.039552688598633], [1.252184510231018, 5.31662654876709, -8.215766906738281], [-0.06309076398611069, -4.186277866363525, -7.518483638763428], [-4.272137641906738, 1.2479078769683838, -7.308022499084473], [5.379965305328369, -0.12016554921865463, -8.64293098449707], [-2.2015392780303955, 5.543245315551758, -8.084778785705566], [5.319416046142578, 2.7748641967773438, -8.747077941894531], [4.722128391265869, -3.0235555171966553, -8.557597160339355], [-4.618030071258545, -1.9686263799667358, -7.45440673828125], [-10.682610511779785, -0.6929233074188232, 0.9540067911148071], [-8.912834167480469, -0.6687723994255066, 0.7787902355194092], [-10.914756774902344, 0.29482144117355347, -1.3113527297973633], [-9.142873764038086, 0.33056047558784485, -1.4731484651565552], [-0.043689776211977005, 9.875134468078613, -1.7246867418289185], [-0.16385726630687714, 10.565722465515137, -0.12474832683801651], [0.144322007894516, 7.557415008544922, -0.6579805612564087], [0.20417582988739014, 8.327722549438477, 0.9197607040405273], [10.719305038452148, 0.38555705547332764, 0.6128696203231812], [9.038180351257324, 0.4270389974117279, 1.1866695880889893], [9.935225486755371, -0.45864343643188477, -1.5995163917541504], [8.258299827575684, -0.43359920382499695, -1.0074328184127808], [-0.03836235776543617, -10.517478942871094, -0.48363184928894043], [-0.1292494386434555, -8.826813697814941, -1.0193952322006226], [0.354716956615448, -9.635759353637695, 1.8953075408935547], [0.5157486200332642, -8.0287504196167, 1.200957179069519], [-2.609306812286377, -5.077817440032959, 5.524672508239746], [-3.941206932067871, -5.6906304359436035, 6.527678489685059], [-4.073678016662598, -3.664771556854248, 4.249627113342285], [-5.390081405639648, -3.810506582260132, 5.391366958618164], [-6.239374160766602, 2.368328332901001, 5.936041831970215], [-6.064877033233643, 3.8479108810424805, 6.848337650299072], [-4.282636642456055, 2.933081865310669, 4.5157928466796875], [-3.9642179012298584, 4.378565311431885, 5.455746650695801], [4.082143306732178, -2.8875572681427, 5.000463962554932], [5.486506462097168, -2.3531417846679688, 5.910933494567871], [4.139475345611572, -5.1055684089660645, 6.1207122802734375], [5.5268096923828125, -4.589808464050293, 7.099531650543213], [3.303961992263794, 4.401088237762451, 5.390751361846924], [3.1926515102386475, 5.814176559448242, 6.426511287689209], [5.6328325271606445, 3.9952311515808105, 6.059615135192871], [5.540157794952393, 5.26743745803833, 7.295525550842285], [-3.5359086990356445, -3.8434436321258545, -4.8742804527282715], [-4.8700175285339355, -2.950932025909424, -5.583524227142334], [-4.088557720184326, -5.8377366065979, -6.252322196960449], [-5.423767566680908, -4.956927299499512, -7.021481037139893], [-3.034207820892334, 4.3025078773498535, -4.9533233642578125], [-2.515214204788208, 5.688607692718506, -5.898406982421875], [-5.273923397064209, 4.344012260437012, -6.019027233123779], [-4.783664226531982, 5.70730447769165, -7.043762683868408], [5.3251776695251465, -5.042718410491943, -7.527182102203369], [4.7201247215271, -3.8700761795043945, -6.3389573097229], [3.6219215393066406, -6.710695743560791, -6.616300106048584], [3.2672855854034424, -5.542165279388428, -5.321869850158691], [6.015039920806885, 4.117054462432861, -7.255814075469971], [5.455743312835693, 5.768514633178711, -7.358487606048584], [4.15869140625, 3.5472495555877686, -5.670138835906982], [3.5559113025665283, 5.194454193115234, -5.7360663414001465]]
names = ['C1', 'C2', 'C3', 'C4', 'C5', 'C6', 'C8', 'C10', 'O12', 'O13', 'C14', 'C18', 'C22', 'C23', 'C24', 'C25', 'C26', 'C27', 'C29', 'C30', 'C31', 'C32', 'C33', 'C34', 'C36', 'C38', 'O40', 'O41', 'O42', 'O43', 'C44', 'C45', 'C46', 'C47', 'C48', 'C49', 'O51', 'O52', 'C53', 'C57', 'C61', 'C63', 'C65', 'C67', 'C73', 'C74', 'C75', 'C76', 'C81', 'C82', 'C83', 'C84', 'C85', 'C86', 'C88', 'C90', 'O92', 'O93', 'C94', 'C98', 'C102', 'C103', 'C104', 'C105', 'C106', 'C107', 'C109', 'C110', 'C111', 'C112', 'C113', 'C114', 'C116', 'C118', 'O120', 'O121', 'O122', 'O123', 'C124', 'C125', 'C126', 'C127', 'C128', 'C129', 'O131', 'O132', 'C133', 'C137', 'C141', 'C143', 'C145', 'C147', 'C153', 'C154', 'C155', 'C156', 'C161', 'C162', 'C163', 'C164', 'C165', 'C166', 'C168', 'C170', 'O172', 'O173', 'C174', 'C178', 'C182', 'C183', 'C184', 'C185', 'C186', 'C187', 'C189', 'C190', 'C191', 'C192', 'C193', 'C194', 'C196', 'C198', 'O200', 'O201', 'O202', 'O203', 'C204', 'C205', 'C206', 'C207', 'C208', 'C209', 'O211', 'O212', 'C213', 'C217', 'C221', 'C223', 'C225', 'C227', 'C233', 'C234', 'C235', 'C236', 'C241', 'C242', 'C243', 'C244', 'C245', 'C246', 'C248', 'C250', 'O252', 'O253', 'C254', 'C258', 'C262', 'C263', 'C264', 'C265', 'C266', 'C267', 'C269', 'C270', 'C271', 'C272', 'C273', 'C274', 'C276', 'C278', 'O280', 'O281', 'O282', 'O283', 'C284', 'C285', 'C286', 'C287', 'C288', 'C289', 'O291', 'O292', 'C293', 'C297', 'C301', 'C303', 'C305', 'C307', 'C313', 'C314', 'C315', 'C316', 'C321', 'C322', 'C323', 'C324', 'C325', 'C326', 'C328', 'C330', 'O332', 'O333', 'C334', 'C338', 'C342', 'C343', 'C344', 'C345', 'C346', 'C347', 'C349', 'C350', 'C351', 'C352', 'C353', 'C354', 'C356', 'C358', 'O360', 'O361', 'O362', 'O363', 'C364', 'C365', 'C366', 'C367', 'C368', 'C369', 'O371', 'O372', 'C373', 'C377', 'C381', 'C383', 'C385', 'C387', 'C393', 'C394', 'C395', 'C396', 'C401', 'C402', 'C403', 'C404', 'C405', 'C406', 'C408', 'C410', 'O412', 'O413', 'C414', 'C418', 'C422', 'C423', 'C424', 'C425', 'C426', 'C427', 'C429', 'C430', 'C431', 'C432', 'C433', 'C434', 'C436', 'C438', 'O440', 'O441', 'O442', 'O443', 'C444', 'C445', 'C446', 'C447', 'C448', 'C449', 'O451', 'O452', 'C453', 'C457', 'C461', 'C463', 'C465', 'C467', 'C473', 'C474', 'C475', 'C476', 'C482', 'C484', 'N487', 'N488', 'C490', 'C492', 'N495', 'N496', 'C498', 'C500', 'N503', 'N504', 'C506', 'C508', 'N511', 'N512', 'C514', 'C516', 'N519', 'N520', 'C522', 'C524', 'N527', 'N528', 'C530', 'C532', 'N535', 'N536', 'C538', 'C540', 'N543', 'N544', 'C546', 'C548', 'N551', 'N552', 'C554', 'C556', 'N559', 'N560', 'C562', 'C564', 'N567', 'N568', 'C570', 'C572', 'N575', 'N576', 'H7', 'H9', 'H11', 'H15', 'H16', 'H17', 'H19', 'H20', 'H21', 'H28', 'H35', 'H37', 'H39', 'H50', 'H54', 'H55', 'H56', 'H58', 'H59', 'H60', 'H62', 'H64', 'H66', 'H68', 'H69', 'H70', 'H71', 'H72', 'H77', 'H78', 'H79', 'H80', 'H87', 'H89', 'H91', 'H95', 'H96', 'H97', 'H99', 'H100', 'H101', 'H108', 'H115', 'H117', 'H119', 'H130', 'H134', 'H135', 'H136', 'H138', 'H139', 'H140', 'H142', 'H144', 'H146', 'H148', 'H149', 'H150', 'H151', 'H152', 'H157', 'H158', 'H159', 'H160', 'H167', 'H169', 'H171', 'H175', 'H176', 'H177', 'H179', 'H180', 'H181', 'H188', 'H195', 'H197', 'H199', 'H210', 'H214', 'H215', 'H216', 'H218', 'H219', 'H220', 'H222', 'H224', 'H226', 'H228', 'H229', 'H230', 'H231', 'H232', 'H237', 'H238', 'H239', 'H240', 'H247', 'H249', 'H251', 'H255', 'H256', 'H257', 'H259', 'H260', 'H261', 'H268', 'H275', 'H277', 'H279', 'H290', 'H294', 'H295', 'H296', 'H298', 'H299', 'H300', 'H302', 'H304', 'H306', 'H308', 'H309', 'H310', 'H311', 'H312', 'H317', 'H318', 'H319', 'H320', 'H327', 'H329', 'H331', 'H335', 'H336', 'H337', 'H339', 'H340', 'H341', 'H348', 'H355', 'H357', 'H359', 'H370', 'H374', 'H375', 'H376', 'H378', 'H379', 'H380', 'H382', 'H384', 'H386', 'H388', 'H389', 'H390', 'H391', 'H392', 'H397', 'H398', 'H399', 'H400', 'H407', 'H409', 'H411', 'H415', 'H416', 'H417', 'H419', 'H420', 'H421', 'H428', 'H435', 'H437', 'H439', 'H450', 'H454', 'H455', 'H456', 'H458', 'H459', 'H460', 'H462', 'H464', 'H466', 'H468', 'H469', 'H470', 'H471', 'H472', 'H477', 'H478', 'H479', 'H480', 'H481', 'H483', 'H485', 'H486', 'H489', 'H491', 'H493', 'H494', 'H497', 'H499', 'H501', 'H502', 'H505', 'H507', 'H509', 'H510', 'H513', 'H515', 'H517', 'H518', 'H521', 'H523', 'H525', 'H526', 'H529', 'H531', 'H533', 'H534', 'H537', 'H539', 'H541', 'H542', 'H545', 'H547', 'H549', 'H550', 'H553', 'H555', 'H557', 'H558', 'H561', 'H563', 'H565', 'H566', 'H569', 'H571', 'H573', 'H574']

cav = cavity()
cav.read_pos_name_array(positions, names)
volume = cav.calculate_volume()
print("Volume=", volume)
