# Supplementary material for: CageCavityCalc (C3): A Computational Tool for Calculating and Visualizing Cavities in Molecular Cages
Source: J Chem Inf Model. 2024 Jul 9;64(14):5604–16. doi: 10.1021/acs.jcim.4c00355 (PMC11267575; doi:10.1021/acs.jcim.4c00355)
Supplement: Supplementary file 2 — ci4c00355_si_002.zip [file ci4c00355_si_002.zip › CageCavityCalc-v.1.0.5/CageCavityCalc/examples/16_save_trajectory/short.gro]

Generated by trjconv t=   0.00000 step= 0
  484
    1LFE3     O    1   4.726   5.492   2.836
    1LFE3     C    2   4.719   5.390   2.739
    1LFE3    C1    3   4.588   5.389   2.647
    1LFE3    O1    4   4.466   5.381   2.722
    1LFE3    C2    5   4.602   5.293   2.530
    1LFE3    O2    6   4.631   5.154   2.575
    1LFE3    C3    7   4.615   5.039   2.507
    1LFE3    C4    8   4.663   4.916   2.557
    1LFE3    C5    9   4.743   4.917   2.671
    1LFE3    C6   10   4.880   4.874   2.659
    1LFE3    C7   11   4.963   4.880   2.768
    1LFE3    C8   12   4.916   4.925   2.894
    1LFE3     N   13   5.001   4.908   3.010
    1LFE3    C9   14   5.013   4.795   3.072
    1LFE3   C10   15   5.064   4.793   3.214
    1LFE3   C11   16   5.048   4.685   3.305
    1LFE3   C12   17   5.084   4.705   3.440
    1LFE3   C13   18   5.134   4.834   3.482
    1LFE3   C14   19   5.157   4.931   3.381
    1LFE3    N1   20   5.116   4.914   3.254
    1LFE3   C15   21   4.778   4.970   2.908
    1LFE3   C16   22   4.690   4.968   2.794
    1LFE3   C17   23   4.637   4.792   2.490
    1LFE3   C18   24   4.553   4.796   2.374
    1LFE3    O3   25   4.534   4.683   2.296
    1LFE3   C19   26   4.464   4.567   2.344
    1LFE3   C20   27   4.446   4.458   2.241
    1LFE3    O4   28   4.566   4.381   2.222
    1LFE3   C21   29   4.329   4.369   2.268
    1LFE3    O5   30   4.282   4.288   2.163
    1LFE3   C22   31   4.501   4.917   2.327
    1LFE3   C23   32   4.419   4.921   2.211
    1LFE3   C24   33   4.286   4.875   2.222
    1LFE3   C25   34   4.201   4.874   2.110
    1LFE3   C26   35   4.246   4.925   1.988
    1LFE3    N2   36   4.164   4.915   1.875
    1LFE3   C27   37   4.108   5.023   1.827
    1LFE3   C28   38   4.044   5.020   1.694
    1LFE3   C29   39   3.983   5.133   1.636
    1LFE3   C30   40   3.917   5.114   1.512
    1LFE3   C31   41   3.909   4.984   1.461
    1LFE3   C32   42   3.971   4.876   1.530
    1LFE3    N3   43   4.039   4.897   1.644
    1LFE3   C33   44   4.374   4.982   1.982
    1LFE3   C34   45   4.462   4.974   2.091
    1LFE3   C35   46   4.534   5.040   2.392
    1LFE3     H   47   4.730   5.573   2.783
    1LFE3    H1   48   4.800   5.411   2.668
    1LFE3    H2   49   4.737   5.294   2.789
    1LFE3    H3   50   4.583   5.489   2.603
    1LFE3    H4   51   4.480   5.327   2.802
    1LFE3    H5   52   4.675   5.316   2.452
    1LFE3    H6   53   4.501   5.304   2.488
    1LFE3    H7   54   4.921   4.850   2.561
    1LFE3    H8   55   5.067   4.855   2.749
    1LFE3    H9   56   4.986   4.698   3.031
    1LFE3   H10   57   5.004   4.592   3.272
    1LFE3   H11   58   5.072   4.632   3.520
    1LFE3   H12   59   5.157   4.861   3.584
    1LFE3   H13   60   5.207   5.024   3.407
    1LFE3   H14   61   4.730   5.002   3.001
    1LFE3   H15   62   4.587   5.003   2.799
    1LFE3   H16   63   4.680   4.697   2.520
    1LFE3   H17   64   4.510   4.520   2.432
    1LFE3   H18   65   4.363   4.599   2.373
    1LFE3   H19   66   4.425   4.496   2.140
    1LFE3   H20   67   4.545   4.327   2.144
    1LFE3   H21   68   4.240   4.425   2.300
    1LFE3   H22   69   4.349   4.301   2.351
    1LFE3   H23   70   4.352   4.252   2.107
    1LFE3   H24   71   4.258   4.833   2.318
    1LFE3   H25   72   4.098   4.839   2.110
    1LFE3   H26   73   4.119   5.126   1.863
    1LFE3   H27   74   3.991   5.234   1.675
    1LFE3   H28   75   3.872   5.199   1.461
    1LFE3   H29   76   3.850   4.971   1.371
    1LFE3   H30   77   3.971   4.778   1.483
    1LFE3   H31   78   4.402   5.029   1.889
    1LFE3   H32   79   4.561   5.019   2.089
    1LFE3   H33   80   4.492   5.136   2.363
    2LFE3     O   81   5.662   5.023   2.819
    2LFE3     C   82   5.630   5.088   2.688
    2LFE3    C1   83   5.709   5.218   2.655
    2LFE3    O1   84   5.694   5.310   2.759
    2LFE3    C2   85   5.658   5.292   2.533
    2LFE3    O2   86   5.515   5.317   2.551
    2LFE3    C3   87   5.437   5.394   2.469
    2LFE3    C4   88   5.305   5.425   2.510
    2LFE3    C5   89   5.253   5.371   2.635
    2LFE3    C6   90   5.126   5.306   2.628
    2LFE3    C7   91   5.067   5.252   2.743
    2LFE3    C8   92   5.134   5.270   2.867
    2LFE3     N   93   5.057   5.226   2.979
    2LFE3    C9   94   4.942   5.285   3.009
    2LFE3   C10   95   4.852   5.234   3.121
    2LFE3   C11   96   4.724   5.289   3.157
    2LFE3   C12   97   4.656   5.225   3.263
    2LFE3   C13   98   4.722   5.117   3.326
    2LFE3   C14   99   4.845   5.074   3.287
    2LFE3    N1  100   4.913   5.134   3.188
    2LFE3   C15  101   5.259   5.334   2.877
    2LFE3   C16  102   5.322   5.385   2.766
    2LFE3   C17  103   5.223   5.508   2.426
    2LFE3   C18  104   5.268   5.559   2.310
    2LFE3    O3  105   5.190   5.652   2.242
    2LFE3   C19  106   5.086   5.613   2.142
    2LFE3   C20  107   5.008   5.740   2.088
    2LFE3    O4  108   5.086   5.830   2.006
    2LFE3   C21  109   4.882   5.698   2.009
    2LFE3    O5  110   4.772   5.786   2.025
    2LFE3   C22  111   5.398   5.525   2.264
    2LFE3   C23  112   5.454   5.576   2.143
    2LFE3   C24  113   5.452   5.718   2.118
    2LFE3   C25  114   5.506   5.777   2.000
    2LFE3   C26  115   5.558   5.688   1.907
    2LFE3    N2  116   5.610   5.736   1.790
    2LFE3   C27  117   5.739   5.721   1.767
    2LFE3   C28  118   5.803   5.770   1.639
    2LFE3   C29  119   5.942   5.765   1.600
    2LFE3   C30  120   5.981   5.824   1.482
    2LFE3   C31  121   5.884   5.868   1.388
    2LFE3   C32  122   5.751   5.868   1.426
    2LFE3    N3  123   5.713   5.819   1.550
    2LFE3   C33  124   5.551   5.547   1.926
    2LFE3   C34  125   5.497   5.491   2.041
    2LFE3   C35  126   5.481   5.440   2.344
    2LFE3     H  127   5.745   4.975   2.802
    2LFE3    H1  128   5.640   5.008   2.614
    2LFE3    H2  129   5.528   5.126   2.703
    2LFE3    H3  130   5.814   5.188   2.643
    2LFE3    H4  131   5.728   5.255   2.831
    2LFE3    H5  132   5.664   5.220   2.451
    2LFE3    H6  133   5.723   5.378   2.512
    2LFE3    H7  134   5.075   5.282   2.535
    2LFE3    H8  135   4.972   5.200   2.736
    2LFE3    H9  136   4.920   5.386   2.974
    2LFE3   H10  137   4.686   5.377   3.106
    2LFE3   H11  138   4.562   5.263   3.301
    2LFE3   H12  139   4.672   5.075   3.412
    2LFE3   H13  140   4.879   4.979   3.329
    2LFE3   H14  141   5.305   5.340   2.975
    2LFE3   H15  142   5.407   5.451   2.764
    2LFE3   H16  143   5.123   5.539   2.455
    2LFE3   H17  144   5.127   5.554   2.059
    2LFE3   H18  145   5.014   5.551   2.197
    2LFE3   H19  146   4.973   5.796   2.176
    2LFE3   H20  147   5.135   5.880   2.074
    2LFE3   H21  148   4.861   5.599   2.052
    2LFE3   H22  149   4.915   5.692   1.905
    2LFE3   H23  150   4.757   5.809   2.119
    2LFE3   H24  151   5.415   5.788   2.192
    2LFE3   H25  152   5.514   5.884   1.983
    2LFE3   H26  153   5.811   5.672   1.833
    2LFE3   H27  154   6.008   5.730   1.679
    2LFE3   H28  155   6.087   5.830   1.457
    2LFE3   H29  156   5.913   5.913   1.293
    2LFE3   H30  157   5.672   5.909   1.364
    2LFE3   H31  158   5.603   5.476   1.861
    2LFE3   H32  159   5.499   5.385   2.065
    2LFE3   H33  160   5.581   5.418   2.307
    3LFE3     O  161   4.873   4.288   2.852
    3LFE3     C  162   5.004   4.280   2.805
    3LFE3    C1  163   5.068   4.416   2.772
    3LFE3    O1  164   4.971   4.492   2.695
    3LFE3    C2  165   5.195   4.382   2.697
    3LFE3    O2  166   5.272   4.502   2.704
    3LFE3    C3  167   5.398   4.514   2.650
    3LFE3    C4  168   5.473   4.633   2.681
    3LFE3    C5  169   5.418   4.726   2.771
    3LFE3    C6  170   5.391   4.863   2.735
    3LFE3    C7  171   5.337   4.952   2.821
    3LFE3    C8  172   5.326   4.912   2.955
    3LFE3     N  173   5.291   5.010   3.050
    3LFE3    C9  174   5.385   5.067   3.121
    3LFE3   C10  175   5.348   5.189   3.204
    3LFE3   C11  176   5.443   5.277   3.259
    3LFE3   C12  177   5.395   5.373   3.350
    3LFE3   C13  178   5.258   5.373   3.376
    3LFE3   C14  179   5.164   5.301   3.300
    3LFE3    N1  180   5.212   5.199   3.225
    3LFE3   C15  181   5.359   4.779   2.996
    3LFE3   C16  182   5.400   4.691   2.903
    3LFE3   C17  183   5.595   4.656   2.612
    3LFE3   C18  184   5.638   4.569   2.513
    3LFE3    O3  185   5.752   4.599   2.440
    3LFE3   C19  186   5.869   4.678   2.479
    3LFE3   C20  187   5.975   4.680   2.361
    3LFE3    O4  188   6.033   4.560   2.342
    3LFE3   C21  189   5.914   4.720   2.223
    3LFE3    O5  190   6.019   4.757   2.122
    3LFE3   C22  191   5.567   4.448   2.487
    3LFE3   C23  192   5.589   4.365   2.371
    3LFE3   C24  193   5.724   4.315   2.350
    3LFE3   C25  194   5.757   4.236   2.237
    3LFE3   C26  195   5.651   4.200   2.150
    3LFE3    N2  196   5.688   4.124   2.037
    3LFE3   C27  197   5.619   4.011   2.012
    3LFE3   C28  198   5.653   3.922   1.897
    3LFE3   C29  199   5.615   3.789   1.878
    3LFE3   C30  200   5.659   3.722   1.758
    3LFE3   C31  201   5.723   3.800   1.658
    3LFE3   C32  202   5.752   3.937   1.687
    3LFE3    N3  203   5.711   3.998   1.802
    3LFE3   C33  204   5.510   4.236   2.181
    3LFE3   C34  205   5.485   4.317   2.291
    3LFE3   C35  206   5.449   4.422   2.558
    3LFE3     H  207   4.874   4.232   2.931
    3LFE3    H1  208   5.067   4.244   2.887
    3LFE3    H2  209   5.005   4.212   2.719
    3LFE3    H3  210   5.097   4.474   2.860
    3LFE3    H4  211   4.896   4.487   2.756
    3LFE3    H5  212   5.171   4.360   2.592
    3LFE3    H6  213   5.246   4.291   2.732
    3LFE3    H7  214   5.408   4.894   2.632
    3LFE3    H8  215   5.313   5.051   2.785
    3LFE3    H9  216   5.491   5.061   3.097
    3LFE3   H10  217   5.548   5.279   3.230
    3LFE3   H11  218   5.465   5.426   3.415
    3LFE3   H12  219   5.214   5.442   3.446
    3LFE3   H13  220   5.057   5.301   3.320
    3LFE3   H14  221   5.336   4.743   3.096
    3LFE3   H15  222   5.424   4.590   2.936
    3LFE3   H16  223   5.646   4.749   2.633
    3LFE3   H17  224   5.847   4.783   2.503
    3LFE3   H18  225   5.924   4.630   2.561
    3LFE3   H19  226   6.057   4.749   2.379
    3LFE3   H20  227   6.089   4.574   2.265
    3LFE3   H21  228   5.852   4.810   2.228
    3LFE3   H22  229   5.844   4.637   2.207
    3LFE3   H23  230   6.026   4.852   2.145
    3LFE3   H24  231   5.801   4.338   2.424
    3LFE3   H25  232   5.859   4.204   2.218
    3LFE3   H26  233   5.530   3.980   2.069
    3LFE3   H27  234   5.570   3.729   1.956
    3LFE3   H28  235   5.641   3.616   1.742
    3LFE3   H29  236   5.760   3.758   1.565
    3LFE3   H30  237   5.800   4.001   1.613
    3LFE3   H31  238   5.428   4.200   2.119
    3LFE3   H32  239   5.381   4.344   2.307
    3LFE3   H33  240   5.392   4.333   2.532
    4LFE3     O  241   4.370   5.384   2.268
    4LFE3     C  242   4.446   5.304   2.172
    4LFE3    C1  243   4.447   5.360   2.023
    4LFE3    O1  244   4.329   5.321   1.952
    4LFE3    C2  245   4.573   5.307   1.948
    4LFE3    O2  246   4.583   5.366   1.823
    4LFE3    C3  247   4.697   5.343   1.751
    4LFE3    C4  248   4.715   5.215   1.689
    4LFE3    C5  249   4.607   5.119   1.681
    4LFE3    C6  250   4.630   4.983   1.718
    4LFE3    C7  251   4.534   4.881   1.701
    4LFE3    C8  252   4.408   4.905   1.643
    4LFE3     N  253   4.312   4.806   1.619
    4LFE3    C9  254   4.307   4.740   1.507
    4LFE3   C10  255   4.194   4.635   1.487
    4LFE3   C11  256   4.174   4.564   1.370
    4LFE3   C12  257   4.064   4.475   1.363
    4LFE3   C13  258   3.980   4.460   1.478
    4LFE3   C14  259   4.023   4.525   1.600
    4LFE3    N1  260   4.125   4.614   1.601
    4LFE3   C15  261   4.380   5.040   1.605
    4LFE3   C16  262   4.475   5.143   1.627
    4LFE3   C17  263   4.846   5.194   1.636
    4LFE3   C18  264   4.948   5.292   1.628
    4LFE3    O3  265   5.073   5.265   1.576
    4LFE3   C19  266   5.087   5.196   1.445
    4LFE3   C20  267   5.221   5.122   1.442
    4LFE3    O4  268   5.219   5.029   1.552
    4LFE3   C21  269   5.242   5.037   1.311
    4LFE3    O5  270   5.344   4.935   1.320
    4LFE3   C22  271   4.918   5.425   1.678
    4LFE3   C23  272   5.021   5.529   1.675
    4LFE3   C24  273   5.025   5.636   1.573
    4LFE3   C25  274   5.123   5.741   1.587
    4LFE3   C26  275   5.213   5.737   1.694
    4LFE3    N2  276   5.322   5.831   1.698
    4LFE3   C27  277   5.293   5.956   1.739
    4LFE3   C28  278   5.405   6.049   1.770
    4LFE3   C29  279   5.395   6.163   1.862
    4LFE3   C30  280   5.516   6.227   1.894
    4LFE3   C31  281   5.641   6.180   1.831
    4LFE3   C32  282   5.635   6.069   1.746
    4LFE3    N3  283   5.520   6.004   1.714
    4LFE3   C33  284   5.215   5.630   1.784
    4LFE3   C34  285   5.122   5.528   1.777
    4LFE3   C35  286   4.791   5.447   1.741
    4LFE3     H  287   4.418   5.468   2.271
    4LFE3    H1  288   4.553   5.293   2.195
    4LFE3    H2  289   4.395   5.207   2.165
    4LFE3    H3  290   4.460   5.469   2.025
    4LFE3    H4  291   4.334   5.371   1.869
    4LFE3    H5  292   4.572   5.199   1.933
    4LFE3    H6  293   4.664   5.333   2.005
    4LFE3    H7  294   4.726   4.958   1.762
    4LFE3    H8  295   4.552   4.781   1.740
    4LFE3    H9  296   4.375   4.758   1.423
    4LFE3   H10  297   4.244   4.575   1.288
    4LFE3   H11  298   4.047   4.431   1.265
    4LFE3   H12  299   3.901   4.385   1.483
    4LFE3   H13  300   3.974   4.502   1.694
    4LFE3   H14  301   4.286   5.063   1.556
    4LFE3   H15  302   4.450   5.246   1.601
    4LFE3   H16  303   4.873   5.091   1.616
    4LFE3   H17  304   5.013   5.116   1.434
    4LFE3   H18  305   5.085   5.274   1.369
    4LFE3   H19  306   5.299   5.198   1.459
    4LFE3   H20  307   5.288   4.966   1.525
    4LFE3   H21  308   5.261   5.104   1.227
    4LFE3   H22  309   5.145   4.991   1.288
    4LFE3   H23  310   5.359   4.909   1.227
    4LFE3   H24  311   4.943   5.635   1.502
    4LFE3   H25  312   5.138   5.809   1.504
    4LFE3   H26  313   5.190   5.992   1.747
    4LFE3   H27  314   5.297   6.182   1.906
    4LFE3   H28  315   5.524   6.314   1.958
    4LFE3   H29  316   5.737   6.227   1.848
    4LFE3   H30  317   5.728   6.028   1.705
    4LFE3   H31  318   5.297   5.619   1.854
    4LFE3   H32  319   5.125   5.443   1.844
    4LFE3   H33  320   4.768   5.544   1.784
    5LFE3     O  321   4.727   4.487   1.120
    5LFE3     C  322   4.772   4.554   1.238
    5LFE3    C1  323   4.711   4.473   1.359
    5LFE3    O1  324   4.571   4.488   1.373
    5LFE3    C2  325   4.787   4.503   1.490
    5LFE3    O2  326   4.768   4.385   1.585
    5LFE3    C3  327   4.836   4.388   1.706
    5LFE3    C4  328   4.776   4.416   1.835
    5LFE3    C5  329   4.638   4.460   1.850
    5LFE3    C6  330   4.608   4.574   1.928
    5LFE3    C7  331   4.475   4.618   1.939
    5LFE3    C8  332   4.373   4.558   1.863
    5LFE3     N  333   4.241   4.612   1.870
    5LFE3    C9  334   4.156   4.556   1.960
    5LFE3   C10  335   4.014   4.605   1.955
    5LFE3   C11  336   3.913   4.572   2.045
    5LFE3   C12  337   3.781   4.618   2.023
    5LFE3   C13  338   3.752   4.705   1.916
    5LFE3   C14  339   3.868   4.744   1.836
    5LFE3    N1  340   3.988   4.691   1.849
    5LFE3   C15  341   4.407   4.456   1.775
    5LFE3   C16  342   4.537   4.401   1.768
    5LFE3   C17  343   4.858   4.408   1.949
    5LFE3   C18  344   4.993   4.387   1.939
    5LFE3    O3  345   5.065   4.384   2.052
    5LFE3   C19  346   5.075   4.252   2.113
    5LFE3   C20  347   5.093   4.257   2.268
    5LFE3    O4  348   4.983   4.315   2.334
    5LFE3   C21  349   5.125   4.123   2.342
    5LFE3    O5  350   5.145   4.145   2.477
    5LFE3   C22  351   5.059   4.358   1.813
    5LFE3   C23  352   5.201   4.327   1.814
    5LFE3   C24  353   5.252   4.216   1.745
    5LFE3   C25  354   5.394   4.196   1.736
    5LFE3   C26  355   5.486   4.291   1.787
    5LFE3    N2  356   5.629   4.287   1.757
    5LFE3   C27  357   5.670   4.345   1.647
    5LFE3   C28  358   5.804   4.314   1.594
    5LFE3   C29  359   5.849   4.357   1.470
    5LFE3   C30  360   5.977   4.318   1.421
    5LFE3   C31  361   6.050   4.229   1.505
    5LFE3   C32  362   5.992   4.187   1.628
    5LFE3    N3  363   5.874   4.237   1.676
    5LFE3   C33  364   5.437   4.403   1.850
    5LFE3   C34  365   5.299   4.417   1.876
    5LFE3   C35  366   4.975   4.359   1.701
    5LFE3     H  367   4.771   4.401   1.113
    5LFE3    H1  368   4.881   4.543   1.243
    5LFE3    H2  369   4.754   4.662   1.247
    5LFE3    H3  370   4.735   4.370   1.330
    5LFE3    H4  371   4.536   4.413   1.424
    5LFE3    H5  372   4.743   4.592   1.535
    5LFE3    H6  373   4.891   4.511   1.458
    5LFE3    H7  374   4.688   4.635   1.970
    5LFE3    H8  375   4.465   4.714   1.990
    5LFE3    H9  376   4.181   4.463   2.010
    5LFE3   H10  377   3.932   4.500   2.123
    5LFE3   H11  378   3.702   4.577   2.086
    5LFE3   H12  379   3.656   4.756   1.912
    5LFE3   H13  380   3.846   4.815   1.757
    5LFE3   H14  381   4.327   4.413   1.717
    5LFE3   H15  382   4.557   4.313   1.708
    5LFE3   H16  383   4.829   4.435   2.050
    5LFE3   H17  384   4.988   4.189   2.093
    5LFE3   H18  385   5.166   4.207   2.071
    5LFE3   H19  386   5.176   4.325   2.292
    5LFE3   H20  387   4.989   4.277   2.424
    5LFE3   H21  388   5.209   4.067   2.298
    5LFE3   H22  389   5.040   4.054   2.341
    5LFE3   H23  390   5.233   4.111   2.498
    5LFE3   H24  391   5.194   4.142   1.692
    5LFE3   H25  392   5.437   4.119   1.672
    5LFE3   H26  393   5.598   4.414   1.601
    5LFE3   H27  394   5.779   4.416   1.412
    5LFE3   H28  395   6.016   4.366   1.332
    5LFE3   H29  396   6.155   4.203   1.489
    5LFE3   H30  397   6.056   4.133   1.698
    5LFE3   H31  398   5.504   4.485   1.873
    5LFE3   H32  399   5.263   4.507   1.925
    5LFE3   H33  400   5.014   4.340   1.601
    6LFE3     O  401   6.260   5.525   1.802
    6LFE3     C  402   6.200   5.391   1.827
    6LFE3    C1  403   6.056   5.378   1.772
    6LFE3    O1  404   5.973   5.475   1.833
    6LFE3    C2  405   6.003   5.241   1.798
    6LFE3    O2  406   5.868   5.230   1.749
    6LFE3    C3  407   5.787   5.117   1.742
    6LFE3    C4  408   5.657   5.132   1.686
    6LFE3    C5  409   5.612   5.248   1.632
    6LFE3    C6  410   5.699   5.338   1.555
    6LFE3    C7  411   5.657   5.458   1.506
    6LFE3    C8  412   5.530   5.506   1.540
    6LFE3     N  413   5.489   5.631   1.514
    6LFE3    C9  414   5.437   5.652   1.402
    6LFE3   C10  415   5.412   5.791   1.356
    6LFE3   C11  416   5.374   5.828   1.226
    6LFE3   C12  417   5.381   5.965   1.193
    6LFE3   C13  418   5.408   6.062   1.294
    6LFE3   C14  419   5.440   6.011   1.424
    6LFE3    N1  420   5.441   5.881   1.453
    6LFE3   C15  421   5.436   5.414   1.600
    6LFE3   C16  422   5.474   5.288   1.646
    6LFE3   C17  423   5.569   5.016   1.695
    6LFE3   C18  424   5.611   4.899   1.743
    6LFE3    O3  425   5.530   4.785   1.738
    6LFE3   C19  426   5.510   4.712   1.610
    6LFE3   C20  427   5.371   4.647   1.607
    6LFE3    O4  428   5.272   4.752   1.601
    6LFE3   C21  429   5.350   4.558   1.483
    6LFE3    O5  430   5.213   4.530   1.465
    6LFE3   C22  431   5.747   4.885   1.790
    6LFE3   C23  432   5.777   4.756   1.823
    6LFE3   C24  433   5.871   4.686   1.738
    6LFE3   C25  434   5.920   4.555   1.777
    6LFE3   C26  435   5.861   4.493   1.890
    6LFE3    N2  436   5.884   4.355   1.925
    6LFE3   C27  437   5.991   4.332   1.995
    6LFE3   C28  438   6.044   4.189   2.009
    6LFE3   C29  439   6.142   4.143   2.096
    6LFE3   C30  440   6.183   4.010   2.098
    6LFE3   C31  441   6.094   3.927   2.028
    6LFE3   C32  442   5.990   3.979   1.947
    6LFE3    N3  443   5.968   4.110   1.934
    6LFE3   C33  444   5.758   4.562   1.954
    6LFE3   C34  445   5.717   4.691   1.931
    6LFE3   C35  446   5.832   4.994   1.793
    6LFE3     H  447   6.274   5.543   1.707
    6LFE3    H1  448   6.253   5.305   1.785
    6LFE3    H2  449   6.192   5.374   1.935
    6LFE3    H3  450   6.060   5.397   1.664
    6LFE3    H4  451   5.956   5.461   1.928
    6LFE3    H5  452   6.008   5.229   1.907
    6LFE3    H6  453   6.064   5.158   1.758
    6LFE3    H7  454   5.793   5.289   1.536
    6LFE3    H8  455   5.723   5.517   1.442
    6LFE3    H9  456   5.420   5.568   1.334
    6LFE3   H10  457   5.349   5.755   1.149
    6LFE3   H11  458   5.350   6.008   1.098
    6LFE3   H12  459   5.398   6.166   1.263
    6LFE3   H13  460   5.458   6.087   1.500
    6LFE3   H14  461   5.336   5.450   1.620
    6LFE3   H15  462   5.406   5.225   1.703
    6LFE3   H16  463   5.467   5.024   1.656
    6LFE3   H17  464   5.518   4.778   1.523
    6LFE3   H18  465   5.587   4.635   1.600
    6LFE3   H19  466   5.364   4.591   1.701
    6LFE3   H20  467   5.206   4.706   1.546
    6LFE3   H21  468   5.412   4.468   1.490
    6LFE3   H22  469   5.386   4.616   1.397
    6LFE3   H23  470   5.204   4.455   1.404
    6LFE3   H24  471   5.904   4.730   1.644
    6LFE3   H25  472   5.995   4.505   1.718
    6LFE3   H26  473   6.039   4.410   2.054
    6LFE3   H27  474   6.193   4.210   2.165
    6LFE3   H28  475   6.268   3.968   2.151
    6LFE3   H29  476   6.101   3.820   2.046
    6LFE3   H30  477   5.918   3.910   1.902
    6LFE3   H31  478   5.703   4.513   2.033
    6LFE3   H32  479   5.643   4.738   1.995
    6LFE3   H33  480   5.933   4.984   1.833
    7FE      FE  481   5.098   5.066   3.121
    8FE      FE  482   5.792   4.182   1.853
    9FE      FE  483   5.512   5.815   1.620
   10FE      FE  484   4.143   4.755   1.739
   6.62047   6.62047   4.68138   0.00000   0.00000   0.00000   0.00000   3.31024   3.31024
