# Supplementary material for: CageCavityCalc (C3): A Computational Tool for Calculating and Visualizing Cavities in Molecular Cages
Source: J Chem Inf Model. 2024 Jul 9;64(14):5604–16. doi: 10.1021/acs.jcim.4c00355 (PMC11267575; doi:10.1021/acs.jcim.4c00355)
Supplement: Supplementary file 2 — ci4c00355_si_002.zip [file ci4c00355_si_002.zip › CageCavityCalc-v.1.0.5/CageCavityCalc/examples/1_mol2/cage_1_JACS_2006_128_14120.mol2]

#
#	File Created by: Spartan '18 Export
#

@<TRIPOS>MOLECULE
M0001
576 636
SMALL
NO_CHARGES


@<TRIPOS>ATOM
    1   C1       -10.026774303    -5.094878843    -1.080902456     C.2   1  noname
    2   C2       -10.420986892    -6.623506707     1.282733708     C.2   1  noname
    3   C3       -10.351880604    -6.467550580    -1.168196613     C.2   1  noname
    4   C4       -10.000688038    -4.463620945     0.170231973     C.2   1  noname
    5   C5       -10.175274829    -5.241586294     1.334929925     C.2   1  noname
    6   C6       -10.506773274    -7.217000549     0.017180585     C.2   1  noname
    7   H7       -10.676590495    -8.287028032    -0.055829670       H   1  noname
    8   C8       -10.476922104    -7.136985406    -2.531953215     C.3   1  noname
    9   H9       -10.793814767    -6.374580169    -3.256920742       H   1  noname
   10   C10      -10.478941249    -7.437160313     2.578803623     C.3   1  noname
   11   H11      -10.915765379    -6.803588974     3.362690840       H   1  noname
   12   O12       -9.788953385    -4.390852677    -2.235297802     O.3   1  noname
   13   O13      -10.175526985    -4.630146341     2.568458449     O.3   1  noname
   14   C14      -11.620654011    -8.165094165    -2.631584345     C.3   1  noname
   15   H15      -12.578794396    -7.697477485    -2.376781057       H   1  noname
   16   H16      -11.496677174    -9.028085939    -1.970968244       H   1  noname
   17   H17      -11.699659684    -8.551068261    -3.654848416       H   1  noname
   18   C18      -11.447957943    -8.630943399     2.530909341     C.3   1  noname
   19   H19      -12.461898043    -8.290931743     2.289959537       H   1  noname
   20   H20      -11.485861298    -9.132284589     3.504818972       H   1  noname
   21   H21      -11.176811451    -9.386625599     1.787815072       H   1  noname
   22   C22       -9.121110244    -7.674560322    -2.974362354     C.2   1  noname
   23   C23       -6.669866486    -8.690808584    -3.868604850     C.2   1  noname
   24   C24       -8.708316295    -8.977826309    -2.630104174     C.2   1  noname
   25   C25       -8.243550395    -6.850055469    -3.706094234     C.2   1  noname
   26   C26       -7.052704369    -7.381472124    -4.212713596     C.2   1  noname
   27   C27       -7.482680396    -9.506028776    -3.062188186     C.2   1  noname
   28   H28       -9.351036476    -9.580725412    -1.995328765       H   1  noname
   29   C29       -9.050894388    -7.789591191     3.000819393     C.2   1  noname
   30   C30       -6.294912196    -8.270361287     3.477980481     C.2   1  noname
   31   C31       -8.444845911    -8.987682296     2.602158867     C.2   1  noname
   32   C32       -8.257465379    -6.860363607     3.696946692     C.2   1  noname
   33   C33       -6.889190750    -7.087407375     3.927376547     C.2   1  noname
   34   C34       -7.091532495    -9.266275810     2.877285162     C.2   1  noname
   35   H35       -9.028526134    -9.716872013     2.048635065       H   1  noname
   36   C36       -6.985862919   -10.876219947    -2.600729221     C.3   1  noname
   37   H37       -6.354205990   -11.293349341    -3.397012225       H   1  noname
   38   C38       -6.482554279   -10.603692144     2.483369413     C.3   1  noname
   39   H39       -5.671091247   -10.821208583     3.191493446       H   1  noname
   40   O40       -5.481422167    -9.189232371    -4.348522969     O.3   1  noname
   41   O41       -8.611774822    -5.558704406    -3.988366893     O.3   1  noname
   42   O42       -4.965072952    -8.506760147     3.720841126     O.3   1  noname
   43   O43       -8.832471221    -5.712603868     4.184593932     O.3   1  noname
   44   C44       -6.118235946   -10.701373202    -1.352935852     C.2   1  noname
   45   C45       -4.543922897   -10.124281144     0.925762825     C.2   1  noname
   46   C46       -4.750992512   -10.388808860    -1.473120376     C.2   1  noname
   47   C47       -6.664771742   -10.762168681    -0.061793883     C.2   1  noname
   48   C48       -5.887658732   -10.512415756     1.084431325     C.2   1  noname
   49   C49       -3.949077003   -10.144786707    -0.342337428     C.2   1  noname
   50   H50       -7.721450710   -10.981861439     0.059216784       H   1  noname
   51   O51       -4.181990138   -10.341460793    -2.724483895     O.3   1  noname
   52   O52       -3.823204435    -9.786369420     2.043885656     O.3   1  noname
   53   C53       -7.415607714   -11.811703460     2.687622067     C.3   1  noname
   54   H54       -7.764775314   -11.853651696     3.726010202       H   1  noname
   55   H55       -6.881844164   -12.745478249     2.476531179       H   1  noname
   56   H56       -8.302557019   -11.796101548     2.047668885       H   1  noname
   57   C57       -8.089191127   -11.939712781    -2.457056220     C.3   1  noname
   58   H58       -8.624565086   -12.066795161    -3.404997097       H   1  noname
   59   H59       -8.835553119   -11.697789542    -1.694662713       H   1  noname
   60   H60       -7.653681891   -12.908721500    -2.186508829       H   1  noname
   61   C61       -8.879384330    -4.696626496     3.178394773     C.3   1  noname
   62   H62       -8.060005504    -4.771766455     2.446115176       H   1  noname
   63   C63       -4.173248057    -8.466426625     2.514708884     C.3   1  noname
   64   H64       -4.626249629    -7.836085505     1.732933958       H   1  noname
   65   C65       -4.442006223    -9.080008415    -3.363514542     C.3   1  noname
   66   H66       -4.608971672    -8.260209160    -2.647099608       H   1  noname
   67   C67       -8.508466549    -4.708443132    -2.823803261     C.3   1  noname
   68   H68       -7.786771820    -5.088531896    -2.084008023       H   1  noname
   69   H69       -3.528893807    -8.823156070    -3.911421878       H   1  noname
   70   H70       -8.736263935    -3.742442605     3.697176945       H   1  noname
   71   H71       -8.100883679    -3.757853271    -3.184618531       H   1  noname
   72   H72       -3.229607979    -7.981514922     2.787722945       H   1  noname
   73   C73       -6.173654555    -6.659683556    -5.152018394     C.2   1  noname
   74   C74       -2.494064584    -9.978873031    -0.557303021     C.2   1  noname
   75   C75       -6.142896148    -6.013272650     4.611827603     C.2   1  noname
   76   C76       -9.825024979    -3.012279085     0.399053209     C.2   1  noname
   77   H77       -5.828055964    -7.267444022    -6.011389898       H   1  noname
   78   H78       -2.103546320   -10.380519785    -1.511284521       H   1  noname
   79   H79       -6.646570571    -5.578663265     5.496097666       H   1  noname
   80   H80       -9.663151818    -2.721016235     1.451658194       H   1  noname
   81   C81      -10.042442644     4.627090567     0.785426156     C.2   1  noname
   82   C82      -10.431649476     6.345468767    -1.433270145     C.2   1  noname
   83   C83      -10.320942213     5.997035207     0.993060334     C.2   1  noname
   84   C84      -10.055558331     4.096862424    -0.513420082     C.2   1  noname
   85   C85      -10.183613887     4.975051589    -1.606077420     C.2   1  noname
   86   C86      -10.490057938     6.838444564    -0.123873374     C.2   1  noname
   87   H87      -10.645734760     7.901407936     0.034464784       H   1  noname
   88   C88      -10.382458857     6.563751344     2.408997680     C.3   1  noname
   89   H89      -10.686238849     5.756044970     3.088914395       H   1  noname
   90   C90      -10.559824119     7.254929906    -2.652219266     C.3   1  noname
   91   H91      -10.965173747     6.660168163    -3.482472504       H   1  noname
   92   O92       -9.811923626     3.827729552     1.876747317     O.3   1  noname
   93   O93      -10.096961649     4.478975349    -2.886683270     O.3   1  noname
   94   C94      -11.501842739     7.599788623     2.624795035     C.3   1  noname
   95   H95      -12.477100849     7.165357600     2.375674158       H   1  noname
   96   H96      -11.388220462     8.504265527     2.020370641       H   1  noname
   97   H97      -11.535185113     7.914176203     3.674537667       H   1  noname
   98   C98      -11.616953557     8.361076599    -2.494617371     C.3   1  noname
   99   H99      -12.596819741     7.922706264    -2.271750766       H   1  noname
  100   H100     -11.710944749     8.935001873    -3.423528426       H   1  noname
  101   H101     -11.392257160     9.071673403    -1.694033766       H   1  noname
  102   C102      -8.994781296     7.037265250     2.828283773     C.2   1  noname
  103   C103      -6.426199556     7.887039709     3.591955901     C.2   1  noname
  104   C104      -8.573449648     8.362753489     2.607569834     C.2   1  noname
  105   C105      -8.087334583     6.122586166     3.396129207     C.2   1  noname
  106   C106      -6.821551032     6.555997837     3.819242144     C.2   1  noname
  107   C107      -7.299102832     8.813016367     2.991908519     C.2   1  noname
  108   H108      -9.250696454     9.051678532     2.111357544       H   1  noname
  109   C109      -9.176349802     7.745101475    -3.067074037     C.2   1  noname
  110   C110      -6.533917859     8.557402644    -3.700882177     C.2   1  noname
  111   C111      -8.652867363     8.950412238    -2.581704960     C.2   1  noname
  112   C112      -8.351048850     6.956912347    -3.886737821     C.2   1  noname
  113   C113      -7.046173675     7.363216247    -4.218037338     C.2   1  noname
  114   C114      -7.357636830     9.389703357    -2.916369514     C.2   1  noname
  115   H115      -9.259648281     9.557959223    -1.917275150       H   1  noname
  116   C116      -6.832331888    10.238028487     2.700876991     C.3   1  noname
  117   H117      -6.127589725    10.528253495     3.492321495       H   1  noname
  118   C118      -6.829149938    10.717097342    -2.390207484     C.3   1  noname
  119   H119      -6.114750993    11.109597047    -3.126676843       H   1  noname
  120   O120      -5.176253671     8.296712647     3.996098575     O.3   1  noname
  121   O121      -8.504718690     4.834959970     3.629023055     O.3   1  noname
  122   O122      -5.277153685     8.980529716    -4.052483073     O.3   1  noname
  123   O123      -8.831039767     5.779055860    -4.408796649     O.3   1  noname
  124   C124      -6.085373049    10.272809069     1.368311483     C.2   1  noname
  125   C125      -4.716864087    10.172761528    -1.101078372     C.2   1  noname
  126   C126      -4.703867631    10.007361027     1.315189646     C.2   1  noname
  127   C127      -6.759503458    10.500893396     0.157501532     C.2   1  noname
  128   C128      -6.089775315    10.479967976    -1.079070872     C.2   1  noname
  129   C129      -4.007205738    10.011019944     0.096142848     C.2   1  noname
  130   H130      -7.832204615    10.671073626     0.170802370       H   1  noname
  131   O131      -4.020596531     9.730624409     2.475637974     O.3   1  noname
  132   O132      -4.077248444    10.109090426    -2.313473761     O.3   1  noname
  133   C133      -7.877493912    11.843204568    -2.327761432     C.3   1  noname
  134   H134      -8.333431818    11.995694692    -3.313095767       H   1  noname
  135   H135      -7.406716698    12.786336380    -2.027591498       H   1  noname
  136   H136      -8.690141307    11.650549155    -1.621408487       H   1  noname
  137   C137      -7.932607716    11.308509483     2.826981559     C.3   1  noname
  138   H138      -8.381170851    11.281821072     3.826731249       H   1  noname
  139   H139      -8.746039888    11.189810466     2.104979421       H   1  noname
  140   H140      -7.511920796    12.309518102     2.675822427       H   1  noname
  141   C141      -8.793458292     4.724103826    -3.437602847     C.3   1  noname
  142   H142      -8.015641208     4.870540088    -2.670669581       H   1  noname
  143   C143      -4.332212185     8.848836009    -2.970758751     C.3   1  noname
  144   H144      -4.603384263     8.044611289    -2.268738439       H   1  noname
  145   C145      -4.261324156     8.372191864     2.888952117     C.3   1  noname
  146   H146      -4.541147146     7.708607457     2.055338363       H   1  noname
  147   C147      -8.492395625     4.033171331     2.428495879     C.3   1  noname
  148   H148      -7.773584530     4.402148645     1.680684519       H   1  noname
  149   H149      -3.302599478     7.997604471     3.263809472       H   1  noname
  150   H150      -8.514149806     3.814191079    -3.980206388       H   1  noname
  151   H151      -8.136963160     3.042755836     2.732972004       H   1  noname
  152   H152      -3.384192280     8.548564894    -3.430113074       H   1  noname
  153   C153      -5.875592898     5.670382463     4.529676380     C.2   1  noname
  154   C154      -2.528738604     9.963980910     0.124057994     C.2   1  noname
  155   C155      -6.293058342     6.488784441    -5.133832335     C.2   1  noname
  156   C156     -10.037873009     2.655173817    -0.851486311     C.2   1  noname
  157   H157      -5.262580859     6.156748069     5.311265982       H   1  noname
  158   H158      -2.058254751    10.511912543     0.961766890       H   1  noname
  159   H159      -6.897721940     6.034537810    -5.943089294       H   1  noname
  160   H160     -10.143629829     2.418612913    -1.925956884       H   1  noname
  161   C161       9.595805168    -4.788024951     0.730735709     C.2   1  noname
  162   C162       9.743175032    -6.524578507    -1.498287191     C.2   1  noname
  163   C163      10.019096560    -6.122694780     0.907031657     C.2   1  noname
  164   C164       9.342920416    -4.290677444    -0.558854768     C.2   1  noname
  165   C165       9.340968924    -5.184894218    -1.649198207     C.2   1  noname
  166   C166      10.065093060    -6.974799625    -0.210302890     C.2   1  noname
  167   H167      10.343096660    -8.014751413    -0.067759810       H   1  noname
  168   C168      10.383398853    -6.639395298     2.294736909     C.3   1  noname
  169   H169      10.727375747    -5.787638243     2.897460741       H   1  noname
  170   C170       9.787596303    -7.463422316    -2.702506049     C.3   1  noname
  171   H171      10.004224970    -6.860459205    -3.594877069       H   1  noname
  172   O172       9.472372059    -3.982983277     1.836575900     O.3   1  noname
  173   O173       9.010795734    -4.720696414    -2.902173105     O.3   1  noname
  174   C174      11.613035986    -7.566278179     2.322316197     C.3   1  noname
  175   H175      12.484943526    -7.056561322     1.896286301       H   1  noname
  176   H176      11.476976002    -8.495851066     1.762240443       H   1  noname
  177   H177      11.859393229    -7.843340835     3.354103824       H   1  noname
  178   C178      10.968400681    -8.451456153    -2.684638334     C.3   1  noname
  179   H179      11.918875647    -7.909232471    -2.616232653       H   1  noname
  180   H180      10.986512265    -9.042478204    -3.607453681       H   1  noname
  181   H181      10.939658340    -9.156849758    -1.849108769       H   1  noname
  182   C182       9.145274180    -7.221665425     2.965924402     C.2   1  noname
  183   C183       6.865716390    -8.274198335     4.204352899     C.2   1  noname
  184   C184       8.815170215    -8.587758929     2.838856523     C.2   1  noname
  185   C185       8.282602067    -6.373011986     3.686776830     C.2   1  noname
  186   C186       7.175765468    -6.909979239     4.350453445     C.2   1  noname
  187   C187       7.682820620    -9.138812366     3.458460729     C.2   1  noname
  188   H188       9.445900566    -9.226801662     2.227720095       H   1  noname
  189   C189       8.418487713    -8.112176825    -2.888832387     C.2   1  noname
  190   C190       5.827121309    -9.191639970    -3.087920294     C.2   1  noname
  191   C191       8.102854652    -9.341627702    -2.290126537     C.2   1  noname
  192   C192       7.410126145    -7.432311453    -3.602073157     C.2   1  noname
  193   C193       6.118240822    -7.972118329    -3.724458629     C.2   1  noname
  194   C194       6.825993598    -9.915243160    -2.406003341     C.2   1  noname
  195   H195       8.861483483    -9.854437067    -1.706737749       H   1  noname
  196   C196       7.282660827   -10.602473820     3.268650869     C.3   1  noname
  197   H197       6.731270331   -10.922774928     4.163571614       H   1  noname
  198   C198       6.503117743   -11.255419019    -1.749877902     C.3   1  noname
  199   H199       5.710515928   -11.736445904    -2.339389726       H   1  noname
  200   O200       5.739681329    -8.772373773     4.817062281     O.3   1  noname
  201   O201       8.597469025    -5.043334368     3.810813144     O.3   1  noname
  202   O202       4.562201558    -9.720310527    -3.196709239     O.3   1  noname
  203   O203       7.743422442    -6.250386256    -4.213337005     O.3   1  noname
  204   C204       6.337087511   -10.723176091     2.073838703     C.2   1  noname
  205   C205       4.602272434   -10.736220429    -0.152016591     C.2   1  noname
  206   C206       4.960075528   -10.475509192     2.229499898     C.2   1  noname
  207   C207       6.820949672   -10.976920705     0.777507187     C.2   1  noname
  208   C208       5.967807700   -11.017575184    -0.340913041     C.2   1  noname
  209   C209       4.095183290   -10.483516378     1.126805151     C.2   1  noname
  210   H210       7.887326140   -11.120861149     0.630096820       H   1  noname
  211   O211       4.441138064   -10.237748526     3.478487661     O.3   1  noname
  212   O212       3.755068720   -10.786167262    -1.229286001     O.3   1  noname
  213   C213       7.642692451   -12.287850304    -1.828906672     C.3   1  noname
  214   H214       7.933501335   -12.457446368    -2.872215015       H   1  noname
  215   H215       7.318159116   -13.248137283    -1.411880667       H   1  noname
  216   H216       8.545033319   -11.989519297    -1.287186789       H   1  noname
  217   C217       8.470057470   -11.580445935     3.240766486     C.3   1  noname
  218   H218       9.056295208   -11.495994734     4.163099779       H   1  noname
  219   H219       9.156495908   -11.412849234     2.405708109       H   1  noname
  220   H220       8.113069952   -12.614132381     3.165089852       H   1  noname
  221   C221       7.692783139    -5.151334548    -3.297592824     C.3   1  noname
  222   H222       7.031045999    -5.331621264    -2.435672234       H   1  noname
  223   C223       3.810999541    -9.563751377    -1.977646358     C.3   1  noname
  224   H224       4.147382620    -8.699485758    -1.383178678       H   1  noname
  225   C225       4.654402874    -8.877150851     3.881860176     C.3   1  noname
  226   H226       4.744893744    -8.183581389     3.030649473       H   1  noname
  227   C227       8.295637320    -4.302887390     2.609729053     C.3   1  noname
  228   H228       7.507141900    -4.778005898     2.005205748       H   1  noname
  229   H229       3.752375954    -8.574178274     4.424730601       H   1  noname
  230   H230       7.253820231    -4.311248827    -3.846824389       H   1  noname
  231   H231       7.885451085    -3.343376659     2.943296013       H   1  noname
  232   H232       2.783039961    -9.342572647    -2.284978921       H   1  noname
  233   C233       6.301821429    -6.128606959     5.241871170     C.2   1  noname
  234   C234       2.673955592   -10.155106471     1.352505784     C.2   1  noname
  235   C235       5.035501494    -7.312196135    -4.497823266     C.2   1  noname
  236   C236       9.217688738    -2.847635697    -0.887548377     C.2   1  noname
  237   H237       5.900931463    -6.693355783     6.106651335       H   1  noname
  238   H238       2.213244255   -10.603332203     2.251822845       H   1  noname
  239   H239       4.018426198    -7.728894963    -4.389693324       H   1  noname
  240   H240       8.872310523    -2.608450014    -1.909593940       H   1  noname
  241   C241       4.695148802     9.895875782     1.578236274     C.2   1  noname
  242   C242       5.865579691    10.373652158    -0.942932598     C.2   1  noname
  243   C243       6.027088454    10.354125256     1.505535076     C.2   1  noname
  244   C244       3.922874035     9.741137274     0.414215896     C.2   1  noname
  245   C245       4.518489265     9.971718326    -0.838220423     C.2   1  noname
  246   C246       6.600978496    10.548614155     0.237748427     C.2   1  noname
  247   H247       7.649288779    10.823133050     0.170101853       H   1  noname
  248   C248       6.851758475    10.572052751     2.769027838     C.3   1  noname
  249   H249       6.158591069    10.858068324     3.572171473       H   1  noname
  250   C250       6.524964067    10.498792369    -2.316065417     C.3   1  noname
  251   H251       5.767060613    10.854958012    -3.026971693       H   1  noname
  252   O252       4.121571914     9.631502798     2.800210103     O.3   1  noname
  253   O253       3.775820585     9.902062494    -1.990152763     O.3   1  noname
  254   C254       7.797709016    11.785742364     2.710054920     C.3   1  noname
  255   H255       7.235540054    12.698333738     2.480615650       H   1  noname
  256   H256       8.585872131    11.692873191     1.957168766       H   1  noname
  257   H257       8.291922515    11.931661588     3.677595520       H   1  noname
  258   C258       7.608627550    11.586727668    -2.415789986     C.3   1  noname
  259   H259       7.196683894    12.563716353    -2.137958186       H   1  noname
  260   H260       7.981078863    11.661169540    -3.444185705       H   1  noname
  261   H261       8.474617572    11.405527098    -1.772586676       H   1  noname
  262   C262       7.540369279     9.273236469     3.174430696     C.2   1  noname
  263   C263       8.771044938     6.872905480     3.955229301     C.2   1  noname
  264   C264       8.821627871     8.930005417     2.700797214     C.2   1  noname
  265   C265       6.856104540     8.355449379     3.991184176     C.2   1  noname
  266   C266       7.482252271     7.179901097     4.417392914     C.2   1  noname
  267   C267       9.458659143     7.735307339     3.081454963     C.2   1  noname
  268   H268       9.319002125     9.596777935     2.002235474       H   1  noname
  269   C269       6.985781660     9.112514269    -2.762334200     C.2   1  noname
  270   C270       7.728174223     6.458152224    -3.413559811     C.2   1  noname
  271   C271       8.270979938     8.627699936    -2.473474002     C.2   1  noname
  272   C272       6.090229430     8.249448074    -3.414206582     C.2   1  noname
  273   C273       6.468505363     6.945876810    -3.780060829     C.2   1  noname
  274   C274       8.668119935     7.322187264    -2.822154187     C.2   1  noname
  275   H275       8.975473706     9.269670500    -1.953259921       H   1  noname
  276   C276      10.801422207     7.311131445     2.481787819     C.3   1  noname
  277   H277      11.327982889     6.700844210     3.228200771       H   1  noname
  278   C278      10.079125233     6.820405256    -2.543778076     C.3   1  noname
  279   H279      10.317110984     6.036226482    -3.275572574       H   1  noname
  280   O280       9.372840809     5.713468084     4.380180464     O.3   1  noname
  281   O281       5.589855763     8.665895926     4.417878618     O.3   1  noname
  282   O282       8.103774081     5.172335366    -3.709978116     O.3   1  noname
  283   O283       4.836883072     8.706198459    -3.749042111     O.3   1  noname
  284   C284      10.545958680     6.437740957     1.251599405     C.2   1  noname
  285   C285       9.822859564     4.831509847    -0.974210734     C.2   1  noname
  286   C286      10.300214258     5.059182504     1.391330917     C.2   1  noname
  287   C287      10.454123019     6.985790739    -0.032537564     C.2   1  noname
  288   C288      10.136705778     6.197594997    -1.154755194     C.2   1  noname
  289   C289       9.950932581     4.242883293     0.293030199     C.2   1  noname
  290   H290      10.615399467     8.050949903    -0.167717747       H   1  noname
  291   O291      10.428538728     4.496800201     2.640809807     O.3   1  noname
  292   O292       9.483368871     4.080528952    -2.071742232     O.3   1  noname
  293   C293      11.179935547     7.859801529    -2.827450501     C.3   1  noname
  294   H294      11.123194996     8.200535707    -3.868058992       H   1  noname
  295   H295      12.171442793     7.417949138    -2.674854978       H   1  noname
  296   H296      11.120276357     8.749429489    -2.194041742       H   1  noname
  297   C297      11.784363291     8.470636820     2.242269514     C.3   1  noname
  298   H298      11.974845072     9.010007581     3.177216008       H   1  noname
  299   H299      11.428478038     9.204518267     1.513207083       H   1  noname
  300   H300      12.744008479     8.089017763     1.874622544       H   1  noname
  301   C301       3.930530680     8.628472533    -2.631630628     C.3   1  noname
  302   H302       4.188493221     7.816598579    -1.933886778       H   1  noname
  303   C303       8.140610483     4.342952068    -2.528575818     C.3   1  noname
  304   H304       7.487283673     4.717057164    -1.724791542       H   1  noname
  305   C305       9.228977211     4.668914258     3.407876778     C.3   1  noname
  306   H306       8.327602874     4.779635600     2.784471837       H   1  noname
  307   C307       4.626262539     8.410536627     3.382235397     C.3   1  noname
  308   H308       4.978777172     7.695842877     2.621292151       H   1  noname
  309   H309       9.093240906     3.740926046     3.973987840       H   1  noname
  310   H310       2.953058741     8.373807601    -3.055427472       H   1  noname
  311   H311       3.768883137     7.934937029     3.870965794       H   1  noname
  312   H312       7.728881291     3.373075198    -2.828434583       H   1  noname
  313   C313       6.829371464     6.218338370     5.325599775     C.2   1  noname
  314   C314       9.827207818     2.787382680     0.561456277     C.2   1  noname
  315   C315       5.560857648     6.218457360    -4.683298692     C.2   1  noname
  316   C316       2.495754332     9.349190229     0.545630805     C.2   1  noname
  317   H317       7.500497512     5.675617371     6.018128250       H   1  noname
  318   H318      10.096329440     2.472036973     1.586147801       H   1  noname
  319   H319       4.894891478     6.871106778    -5.280730463       H   1  noname
  320   H320       1.995693378     9.629076410     1.490340714       H   1  noname
  321   C321      -0.868773236    -3.576796025     9.685729864     C.2   1  noname
  322   C322      -2.584591199    -1.717365383    10.900228872     C.2   1  noname
  323   C323      -0.499263343    -3.011248180    10.919411716     C.2   1  noname
  324   C324      -2.102787584    -3.271738548     9.079423067     C.2   1  noname
  325   C325      -2.928160395    -2.295422287     9.658791751     C.2   1  noname
  326   C326      -1.362597884    -2.070778699    11.498428546     C.2   1  noname
  327   H327      -1.070020523    -1.587375036    12.425570013       H   1  noname
  328   C328       0.834545720    -3.365904704    11.569831724     C.3   1  noname
  329   H329       1.096923510    -4.389251240    11.267950942       H   1  noname
  330   C330      -3.498089962    -0.682261558    11.549352506     C.3   1  noname
  331   H331      -4.531602992    -0.907264681    11.252964943       H   1  noname
  332   O332      -0.021360090    -4.471283449     9.072355991     O.3   1  noname
  333   O333      -4.122481368    -1.950151447     9.077954836     O.3   1  noname
  334   C334       0.773266829    -3.484340985    13.103626871     C.3   1  noname
  335   H335       0.019691745    -4.223421592    13.399923184       H   1  noname
  336   H336       0.520504410    -2.546794362    13.607308172       H   1  noname
  337   H337       1.739905073    -3.815113115    13.500618699       H   1  noname
  338   C338      -3.578167809    -0.773178563    13.084599945     C.3   1  noname
  339   H339      -3.905602592    -1.773187580    13.391474027       H   1  noname
  340   H340      -4.305014007    -0.049769520    13.472281446       H   1  noname
  341   H341      -2.627651080    -0.575569197    13.588461061       H   1  noname
  342   C342       1.920728281    -2.428334932    11.050479922     C.2   1  noname
  343   C343       3.867347761    -0.673873941    10.012603439     C.2   1  noname
  344   C344       2.248989208    -1.234367441    11.716651067     C.2   1  noname
  345   C345       2.566296691    -2.713472247     9.833291285     C.2   1  noname
  346   C346       3.550069137    -1.853337656     9.325808950     C.2   1  noname
  347   C347       3.232816889    -0.354659120    11.227902001     C.2   1  noname
  348   H348       1.713382498    -0.974873367    12.624962252       H   1  noname
  349   C349      -3.142651510     0.704160393    11.023557888     C.2   1  noname
  350   C350      -2.467533302     3.231342515     9.998164883     C.2   1  noname
  351   C351      -2.200580048     1.520875241    11.675819037     C.2   1  noname
  352   C352      -3.726541487     1.164718279     9.828886071     C.2   1  noname
  353   C353      -3.432432320     2.446871389     9.344280208     C.2   1  noname
  354   C354      -1.861680816     2.795406378    11.192112803     C.2   1  noname
  355   H355      -1.708487977     1.146832514    12.568833488       H   1  noname
  356   C356       3.541022399     0.962397672    11.936717990     C.3   1  noname
  357   H357       4.590069749     1.216616883    11.731382157       H   1  noname
  358   C358      -0.818335983     3.660062997    11.897486007     C.3   1  noname
  359   H359      -1.050615100     4.712146385    11.681210068       H   1  noname
  360   O360       4.835098106     0.155752145     9.500136779     O.3   1  noname
  361   O361       2.286821327    -3.897380212     9.197068078     O.3   1  noname
  362   O362      -2.117892806     4.447591638     9.460114421     O.3   1  noname
  363   O363      -4.663793947     0.377657589     9.207238533     O.3   1  noname
  364   C364       2.661278619     2.068324008    11.353934868     C.2   1  noname
  365   C365       1.006614485     4.020028503    10.169588147     C.2   1  noname
  366   C366       3.067517959     2.742530723    10.187203469     C.2   1  noname
  367   C367       1.400908236     2.378206049    11.897256757     C.2   1  noname
  368   C368       0.567524911     3.362872002    11.332528822     C.2   1  noname
  369   C369       2.259009711     3.731976247     9.611542789     C.2   1  noname
  370   H370       1.051072308     1.823373157    12.763045051       H   1  noname
  371   O371       4.305150860     2.468808158     9.661763936     O.3   1  noname
  372   O372       0.209318032     4.970224315     9.577143023     O.3   1  noname
  373   C373      -0.893690317     3.614941886    13.434467031     C.3   1  noname
  374   H374      -1.890347495     3.915255985    13.777669489       H   1  noname
  375   H375      -0.166150726     4.307551114    13.873763213       H   1  noname
  376   H376      -0.691772334     2.625512982    13.855129250       H   1  noname
  377   C377       3.517754273     0.876167143    13.473081442     C.3   1  noname
  378   H378       4.215929677     0.106988579    13.823566752       H   1  noname
  379   H379       2.534310942     0.631463004    13.884676520       H   1  noname
  380   H380       3.824491257     1.831585034    13.914142882       H   1  noname
  381   C381      -4.048787075    -0.666443277     8.423984816     C.3   1  noname
  382   H382      -3.027230756    -0.411866268     8.100587405       H   1  noname
  383   C383      -0.840176717     4.365064042     8.801183574     C.3   1  noname
  384   H384      -0.592927294     3.345961112     8.463340392       H   1  noname
  385   C385       4.258929202     1.295891010     8.834095014     C.3   1  noname
  386   H386       3.257483016     1.086247259     8.426218574       H   1  noname
  387   C387       1.078953375    -3.796960487     8.426481439     C.3   1  noname
  388   H388       0.831673469    -2.763988684     8.134597117       H   1  noname
  389   H389       4.905330955     1.499401165     7.973422122       H   1  noname
  390   H390      -4.647668816    -0.754832876     7.511129164       H   1  noname
  391   H391       1.260848101    -4.344035938     7.495008955       H   1  noname
  392   H392      -0.929633220     4.969825147     7.892043727       H   1  noname
  393   C393       4.279451710    -2.162238978     8.081148695     C.2   1  noname
  394   C394       2.678002493     4.480762938     8.411496457     C.2   1  noname
  395   C395      -4.185684390     3.039297892     8.218236786     C.2   1  noname
  396   C396      -2.486932483    -4.073452809     7.893564107     C.2   1  noname
  397   H397       5.359199803    -1.923484449     8.081450742       H   1  noname
  398   H398       2.403264331     5.551463169     8.393697782       H   1  noname
  399   H399      -4.417135797     4.116397433     8.317584008       H   1  noname
  400   H400      -1.985087664    -5.056428552     7.811803625       H   1  noname
  401   C401      -3.445884155    -0.835449238    -9.524524225     C.2   1  noname
  402   C402      -1.524500628    -2.390390370   -10.855395238     C.2   1  noname
  403   C403      -3.003441476    -0.432927308   -10.799491327     C.2   1  noname
  404   C404      -2.986296571    -2.028186969    -8.929329433     C.2   1  noname
  405   C405      -1.970904543    -2.760163289    -9.569008956     C.2   1  noname
  406   C406      -2.033526862    -1.217926354   -11.439597549     C.2   1  noname
  407   H407      -1.649155503    -0.901097218   -12.404498802       H   1  noname
  408   C408      -3.521404242     0.856160935   -11.433708268     C.3   1  noname
  409   H409      -4.542483687     1.028118925   -11.066550016       H   1  noname
  410   C410      -0.467173805    -3.226973147   -11.569013485     C.3   1  noname
  411   H411      -0.561799089    -4.265651046   -11.224438721       H   1  noname
  412   O412      -4.374117365    -0.064667892    -8.861803347     O.3   1  noname
  413   O413      -1.436653301    -3.887162176    -8.994796138     O.3   1  noname
  414   C414      -3.732460229     0.768309699   -12.956869502     C.3   1  noname
  415   H415      -4.420283465    -0.049478574   -13.201241251       H   1  noname
  416   H416      -2.810790119     0.592581204   -13.519409593       H   1  noname
  417   H417      -4.170581113     1.698529267   -13.336878516       H   1  noname
  418   C418      -0.692084090    -3.373004989   -13.085820172     C.3   1  noname
  419   H419      -1.677588453    -3.809256864   -13.285434836       H   1  noname
  420   H420       0.062629978    -4.038475589   -13.521130505       H   1  noname
  421   H421      -0.641546122    -2.427040928   -13.632621430       H   1  noname
  422   C422      -2.655149662     2.030311918   -10.984736757     C.2   1  noname
  423   C423      -1.009264216     4.129200194   -10.075038326     C.2   1  noname
  424   C424      -1.549313736     2.461794128   -11.737351947     C.2   1  noname
  425   C425      -2.913955458     2.662537898    -9.753815315     C.2   1  noname
  426   C426      -2.110781263     3.722784901    -9.309189246     C.2   1  noname
  427   C427      -0.730510831     3.524368818   -11.314587801     C.2   1  noname
  428   H428      -1.308791285     1.948722362   -12.663740974       H   1  noname
  429   C429       0.922914895    -2.727282662   -11.189298777     C.2   1  noname
  430   C430       3.463132793    -1.791607695   -10.475861691     C.2   1  noname
  431   C431       1.560779586    -1.722507515   -11.942249946     C.2   1  noname
  432   C432       1.568228102    -3.241791168   -10.044533152     C.2   1  noname
  433   C433       2.868896978    -2.825814313    -9.723071828     C.2   1  noname
  434   C434       2.838780986    -1.251730762   -11.614077088     C.2   1  noname
  435   H435       1.041760496    -1.290608278   -12.792704968       H   1  noname
  436   C436       0.485370121     3.956368243   -12.128128815     C.3   1  noname
  437   H437       0.665017898     5.021287261   -11.926042777       H   1  noname
  438   C438       3.521547334    -0.148139799   -12.420871642     C.3   1  noname
  439   H439       4.608060263    -0.289125642   -12.337321656       H   1  noname
  440   O440      -0.220584935     5.155025510    -9.612866598     O.3   1  noname
  441   O441      -4.025196965     2.286544895    -9.041537809     O.3   1  noname
  442   O442       4.714962844    -1.336865565   -10.130236722     O.3   1  noname
  443   O443       0.926072674    -4.199772912    -9.300456007     O.3   1  noname
  444   C444       1.709160298     3.169674010   -11.663763797     C.2   1  noname
  445   C445       3.927774483     1.715546010   -10.736765110     C.2   1  noname
  446   C446       2.458165896     3.628481943   -10.561976231     C.2   1  noname
  447   C447       2.068540633     1.948883802   -12.258220722     C.2   1  noname
  448   C448       3.179657699     1.211555096   -11.818111403     C.2   1  noname
  449   C449       3.599026680     2.936808869   -10.125351623     C.2   1  noname
  450   H450       1.456319363     1.555069444   -13.063915223       H   1  noname
  451   O451       2.103042233     4.827886343    -9.999159225     O.3   1  noname
  452   O452       5.022764133     1.013313109   -10.292371722     O.3   1  noname
  453   C453       3.295609514    -0.244823691   -13.940039274     C.3   1  noname
  454   H454       3.633731079    -1.217706597   -14.315164756       H   1  noname
  455   H455       3.867345129     0.531498444   -14.461749273       H   1  noname
  456   H456       2.248948366    -0.130408684   -14.236376871       H   1  noname
  457   C457       0.268708136     3.947200877   -13.651880571     C.3   1  noname
  458   H458      -0.581053351     4.585253115   -13.920922279       H   1  noname
  459   H459       0.069213309     2.953079199   -14.062006025       H   1  noname
  460   H460       1.155106467     4.337344194   -14.165635926       H   1  noname
  461   C461      -0.114587168    -3.644663810    -8.469240835     C.3   1  noname
  462   H462       0.059046404    -2.584353374    -8.227076196       H   1  noname
  463   C463       4.635057756    -0.078473472    -9.445326830     C.3   1  noname
  464   H464       3.665033049     0.084110015    -8.948797868       H   1  noname
  465   C465       1.023569209     4.670200103    -9.070161946     C.3   1  noname
  466   H466       0.939360937     3.648288078    -8.667786400       H   1  noname
  467   C467      -3.767873198     1.103656051    -8.269656728     C.3   1  noname
  468   H468      -2.700834903     0.956572592    -8.039553002       H   1  noname
  469   H469       1.252184462     5.316626684    -8.215767227       H   1  noname
  470   H470      -0.063090762    -4.186277854    -7.518483798       H   1  noname
  471   H471      -4.272137605     1.247907917    -7.308022551       H   1  noname
  472   H472       5.379965338    -0.120165549    -8.642931138       H   1  noname
  473   C473      -2.401451848     4.455565357    -8.060635704     C.2   1  noname
  474   C474       4.430340481     3.385923415    -8.981348169     C.2   1  noname
  475   C475       3.700958796    -3.435123096    -8.658332537     C.2   1  noname
  476   C476      -3.662447411    -2.474961049    -7.682264416     C.2   1  noname
  477   H477      -2.201539309     5.543245430    -8.084778763       H   1  noname
  478   H478       5.319416094     2.774864293    -8.747078042       H   1  noname
  479   H479       4.722128586    -3.023555447    -8.557597296       H   1  noname
  480   H480      -4.618029890    -1.968626343    -7.454406532       H   1  noname
  481   H481     -10.682610573    -0.692923319     0.954006810       H   1  noname
  482   C482      -9.859551424    -0.762180982     0.229712518     C.3   1  noname
  483   H483      -8.912834194    -0.668772399     0.778790223       H   1  noname
  484   C484      -9.972133456     0.386080892    -0.756031456     C.3   1  noname
  485   H485     -10.914756306     0.294821444    -1.311352762       H   1  noname
  486   H486      -9.142874117     0.330560481    -1.473148433       H   1  noname
  487   N487      -9.930234068     1.672294551    -0.018240234     N.2   1  noname
  488   N488      -9.913543435    -2.066048614    -0.480960896     N.2   1  noname
  489   H489      -0.043689777     9.875134941    -1.724686722       H   1  noname
  490   C490      -0.378401583     9.656933779    -0.703049056     C.3   1  noname
  491   H491      -0.163857259    10.565722041    -0.124748330       H   1  noname
  492   C492       0.427730028     8.482357507    -0.142902219     C.3   1  noname
  493   H493       0.144322002     7.557414804    -0.657980563       H   1  noname
  494   H494       0.204175836     8.327722102     0.919760723       H   1  noname
  495   N495       1.862796913     8.714770378    -0.381828915     N.2   1  noname
  496   N496      -1.821600877     9.362975375    -0.770635940     N.2   1  noname
  497   H497      10.719304707     0.385557044     0.612869630       H   1  noname
  498   C498       9.676681075     0.528627170     0.299035181     C.3   1  noname
  499   H499       9.038179904     0.427038992     1.186669578       H   1  noname
  500   C500       9.306019492    -0.557957557    -0.706055267     C.3   1  noname
  501   H501       9.935225119    -0.458643430    -1.599516384       H   1  noname
  502   H502       8.258299918    -0.433599215    -1.007432840       H   1  noname
  503   N503       9.507413881    -1.881745432    -0.078856780     N.2   1  noname
  504   N504       9.507978718     1.874597421    -0.300143096     N.2   1  noname
  505   H505      -0.038362358   -10.517479403    -0.483631841       H   1  noname
  506   C506      -0.287830053    -9.496228862    -0.164956467     C.3   1  noname
  507   H507      -0.129249442    -8.826814050    -1.019395266       H   1  noname
  508   C508       0.639127768    -9.095940552     0.983226191     C.3   1  noname
  509   H509       0.354716956    -9.635759577     1.895307549       H   1  noname
  510   H510       0.515748647    -8.028750446     1.200957186       H   1  noname
  511   N511       2.036667973    -9.337469409     0.584527919     N.2   1  noname
  512   N512      -1.688659621    -9.424338740     0.287169042     N.2   1  noname
  513   H513      -2.609306704    -5.077817277     5.524672532       H   1  noname
  514   C514      -3.555033834    -4.803420936     6.009159059     C.3   1  noname
  515   H515      -3.941206833    -5.690630214     6.527678367       H   1  noname
  516   C516      -4.556487498    -4.365795986     4.940803385     C.3   1  noname
  517   H517      -4.073677886    -3.664771615     4.249627243       H   1  noname
  518   H518      -5.390081220    -3.810506579     5.391366824       H   1  noname
  519   N519      -5.030803210    -5.533405636     4.161107336     N.2   1  noname
  520   N520      -3.345832862    -3.716466934     6.992999147     N.2   1  noname
  521   H521      -6.239374109     2.368328241     5.936041771       H   1  noname
  522   C522      -5.494147784     3.084643738     6.302024330     C.3   1  noname
  523   H523      -6.064877101     3.847910842     6.848337746       H   1  noname
  524   C524      -4.767581090     3.713777072     5.112411586     C.3   1  noname
  525   H525      -4.282636783     2.933081817     4.515792743       H   1  noname
  526   H526      -3.964217902     4.378565078     5.455746806       H   1  noname
  527   N527      -5.741099013     4.417406915     4.254737125     N.2   1  noname
  528   N528      -4.570156743     2.358543467     7.192149320     N.2   1  noname
  529   H529       4.082143344    -2.887557380     5.000464179       H   1  noname
  530   C530       4.612168929    -3.014814361     5.951016438     C.3   1  noname
  531   H531       5.486506242    -2.353141847     5.910933580       H   1  noname
  532   C532       5.037613176    -4.472595520     6.122905486     C.3   1  noname
  533   H533       4.139475322    -5.105568526     6.120712128       H   1  noname
  534   H534       5.526809810    -4.589808298     7.099531570       H   1  noname
  535   N535       5.957463335    -4.895466928     5.047004555     N.2   1  noname
  536   N536       3.692531760    -2.671915842     7.050978401     N.2   1  noname
  537   H537       3.303962076     4.401088312     5.390751278       H   1  noname
  538   C538       3.659958669     4.825183938     6.336622621     C.3   1  noname
  539   H539       3.192651585     5.814176462     6.426511209       H   1  noname
  540   C540       5.182104585     4.966095787     6.302147985     C.3   1  noname
  541   H541       5.632832588     3.995231093     6.059615087       H   1  noname
  542   H542       5.540157855     5.267437468     7.295525577       H   1  noname
  543   N543       5.561475915     5.969916024     5.294085964     N.2   1  noname
  544   N544       3.292673724     3.913591524     7.430325942     N.2   1  noname
  545   H545      -3.535908749    -3.843443638    -4.874280508       H   1  noname
  546   C546      -4.134668363    -3.739885347    -5.786087035     C.3   1  noname
  547   H547      -4.870017529    -2.950932001    -5.583524291       H   1  noname
  548   C548      -4.848564840    -5.060530169    -6.092394245     C.3   1  noname
  549   H549      -4.088557515    -5.837736845    -6.252322128       H   1  noname
  550   H550      -5.423767572    -4.956927364    -7.021481095       H   1  noname
  551   N551      -5.763267085    -5.442610537    -4.988476205     N.2   1  noname
  552   N552      -3.225214503    -3.408248558    -6.904716105     N.2   1  noname
  553   H553      -3.034207791     4.302507916    -4.953323302       H   1  noname
  554   C554      -3.180461632     4.815939651    -5.910359312     C.3   1  noname
  555   H555      -2.515214267     5.688607561    -5.898407087       H   1  noname
  556   C556      -4.642096280     5.242050573    -6.059185763     C.3   1  noname
  557   H557      -5.273923551     4.344012024    -6.019027206       H   1  noname
  558   H558      -4.783664319     5.707304688    -7.043762581       H   1  noname
  559   N559      -5.039177413     6.192598757    -4.999301484     N.2   1  noname
  560   N560      -2.855725310     3.874462149    -7.000675375     N.2   1  noname
  561   H561       5.325177597    -5.042718451    -7.527182018       H   1  noname
  562   C562       4.441679382    -4.740259422    -6.948406703     C.3   1  noname
  563   H563       4.720124922    -3.870076196    -6.338957371       H   1  noname
  564   C564       4.036397186    -5.885769384    -6.023957259     C.3   1  noname
  565   H565       3.621921463    -6.710695903    -6.616300054       H   1  noname
  566   H566       3.267285695    -5.542165052    -5.321870050       H   1  noname
  567   N567       5.242782960    -6.330235474    -5.307375012     N.2   1  noname
  568   N568       3.337670902    -4.394975798    -7.869027529     N.2   1  noname
  569   H569       6.015040114     4.117054518    -7.255814295       H   1  noname
  570   C570       5.110696409     4.738700570    -7.211527092     C.3   1  noname
  571   H571       5.455743330     5.768514619    -7.358487493       H   1  noname
  572   C572       4.466384450     4.587429609    -5.827141011     C.3   1  noname
  573   H573       4.158691514     3.547249471    -5.670138757       H   1  noname
  574   H574       3.555911222     5.194454054    -5.736066318       H   1  noname
  575   N575       5.480170206     4.930591689    -4.801964708     N.2   1  noname
  576   N576       4.165218480     4.437404148    -8.288375881     N.2   1  noname


@<TRIPOS>BOND
    1      1      4    2
    2      4      5    1
    3      2      5    2
    4      2      6    1
    5      3      6    2
    6      1      3    1
    7      6      7    1
    8      8      9    1
    9      3      8    1
   10     10     11    1
   11      2     10    1
   12      1     12    1
   13      5     13    1
   14     14     15    1
   15     14     16    1
   16     14     17    1
   17      8     14    1
   18     18     19    1
   19     18     20    1
   20     18     21    1
   21     10     18    1
   22     22     25    2
   23     25     26    1
   24     23     26    2
   25     23     27    1
   26     24     27    2
   27     22     24    1
   28     24     28    1
   29      8     22    1
   30     29     32    1
   31     32     33    2
   32     30     33    1
   33     30     34    2
   34     31     34    1
   35     29     31    2
   36     31     35    1
   37     10     29    1
   38     36     37    1
   39     38     39    1
   40     34     38    1
   41     23     40    1
   42     25     41    1
   43     30     42    1
   44     32     43    1
   45     44     47    1
   46     47     48    2
   47     45     48    1
   48     45     49    2
   49     46     49    1
   50     44     46    2
   51     47     50    1
   52     36     44    1
   53     38     48    1
   54     46     51    1
   55     45     52    1
   56     53     54    1
   57     53     55    1
   58     53     56    1
   59     38     53    1
   60     57     58    1
   61     57     59    1
   62     57     60    1
   63     36     57    1
   64     36     27    1
   65     61     62    1
   66     13     61    1
   67     63     64    1
   68     42     63    1
   69     65     66    1
   70     51     65    1
   71     67     68    1
   72     41     67    1
   73     67     12    1
   74     40     65    1
   75     52     63    1
   76     43     61    1
   77     65     69    1
   78     61     70    1
   79     67     71    1
   80     63     72    1
   81     26     73    1
   82     49     74    1
   83     75     33    1
   84      4     76    1
   85     73     77    1
   86     74     78    1
   87     75     79    1
   88     76     80    1
   89     81     84    2
   90     84     85    1
   91     82     85    2
   92     82     86    1
   93     83     86    2
   94     81     83    1
   95     86     87    1
   96     88     89    1
   97     83     88    1
   98     90     91    1
   99     82     90    1
  100     81     92    1
  101     85     93    1
  102     94     95    1
  103     94     96    1
  104     94     97    1
  105     88     94    1
  106     98     99    1
  107     98    100    1
  108     98    101    1
  109     90     98    1
  110    102    105    2
  111    105    106    1
  112    103    106    2
  113    103    107    1
  114    104    107    2
  115    102    104    1
  116    104    108    1
  117     88    102    1
  118    109    112    1
  119    112    113    2
  120    110    113    1
  121    110    114    2
  122    111    114    1
  123    109    111    2
  124    111    115    1
  125     90    109    1
  126    116    117    1
  127    118    119    1
  128    114    118    1
  129    103    120    1
  130    105    121    1
  131    110    122    1
  132    112    123    1
  133    124    127    1
  134    127    128    2
  135    125    128    1
  136    125    129    2
  137    126    129    1
  138    124    126    2
  139    127    130    1
  140    116    124    1
  141    118    128    1
  142    126    131    1
  143    125    132    1
  144    133    134    1
  145    133    135    1
  146    133    136    1
  147    118    133    1
  148    137    138    1
  149    137    139    1
  150    137    140    1
  151    116    137    1
  152    116    107    1
  153    141    142    1
  154     93    141    1
  155    143    144    1
  156    122    143    1
  157    145    146    1
  158    131    145    1
  159    147    148    1
  160    121    147    1
  161    147     92    1
  162    120    145    1
  163    132    143    1
  164    123    141    1
  165    145    149    1
  166    141    150    1
  167    147    151    1
  168    143    152    1
  169    106    153    1
  170    129    154    1
  171    155    113    1
  172     84    156    1
  173    153    157    1
  174    154    158    1
  175    155    159    1
  176    156    160    1
  177    161    164    2
  178    164    165    1
  179    162    165    2
  180    162    166    1
  181    163    166    2
  182    161    163    1
  183    166    167    1
  184    168    169    1
  185    163    168    1
  186    170    171    1
  187    162    170    1
  188    161    172    1
  189    165    173    1
  190    174    175    1
  191    174    176    1
  192    174    177    1
  193    168    174    1
  194    178    179    1
  195    178    180    1
  196    178    181    1
  197    170    178    1
  198    182    185    2
  199    185    186    1
  200    183    186    2
  201    183    187    1
  202    184    187    2
  203    182    184    1
  204    184    188    1
  205    168    182    1
  206    189    192    1
  207    192    193    2
  208    190    193    1
  209    190    194    2
  210    191    194    1
  211    189    191    2
  212    191    195    1
  213    170    189    1
  214    196    197    1
  215    198    199    1
  216    194    198    1
  217    183    200    1
  218    185    201    1
  219    190    202    1
  220    192    203    1
  221    204    207    1
  222    207    208    2
  223    205    208    1
  224    205    209    2
  225    206    209    1
  226    204    206    2
  227    207    210    1
  228    196    204    1
  229    198    208    1
  230    206    211    1
  231    205    212    1
  232    213    214    1
  233    213    215    1
  234    213    216    1
  235    198    213    1
  236    217    218    1
  237    217    219    1
  238    217    220    1
  239    196    217    1
  240    196    187    1
  241    221    222    1
  242    173    221    1
  243    223    224    1
  244    202    223    1
  245    225    226    1
  246    211    225    1
  247    227    228    1
  248    201    227    1
  249    227    172    1
  250    200    225    1
  251    212    223    1
  252    203    221    1
  253    225    229    1
  254    221    230    1
  255    227    231    1
  256    223    232    1
  257    186    233    1
  258    209    234    1
  259    235    193    1
  260    164    236    1
  261    233    237    1
  262    234    238    1
  263    235    239    1
  264    236    240    1
  265    241    244    2
  266    244    245    1
  267    242    245    2
  268    242    246    1
  269    243    246    2
  270    241    243    1
  271    246    247    1
  272    248    249    1
  273    243    248    1
  274    250    251    1
  275    242    250    1
  276    241    252    1
  277    245    253    1
  278    254    255    1
  279    254    256    1
  280    254    257    1
  281    248    254    1
  282    258    259    1
  283    258    260    1
  284    258    261    1
  285    250    258    1
  286    262    265    2
  287    265    266    1
  288    263    266    2
  289    263    267    1
  290    264    267    2
  291    262    264    1
  292    264    268    1
  293    248    262    1
  294    269    272    1
  295    272    273    2
  296    270    273    1
  297    270    274    2
  298    271    274    1
  299    269    271    2
  300    271    275    1
  301    250    269    1
  302    276    277    1
  303    278    279    1
  304    274    278    1
  305    263    280    1
  306    265    281    1
  307    270    282    1
  308    272    283    1
  309    284    287    1
  310    287    288    2
  311    285    288    1
  312    285    289    2
  313    286    289    1
  314    284    286    2
  315    287    290    1
  316    276    284    1
  317    278    288    1
  318    286    291    1
  319    285    292    1
  320    293    294    1
  321    293    295    1
  322    293    296    1
  323    278    293    1
  324    297    298    1
  325    297    299    1
  326    297    300    1
  327    276    297    1
  328    276    267    1
  329    301    302    1
  330    253    301    1
  331    303    304    1
  332    282    303    1
  333    305    306    1
  334    291    305    1
  335    307    308    1
  336    281    307    1
  337    307    252    1
  338    280    305    1
  339    292    303    1
  340    283    301    1
  341    305    309    1
  342    301    310    1
  343    307    311    1
  344    303    312    1
  345    266    313    1
  346    289    314    1
  347    315    273    1
  348    244    316    1
  349    313    317    1
  350    314    318    1
  351    315    319    1
  352    316    320    1
  353    321    324    2
  354    324    325    1
  355    322    325    2
  356    322    326    1
  357    323    326    2
  358    321    323    1
  359    326    327    1
  360    328    329    1
  361    323    328    1
  362    330    331    1
  363    322    330    1
  364    321    332    1
  365    325    333    1
  366    334    335    1
  367    334    336    1
  368    334    337    1
  369    328    334    1
  370    338    339    1
  371    338    340    1
  372    338    341    1
  373    330    338    1
  374    342    345    2
  375    345    346    1
  376    343    346    2
  377    343    347    1
  378    344    347    2
  379    342    344    1
  380    344    348    1
  381    328    342    1
  382    349    352    1
  383    352    353    2
  384    350    353    1
  385    350    354    2
  386    351    354    1
  387    349    351    2
  388    351    355    1
  389    330    349    1
  390    356    357    1
  391    358    359    1
  392    354    358    1
  393    343    360    1
  394    345    361    1
  395    350    362    1
  396    352    363    1
  397    364    367    1
  398    367    368    2
  399    365    368    1
  400    365    369    2
  401    366    369    1
  402    364    366    2
  403    367    370    1
  404    356    364    1
  405    358    368    1
  406    366    371    1
  407    365    372    1
  408    373    374    1
  409    373    375    1
  410    373    376    1
  411    358    373    1
  412    377    378    1
  413    377    379    1
  414    377    380    1
  415    356    377    1
  416    356    347    1
  417    381    382    1
  418    333    381    1
  419    383    384    1
  420    362    383    1
  421    385    386    1
  422    371    385    1
  423    387    388    1
  424    361    387    1
  425    387    332    1
  426    360    385    1
  427    372    383    1
  428    363    381    1
  429    385    389    1
  430    381    390    1
  431    387    391    1
  432    383    392    1
  433    346    393    1
  434    369    394    1
  435    395    353    1
  436    324    396    1
  437    393    397    1
  438    394    398    1
  439    395    399    1
  440    396    400    1
  441    401    404    2
  442    404    405    1
  443    402    405    2
  444    402    406    1
  445    403    406    2
  446    401    403    1
  447    406    407    1
  448    408    409    1
  449    403    408    1
  450    410    411    1
  451    402    410    1
  452    401    412    1
  453    405    413    1
  454    414    415    1
  455    414    416    1
  456    414    417    1
  457    408    414    1
  458    418    419    1
  459    418    420    1
  460    418    421    1
  461    410    418    1
  462    422    425    2
  463    425    426    1
  464    423    426    2
  465    423    427    1
  466    424    427    2
  467    422    424    1
  468    424    428    1
  469    408    422    1
  470    429    432    1
  471    432    433    2
  472    430    433    1
  473    430    434    2
  474    431    434    1
  475    429    431    2
  476    431    435    1
  477    410    429    1
  478    436    437    1
  479    438    439    1
  480    434    438    1
  481    423    440    1
  482    425    441    1
  483    430    442    1
  484    432    443    1
  485    444    447    1
  486    447    448    2
  487    445    448    1
  488    445    449    2
  489    446    449    1
  490    444    446    2
  491    447    450    1
  492    436    444    1
  493    438    448    1
  494    446    451    1
  495    445    452    1
  496    453    454    1
  497    453    455    1
  498    453    456    1
  499    438    453    1
  500    457    458    1
  501    457    459    1
  502    457    460    1
  503    436    457    1
  504    436    427    1
  505    461    462    1
  506    413    461    1
  507    463    464    1
  508    442    463    1
  509    465    466    1
  510    451    465    1
  511    467    468    1
  512    441    467    1
  513    467    412    1
  514    440    465    1
  515    452    463    1
  516    443    461    1
  517    465    469    1
  518    461    470    1
  519    467    471    1
  520    463    472    1
  521    426    473    1
  522    449    474    1
  523    475    433    1
  524    404    476    1
  525    473    477    1
  526    474    478    1
  527    475    479    1
  528    476    480    1
  529    481    482    1
  530    482    483    1
  531    484    485    1
  532    484    486    1
  533    482    484    1
  534    484    487    1
  535    482    488    1
  536    489    490    1
  537    490    491    1
  538    492    493    1
  539    492    494    1
  540    490    492    1
  541    492    495    1
  542    490    496    1
  543    497    498    1
  544    498    499    1
  545    500    501    1
  546    500    502    1
  547    498    500    1
  548    500    503    1
  549    498    504    1
  550    505    506    1
  551    506    507    1
  552    508    509    1
  553    508    510    1
  554    506    508    1
  555    508    511    1
  556    506    512    1
  557    513    514    1
  558    514    515    1
  559    516    517    1
  560    516    518    1
  561    514    516    1
  562    516    519    1
  563    514    520    1
  564    521    522    1
  565    522    523    1
  566    524    525    1
  567    524    526    1
  568    522    524    1
  569    524    527    1
  570    522    528    1
  571    529    530    1
  572    530    531    1
  573    532    533    1
  574    532    534    1
  575    530    532    1
  576    532    535    1
  577    530    536    1
  578    537    538    1
  579    538    539    1
  580    540    541    1
  581    540    542    1
  582    538    540    1
  583    540    543    1
  584    538    544    1
  585    545    546    1
  586    546    547    1
  587    548    549    1
  588    548    550    1
  589    546    548    1
  590    548    551    1
  591    546    552    1
  592    553    554    1
  593    554    555    1
  594    556    557    1
  595    556    558    1
  596    554    556    1
  597    556    559    1
  598    554    560    1
  599    561    562    1
  600    562    563    1
  601    564    565    1
  602    564    566    1
  603    562    564    1
  604    564    567    1
  605    562    568    1
  606    569    570    1
  607    570    571    1
  608    572    573    1
  609    572    574    1
  610    570    572    1
  611    572    575    1
  612    570    576    1
  613     76    488    2
  614    156    487    2
  615    154    496    2
  616    316    495    2
  617    314    504    2
  618    236    503    2
  619     74    512    2
  620    234    511    2
  621    396    520    2
  622     75    519    2
  623    395    528    2
  624    153    527    2
  625    393    536    2
  626    233    535    2
  627    394    544    2
  628    313    543    2
  629    476    552    2
  630     73    551    2
  631    473    560    2
  632    155    559    2
  633    475    568    2
  634    235    567    2
  635    474    576    2
  636    315    575    2
