# Supplementary material for: CageCavityCalc (C3): A Computational Tool for Calculating and Visualizing Cavities in Molecular Cages
Source: J Chem Inf Model. 2024 Jul 9;64(14):5604–16. doi: 10.1021/acs.jcim.4c00355 (PMC11267575; doi:10.1021/acs.jcim.4c00355)
Supplement: Supplementary file 2 — ci4c00355_si_002.zip [file ci4c00355_si_002.zip › CageCavityCalc-v.1.0.5/CageCavityCalc/examples/1_mol2/cage_1_JACS_2006_128_14120_cavity.pdb]

ATOM      1  D  HOH     1       0.003   0.649  -9.099  1.00  4.84           H  
ATOM      2  D  HOH     2       0.003   0.649  -7.799  1.00  3.28           H  
ATOM      3  D  HOH     3       1.303   0.649  -7.799  1.00  2.73           H  
ATOM      4  D  HOH     4      -1.297  -0.651  -6.499  1.00  1.18           H  
ATOM      5  D  HOH     5       0.003  -0.651  -6.499  1.00  1.08           H  
ATOM      6  D  HOH     6       1.303  -0.651  -6.499  1.00  0.72           H  
ATOM      7  D  HOH     7       2.603  -0.651  -6.499  1.00  0.58           H  
ATOM      8  D  HOH     8       3.903  -0.651  -6.499  1.00  0.73           H  
ATOM      9  D  HOH     9       0.003   0.649  -6.499  1.00  0.86           H  
ATOM     10  D  HOH    10       1.303   0.649  -6.499  1.00  0.34           H  
ATOM     11  D  HOH    11       2.603   0.649  -6.499  1.00  0.71           H  
ATOM     12  D  HOH    12       3.903   0.649  -6.499  1.00  0.72           H  
ATOM     13  D  HOH    13       0.003   1.949  -6.499  1.00  0.58           H  
ATOM     14  D  HOH    14       1.303   1.949  -6.499  1.00  0.88           H  
ATOM     15  D  HOH    15      -1.297  -5.851  -5.199  1.00  0.00           H  
ATOM     16  D  HOH    16       0.003  -5.851  -5.199  1.00  0.00           H  
ATOM     17  D  HOH    17       0.003  -3.251  -5.199  1.00  0.34           H  
ATOM     18  D  HOH    18       1.303  -3.251  -5.199  1.00  0.34           H  
ATOM     19  D  HOH    19      -1.297  -1.951  -5.199  1.00  0.55           H  
ATOM     20  D  HOH    20       0.003  -1.951  -5.199  1.00  0.34           H  
ATOM     21  D  HOH    21       1.303  -1.951  -5.199  1.00  0.17           H  
ATOM     22  D  HOH    22       2.603  -1.951  -5.199  1.00  0.18           H  
ATOM     23  D  HOH    23      -3.897  -0.651  -5.199  1.00  0.38           H  
ATOM     24  D  HOH    24      -2.597  -0.651  -5.199  1.00  0.55           H  
ATOM     25  D  HOH    25      -1.297  -0.651  -5.199  1.00  0.53           H  
ATOM     26  D  HOH    26       0.003  -0.651  -5.199  1.00  0.17           H  
ATOM     27  D  HOH    27       1.303  -0.651  -5.199  1.00  0.00           H  
ATOM     28  D  HOH    28       2.603  -0.651  -5.199  1.00  0.00           H  
ATOM     29  D  HOH    29       3.903  -0.651  -5.199  1.00  0.00           H  
ATOM     30  D  HOH    30       5.203  -0.651  -5.199  1.00  0.00           H  
ATOM     31  D  HOH    31      -2.597   0.649  -5.199  1.00  0.52           H  
ATOM     32  D  HOH    32      -1.297   0.649  -5.199  1.00  0.17           H  
ATOM     33  D  HOH    33       0.003   0.649  -5.199  1.00  0.00           H  
ATOM     34  D  HOH    34       1.303   0.649  -5.199  1.00  0.00           H  
ATOM     35  D  HOH    35       2.603   0.649  -5.199  1.00  0.00           H  
ATOM     36  D  HOH    36       3.903   0.649  -5.199  1.00  0.00           H  
ATOM     37  D  HOH    37       5.203   0.649  -5.199  1.00  0.00           H  
ATOM     38  D  HOH    38      -1.297   1.949  -5.199  1.00  0.35           H  
ATOM     39  D  HOH    39       0.003   1.949  -5.199  1.00  0.17           H  
ATOM     40  D  HOH    40       1.303   1.949  -5.199  1.00  0.00           H  
ATOM     41  D  HOH    41       0.003   3.249  -5.199  1.00  0.18           H  
ATOM     42  D  HOH    42       1.303   3.249  -5.199  1.00  0.00           H  
ATOM     43  D  HOH    43       0.003   4.549  -5.199  1.00  0.34           H  
ATOM     44  D  HOH    44       0.003   5.849  -5.199  1.00  0.00           H  
ATOM     45  D  HOH    45      -1.297  -7.151  -3.899  1.00  0.00           H  
ATOM     46  D  HOH    46       0.003  -7.151  -3.899  1.00  0.00           H  
ATOM     47  D  HOH    47       1.303  -7.151  -3.899  1.00  0.17           H  
ATOM     48  D  HOH    48      -1.297  -5.851  -3.899  1.00  0.00           H  
ATOM     49  D  HOH    49       0.003  -5.851  -3.899  1.00  0.00           H  
ATOM     50  D  HOH    50      -1.297  -4.551  -3.899  1.00  0.00           H  
ATOM     51  D  HOH    51       0.003  -4.551  -3.899  1.00  0.00           H  
ATOM     52  D  HOH    52       1.303  -4.551  -3.899  1.00  0.00           H  
ATOM     53  D  HOH    53      -1.297  -3.251  -3.899  1.00  0.00           H  
ATOM     54  D  HOH    54       0.003  -3.251  -3.899  1.00  0.00           H  
ATOM     55  D  HOH    55       1.303  -3.251  -3.899  1.00  0.00           H  
ATOM     56  D  HOH    56       2.603  -3.251  -3.899  1.00  0.00           H  
ATOM     57  D  HOH    57       3.903  -3.251  -3.899  1.00  0.00           H  
ATOM     58  D  HOH    58      -6.497  -1.951  -3.899  1.00  0.00           H  
ATOM     59  D  HOH    59      -1.297  -1.951  -3.899  1.00  0.00           H  
ATOM     60  D  HOH    60       0.003  -1.951  -3.899  1.00  0.00           H  
ATOM     61  D  HOH    61       1.303  -1.951  -3.899  1.00  0.00           H  
ATOM     62  D  HOH    62       2.603  -1.951  -3.899  1.00  0.00           H  
ATOM     63  D  HOH    63       3.903  -1.951  -3.899  1.00  0.00           H  
ATOM     64  D  HOH    64       5.203  -1.951  -3.899  1.00  0.00           H  
ATOM     65  D  HOH    65      -6.497  -0.651  -3.899  1.00  0.00           H  
ATOM     66  D  HOH    66      -5.197  -0.651  -3.899  1.00  0.00           H  
ATOM     67  D  HOH    67      -3.897  -0.651  -3.899  1.00  0.00           H  
ATOM     68  D  HOH    68      -2.597  -0.651  -3.899  1.00  0.00           H  
ATOM     69  D  HOH    69      -1.297  -0.651  -3.899  1.00  0.00           H  
ATOM     70  D  HOH    70       0.003  -0.651  -3.899  1.00  0.00           H  
ATOM     71  D  HOH    71       1.303  -0.651  -3.899  1.00  0.00           H  
ATOM     72  D  HOH    72       2.603  -0.651  -3.899  1.00  0.00           H  
ATOM     73  D  HOH    73       3.903  -0.651  -3.899  1.00  0.00           H  
ATOM     74  D  HOH    74       5.203  -0.651  -3.899  1.00  0.00           H  
ATOM     75  D  HOH    75       6.503  -0.651  -3.899  1.00  0.00           H  
ATOM     76  D  HOH    76      -6.497   0.649  -3.899  1.00  0.00           H  
ATOM     77  D  HOH    77      -5.197   0.649  -3.899  1.00  0.00           H  
ATOM     78  D  HOH    78      -3.897   0.649  -3.899  1.00  0.00           H  
ATOM     79  D  HOH    79      -2.597   0.649  -3.899  1.00  0.00           H  
ATOM     80  D  HOH    80      -1.297   0.649  -3.899  1.00  0.00           H  
ATOM     81  D  HOH    81       0.003   0.649  -3.899  1.00  0.00           H  
ATOM     82  D  HOH    82       1.303   0.649  -3.899  1.00  0.00           H  
ATOM     83  D  HOH    83       2.603   0.649  -3.899  1.00  0.00           H  
ATOM     84  D  HOH    84       3.903   0.649  -3.899  1.00  0.00           H  
ATOM     85  D  HOH    85       5.203   0.649  -3.899  1.00  0.00           H  
ATOM     86  D  HOH    86       6.503   0.649  -3.899  1.00  0.00           H  
ATOM     87  D  HOH    87      -6.497   1.949  -3.899  1.00  0.00           H  
ATOM     88  D  HOH    88      -5.197   1.949  -3.899  1.00  0.00           H  
ATOM     89  D  HOH    89      -3.897   1.949  -3.899  1.00  0.00           H  
ATOM     90  D  HOH    90      -2.597   1.949  -3.899  1.00  0.00           H  
ATOM     91  D  HOH    91      -1.297   1.949  -3.899  1.00  0.00           H  
ATOM     92  D  HOH    92       0.003   1.949  -3.899  1.00  0.00           H  
ATOM     93  D  HOH    93       1.303   1.949  -3.899  1.00  0.00           H  
ATOM     94  D  HOH    94       2.603   1.949  -3.899  1.00  0.00           H  
ATOM     95  D  HOH    95       5.203   1.949  -3.899  1.00  0.00           H  
ATOM     96  D  HOH    96       0.003   3.249  -3.899  1.00  0.00           H  
ATOM     97  D  HOH    97       1.303   3.249  -3.899  1.00  0.00           H  
ATOM     98  D  HOH    98       0.003   4.549  -3.899  1.00  0.00           H  
ATOM     99  D  HOH    99       1.303   4.549  -3.899  1.00  0.00           H  
ATOM    100  D  HOH   100       0.003   5.849  -3.899  1.00  0.00           H  
ATOM    101  D  HOH   101       1.303   5.849  -3.899  1.00  0.00           H  
ATOM    102  D  HOH   102      -1.297   7.149  -3.899  1.00  0.00           H  
ATOM    103  D  HOH   103       0.003   7.149  -3.899  1.00  0.00           H  
ATOM    104  D  HOH   104      -1.297  -7.151  -2.599  1.00  0.35           H  
ATOM    105  D  HOH   105       1.303  -7.151  -2.599  1.00  0.17           H  
ATOM    106  D  HOH   106      -3.897  -5.851  -2.599  1.00  0.92           H  
ATOM    107  D  HOH   107      -2.597  -5.851  -2.599  1.00  0.17           H  
ATOM    108  D  HOH   108      -1.297  -5.851  -2.599  1.00  0.00           H  
ATOM    109  D  HOH   109       0.003  -5.851  -2.599  1.00  0.00           H  
ATOM    110  D  HOH   110       1.303  -5.851  -2.599  1.00  0.00           H  
ATOM    111  D  HOH   111       2.603  -5.851  -2.599  1.00  0.37           H  
ATOM    112  D  HOH   112      -2.597  -4.551  -2.599  1.00  0.00           H  
ATOM    113  D  HOH   113      -1.297  -4.551  -2.599  1.00  0.00           H  
ATOM    114  D  HOH   114       0.003  -4.551  -2.599  1.00  0.00           H  
ATOM    115  D  HOH   115       1.303  -4.551  -2.599  1.00  0.00           H  
ATOM    116  D  HOH   116       2.603  -4.551  -2.599  1.00  0.00           H  
ATOM    117  D  HOH   117       3.903  -4.551  -2.599  1.00  0.37           H  
ATOM    118  D  HOH   118      -5.197  -3.251  -2.599  1.00  0.34           H  
ATOM    119  D  HOH   119      -2.597  -3.251  -2.599  1.00  0.00           H  
ATOM    120  D  HOH   120      -1.297  -3.251  -2.599  1.00  0.00           H  
ATOM    121  D  HOH   121       0.003  -3.251  -2.599  1.00  0.00           H  
ATOM    122  D  HOH   122       1.303  -3.251  -2.599  1.00  0.00           H  
ATOM    123  D  HOH   123       2.603  -3.251  -2.599  1.00  0.00           H  
ATOM    124  D  HOH   124       3.903  -3.251  -2.599  1.00  0.00           H  
ATOM    125  D  HOH   125       5.203  -3.251  -2.599  1.00  0.69           H  
ATOM    126  D  HOH   126      -5.197  -1.951  -2.599  1.00  0.00           H  
ATOM    127  D  HOH   127      -3.897  -1.951  -2.599  1.00  0.00           H  
ATOM    128  D  HOH   128      -2.597  -1.951  -2.599  1.00  0.00           H  
ATOM    129  D  HOH   129      -1.297  -1.951  -2.599  1.00  0.00           H  
ATOM    130  D  HOH   130       0.003  -1.951  -2.599  1.00  0.00           H  
ATOM    131  D  HOH   131       1.303  -1.951  -2.599  1.00  0.00           H  
ATOM    132  D  HOH   132       2.603  -1.951  -2.599  1.00  0.00           H  
ATOM    133  D  HOH   133       3.903  -1.951  -2.599  1.00  0.00           H  
ATOM    134  D  HOH   134       5.203  -1.951  -2.599  1.00  0.00           H  
ATOM    135  D  HOH   135       6.503  -1.951  -2.599  1.00  0.38           H  
ATOM    136  D  HOH   136      -6.497  -0.651  -2.599  1.00  0.00           H  
ATOM    137  D  HOH   137      -5.197  -0.651  -2.599  1.00  0.00           H  
ATOM    138  D  HOH   138      -3.897  -0.651  -2.599  1.00  0.00           H  
ATOM    139  D  HOH   139      -2.597  -0.651  -2.599  1.00  0.00           H  
ATOM    140  D  HOH   140      -1.297  -0.651  -2.599  1.00  0.00           H  
ATOM    141  D  HOH   141       0.003  -0.651  -2.599  1.00  0.00           H  
ATOM    142  D  HOH   142       1.303  -0.651  -2.599  1.00  0.00           H  
ATOM    143  D  HOH   143       2.603  -0.651  -2.599  1.00  0.00           H  
ATOM    144  D  HOH   144       3.903  -0.651  -2.599  1.00  0.00           H  
ATOM    145  D  HOH   145       5.203  -0.651  -2.599  1.00  0.00           H  
ATOM    146  D  HOH   146      -6.497   0.649  -2.599  1.00  0.00           H  
ATOM    147  D  HOH   147      -5.197   0.649  -2.599  1.00  0.00           H  
ATOM    148  D  HOH   148      -3.897   0.649  -2.599  1.00  0.00           H  
ATOM    149  D  HOH   149      -2.597   0.649  -2.599  1.00  0.00           H  
ATOM    150  D  HOH   150      -1.297   0.649  -2.599  1.00  0.00           H  
ATOM    151  D  HOH   151       0.003   0.649  -2.599  1.00  0.00           H  
ATOM    152  D  HOH   152       1.303   0.649  -2.599  1.00  0.00           H  
ATOM    153  D  HOH   153       2.603   0.649  -2.599  1.00  0.00           H  
ATOM    154  D  HOH   154       3.903   0.649  -2.599  1.00  0.00           H  
ATOM    155  D  HOH   155       5.203   0.649  -2.599  1.00  0.00           H  
ATOM    156  D  HOH   156       6.503   0.649  -2.599  1.00  0.00           H  
ATOM    157  D  HOH   157      -6.497   1.949  -2.599  1.00  0.35           H  
ATOM    158  D  HOH   158      -5.197   1.949  -2.599  1.00  0.00           H  
ATOM    159  D  HOH   159      -3.897   1.949  -2.599  1.00  0.00           H  
ATOM    160  D  HOH   160      -2.597   1.949  -2.599  1.00  0.00           H  
ATOM    161  D  HOH   161      -1.297   1.949  -2.599  1.00  0.00           H  
ATOM    162  D  HOH   162       0.003   1.949  -2.599  1.00  0.00           H  
ATOM    163  D  HOH   163       1.303   1.949  -2.599  1.00  0.00           H  
ATOM    164  D  HOH   164       2.603   1.949  -2.599  1.00  0.00           H  
ATOM    165  D  HOH   165       3.903   1.949  -2.599  1.00  0.00           H  
ATOM    166  D  HOH   166       5.203   1.949  -2.599  1.00  0.00           H  
ATOM    167  D  HOH   167      -5.197   3.249  -2.599  1.00  0.17           H  
ATOM    168  D  HOH   168      -3.897   3.249  -2.599  1.00  0.00           H  
ATOM    169  D  HOH   169      -2.597   3.249  -2.599  1.00  0.00           H  
ATOM    170  D  HOH   170      -1.297   3.249  -2.599  1.00  0.00           H  
ATOM    171  D  HOH   171       0.003   3.249  -2.599  1.00  0.00           H  
ATOM    172  D  HOH   172       1.303   3.249  -2.599  1.00  0.00           H  
ATOM    173  D  HOH   173       2.603   3.249  -2.599  1.00  0.00           H  
ATOM    174  D  HOH   174       3.903   3.249  -2.599  1.00  0.18           H  
ATOM    175  D  HOH   175      -5.197   4.549  -2.599  1.00  0.59           H  
ATOM    176  D  HOH   176      -3.897   4.549  -2.599  1.00  0.35           H  
ATOM    177  D  HOH   177      -1.297   4.549  -2.599  1.00  0.00           H  
ATOM    178  D  HOH   178       0.003   4.549  -2.599  1.00  0.00           H  
ATOM    179  D  HOH   179       1.303   4.549  -2.599  1.00  0.00           H  
ATOM    180  D  HOH   180       2.603   4.549  -2.599  1.00  0.18           H  
ATOM    181  D  HOH   181      -2.597   5.849  -2.599  1.00  0.34           H  
ATOM    182  D  HOH   182      -1.297   5.849  -2.599  1.00  0.00           H  
ATOM    183  D  HOH   183       0.003   5.849  -2.599  1.00  0.00           H  
ATOM    184  D  HOH   184       1.303   5.849  -2.599  1.00  0.00           H  
ATOM    185  D  HOH   185       2.603   5.849  -2.599  1.00  0.55           H  
ATOM    186  D  HOH   186      -5.197  -5.851  -1.299  1.00  2.00           H  
ATOM    187  D  HOH   187      -3.897  -5.851  -1.299  1.00  0.89           H  
ATOM    188  D  HOH   188      -2.597  -5.851  -1.299  1.00  0.18           H  
ATOM    189  D  HOH   189      -1.297  -5.851  -1.299  1.00  0.00           H  
ATOM    190  D  HOH   190       0.003  -5.851  -1.299  1.00  0.00           H  
ATOM    191  D  HOH   191       1.303  -5.851  -1.299  1.00  0.00           H  
ATOM    192  D  HOH   192       2.603  -5.851  -1.299  1.00  0.34           H  
ATOM    193  D  HOH   193       3.903  -5.851  -1.299  1.00  0.58           H  
ATOM    194  D  HOH   194      -5.197  -4.551  -1.299  1.00  0.53           H  
ATOM    195  D  HOH   195      -3.897  -4.551  -1.299  1.00  0.00           H  
ATOM    196  D  HOH   196      -2.597  -4.551  -1.299  1.00  0.00           H  
ATOM    197  D  HOH   197      -1.297  -4.551  -1.299  1.00  0.00           H  
ATOM    198  D  HOH   198       0.003  -4.551  -1.299  1.00  0.00           H  
ATOM    199  D  HOH   199       1.303  -4.551  -1.299  1.00  0.00           H  
ATOM    200  D  HOH   200       2.603  -4.551  -1.299  1.00  0.00           H  
ATOM    201  D  HOH   201       3.903  -4.551  -1.299  1.00  0.17           H  
ATOM    202  D  HOH   202      -5.197  -3.251  -1.299  1.00  0.00           H  
ATOM    203  D  HOH   203      -3.897  -3.251  -1.299  1.00  0.00           H  
ATOM    204  D  HOH   204      -2.597  -3.251  -1.299  1.00  0.00           H  
ATOM    205  D  HOH   205      -1.297  -3.251  -1.299  1.00  0.00           H  
ATOM    206  D  HOH   206       0.003  -3.251  -1.299  1.00  0.00           H  
ATOM    207  D  HOH   207       1.303  -3.251  -1.299  1.00  0.00           H  
ATOM    208  D  HOH   208       2.603  -3.251  -1.299  1.00  0.00           H  
ATOM    209  D  HOH   209       3.903  -3.251  -1.299  1.00  0.00           H  
ATOM    210  D  HOH   210       5.203  -3.251  -1.299  1.00  0.37           H  
ATOM    211  D  HOH   211      -6.497  -1.951  -1.299  1.00  0.35           H  
ATOM    212  D  HOH   212      -5.197  -1.951  -1.299  1.00  0.00           H  
ATOM    213  D  HOH   213      -3.897  -1.951  -1.299  1.00  0.00           H  
ATOM    214  D  HOH   214      -2.597  -1.951  -1.299  1.00  0.00           H  
ATOM    215  D  HOH   215      -1.297  -1.951  -1.299  1.00  0.00           H  
ATOM    216  D  HOH   216       0.003  -1.951  -1.299  1.00  0.00           H  
ATOM    217  D  HOH   217       1.303  -1.951  -1.299  1.00  0.00           H  
ATOM    218  D  HOH   218       2.603  -1.951  -1.299  1.00  0.00           H  
ATOM    219  D  HOH   219       3.903  -1.951  -1.299  1.00  0.00           H  
ATOM    220  D  HOH   220       5.203  -1.951  -1.299  1.00  0.17           H  
ATOM    221  D  HOH   221      -6.497  -0.651  -1.299  1.00  0.00           H  
ATOM    222  D  HOH   222      -5.197  -0.651  -1.299  1.00  0.00           H  
ATOM    223  D  HOH   223      -3.897  -0.651  -1.299  1.00  0.00           H  
ATOM    224  D  HOH   224      -2.597  -0.651  -1.299  1.00  0.00           H  
ATOM    225  D  HOH   225      -1.297  -0.651  -1.299  1.00  0.00           H  
ATOM    226  D  HOH   226       0.003  -0.651  -1.299  1.00  0.00           H  
ATOM    227  D  HOH   227       1.303  -0.651  -1.299  1.00  0.00           H  
ATOM    228  D  HOH   228       2.603  -0.651  -1.299  1.00  0.00           H  
ATOM    229  D  HOH   229       3.903  -0.651  -1.299  1.00  0.00           H  
ATOM    230  D  HOH   230       5.203  -0.651  -1.299  1.00  0.00           H  
ATOM    231  D  HOH   231      -6.497   0.649  -1.299  1.00  0.00           H  
ATOM    232  D  HOH   232      -5.197   0.649  -1.299  1.00  0.00           H  
ATOM    233  D  HOH   233      -3.897   0.649  -1.299  1.00  0.00           H  
ATOM    234  D  HOH   234      -2.597   0.649  -1.299  1.00  0.00           H  
ATOM    235  D  HOH   235      -1.297   0.649  -1.299  1.00  0.00           H  
ATOM    236  D  HOH   236       0.003   0.649  -1.299  1.00  0.00           H  
ATOM    237  D  HOH   237       1.303   0.649  -1.299  1.00  0.00           H  
ATOM    238  D  HOH   238       2.603   0.649  -1.299  1.00  0.00           H  
ATOM    239  D  HOH   239       3.903   0.649  -1.299  1.00  0.00           H  
ATOM    240  D  HOH   240       5.203   0.649  -1.299  1.00  0.00           H  
ATOM    241  D  HOH   241      -6.497   1.949  -1.299  1.00  0.53           H  
ATOM    242  D  HOH   242      -5.197   1.949  -1.299  1.00  0.00           H  
ATOM    243  D  HOH   243      -3.897   1.949  -1.299  1.00  0.00           H  
ATOM    244  D  HOH   244      -2.597   1.949  -1.299  1.00  0.00           H  
ATOM    245  D  HOH   245      -1.297   1.949  -1.299  1.00  0.00           H  
ATOM    246  D  HOH   246       0.003   1.949  -1.299  1.00  0.00           H  
ATOM    247  D  HOH   247       1.303   1.949  -1.299  1.00  0.00           H  
ATOM    248  D  HOH   248       2.603   1.949  -1.299  1.00  0.00           H  
ATOM    249  D  HOH   249       3.903   1.949  -1.299  1.00  0.00           H  
ATOM    250  D  HOH   250       5.203   1.949  -1.299  1.00  0.00           H  
ATOM    251  D  HOH   251      -6.497   3.249  -1.299  1.00  0.76           H  
ATOM    252  D  HOH   252      -5.197   3.249  -1.299  1.00  0.17           H  
ATOM    253  D  HOH   253      -3.897   3.249  -1.299  1.00  0.00           H  
ATOM    254  D  HOH   254      -2.597   3.249  -1.299  1.00  0.00           H  
ATOM    255  D  HOH   255      -1.297   3.249  -1.299  1.00  0.00           H  
ATOM    256  D  HOH   256       0.003   3.249  -1.299  1.00  0.00           H  
ATOM    257  D  HOH   257       1.303   3.249  -1.299  1.00  0.00           H  
ATOM    258  D  HOH   258       2.603   3.249  -1.299  1.00  0.00           H  
ATOM    259  D  HOH   259       3.903   3.249  -1.299  1.00  0.00           H  
ATOM    260  D  HOH   260       5.203   3.249  -1.299  1.00  0.53           H  
ATOM    261  D  HOH   261      -5.197   4.549  -1.299  1.00  0.70           H  
ATOM    262  D  HOH   262      -3.897   4.549  -1.299  1.00  0.00           H  
ATOM    263  D  HOH   263      -2.597   4.549  -1.299  1.00  0.00           H  
ATOM    264  D  HOH   264      -1.297   4.549  -1.299  1.00  0.00           H  
ATOM    265  D  HOH   265       0.003   4.549  -1.299  1.00  0.00           H  
ATOM    266  D  HOH   266       1.303   4.549  -1.299  1.00  0.00           H  
ATOM    267  D  HOH   267       2.603   4.549  -1.299  1.00  0.00           H  
ATOM    268  D  HOH   268       3.903   4.549  -1.299  1.00  0.53           H  
ATOM    269  D  HOH   269      -3.897   5.849  -1.299  1.00  0.90           H  
ATOM    270  D  HOH   270      -2.597   5.849  -1.299  1.00  0.35           H  
ATOM    271  D  HOH   271       2.603   5.849  -1.299  1.00  0.71           H  
ATOM    272  D  HOH   272      -6.497  -7.151   0.001  1.00  4.84           H  
ATOM    273  D  HOH   273       6.503  -7.151   0.001  1.00  4.87           H  
ATOM    274  D  HOH   274      -6.497  -5.851   0.001  1.00  3.92           H  
ATOM    275  D  HOH   275      -5.197  -5.851   0.001  1.00  1.76           H  
ATOM    276  D  HOH   276      -3.897  -5.851   0.001  1.00  0.71           H  
ATOM    277  D  HOH   277      -2.597  -5.851   0.001  1.00  0.35           H  
ATOM    278  D  HOH   278      -1.297  -5.851   0.001  1.00  0.00           H  
ATOM    279  D  HOH   279       0.003  -5.851   0.001  1.00  0.00           H  
ATOM    280  D  HOH   280       1.303  -5.851   0.001  1.00  0.00           H  
ATOM    281  D  HOH   281       2.603  -5.851   0.001  1.00  0.17           H  
ATOM    282  D  HOH   282       3.903  -5.851   0.001  1.00  0.68           H  
ATOM    283  D  HOH   283       5.203  -5.851   0.001  1.00  2.61           H  
ATOM    284  D  HOH   284      -6.497  -4.551   0.001  1.00  1.69           H  
ATOM    285  D  HOH   285      -5.197  -4.551   0.001  1.00  0.51           H  
ATOM    286  D  HOH   286      -3.897  -4.551   0.001  1.00  0.00           H  
ATOM    287  D  HOH   287      -2.597  -4.551   0.001  1.00  0.00           H  
ATOM    288  D  HOH   288      -1.297  -4.551   0.001  1.00  0.00           H  
ATOM    289  D  HOH   289       0.003  -4.551   0.001  1.00  0.00           H  
ATOM    290  D  HOH   290       1.303  -4.551   0.001  1.00  0.00           H  
ATOM    291  D  HOH   291       2.603  -4.551   0.001  1.00  0.00           H  
ATOM    292  D  HOH   292       3.903  -4.551   0.001  1.00  0.00           H  
ATOM    293  D  HOH   293       5.203  -4.551   0.001  1.00  0.56           H  
ATOM    294  D  HOH   294      -6.497  -3.251   0.001  1.00  0.59           H  
ATOM    295  D  HOH   295      -5.197  -3.251   0.001  1.00  0.17           H  
ATOM    296  D  HOH   296      -3.897  -3.251   0.001  1.00  0.00           H  
ATOM    297  D  HOH   297      -2.597  -3.251   0.001  1.00  0.00           H  
ATOM    298  D  HOH   298      -1.297  -3.251   0.001  1.00  0.00           H  
ATOM    299  D  HOH   299       0.003  -3.251   0.001  1.00  0.00           H  
ATOM    300  D  HOH   300       1.303  -3.251   0.001  1.00  0.00           H  
ATOM    301  D  HOH   301       2.603  -3.251   0.001  1.00  0.00           H  
ATOM    302  D  HOH   302       3.903  -3.251   0.001  1.00  0.00           H  
ATOM    303  D  HOH   303       5.203  -3.251   0.001  1.00  0.53           H  
ATOM    304  D  HOH   304      -6.497  -1.951   0.001  1.00  0.36           H  
ATOM    305  D  HOH   305      -5.197  -1.951   0.001  1.00  0.00           H  
ATOM    306  D  HOH   306      -3.897  -1.951   0.001  1.00  0.00           H  
ATOM    307  D  HOH   307      -2.597  -1.951   0.001  1.00  0.00           H  
ATOM    308  D  HOH   308      -1.297  -1.951   0.001  1.00  0.00           H  
ATOM    309  D  HOH   309       0.003  -1.951   0.001  1.00  0.00           H  
ATOM    310  D  HOH   310       1.303  -1.951   0.001  1.00  0.00           H  
ATOM    311  D  HOH   311       2.603  -1.951   0.001  1.00  0.00           H  
ATOM    312  D  HOH   312       3.903  -1.951   0.001  1.00  0.00           H  
ATOM    313  D  HOH   313       5.203  -1.951   0.001  1.00  0.17           H  
ATOM    314  D  HOH   314      -6.497  -0.651   0.001  1.00  0.00           H  
ATOM    315  D  HOH   315      -5.197  -0.651   0.001  1.00  0.00           H  
ATOM    316  D  HOH   316      -3.897  -0.651   0.001  1.00  0.00           H  
ATOM    317  D  HOH   317      -2.597  -0.651   0.001  1.00  0.00           H  
ATOM    318  D  HOH   318      -1.297  -0.651   0.001  1.00  0.00           H  
ATOM    319  D  HOH   319       0.003  -0.651   0.001  1.00  0.00           H  
ATOM    320  D  HOH   320       1.303  -0.651   0.001  1.00  0.00           H  
ATOM    321  D  HOH   321       2.603  -0.651   0.001  1.00  0.00           H  
ATOM    322  D  HOH   322       3.903  -0.651   0.001  1.00  0.00           H  
ATOM    323  D  HOH   323       5.203  -0.651   0.001  1.00  0.00           H  
ATOM    324  D  HOH   324      -6.497   0.649   0.001  1.00  0.17           H  
ATOM    325  D  HOH   325      -5.197   0.649   0.001  1.00  0.00           H  
ATOM    326  D  HOH   326      -3.897   0.649   0.001  1.00  0.00           H  
ATOM    327  D  HOH   327      -2.597   0.649   0.001  1.00  0.00           H  
ATOM    328  D  HOH   328      -1.297   0.649   0.001  1.00  0.00           H  
ATOM    329  D  HOH   329       0.003   0.649   0.001  1.00  0.00           H  
ATOM    330  D  HOH   330       1.303   0.649   0.001  1.00  0.00           H  
ATOM    331  D  HOH   331       2.603   0.649   0.001  1.00  0.00           H  
ATOM    332  D  HOH   332       3.903   0.649   0.001  1.00  0.00           H  
ATOM    333  D  HOH   333       5.203   0.649   0.001  1.00  0.00           H  
ATOM    334  D  HOH   334      -6.497   1.949   0.001  1.00  0.37           H  
ATOM    335  D  HOH   335      -5.197   1.949   0.001  1.00  0.00           H  
ATOM    336  D  HOH   336      -3.897   1.949   0.001  1.00  0.00           H  
ATOM    337  D  HOH   337      -2.597   1.949   0.001  1.00  0.00           H  
ATOM    338  D  HOH   338      -1.297   1.949   0.001  1.00  0.00           H  
ATOM    339  D  HOH   339       0.003   1.949   0.001  1.00  0.00           H  
ATOM    340  D  HOH   340       1.303   1.949   0.001  1.00  0.00           H  
ATOM    341  D  HOH   341       2.603   1.949   0.001  1.00  0.00           H  
ATOM    342  D  HOH   342       3.903   1.949   0.001  1.00  0.00           H  
ATOM    343  D  HOH   343       5.203   1.949   0.001  1.00  0.00           H  
ATOM    344  D  HOH   344       6.503   1.949   0.001  1.00  0.38           H  
ATOM    345  D  HOH   345      -5.197   3.249   0.001  1.00  0.17           H  
ATOM    346  D  HOH   346      -3.897   3.249   0.001  1.00  0.00           H  
ATOM    347  D  HOH   347      -2.597   3.249   0.001  1.00  0.00           H  
ATOM    348  D  HOH   348      -1.297   3.249   0.001  1.00  0.00           H  
ATOM    349  D  HOH   349       0.003   3.249   0.001  1.00  0.00           H  
ATOM    350  D  HOH   350       1.303   3.249   0.001  1.00  0.00           H  
ATOM    351  D  HOH   351       2.603   3.249   0.001  1.00  0.00           H  
ATOM    352  D  HOH   352       3.903   3.249   0.001  1.00  0.00           H  
ATOM    353  D  HOH   353       5.203   3.249   0.001  1.00  0.34           H  
ATOM    354  D  HOH   354      -5.197   4.549   0.001  1.00  0.69           H  
ATOM    355  D  HOH   355      -3.897   4.549   0.001  1.00  0.00           H  
ATOM    356  D  HOH   356      -2.597   4.549   0.001  1.00  0.00           H  
ATOM    357  D  HOH   357      -1.297   4.549   0.001  1.00  0.00           H  
ATOM    358  D  HOH   358       0.003   4.549   0.001  1.00  0.00           H  
ATOM    359  D  HOH   359       1.303   4.549   0.001  1.00  0.00           H  
ATOM    360  D  HOH   360       2.603   4.549   0.001  1.00  0.00           H  
ATOM    361  D  HOH   361       3.903   4.549   0.001  1.00  0.00           H  
ATOM    362  D  HOH   362       5.203   4.549   0.001  1.00  0.70           H  
ATOM    363  D  HOH   363      -6.497   5.849   0.001  1.00  4.51           H  
ATOM    364  D  HOH   364      -5.197   5.849   0.001  1.00  2.49           H  
ATOM    365  D  HOH   365      -3.897   5.849   0.001  1.00  0.90           H  
ATOM    366  D  HOH   366      -2.597   5.849   0.001  1.00  0.52           H  
ATOM    367  D  HOH   367       2.603   5.849   0.001  1.00  0.54           H  
ATOM    368  D  HOH   368       3.903   5.849   0.001  1.00  0.93           H  
ATOM    369  D  HOH   369       5.203   5.849   0.001  1.00  2.53           H  
ATOM    370  D  HOH   370      -6.497   7.149   0.001  1.00  4.91           H  
ATOM    371  D  HOH   371       6.503  -7.151   1.301  1.00  4.70           H  
ATOM    372  D  HOH   372      -2.597  -5.851   1.301  1.00  0.52           H  
ATOM    373  D  HOH   373      -1.297  -5.851   1.301  1.00  0.00           H  
ATOM    374  D  HOH   374       2.603  -5.851   1.301  1.00  0.17           H  
ATOM    375  D  HOH   375       3.903  -5.851   1.301  1.00  0.70           H  
ATOM    376  D  HOH   376       5.203  -5.851   1.301  1.00  2.01           H  
ATOM    377  D  HOH   377      -5.197  -4.551   1.301  1.00  0.73           H  
ATOM    378  D  HOH   378      -3.897  -4.551   1.301  1.00  0.34           H  
ATOM    379  D  HOH   379      -2.597  -4.551   1.301  1.00  0.00           H  
ATOM    380  D  HOH   380      -1.297  -4.551   1.301  1.00  0.00           H  
ATOM    381  D  HOH   381       0.003  -4.551   1.301  1.00  0.00           H  
ATOM    382  D  HOH   382       1.303  -4.551   1.301  1.00  0.00           H  
ATOM    383  D  HOH   383       2.603  -4.551   1.301  1.00  0.00           H  
ATOM    384  D  HOH   384       3.903  -4.551   1.301  1.00  0.00           H  
ATOM    385  D  HOH   385      -5.197  -3.251   1.301  1.00  0.17           H  
ATOM    386  D  HOH   386      -3.897  -3.251   1.301  1.00  0.00           H  
ATOM    387  D  HOH   387      -2.597  -3.251   1.301  1.00  0.00           H  
ATOM    388  D  HOH   388      -1.297  -3.251   1.301  1.00  0.00           H  
ATOM    389  D  HOH   389       0.003  -3.251   1.301  1.00  0.00           H  
ATOM    390  D  HOH   390       1.303  -3.251   1.301  1.00  0.00           H  
ATOM    391  D  HOH   391       2.603  -3.251   1.301  1.00  0.00           H  
ATOM    392  D  HOH   392       3.903  -3.251   1.301  1.00  0.00           H  
ATOM    393  D  HOH   393       5.203  -3.251   1.301  1.00  0.52           H  
ATOM    394  D  HOH   394      -6.497  -1.951   1.301  1.00  0.35           H  
ATOM    395  D  HOH   395      -5.197  -1.951   1.301  1.00  0.00           H  
ATOM    396  D  HOH   396      -3.897  -1.951   1.301  1.00  0.00           H  
ATOM    397  D  HOH   397      -2.597  -1.951   1.301  1.00  0.00           H  
ATOM    398  D  HOH   398      -1.297  -1.951   1.301  1.00  0.00           H  
ATOM    399  D  HOH   399       0.003  -1.951   1.301  1.00  0.00           H  
ATOM    400  D  HOH   400       1.303  -1.951   1.301  1.00  0.00           H  
ATOM    401  D  HOH   401       2.603  -1.951   1.301  1.00  0.00           H  
ATOM    402  D  HOH   402       3.903  -1.951   1.301  1.00  0.00           H  
ATOM    403  D  HOH   403       5.203  -1.951   1.301  1.00  0.00           H  
ATOM    404  D  HOH   404       6.503  -1.951   1.301  1.00  0.39           H  
ATOM    405  D  HOH   405      -5.197  -0.651   1.301  1.00  0.00           H  
ATOM    406  D  HOH   406      -3.897  -0.651   1.301  1.00  0.00           H  
ATOM    407  D  HOH   407      -2.597  -0.651   1.301  1.00  0.00           H  
ATOM    408  D  HOH   408      -1.297  -0.651   1.301  1.00  0.00           H  
ATOM    409  D  HOH   409       0.003  -0.651   1.301  1.00  0.00           H  
ATOM    410  D  HOH   410       1.303  -0.651   1.301  1.00  0.00           H  
ATOM    411  D  HOH   411       2.603  -0.651   1.301  1.00  0.00           H  
ATOM    412  D  HOH   412       3.903  -0.651   1.301  1.00  0.00           H  
ATOM    413  D  HOH   413       5.203  -0.651   1.301  1.00  0.00           H  
ATOM    414  D  HOH   414       6.503  -0.651   1.301  1.00  0.17           H  
ATOM    415  D  HOH   415      -6.497   0.649   1.301  1.00  0.00           H  
ATOM    416  D  HOH   416      -5.197   0.649   1.301  1.00  0.00           H  
ATOM    417  D  HOH   417      -3.897   0.649   1.301  1.00  0.00           H  
ATOM    418  D  HOH   418      -2.597   0.649   1.301  1.00  0.00           H  
ATOM    419  D  HOH   419      -1.297   0.649   1.301  1.00  0.00           H  
ATOM    420  D  HOH   420       0.003   0.649   1.301  1.00  0.00           H  
ATOM    421  D  HOH   421       1.303   0.649   1.301  1.00  0.00           H  
ATOM    422  D  HOH   422       2.603   0.649   1.301  1.00  0.00           H  
ATOM    423  D  HOH   423       3.903   0.649   1.301  1.00  0.00           H  
ATOM    424  D  HOH   424       5.203   0.649   1.301  1.00  0.00           H  
ATOM    425  D  HOH   425       6.503   0.649   1.301  1.00  0.00           H  
ATOM    426  D  HOH   426      -5.197   1.949   1.301  1.00  0.00           H  
ATOM    427  D  HOH   427      -3.897   1.949   1.301  1.00  0.00           H  
ATOM    428  D  HOH   428      -2.597   1.949   1.301  1.00  0.00           H  
ATOM    429  D  HOH   429      -1.297   1.949   1.301  1.00  0.00           H  
ATOM    430  D  HOH   430       0.003   1.949   1.301  1.00  0.00           H  
ATOM    431  D  HOH   431       1.303   1.949   1.301  1.00  0.00           H  
ATOM    432  D  HOH   432       2.603   1.949   1.301  1.00  0.00           H  
ATOM    433  D  HOH   433       3.903   1.949   1.301  1.00  0.00           H  
ATOM    434  D  HOH   434       5.203   1.949   1.301  1.00  0.00           H  
ATOM    435  D  HOH   435       6.503   1.949   1.301  1.00  0.53           H  
ATOM    436  D  HOH   436      -5.197   3.249   1.301  1.00  0.36           H  
ATOM    437  D  HOH   437      -3.897   3.249   1.301  1.00  0.00           H  
ATOM    438  D  HOH   438      -2.597   3.249   1.301  1.00  0.00           H  
ATOM    439  D  HOH   439      -1.297   3.249   1.301  1.00  0.00           H  
ATOM    440  D  HOH   440       0.003   3.249   1.301  1.00  0.00           H  
ATOM    441  D  HOH   441       1.303   3.249   1.301  1.00  0.00           H  
ATOM    442  D  HOH   442       2.603   3.249   1.301  1.00  0.00           H  
ATOM    443  D  HOH   443       3.903   3.249   1.301  1.00  0.00           H  
ATOM    444  D  HOH   444       5.203   3.249   1.301  1.00  0.17           H  
ATOM    445  D  HOH   445       6.503   3.249   1.301  1.00  0.59           H  
ATOM    446  D  HOH   446      -5.197   4.549   1.301  1.00  0.96           H  
ATOM    447  D  HOH   447      -3.897   4.549   1.301  1.00  0.53           H  
ATOM    448  D  HOH   448      -2.597   4.549   1.301  1.00  0.00           H  
ATOM    449  D  HOH   449      -1.297   4.549   1.301  1.00  0.00           H  
ATOM    450  D  HOH   450       0.003   4.549   1.301  1.00  0.00           H  
ATOM    451  D  HOH   451       1.303   4.549   1.301  1.00  0.00           H  
ATOM    452  D  HOH   452       2.603   4.549   1.301  1.00  0.00           H  
ATOM    453  D  HOH   453       3.903   4.549   1.301  1.00  0.00           H  
ATOM    454  D  HOH   454       5.203   4.549   1.301  1.00  0.52           H  
ATOM    455  D  HOH   455      -2.597   5.849   1.301  1.00  0.69           H  
ATOM    456  D  HOH   456      -1.297   5.849   1.301  1.00  0.00           H  
ATOM    457  D  HOH   457       0.003   5.849   1.301  1.00  0.00           H  
ATOM    458  D  HOH   458       1.303   5.849   1.301  1.00  0.17           H  
ATOM    459  D  HOH   459       2.603   5.849   1.301  1.00  0.37           H  
ATOM    460  D  HOH   460       3.903   5.849   1.301  1.00  1.08           H  
ATOM    461  D  HOH   461      -1.297  -5.851   2.601  1.00  0.00           H  
ATOM    462  D  HOH   462       0.003  -5.851   2.601  1.00  0.00           H  
ATOM    463  D  HOH   463       1.303  -5.851   2.601  1.00  0.00           H  
ATOM    464  D  HOH   464       2.603  -5.851   2.601  1.00  0.00           H  
ATOM    465  D  HOH   465       3.903  -5.851   2.601  1.00  0.92           H  
ATOM    466  D  HOH   466      -1.297  -4.551   2.601  1.00  0.00           H  
ATOM    467  D  HOH   467       0.003  -4.551   2.601  1.00  0.00           H  
ATOM    468  D  HOH   468       1.303  -4.551   2.601  1.00  0.00           H  
ATOM    469  D  HOH   469       2.603  -4.551   2.601  1.00  0.00           H  
ATOM    470  D  HOH   470       3.903  -4.551   2.601  1.00  0.36           H  
ATOM    471  D  HOH   471      -1.297  -3.251   2.601  1.00  0.00           H  
ATOM    472  D  HOH   472       0.003  -3.251   2.601  1.00  0.00           H  
ATOM    473  D  HOH   473       1.303  -3.251   2.601  1.00  0.00           H  
ATOM    474  D  HOH   474       2.603  -3.251   2.601  1.00  0.00           H  
ATOM    475  D  HOH   475       5.203  -3.251   2.601  1.00  0.36           H  
ATOM    476  D  HOH   476      -6.497  -1.951   2.601  1.00  0.17           H  
ATOM    477  D  HOH   477      -5.197  -1.951   2.601  1.00  0.00           H  
ATOM    478  D  HOH   478      -2.597  -1.951   2.601  1.00  0.00           H  
ATOM    479  D  HOH   479      -1.297  -1.951   2.601  1.00  0.00           H  
ATOM    480  D  HOH   480       0.003  -1.951   2.601  1.00  0.00           H  
ATOM    481  D  HOH   481       1.303  -1.951   2.601  1.00  0.00           H  
ATOM    482  D  HOH   482       2.603  -1.951   2.601  1.00  0.00           H  
ATOM    483  D  HOH   483       3.903  -1.951   2.601  1.00  0.00           H  
ATOM    484  D  HOH   484       5.203  -1.951   2.601  1.00  0.00           H  
ATOM    485  D  HOH   485      -6.497  -0.651   2.601  1.00  0.00           H  
ATOM    486  D  HOH   486      -5.197  -0.651   2.601  1.00  0.00           H  
ATOM    487  D  HOH   487      -3.897  -0.651   2.601  1.00  0.00           H  
ATOM    488  D  HOH   488      -2.597  -0.651   2.601  1.00  0.00           H  
ATOM    489  D  HOH   489      -1.297  -0.651   2.601  1.00  0.00           H  
ATOM    490  D  HOH   490       0.003  -0.651   2.601  1.00  0.00           H  
ATOM    491  D  HOH   491       1.303  -0.651   2.601  1.00  0.00           H  
ATOM    492  D  HOH   492       2.603  -0.651   2.601  1.00  0.00           H  
ATOM    493  D  HOH   493       3.903  -0.651   2.601  1.00  0.00           H  
ATOM    494  D  HOH   494       5.203  -0.651   2.601  1.00  0.00           H  
ATOM    495  D  HOH   495       6.503  -0.651   2.601  1.00  0.00           H  
ATOM    496  D  HOH   496      -6.497   0.649   2.601  1.00  0.00           H  
ATOM    497  D  HOH   497      -5.197   0.649   2.601  1.00  0.00           H  
ATOM    498  D  HOH   498      -3.897   0.649   2.601  1.00  0.00           H  
ATOM    499  D  HOH   499      -2.597   0.649   2.601  1.00  0.00           H  
ATOM    500  D  HOH   500      -1.297   0.649   2.601  1.00  0.00           H  
ATOM    501  D  HOH   501       0.003   0.649   2.601  1.00  0.00           H  
ATOM    502  D  HOH   502       1.303   0.649   2.601  1.00  0.00           H  
ATOM    503  D  HOH   503       2.603   0.649   2.601  1.00  0.00           H  
ATOM    504  D  HOH   504       3.903   0.649   2.601  1.00  0.00           H  
ATOM    505  D  HOH   505       5.203   0.649   2.601  1.00  0.00           H  
ATOM    506  D  HOH   506       6.503   0.649   2.601  1.00  0.00           H  
ATOM    507  D  HOH   507      -2.597   1.949   2.601  1.00  0.00           H  
ATOM    508  D  HOH   508      -1.297   1.949   2.601  1.00  0.00           H  
ATOM    509  D  HOH   509       0.003   1.949   2.601  1.00  0.00           H  
ATOM    510  D  HOH   510       1.303   1.949   2.601  1.00  0.00           H  
ATOM    511  D  HOH   511       2.603   1.949   2.601  1.00  0.00           H  
ATOM    512  D  HOH   512       3.903   1.949   2.601  1.00  0.00           H  
ATOM    513  D  HOH   513       5.203   1.949   2.601  1.00  0.00           H  
ATOM    514  D  HOH   514       6.503   1.949   2.601  1.00  0.17           H  
ATOM    515  D  HOH   515      -2.597   3.249   2.601  1.00  0.00           H  
ATOM    516  D  HOH   516      -1.297   3.249   2.601  1.00  0.00           H  
ATOM    517  D  HOH   517       0.003   3.249   2.601  1.00  0.00           H  
ATOM    518  D  HOH   518       1.303   3.249   2.601  1.00  0.00           H  
ATOM    519  D  HOH   519       2.603   3.249   2.601  1.00  0.00           H  
ATOM    520  D  HOH   520       3.903   3.249   2.601  1.00  0.00           H  
ATOM    521  D  HOH   521       5.203   3.249   2.601  1.00  0.17           H  
ATOM    522  D  HOH   522      -2.597   4.549   2.601  1.00  0.17           H  
ATOM    523  D  HOH   523      -1.297   4.549   2.601  1.00  0.00           H  
ATOM    524  D  HOH   524       0.003   4.549   2.601  1.00  0.00           H  
ATOM    525  D  HOH   525       1.303   4.549   2.601  1.00  0.00           H  
ATOM    526  D  HOH   526       2.603   4.549   2.601  1.00  0.00           H  
ATOM    527  D  HOH   527       3.903   4.549   2.601  1.00  0.17           H  
ATOM    528  D  HOH   528       5.203   4.549   2.601  1.00  0.57           H  
ATOM    529  D  HOH   529      -1.297   5.849   2.601  1.00  0.00           H  
ATOM    530  D  HOH   530       0.003   5.849   2.601  1.00  0.00           H  
ATOM    531  D  HOH   531       1.303   5.849   2.601  1.00  0.00           H  
ATOM    532  D  HOH   532       2.603   5.849   2.601  1.00  0.35           H  
ATOM    533  D  HOH   533       0.003  -7.151   3.901  1.00  0.00           H  
ATOM    534  D  HOH   534       1.303  -7.151   3.901  1.00  0.00           H  
ATOM    535  D  HOH   535       0.003  -5.851   3.901  1.00  0.00           H  
ATOM    536  D  HOH   536       1.303  -5.851   3.901  1.00  0.00           H  
ATOM    537  D  HOH   537       2.603  -5.851   3.901  1.00  0.34           H  
ATOM    538  D  HOH   538       0.003  -4.551   3.901  1.00  0.00           H  
ATOM    539  D  HOH   539       1.303  -4.551   3.901  1.00  0.00           H  
ATOM    540  D  HOH   540      -1.297  -3.251   3.901  1.00  0.00           H  
ATOM    541  D  HOH   541       0.003  -3.251   3.901  1.00  0.00           H  
ATOM    542  D  HOH   542       1.303  -3.251   3.901  1.00  0.00           H  
ATOM    543  D  HOH   543      -6.497  -1.951   3.901  1.00  0.00           H  
ATOM    544  D  HOH   544      -1.297  -1.951   3.901  1.00  0.00           H  
ATOM    545  D  HOH   545       0.003  -1.951   3.901  1.00  0.00           H  
ATOM    546  D  HOH   546       1.303  -1.951   3.901  1.00  0.00           H  
ATOM    547  D  HOH   547      -6.497  -0.651   3.901  1.00  0.00           H  
ATOM    548  D  HOH   548      -5.197  -0.651   3.901  1.00  0.00           H  
ATOM    549  D  HOH   549      -3.897  -0.651   3.901  1.00  0.00           H  
ATOM    550  D  HOH   550      -2.597  -0.651   3.901  1.00  0.00           H  
ATOM    551  D  HOH   551      -1.297  -0.651   3.901  1.00  0.00           H  
ATOM    552  D  HOH   552       0.003  -0.651   3.901  1.00  0.00           H  
ATOM    553  D  HOH   553       1.303  -0.651   3.901  1.00  0.00           H  
ATOM    554  D  HOH   554       2.603  -0.651   3.901  1.00  0.00           H  
ATOM    555  D  HOH   555       5.203  -0.651   3.901  1.00  0.00           H  
ATOM    556  D  HOH   556       6.503  -0.651   3.901  1.00  0.00           H  
ATOM    557  D  HOH   557      -6.497   0.649   3.901  1.00  0.00           H  
ATOM    558  D  HOH   558      -5.197   0.649   3.901  1.00  0.00           H  
ATOM    559  D  HOH   559      -2.597   0.649   3.901  1.00  0.00           H  
ATOM    560  D  HOH   560      -1.297   0.649   3.901  1.00  0.00           H  
ATOM    561  D  HOH   561       0.003   0.649   3.901  1.00  0.00           H  
ATOM    562  D  HOH   562       1.303   0.649   3.901  1.00  0.00           H  
ATOM    563  D  HOH   563       2.603   0.649   3.901  1.00  0.00           H  
ATOM    564  D  HOH   564       3.903   0.649   3.901  1.00  0.00           H  
ATOM    565  D  HOH   565       5.203   0.649   3.901  1.00  0.00           H  
ATOM    566  D  HOH   566       6.503   0.649   3.901  1.00  0.00           H  
ATOM    567  D  HOH   567      -1.297   1.949   3.901  1.00  0.00           H  
ATOM    568  D  HOH   568       0.003   1.949   3.901  1.00  0.00           H  
ATOM    569  D  HOH   569       1.303   1.949   3.901  1.00  0.00           H  
ATOM    570  D  HOH   570       2.603   1.949   3.901  1.00  0.00           H  
ATOM    571  D  HOH   571       3.903   1.949   3.901  1.00  0.00           H  
ATOM    572  D  HOH   572       5.203   1.949   3.901  1.00  0.00           H  
ATOM    573  D  HOH   573       6.503   1.949   3.901  1.00  0.00           H  
ATOM    574  D  HOH   574      -1.297   3.249   3.901  1.00  0.00           H  
ATOM    575  D  HOH   575       0.003   3.249   3.901  1.00  0.00           H  
ATOM    576  D  HOH   576       1.303   3.249   3.901  1.00  0.00           H  
ATOM    577  D  HOH   577      -1.297   4.549   3.901  1.00  0.00           H  
ATOM    578  D  HOH   578       0.003   4.549   3.901  1.00  0.00           H  
ATOM    579  D  HOH   579      -1.297   5.849   3.901  1.00  0.00           H  
ATOM    580  D  HOH   580       0.003   5.849   3.901  1.00  0.00           H  
ATOM    581  D  HOH   581       1.303   5.849   3.901  1.00  0.00           H  
ATOM    582  D  HOH   582       1.303   7.149   3.901  1.00  0.17           H  
ATOM    583  D  HOH   583       0.003  -5.851   5.201  1.00  0.00           H  
ATOM    584  D  HOH   584       1.303  -5.851   5.201  1.00  0.00           H  
ATOM    585  D  HOH   585       0.003  -4.551   5.201  1.00  0.36           H  
ATOM    586  D  HOH   586       0.003  -3.251   5.201  1.00  0.36           H  
ATOM    587  D  HOH   587       1.303  -3.251   5.201  1.00  0.51           H  
ATOM    588  D  HOH   588      -1.297  -1.951   5.201  1.00  0.54           H  
ATOM    589  D  HOH   589       0.003  -1.951   5.201  1.00  0.35           H  
ATOM    590  D  HOH   590       1.303  -1.951   5.201  1.00  0.35           H  
ATOM    591  D  HOH   591      -2.597  -0.651   5.201  1.00  0.35           H  
ATOM    592  D  HOH   592      -1.297  -0.651   5.201  1.00  0.17           H  
ATOM    593  D  HOH   593       0.003  -0.651   5.201  1.00  0.00           H  
ATOM    594  D  HOH   594       1.303  -0.651   5.201  1.00  0.17           H  
ATOM    595  D  HOH   595       2.603  -0.651   5.201  1.00  0.35           H  
ATOM    596  D  HOH   596      -2.597   0.649   5.201  1.00  0.35           H  
ATOM    597  D  HOH   597      -1.297   0.649   5.201  1.00  0.17           H  
ATOM    598  D  HOH   598       0.003   0.649   5.201  1.00  0.00           H  
ATOM    599  D  HOH   599       1.303   0.649   5.201  1.00  0.00           H  
ATOM    600  D  HOH   600       2.603   0.649   5.201  1.00  0.17           H  
ATOM    601  D  HOH   601       3.903   0.649   5.201  1.00  0.34           H  
ATOM    602  D  HOH   602       5.203   0.649   5.201  1.00  0.00           H  
ATOM    603  D  HOH   603      -1.297   1.949   5.201  1.00  0.18           H  
ATOM    604  D  HOH   604       0.003   1.949   5.201  1.00  0.00           H  
ATOM    605  D  HOH   605       1.303   1.949   5.201  1.00  0.17           H  
ATOM    606  D  HOH   606       2.603   1.949   5.201  1.00  0.17           H  
ATOM    607  D  HOH   607       3.903   1.949   5.201  1.00  0.00           H  
ATOM    608  D  HOH   608      -1.297   3.249   5.201  1.00  0.34           H  
ATOM    609  D  HOH   609       0.003   3.249   5.201  1.00  0.17           H  
ATOM    610  D  HOH   610      -1.297   4.549   5.201  1.00  0.00           H  
ATOM    611  D  HOH   611       0.003   4.549   5.201  1.00  0.00           H  
ATOM    612  D  HOH   612      -1.297   5.849   5.201  1.00  0.00           H  
ATOM    613  D  HOH   613       0.003   5.849   5.201  1.00  0.00           H  
ATOM    614  D  HOH   614       0.003  -0.651   6.501  1.00  0.91           H  
ATOM    615  D  HOH   615       1.303  -0.651   6.501  1.00  0.93           H  
ATOM    616  D  HOH   616      -1.297   0.649   6.501  1.00  1.10           H  
ATOM    617  D  HOH   617       0.003   0.649   6.501  1.00  0.51           H  
ATOM    618  D  HOH   618       1.303   0.649   6.501  1.00  1.06           H  
ATOM    619  D  HOH   619      -1.297   1.949   6.501  1.00  0.96           H  
ATOM    620  D  HOH   620       1.303   1.949   6.501  1.00  0.60           H  
ATOM    621  D  HOH   621       0.003   0.649   7.801  1.00  4.32           H  
ATOM    622  D  HOH   622       0.003   0.649   9.101  1.00  4.89           H  
END
