# Supplementary material for: CageCavityCalc (C3): A Computational Tool for Calculating and Visualizing Cavities in Molecular Cages
Source: J Chem Inf Model. 2024 Jul 9;64(14):5604–16. doi: 10.1021/acs.jcim.4c00355 (PMC11267575; doi:10.1021/acs.jcim.4c00355)
Supplement: Supplementary file 2 — ci4c00355_si_002.zip [file ci4c00355_si_002.zip › CageCavityCalc-v.1.0.5/CageCavityCalc/examples/1_mol2/cage_1_JACS_2006_128_14120_cavity_vol_calc.txt]

Cage cavity volume = 1963.3360000000005 A3
Average cavity hydrophobicity = 404.2198609823362
Total cavity hydrophobicity = 404.2198609823362 A^-3
