# Supplementary material for: CageCavityCalc (C3): A Computational Tool for Calculating and Visualizing Cavities in Molecular Cages
Source: J Chem Inf Model. 2024 Jul 9;64(14):5604–16. doi: 10.1021/acs.jcim.4c00355 (PMC11267575; doi:10.1021/acs.jcim.4c00355)
Supplement: Supplementary file 2 — ci4c00355_si_002.zip [file ci4c00355_si_002.zip › CageCavityCalc-v.1.0.5/CageCavityCalc/examples/1_mol2/file.xyz]

2267
CageCavityCalc
c   -10.02677   -5.09488   -1.08090 
c   -10.42099   -6.62351   1.28273  
c   -10.35188   -6.46755   -1.16820 
c   -10.00069   -4.46362   0.17023  
c   -10.17527   -5.24159   1.33493  
c   -10.50677   -7.21700   0.01718  
h   -10.67659   -8.28703   -0.05583 
c   -10.47692   -7.13699   -2.53195 
h   -10.79381   -6.37458   -3.25692 
c   -10.47894   -7.43716   2.57880  
h   -10.91577   -6.80359   3.36269  
o    -9.78895   -4.39085   -2.23530 
o   -10.17553   -4.63015   2.56846  
c   -11.62065   -8.16509   -2.63158 
h   -12.57879   -7.69748   -2.37678 
h   -11.49668   -9.02809   -1.97097 
h   -11.69966   -8.55107   -3.65485 
c   -11.44796   -8.63094   2.53091  
h   -12.46190   -8.29093   2.28996  
h   -11.48586   -9.13228   3.50482  
h   -11.17681   -9.38663   1.78782  
c    -9.12111   -7.67456   -2.97436 
c    -6.66987   -8.69081   -3.86860 
c    -8.70832   -8.97783   -2.63010 
c    -8.24355   -6.85006   -3.70609 
c    -7.05270   -7.38147   -4.21271 
c    -7.48268   -9.50603   -3.06219 
h    -9.35104   -9.58073   -1.99533 
c    -9.05089   -7.78959   3.00082  
c    -6.29491   -8.27036   3.47798  
c    -8.44485   -8.98768   2.60216  
c    -8.25747   -6.86036   3.69695  
c    -6.88919   -7.08741   3.92738  
c    -7.09153   -9.26628   2.87729  
h    -9.02853   -9.71687   2.04864  
c    -6.98586  -10.87622   -2.60073 
h    -6.35421  -11.29335   -3.39701 
c    -6.48255  -10.60369   2.48337  
h    -5.67109  -10.82121   3.19149  
o    -5.48142   -9.18923   -4.34852 
o    -8.61177   -5.55870   -3.98837 
o    -4.96507   -8.50676   3.72084  
o    -8.83247   -5.71260   4.18459  
c    -6.11824  -10.70137   -1.35294 
c    -4.54392  -10.12428   0.92576  
c    -4.75099  -10.38881   -1.47312 
c    -6.66477  -10.76217   -0.06179 
c    -5.88766  -10.51242   1.08443  
c    -3.94908  -10.14479   -0.34234 
h    -7.72145  -10.98186   0.05922  
o    -4.18199  -10.34146   -2.72448 
o    -3.82320   -9.78637   2.04389  
c    -7.41561  -11.81170   2.68762  
h    -7.76478  -11.85365   3.72601  
h    -6.88184  -12.74548   2.47653  
h    -8.30256  -11.79610   2.04767  
c    -8.08919  -11.93971   -2.45706 
h    -8.62457  -12.06680   -3.40500 
h    -8.83555  -11.69779   -1.69466 
h    -7.65368  -12.90872   -2.18651 
c    -8.87938   -4.69663   3.17839  
h    -8.06001   -4.77177   2.44612  
c    -4.17325   -8.46643   2.51471  
h    -4.62625   -7.83609   1.73293  
c    -4.44201   -9.08001   -3.36351 
h    -4.60897   -8.26021   -2.64710 
c    -8.50847   -4.70844   -2.82380 
h    -7.78677   -5.08853   -2.08401 
h    -3.52889   -8.82316   -3.91142 
h    -8.73626   -3.74244   3.69718  
h    -8.10088   -3.75785   -3.18462 
h    -3.22961   -7.98151   2.78772  
c    -6.17365   -6.65968   -5.15202 
c    -2.49406   -9.97887   -0.55730 
c    -6.14290   -6.01327   4.61183  
c    -9.82502   -3.01228   0.39905  
h    -5.82806   -7.26744   -6.01139 
h    -2.10355  -10.38052   -1.51128 
h    -6.64657   -5.57866   5.49610  
h    -9.66315   -2.72102   1.45166  
c   -10.04244   4.62709    0.78543  
c   -10.43165   6.34547    -1.43327 
c   -10.32094   5.99704    0.99306  
c   -10.05556   4.09686    -0.51342 
c   -10.18361   4.97505    -1.60608 
c   -10.49006   6.83844    -0.12387 
h   -10.64573   7.90141    0.03446  
c   -10.38246   6.56375    2.40900  
h   -10.68624   5.75604    3.08891  
c   -10.55982   7.25493    -2.65222 
h   -10.96517   6.66017    -3.48247 
o    -9.81192   3.82773    1.87675  
o   -10.09696   4.47898    -2.88668 
c   -11.50184   7.59979    2.62480  
h   -12.47710   7.16536    2.37567  
h   -11.38822   8.50427    2.02037  
h   -11.53519   7.91418    3.67454  
c   -11.61695   8.36108    -2.49462 
h   -12.59682   7.92271    -2.27175 
h   -11.71094   8.93500    -3.42353 
h   -11.39226   9.07167    -1.69403 
c    -8.99478   7.03727    2.82828  
c    -6.42620   7.88704    3.59196  
c    -8.57345   8.36275    2.60757  
c    -8.08733   6.12259    3.39613  
c    -6.82155   6.55600    3.81924  
c    -7.29910   8.81302    2.99191  
h    -9.25070   9.05168    2.11136  
c    -9.17635   7.74510    -3.06707 
c    -6.53392   8.55740    -3.70088 
c    -8.65287   8.95041    -2.58170 
c    -8.35105   6.95691    -3.88674 
c    -7.04617   7.36322    -4.21804 
c    -7.35764   9.38970    -2.91637 
h    -9.25965   9.55796    -1.91728 
c    -6.83233   10.23803   2.70088  
h    -6.12759   10.52825   3.49232  
c    -6.82915   10.71710   -2.39021 
h    -6.11475   11.10960   -3.12668 
o    -5.17625   8.29671    3.99610  
o    -8.50472   4.83496    3.62902  
o    -5.27715   8.98053    -4.05248 
o    -8.83104   5.77906    -4.40880 
c    -6.08537   10.27281   1.36831  
c    -4.71686   10.17276   -1.10108 
c    -4.70387   10.00736   1.31519  
c    -6.75950   10.50089   0.15750  
c    -6.08978   10.47997   -1.07907 
c    -4.00721   10.01102   0.09614  
h    -7.83220   10.67107   0.17080  
o    -4.02060   9.73062    2.47564  
o    -4.07725   10.10909   -2.31347 
c    -7.87749   11.84320   -2.32776 
h    -8.33343   11.99569   -3.31310 
h    -7.40672   12.78634   -2.02759 
h    -8.69014   11.65055   -1.62141 
c    -7.93261   11.30851   2.82698  
h    -8.38117   11.28182   3.82673  
h    -8.74604   11.18981   2.10498  
h    -7.51192   12.30952   2.67582  
c    -8.79346   4.72410    -3.43760 
h    -8.01564   4.87054    -2.67067 
c    -4.33221   8.84884    -2.97076 
h    -4.60338   8.04461    -2.26874 
c    -4.26132   8.37219    2.88895  
h    -4.54115   7.70861    2.05534  
c    -8.49240   4.03317    2.42850  
h    -7.77358   4.40215    1.68068  
h    -3.30260   7.99760    3.26381  
h    -8.51415   3.81419    -3.98021 
h    -8.13696   3.04276    2.73297  
h    -3.38419   8.54856    -3.43011 
c    -5.87559   5.67038    4.52968  
c    -2.52874   9.96398    0.12406  
c    -6.29306   6.48878    -5.13383 
c   -10.03787   2.65517    -0.85149 
h    -5.26258   6.15675    5.31127  
h    -2.05825   10.51191   0.96177  
h    -6.89772   6.03454    -5.94309 
h   -10.14363   2.41861    -1.92596 
c    9.59581    -4.78802   0.73074  
c    9.74318    -6.52458   -1.49829 
c    10.01910   -6.12269   0.90703  
c    9.34292    -4.29068   -0.55885 
c    9.34097    -5.18489   -1.64920 
c    10.06509   -6.97480   -0.21030 
h    10.34310   -8.01475   -0.06776 
c    10.38340   -6.63940   2.29474  
h    10.72738   -5.78764   2.89746  
c    9.78760    -7.46342   -2.70251 
h    10.00422   -6.86046   -3.59488 
o    9.47237    -3.98298   1.83658  
o    9.01080    -4.72070   -2.90217 
c    11.61304   -7.56628   2.32232  
h    12.48494   -7.05656   1.89629  
h    11.47698   -8.49585   1.76224  
h    11.85939   -7.84334   3.35410  
c    10.96840   -8.45146   -2.68464 
h    11.91888   -7.90923   -2.61623 
h    10.98651   -9.04248   -3.60745 
h    10.93966   -9.15685   -1.84911 
c    9.14527    -7.22167   2.96592  
c    6.86572    -8.27420   4.20435  
c    8.81517    -8.58776   2.83886  
c    8.28260    -6.37301   3.68678  
c    7.17577    -6.90998   4.35045  
c    7.68282    -9.13881   3.45846  
h    9.44590    -9.22680   2.22772  
c    8.41849    -8.11218   -2.88883 
c    5.82712    -9.19164   -3.08792 
c    8.10285    -9.34163   -2.29013 
c    7.41013    -7.43231   -3.60207 
c    6.11824    -7.97212   -3.72446 
c    6.82599    -9.91524   -2.40600 
h    8.86148    -9.85444   -1.70674 
c    7.28266   -10.60247   3.26865  
h    6.73127   -10.92277   4.16357  
c    6.50312   -11.25542   -1.74988 
h    5.71052   -11.73645   -2.33939 
o    5.73968    -8.77237   4.81706  
o    8.59747    -5.04333   3.81081  
o    4.56220    -9.72031   -3.19671 
o    7.74342    -6.25039   -4.21334 
c    6.33709   -10.72318   2.07384  
c    4.60227   -10.73622   -0.15202 
c    4.96008   -10.47551   2.22950  
c    6.82095   -10.97692   0.77751  
c    5.96781   -11.01758   -0.34091 
c    4.09518   -10.48352   1.12681  
h    7.88733   -11.12086   0.63010  
o    4.44114   -10.23775   3.47849  
o    3.75507   -10.78617   -1.22929 
c    7.64269   -12.28785   -1.82891 
h    7.93350   -12.45745   -2.87222 
h    7.31816   -13.24814   -1.41188 
h    8.54503   -11.98952   -1.28719 
c    8.47006   -11.58045   3.24077  
h    9.05630   -11.49599   4.16310  
h    9.15650   -11.41285   2.40571  
h    8.11307   -12.61413   3.16509  
c    7.69278    -5.15133   -3.29759 
h    7.03105    -5.33162   -2.43567 
c    3.81100    -9.56375   -1.97765 
h    4.14738    -8.69949   -1.38318 
c    4.65440    -8.87715   3.88186  
h    4.74489    -8.18358   3.03065  
c    8.29564    -4.30289   2.60973  
h    7.50714    -4.77801   2.00521  
h    3.75238    -8.57418   4.42473  
h    7.25382    -4.31125   -3.84682 
h    7.88545    -3.34338   2.94330  
h    2.78304    -9.34257   -2.28498 
c    6.30182    -6.12861   5.24187  
c    2.67396   -10.15511   1.35251  
c    5.03550    -7.31220   -4.49782 
c    9.21769    -2.84764   -0.88755 
h    5.90093    -6.69336   6.10665  
h    2.21324   -10.60333   2.25182  
h    4.01843    -7.72889   -4.38969 
h    8.87231    -2.60845   -1.90959 
c    4.69515    9.89588    1.57824  
c    5.86558    10.37365   -0.94293 
c    6.02709    10.35413   1.50554  
c    3.92287    9.74114    0.41422  
c    4.51849    9.97172    -0.83822 
c    6.60098    10.54861   0.23775  
h    7.64929    10.82313   0.17010  
c    6.85176    10.57205   2.76903  
h    6.15859    10.85807   3.57217  
c    6.52496    10.49879   -2.31607 
h    5.76706    10.85496   -3.02697 
o    4.12157    9.63150    2.80021  
o    3.77582    9.90206    -1.99015 
c    7.79771    11.78574   2.71005  
h    7.23554    12.69833   2.48062  
h    8.58587    11.69287   1.95717  
h    8.29192    11.93166   3.67760  
c    7.60863    11.58673   -2.41579 
h    7.19668    12.56372   -2.13796 
h    7.98108    11.66117   -3.44419 
h    8.47462    11.40553   -1.77259 
c    7.54037    9.27324    3.17443  
c    8.77104    6.87291    3.95523  
c    8.82163    8.93001    2.70080  
c    6.85610    8.35545    3.99118  
c    7.48225    7.17990    4.41739  
c    9.45866    7.73531    3.08145  
h    9.31900    9.59678    2.00224  
c    6.98578    9.11251    -2.76233 
c    7.72817    6.45815    -3.41356 
c    8.27098    8.62770    -2.47347 
c    6.09023    8.24945    -3.41421 
c    6.46851    6.94588    -3.78006 
c    8.66812    7.32219    -2.82215 
h    8.97547    9.26967    -1.95326 
c    10.80142   7.31113    2.48179  
h    11.32798   6.70084    3.22820  
c    10.07913   6.82041    -2.54378 
h    10.31711   6.03623    -3.27557 
o    9.37284    5.71347    4.38018  
o    5.58986    8.66590    4.41788  
o    8.10377    5.17234    -3.70998 
o    4.83688    8.70620    -3.74904 
c    10.54596   6.43774    1.25160  
c    9.82286    4.83151    -0.97421 
c    10.30021   5.05918    1.39133  
c    10.45412   6.98579    -0.03254 
c    10.13671   6.19759    -1.15476 
c    9.95093    4.24288    0.29303  
h    10.61540   8.05095    -0.16772 
o    10.42854   4.49680    2.64081  
o    9.48337    4.08053    -2.07174 
c    11.17994   7.85980    -2.82745 
h    11.12319   8.20054    -3.86806 
h    12.17144   7.41795    -2.67485 
h    11.12028   8.74943    -2.19404 
c    11.78436   8.47064    2.24227  
h    11.97485   9.01001    3.17722  
h    11.42848   9.20452    1.51321  
h    12.74401   8.08902    1.87462  
c    3.93053    8.62847    -2.63163 
h    4.18849    7.81660    -1.93389 
c    8.14061    4.34295    -2.52858 
h    7.48728    4.71706    -1.72479 
c    9.22898    4.66891    3.40788  
h    8.32760    4.77964    2.78447  
c    4.62626    8.41054    3.38224  
h    4.97878    7.69584    2.62129  
h    9.09324    3.74093    3.97399  
h    2.95306    8.37381    -3.05543 
h    3.76888    7.93494    3.87097  
h    7.72888    3.37308    -2.82843 
c    6.82937    6.21834    5.32560  
c    9.82721    2.78738    0.56146  
c    5.56086    6.21846    -4.68330 
c    2.49575    9.34919    0.54563  
h    7.50050    5.67562    6.01813  
h    10.09633   2.47204    1.58615  
h    4.89489    6.87111    -5.28073 
h    1.99569    9.62908    1.49034  
c    -0.86877   -3.57680   9.68573  
c    -2.58459   -1.71737   10.90023 
c    -0.49926   -3.01125   10.91941 
c    -2.10279   -3.27174   9.07942  
c    -2.92816   -2.29542   9.65879  
c    -1.36260   -2.07078   11.49843 
h    -1.07002   -1.58738   12.42557 
c    0.83455    -3.36590   11.56983 
h    1.09692    -4.38925   11.26795 
c    -3.49809   -0.68226   11.54935 
h    -4.53160   -0.90726   11.25296 
o    -0.02136   -4.47128   9.07236  
o    -4.12248   -1.95015   9.07795  
c    0.77327    -3.48434   13.10363 
h    0.01969    -4.22342   13.39992 
h    0.52050    -2.54679   13.60731 
h    1.73991    -3.81511   13.50062 
c    -3.57817   -0.77318   13.08460 
h    -3.90560   -1.77319   13.39147 
h    -4.30501   -0.04977   13.47228 
h    -2.62765   -0.57557   13.58846 
c    1.92073    -2.42833   11.05048 
c    3.86735    -0.67387   10.01260 
c    2.24899    -1.23437   11.71665 
c    2.56630    -2.71347   9.83329  
c    3.55007    -1.85334   9.32581  
c    3.23282    -0.35466   11.22790 
h    1.71338    -0.97487   12.62496 
c    -3.14265   0.70416    11.02356 
c    -2.46753   3.23134    9.99816  
c    -2.20058   1.52088    11.67582 
c    -3.72654   1.16472    9.82889  
c    -3.43243   2.44687    9.34428  
c    -1.86168   2.79541    11.19211 
h    -1.70849   1.14683    12.56883 
c    3.54102    0.96240    11.93672 
h    4.59007    1.21662    11.73138 
c    -0.81834   3.66006    11.89749 
h    -1.05062   4.71215    11.68121 
o    4.83510    0.15575    9.50014  
o    2.28682    -3.89738   9.19707  
o    -2.11789   4.44759    9.46011  
o    -4.66379   0.37766    9.20724  
c    2.66128    2.06832    11.35393 
c    1.00661    4.02003    10.16959 
c    3.06752    2.74253    10.18720 
c    1.40091    2.37821    11.89726 
c    0.56752    3.36287    11.33253 
c    2.25901    3.73198    9.61154  
h    1.05107    1.82337    12.76305 
o    4.30515    2.46881    9.66176  
o    0.20932    4.97022    9.57714  
c    -0.89369   3.61494    13.43447 
h    -1.89035   3.91526    13.77767 
h    -0.16615   4.30755    13.87376 
h    -0.69177   2.62551    13.85513 
c    3.51775    0.87617    13.47308 
h    4.21593    0.10699    13.82357 
h    2.53431    0.63146    13.88468 
h    3.82449    1.83159    13.91414 
c    -4.04879   -0.66644   8.42398  
h    -3.02723   -0.41187   8.10059  
c    -0.84018   4.36506    8.80118  
h    -0.59293   3.34596    8.46334  
c    4.25893    1.29589    8.83410  
h    3.25748    1.08625    8.42622  
c    1.07895    -3.79696   8.42648  
h    0.83167    -2.76399   8.13460  
h    4.90533    1.49940    7.97342  
h    -4.64767   -0.75483   7.51113  
h    1.26085    -4.34404   7.49501  
h    -0.92963   4.96983    7.89204  
c    4.27945    -2.16224   8.08115  
c    2.67800    4.48076    8.41150  
c    -4.18568   3.03930    8.21824  
c    -2.48693   -4.07345   7.89356  
h    5.35920    -1.92348   8.08145  
h    2.40326    5.55146    8.39370  
h    -4.41714   4.11640    8.31758  
h    -1.98509   -5.05643   7.81180  
c    -3.44588   -0.83545   -9.52452 
c    -1.52450   -2.39039  -10.85540 
c    -3.00344   -0.43293  -10.79949 
c    -2.98630   -2.02819   -8.92933 
c    -1.97090   -2.76016   -9.56901 
c    -2.03353   -1.21793  -11.43960 
h    -1.64916   -0.90110  -12.40450 
c    -3.52140   0.85616   -11.43371 
h    -4.54248   1.02812   -11.06655 
c    -0.46717   -3.22697  -11.56901 
h    -0.56180   -4.26565  -11.22444 
o    -4.37412   -0.06467   -8.86180 
o    -1.43665   -3.88716   -8.99480 
c    -3.73246   0.76831   -12.95687 
h    -4.42028   -0.04948  -13.20124 
h    -2.81079   0.59258   -13.51941 
h    -4.17058   1.69853   -13.33688 
c    -0.69208   -3.37300  -13.08582 
h    -1.67759   -3.80926  -13.28543 
h    0.06263    -4.03848  -13.52113 
h    -0.64155   -2.42704  -13.63262 
c    -2.65515   2.03031   -10.98474 
c    -1.00926   4.12920   -10.07504 
c    -1.54931   2.46179   -11.73735 
c    -2.91396   2.66254    -9.75382 
c    -2.11078   3.72278    -9.30919 
c    -0.73051   3.52437   -11.31459 
h    -1.30879   1.94872   -12.66374 
c    0.92291    -2.72728  -11.18930 
c    3.46313    -1.79161  -10.47586 
c    1.56078    -1.72251  -11.94225 
c    1.56823    -3.24179  -10.04453 
c    2.86890    -2.82581   -9.72307 
c    2.83878    -1.25173  -11.61408 
h    1.04176    -1.29061  -12.79270 
c    0.48537    3.95637   -12.12813 
h    0.66502    5.02129   -11.92604 
c    3.52155    -0.14814  -12.42087 
h    4.60806    -0.28913  -12.33732 
o    -0.22058   5.15503    -9.61287 
o    -4.02520   2.28654    -9.04154 
o    4.71496    -1.33687  -10.13024 
o    0.92607    -4.19977   -9.30046 
c    1.70916    3.16967   -11.66376 
c    3.92777    1.71555   -10.73677 
c    2.45817    3.62848   -10.56198 
c    2.06854    1.94888   -12.25822 
c    3.17966    1.21156   -11.81811 
c    3.59903    2.93681   -10.12535 
h    1.45632    1.55507   -13.06392 
o    2.10304    4.82789    -9.99916 
o    5.02276    1.01331   -10.29237 
c    3.29561    -0.24482  -13.94004 
h    3.63373    -1.21771  -14.31516 
h    3.86735    0.53150   -14.46175 
h    2.24895    -0.13041  -14.23638 
c    0.26871    3.94720   -13.65188 
h    -0.58105   4.58525   -13.92092 
h    0.06921    2.95308   -14.06201 
h    1.15511    4.33734   -14.16564 
c    -0.11459   -3.64466   -8.46924 
h    0.05905    -2.58435   -8.22708 
c    4.63506    -0.07847   -9.44533 
h    3.66503    0.08411    -8.94880 
c    1.02357    4.67020    -9.07016 
h    0.93936    3.64829    -8.66779 
c    -3.76787   1.10366    -8.26966 
h    -2.70083   0.95657    -8.03955 
h    1.25218    5.31663    -8.21577 
h    -0.06309   -4.18628   -7.51848 
h    -4.27214   1.24791    -7.30802 
h    5.37997    -0.12017   -8.64293 
c    -2.40145   4.45557    -8.06064 
c    4.43034    3.38592    -8.98135 
c    3.70096    -3.43512   -8.65833 
c    -3.66245   -2.47496   -7.68226 
h    -2.20154   5.54325    -8.08478 
h    5.31942    2.77486    -8.74708 
h    4.72213    -3.02356   -8.55760 
h    -4.61803   -1.96863   -7.45441 
h   -10.68261   -0.69292   0.95401  
c    -9.85955   -0.76218   0.22971  
h    -8.91283   -0.66877   0.77879  
c    -9.97213   0.38608    -0.75603 
h   -10.91476   0.29482    -1.31135 
h    -9.14287   0.33056    -1.47315 
n    -9.93023   1.67229    -0.01824 
n    -9.91354   -2.06605   -0.48096 
h    -0.04369   9.87513    -1.72469 
c    -0.37840   9.65693    -0.70305 
h    -0.16386   10.56572   -0.12475 
c    0.42773    8.48236    -0.14290 
h    0.14432    7.55741    -0.65798 
h    0.20418    8.32772    0.91976  
n    1.86280    8.71477    -0.38183 
n    -1.82160   9.36298    -0.77064 
h    10.71930   0.38556    0.61287  
c    9.67668    0.52863    0.29904  
h    9.03818    0.42704    1.18667  
c    9.30602    -0.55796   -0.70606 
h    9.93523    -0.45864   -1.59952 
h    8.25830    -0.43360   -1.00743 
n    9.50741    -1.88175   -0.07886 
n    9.50798    1.87460    -0.30014 
h    -0.03836  -10.51748   -0.48363 
c    -0.28783   -9.49623   -0.16496 
h    -0.12925   -8.82681   -1.01940 
c    0.63913    -9.09594   0.98323  
h    0.35472    -9.63576   1.89531  
h    0.51575    -8.02875   1.20096  
n    2.03667    -9.33747   0.58453  
n    -1.68866   -9.42434   0.28717  
h    -2.60931   -5.07782   5.52467  
c    -3.55503   -4.80342   6.00916  
h    -3.94121   -5.69063   6.52768  
c    -4.55649   -4.36580   4.94080  
h    -4.07368   -3.66477   4.24963  
h    -5.39008   -3.81051   5.39137  
n    -5.03080   -5.53341   4.16111  
n    -3.34583   -3.71647   6.99300  
h    -6.23937   2.36833    5.93604  
c    -5.49415   3.08464    6.30202  
h    -6.06488   3.84791    6.84834  
c    -4.76758   3.71378    5.11241  
h    -4.28264   2.93308    4.51579  
h    -3.96422   4.37857    5.45575  
n    -5.74110   4.41741    4.25474  
n    -4.57016   2.35854    7.19215  
h    4.08214    -2.88756   5.00046  
c    4.61217    -3.01481   5.95102  
h    5.48651    -2.35314   5.91093  
c    5.03761    -4.47260   6.12291  
h    4.13948    -5.10557   6.12071  
h    5.52681    -4.58981   7.09953  
n    5.95746    -4.89547   5.04700  
n    3.69253    -2.67192   7.05098  
h    3.30396    4.40109    5.39075  
c    3.65996    4.82518    6.33662  
h    3.19265    5.81418    6.42651  
c    5.18210    4.96610    6.30215  
h    5.63283    3.99523    6.05962  
h    5.54016    5.26744    7.29553  
n    5.56148    5.96992    5.29409  
n    3.29267    3.91359    7.43033  
h    -3.53591   -3.84344   -4.87428 
c    -4.13467   -3.73989   -5.78609 
h    -4.87002   -2.95093   -5.58352 
c    -4.84856   -5.06053   -6.09239 
h    -4.08856   -5.83774   -6.25232 
h    -5.42377   -4.95693   -7.02148 
n    -5.76327   -5.44261   -4.98848 
n    -3.22521   -3.40825   -6.90472 
h    -3.03421   4.30251    -4.95332 
c    -3.18046   4.81594    -5.91036 
h    -2.51521   5.68861    -5.89841 
c    -4.64210   5.24205    -6.05919 
h    -5.27392   4.34401    -6.01903 
h    -4.78366   5.70730    -7.04376 
n    -5.03918   6.19260    -4.99930 
n    -2.85573   3.87446    -7.00068 
h    5.32518    -5.04272   -7.52718 
c    4.44168    -4.74026   -6.94841 
h    4.72012    -3.87008   -6.33896 
c    4.03640    -5.88577   -6.02396 
h    3.62192    -6.71070   -6.61630 
h    3.26729    -5.54217   -5.32187 
n    5.24278    -6.33024   -5.30738 
n    3.33767    -4.39498   -7.86903 
h    6.01504    4.11705    -7.25581 
c    5.11070    4.73870    -7.21153 
h    5.45574    5.76851    -7.35849 
c    4.46638    4.58743    -5.82714 
h    4.15869    3.54725    -5.67014 
h    3.55591    5.19445    -5.73607 
n    5.48017    4.93059    -4.80196 
n    4.16522    4.43740    -8.28838 
D    0.00316    0.49924   -10.49859 
D    0.00316    -0.50076   -9.49859 
D    1.00316    -0.50076   -9.49859 
D    0.00316    0.49924    -9.49859 
D    1.00316    0.49924    -9.49859 
D    0.00316    1.49924    -9.49859 
D    1.00316    1.49924    -9.49859 
D    1.00316    -0.50076   -8.49859 
D    0.00316    0.49924    -8.49859 
D    1.00316    0.49924    -8.49859 
D    0.00316    1.49924    -8.49859 
D    2.00316    -1.50076   -7.49859 
D    -0.99684   -0.50076   -7.49859 
D    0.00316    -0.50076   -7.49859 
D    1.00316    -0.50076   -7.49859 
D    2.00316    -0.50076   -7.49859 
D    0.00316    0.49924    -7.49859 
D    1.00316    0.49924    -7.49859 
D    2.00316    0.49924    -7.49859 
D    0.00316    1.49924    -7.49859 
D    1.00316    1.49924    -7.49859 
D    2.00316    1.49924    -7.49859 
D    2.00316    -2.50076   -6.49859 
D    -0.99684   -1.50076   -6.49859 
D    1.00316    -1.50076   -6.49859 
D    2.00316    -1.50076   -6.49859 
D    3.00316    -1.50076   -6.49859 
D    4.00316    -1.50076   -6.49859 
D    5.00316    -1.50076   -6.49859 
D    -1.99684   -0.50076   -6.49859 
D    -0.99684   -0.50076   -6.49859 
D    0.00316    -0.50076   -6.49859 
D    1.00316    -0.50076   -6.49859 
D    2.00316    -0.50076   -6.49859 
D    3.00316    -0.50076   -6.49859 
D    4.00316    -0.50076   -6.49859 
D    5.00316    -0.50076   -6.49859 
D    -0.99684   0.49924    -6.49859 
D    0.00316    0.49924    -6.49859 
D    1.00316    0.49924    -6.49859 
D    2.00316    0.49924    -6.49859 
D    3.00316    0.49924    -6.49859 
D    4.00316    0.49924    -6.49859 
D    5.00316    0.49924    -6.49859 
D    -0.99684   1.49924    -6.49859 
D    0.00316    1.49924    -6.49859 
D    1.00316    1.49924    -6.49859 
D    2.00316    1.49924    -6.49859 
D    3.00316    1.49924    -6.49859 
D    4.00316    1.49924    -6.49859 
D    5.00316    1.49924    -6.49859 
D    6.00316    1.49924    -6.49859 
D    0.00316    2.49924    -6.49859 
D    1.00316    2.49924    -6.49859 
D    2.00316    2.49924    -6.49859 
D    0.00316    3.49924    -6.49859 
D    2.00316    3.49924    -6.49859 
D    0.00316    4.49924    -6.49859 
D    -1.99684   -5.50076   -5.49859 
D    -0.99684   -5.50076   -5.49859 
D    0.00316    -5.50076   -5.49859 
D    1.00316    -5.50076   -5.49859 
D    -0.99684   -4.50076   -5.49859 
D    1.00316    -4.50076   -5.49859 
D    -0.99684   -3.50076   -5.49859 
D    1.00316    -3.50076   -5.49859 
D    2.00316    -3.50076   -5.49859 
D    -0.99684   -2.50076   -5.49859 
D    0.00316    -2.50076   -5.49859 
D    1.00316    -2.50076   -5.49859 
D    2.00316    -2.50076   -5.49859 
D    3.00316    -2.50076   -5.49859 
D    -1.99684   -1.50076   -5.49859 
D    -0.99684   -1.50076   -5.49859 
D    0.00316    -1.50076   -5.49859 
D    1.00316    -1.50076   -5.49859 
D    2.00316    -1.50076   -5.49859 
D    3.00316    -1.50076   -5.49859 
D    4.00316    -1.50076   -5.49859 
D    5.00316    -1.50076   -5.49859 
D    6.00316    -1.50076   -5.49859 
D    -4.99684   -0.50076   -5.49859 
D    -3.99684   -0.50076   -5.49859 
D    -2.99684   -0.50076   -5.49859 
D    -1.99684   -0.50076   -5.49859 
D    -0.99684   -0.50076   -5.49859 
D    0.00316    -0.50076   -5.49859 
D    1.00316    -0.50076   -5.49859 
D    2.00316    -0.50076   -5.49859 
D    3.00316    -0.50076   -5.49859 
D    4.00316    -0.50076   -5.49859 
D    5.00316    -0.50076   -5.49859 
D    6.00316    -0.50076   -5.49859 
D    -2.99684   0.49924    -5.49859 
D    -1.99684   0.49924    -5.49859 
D    -0.99684   0.49924    -5.49859 
D    0.00316    0.49924    -5.49859 
D    1.00316    0.49924    -5.49859 
D    2.00316    0.49924    -5.49859 
D    3.00316    0.49924    -5.49859 
D    4.00316    0.49924    -5.49859 
D    5.00316    0.49924    -5.49859 
D    6.00316    0.49924    -5.49859 
D    -5.99684   1.49924    -5.49859 
D    -2.99684   1.49924    -5.49859 
D    -1.99684   1.49924    -5.49859 
D    -0.99684   1.49924    -5.49859 
D    0.00316    1.49924    -5.49859 
D    1.00316    1.49924    -5.49859 
D    2.00316    1.49924    -5.49859 
D    3.00316    1.49924    -5.49859 
D    5.00316    1.49924    -5.49859 
D    6.00316    1.49924    -5.49859 
D    -0.99684   2.49924    -5.49859 
D    0.00316    2.49924    -5.49859 
D    1.00316    2.49924    -5.49859 
D    2.00316    2.49924    -5.49859 
D    0.00316    3.49924    -5.49859 
D    1.00316    3.49924    -5.49859 
D    0.00316    4.49924    -5.49859 
D    1.00316    4.49924    -5.49859 
D    0.00316    5.49924    -5.49859 
D    1.00316    5.49924    -5.49859 
D    -1.99684   -6.50076   -4.49859 
D    -0.99684   -6.50076   -4.49859 
D    0.00316    -6.50076   -4.49859 
D    1.00316    -6.50076   -4.49859 
D    -1.99684   -5.50076   -4.49859 
D    -0.99684   -5.50076   -4.49859 
D    0.00316    -5.50076   -4.49859 
D    1.00316    -5.50076   -4.49859 
D    -0.99684   -4.50076   -4.49859 
D    0.00316    -4.50076   -4.49859 
D    1.00316    -4.50076   -4.49859 
D    -0.99684   -3.50076   -4.49859 
D    0.00316    -3.50076   -4.49859 
D    1.00316    -3.50076   -4.49859 
D    2.00316    -3.50076   -4.49859 
D    3.00316    -3.50076   -4.49859 
D    -0.99684   -2.50076   -4.49859 
D    0.00316    -2.50076   -4.49859 
D    1.00316    -2.50076   -4.49859 
D    2.00316    -2.50076   -4.49859 
D    3.00316    -2.50076   -4.49859 
D    4.00316    -2.50076   -4.49859 
D    5.00316    -2.50076   -4.49859 
D    6.00316    -2.50076   -4.49859 
D    -2.99684   -1.50076   -4.49859 
D    -1.99684   -1.50076   -4.49859 
D    -0.99684   -1.50076   -4.49859 
D    0.00316    -1.50076   -4.49859 
D    1.00316    -1.50076   -4.49859 
D    2.00316    -1.50076   -4.49859 
D    3.00316    -1.50076   -4.49859 
D    4.00316    -1.50076   -4.49859 
D    5.00316    -1.50076   -4.49859 
D    6.00316    -1.50076   -4.49859 
D    -5.99684   -0.50076   -4.49859 
D    -4.99684   -0.50076   -4.49859 
D    -3.99684   -0.50076   -4.49859 
D    -2.99684   -0.50076   -4.49859 
D    -1.99684   -0.50076   -4.49859 
D    -0.99684   -0.50076   -4.49859 
D    0.00316    -0.50076   -4.49859 
D    1.00316    -0.50076   -4.49859 
D    2.00316    -0.50076   -4.49859 
D    3.00316    -0.50076   -4.49859 
D    4.00316    -0.50076   -4.49859 
D    5.00316    -0.50076   -4.49859 
D    6.00316    -0.50076   -4.49859 
D    -5.99684   0.49924    -4.49859 
D    -4.99684   0.49924    -4.49859 
D    -3.99684   0.49924    -4.49859 
D    -2.99684   0.49924    -4.49859 
D    -1.99684   0.49924    -4.49859 
D    -0.99684   0.49924    -4.49859 
D    0.00316    0.49924    -4.49859 
D    1.00316    0.49924    -4.49859 
D    2.00316    0.49924    -4.49859 
D    3.00316    0.49924    -4.49859 
D    4.00316    0.49924    -4.49859 
D    5.00316    0.49924    -4.49859 
D    6.00316    0.49924    -4.49859 
D    -5.99684   1.49924    -4.49859 
D    -4.99684   1.49924    -4.49859 
D    -3.99684   1.49924    -4.49859 
D    -2.99684   1.49924    -4.49859 
D    -1.99684   1.49924    -4.49859 
D    -0.99684   1.49924    -4.49859 
D    0.00316    1.49924    -4.49859 
D    1.00316    1.49924    -4.49859 
D    2.00316    1.49924    -4.49859 
D    3.00316    1.49924    -4.49859 
D    4.00316    1.49924    -4.49859 
D    5.00316    1.49924    -4.49859 
D    6.00316    1.49924    -4.49859 
D    7.00316    1.49924    -4.49859 
D    -5.99684   2.49924    -4.49859 
D    -4.99684   2.49924    -4.49859 
D    -0.99684   2.49924    -4.49859 
D    0.00316    2.49924    -4.49859 
D    1.00316    2.49924    -4.49859 
D    2.00316    2.49924    -4.49859 
D    -0.99684   3.49924    -4.49859 
D    0.00316    3.49924    -4.49859 
D    1.00316    3.49924    -4.49859 
D    2.00316    3.49924    -4.49859 
D    0.00316    4.49924    -4.49859 
D    1.00316    4.49924    -4.49859 
D    0.00316    5.49924    -4.49859 
D    1.00316    5.49924    -4.49859 
D    -0.99684   6.49924    -4.49859 
D    0.00316    6.49924    -4.49859 
D    1.00316    6.49924    -4.49859 
D    2.00316    6.49924    -4.49859 
D    -0.99684   -7.50076   -3.49859 
D    0.00316    -7.50076   -3.49859 
D    1.00316    -7.50076   -3.49859 
D    2.00316    -7.50076   -3.49859 
D    -2.99684   -6.50076   -3.49859 
D    -1.99684   -6.50076   -3.49859 
D    -0.99684   -6.50076   -3.49859 
D    0.00316    -6.50076   -3.49859 
D    1.00316    -6.50076   -3.49859 
D    2.00316    -6.50076   -3.49859 
D    -2.99684   -5.50076   -3.49859 
D    -1.99684   -5.50076   -3.49859 
D    -0.99684   -5.50076   -3.49859 
D    0.00316    -5.50076   -3.49859 
D    1.00316    -5.50076   -3.49859 
D    2.00316    -5.50076   -3.49859 
D    -0.99684   -4.50076   -3.49859 
D    0.00316    -4.50076   -3.49859 
D    1.00316    -4.50076   -3.49859 
D    2.00316    -4.50076   -3.49859 
D    4.00316    -4.50076   -3.49859 
D    5.00316    -4.50076   -3.49859 
D    -0.99684   -3.50076   -3.49859 
D    0.00316    -3.50076   -3.49859 
D    1.00316    -3.50076   -3.49859 
D    2.00316    -3.50076   -3.49859 
D    3.00316    -3.50076   -3.49859 
D    4.00316    -3.50076   -3.49859 
D    5.00316    -3.50076   -3.49859 
D    -5.99684   -2.50076   -3.49859 
D    -1.99684   -2.50076   -3.49859 
D    -0.99684   -2.50076   -3.49859 
D    0.00316    -2.50076   -3.49859 
D    1.00316    -2.50076   -3.49859 
D    2.00316    -2.50076   -3.49859 
D    3.00316    -2.50076   -3.49859 
D    4.00316    -2.50076   -3.49859 
D    5.00316    -2.50076   -3.49859 
D    6.00316    -2.50076   -3.49859 
D    -7.99684   -1.50076   -3.49859 
D    -6.99684   -1.50076   -3.49859 
D    -5.99684   -1.50076   -3.49859 
D    -4.99684   -1.50076   -3.49859 
D    -3.99684   -1.50076   -3.49859 
D    -2.99684   -1.50076   -3.49859 
D    -1.99684   -1.50076   -3.49859 
D    -0.99684   -1.50076   -3.49859 
D    0.00316    -1.50076   -3.49859 
D    1.00316    -1.50076   -3.49859 
D    2.00316    -1.50076   -3.49859 
D    3.00316    -1.50076   -3.49859 
D    4.00316    -1.50076   -3.49859 
D    5.00316    -1.50076   -3.49859 
D    6.00316    -1.50076   -3.49859 
D    7.00316    -1.50076   -3.49859 
D    -6.99684   -0.50076   -3.49859 
D    -5.99684   -0.50076   -3.49859 
D    -4.99684   -0.50076   -3.49859 
D    -3.99684   -0.50076   -3.49859 
D    -2.99684   -0.50076   -3.49859 
D    -1.99684   -0.50076   -3.49859 
D    -0.99684   -0.50076   -3.49859 
D    0.00316    -0.50076   -3.49859 
D    1.00316    -0.50076   -3.49859 
D    2.00316    -0.50076   -3.49859 
D    3.00316    -0.50076   -3.49859 
D    4.00316    -0.50076   -3.49859 
D    5.00316    -0.50076   -3.49859 
D    6.00316    -0.50076   -3.49859 
D    7.00316    -0.50076   -3.49859 
D    -6.99684   0.49924    -3.49859 
D    -5.99684   0.49924    -3.49859 
D    -4.99684   0.49924    -3.49859 
D    -3.99684   0.49924    -3.49859 
D    -2.99684   0.49924    -3.49859 
D    -1.99684   0.49924    -3.49859 
D    -0.99684   0.49924    -3.49859 
D    0.00316    0.49924    -3.49859 
D    1.00316    0.49924    -3.49859 
D    2.00316    0.49924    -3.49859 
D    3.00316    0.49924    -3.49859 
D    4.00316    0.49924    -3.49859 
D    5.00316    0.49924    -3.49859 
D    6.00316    0.49924    -3.49859 
D    7.00316    0.49924    -3.49859 
D    -7.99684   1.49924    -3.49859 
D    -6.99684   1.49924    -3.49859 
D    -5.99684   1.49924    -3.49859 
D    -4.99684   1.49924    -3.49859 
D    -3.99684   1.49924    -3.49859 
D    -2.99684   1.49924    -3.49859 
D    -1.99684   1.49924    -3.49859 
D    -0.99684   1.49924    -3.49859 
D    0.00316    1.49924    -3.49859 
D    1.00316    1.49924    -3.49859 
D    2.00316    1.49924    -3.49859 
D    3.00316    1.49924    -3.49859 
D    4.00316    1.49924    -3.49859 
D    5.00316    1.49924    -3.49859 
D    6.00316    1.49924    -3.49859 
D    -5.99684   2.49924    -3.49859 
D    -4.99684   2.49924    -3.49859 
D    -3.99684   2.49924    -3.49859 
D    -2.99684   2.49924    -3.49859 
D    -1.99684   2.49924    -3.49859 
D    -0.99684   2.49924    -3.49859 
D    0.00316    2.49924    -3.49859 
D    1.00316    2.49924    -3.49859 
D    2.00316    2.49924    -3.49859 
D    3.00316    2.49924    -3.49859 
D    4.00316    2.49924    -3.49859 
D    5.00316    2.49924    -3.49859 
D    -5.99684   3.49924    -3.49859 
D    -4.99684   3.49924    -3.49859 
D    -0.99684   3.49924    -3.49859 
D    0.00316    3.49924    -3.49859 
D    1.00316    3.49924    -3.49859 
D    2.00316    3.49924    -3.49859 
D    3.00316    3.49924    -3.49859 
D    -0.99684   4.49924    -3.49859 
D    0.00316    4.49924    -3.49859 
D    1.00316    4.49924    -3.49859 
D    2.00316    4.49924    -3.49859 
D    3.00316    4.49924    -3.49859 
D    -0.99684   5.49924    -3.49859 
D    0.00316    5.49924    -3.49859 
D    1.00316    5.49924    -3.49859 
D    2.00316    5.49924    -3.49859 
D    3.00316    5.49924    -3.49859 
D    -1.99684   6.49924    -3.49859 
D    -0.99684   6.49924    -3.49859 
D    0.00316    6.49924    -3.49859 
D    1.00316    6.49924    -3.49859 
D    -0.99684   7.49924    -3.49859 
D    0.00316    7.49924    -3.49859 
D    -1.99684   -7.50076   -2.49859 
D    1.00316    -7.50076   -2.49859 
D    -2.99684   -6.50076   -2.49859 
D    -1.99684   -6.50076   -2.49859 
D    -0.99684   -6.50076   -2.49859 
D    0.00316    -6.50076   -2.49859 
D    1.00316    -6.50076   -2.49859 
D    2.00316    -6.50076   -2.49859 
D    3.00316    -6.50076   -2.49859 
D    -4.99684   -5.50076   -2.49859 
D    -3.99684   -5.50076   -2.49859 
D    -2.99684   -5.50076   -2.49859 
D    -1.99684   -5.50076   -2.49859 
D    -0.99684   -5.50076   -2.49859 
D    0.00316    -5.50076   -2.49859 
D    1.00316    -5.50076   -2.49859 
D    2.00316    -5.50076   -2.49859 
D    3.00316    -5.50076   -2.49859 
D    4.00316    -5.50076   -2.49859 
D    -4.99684   -4.50076   -2.49859 
D    -3.99684   -4.50076   -2.49859 
D    -2.99684   -4.50076   -2.49859 
D    -1.99684   -4.50076   -2.49859 
D    -0.99684   -4.50076   -2.49859 
D    0.00316    -4.50076   -2.49859 
D    1.00316    -4.50076   -2.49859 
D    2.00316    -4.50076   -2.49859 
D    3.00316    -4.50076   -2.49859 
D    4.00316    -4.50076   -2.49859 
D    -5.99684   -3.50076   -2.49859 
D    -4.99684   -3.50076   -2.49859 
D    -3.99684   -3.50076   -2.49859 
D    -2.99684   -3.50076   -2.49859 
D    -1.99684   -3.50076   -2.49859 
D    -0.99684   -3.50076   -2.49859 
D    0.00316    -3.50076   -2.49859 
D    1.00316    -3.50076   -2.49859 
D    2.00316    -3.50076   -2.49859 
D    3.00316    -3.50076   -2.49859 
D    4.00316    -3.50076   -2.49859 
D    5.00316    -3.50076   -2.49859 
D    -5.99684   -2.50076   -2.49859 
D    -4.99684   -2.50076   -2.49859 
D    -3.99684   -2.50076   -2.49859 
D    -2.99684   -2.50076   -2.49859 
D    -1.99684   -2.50076   -2.49859 
D    -0.99684   -2.50076   -2.49859 
D    0.00316    -2.50076   -2.49859 
D    1.00316    -2.50076   -2.49859 
D    2.00316    -2.50076   -2.49859 
D    3.00316    -2.50076   -2.49859 
D    4.00316    -2.50076   -2.49859 
D    5.00316    -2.50076   -2.49859 
D    6.00316    -2.50076   -2.49859 
D    -7.99684   -1.50076   -2.49859 
D    -6.99684   -1.50076   -2.49859 
D    -5.99684   -1.50076   -2.49859 
D    -4.99684   -1.50076   -2.49859 
D    -3.99684   -1.50076   -2.49859 
D    -2.99684   -1.50076   -2.49859 
D    -1.99684   -1.50076   -2.49859 
D    -0.99684   -1.50076   -2.49859 
D    0.00316    -1.50076   -2.49859 
D    1.00316    -1.50076   -2.49859 
D    2.00316    -1.50076   -2.49859 
D    3.00316    -1.50076   -2.49859 
D    4.00316    -1.50076   -2.49859 
D    5.00316    -1.50076   -2.49859 
D    6.00316    -1.50076   -2.49859 
D    7.00316    -1.50076   -2.49859 
D    -6.99684   -0.50076   -2.49859 
D    -5.99684   -0.50076   -2.49859 
D    -4.99684   -0.50076   -2.49859 
D    -3.99684   -0.50076   -2.49859 
D    -2.99684   -0.50076   -2.49859 
D    -1.99684   -0.50076   -2.49859 
D    -0.99684   -0.50076   -2.49859 
D    0.00316    -0.50076   -2.49859 
D    1.00316    -0.50076   -2.49859 
D    2.00316    -0.50076   -2.49859 
D    3.00316    -0.50076   -2.49859 
D    4.00316    -0.50076   -2.49859 
D    5.00316    -0.50076   -2.49859 
D    6.00316    -0.50076   -2.49859 
D    -6.99684   0.49924    -2.49859 
D    -5.99684   0.49924    -2.49859 
D    -4.99684   0.49924    -2.49859 
D    -3.99684   0.49924    -2.49859 
D    -2.99684   0.49924    -2.49859 
D    -1.99684   0.49924    -2.49859 
D    -0.99684   0.49924    -2.49859 
D    0.00316    0.49924    -2.49859 
D    1.00316    0.49924    -2.49859 
D    2.00316    0.49924    -2.49859 
D    3.00316    0.49924    -2.49859 
D    4.00316    0.49924    -2.49859 
D    5.00316    0.49924    -2.49859 
D    6.00316    0.49924    -2.49859 
D    -6.99684   1.49924    -2.49859 
D    -5.99684   1.49924    -2.49859 
D    -4.99684   1.49924    -2.49859 
D    -3.99684   1.49924    -2.49859 
D    -2.99684   1.49924    -2.49859 
D    -1.99684   1.49924    -2.49859 
D    -0.99684   1.49924    -2.49859 
D    0.00316    1.49924    -2.49859 
D    1.00316    1.49924    -2.49859 
D    2.00316    1.49924    -2.49859 
D    3.00316    1.49924    -2.49859 
D    4.00316    1.49924    -2.49859 
D    5.00316    1.49924    -2.49859 
D    6.00316    1.49924    -2.49859 
D    -6.99684   2.49924    -2.49859 
D    -5.99684   2.49924    -2.49859 
D    -4.99684   2.49924    -2.49859 
D    -3.99684   2.49924    -2.49859 
D    -2.99684   2.49924    -2.49859 
D    -1.99684   2.49924    -2.49859 
D    -0.99684   2.49924    -2.49859 
D    0.00316    2.49924    -2.49859 
D    1.00316    2.49924    -2.49859 
D    2.00316    2.49924    -2.49859 
D    3.00316    2.49924    -2.49859 
D    4.00316    2.49924    -2.49859 
D    5.00316    2.49924    -2.49859 
D    -5.99684   3.49924    -2.49859 
D    -4.99684   3.49924    -2.49859 
D    -3.99684   3.49924    -2.49859 
D    -2.99684   3.49924    -2.49859 
D    -1.99684   3.49924    -2.49859 
D    -0.99684   3.49924    -2.49859 
D    0.00316    3.49924    -2.49859 
D    1.00316    3.49924    -2.49859 
D    2.00316    3.49924    -2.49859 
D    3.00316    3.49924    -2.49859 
D    4.00316    3.49924    -2.49859 
D    5.00316    3.49924    -2.49859 
D    -4.99684   4.49924    -2.49859 
D    -3.99684   4.49924    -2.49859 
D    -2.99684   4.49924    -2.49859 
D    -1.99684   4.49924    -2.49859 
D    -0.99684   4.49924    -2.49859 
D    0.00316    4.49924    -2.49859 
D    1.00316    4.49924    -2.49859 
D    2.00316    4.49924    -2.49859 
D    3.00316    4.49924    -2.49859 
D    4.00316    4.49924    -2.49859 
D    -4.99684   5.49924    -2.49859 
D    -3.99684   5.49924    -2.49859 
D    -2.99684   5.49924    -2.49859 
D    -1.99684   5.49924    -2.49859 
D    -0.99684   5.49924    -2.49859 
D    0.00316    5.49924    -2.49859 
D    1.00316    5.49924    -2.49859 
D    2.00316    5.49924    -2.49859 
D    3.00316    5.49924    -2.49859 
D    4.00316    5.49924    -2.49859 
D    -2.99684   6.49924    -2.49859 
D    -1.99684   6.49924    -2.49859 
D    -0.99684   6.49924    -2.49859 
D    1.00316    6.49924    -2.49859 
D    -5.99684   -6.50076   -1.49859 
D    -2.99684   -6.50076   -1.49859 
D    -1.99684   -6.50076   -1.49859 
D    -0.99684   -6.50076   -1.49859 
D    0.00316    -6.50076   -1.49859 
D    1.00316    -6.50076   -1.49859 
D    2.00316    -6.50076   -1.49859 
D    3.00316    -6.50076   -1.49859 
D    4.00316    -6.50076   -1.49859 
D    5.00316    -6.50076   -1.49859 
D    -4.99684   -5.50076   -1.49859 
D    -3.99684   -5.50076   -1.49859 
D    -2.99684   -5.50076   -1.49859 
D    -1.99684   -5.50076   -1.49859 
D    -0.99684   -5.50076   -1.49859 
D    0.00316    -5.50076   -1.49859 
D    1.00316    -5.50076   -1.49859 
D    2.00316    -5.50076   -1.49859 
D    3.00316    -5.50076   -1.49859 
D    4.00316    -5.50076   -1.49859 
D    5.00316    -5.50076   -1.49859 
D    -4.99684   -4.50076   -1.49859 
D    -3.99684   -4.50076   -1.49859 
D    -2.99684   -4.50076   -1.49859 
D    -1.99684   -4.50076   -1.49859 
D    -0.99684   -4.50076   -1.49859 
D    0.00316    -4.50076   -1.49859 
D    1.00316    -4.50076   -1.49859 
D    2.00316    -4.50076   -1.49859 
D    3.00316    -4.50076   -1.49859 
D    4.00316    -4.50076   -1.49859 
D    5.00316    -4.50076   -1.49859 
D    -5.99684   -3.50076   -1.49859 
D    -4.99684   -3.50076   -1.49859 
D    -3.99684   -3.50076   -1.49859 
D    -2.99684   -3.50076   -1.49859 
D    -1.99684   -3.50076   -1.49859 
D    -0.99684   -3.50076   -1.49859 
D    0.00316    -3.50076   -1.49859 
D    1.00316    -3.50076   -1.49859 
D    2.00316    -3.50076   -1.49859 
D    3.00316    -3.50076   -1.49859 
D    4.00316    -3.50076   -1.49859 
D    5.00316    -3.50076   -1.49859 
D    6.00316    -3.50076   -1.49859 
D    -6.99684   -2.50076   -1.49859 
D    -5.99684   -2.50076   -1.49859 
D    -4.99684   -2.50076   -1.49859 
D    -3.99684   -2.50076   -1.49859 
D    -2.99684   -2.50076   -1.49859 
D    -1.99684   -2.50076   -1.49859 
D    -0.99684   -2.50076   -1.49859 
D    0.00316    -2.50076   -1.49859 
D    1.00316    -2.50076   -1.49859 
D    2.00316    -2.50076   -1.49859 
D    3.00316    -2.50076   -1.49859 
D    4.00316    -2.50076   -1.49859 
D    5.00316    -2.50076   -1.49859 
D    6.00316    -2.50076   -1.49859 
D    -6.99684   -1.50076   -1.49859 
D    -5.99684   -1.50076   -1.49859 
D    -4.99684   -1.50076   -1.49859 
D    -3.99684   -1.50076   -1.49859 
D    -2.99684   -1.50076   -1.49859 
D    -1.99684   -1.50076   -1.49859 
D    -0.99684   -1.50076   -1.49859 
D    0.00316    -1.50076   -1.49859 
D    1.00316    -1.50076   -1.49859 
D    2.00316    -1.50076   -1.49859 
D    3.00316    -1.50076   -1.49859 
D    4.00316    -1.50076   -1.49859 
D    5.00316    -1.50076   -1.49859 
D    6.00316    -1.50076   -1.49859 
D    -6.99684   -0.50076   -1.49859 
D    -5.99684   -0.50076   -1.49859 
D    -4.99684   -0.50076   -1.49859 
D    -3.99684   -0.50076   -1.49859 
D    -2.99684   -0.50076   -1.49859 
D    -1.99684   -0.50076   -1.49859 
D    -0.99684   -0.50076   -1.49859 
D    0.00316    -0.50076   -1.49859 
D    1.00316    -0.50076   -1.49859 
D    2.00316    -0.50076   -1.49859 
D    3.00316    -0.50076   -1.49859 
D    4.00316    -0.50076   -1.49859 
D    5.00316    -0.50076   -1.49859 
D    6.00316    -0.50076   -1.49859 
D    -5.99684   0.49924    -1.49859 
D    -4.99684   0.49924    -1.49859 
D    -3.99684   0.49924    -1.49859 
D    -2.99684   0.49924    -1.49859 
D    -1.99684   0.49924    -1.49859 
D    -0.99684   0.49924    -1.49859 
D    0.00316    0.49924    -1.49859 
D    1.00316    0.49924    -1.49859 
D    2.00316    0.49924    -1.49859 
D    3.00316    0.49924    -1.49859 
D    4.00316    0.49924    -1.49859 
D    5.00316    0.49924    -1.49859 
D    6.00316    0.49924    -1.49859 
D    -6.99684   1.49924    -1.49859 
D    -5.99684   1.49924    -1.49859 
D    -4.99684   1.49924    -1.49859 
D    -3.99684   1.49924    -1.49859 
D    -2.99684   1.49924    -1.49859 
D    -1.99684   1.49924    -1.49859 
D    -0.99684   1.49924    -1.49859 
D    0.00316    1.49924    -1.49859 
D    1.00316    1.49924    -1.49859 
D    2.00316    1.49924    -1.49859 
D    3.00316    1.49924    -1.49859 
D    4.00316    1.49924    -1.49859 
D    5.00316    1.49924    -1.49859 
D    6.00316    1.49924    -1.49859 
D    7.00316    1.49924    -1.49859 
D    -6.99684   2.49924    -1.49859 
D    -5.99684   2.49924    -1.49859 
D    -4.99684   2.49924    -1.49859 
D    -3.99684   2.49924    -1.49859 
D    -2.99684   2.49924    -1.49859 
D    -1.99684   2.49924    -1.49859 
D    -0.99684   2.49924    -1.49859 
D    0.00316    2.49924    -1.49859 
D    1.00316    2.49924    -1.49859 
D    2.00316    2.49924    -1.49859 
D    3.00316    2.49924    -1.49859 
D    4.00316    2.49924    -1.49859 
D    5.00316    2.49924    -1.49859 
D    6.00316    2.49924    -1.49859 
D    -5.99684   3.49924    -1.49859 
D    -4.99684   3.49924    -1.49859 
D    -3.99684   3.49924    -1.49859 
D    -2.99684   3.49924    -1.49859 
D    -1.99684   3.49924    -1.49859 
D    -0.99684   3.49924    -1.49859 
D    0.00316    3.49924    -1.49859 
D    1.00316    3.49924    -1.49859 
D    2.00316    3.49924    -1.49859 
D    3.00316    3.49924    -1.49859 
D    4.00316    3.49924    -1.49859 
D    5.00316    3.49924    -1.49859 
D    -5.99684   4.49924    -1.49859 
D    -4.99684   4.49924    -1.49859 
D    -3.99684   4.49924    -1.49859 
D    -2.99684   4.49924    -1.49859 
D    -1.99684   4.49924    -1.49859 
D    -0.99684   4.49924    -1.49859 
D    0.00316    4.49924    -1.49859 
D    1.00316    4.49924    -1.49859 
D    2.00316    4.49924    -1.49859 
D    3.00316    4.49924    -1.49859 
D    4.00316    4.49924    -1.49859 
D    5.00316    4.49924    -1.49859 
D    -5.99684   5.49924    -1.49859 
D    -4.99684   5.49924    -1.49859 
D    -3.99684   5.49924    -1.49859 
D    -2.99684   5.49924    -1.49859 
D    -1.99684   5.49924    -1.49859 
D    -0.99684   5.49924    -1.49859 
D    0.00316    5.49924    -1.49859 
D    1.00316    5.49924    -1.49859 
D    2.00316    5.49924    -1.49859 
D    3.00316    5.49924    -1.49859 
D    4.00316    5.49924    -1.49859 
D    5.00316    5.49924    -1.49859 
D    -6.99684   6.49924    -1.49859 
D    -5.99684   6.49924    -1.49859 
D    -2.99684   6.49924    -1.49859 
D    -1.99684   6.49924    -1.49859 
D    -6.99684   -7.50076   -0.49859 
D    -5.99684   -7.50076   -0.49859 
D    -4.99684   -7.50076   -0.49859 
D    6.00316    -7.50076   -0.49859 
D    7.00316    -7.50076   -0.49859 
D    -6.99684   -6.50076   -0.49859 
D    -5.99684   -6.50076   -0.49859 
D    -4.99684   -6.50076   -0.49859 
D    -3.99684   -6.50076   -0.49859 
D    -2.99684   -6.50076   -0.49859 
D    -1.99684   -6.50076   -0.49859 
D    -0.99684   -6.50076   -0.49859 
D    0.00316    -6.50076   -0.49859 
D    1.00316    -6.50076   -0.49859 
D    2.00316    -6.50076   -0.49859 
D    3.00316    -6.50076   -0.49859 
D    4.00316    -6.50076   -0.49859 
D    5.00316    -6.50076   -0.49859 
D    6.00316    -6.50076   -0.49859 
D    7.00316    -6.50076   -0.49859 
D    -5.99684   -5.50076   -0.49859 
D    -4.99684   -5.50076   -0.49859 
D    -3.99684   -5.50076   -0.49859 
D    -2.99684   -5.50076   -0.49859 
D    -1.99684   -5.50076   -0.49859 
D    -0.99684   -5.50076   -0.49859 
D    0.00316    -5.50076   -0.49859 
D    1.00316    -5.50076   -0.49859 
D    2.00316    -5.50076   -0.49859 
D    3.00316    -5.50076   -0.49859 
D    4.00316    -5.50076   -0.49859 
D    5.00316    -5.50076   -0.49859 
D    -5.99684   -4.50076   -0.49859 
D    -4.99684   -4.50076   -0.49859 
D    -3.99684   -4.50076   -0.49859 
D    -2.99684   -4.50076   -0.49859 
D    -1.99684   -4.50076   -0.49859 
D    -0.99684   -4.50076   -0.49859 
D    0.00316    -4.50076   -0.49859 
D    1.00316    -4.50076   -0.49859 
D    2.00316    -4.50076   -0.49859 
D    3.00316    -4.50076   -0.49859 
D    4.00316    -4.50076   -0.49859 
D    5.00316    -4.50076   -0.49859 
D    6.00316    -4.50076   -0.49859 
D    -6.99684   -3.50076   -0.49859 
D    -5.99684   -3.50076   -0.49859 
D    -4.99684   -3.50076   -0.49859 
D    -3.99684   -3.50076   -0.49859 
D    -2.99684   -3.50076   -0.49859 
D    -1.99684   -3.50076   -0.49859 
D    -0.99684   -3.50076   -0.49859 
D    0.00316    -3.50076   -0.49859 
D    1.00316    -3.50076   -0.49859 
D    2.00316    -3.50076   -0.49859 
D    3.00316    -3.50076   -0.49859 
D    4.00316    -3.50076   -0.49859 
D    5.00316    -3.50076   -0.49859 
D    6.00316    -3.50076   -0.49859 
D    -6.99684   -2.50076   -0.49859 
D    -5.99684   -2.50076   -0.49859 
D    -4.99684   -2.50076   -0.49859 
D    -3.99684   -2.50076   -0.49859 
D    -2.99684   -2.50076   -0.49859 
D    -1.99684   -2.50076   -0.49859 
D    -0.99684   -2.50076   -0.49859 
D    0.00316    -2.50076   -0.49859 
D    1.00316    -2.50076   -0.49859 
D    2.00316    -2.50076   -0.49859 
D    3.00316    -2.50076   -0.49859 
D    4.00316    -2.50076   -0.49859 
D    5.00316    -2.50076   -0.49859 
D    6.00316    -2.50076   -0.49859 
D    -6.99684   -1.50076   -0.49859 
D    -5.99684   -1.50076   -0.49859 
D    -4.99684   -1.50076   -0.49859 
D    -3.99684   -1.50076   -0.49859 
D    -2.99684   -1.50076   -0.49859 
D    -1.99684   -1.50076   -0.49859 
D    -0.99684   -1.50076   -0.49859 
D    0.00316    -1.50076   -0.49859 
D    1.00316    -1.50076   -0.49859 
D    2.00316    -1.50076   -0.49859 
D    3.00316    -1.50076   -0.49859 
D    4.00316    -1.50076   -0.49859 
D    5.00316    -1.50076   -0.49859 
D    6.00316    -1.50076   -0.49859 
D    -6.99684   -0.50076   -0.49859 
D    -5.99684   -0.50076   -0.49859 
D    -4.99684   -0.50076   -0.49859 
D    -3.99684   -0.50076   -0.49859 
D    -2.99684   -0.50076   -0.49859 
D    -1.99684   -0.50076   -0.49859 
D    -0.99684   -0.50076   -0.49859 
D    0.00316    -0.50076   -0.49859 
D    1.00316    -0.50076   -0.49859 
D    2.00316    -0.50076   -0.49859 
D    3.00316    -0.50076   -0.49859 
D    4.00316    -0.50076   -0.49859 
D    5.00316    -0.50076   -0.49859 
D    6.00316    -0.50076   -0.49859 
D    -6.99684   0.49924    -0.49859 
D    -5.99684   0.49924    -0.49859 
D    -4.99684   0.49924    -0.49859 
D    -3.99684   0.49924    -0.49859 
D    -2.99684   0.49924    -0.49859 
D    -1.99684   0.49924    -0.49859 
D    -0.99684   0.49924    -0.49859 
D    0.00316    0.49924    -0.49859 
D    1.00316    0.49924    -0.49859 
D    2.00316    0.49924    -0.49859 
D    3.00316    0.49924    -0.49859 
D    4.00316    0.49924    -0.49859 
D    5.00316    0.49924    -0.49859 
D    6.00316    0.49924    -0.49859 
D    -6.99684   1.49924    -0.49859 
D    -5.99684   1.49924    -0.49859 
D    -4.99684   1.49924    -0.49859 
D    -3.99684   1.49924    -0.49859 
D    -2.99684   1.49924    -0.49859 
D    -1.99684   1.49924    -0.49859 
D    -0.99684   1.49924    -0.49859 
D    0.00316    1.49924    -0.49859 
D    1.00316    1.49924    -0.49859 
D    2.00316    1.49924    -0.49859 
D    3.00316    1.49924    -0.49859 
D    4.00316    1.49924    -0.49859 
D    5.00316    1.49924    -0.49859 
D    6.00316    1.49924    -0.49859 
D    -6.99684   2.49924    -0.49859 
D    -5.99684   2.49924    -0.49859 
D    -4.99684   2.49924    -0.49859 
D    -3.99684   2.49924    -0.49859 
D    -2.99684   2.49924    -0.49859 
D    -1.99684   2.49924    -0.49859 
D    -0.99684   2.49924    -0.49859 
D    0.00316    2.49924    -0.49859 
D    1.00316    2.49924    -0.49859 
D    2.00316    2.49924    -0.49859 
D    3.00316    2.49924    -0.49859 
D    4.00316    2.49924    -0.49859 
D    5.00316    2.49924    -0.49859 
D    6.00316    2.49924    -0.49859 
D    7.00316    2.49924    -0.49859 
D    -6.99684   3.49924    -0.49859 
D    -5.99684   3.49924    -0.49859 
D    -4.99684   3.49924    -0.49859 
D    -3.99684   3.49924    -0.49859 
D    -2.99684   3.49924    -0.49859 
D    -1.99684   3.49924    -0.49859 
D    -0.99684   3.49924    -0.49859 
D    0.00316    3.49924    -0.49859 
D    1.00316    3.49924    -0.49859 
D    2.00316    3.49924    -0.49859 
D    3.00316    3.49924    -0.49859 
D    4.00316    3.49924    -0.49859 
D    5.00316    3.49924    -0.49859 
D    6.00316    3.49924    -0.49859 
D    -6.99684   4.49924    -0.49859 
D    -5.99684   4.49924    -0.49859 
D    -4.99684   4.49924    -0.49859 
D    -3.99684   4.49924    -0.49859 
D    -2.99684   4.49924    -0.49859 
D    -1.99684   4.49924    -0.49859 
D    -0.99684   4.49924    -0.49859 
D    0.00316    4.49924    -0.49859 
D    1.00316    4.49924    -0.49859 
D    2.00316    4.49924    -0.49859 
D    3.00316    4.49924    -0.49859 
D    4.00316    4.49924    -0.49859 
D    5.00316    4.49924    -0.49859 
D    -6.99684   5.49924    -0.49859 
D    -5.99684   5.49924    -0.49859 
D    -4.99684   5.49924    -0.49859 
D    -3.99684   5.49924    -0.49859 
D    -2.99684   5.49924    -0.49859 
D    -1.99684   5.49924    -0.49859 
D    -0.99684   5.49924    -0.49859 
D    1.00316    5.49924    -0.49859 
D    2.00316    5.49924    -0.49859 
D    3.00316    5.49924    -0.49859 
D    4.00316    5.49924    -0.49859 
D    5.00316    5.49924    -0.49859 
D    -6.99684   6.49924    -0.49859 
D    -5.99684   6.49924    -0.49859 
D    -4.99684   6.49924    -0.49859 
D    -3.99684   6.49924    -0.49859 
D    -2.99684   6.49924    -0.49859 
D    -1.99684   6.49924    -0.49859 
D    6.00316    6.49924    -0.49859 
D    7.00316    6.49924    -0.49859 
D    -6.99684   7.49924    -0.49859 
D    -5.99684   7.49924    -0.49859 
D    6.00316    7.49924    -0.49859 
D    -6.99684   -7.50076   0.50141  
D    4.00316    -7.50076   0.50141  
D    5.00316    -7.50076   0.50141  
D    6.00316    -7.50076   0.50141  
D    7.00316    -7.50076   0.50141  
D    -6.99684   -6.50076   0.50141  
D    -5.99684   -6.50076   0.50141  
D    -2.99684   -6.50076   0.50141  
D    -1.99684   -6.50076   0.50141  
D    -0.99684   -6.50076   0.50141  
D    2.00316    -6.50076   0.50141  
D    3.00316    -6.50076   0.50141  
D    4.00316    -6.50076   0.50141  
D    5.00316    -6.50076   0.50141  
D    6.00316    -6.50076   0.50141  
D    7.00316    -6.50076   0.50141  
D    -6.99684   -5.50076   0.50141  
D    -5.99684   -5.50076   0.50141  
D    -4.99684   -5.50076   0.50141  
D    -3.99684   -5.50076   0.50141  
D    -2.99684   -5.50076   0.50141  
D    -1.99684   -5.50076   0.50141  
D    -0.99684   -5.50076   0.50141  
D    0.00316    -5.50076   0.50141  
D    1.00316    -5.50076   0.50141  
D    2.00316    -5.50076   0.50141  
D    3.00316    -5.50076   0.50141  
D    4.00316    -5.50076   0.50141  
D    5.00316    -5.50076   0.50141  
D    6.00316    -5.50076   0.50141  
D    -6.99684   -4.50076   0.50141  
D    -5.99684   -4.50076   0.50141  
D    -4.99684   -4.50076   0.50141  
D    -3.99684   -4.50076   0.50141  
D    -2.99684   -4.50076   0.50141  
D    -1.99684   -4.50076   0.50141  
D    -0.99684   -4.50076   0.50141  
D    0.00316    -4.50076   0.50141  
D    1.00316    -4.50076   0.50141  
D    2.00316    -4.50076   0.50141  
D    3.00316    -4.50076   0.50141  
D    4.00316    -4.50076   0.50141  
D    5.00316    -4.50076   0.50141  
D    -6.99684   -3.50076   0.50141  
D    -5.99684   -3.50076   0.50141  
D    -4.99684   -3.50076   0.50141  
D    -3.99684   -3.50076   0.50141  
D    -2.99684   -3.50076   0.50141  
D    -1.99684   -3.50076   0.50141  
D    -0.99684   -3.50076   0.50141  
D    0.00316    -3.50076   0.50141  
D    1.00316    -3.50076   0.50141  
D    2.00316    -3.50076   0.50141  
D    3.00316    -3.50076   0.50141  
D    4.00316    -3.50076   0.50141  
D    5.00316    -3.50076   0.50141  
D    6.00316    -3.50076   0.50141  
D    -6.99684   -2.50076   0.50141  
D    -5.99684   -2.50076   0.50141  
D    -4.99684   -2.50076   0.50141  
D    -3.99684   -2.50076   0.50141  
D    -2.99684   -2.50076   0.50141  
D    -1.99684   -2.50076   0.50141  
D    -0.99684   -2.50076   0.50141  
D    0.00316    -2.50076   0.50141  
D    1.00316    -2.50076   0.50141  
D    2.00316    -2.50076   0.50141  
D    3.00316    -2.50076   0.50141  
D    4.00316    -2.50076   0.50141  
D    5.00316    -2.50076   0.50141  
D    6.00316    -2.50076   0.50141  
D    -5.99684   -1.50076   0.50141  
D    -4.99684   -1.50076   0.50141  
D    -3.99684   -1.50076   0.50141  
D    -2.99684   -1.50076   0.50141  
D    -1.99684   -1.50076   0.50141  
D    -0.99684   -1.50076   0.50141  
D    0.00316    -1.50076   0.50141  
D    1.00316    -1.50076   0.50141  
D    2.00316    -1.50076   0.50141  
D    3.00316    -1.50076   0.50141  
D    4.00316    -1.50076   0.50141  
D    5.00316    -1.50076   0.50141  
D    6.00316    -1.50076   0.50141  
D    7.00316    -1.50076   0.50141  
D    -5.99684   -0.50076   0.50141  
D    -4.99684   -0.50076   0.50141  
D    -3.99684   -0.50076   0.50141  
D    -2.99684   -0.50076   0.50141  
D    -1.99684   -0.50076   0.50141  
D    -0.99684   -0.50076   0.50141  
D    0.00316    -0.50076   0.50141  
D    1.00316    -0.50076   0.50141  
D    2.00316    -0.50076   0.50141  
D    3.00316    -0.50076   0.50141  
D    4.00316    -0.50076   0.50141  
D    5.00316    -0.50076   0.50141  
D    6.00316    -0.50076   0.50141  
D    -6.99684   0.49924    0.50141  
D    -5.99684   0.49924    0.50141  
D    -4.99684   0.49924    0.50141  
D    -3.99684   0.49924    0.50141  
D    -2.99684   0.49924    0.50141  
D    -1.99684   0.49924    0.50141  
D    -0.99684   0.49924    0.50141  
D    0.00316    0.49924    0.50141  
D    1.00316    0.49924    0.50141  
D    2.00316    0.49924    0.50141  
D    3.00316    0.49924    0.50141  
D    4.00316    0.49924    0.50141  
D    5.00316    0.49924    0.50141  
D    6.00316    0.49924    0.50141  
D    -6.99684   1.49924    0.50141  
D    -5.99684   1.49924    0.50141  
D    -4.99684   1.49924    0.50141  
D    -3.99684   1.49924    0.50141  
D    -2.99684   1.49924    0.50141  
D    -1.99684   1.49924    0.50141  
D    -0.99684   1.49924    0.50141  
D    0.00316    1.49924    0.50141  
D    1.00316    1.49924    0.50141  
D    2.00316    1.49924    0.50141  
D    3.00316    1.49924    0.50141  
D    4.00316    1.49924    0.50141  
D    5.00316    1.49924    0.50141  
D    6.00316    1.49924    0.50141  
D    7.00316    1.49924    0.50141  
D    -6.99684   2.49924    0.50141  
D    -5.99684   2.49924    0.50141  
D    -4.99684   2.49924    0.50141  
D    -3.99684   2.49924    0.50141  
D    -2.99684   2.49924    0.50141  
D    -1.99684   2.49924    0.50141  
D    -0.99684   2.49924    0.50141  
D    0.00316    2.49924    0.50141  
D    1.00316    2.49924    0.50141  
D    2.00316    2.49924    0.50141  
D    3.00316    2.49924    0.50141  
D    4.00316    2.49924    0.50141  
D    5.00316    2.49924    0.50141  
D    6.00316    2.49924    0.50141  
D    7.00316    2.49924    0.50141  
D    -5.99684   3.49924    0.50141  
D    -4.99684   3.49924    0.50141  
D    -3.99684   3.49924    0.50141  
D    -2.99684   3.49924    0.50141  
D    -1.99684   3.49924    0.50141  
D    -0.99684   3.49924    0.50141  
D    0.00316    3.49924    0.50141  
D    1.00316    3.49924    0.50141  
D    2.00316    3.49924    0.50141  
D    3.00316    3.49924    0.50141  
D    4.00316    3.49924    0.50141  
D    5.00316    3.49924    0.50141  
D    6.00316    3.49924    0.50141  
D    7.00316    3.49924    0.50141  
D    -4.99684   4.49924    0.50141  
D    -3.99684   4.49924    0.50141  
D    -2.99684   4.49924    0.50141  
D    -1.99684   4.49924    0.50141  
D    -0.99684   4.49924    0.50141  
D    0.00316    4.49924    0.50141  
D    1.00316    4.49924    0.50141  
D    2.00316    4.49924    0.50141  
D    3.00316    4.49924    0.50141  
D    4.00316    4.49924    0.50141  
D    5.00316    4.49924    0.50141  
D    6.00316    4.49924    0.50141  
D    7.00316    4.49924    0.50141  
D    -5.99684   5.49924    0.50141  
D    -4.99684   5.49924    0.50141  
D    -3.99684   5.49924    0.50141  
D    -2.99684   5.49924    0.50141  
D    -1.99684   5.49924    0.50141  
D    -0.99684   5.49924    0.50141  
D    0.00316    5.49924    0.50141  
D    1.00316    5.49924    0.50141  
D    2.00316    5.49924    0.50141  
D    3.00316    5.49924    0.50141  
D    4.00316    5.49924    0.50141  
D    5.00316    5.49924    0.50141  
D    6.00316    5.49924    0.50141  
D    7.00316    5.49924    0.50141  
D    -6.99684   6.49924    0.50141  
D    -5.99684   6.49924    0.50141  
D    -2.99684   6.49924    0.50141  
D    -1.99684   6.49924    0.50141  
D    3.00316    6.49924    0.50141  
D    4.00316    6.49924    0.50141  
D    5.00316    6.49924    0.50141  
D    6.00316    6.49924    0.50141  
D    7.00316    6.49924    0.50141  
D    -6.99684   7.49924    0.50141  
D    6.00316    7.49924    0.50141  
D    7.00316    7.49924    0.50141  
D    -1.99684   -6.50076   1.50141  
D    3.00316    -6.50076   1.50141  
D    4.00316    -6.50076   1.50141  
D    5.00316    -6.50076   1.50141  
D    6.00316    -6.50076   1.50141  
D    -5.99684   -5.50076   1.50141  
D    -4.99684   -5.50076   1.50141  
D    -3.99684   -5.50076   1.50141  
D    -2.99684   -5.50076   1.50141  
D    -1.99684   -5.50076   1.50141  
D    -0.99684   -5.50076   1.50141  
D    0.00316    -5.50076   1.50141  
D    1.00316    -5.50076   1.50141  
D    2.00316    -5.50076   1.50141  
D    3.00316    -5.50076   1.50141  
D    4.00316    -5.50076   1.50141  
D    5.00316    -5.50076   1.50141  
D    -5.99684   -4.50076   1.50141  
D    -4.99684   -4.50076   1.50141  
D    -3.99684   -4.50076   1.50141  
D    -2.99684   -4.50076   1.50141  
D    -1.99684   -4.50076   1.50141  
D    -0.99684   -4.50076   1.50141  
D    0.00316    -4.50076   1.50141  
D    1.00316    -4.50076   1.50141  
D    2.00316    -4.50076   1.50141  
D    3.00316    -4.50076   1.50141  
D    4.00316    -4.50076   1.50141  
D    5.00316    -4.50076   1.50141  
D    -5.99684   -3.50076   1.50141  
D    -4.99684   -3.50076   1.50141  
D    -3.99684   -3.50076   1.50141  
D    -2.99684   -3.50076   1.50141  
D    -1.99684   -3.50076   1.50141  
D    -0.99684   -3.50076   1.50141  
D    0.00316    -3.50076   1.50141  
D    1.00316    -3.50076   1.50141  
D    2.00316    -3.50076   1.50141  
D    3.00316    -3.50076   1.50141  
D    4.00316    -3.50076   1.50141  
D    5.00316    -3.50076   1.50141  
D    -6.99684   -2.50076   1.50141  
D    -5.99684   -2.50076   1.50141  
D    -4.99684   -2.50076   1.50141  
D    -3.99684   -2.50076   1.50141  
D    -2.99684   -2.50076   1.50141  
D    -1.99684   -2.50076   1.50141  
D    -0.99684   -2.50076   1.50141  
D    0.00316    -2.50076   1.50141  
D    1.00316    -2.50076   1.50141  
D    2.00316    -2.50076   1.50141  
D    3.00316    -2.50076   1.50141  
D    4.00316    -2.50076   1.50141  
D    5.00316    -2.50076   1.50141  
D    6.00316    -2.50076   1.50141  
D    -6.99684   -1.50076   1.50141  
D    -5.99684   -1.50076   1.50141  
D    -4.99684   -1.50076   1.50141  
D    -3.99684   -1.50076   1.50141  
D    -2.99684   -1.50076   1.50141  
D    -1.99684   -1.50076   1.50141  
D    -0.99684   -1.50076   1.50141  
D    0.00316    -1.50076   1.50141  
D    1.00316    -1.50076   1.50141  
D    2.00316    -1.50076   1.50141  
D    3.00316    -1.50076   1.50141  
D    4.00316    -1.50076   1.50141  
D    5.00316    -1.50076   1.50141  
D    6.00316    -1.50076   1.50141  
D    7.00316    -1.50076   1.50141  
D    -5.99684   -0.50076   1.50141  
D    -4.99684   -0.50076   1.50141  
D    -3.99684   -0.50076   1.50141  
D    -2.99684   -0.50076   1.50141  
D    -1.99684   -0.50076   1.50141  
D    -0.99684   -0.50076   1.50141  
D    0.00316    -0.50076   1.50141  
D    1.00316    -0.50076   1.50141  
D    2.00316    -0.50076   1.50141  
D    3.00316    -0.50076   1.50141  
D    4.00316    -0.50076   1.50141  
D    5.00316    -0.50076   1.50141  
D    6.00316    -0.50076   1.50141  
D    7.00316    -0.50076   1.50141  
D    -6.99684   0.49924    1.50141  
D    -5.99684   0.49924    1.50141  
D    -4.99684   0.49924    1.50141  
D    -3.99684   0.49924    1.50141  
D    -2.99684   0.49924    1.50141  
D    -1.99684   0.49924    1.50141  
D    -0.99684   0.49924    1.50141  
D    0.00316    0.49924    1.50141  
D    1.00316    0.49924    1.50141  
D    2.00316    0.49924    1.50141  
D    3.00316    0.49924    1.50141  
D    4.00316    0.49924    1.50141  
D    5.00316    0.49924    1.50141  
D    6.00316    0.49924    1.50141  
D    -6.99684   1.49924    1.50141  
D    -5.99684   1.49924    1.50141  
D    -4.99684   1.49924    1.50141  
D    -3.99684   1.49924    1.50141  
D    -2.99684   1.49924    1.50141  
D    -1.99684   1.49924    1.50141  
D    -0.99684   1.49924    1.50141  
D    0.00316    1.49924    1.50141  
D    1.00316    1.49924    1.50141  
D    2.00316    1.49924    1.50141  
D    3.00316    1.49924    1.50141  
D    4.00316    1.49924    1.50141  
D    5.00316    1.49924    1.50141  
D    6.00316    1.49924    1.50141  
D    7.00316    1.49924    1.50141  
D    -5.99684   2.49924    1.50141  
D    -4.99684   2.49924    1.50141  
D    -3.99684   2.49924    1.50141  
D    -2.99684   2.49924    1.50141  
D    -1.99684   2.49924    1.50141  
D    -0.99684   2.49924    1.50141  
D    0.00316    2.49924    1.50141  
D    1.00316    2.49924    1.50141  
D    2.00316    2.49924    1.50141  
D    3.00316    2.49924    1.50141  
D    4.00316    2.49924    1.50141  
D    5.00316    2.49924    1.50141  
D    6.00316    2.49924    1.50141  
D    7.00316    2.49924    1.50141  
D    -4.99684   3.49924    1.50141  
D    -3.99684   3.49924    1.50141  
D    -2.99684   3.49924    1.50141  
D    -1.99684   3.49924    1.50141  
D    -0.99684   3.49924    1.50141  
D    0.00316    3.49924    1.50141  
D    1.00316    3.49924    1.50141  
D    2.00316    3.49924    1.50141  
D    3.00316    3.49924    1.50141  
D    4.00316    3.49924    1.50141  
D    5.00316    3.49924    1.50141  
D    6.00316    3.49924    1.50141  
D    7.00316    3.49924    1.50141  
D    -4.99684   4.49924    1.50141  
D    -3.99684   4.49924    1.50141  
D    -2.99684   4.49924    1.50141  
D    -1.99684   4.49924    1.50141  
D    -0.99684   4.49924    1.50141  
D    0.00316    4.49924    1.50141  
D    1.00316    4.49924    1.50141  
D    2.00316    4.49924    1.50141  
D    3.00316    4.49924    1.50141  
D    4.00316    4.49924    1.50141  
D    5.00316    4.49924    1.50141  
D    6.00316    4.49924    1.50141  
D    -4.99684   5.49924    1.50141  
D    -3.99684   5.49924    1.50141  
D    -2.99684   5.49924    1.50141  
D    -1.99684   5.49924    1.50141  
D    -0.99684   5.49924    1.50141  
D    0.00316    5.49924    1.50141  
D    1.00316    5.49924    1.50141  
D    2.00316    5.49924    1.50141  
D    3.00316    5.49924    1.50141  
D    4.00316    5.49924    1.50141  
D    5.00316    5.49924    1.50141  
D    6.00316    5.49924    1.50141  
D    -1.99684   6.49924    1.50141  
D    -0.99684   6.49924    1.50141  
D    2.00316    6.49924    1.50141  
D    3.00316    6.49924    1.50141  
D    7.00316    6.49924    1.50141  
D    -1.99684   7.49924    1.50141  
D    -0.99684   -6.50076   2.50141  
D    2.00316    -6.50076   2.50141  
D    3.00316    -6.50076   2.50141  
D    -2.99684   -5.50076   2.50141  
D    -1.99684   -5.50076   2.50141  
D    -0.99684   -5.50076   2.50141  
D    0.00316    -5.50076   2.50141  
D    1.00316    -5.50076   2.50141  
D    2.00316    -5.50076   2.50141  
D    3.00316    -5.50076   2.50141  
D    4.00316    -5.50076   2.50141  
D    5.00316    -5.50076   2.50141  
D    -2.99684   -4.50076   2.50141  
D    -1.99684   -4.50076   2.50141  
D    -0.99684   -4.50076   2.50141  
D    0.00316    -4.50076   2.50141  
D    1.00316    -4.50076   2.50141  
D    2.00316    -4.50076   2.50141  
D    3.00316    -4.50076   2.50141  
D    4.00316    -4.50076   2.50141  
D    5.00316    -4.50076   2.50141  
D    -5.99684   -3.50076   2.50141  
D    -1.99684   -3.50076   2.50141  
D    -0.99684   -3.50076   2.50141  
D    0.00316    -3.50076   2.50141  
D    1.00316    -3.50076   2.50141  
D    2.00316    -3.50076   2.50141  
D    3.00316    -3.50076   2.50141  
D    4.00316    -3.50076   2.50141  
D    5.00316    -3.50076   2.50141  
D    -6.99684   -2.50076   2.50141  
D    -5.99684   -2.50076   2.50141  
D    -4.99684   -2.50076   2.50141  
D    -2.99684   -2.50076   2.50141  
D    -1.99684   -2.50076   2.50141  
D    -0.99684   -2.50076   2.50141  
D    0.00316    -2.50076   2.50141  
D    1.00316    -2.50076   2.50141  
D    2.00316    -2.50076   2.50141  
D    3.00316    -2.50076   2.50141  
D    4.00316    -2.50076   2.50141  
D    5.00316    -2.50076   2.50141  
D    -6.99684   -1.50076   2.50141  
D    -5.99684   -1.50076   2.50141  
D    -4.99684   -1.50076   2.50141  
D    -3.99684   -1.50076   2.50141  
D    -2.99684   -1.50076   2.50141  
D    -1.99684   -1.50076   2.50141  
D    -0.99684   -1.50076   2.50141  
D    0.00316    -1.50076   2.50141  
D    1.00316    -1.50076   2.50141  
D    2.00316    -1.50076   2.50141  
D    3.00316    -1.50076   2.50141  
D    4.00316    -1.50076   2.50141  
D    5.00316    -1.50076   2.50141  
D    6.00316    -1.50076   2.50141  
D    -6.99684   -0.50076   2.50141  
D    -5.99684   -0.50076   2.50141  
D    -4.99684   -0.50076   2.50141  
D    -3.99684   -0.50076   2.50141  
D    -2.99684   -0.50076   2.50141  
D    -1.99684   -0.50076   2.50141  
D    -0.99684   -0.50076   2.50141  
D    0.00316    -0.50076   2.50141  
D    1.00316    -0.50076   2.50141  
D    2.00316    -0.50076   2.50141  
D    3.00316    -0.50076   2.50141  
D    4.00316    -0.50076   2.50141  
D    5.00316    -0.50076   2.50141  
D    6.00316    -0.50076   2.50141  
D    7.00316    -0.50076   2.50141  
D    -7.99684   0.49924    2.50141  
D    -6.99684   0.49924    2.50141  
D    -5.99684   0.49924    2.50141  
D    -4.99684   0.49924    2.50141  
D    -3.99684   0.49924    2.50141  
D    -2.99684   0.49924    2.50141  
D    -1.99684   0.49924    2.50141  
D    -0.99684   0.49924    2.50141  
D    0.00316    0.49924    2.50141  
D    1.00316    0.49924    2.50141  
D    2.00316    0.49924    2.50141  
D    3.00316    0.49924    2.50141  
D    4.00316    0.49924    2.50141  
D    5.00316    0.49924    2.50141  
D    6.00316    0.49924    2.50141  
D    7.00316    0.49924    2.50141  
D    -5.99684   1.49924    2.50141  
D    -4.99684   1.49924    2.50141  
D    -3.99684   1.49924    2.50141  
D    -2.99684   1.49924    2.50141  
D    -1.99684   1.49924    2.50141  
D    -0.99684   1.49924    2.50141  
D    0.00316    1.49924    2.50141  
D    1.00316    1.49924    2.50141  
D    2.00316    1.49924    2.50141  
D    3.00316    1.49924    2.50141  
D    4.00316    1.49924    2.50141  
D    5.00316    1.49924    2.50141  
D    6.00316    1.49924    2.50141  
D    7.00316    1.49924    2.50141  
D    -5.99684   2.49924    2.50141  
D    -2.99684   2.49924    2.50141  
D    -1.99684   2.49924    2.50141  
D    -0.99684   2.49924    2.50141  
D    0.00316    2.49924    2.50141  
D    1.00316    2.49924    2.50141  
D    2.00316    2.49924    2.50141  
D    3.00316    2.49924    2.50141  
D    4.00316    2.49924    2.50141  
D    5.00316    2.49924    2.50141  
D    6.00316    2.49924    2.50141  
D    7.00316    2.49924    2.50141  
D    -2.99684   3.49924    2.50141  
D    -1.99684   3.49924    2.50141  
D    -0.99684   3.49924    2.50141  
D    0.00316    3.49924    2.50141  
D    1.00316    3.49924    2.50141  
D    2.00316    3.49924    2.50141  
D    3.00316    3.49924    2.50141  
D    4.00316    3.49924    2.50141  
D    5.00316    3.49924    2.50141  
D    6.00316    3.49924    2.50141  
D    -2.99684   4.49924    2.50141  
D    -1.99684   4.49924    2.50141  
D    -0.99684   4.49924    2.50141  
D    0.00316    4.49924    2.50141  
D    1.00316    4.49924    2.50141  
D    2.00316    4.49924    2.50141  
D    3.00316    4.49924    2.50141  
D    4.00316    4.49924    2.50141  
D    5.00316    4.49924    2.50141  
D    6.00316    4.49924    2.50141  
D    -3.99684   5.49924    2.50141  
D    -2.99684   5.49924    2.50141  
D    -1.99684   5.49924    2.50141  
D    -0.99684   5.49924    2.50141  
D    0.00316    5.49924    2.50141  
D    1.00316    5.49924    2.50141  
D    2.00316    5.49924    2.50141  
D    3.00316    5.49924    2.50141  
D    4.00316    5.49924    2.50141  
D    5.00316    5.49924    2.50141  
D    6.00316    5.49924    2.50141  
D    -0.99684   6.49924    2.50141  
D    0.00316    6.49924    2.50141  
D    1.00316    6.49924    2.50141  
D    2.00316    6.49924    2.50141  
D    2.00316    7.49924    2.50141  
D    -0.99684   -7.50076   3.50141  
D    0.00316    -7.50076   3.50141  
D    1.00316    -7.50076   3.50141  
D    2.00316    -7.50076   3.50141  
D    -0.99684   -6.50076   3.50141  
D    0.00316    -6.50076   3.50141  
D    1.00316    -6.50076   3.50141  
D    2.00316    -6.50076   3.50141  
D    3.00316    -6.50076   3.50141  
D    -0.99684   -5.50076   3.50141  
D    0.00316    -5.50076   3.50141  
D    1.00316    -5.50076   3.50141  
D    2.00316    -5.50076   3.50141  
D    3.00316    -5.50076   3.50141  
D    4.00316    -5.50076   3.50141  
D    -0.99684   -4.50076   3.50141  
D    0.00316    -4.50076   3.50141  
D    1.00316    -4.50076   3.50141  
D    2.00316    -4.50076   3.50141  
D    3.00316    -4.50076   3.50141  
D    -1.99684   -3.50076   3.50141  
D    -0.99684   -3.50076   3.50141  
D    0.00316    -3.50076   3.50141  
D    1.00316    -3.50076   3.50141  
D    2.00316    -3.50076   3.50141  
D    -5.99684   -2.50076   3.50141  
D    -1.99684   -2.50076   3.50141  
D    -0.99684   -2.50076   3.50141  
D    0.00316    -2.50076   3.50141  
D    1.00316    -2.50076   3.50141  
D    2.00316    -2.50076   3.50141  
D    -6.99684   -1.50076   3.50141  
D    -5.99684   -1.50076   3.50141  
D    -4.99684   -1.50076   3.50141  
D    -3.99684   -1.50076   3.50141  
D    -2.99684   -1.50076   3.50141  
D    -1.99684   -1.50076   3.50141  
D    -0.99684   -1.50076   3.50141  
D    0.00316    -1.50076   3.50141  
D    1.00316    -1.50076   3.50141  
D    2.00316    -1.50076   3.50141  
D    3.00316    -1.50076   3.50141  
D    5.00316    -1.50076   3.50141  
D    6.00316    -1.50076   3.50141  
D    -6.99684   -0.50076   3.50141  
D    -5.99684   -0.50076   3.50141  
D    -4.99684   -0.50076   3.50141  
D    -3.99684   -0.50076   3.50141  
D    -2.99684   -0.50076   3.50141  
D    -1.99684   -0.50076   3.50141  
D    -0.99684   -0.50076   3.50141  
D    0.00316    -0.50076   3.50141  
D    1.00316    -0.50076   3.50141  
D    2.00316    -0.50076   3.50141  
D    3.00316    -0.50076   3.50141  
D    4.00316    -0.50076   3.50141  
D    5.00316    -0.50076   3.50141  
D    6.00316    -0.50076   3.50141  
D    7.00316    -0.50076   3.50141  
D    -6.99684   0.49924    3.50141  
D    -5.99684   0.49924    3.50141  
D    -4.99684   0.49924    3.50141  
D    -3.99684   0.49924    3.50141  
D    -2.99684   0.49924    3.50141  
D    -1.99684   0.49924    3.50141  
D    -0.99684   0.49924    3.50141  
D    0.00316    0.49924    3.50141  
D    1.00316    0.49924    3.50141  
D    2.00316    0.49924    3.50141  
D    3.00316    0.49924    3.50141  
D    4.00316    0.49924    3.50141  
D    5.00316    0.49924    3.50141  
D    6.00316    0.49924    3.50141  
D    7.00316    0.49924    3.50141  
D    -5.99684   1.49924    3.50141  
D    -1.99684   1.49924    3.50141  
D    -0.99684   1.49924    3.50141  
D    0.00316    1.49924    3.50141  
D    1.00316    1.49924    3.50141  
D    2.00316    1.49924    3.50141  
D    3.00316    1.49924    3.50141  
D    4.00316    1.49924    3.50141  
D    5.00316    1.49924    3.50141  
D    6.00316    1.49924    3.50141  
D    7.00316    1.49924    3.50141  
D    8.00316    1.49924    3.50141  
D    -1.99684   2.49924    3.50141  
D    -0.99684   2.49924    3.50141  
D    0.00316    2.49924    3.50141  
D    1.00316    2.49924    3.50141  
D    2.00316    2.49924    3.50141  
D    3.00316    2.49924    3.50141  
D    4.00316    2.49924    3.50141  
D    5.00316    2.49924    3.50141  
D    6.00316    2.49924    3.50141  
D    7.00316    2.49924    3.50141  
D    -1.99684   3.49924    3.50141  
D    -0.99684   3.49924    3.50141  
D    0.00316    3.49924    3.50141  
D    1.00316    3.49924    3.50141  
D    2.00316    3.49924    3.50141  
D    4.00316    3.49924    3.50141  
D    5.00316    3.49924    3.50141  
D    6.00316    3.49924    3.50141  
D    -1.99684   4.49924    3.50141  
D    -0.99684   4.49924    3.50141  
D    0.00316    4.49924    3.50141  
D    1.00316    4.49924    3.50141  
D    2.00316    4.49924    3.50141  
D    -2.99684   5.49924    3.50141  
D    -1.99684   5.49924    3.50141  
D    -0.99684   5.49924    3.50141  
D    0.00316    5.49924    3.50141  
D    1.00316    5.49924    3.50141  
D    2.00316    5.49924    3.50141  
D    3.00316    5.49924    3.50141  
D    -0.99684   6.49924    3.50141  
D    0.00316    6.49924    3.50141  
D    1.00316    6.49924    3.50141  
D    2.00316    6.49924    3.50141  
D    -0.99684   7.49924    3.50141  
D    1.00316    7.49924    3.50141  
D    -0.99684   -6.50076   4.50141  
D    0.00316    -6.50076   4.50141  
D    1.00316    -6.50076   4.50141  
D    2.00316    -6.50076   4.50141  
D    3.00316    -6.50076   4.50141  
D    0.00316    -5.50076   4.50141  
D    1.00316    -5.50076   4.50141  
D    2.00316    -5.50076   4.50141  
D    0.00316    -4.50076   4.50141  
D    1.00316    -4.50076   4.50141  
D    2.00316    -4.50076   4.50141  
D    -0.99684   -3.50076   4.50141  
D    0.00316    -3.50076   4.50141  
D    1.00316    -3.50076   4.50141  
D    2.00316    -3.50076   4.50141  
D    -1.99684   -2.50076   4.50141  
D    -0.99684   -2.50076   4.50141  
D    0.00316    -2.50076   4.50141  
D    1.00316    -2.50076   4.50141  
D    -5.99684   -1.50076   4.50141  
D    -4.99684   -1.50076   4.50141  
D    -2.99684   -1.50076   4.50141  
D    -1.99684   -1.50076   4.50141  
D    -0.99684   -1.50076   4.50141  
D    0.00316    -1.50076   4.50141  
D    1.00316    -1.50076   4.50141  
D    2.00316    -1.50076   4.50141  
D    -5.99684   -0.50076   4.50141  
D    -4.99684   -0.50076   4.50141  
D    -3.99684   -0.50076   4.50141  
D    -2.99684   -0.50076   4.50141  
D    -1.99684   -0.50076   4.50141  
D    -0.99684   -0.50076   4.50141  
D    0.00316    -0.50076   4.50141  
D    1.00316    -0.50076   4.50141  
D    2.00316    -0.50076   4.50141  
D    3.00316    -0.50076   4.50141  
D    4.00316    -0.50076   4.50141  
D    5.00316    -0.50076   4.50141  
D    6.00316    -0.50076   4.50141  
D    -5.99684   0.49924    4.50141  
D    -4.99684   0.49924    4.50141  
D    -3.99684   0.49924    4.50141  
D    -2.99684   0.49924    4.50141  
D    -1.99684   0.49924    4.50141  
D    -0.99684   0.49924    4.50141  
D    0.00316    0.49924    4.50141  
D    1.00316    0.49924    4.50141  
D    2.00316    0.49924    4.50141  
D    3.00316    0.49924    4.50141  
D    4.00316    0.49924    4.50141  
D    5.00316    0.49924    4.50141  
D    6.00316    0.49924    4.50141  
D    -1.99684   1.49924    4.50141  
D    -0.99684   1.49924    4.50141  
D    0.00316    1.49924    4.50141  
D    1.00316    1.49924    4.50141  
D    2.00316    1.49924    4.50141  
D    3.00316    1.49924    4.50141  
D    4.00316    1.49924    4.50141  
D    5.00316    1.49924    4.50141  
D    6.00316    1.49924    4.50141  
D    7.00316    1.49924    4.50141  
D    -1.99684   2.49924    4.50141  
D    -0.99684   2.49924    4.50141  
D    0.00316    2.49924    4.50141  
D    1.00316    2.49924    4.50141  
D    2.00316    2.49924    4.50141  
D    4.00316    2.49924    4.50141  
D    5.00316    2.49924    4.50141  
D    7.00316    2.49924    4.50141  
D    -1.99684   3.49924    4.50141  
D    -0.99684   3.49924    4.50141  
D    0.00316    3.49924    4.50141  
D    1.00316    3.49924    4.50141  
D    -0.99684   4.49924    4.50141  
D    0.00316    4.49924    4.50141  
D    1.00316    4.49924    4.50141  
D    -1.99684   5.49924    4.50141  
D    -0.99684   5.49924    4.50141  
D    0.00316    5.49924    4.50141  
D    1.00316    5.49924    4.50141  
D    -1.99684   6.49924    4.50141  
D    -0.99684   6.49924    4.50141  
D    0.00316    6.49924    4.50141  
D    1.00316    6.49924    4.50141  
D    2.00316    6.49924    4.50141  
D    0.00316    -5.50076   5.50141  
D    1.00316    -5.50076   5.50141  
D    2.00316    -5.50076   5.50141  
D    0.00316    -4.50076   5.50141  
D    -0.99684   -3.50076   5.50141  
D    0.00316    -3.50076   5.50141  
D    -0.99684   -2.50076   5.50141  
D    0.00316    -2.50076   5.50141  
D    1.00316    -2.50076   5.50141  
D    -3.99684   -1.50076   5.50141  
D    -2.99684   -1.50076   5.50141  
D    -1.99684   -1.50076   5.50141  
D    -0.99684   -1.50076   5.50141  
D    0.00316    -1.50076   5.50141  
D    1.00316    -1.50076   5.50141  
D    2.00316    -1.50076   5.50141  
D    -2.99684   -0.50076   5.50141  
D    -1.99684   -0.50076   5.50141  
D    -0.99684   -0.50076   5.50141  
D    0.00316    -0.50076   5.50141  
D    1.00316    -0.50076   5.50141  
D    2.00316    -0.50076   5.50141  
D    3.00316    -0.50076   5.50141  
D    -3.99684   0.49924    5.50141  
D    -2.99684   0.49924    5.50141  
D    -1.99684   0.49924    5.50141  
D    -0.99684   0.49924    5.50141  
D    0.00316    0.49924    5.50141  
D    1.00316    0.49924    5.50141  
D    2.00316    0.49924    5.50141  
D    3.00316    0.49924    5.50141  
D    4.00316    0.49924    5.50141  
D    5.00316    0.49924    5.50141  
D    6.00316    0.49924    5.50141  
D    -1.99684   1.49924    5.50141  
D    -0.99684   1.49924    5.50141  
D    0.00316    1.49924    5.50141  
D    1.00316    1.49924    5.50141  
D    2.00316    1.49924    5.50141  
D    3.00316    1.49924    5.50141  
D    4.00316    1.49924    5.50141  
D    5.00316    1.49924    5.50141  
D    6.00316    1.49924    5.50141  
D    -1.99684   2.49924    5.50141  
D    -0.99684   2.49924    5.50141  
D    0.00316    2.49924    5.50141  
D    1.00316    2.49924    5.50141  
D    2.00316    2.49924    5.50141  
D    -0.99684   3.49924    5.50141  
D    0.00316    3.49924    5.50141  
D    1.00316    3.49924    5.50141  
D    -0.99684   4.49924    5.50141  
D    0.00316    4.49924    5.50141  
D    1.00316    4.49924    5.50141  
D    -1.99684   5.49924    5.50141  
D    -0.99684   5.49924    5.50141  
D    0.00316    5.49924    5.50141  
D    1.00316    5.49924    5.50141  
D    -0.99684   -1.50076   6.50141  
D    0.00316    -1.50076   6.50141  
D    -0.99684   -0.50076   6.50141  
D    0.00316    -0.50076   6.50141  
D    1.00316    -0.50076   6.50141  
D    2.00316    -0.50076   6.50141  
D    -0.99684   0.49924    6.50141  
D    0.00316    0.49924    6.50141  
D    1.00316    0.49924    6.50141  
D    2.00316    0.49924    6.50141  
D    -1.99684   1.49924    6.50141  
D    -0.99684   1.49924    6.50141  
D    0.00316    1.49924    6.50141  
D    1.00316    1.49924    6.50141  
D    2.00316    1.49924    6.50141  
D    -1.99684   2.49924    6.50141  
D    0.00316    2.49924    6.50141  
D    1.00316    2.49924    6.50141  
D    -1.99684   3.49924    6.50141  
D    1.00316    5.49924    6.50141  
D    0.00316    -0.50076   7.50141  
D    1.00316    -0.50076   7.50141  
D    2.00316    -0.50076   7.50141  
D    -0.99684   0.49924    7.50141  
D    0.00316    0.49924    7.50141  
D    1.00316    0.49924    7.50141  
D    1.00316    1.49924    7.50141  
D    0.00316    -0.50076   8.50141  
D    1.00316    -0.50076   8.50141  
D    -0.99684   0.49924    8.50141  
D    0.00316    0.49924    8.50141  
D    1.00316    0.49924    8.50141  
D    1.00316    1.49924    8.50141  
D    0.00316    -0.50076   9.50141  
D    0.00316    0.49924    9.50141  
D    1.00316    0.49924    9.50141  
