# Supplementary material for: CageCavityCalc (C3): A Computational Tool for Calculating and Visualizing Cavities in Molecular Cages
Source: J Chem Inf Model. 2024 Jul 9;64(14):5604–16. doi: 10.1021/acs.jcim.4c00355 (PMC11267575; doi:10.1021/acs.jcim.4c00355)
Supplement: Supplementary file 2 — ci4c00355_si_002.zip [file ci4c00355_si_002.zip › CageCavityCalc-v.1.0.5/CageCavityCalc/examples/2_pdb/cage_ACIE_2006_45_901.cavity.pdb]

ATOM      1  D  HOH     1      -2.008  -1.998  -5.986  1.00 -0.13           H  
ATOM      2  D  HOH     2      -0.008  -1.998  -5.986  1.00 -0.00           H  
ATOM      3  D  HOH     3       1.992  -1.998  -5.986  1.00  0.25           H  
ATOM      4  D  HOH     4      -2.008   0.002  -5.986  1.00  0.06           H  
ATOM      5  D  HOH     5      -0.008   0.002  -5.986  1.00  0.00           H  
ATOM      6  D  HOH     6       1.992   0.002  -5.986  1.00 -0.16           H  
ATOM      7  D  HOH     7      -2.008   2.002  -5.986  1.00  0.57           H  
ATOM      8  D  HOH     8      -0.008   2.002  -5.986  1.00  0.12           H  
ATOM      9  D  HOH     9       1.992   2.002  -5.986  1.00 -0.13           H  
ATOM     10  D  HOH    10       3.992   2.002  -5.986  1.00  0.10           H  
ATOM     11  D  HOH    11      -0.008  -7.998  -3.986  1.00  0.00           H  
ATOM     12  D  HOH    12      -2.008  -5.998  -3.986  1.00 -0.56           H  
ATOM     13  D  HOH    13      -0.008  -5.998  -3.986  1.00  0.00           H  
ATOM     14  D  HOH    14      -2.008  -3.998  -3.986  1.00 -0.55           H  
ATOM     15  D  HOH    15      -0.008  -3.998  -3.986  1.00 -0.00           H  
ATOM     16  D  HOH    16       1.992  -3.998  -3.986  1.00  0.16           H  
ATOM     17  D  HOH    17      -6.008  -1.998  -3.986  1.00 -0.02           H  
ATOM     18  D  HOH    18      -4.008  -1.998  -3.986  1.00 -0.41           H  
ATOM     19  D  HOH    19      -2.008  -1.998  -3.986  1.00  0.00           H  
ATOM     20  D  HOH    20      -0.008  -1.998  -3.986  1.00  0.00           H  
ATOM     21  D  HOH    21       1.992  -1.998  -3.986  1.00  0.00           H  
ATOM     22  D  HOH    22       3.992  -1.998  -3.986  1.00 -0.01           H  
ATOM     23  D  HOH    23       5.992  -1.998  -3.986  1.00  0.00           H  
ATOM     24  D  HOH    24      -8.008   0.002  -3.986  1.00  0.03           H  
ATOM     25  D  HOH    25      -6.008   0.002  -3.986  1.00  0.00           H  
ATOM     26  D  HOH    26      -4.008   0.002  -3.986  1.00  0.00           H  
ATOM     27  D  HOH    27      -2.008   0.002  -3.986  1.00  0.00           H  
ATOM     28  D  HOH    28      -0.008   0.002  -3.986  1.00  0.00           H  
ATOM     29  D  HOH    29       1.992   0.002  -3.986  1.00  0.00           H  
ATOM     30  D  HOH    30       3.992   0.002  -3.986  1.00  0.00           H  
ATOM     31  D  HOH    31       5.992   0.002  -3.986  1.00  0.00           H  
ATOM     32  D  HOH    32       7.992   0.002  -3.986  1.00 -0.06           H  
ATOM     33  D  HOH    33      -4.008   2.002  -3.986  1.00  0.38           H  
ATOM     34  D  HOH    34      -2.008   2.002  -3.986  1.00  0.00           H  
ATOM     35  D  HOH    35      -0.008   2.002  -3.986  1.00  0.00           H  
ATOM     36  D  HOH    36       1.992   2.002  -3.986  1.00  0.00           H  
ATOM     37  D  HOH    37       3.992   2.002  -3.986  1.00 -0.06           H  
ATOM     38  D  HOH    38       5.992   2.002  -3.986  1.00 -0.03           H  
ATOM     39  D  HOH    39      -2.008   4.002  -3.986  1.00  0.26           H  
ATOM     40  D  HOH    40      -0.008   4.002  -3.986  1.00  0.00           H  
ATOM     41  D  HOH    41       1.992   4.002  -3.986  1.00 -0.06           H  
ATOM     42  D  HOH    42      -2.008   6.002  -3.986  1.00  0.40           H  
ATOM     43  D  HOH    43      -0.008   6.002  -3.986  1.00  0.00           H  
ATOM     44  D  HOH    44       1.992   6.002  -3.986  1.00 -0.06           H  
ATOM     45  D  HOH    45      -0.008   8.002  -3.986  1.00  0.02           H  
ATOM     46  D  HOH    46      -4.008  -5.998  -1.986  1.00  0.09           H  
ATOM     47  D  HOH    47      -2.008  -5.998  -1.986  1.00  0.00           H  
ATOM     48  D  HOH    48      -0.008  -5.998  -1.986  1.00  0.00           H  
ATOM     49  D  HOH    49       1.992  -5.998  -1.986  1.00  0.03           H  
ATOM     50  D  HOH    50      -6.008  -3.998  -1.986  1.00 -0.14           H  
ATOM     51  D  HOH    51      -4.008  -3.998  -1.986  1.00 -0.26           H  
ATOM     52  D  HOH    52      -2.008  -3.998  -1.986  1.00  0.00           H  
ATOM     53  D  HOH    53      -0.008  -3.998  -1.986  1.00  0.00           H  
ATOM     54  D  HOH    54       1.992  -3.998  -1.986  1.00  0.00           H  
ATOM     55  D  HOH    55       3.992  -3.998  -1.986  1.00  0.00           H  
ATOM     56  D  HOH    56       5.992  -3.998  -1.986  1.00  0.56           H  
ATOM     57  D  HOH    57      -6.008  -1.998  -1.986  1.00  0.00           H  
ATOM     58  D  HOH    58      -4.008  -1.998  -1.986  1.00  0.00           H  
ATOM     59  D  HOH    59      -2.008  -1.998  -1.986  1.00  0.00           H  
ATOM     60  D  HOH    60      -0.008  -1.998  -1.986  1.00  0.00           H  
ATOM     61  D  HOH    61       1.992  -1.998  -1.986  1.00  0.00           H  
ATOM     62  D  HOH    62       3.992  -1.998  -1.986  1.00  0.00           H  
ATOM     63  D  HOH    63       5.992  -1.998  -1.986  1.00  0.00           H  
ATOM     64  D  HOH    64      -6.008   0.002  -1.986  1.00  0.00           H  
ATOM     65  D  HOH    65      -4.008   0.002  -1.986  1.00  0.00           H  
ATOM     66  D  HOH    66      -2.008   0.002  -1.986  1.00  0.00           H  
ATOM     67  D  HOH    67      -0.008   0.002  -1.986  1.00  0.00           H  
ATOM     68  D  HOH    68       1.992   0.002  -1.986  1.00  0.00           H  
ATOM     69  D  HOH    69       3.992   0.002  -1.986  1.00  0.00           H  
ATOM     70  D  HOH    70       5.992   0.002  -1.986  1.00  0.00           H  
ATOM     71  D  HOH    71      -6.008   2.002  -1.986  1.00  0.00           H  
ATOM     72  D  HOH    72      -4.008   2.002  -1.986  1.00  0.00           H  
ATOM     73  D  HOH    73      -2.008   2.002  -1.986  1.00  0.00           H  
ATOM     74  D  HOH    74      -0.008   2.002  -1.986  1.00  0.00           H  
ATOM     75  D  HOH    75       1.992   2.002  -1.986  1.00  0.00           H  
ATOM     76  D  HOH    76       3.992   2.002  -1.986  1.00  0.00           H  
ATOM     77  D  HOH    77       5.992   2.002  -1.986  1.00  0.00           H  
ATOM     78  D  HOH    78       7.992   2.002  -1.986  1.00  0.10           H  
ATOM     79  D  HOH    79      -6.008   4.002  -1.986  1.00 -0.18           H  
ATOM     80  D  HOH    80      -4.008   4.002  -1.986  1.00  0.12           H  
ATOM     81  D  HOH    81      -2.008   4.002  -1.986  1.00  0.00           H  
ATOM     82  D  HOH    82      -0.008   4.002  -1.986  1.00  0.00           H  
ATOM     83  D  HOH    83       1.992   4.002  -1.986  1.00  0.00           H  
ATOM     84  D  HOH    84       3.992   4.002  -1.986  1.00  0.00           H  
ATOM     85  D  HOH    85       5.992   4.002  -1.986  1.00 -0.01           H  
ATOM     86  D  HOH    86      -4.008   6.002  -1.986  1.00  0.26           H  
ATOM     87  D  HOH    87      -2.008   6.002  -1.986  1.00  0.00           H  
ATOM     88  D  HOH    88      -0.008   6.002  -1.986  1.00  0.00           H  
ATOM     89  D  HOH    89       1.992   6.002  -1.986  1.00  0.00           H  
ATOM     90  D  HOH    90       3.992   6.002  -1.986  1.00 -0.19           H  
ATOM     91  D  HOH    91      -2.008   8.002  -1.986  1.00  0.39           H  
ATOM     92  D  HOH    92      -6.008  -5.998   0.014  1.00  0.05           H  
ATOM     93  D  HOH    93      -4.008  -5.998   0.014  1.00  0.03           H  
ATOM     94  D  HOH    94      -2.008  -5.998   0.014  1.00  0.00           H  
ATOM     95  D  HOH    95      -0.008  -5.998   0.014  1.00 -0.12           H  
ATOM     96  D  HOH    96       1.992  -5.998   0.014  1.00 -0.12           H  
ATOM     97  D  HOH    97       3.992  -5.998   0.014  1.00 -0.06           H  
ATOM     98  D  HOH    98       5.992  -5.998   0.014  1.00 -0.07           H  
ATOM     99  D  HOH    99      -6.008  -3.998   0.014  1.00  0.03           H  
ATOM    100  D  HOH   100      -4.008  -3.998   0.014  1.00  0.00           H  
ATOM    101  D  HOH   101      -2.008  -3.998   0.014  1.00  0.00           H  
ATOM    102  D  HOH   102      -0.008  -3.998   0.014  1.00  0.00           H  
ATOM    103  D  HOH   103       1.992  -3.998   0.014  1.00  0.00           H  
ATOM    104  D  HOH   104       3.992  -3.998   0.014  1.00  0.00           H  
ATOM    105  D  HOH   105       5.992  -3.998   0.014  1.00  0.03           H  
ATOM    106  D  HOH   106      -6.008  -1.998   0.014  1.00  0.00           H  
ATOM    107  D  HOH   107      -4.008  -1.998   0.014  1.00  0.00           H  
ATOM    108  D  HOH   108      -2.008  -1.998   0.014  1.00  0.00           H  
ATOM    109  D  HOH   109      -0.008  -1.998   0.014  1.00  0.00           H  
ATOM    110  D  HOH   110       1.992  -1.998   0.014  1.00  0.00           H  
ATOM    111  D  HOH   111       3.992  -1.998   0.014  1.00  0.00           H  
ATOM    112  D  HOH   112       5.992  -1.998   0.014  1.00  0.00           H  
ATOM    113  D  HOH   113      -6.008   0.002   0.014  1.00  0.03           H  
ATOM    114  D  HOH   114      -4.008   0.002   0.014  1.00  0.00           H  
ATOM    115  D  HOH   115      -2.008   0.002   0.014  1.00  0.00           H  
ATOM    116  D  HOH   116      -0.008   0.002   0.014  1.00  0.00           H  
ATOM    117  D  HOH   117       1.992   0.002   0.014  1.00  0.00           H  
ATOM    118  D  HOH   118       3.992   0.002   0.014  1.00  0.00           H  
ATOM    119  D  HOH   119       5.992   0.002   0.014  1.00 -0.05           H  
ATOM    120  D  HOH   120      -6.008   2.002   0.014  1.00  0.03           H  
ATOM    121  D  HOH   121      -4.008   2.002   0.014  1.00  0.00           H  
ATOM    122  D  HOH   122      -2.008   2.002   0.014  1.00  0.00           H  
ATOM    123  D  HOH   123      -0.008   2.002   0.014  1.00  0.00           H  
ATOM    124  D  HOH   124       1.992   2.002   0.014  1.00  0.00           H  
ATOM    125  D  HOH   125       3.992   2.002   0.014  1.00  0.00           H  
ATOM    126  D  HOH   126       5.992   2.002   0.014  1.00  0.00           H  
ATOM    127  D  HOH   127      -6.008   4.002   0.014  1.00 -0.01           H  
ATOM    128  D  HOH   128      -4.008   4.002   0.014  1.00  0.00           H  
ATOM    129  D  HOH   129      -2.008   4.002   0.014  1.00  0.00           H  
ATOM    130  D  HOH   130      -0.008   4.002   0.014  1.00  0.00           H  
ATOM    131  D  HOH   131       1.992   4.002   0.014  1.00  0.00           H  
ATOM    132  D  HOH   132       3.992   4.002   0.014  1.00  0.00           H  
ATOM    133  D  HOH   133       5.992   4.002   0.014  1.00 -0.00           H  
ATOM    134  D  HOH   134      -6.008   6.002   0.014  1.00  0.11           H  
ATOM    135  D  HOH   135      -4.008   6.002   0.014  1.00 -0.00           H  
ATOM    136  D  HOH   136      -2.008   6.002   0.014  1.00  0.00           H  
ATOM    137  D  HOH   137      -0.008   6.002   0.014  1.00  0.00           H  
ATOM    138  D  HOH   138       1.992   6.002   0.014  1.00  0.00           H  
ATOM    139  D  HOH   139       3.992   6.002   0.014  1.00 -0.01           H  
ATOM    140  D  HOH   140       5.992   6.002   0.014  1.00  0.11           H  
ATOM    141  D  HOH   141      -4.008  -5.998   2.014  1.00  0.08           H  
ATOM    142  D  HOH   142      -2.008  -5.998   2.014  1.00  0.03           H  
ATOM    143  D  HOH   143      -0.008  -5.998   2.014  1.00 -0.12           H  
ATOM    144  D  HOH   144       1.992  -5.998   2.014  1.00 -0.01           H  
ATOM    145  D  HOH   145       3.992  -5.998   2.014  1.00  0.41           H  
ATOM    146  D  HOH   146      -6.008  -3.998   2.014  1.00  0.25           H  
ATOM    147  D  HOH   147      -4.008  -3.998   2.014  1.00  0.01           H  
ATOM    148  D  HOH   148      -2.008  -3.998   2.014  1.00  0.00           H  
ATOM    149  D  HOH   149      -0.008  -3.998   2.014  1.00  0.00           H  
ATOM    150  D  HOH   150       1.992  -3.998   2.014  1.00  0.00           H  
ATOM    151  D  HOH   151       3.992  -3.998   2.014  1.00  0.01           H  
ATOM    152  D  HOH   152       5.992  -3.998   2.014  1.00  0.25           H  
ATOM    153  D  HOH   153      -6.008  -1.998   2.014  1.00  0.00           H  
ATOM    154  D  HOH   154      -4.008  -1.998   2.014  1.00  0.00           H  
ATOM    155  D  HOH   155      -2.008  -1.998   2.014  1.00  0.00           H  
ATOM    156  D  HOH   156      -0.008  -1.998   2.014  1.00  0.00           H  
ATOM    157  D  HOH   157       1.992  -1.998   2.014  1.00  0.00           H  
ATOM    158  D  HOH   158       3.992  -1.998   2.014  1.00  0.00           H  
ATOM    159  D  HOH   159       5.992  -1.998   2.014  1.00  0.00           H  
ATOM    160  D  HOH   160      -6.008   0.002   2.014  1.00  0.00           H  
ATOM    161  D  HOH   161      -4.008   0.002   2.014  1.00  0.00           H  
ATOM    162  D  HOH   162      -2.008   0.002   2.014  1.00  0.00           H  
ATOM    163  D  HOH   163      -0.008   0.002   2.014  1.00  0.00           H  
ATOM    164  D  HOH   164       1.992   0.002   2.014  1.00  0.00           H  
ATOM    165  D  HOH   165       3.992   0.002   2.014  1.00  0.00           H  
ATOM    166  D  HOH   166       5.992   0.002   2.014  1.00  0.00           H  
ATOM    167  D  HOH   167      -6.008   2.002   2.014  1.00  0.00           H  
ATOM    168  D  HOH   168      -4.008   2.002   2.014  1.00  0.00           H  
ATOM    169  D  HOH   169      -2.008   2.002   2.014  1.00  0.00           H  
ATOM    170  D  HOH   170      -0.008   2.002   2.014  1.00  0.00           H  
ATOM    171  D  HOH   171       1.992   2.002   2.014  1.00  0.00           H  
ATOM    172  D  HOH   172       3.992   2.002   2.014  1.00  0.00           H  
ATOM    173  D  HOH   173       5.992   2.002   2.014  1.00  0.00           H  
ATOM    174  D  HOH   174      -6.008   4.002   2.014  1.00  0.26           H  
ATOM    175  D  HOH   175      -4.008   4.002   2.014  1.00  0.01           H  
ATOM    176  D  HOH   176      -2.008   4.002   2.014  1.00  0.00           H  
ATOM    177  D  HOH   177      -0.008   4.002   2.014  1.00  0.00           H  
ATOM    178  D  HOH   178       1.992   4.002   2.014  1.00  0.00           H  
ATOM    179  D  HOH   179       3.992   4.002   2.014  1.00  0.13           H  
ATOM    180  D  HOH   180       5.992   4.002   2.014  1.00  0.29           H  
ATOM    181  D  HOH   181      -4.008   6.002   2.014  1.00  0.38           H  
ATOM    182  D  HOH   182      -2.008   6.002   2.014  1.00 -0.00           H  
ATOM    183  D  HOH   183      -0.008   6.002   2.014  1.00  0.00           H  
ATOM    184  D  HOH   184       1.992   6.002   2.014  1.00 -0.00           H  
ATOM    185  D  HOH   185       3.992   6.002   2.014  1.00  0.51           H  
ATOM    186  D  HOH   186      -2.008  -5.998   4.014  1.00  0.04           H  
ATOM    187  D  HOH   187      -0.008  -5.998   4.014  1.00  0.00           H  
ATOM    188  D  HOH   188       1.992  -5.998   4.014  1.00 -0.43           H  
ATOM    189  D  HOH   189      -2.008  -3.998   4.014  1.00 -0.10           H  
ATOM    190  D  HOH   190      -0.008  -3.998   4.014  1.00  0.00           H  
ATOM    191  D  HOH   191       1.992  -3.998   4.014  1.00 -0.53           H  
ATOM    192  D  HOH   192      -6.008  -1.998   4.014  1.00 -0.12           H  
ATOM    193  D  HOH   193      -4.008  -1.998   4.014  1.00 -0.12           H  
ATOM    194  D  HOH   194      -2.008  -1.998   4.014  1.00 -0.11           H  
ATOM    195  D  HOH   195      -0.008  -1.998   4.014  1.00  0.00           H  
ATOM    196  D  HOH   196       1.992  -1.998   4.014  1.00  0.01           H  
ATOM    197  D  HOH   197       3.992  -1.998   4.014  1.00 -0.14           H  
ATOM    198  D  HOH   198       5.992  -1.998   4.014  1.00 -0.37           H  
ATOM    199  D  HOH   199      -8.008   0.002   4.014  1.00  0.03           H  
ATOM    200  D  HOH   200      -6.008   0.002   4.014  1.00  0.00           H  
ATOM    201  D  HOH   201      -4.008   0.002   4.014  1.00  0.03           H  
ATOM    202  D  HOH   202      -2.008   0.002   4.014  1.00  0.00           H  
ATOM    203  D  HOH   203      -0.008   0.002   4.014  1.00  0.00           H  
ATOM    204  D  HOH   204       1.992   0.002   4.014  1.00  0.00           H  
ATOM    205  D  HOH   205       3.992   0.002   4.014  1.00  0.00           H  
ATOM    206  D  HOH   206       5.992   0.002   4.014  1.00  0.00           H  
ATOM    207  D  HOH   207       7.992   0.002   4.014  1.00  0.00           H  
ATOM    208  D  HOH   208      -4.008   2.002   4.014  1.00  0.26           H  
ATOM    209  D  HOH   209      -2.008   2.002   4.014  1.00  0.00           H  
ATOM    210  D  HOH   210      -0.008   2.002   4.014  1.00  0.00           H  
ATOM    211  D  HOH   211       1.992   2.002   4.014  1.00  0.00           H  
ATOM    212  D  HOH   212       3.992   2.002   4.014  1.00  0.13           H  
ATOM    213  D  HOH   213       5.992   2.002   4.014  1.00  0.39           H  
ATOM    214  D  HOH   214      -2.008   4.002   4.014  1.00  0.27           H  
ATOM    215  D  HOH   215      -0.008   4.002   4.014  1.00  0.00           H  
ATOM    216  D  HOH   216       1.992   4.002   4.014  1.00  0.13           H  
ATOM    217  D  HOH   217       3.992   4.002   4.014  1.00  0.57           H  
ATOM    218  D  HOH   218      -2.008   6.002   4.014  1.00  0.14           H  
ATOM    219  D  HOH   219      -0.008   6.002   4.014  1.00  0.00           H  
ATOM    220  D  HOH   220       1.992   6.002   4.014  1.00  0.25           H  
ATOM    221  D  HOH   221      -0.008   8.002   4.014  1.00  0.03           H  
ATOM    222  D  HOH   222      -2.008  -1.998   6.014  1.00  0.04           H  
ATOM    223  D  HOH   223      -0.008  -1.998   6.014  1.00 -0.17           H  
ATOM    224  D  HOH   224       1.992  -1.998   6.014  1.00 -0.55           H  
ATOM    225  D  HOH   225      -2.008   0.002   6.014  1.00  0.36           H  
ATOM    226  D  HOH   226      -0.008   0.002   6.014  1.00  0.03           H  
ATOM    227  D  HOH   227       1.992   0.002   6.014  1.00  0.24           H  
ATOM    228  D  HOH   228      -2.008   2.002   6.014  1.00  0.37           H  
ATOM    229  D  HOH   229      -0.008   2.002   6.014  1.00  0.28           H  
ATOM    230  D  HOH   230       1.992   2.002   6.014  1.00  0.31           H  
END
