# Supplementary material for: CageCavityCalc (C3): A Computational Tool for Calculating and Visualizing Cavities in Molecular Cages
Source: J Chem Inf Model. 2024 Jul 9;64(14):5604–16. doi: 10.1021/acs.jcim.4c00355 (PMC11267575; doi:10.1021/acs.jcim.4c00355)
Supplement: Supplementary file 2 — ci4c00355_si_002.zip [file ci4c00355_si_002.zip › CageCavityCalc-v.1.0.5/CageCavityCalc/examples/2_pdb/cage_ACIE_2006_45_901.mol2]

#
#	File Created by: Spartan'20 Export
#

@<TRIPOS>MOLECULE
M0001
576 636
SMALL
NO_CHARGES


@<TRIPOS>ATOM
    1   C1       -11.206000000    -5.781000000    -1.473000000     C.2   1  noname
    2   C2       -11.431000000    -7.215000000     0.961000000     C.2   1  noname
    3   C3       -11.433000000    -7.239000000    -1.448000000     C.2   1  noname
    4   C4       -11.178000000    -4.934000000    -0.295000000     C.2   1  noname
    5   C5       -11.227000000    -5.728000000     0.943000000     C.2   1  noname
    6   C6       -11.549000000    -7.874000000    -0.213000000     C.2   1  noname
    7   H7       -11.681000000    -8.982000000    -0.195000000       H   1  noname
    8   C8       -11.534000000    -8.088000000    -2.723000000     C.3   1  noname
    9   H9       -11.874000000    -7.409000000    -3.521000000       H   1  noname
   10   C10      -11.457000000    -8.074000000     2.281000000     C.3   1  noname
   11   H11      -11.798000000    -7.445000000     3.108000000       H   1  noname
   12   O12      -10.934000000    -5.224000000    -2.713000000     O.3   1  noname
   13   O13      -11.003000000    -5.133000000     2.154000000     O.3   1  noname
   14   C14      -12.663000000    -9.169000000    -2.723000000     C.3   1  noname
   15   H15      -13.636000000    -8.728000000    -2.511000000       H   1  noname
   16   H16      -12.502000000    -9.962000000    -1.994000000       H   1  noname
   17   H17      -12.722000000    -9.649000000    -3.705000000       H   1  noname
   18   C18      -12.530000000    -9.210000000     2.294000000     C.3   1  noname
   19   H19      -13.526000000    -8.815000000     2.074000000       H   1  noname
   20   H20      -12.577000000    -9.688000000     3.280000000       H   1  noname
   21   H21      -12.329000000   -10.006000000     1.568000000       H   1  noname
   22   C22      -10.157000000    -8.649000000    -3.166000000     C.2   1  noname
   23   C23       -7.632000000    -9.669000000    -3.987000000     C.2   1  noname
   24   C24       -9.731000000    -9.967000000    -2.787000000     C.2   1  noname
   25   C25       -9.277000000    -7.844000000    -3.967000000     C.2   1  noname
   26   C26       -8.037000000    -8.353000000    -4.426000000     C.2   1  noname
   27   C27       -8.499000000   -10.483000000    -3.211000000     C.2   1  noname
   28   H28      -10.402000000   -10.604000000    -2.203000000       H   1  noname
   29   C29      -10.026000000    -8.572000000     2.643000000     C.2   1  noname
   30   C30       -7.376000000    -9.342000000     3.331000000     C.2   1  noname
   31   C31       -9.526000000    -9.865000000     2.256000000     C.2   1  noname
   32   C32       -9.201000000    -7.746000000     3.421000000     C.2   1  noname
   33   C33       -7.883000000    -8.100000000     3.834000000     C.2   1  noname
   34   C34       -8.201000000   -10.251000000     2.615000000     C.2   1  noname
   35   H35      -10.143000000   -10.558000000     1.701000000       H   1  noname
   36   C36       -7.958000000   -11.886000000    -2.801000000     C.3   1  noname
   37   H37       -7.348000000   -12.298000000    -3.622000000       H   1  noname
   38   C38       -7.686000000   -11.670000000     2.222000000     C.3   1  noname
   39   H39       -6.952000000   -11.953000000     2.958000000       H   1  noname
   40   O40       -6.437000000   -10.211000000    -4.398000000     O.3   1  noname
   41   O41       -9.701000000    -6.596000000    -4.279000000     O.3   1  noname
   42   O42       -6.079000000    -9.749000000     3.651000000     O.3   1  noname
   43   O43       -9.728000000    -6.502000000     3.770000000     O.3   1  noname
   44   C44       -7.004000000   -11.812000000    -1.569000000     C.2   1  noname
   45   C45       -5.478000000   -11.418000000     0.797000000     C.2   1  noname
   46   C46       -5.568000000   -11.609000000    -1.638000000     C.2   1  noname
   47   C47       -7.623000000   -11.844000000    -0.300000000     C.2   1  noname
   48   C48       -6.896000000   -11.684000000     0.892000000     C.2   1  noname
   49   C49       -4.727000000   -11.430000000    -0.468000000     C.2   1  noname
   50   H50       -8.726000000   -11.992000000    -0.247000000       H   1  noname
   51   O51       -4.998000000   -11.368000000    -2.888000000     O.3   1  noname
   52   O52       -4.838000000   -11.111000000     1.980000000     O.3   1  noname
   53   C53       -8.757000000   -12.805000000     2.326000000     C.3   1  noname
   54   H54       -9.120000000   -12.823000000     3.346000000       H   1  noname
   55   H55       -8.297000000   -13.765000000     2.130000000       H   1  noname
   56   H56       -9.616000000   -12.708000000     1.667000000       H   1  noname
   57   C57       -9.073000000   -12.976000000    -2.716000000     C.3   1  noname
   58   H58       -9.592000000   -13.064000000    -3.694000000       H   1  noname
   59   H59       -9.852000000   -12.788000000    -1.968000000       H   1  noname
   60   H60       -8.643000000   -13.976000000    -2.491000000       H   1  noname
   61   C61       -9.688000000    -5.547000000     2.691000000     C.3   1  noname
   62   H62       -8.986000000    -5.837000000     1.907000000       H   1  noname
   63   C63       -5.198000000    -9.749000000     2.457000000     C.3   1  noname
   64   H64       -5.592000000    -9.075000000     1.671000000       H   1  noname
   65   C65       -5.413000000   -10.093000000    -3.407000000     C.3   1  noname
   66   H66       -5.589000000    -9.321000000    -2.657000000       H   1  noname
   67   C67       -9.625000000    -5.665000000    -3.203000000     C.3   1  noname
   68   H68       -8.960000000    -6.004000000    -2.396000000       H   1  noname
   69   H69       -4.575000000    -9.750000000    -4.000000000       H   1  noname
   70   H70       -9.270000000    -4.647000000     3.159000000       H   1  noname
   71   H71       -9.176000000    -4.755000000    -3.604000000       H   1  noname
   72   H72       -4.275000000    -9.304000000     2.815000000       H   1  noname
   73   C73       -6.976000000    -7.597000000    -5.233000000     C.2   1  noname
   74   C74       -3.016000000   -11.209000000    -0.620000000     C.2   1  noname
   75   C75       -7.131000000    -7.011000000     4.680000000     C.2   1  noname
   76   C76      -11.102000000    -3.284000000    -0.536000000     C.2   1  noname
   77   H77       -6.091000000    -8.222000000    -5.525000000       H   1  noname
   78   H78       -2.560000000   -12.165000000    -1.161000000       H   1  noname
   79   H79       -7.730000000    -6.073000000     4.761000000       H   1  noname
   80   H80      -11.066000000    -2.955000000    -1.603000000       H   1  noname
   81   C81      -11.180000000     5.558000000     1.432000000     C.2   1  noname
   82   C82      -11.528000000     6.912000000    -0.989000000     C.2   1  noname
   83   C83      -11.400000000     6.976000000     1.441000000     C.2   1  noname
   84   C84      -11.201000000     4.704000000     0.264000000     C.2   1  noname
   85   C85      -11.272000000     5.486000000    -0.967000000     C.2   1  noname
   86   C86      -11.569000000     7.632000000     0.196000000     C.2   1  noname
   87   H87      -11.649000000     8.707000000     0.165000000       H   1  noname
   88   C88      -11.393000000     7.863000000     2.723000000     C.3   1  noname
   89   H89      -11.744000000     7.233000000     3.543000000       H   1  noname
   90   C90      -11.680000000     7.751000000    -2.316000000     C.3   1  noname
   91   H91      -12.075000000     7.075000000    -3.074000000       H   1  noname
   92   O92      -10.909000000     4.977000000     2.677000000     O.3   1  noname
   93   O93      -11.105000000     4.854000000    -2.176000000     O.3   1  noname
   94   C94      -12.465000000     9.002000000     2.731000000     C.3   1  noname
   95   H95      -13.474000000     8.594000000     2.549000000       H   1  noname
   96   H96      -12.290000000     9.771000000     1.973000000       H   1  noname
   97   H97      -12.487000000     9.520000000     3.703000000       H   1  noname
   98   C98      -12.773000000     8.870000000    -2.271000000     C.3   1  noname
   99   H99      -13.747000000     8.459000000    -1.975000000       H   1  noname
  100   H100     -12.905000000     9.320000000    -3.264000000       H   1  noname
  101   H101     -12.558000000     9.696000000    -1.588000000       H   1  noname
  102   C102      -9.968000000     8.371000000     3.068000000     C.2   1  noname
  103   C103      -7.319000000     9.222000000     3.615000000     C.2   1  noname
  104   C104      -9.505000000     9.648000000     2.643000000     C.2   1  noname
  105   C105      -9.086000000     7.550000000     3.819000000     C.2   1  noname
  106   C106      -7.776000000     7.977000000     4.155000000     C.2   1  noname
  107   C107      -8.178000000    10.083000000     2.901000000     C.2   1  noname
  108   H108     -10.187000000    10.333000000     2.140000000       H   1  noname
  109   C109     -10.309000000     8.277000000    -2.816000000     C.2   1  noname
  110   C110      -7.761000000     9.126000000    -3.761000000     C.2   1  noname
  111   C111      -9.808000000     9.564000000    -2.484000000     C.2   1  noname
  112   C112      -9.512000000     7.439000000    -3.626000000     C.2   1  noname
  113   C113      -8.256000000     7.855000000    -4.170000000     C.2   1  noname
  114   C114      -8.538000000    10.011000000    -2.958000000     C.2   1  noname
  115   H115     -10.429000000    10.242000000    -1.887000000       H   1  noname
  116   C116      -7.663000000    11.472000000     2.464000000     C.3   1  noname
  117   H117      -6.927000000    11.804000000     3.203000000       H   1  noname
  118   C118      -7.999000000    11.413000000    -2.606000000     C.3   1  noname
  119   H119      -7.364000000    11.754000000    -3.434000000       H   1  noname
  120   O120      -6.032000000     9.640000000     3.872000000     O.3   1  noname
  121   O121      -9.581000000     6.318000000     4.209000000     O.3   1  noname
  122   O122      -6.535000000     9.594000000    -4.199000000     O.3   1  noname
  123   O123     -10.014000000     6.188000000    -3.915000000     O.3   1  noname
  124   C124      -6.929000000    11.407000000     1.096000000     C.2   1  noname
  125   C125      -5.667000000    11.208000000    -1.409000000     C.2   1  noname
  126   C126      -5.515000000    11.216000000     1.011000000     C.2   1  noname
  127   C127      -7.685000000    11.503000000    -0.059000000     C.2   1  noname
  128   C128      -7.082000000    11.382000000    -1.352000000     C.2   1  noname
  129   C129      -4.811000000    11.221000000    -0.238000000     C.2   1  noname
  130   H130      -8.783000000    11.644000000    -0.016000000       H   1  noname
  131   O131      -4.842000000    10.956000000     2.169000000     O.3   1  noname
  132   O132      -5.134000000    10.920000000    -2.677000000     O.3   1  noname
  133   C133      -9.105000000    12.497000000    -2.556000000     C.3   1  noname
  134   H134      -9.635000000    12.549000000    -3.517000000       H   1  noname
  135   H135      -8.667000000    13.487000000    -2.373000000       H   1  noname
  136   H136      -9.865000000    12.335000000    -1.778000000       H   1  noname
  137   C137      -8.743000000    12.591000000     2.536000000     C.3   1  noname
  138   H138      -9.135000000    12.665000000     3.562000000       H   1  noname
  139   H139      -9.608000000    12.436000000     1.876000000       H   1  noname
  140   H140      -8.328000000    13.581000000     2.280000000       H   1  noname
  141   C141      -9.858000000     5.267000000    -2.808000000     C.3   1  noname
  142   H142      -9.125000000     5.600000000    -2.060000000       H   1  noname
  143   C143      -5.527000000     9.606000000    -3.157000000     C.3   1  noname
  144   H144      -5.781000000     8.944000000    -2.320000000       H   1  noname
  145   C145      -5.188000000     9.638000000     2.674000000     C.3   1  noname
  146   H146      -5.593000000     8.986000000     1.888000000       H   1  noname
  147   C147      -9.592000000     5.346000000     3.139000000     C.3   1  noname
  148   H148      -8.930000000     5.613000000     2.303000000       H   1  noname
  149   H149      -4.252000000     9.188000000     3.002000000       H   1  noname
  150   H150      -9.444000000     4.375000000    -3.274000000       H   1  noname
  151   H151      -9.185000000     4.435000000     3.576000000       H   1  noname
  152   H152      -4.633000000     9.176000000    -3.627000000       H   1  noname
  153   C153      -6.775000000     7.062000000     4.914000000     C.2   1  noname
  154   C154      -3.179000000    11.269000000    -0.395000000     C.2   1  noname
  155   C155      -7.593000000     6.859000000    -5.129000000     C.2   1  noname
  156   C156     -11.153000000     3.095000000     0.270000000     C.2   1  noname
  157   H157      -5.705000000     7.245000000     4.631000000       H   1  noname
  158   H158      -2.857000000    11.776000000    -1.375000000       H   1  noname
  159   H159      -8.321000000     6.178000000    -5.632000000       H   1  noname
  160   H160     -11.891000000     3.282000000     1.087000000       H   1  noname
  161   C161      11.174000000    -5.496000000     1.369000000     C.2   1  noname
  162   C162      11.388000000    -6.864000000    -1.084000000     C.2   1  noname
  163   C163      11.381000000    -6.926000000     1.357000000     C.2   1  noname
  164   C164      11.171000000    -4.693000000     0.164000000     C.2   1  noname
  165   C165      11.198000000    -5.433000000    -1.047000000     C.2   1  noname
  166   C166      11.486000000    -7.566000000     0.132000000     C.2   1  noname
  167   H167      11.589000000    -8.631000000     0.120000000       H   1  noname
  168   C168      11.447000000    -7.767000000     2.665000000     C.3   1  noname
  169   H169      11.830000000    -7.119000000     3.467000000       H   1  noname
  170   C170      11.443000000    -7.705000000    -2.376000000     C.3   1  noname
  171   H171      11.823000000    -7.040000000    -3.162000000       H   1  noname
  172   O172      10.985000000    -4.925000000     2.627000000     O.3   1  noname
  173   O173      11.010000000    -4.809000000    -2.288000000     O.3   1  noname
  174   C174      12.531000000    -8.890000000     2.635000000     C.3   1  noname
  175   H175      13.525000000    -8.482000000     2.385000000       H   1  noname
  176   H176      12.324000000    -9.690000000     1.908000000       H   1  noname
  177   H177      12.620000000    -9.376000000     3.619000000       H   1  noname
  178   C178      12.496000000    -8.838000000    -2.401000000     C.3   1  noname
  179   H179      13.494000000    -8.466000000    -2.145000000       H   1  noname
  180   H180      12.564000000    -9.285000000    -3.402000000       H   1  noname
  181   H181      12.268000000    -9.662000000    -1.713000000       H   1  noname
  182   C182      10.047000000    -8.269000000     3.093000000     C.2   1  noname
  183   C183       7.498000000    -9.178000000     3.935000000     C.2   1  noname
  184   C184       9.575000000    -9.557000000     2.726000000     C.2   1  noname
  185   C185       9.210000000    -7.440000000     3.901000000     C.2   1  noname
  186   C186       7.957000000    -7.910000000     4.393000000     C.2   1  noname
  187   C187       8.292000000   -10.028000000     3.122000000     C.2   1  noname
  188   H188      10.204000000   -10.208000000     2.118000000       H   1  noname
  189   C189      10.042000000    -8.174000000    -2.788000000     C.2   1  noname
  190   C190       7.440000000    -8.965000000    -3.613000000     C.2   1  noname
  191   C191       9.497000000    -9.403000000    -2.364000000     C.2   1  noname
  192   C192       9.267000000    -7.358000000    -3.664000000     C.2   1  noname
  193   C193       8.002000000    -7.773000000    -4.169000000     C.2   1  noname
  194   C194       8.195000000    -9.823000000    -2.756000000     C.2   1  noname
  195   H195      10.085000000   -10.071000000    -1.734000000       H   1  noname
  196   C196       7.697000000   -11.384000000     2.696000000     C.3   1  noname
  197   H197       7.056000000   -11.750000000     3.511000000       H   1  noname
  198   C198       7.610000000   -11.184000000    -2.307000000     C.3   1  noname
  199   H199       6.907000000   -11.512000000    -3.077000000       H   1  noname
  200   O200       6.268000000    -9.661000000     4.352000000     O.3   1  noname
  201   O201       9.713000000    -6.208000000     4.274000000     O.3   1  noname
  202   O202       6.133000000    -9.378000000    -3.875000000     O.3   1  noname
  203   O203       9.798000000    -6.134000000    -3.996000000     O.3   1  noname
  204   C204       6.815000000   -11.209000000     1.427000000     C.2   1  noname
  205   C205       5.366000000   -10.821000000    -0.962000000     C.2   1  noname
  206   C206       5.373000000   -10.934000000     1.464000000     C.2   1  noname
  207   C207       7.481000000   -11.255000000     0.208000000     C.2   1  noname
  208   C208       6.796000000   -11.087000000    -1.003000000     C.2   1  noname
  209   C209       4.611000000   -10.827000000     0.262000000     C.2   1  noname
  210   H210       8.579000000   -11.415000000     0.174000000       H   1  noname
  211   O211       4.830000000   -10.826000000     2.738000000     O.3   1  noname
  212   O212       4.732000000   -10.506000000    -2.167000000     O.3   1  noname
  213   C213       8.673000000   -12.308000000    -2.347000000     C.3   1  noname
  214   H214       9.103000000   -12.380000000    -3.357000000       H   1  noname
  215   H215       8.245000000   -13.292000000    -2.120000000       H   1  noname
  216   H216       9.509000000   -12.148000000    -1.656000000       H   1  noname
  217   C217       8.770000000   -12.517000000     2.605000000     C.3   1  noname
  218   H218       9.264000000   -12.664000000     3.580000000       H   1  noname
  219   H219       9.562000000   -12.337000000     1.863000000       H   1  noname
  220   H220       8.303000000   -13.477000000     2.346000000       H   1  noname
  221   C221       9.740000000    -5.190000000    -2.878000000     C.3   1  noname
  222   H222       9.001000000    -5.482000000    -2.107000000       H   1  noname
  223   C223       5.274000000    -9.264000000    -2.706000000     C.3   1  noname
  224   H224       5.728000000    -8.628000000    -1.919000000       H   1  noname
  225   C225       5.244000000    -9.562000000     3.335000000     C.3   1  noname
  226   H226       5.488000000    -8.806000000     2.567000000       H   1  noname
  227   C227       9.679000000    -5.255000000     3.190000000     C.3   1  noname
  228   H228       8.977000000    -5.541000000     2.393000000       H   1  noname
  229   H229       4.365000000    -9.171000000     3.845000000       H   1  noname
  230   H230       9.366000000    -4.277000000    -3.340000000       H   1  noname
  231   H231       9.316000000    -4.331000000     3.631000000       H   1  noname
  232   H232       4.394000000    -8.709000000    -3.028000000       H   1  noname
  233   C233       7.057000000    -7.285000000     5.459000000     C.2   1  noname
  234   C234       2.852000000   -10.839000000     0.141000000     C.2   1  noname
  235   C235       7.384000000    -7.043000000    -5.361000000     C.2   1  noname
  236   C236      11.201000000    -3.095000000     0.195000000     C.2   1  noname
  237   H237       6.576000000    -8.065000000     6.082000000       H   1  noname
  238   H238       2.543000000   -10.901000000    -0.980000000       H   1  noname
  239   H239       8.111000000    -6.489000000    -6.026000000       H   1  noname
  240   H240      11.783000000    -3.284000000     1.125000000       H   1  noname
  241   C241       5.509000000    11.051000000     1.345000000     C.2   1  noname
  242   C242       6.861000000    11.455000000    -1.091000000     C.2   1  noname
  243   C243       6.935000000    11.264000000     1.322000000     C.2   1  noname
  244   C244       4.689000000    11.119000000     0.163000000     C.2   1  noname
  245   C245       5.425000000    11.228000000    -1.054000000     C.2   1  noname
  246   C246       7.577000000    11.482000000     0.118000000     C.2   1  noname
  247   H247       8.660000000    11.631000000     0.098000000       H   1  noname
  248   C248       7.780000000    11.265000000     2.631000000     C.3   1  noname
  249   H249       7.124000000    11.573000000     3.444000000       H   1  noname
  250   C250       7.676000000    11.619000000    -2.393000000     C.3   1  noname
  251   H251       7.008000000    12.015000000    -3.162000000       H   1  noname
  252   O252       4.974000000    10.732000000     2.596000000     O.3   1  noname
  253   O253       4.787000000    11.079000000    -2.272000000     O.3   1  noname
  254   C254       8.880000000    12.369000000     2.659000000     C.3   1  noname
  255   H255       8.457000000    13.368000000     2.470000000       H   1  noname
  256   H256       9.693000000    12.238000000     1.928000000       H   1  noname
  257   H257       9.360000000    12.402000000     3.645000000       H   1  noname
  258   C258       8.785000000    12.730000000    -2.386000000     C.3   1  noname
  259   H259       8.384000000    13.717000000    -2.100000000       H   1  noname
  260   H260       9.250000000    12.842000000    -3.384000000       H   1  noname
  261   H261       9.612000000    12.523000000    -1.690000000       H   1  noname
  262   C262       8.315000000     9.844000000     2.990000000     C.2   1  noname
  263   C263       9.342000000     7.307000000     3.702000000     C.2   1  noname
  264   C264       9.596000000     9.446000000     2.531000000     C.2   1  noname
  265   C265       7.529000000     8.926000000     3.786000000     C.2   1  noname
  266   C266       8.065000000     7.674000000     4.223000000     C.2   1  noname
  267   C267      10.122000000     8.175000000     2.860000000     C.2   1  noname
  268   H268      10.203000000    10.160000000     1.951000000       H   1  noname
  269   C269       8.212000000    10.257000000    -2.912000000     C.2   1  noname
  270   C270       9.076000000     7.718000000    -3.877000000     C.2   1  noname
  271   C271       9.512000000     9.768000000    -2.606000000     C.2   1  noname
  272   C272       7.360000000     9.442000000    -3.705000000     C.2   1  noname
  273   C273       7.769000000     8.193000000    -4.237000000     C.2   1  noname
  274   C274       9.957000000     8.511000000    -3.084000000     C.2   1  noname
  275   H275      10.184000000    10.376000000    -1.983000000       H   1  noname
  276   C276      11.513000000     7.753000000     2.349000000     C.3   1  noname
  277   H277      11.929000000     7.052000000     3.094000000       H   1  noname
  278   C278      11.353000000     7.963000000    -2.718000000     C.3   1  noname
  279   H279      11.699000000     7.317000000    -3.532000000       H   1  noname
  280   O280       9.831000000     6.045000000     3.965000000     O.3   1  noname
  281   O281       6.272000000     9.360000000     4.176000000     O.3   1  noname
  282   O282       9.558000000     6.480000000    -4.235000000     O.3   1  noname
  283   O283       6.107000000     9.960000000    -3.974000000     O.3   1  noname
  284   C284      11.406000000     7.002000000     0.999000000     C.2   1  noname
  285   C285      11.118000000     5.651000000    -1.455000000     C.2   1  noname
  286   C286      11.204000000     5.555000000     0.972000000     C.2   1  noname
  287   C287      11.447000000     7.723000000    -0.198000000     C.2   1  noname
  288   C288      11.321000000     7.078000000    -1.431000000     C.2   1  noname
  289   C289      11.147000000     4.839000000    -0.286000000     C.2   1  noname
  290   H290      11.563000000     8.812000000    -0.156000000       H   1  noname
  291   O291      11.111000000     4.916000000     2.206000000     O.3   1  noname
  292   O292      10.852000000     5.055000000    -2.674000000     O.3   1  noname
  293   C293      12.465000000     9.065000000    -2.720000000     C.3   1  noname
  294   H294      12.501000000     9.603000000    -3.686000000       H   1  noname
  295   H295      13.467000000     8.626000000    -2.548000000       H   1  noname
  296   H296      12.318000000     9.834000000    -1.952000000       H   1  noname
  297   C297      12.575000000     8.888000000     2.356000000     C.3   1  noname
  298   H298      12.707000000     9.291000000     3.366000000       H   1  noname
  299   H299      12.346000000     9.727000000     1.687000000       H   1  noname
  300   H300      13.554000000     8.505000000     2.050000000       H   1  noname
  301   C301       5.185000000     9.832000000    -2.879000000     C.3   1  noname
  302   H302       5.461000000     9.056000000    -2.149000000       H   1  noname
  303   C303       9.542000000     5.480000000    -3.183000000     C.3   1  noname
  304   H304       8.835000000     5.750000000    -2.368000000       H   1  noname
  305   C305       9.805000000     5.180000000     2.813000000     C.3   1  noname
  306   H306       9.037000000     5.458000000     2.078000000       H   1  noname
  307   C307       5.351000000     9.403000000     3.059000000     C.3   1  noname
  308   H308       5.662000000     8.772000000     2.208000000       H   1  noname
  309   H309       9.479000000     4.234000000     3.212000000       H   1  noname
  310   H310       4.273000000     9.477000000    -3.341000000       H   1  noname
  311   H311       4.435000000     8.967000000     3.437000000       H   1  noname
  312   H312       9.157000000     4.578000000    -3.666000000       H   1  noname
  313   C313       7.551000000     6.851000000     5.395000000     C.2   1  noname
  314   C314      11.611000000     3.309000000    -0.355000000     C.2   1  noname
  315   C315       6.725000000     7.465000000    -5.083000000     C.2   1  noname
  316   C316       3.090000000    11.186000000     0.217000000     C.2   1  noname
  317   H317       8.290000000     6.760000000     6.216000000       H   1  noname
  318   H318      12.698000000     3.325000000    -0.596000000       H   1  noname
  319   H319       5.703000000     7.920000000    -5.015000000       H   1  noname
  320   H320       3.277000000    11.493000000     1.266000000       H   1  noname
  321   C321      -1.647000000    -3.518000000    10.315000000     C.2   1  noname
  322   C322      -3.016000000    -1.321000000    11.298000000     C.2   1  noname
  323   C323      -1.166000000    -2.917000000    11.506000000     C.2   1  noname
  324   C324      -2.882000000    -3.165000000     9.656000000     C.2   1  noname
  325   C325      -3.475000000    -1.973000000    10.104000000     C.2   1  noname
  326   C326      -1.859000000    -1.789000000    12.015000000     C.2   1  noname
  327   H327      -1.578000000    -1.329000000    12.924000000       H   1  noname
  328   C328       0.122000000    -3.421000000    12.224000000     C.3   1  noname
  329   H329       0.204000000    -4.497000000    12.014000000       H   1  noname
  330   C330      -3.734000000    -0.050000000    11.890000000     C.3   1  noname
  331   H331      -4.788000000    -0.079000000    11.522000000       H   1  noname
  332   O332      -0.885000000    -4.566000000     9.822000000     O.3   1  noname
  333   O333      -4.472000000    -1.302000000     9.393000000     O.3   1  noname
  334   C334      -0.008000000    -3.415000000    13.775000000     C.3   1  noname
  335   H335      -0.895000000    -3.981000000    14.106000000       H   1  noname
  336   H336      -0.094000000    -2.404000000    14.207000000       H   1  noname
  337   H337       0.870000000    -3.890000000    14.246000000       H   1  noname
  338   C338      -3.967000000    -0.070000000    13.422000000     C.3   1  noname
  339   H339      -4.531000000    -0.960000000    13.733000000       H   1  noname
  340   H340      -4.542000000     0.800000000    13.748000000       H   1  noname
  341   H341      -3.028000000    -0.068000000    14.000000000       H   1  noname
  342   C342       1.419000000    -2.769000000    11.676000000     C.2   1  noname
  343   C343       3.719000000    -1.475000000    10.695000000     C.2   1  noname
  344   C344       1.939000000    -1.628000000    12.360000000     C.2   1  noname
  345   C345       2.085000000    -3.269000000    10.521000000     C.2   1  noname
  346   C346       3.280000000    -2.678000000    10.045000000     C.2   1  noname
  347   C347       3.090000000    -0.992000000    11.869000000     C.2   1  noname
  348   H348       1.445000000    -1.239000000    13.229000000       H   1  noname
  349   C349      -3.066000000     1.257000000    11.389000000     C.2   1  noname
  350   C350      -1.916000000     3.618000000    10.458000000     C.2   1  noname
  351   C351      -2.046000000     1.838000000    12.110000000     C.2   1  noname
  352   C352      -3.559000000     1.843000000    10.158000000     C.2   1  noname
  353   C353      -3.060000000     3.129000000     9.760000000     C.2   1  noname
  354   C354      -1.455000000     3.007000000    11.666000000     C.2   1  noname
  355   H355      -1.684000000     1.383000000    13.035000000       H   1  noname
  356   C356       3.636000000     0.243000000    12.598000000     C.3   1  noname
  357   H357       4.719000000     0.307000000    12.413000000       H   1  noname
  358   C358      -0.257000000     3.613000000    12.471000000     C.3   1  noname
  359   H359      -0.287000000     4.717000000    12.325000000       H   1  noname
  360   O360       4.828000000    -0.770000000    10.224000000     O.3   1  noname
  361   O361       1.540000000    -4.390000000     9.907000000     O.3   1  noname
  362   O362      -1.272000000     4.785000000     9.995000000     O.3   1  noname
  363   O363      -4.517000000     1.151000000     9.418000000     O.3   1  noname
  364   C364       2.997000000     1.537000000    12.009000000     C.2   1  noname
  365   C365       1.856000000     3.882000000    10.951000000     C.2   1  noname
  366   C366       3.685000000     2.285000000    10.956000000     C.2   1  noname
  367   C367       1.773000000     1.961000000    12.435000000     C.2   1  noname
  368   C368       1.124000000     3.141000000    11.933000000     C.2   1  noname
  369   C369       3.151000000     3.547000000    10.516000000     C.2   1  noname
  370   H370       1.260000000     1.435000000    13.256000000       H   1  noname
  371   O371       4.814000000     1.727000000    10.432000000     O.3   1  noname
  372   O372       1.152000000     4.950000000    10.422000000     O.3   1  noname
  373   C373      -0.372000000     3.463000000    14.024000000     C.3   1  noname
  374   H374      -1.319000000     3.913000000    14.356000000       H   1  noname
  375   H375       0.432000000     3.985000000    14.555000000       H   1  noname
  376   H376      -0.356000000     2.422000000    14.353000000       H   1  noname
  377   C377       3.564000000     0.203000000    14.151000000     C.3   1  noname
  378   H378       4.092000000    -0.680000000    14.519000000       H   1  noname
  379   H379       2.541000000     0.157000000    14.543000000       H   1  noname
  380   H380       4.051000000     1.078000000    14.614000000       H   1  noname
  381   C381      -3.955000000    -0.059000000     8.831000000     C.3   1  noname
  382   H382      -2.853000000    -0.039000000     8.805000000       H   1  noname
  383   C383       0.107000000     4.516000000     9.532000000     C.3   1  noname
  384   H384       0.204000000     3.470000000     9.204000000       H   1  noname
  385   C385       4.476000000     0.533000000     9.642000000     C.3   1  noname
  386   H386       3.392000000     0.522000000     9.304000000       H   1  noname
  387   C387       0.329000000    -4.066000000     9.182000000     C.3   1  noname
  388   H388       0.273000000    -3.003000000     8.903000000       H   1  noname
  389   H389       5.085000000     0.596000000     8.754000000       H   1  noname
  390   H390      -4.281000000    -0.072000000     7.803000000       H   1  noname
  391   H391       0.416000000    -4.632000000     8.257000000       H   1  noname
  392   H392       0.212000000     5.119000000     8.635000000       H   1  noname
  393   C393       4.153000000    -3.180000000     8.826000000     C.2   1  noname
  394   C394       3.914000000     4.581000000     9.702000000     C.2   1  noname
  395   C395      -3.565000000     3.925000000     8.519000000     C.2   1  noname
  396   C396      -3.397000000    -4.193000000     8.623000000     C.2   1  noname
  397   H397       5.118000000    -2.539000000     8.693000000       H   1  noname
  398   H398       3.597000000     5.675000000     9.976000000       H   1  noname
  399   H399      -2.554000000     4.054000000     7.581000000       H   1  noname
  400   H400      -2.788000000    -5.131000000     8.657000000       H   1  noname
  401   C401      -3.625000000    -1.653000000   -10.356000000     C.2   1  noname
  402   C402      -1.372000000    -2.966000000   -11.396000000     C.2   1  noname
  403   C403      -2.988000000    -1.123000000   -11.496000000     C.2   1  noname
  404   C404      -3.261000000    -2.933000000    -9.783000000     C.2   1  noname
  405   C405      -2.028000000    -3.482000000   -10.227000000     C.2   1  noname
  406   C406      -1.861000000    -1.791000000   -12.032000000     C.2   1  noname
  407   H407      -1.354000000    -1.407000000   -12.905000000       H   1  noname
  408   C408      -3.516000000     0.185000000   -12.178000000     C.3   1  noname
  409   H409      -4.601000000     0.235000000   -11.983000000       H   1  noname
  410   C410      -0.110000000    -3.680000000   -11.985000000     C.3   1  noname
  411   H411      -0.158000000    -4.729000000   -11.653000000       H   1  noname
  412   O412      -4.702000000    -0.921000000    -9.857000000     O.3   1  noname
  413   O413      -1.424000000    -4.556000000    -9.591000000     O.3   1  noname
  414   C414      -3.466000000     0.126000000   -13.737000000     C.3   1  noname
  415   H415      -4.032000000    -0.732000000   -14.111000000       H   1  noname
  416   H416      -2.449000000     0.040000000   -14.144000000       H   1  noname
  417   H417      -3.905000000     1.022000000   -14.177000000       H   1  noname
  418   C418      -0.101000000    -3.818000000   -13.518000000     C.3   1  noname
  419   H419      -0.997000000    -4.333000000   -13.867000000       H   1  noname
  420   H420       0.749000000    -4.403000000   -13.863000000       H   1  noname
  421   H421      -0.060000000    -2.855000000   -14.027000000       H   1  noname
  422   C422      -2.866000000     1.449000000   -11.549000000     C.2   1  noname
  423   C423      -1.616000000     3.695000000   -10.463000000     C.2   1  noname
  424   C424      -1.705000000     1.940000000   -12.142000000     C.2   1  noname
  425   C425      -3.434000000     2.109000000   -10.399000000     C.2   1  noname
  426   C426      -2.849000000     3.293000000    -9.875000000     C.2   1  noname
  427   C427      -1.068000000     3.071000000   -11.633000000     C.2   1  noname
  428   H428      -1.247000000     1.429000000   -13.002000000       H   1  noname
  429   C429       1.180000000    -3.101000000   -11.394000000     C.2   1  noname
  430   C430       3.595000000    -1.989000000   -10.324000000     C.2   1  noname
  431   C431       1.777000000    -1.964000000   -11.999000000     C.2   1  noname
  432   C432       1.767000000    -3.637000000   -10.211000000     C.2   1  noname
  433   C433       2.947000000    -3.135000000    -9.646000000     C.2   1  noname
  434   C434       3.016000000    -1.434000000   -11.509000000     C.2   1  noname
  435   H435       1.348000000    -1.594000000   -12.922000000       H   1  noname
  436   C436       0.214000000     3.630000000   -12.274000000     C.3   1  noname
  437   H437       0.233000000     4.710000000   -12.048000000       H   1  noname
  438   C438       3.620000000    -0.241000000   -12.239000000     C.3   1  noname
  439   H439       4.700000000    -0.324000000   -12.076000000       H   1  noname
  440   O440      -0.880000000     4.735000000    -9.890000000     O.3   1  noname
  441   O441      -4.535000000     1.538000000    -9.818000000     O.3   1  noname
  442   O442       4.743000000    -1.353000000    -9.828000000     O.3   1  noname
  443   O443       1.086000000    -4.607000000    -9.535000000     O.3   1  noname
  444   C444       1.480000000     2.977000000   -11.656000000     C.2   1  noname
  445   C445       3.796000000     1.777000000   -10.594000000     C.2   1  noname
  446   C446       2.179000000     3.580000000   -10.546000000     C.2   1  noname
  447   C447       1.954000000     1.762000000   -12.173000000     C.2   1  noname
  448   C448       3.101000000     1.136000000   -11.662000000     C.2   1  noname
  449   C449       3.419000000     3.050000000   -10.135000000     C.2   1  noname
  450   H450       1.457000000     1.306000000   -13.039000000       H   1  noname
  451   O451       1.545000000     4.692000000    -9.987000000     O.3   1  noname
  452   O452       4.879000000     1.113000000   -10.058000000     O.3   1  noname
  453   C453       3.541000000    -0.306000000   -13.807000000     C.3   1  noname
  454   H454       3.965000000    -1.240000000   -14.204000000       H   1  noname
  455   H455       4.117000000     0.509000000   -14.255000000       H   1  noname
  456   H456       2.515000000    -0.238000000   -14.189000000       H   1  noname
  457   C457       0.192000000     3.639000000   -13.830000000     C.3   1  noname
  458   H458      -0.672000000     4.191000000   -14.219000000       H   1  noname
  459   H459       0.155000000     2.627000000   -14.240000000       H   1  noname
  460   H460       1.098000000     4.127000000   -14.221000000       H   1  noname
  461   C461      -0.186000000    -4.126000000    -8.944000000     C.3   1  noname
  462   H462      -0.179000000    -3.052000000    -8.739000000       H   1  noname
  463   C463       4.421000000    -0.033000000    -9.268000000     C.3   1  noname
  464   H464       3.359000000     0.060000000    -8.962000000       H   1  noname
  465   C465       0.339000000     4.290000000    -9.270000000     C.3   1  noname
  466   H466       0.322000000     3.229000000    -9.015000000       H   1  noname
  467   C467      -4.243000000     0.281000000    -9.175000000     C.3   1  noname
  468   H468      -3.199000000     0.212000000    -8.879000000       H   1  noname
  469   H469       0.390000000     4.834000000    -8.335000000       H   1  noname
  470   H470      -0.253000000    -4.633000000    -7.967000000       H   1  noname
  471   H471      -4.799000000     0.292000000    -8.233000000       H   1  noname
  472   H472       5.019000000     0.022000000    -8.348000000       H   1  noname
  473   C473      -3.449000000     4.265000000    -8.770000000     C.2   1  noname
  474   C474       4.465000000     3.915000000    -9.431000000     C.2   1  noname
  475   C475       3.684000000    -3.892000000    -8.492000000     C.2   1  noname
  476   C476      -4.281000000    -3.501000000    -8.796000000     C.2   1  noname
  477   H477      -2.786000000     5.180000000    -8.598000000       H   1  noname
  478   H478       5.499000000     3.841000000    -9.928000000       H   1  noname
  479   H479       4.258000000    -3.202000000    -7.762000000       H   1  noname
  480   H480      -5.257000000    -2.945000000    -8.845000000       H   1  noname
  481   H481     -12.030000000    -1.048000000    -1.017000000       H   1  noname
  482   C482     -11.707000000    -0.857000000     0.029000000     C.3   1  noname
  483   H483     -12.572000000    -0.729000000     0.664000000       H   1  noname
  484   C484     -10.708000000     0.490000000     0.081000000     C.3   1  noname
  485   H485     -10.305000000     0.746000000    -0.903000000       H   1  noname
  486   H486      -9.840000000     0.279000000     0.719000000       H   1  noname
  487   N487     -11.355000000     1.785000000     0.695000000     N.2   1  noname
  488   N488     -11.208000000    -2.439000000     0.455000000     N.2   1  noname
  489   H489      -0.850000000    12.198000000     1.410000000       H   1  noname
  490   C490      -0.907000000    11.230000000     0.899000000     C.3   1  noname
  491   H491      -0.673000000    10.469000000     1.668000000       H   1  noname
  492   C492       0.377000000    11.137000000    -0.125000000     C.3   1  noname
  493   H493       0.403000000    11.990000000    -0.813000000       H   1  noname
  494   H494       0.515000000    10.181000000    -0.622000000       H   1  noname
  495   N495       1.826000000    11.324000000     0.738000000     N.2   1  noname
  496   N496      -2.376000000    11.015000000     0.582000000     N.2   1  noname
  497   H497      12.513000000     0.921000000    -0.796000000       H   1  noname
  498   C498      11.799000000     0.830000000     0.036000000     C.3   1  noname
  499   H499      12.383000000     0.805000000     0.974000000       H   1  noname
  500   C500      10.921000000    -0.505000000    -0.195000000     C.3   1  noname
  501   H501      10.996000000    -0.830000000    -1.237000000       H   1  noname
  502   H502       9.877000000    -0.346000000     0.066000000       H   1  noname
  503   N503      11.367000000    -1.815000000     0.625000000     N.2   1  noname
  504   N504      11.031000000     2.205000000     0.121000000     N.2   1  noname
  505   H505      -0.482000000   -11.985000000    -0.235000000       H   1  noname
  506   C506      -0.717000000   -10.971000000     0.175000000     C.3   1  noname
  507   H507      -0.773000000   -10.240000000    -0.657000000       H   1  noname
  508   C508       0.372000000   -10.444000000     1.194000000     C.3   1  noname
  509   H509       0.145000000   -10.855000000     2.190000000       H   1  noname
  510   H510       0.227000000    -9.360000000     1.448000000       H   1  noname
  511   N511       2.004000000   -10.713000000     1.133000000     N.2   1  noname
  512   N512      -2.426000000   -11.010000000     0.632000000     N.2   1  noname
  513   H513      -3.751000000    -6.046000000     6.789000000       H   1  noname
  514   C514      -4.687000000    -5.632000000     7.169000000     C.3   1  noname
  515   H515      -5.056000000    -6.231000000     8.011000000       H   1  noname
  516   C516      -5.756000000    -5.688000000     6.012000000     C.3   1  noname
  517   H517      -5.423000000    -4.999000000     5.220000000       H   1  noname
  518   H518      -6.732000000    -5.324000000     6.375000000       H   1  noname
  519   N519      -6.005000000    -7.056000000     5.320000000     N.2   1  noname
  520   N520      -4.431000000    -4.212000000     7.774000000     N.2   1  noname
  521   H521      -4.853000000     6.287000000     7.415000000       H   1  noname
  522   C522      -4.848000000     5.259000000     7.057000000     C.3   1  noname
  523   H523      -3.961000000     5.027000000     6.459000000       H   1  noname
  524   C524      -6.094000000     5.089000000     6.051000000     C.3   1  noname
  525   H525      -6.631000000     4.131000000     6.147000000       H   1  noname
  526   H526      -5.615000000     5.023000000     5.050000000       H   1  noname
  527   N527      -7.100000000     6.228000000     5.819000000     N.2   1  noname
  528   N528      -4.824000000     4.342000000     8.366000000     N.2   1  noname
  529   H529       4.524000000    -4.127000000     6.090000000       H   1  noname
  530   C530       5.072000000    -4.445000000     6.989000000     C.3   1  noname
  531   H531       5.886000000    -3.730000000     7.097000000       H   1  noname
  532   C532       5.658000000    -5.905000000     6.742000000     C.3   1  noname
  533   H533       4.819000000    -6.530000000     6.415000000       H   1  noname
  534   H534       6.060000000    -6.326000000     7.673000000       H   1  noname
  535   N535       6.728000000    -6.018000000     5.630000000     N.2   1  noname
  536   N536       4.083000000    -4.315000000     8.165000000     N.2   1  noname
  537   H537       5.316000000     3.912000000     6.937000000       H   1  noname
  538   C538       5.064000000     4.850000000     7.468000000     C.3   1  noname
  539   H539       4.105000000     5.287000000     7.105000000       H   1  noname
  540   C540       6.316000000     5.817000000     7.101000000     C.3   1  noname
  541   H541       7.251000000     5.300000000     7.346000000       H   1  noname
  542   H542       6.232000000     6.794000000     7.617000000       H   1  noname
  543   N543       6.406000000     6.236000000     5.583000000     N.2   1  noname
  544   N544       4.901000000     4.320000000     8.881000000     N.2   1  noname
  545   H545      -6.136000000    -4.010000000    -7.027000000       H   1  noname
  546   C546      -5.652000000    -4.907000000    -7.415000000     C.3   1  noname
  547   H547      -6.215000000    -5.296000000    -8.264000000       H   1  noname
  548   C548      -5.617000000    -5.985000000    -6.282000000     C.3   1  noname
  549   H549      -4.972000000    -5.598000000    -5.483000000       H   1  noname
  550   H550      -5.166000000    -6.904000000    -6.665000000       H   1  noname
  551   N551      -6.941000000    -6.335000000    -5.634000000     N.2   1  noname
  552   N552      -4.254000000    -4.547000000    -7.976000000     N.2   1  noname
  553   H553      -3.923000000     5.376000000    -6.491000000       H   1  noname
  554   C554      -4.777000000     5.431000000    -7.191000000     C.3   1  noname
  555   H555      -4.645000000     6.356000000    -7.747000000       H   1  noname
  556   C556      -6.140000000     5.500000000    -6.402000000     C.3   1  noname
  557   H557      -6.223000000     4.592000000    -5.802000000       H   1  noname
  558   H558      -7.004000000     5.559000000    -7.088000000       H   1  noname
  559   N559      -6.322000000     6.661000000    -5.400000000     N.2   1  noname
  560   N560      -4.602000000     4.254000000    -8.193000000     N.2   1  noname
  561   H561       3.810000000    -5.583000000    -6.225000000       H   1  noname
  562   C562       4.251000000    -5.904000000    -7.158000000     C.3   1  noname
  563   H563       3.686000000    -6.825000000    -7.386000000       H   1  noname
  564   C564       5.663000000    -6.711000000    -7.032000000     C.3   1  noname
  565   H565       6.516000000    -6.486000000    -7.757000000       H   1  noname
  566   H566       5.331000000    -7.760000000    -7.332000000       H   1  noname
  567   N567       6.120000000    -7.050000000    -5.612000000     N.2   1  noname
  568   N568       3.830000000    -5.193000000    -8.429000000     N.2   1  noname
  569   H569       6.441000000     4.655000000    -7.952000000       H   1  noname
  570   C570       5.631000000     5.372000000    -7.891000000     C.3   1  noname
  571   H571       5.837000000     6.192000000    -8.562000000       H   1  noname
  572   C572       5.548000000     5.871000000    -6.424000000     C.3   1  noname
  573   H573       5.248000000     5.056000000    -5.724000000       H   1  noname
  574   H574       4.815000000     6.710000000    -6.320000000       H   1  noname
  575   N575       6.876000000     6.415000000    -5.831000000     N.2   1  noname
  576   N576       4.374000000     4.701000000    -8.355000000     N.2   1  noname


@<TRIPOS>BOND
    1      1      3    1
    2      1      4    2
    3      1     12    1
    4      2      5    2
    5      2      6    1
    6      2     10    1
    7      3      6    2
    8      3      8    1
    9      4      5    1
   10      4     76    1
   11      5     13    1
   12      6      7    1
   13      8      9    1
   14      8     14    1
   15      8     22    1
   16     10     11    1
   17     10     18    1
   18     10     29    1
   19     12     67    1
   20     13     61    1
   21     14     15    1
   22     14     16    1
   23     14     17    1
   24     18     19    1
   25     18     20    1
   26     18     21    1
   27     22     24    1
   28     22     25    2
   29     23     26    2
   30     23     27    1
   31     23     40    1
   32     24     27    2
   33     24     28    1
   34     25     26    1
   35     25     41    1
   36     26     73    1
   37     27     36    1
   38     29     31    1
   39     29     32    2
   40     30     33    2
   41     30     34    1
   42     30     42    1
   43     31     34    2
   44     31     35    1
   45     32     33    1
   46     32     43    1
   47     33     75    1
   48     34     38    1
   49     36     37    1
   50     36     44    1
   51     36     57    1
   52     38     39    1
   53     38     48    1
   54     38     53    1
   55     40     65    1
   56     41     67    1
   57     42     63    1
   58     43     61    1
   59     44     46    1
   60     44     47    2
   61     45     48    2
   62     45     49    1
   63     45     52    1
   64     46     49    2
   65     46     51    1
   66     47     48    1
   67     47     50    1
   68     49     74    1
   69     51     65    1
   70     52     63    1
   71     53     54    1
   72     53     55    1
   73     53     56    1
   74     57     58    1
   75     57     59    1
   76     57     60    1
   77     61     62    1
   78     61     70    1
   79     63     64    1
   80     63     72    1
   81     65     66    1
   82     65     69    1
   83     67     68    1
   84     67     71    1
   85     73     77    1
   86     73    551    2
   87     74     78    1
   88     74    512    2
   89     75     79    1
   90     75    519    2
   91     76     80    1
   92     76    488    2
   93     81     83    1
   94     81     84    2
   95     81     92    1
   96     82     85    2
   97     82     86    1
   98     82     90    1
   99     83     86    2
  100     83     88    1
  101     84     85    1
  102     84    156    1
  103     85     93    1
  104     86     87    1
  105     88     89    1
  106     88     94    1
  107     88    102    1
  108     90     91    1
  109     90     98    1
  110     90    109    1
  111     92    147    1
  112     93    141    1
  113     94     95    1
  114     94     96    1
  115     94     97    1
  116     98     99    1
  117     98    100    1
  118     98    101    1
  119    102    104    1
  120    102    105    2
  121    103    106    2
  122    103    107    1
  123    103    120    1
  124    104    107    2
  125    104    108    1
  126    105    106    1
  127    105    121    1
  128    106    153    1
  129    107    116    1
  130    109    111    1
  131    109    112    2
  132    110    113    2
  133    110    114    1
  134    110    122    1
  135    111    114    2
  136    111    115    1
  137    112    113    1
  138    112    123    1
  139    113    155    1
  140    114    118    1
  141    116    117    1
  142    116    124    1
  143    116    137    1
  144    118    119    1
  145    118    128    1
  146    118    133    1
  147    120    145    1
  148    121    147    1
  149    122    143    1
  150    123    141    1
  151    124    126    1
  152    124    127    2
  153    125    128    2
  154    125    129    1
  155    125    132    1
  156    126    129    2
  157    126    131    1
  158    127    128    1
  159    127    130    1
  160    129    154    1
  161    131    145    1
  162    132    143    1
  163    133    134    1
  164    133    135    1
  165    133    136    1
  166    137    138    1
  167    137    139    1
  168    137    140    1
  169    141    142    1
  170    141    150    1
  171    143    144    1
  172    143    152    1
  173    145    146    1
  174    145    149    1
  175    147    148    1
  176    147    151    1
  177    153    157    1
  178    153    527    2
  179    154    158    1
  180    154    496    2
  181    155    159    1
  182    155    559    2
  183    156    160    1
  184    156    487    2
  185    161    163    1
  186    161    164    2
  187    161    172    1
  188    162    165    2
  189    162    166    1
  190    162    170    1
  191    163    166    2
  192    163    168    1
  193    164    165    1
  194    164    236    1
  195    165    173    1
  196    166    167    1
  197    168    169    1
  198    168    174    1
  199    168    182    1
  200    170    171    1
  201    170    178    1
  202    170    189    1
  203    172    227    1
  204    173    221    1
  205    174    175    1
  206    174    176    1
  207    174    177    1
  208    178    179    1
  209    178    180    1
  210    178    181    1
  211    182    184    1
  212    182    185    2
  213    183    186    2
  214    183    187    1
  215    183    200    1
  216    184    187    2
  217    184    188    1
  218    185    186    1
  219    185    201    1
  220    186    233    1
  221    187    196    1
  222    189    191    1
  223    189    192    2
  224    190    193    2
  225    190    194    1
  226    190    202    1
  227    191    194    2
  228    191    195    1
  229    192    193    1
  230    192    203    1
  231    193    235    1
  232    194    198    1
  233    196    197    1
  234    196    204    1
  235    196    217    1
  236    198    199    1
  237    198    208    1
  238    198    213    1
  239    200    225    1
  240    201    227    1
  241    202    223    1
  242    203    221    1
  243    204    206    1
  244    204    207    2
  245    205    208    2
  246    205    209    1
  247    205    212    1
  248    206    209    2
  249    206    211    1
  250    207    208    1
  251    207    210    1
  252    209    234    1
  253    211    225    1
  254    212    223    1
  255    213    214    1
  256    213    215    1
  257    213    216    1
  258    217    218    1
  259    217    219    1
  260    217    220    1
  261    221    222    1
  262    221    230    1
  263    223    224    1
  264    223    232    1
  265    225    226    1
  266    225    229    1
  267    227    228    1
  268    227    231    1
  269    233    237    1
  270    233    535    2
  271    234    238    1
  272    234    511    2
  273    235    239    1
  274    235    567    2
  275    236    240    1
  276    236    503    2
  277    241    243    1
  278    241    244    2
  279    241    252    1
  280    242    245    2
  281    242    246    1
  282    242    250    1
  283    243    246    2
  284    243    248    1
  285    244    245    1
  286    244    316    1
  287    245    253    1
  288    246    247    1
  289    248    249    1
  290    248    254    1
  291    248    262    1
  292    250    251    1
  293    250    258    1
  294    250    269    1
  295    252    307    1
  296    253    301    1
  297    254    255    1
  298    254    256    1
  299    254    257    1
  300    258    259    1
  301    258    260    1
  302    258    261    1
  303    262    264    1
  304    262    265    2
  305    263    266    2
  306    263    267    1
  307    263    280    1
  308    264    267    2
  309    264    268    1
  310    265    266    1
  311    265    281    1
  312    266    313    1
  313    267    276    1
  314    269    271    1
  315    269    272    2
  316    270    273    2
  317    270    274    1
  318    270    282    1
  319    271    274    2
  320    271    275    1
  321    272    273    1
  322    272    283    1
  323    273    315    1
  324    274    278    1
  325    276    277    1
  326    276    284    1
  327    276    297    1
  328    278    279    1
  329    278    288    1
  330    278    293    1
  331    280    305    1
  332    281    307    1
  333    282    303    1
  334    283    301    1
  335    284    286    1
  336    284    287    2
  337    285    288    2
  338    285    289    1
  339    285    292    1
  340    286    289    2
  341    286    291    1
  342    287    288    1
  343    287    290    1
  344    289    314    1
  345    291    305    1
  346    292    303    1
  347    293    294    1
  348    293    295    1
  349    293    296    1
  350    297    298    1
  351    297    299    1
  352    297    300    1
  353    301    302    1
  354    301    310    1
  355    303    304    1
  356    303    312    1
  357    305    306    1
  358    305    309    1
  359    307    308    1
  360    307    311    1
  361    313    317    1
  362    313    543    2
  363    314    318    1
  364    314    504    2
  365    315    319    1
  366    315    575    2
  367    316    320    1
  368    316    495    2
  369    321    323    1
  370    321    324    2
  371    321    332    1
  372    322    325    2
  373    322    326    1
  374    322    330    1
  375    323    326    2
  376    323    328    1
  377    324    325    1
  378    324    396    1
  379    325    333    1
  380    326    327    1
  381    328    329    1
  382    328    334    1
  383    328    342    1
  384    330    331    1
  385    330    338    1
  386    330    349    1
  387    332    387    1
  388    333    381    1
  389    334    335    1
  390    334    336    1
  391    334    337    1
  392    338    339    1
  393    338    340    1
  394    338    341    1
  395    342    344    1
  396    342    345    2
  397    343    346    2
  398    343    347    1
  399    343    360    1
  400    344    347    2
  401    344    348    1
  402    345    346    1
  403    345    361    1
  404    346    393    1
  405    347    356    1
  406    349    351    1
  407    349    352    2
  408    350    353    2
  409    350    354    1
  410    350    362    1
  411    351    354    2
  412    351    355    1
  413    352    353    1
  414    352    363    1
  415    353    395    1
  416    354    358    1
  417    356    357    1
  418    356    364    1
  419    356    377    1
  420    358    359    1
  421    358    368    1
  422    358    373    1
  423    360    385    1
  424    361    387    1
  425    362    383    1
  426    363    381    1
  427    364    366    1
  428    364    367    2
  429    365    368    2
  430    365    369    1
  431    365    372    1
  432    366    369    2
  433    366    371    1
  434    367    368    1
  435    367    370    1
  436    369    394    1
  437    371    385    1
  438    372    383    1
  439    373    374    1
  440    373    375    1
  441    373    376    1
  442    377    378    1
  443    377    379    1
  444    377    380    1
  445    381    382    1
  446    381    390    1
  447    383    384    1
  448    383    392    1
  449    385    386    1
  450    385    389    1
  451    387    388    1
  452    387    391    1
  453    393    397    1
  454    393    536    2
  455    394    398    1
  456    394    544    2
  457    395    399    1
  458    395    528    2
  459    396    400    1
  460    396    520    2
  461    401    403    1
  462    401    404    2
  463    401    412    1
  464    402    405    2
  465    402    406    1
  466    402    410    1
  467    403    406    2
  468    403    408    1
  469    404    405    1
  470    404    476    1
  471    405    413    1
  472    406    407    1
  473    408    409    1
  474    408    414    1
  475    408    422    1
  476    410    411    1
  477    410    418    1
  478    410    429    1
  479    412    467    1
  480    413    461    1
  481    414    415    1
  482    414    416    1
  483    414    417    1
  484    418    419    1
  485    418    420    1
  486    418    421    1
  487    422    424    1
  488    422    425    2
  489    423    426    2
  490    423    427    1
  491    423    440    1
  492    424    427    2
  493    424    428    1
  494    425    426    1
  495    425    441    1
  496    426    473    1
  497    427    436    1
  498    429    431    1
  499    429    432    2
  500    430    433    2
  501    430    434    1
  502    430    442    1
  503    431    434    2
  504    431    435    1
  505    432    433    1
  506    432    443    1
  507    433    475    1
  508    434    438    1
  509    436    437    1
  510    436    444    1
  511    436    457    1
  512    438    439    1
  513    438    448    1
  514    438    453    1
  515    440    465    1
  516    441    467    1
  517    442    463    1
  518    443    461    1
  519    444    446    1
  520    444    447    2
  521    445    448    2
  522    445    449    1
  523    445    452    1
  524    446    449    2
  525    446    451    1
  526    447    448    1
  527    447    450    1
  528    449    474    1
  529    451    465    1
  530    452    463    1
  531    453    454    1
  532    453    455    1
  533    453    456    1
  534    457    458    1
  535    457    459    1
  536    457    460    1
  537    461    462    1
  538    461    470    1
  539    463    464    1
  540    463    472    1
  541    465    466    1
  542    465    469    1
  543    467    468    1
  544    467    471    1
  545    473    477    1
  546    473    560    2
  547    474    478    1
  548    474    576    2
  549    475    479    1
  550    475    568    2
  551    476    480    1
  552    476    552    2
  553    481    482    1
  554    482    483    1
  555    482    484    1
  556    482    488    1
  557    484    485    1
  558    484    486    1
  559    484    487    1
  560    489    490    1
  561    490    491    1
  562    490    492    1
  563    490    496    1
  564    492    493    1
  565    492    494    1
  566    492    495    1
  567    497    498    1
  568    498    499    1
  569    498    500    1
  570    498    504    1
  571    500    501    1
  572    500    502    1
  573    500    503    1
  574    505    506    1
  575    506    507    1
  576    506    508    1
  577    506    512    1
  578    508    509    1
  579    508    510    1
  580    508    511    1
  581    513    514    1
  582    514    515    1
  583    514    516    1
  584    514    520    1
  585    516    517    1
  586    516    518    1
  587    516    519    1
  588    521    522    1
  589    522    523    1
  590    522    524    1
  591    522    528    1
  592    524    525    1
  593    524    526    1
  594    524    527    1
  595    529    530    1
  596    530    531    1
  597    530    532    1
  598    530    536    1
  599    532    533    1
  600    532    534    1
  601    532    535    1
  602    537    538    1
  603    538    539    1
  604    538    540    1
  605    538    544    1
  606    540    541    1
  607    540    542    1
  608    540    543    1
  609    545    546    1
  610    546    547    1
  611    546    548    1
  612    546    552    1
  613    548    549    1
  614    548    550    1
  615    548    551    1
  616    553    554    1
  617    554    555    1
  618    554    556    1
  619    554    560    1
  620    556    557    1
  621    556    558    1
  622    556    559    1
  623    561    562    1
  624    562    563    1
  625    562    564    1
  626    562    568    1
  627    564    565    1
  628    564    566    1
  629    564    567    1
  630    569    570    1
  631    570    571    1
  632    570    572    1
  633    570    576    1
  634    572    573    1
  635    572    574    1
  636    572    575    1
