# Supplementary material for: CageCavityCalc (C3): A Computational Tool for Calculating and Visualizing Cavities in Molecular Cages
Source: J Chem Inf Model. 2024 Jul 9;64(14):5604–16. doi: 10.1021/acs.jcim.4c00355 (PMC11267575; doi:10.1021/acs.jcim.4c00355)
Supplement: Supplementary file 2 — ci4c00355_si_002.zip [file ci4c00355_si_002.zip › CageCavityCalc-v.1.0.5/CageCavityCalc/examples/2_pdb/cage_ACIE_2006_45_901.pdb]

HEADER
REMARK Spartan'20 exported M0001
HETATM    1  C   UNK  0001     -11.206  -5.781  -1.473
HETATM    2  C   UNK  0001     -11.431  -7.215   0.961
HETATM    3  C   UNK  0001     -11.433  -7.239  -1.448
HETATM    4  C   UNK  0001     -11.178  -4.934  -0.295
HETATM    5  C   UNK  0001     -11.227  -5.728   0.943
HETATM    6  C   UNK  0001     -11.549  -7.874  -0.213
HETATM    7  H   UNK  0001     -11.681  -8.982  -0.195
HETATM    8  C   UNK  0001     -11.534  -8.088  -2.723
HETATM    9  H   UNK  0001     -11.874  -7.409  -3.521
HETATM   10  C   UNK  0001     -11.457  -8.074   2.281
HETATM   11  H   UNK  0001     -11.798  -7.445   3.108
HETATM   12  O   UNK  0001     -10.934  -5.224  -2.713
HETATM   13  O   UNK  0001     -11.003  -5.133   2.154
HETATM   14  C   UNK  0001     -12.663  -9.169  -2.723
HETATM   15  H   UNK  0001     -13.636  -8.728  -2.511
HETATM   16  H   UNK  0001     -12.502  -9.962  -1.994
HETATM   17  H   UNK  0001     -12.722  -9.649  -3.705
HETATM   18  C   UNK  0001     -12.530  -9.210   2.294
HETATM   19  H   UNK  0001     -13.526  -8.815   2.074
HETATM   20  H   UNK  0001     -12.577  -9.688   3.280
HETATM   21  H   UNK  0001     -12.329 -10.006   1.568
HETATM   22  C   UNK  0001     -10.157  -8.649  -3.166
HETATM   23  C   UNK  0001      -7.632  -9.669  -3.987
HETATM   24  C   UNK  0001      -9.731  -9.967  -2.787
HETATM   25  C   UNK  0001      -9.277  -7.844  -3.967
HETATM   26  C   UNK  0001      -8.037  -8.353  -4.426
HETATM   27  C   UNK  0001      -8.499 -10.483  -3.211
HETATM   28  H   UNK  0001     -10.402 -10.604  -2.203
HETATM   29  C   UNK  0001     -10.026  -8.572   2.643
HETATM   30  C   UNK  0001      -7.376  -9.342   3.331
HETATM   31  C   UNK  0001      -9.526  -9.865   2.256
HETATM   32  C   UNK  0001      -9.201  -7.746   3.421
HETATM   33  C   UNK  0001      -7.883  -8.100   3.834
HETATM   34  C   UNK  0001      -8.201 -10.251   2.615
HETATM   35  H   UNK  0001     -10.143 -10.558   1.701
HETATM   36  C   UNK  0001      -7.958 -11.886  -2.801
HETATM   37  H   UNK  0001      -7.348 -12.298  -3.622
HETATM   38  C   UNK  0001      -7.686 -11.670   2.222
HETATM   39  H   UNK  0001      -6.952 -11.953   2.958
HETATM   40  O   UNK  0001      -6.437 -10.211  -4.398
HETATM   41  O   UNK  0001      -9.701  -6.596  -4.279
HETATM   42  O   UNK  0001      -6.079  -9.749   3.651
HETATM   43  O   UNK  0001      -9.728  -6.502   3.770
HETATM   44  C   UNK  0001      -7.004 -11.812  -1.569
HETATM   45  C   UNK  0001      -5.478 -11.418   0.797
HETATM   46  C   UNK  0001      -5.568 -11.609  -1.638
HETATM   47  C   UNK  0001      -7.623 -11.844  -0.300
HETATM   48  C   UNK  0001      -6.896 -11.684   0.892
HETATM   49  C   UNK  0001      -4.727 -11.430  -0.468
HETATM   50  H   UNK  0001      -8.726 -11.992  -0.247
HETATM   51  O   UNK  0001      -4.998 -11.368  -2.888
HETATM   52  O   UNK  0001      -4.838 -11.111   1.980
HETATM   53  C   UNK  0001      -8.757 -12.805   2.326
HETATM   54  H   UNK  0001      -9.120 -12.823   3.346
HETATM   55  H   UNK  0001      -8.297 -13.765   2.130
HETATM   56  H   UNK  0001      -9.616 -12.708   1.667
HETATM   57  C   UNK  0001      -9.073 -12.976  -2.716
HETATM   58  H   UNK  0001      -9.592 -13.064  -3.694
HETATM   59  H   UNK  0001      -9.852 -12.788  -1.968
HETATM   60  H   UNK  0001      -8.643 -13.976  -2.491
HETATM   61  C   UNK  0001      -9.688  -5.547   2.691
HETATM   62  H   UNK  0001      -8.986  -5.837   1.907
HETATM   63  C   UNK  0001      -5.198  -9.749   2.457
HETATM   64  H   UNK  0001      -5.592  -9.075   1.671
HETATM   65  C   UNK  0001      -5.413 -10.093  -3.407
HETATM   66  H   UNK  0001      -5.589  -9.321  -2.657
HETATM   67  C   UNK  0001      -9.625  -5.665  -3.203
HETATM   68  H   UNK  0001      -8.960  -6.004  -2.396
HETATM   69  H   UNK  0001      -4.575  -9.750  -4.000
HETATM   70  H   UNK  0001      -9.270  -4.647   3.159
HETATM   71  H   UNK  0001      -9.176  -4.755  -3.604
HETATM   72  H   UNK  0001      -4.275  -9.304   2.815
HETATM   73  C   UNK  0001      -6.976  -7.597  -5.233
HETATM   74  C   UNK  0001      -3.016 -11.209  -0.620
HETATM   75  C   UNK  0001      -7.131  -7.011   4.680
HETATM   76  C   UNK  0001     -11.102  -3.284  -0.536
HETATM   77  H   UNK  0001      -6.091  -8.222  -5.525
HETATM   78  H   UNK  0001      -2.560 -12.165  -1.161
HETATM   79  H   UNK  0001      -7.730  -6.073   4.761
HETATM   80  H   UNK  0001     -11.066  -2.955  -1.603
HETATM   81  C   UNK  0001     -11.180   5.558   1.432
HETATM   82  C   UNK  0001     -11.528   6.912  -0.989
HETATM   83  C   UNK  0001     -11.400   6.976   1.441
HETATM   84  C   UNK  0001     -11.201   4.704   0.264
HETATM   85  C   UNK  0001     -11.272   5.486  -0.967
HETATM   86  C   UNK  0001     -11.569   7.632   0.196
HETATM   87  H   UNK  0001     -11.649   8.707   0.165
HETATM   88  C   UNK  0001     -11.393   7.863   2.723
HETATM   89  H   UNK  0001     -11.744   7.233   3.543
HETATM   90  C   UNK  0001     -11.680   7.751  -2.316
HETATM   91  H   UNK  0001     -12.075   7.075  -3.074
HETATM   92  O   UNK  0001     -10.909   4.977   2.677
HETATM   93  O   UNK  0001     -11.105   4.854  -2.176
HETATM   94  C   UNK  0001     -12.465   9.002   2.731
HETATM   95  H   UNK  0001     -13.474   8.594   2.549
HETATM   96  H   UNK  0001     -12.290   9.771   1.973
HETATM   97  H   UNK  0001     -12.487   9.520   3.703
HETATM   98  C   UNK  0001     -12.773   8.870  -2.271
HETATM   99  H   UNK  0001     -13.747   8.459  -1.975
HETATM  100  H   UNK  0001     -12.905   9.320  -3.264
HETATM  101  H   UNK  0001     -12.558   9.696  -1.588
HETATM  102  C   UNK  0001      -9.968   8.371   3.068
HETATM  103  C   UNK  0001      -7.319   9.222   3.615
HETATM  104  C   UNK  0001      -9.505   9.648   2.643
HETATM  105  C   UNK  0001      -9.086   7.550   3.819
HETATM  106  C   UNK  0001      -7.776   7.977   4.155
HETATM  107  C   UNK  0001      -8.178  10.083   2.901
HETATM  108  H   UNK  0001     -10.187  10.333   2.140
HETATM  109  C   UNK  0001     -10.309   8.277  -2.816
HETATM  110  C   UNK  0001      -7.761   9.126  -3.761
HETATM  111  C   UNK  0001      -9.808   9.564  -2.484
HETATM  112  C   UNK  0001      -9.512   7.439  -3.626
HETATM  113  C   UNK  0001      -8.256   7.855  -4.170
HETATM  114  C   UNK  0001      -8.538  10.011  -2.958
HETATM  115  H   UNK  0001     -10.429  10.242  -1.887
HETATM  116  C   UNK  0001      -7.663  11.472   2.464
HETATM  117  H   UNK  0001      -6.927  11.804   3.203
HETATM  118  C   UNK  0001      -7.999  11.413  -2.606
HETATM  119  H   UNK  0001      -7.364  11.754  -3.434
HETATM  120  O   UNK  0001      -6.032   9.640   3.872
HETATM  121  O   UNK  0001      -9.581   6.318   4.209
HETATM  122  O   UNK  0001      -6.535   9.594  -4.199
HETATM  123  O   UNK  0001     -10.014   6.188  -3.915
HETATM  124  C   UNK  0001      -6.929  11.407   1.096
HETATM  125  C   UNK  0001      -5.667  11.208  -1.409
HETATM  126  C   UNK  0001      -5.515  11.216   1.011
HETATM  127  C   UNK  0001      -7.685  11.503  -0.059
HETATM  128  C   UNK  0001      -7.082  11.382  -1.352
HETATM  129  C   UNK  0001      -4.811  11.221  -0.238
HETATM  130  H   UNK  0001      -8.783  11.644  -0.016
HETATM  131  O   UNK  0001      -4.842  10.956   2.169
HETATM  132  O   UNK  0001      -5.134  10.920  -2.677
HETATM  133  C   UNK  0001      -9.105  12.497  -2.556
HETATM  134  H   UNK  0001      -9.635  12.549  -3.517
HETATM  135  H   UNK  0001      -8.667  13.487  -2.373
HETATM  136  H   UNK  0001      -9.865  12.335  -1.778
HETATM  137  C   UNK  0001      -8.743  12.591   2.536
HETATM  138  H   UNK  0001      -9.135  12.665   3.562
HETATM  139  H   UNK  0001      -9.608  12.436   1.876
HETATM  140  H   UNK  0001      -8.328  13.581   2.280
HETATM  141  C   UNK  0001      -9.858   5.267  -2.808
HETATM  142  H   UNK  0001      -9.125   5.600  -2.060
HETATM  143  C   UNK  0001      -5.527   9.606  -3.157
HETATM  144  H   UNK  0001      -5.781   8.944  -2.320
HETATM  145  C   UNK  0001      -5.188   9.638   2.674
HETATM  146  H   UNK  0001      -5.593   8.986   1.888
HETATM  147  C   UNK  0001      -9.592   5.346   3.139
HETATM  148  H   UNK  0001      -8.930   5.613   2.303
HETATM  149  H   UNK  0001      -4.252   9.188   3.002
HETATM  150  H   UNK  0001      -9.444   4.375  -3.274
HETATM  151  H   UNK  0001      -9.185   4.435   3.576
HETATM  152  H   UNK  0001      -4.633   9.176  -3.627
HETATM  153  C   UNK  0001      -6.775   7.062   4.914
HETATM  154  C   UNK  0001      -3.179  11.269  -0.395
HETATM  155  C   UNK  0001      -7.593   6.859  -5.129
HETATM  156  C   UNK  0001     -11.153   3.095   0.270
HETATM  157  H   UNK  0001      -5.705   7.245   4.631
HETATM  158  H   UNK  0001      -2.857  11.776  -1.375
HETATM  159  H   UNK  0001      -8.321   6.178  -5.632
HETATM  160  H   UNK  0001     -11.891   3.282   1.087
HETATM  161  C   UNK  0001      11.174  -5.496   1.369
HETATM  162  C   UNK  0001      11.388  -6.864  -1.084
HETATM  163  C   UNK  0001      11.381  -6.926   1.357
HETATM  164  C   UNK  0001      11.171  -4.693   0.164
HETATM  165  C   UNK  0001      11.198  -5.433  -1.047
HETATM  166  C   UNK  0001      11.486  -7.566   0.132
HETATM  167  H   UNK  0001      11.589  -8.631   0.120
HETATM  168  C   UNK  0001      11.447  -7.767   2.665
HETATM  169  H   UNK  0001      11.830  -7.119   3.467
HETATM  170  C   UNK  0001      11.443  -7.705  -2.376
HETATM  171  H   UNK  0001      11.823  -7.040  -3.162
HETATM  172  O   UNK  0001      10.985  -4.925   2.627
HETATM  173  O   UNK  0001      11.010  -4.809  -2.288
HETATM  174  C   UNK  0001      12.531  -8.890   2.635
HETATM  175  H   UNK  0001      13.525  -8.482   2.385
HETATM  176  H   UNK  0001      12.324  -9.690   1.908
HETATM  177  H   UNK  0001      12.620  -9.376   3.619
HETATM  178  C   UNK  0001      12.496  -8.838  -2.401
HETATM  179  H   UNK  0001      13.494  -8.466  -2.145
HETATM  180  H   UNK  0001      12.564  -9.285  -3.402
HETATM  181  H   UNK  0001      12.268  -9.662  -1.713
HETATM  182  C   UNK  0001      10.047  -8.269   3.093
HETATM  183  C   UNK  0001       7.498  -9.178   3.935
HETATM  184  C   UNK  0001       9.575  -9.557   2.726
HETATM  185  C   UNK  0001       9.210  -7.440   3.901
HETATM  186  C   UNK  0001       7.957  -7.910   4.393
HETATM  187  C   UNK  0001       8.292 -10.028   3.122
HETATM  188  H   UNK  0001      10.204 -10.208   2.118
HETATM  189  C   UNK  0001      10.042  -8.174  -2.788
HETATM  190  C   UNK  0001       7.440  -8.965  -3.613
HETATM  191  C   UNK  0001       9.497  -9.403  -2.364
HETATM  192  C   UNK  0001       9.267  -7.358  -3.664
HETATM  193  C   UNK  0001       8.002  -7.773  -4.169
HETATM  194  C   UNK  0001       8.195  -9.823  -2.756
HETATM  195  H   UNK  0001      10.085 -10.071  -1.734
HETATM  196  C   UNK  0001       7.697 -11.384   2.696
HETATM  197  H   UNK  0001       7.056 -11.750   3.511
HETATM  198  C   UNK  0001       7.610 -11.184  -2.307
HETATM  199  H   UNK  0001       6.907 -11.512  -3.077
HETATM  200  O   UNK  0001       6.268  -9.661   4.352
HETATM  201  O   UNK  0001       9.713  -6.208   4.274
HETATM  202  O   UNK  0001       6.133  -9.378  -3.875
HETATM  203  O   UNK  0001       9.798  -6.134  -3.996
HETATM  204  C   UNK  0001       6.815 -11.209   1.427
HETATM  205  C   UNK  0001       5.366 -10.821  -0.962
HETATM  206  C   UNK  0001       5.373 -10.934   1.464
HETATM  207  C   UNK  0001       7.481 -11.255   0.208
HETATM  208  C   UNK  0001       6.796 -11.087  -1.003
HETATM  209  C   UNK  0001       4.611 -10.827   0.262
HETATM  210  H   UNK  0001       8.579 -11.415   0.174
HETATM  211  O   UNK  0001       4.830 -10.826   2.738
HETATM  212  O   UNK  0001       4.732 -10.506  -2.167
HETATM  213  C   UNK  0001       8.673 -12.308  -2.347
HETATM  214  H   UNK  0001       9.103 -12.380  -3.357
HETATM  215  H   UNK  0001       8.245 -13.292  -2.120
HETATM  216  H   UNK  0001       9.509 -12.148  -1.656
HETATM  217  C   UNK  0001       8.770 -12.517   2.605
HETATM  218  H   UNK  0001       9.264 -12.664   3.580
HETATM  219  H   UNK  0001       9.562 -12.337   1.863
HETATM  220  H   UNK  0001       8.303 -13.477   2.346
HETATM  221  C   UNK  0001       9.740  -5.190  -2.878
HETATM  222  H   UNK  0001       9.001  -5.482  -2.107
HETATM  223  C   UNK  0001       5.274  -9.264  -2.706
HETATM  224  H   UNK  0001       5.728  -8.628  -1.919
HETATM  225  C   UNK  0001       5.244  -9.562   3.335
HETATM  226  H   UNK  0001       5.488  -8.806   2.567
HETATM  227  C   UNK  0001       9.679  -5.255   3.190
HETATM  228  H   UNK  0001       8.977  -5.541   2.393
HETATM  229  H   UNK  0001       4.365  -9.171   3.845
HETATM  230  H   UNK  0001       9.366  -4.277  -3.340
HETATM  231  H   UNK  0001       9.316  -4.331   3.631
HETATM  232  H   UNK  0001       4.394  -8.709  -3.028
HETATM  233  C   UNK  0001       7.057  -7.285   5.459
HETATM  234  C   UNK  0001       2.852 -10.839   0.141
HETATM  235  C   UNK  0001       7.384  -7.043  -5.361
HETATM  236  C   UNK  0001      11.201  -3.095   0.195
HETATM  237  H   UNK  0001       6.576  -8.065   6.082
HETATM  238  H   UNK  0001       2.543 -10.901  -0.980
HETATM  239  H   UNK  0001       8.111  -6.489  -6.026
HETATM  240  H   UNK  0001      11.783  -3.284   1.125
HETATM  241  C   UNK  0001       5.509  11.051   1.345
HETATM  242  C   UNK  0001       6.861  11.455  -1.091
HETATM  243  C   UNK  0001       6.935  11.264   1.322
HETATM  244  C   UNK  0001       4.689  11.119   0.163
HETATM  245  C   UNK  0001       5.425  11.228  -1.054
HETATM  246  C   UNK  0001       7.577  11.482   0.118
HETATM  247  H   UNK  0001       8.660  11.631   0.098
HETATM  248  C   UNK  0001       7.780  11.265   2.631
HETATM  249  H   UNK  0001       7.124  11.573   3.444
HETATM  250  C   UNK  0001       7.676  11.619  -2.393
HETATM  251  H   UNK  0001       7.008  12.015  -3.162
HETATM  252  O   UNK  0001       4.974  10.732   2.596
HETATM  253  O   UNK  0001       4.787  11.079  -2.272
HETATM  254  C   UNK  0001       8.880  12.369   2.659
HETATM  255  H   UNK  0001       8.457  13.368   2.470
HETATM  256  H   UNK  0001       9.693  12.238   1.928
HETATM  257  H   UNK  0001       9.360  12.402   3.645
HETATM  258  C   UNK  0001       8.785  12.730  -2.386
HETATM  259  H   UNK  0001       8.384  13.717  -2.100
HETATM  260  H   UNK  0001       9.250  12.842  -3.384
HETATM  261  H   UNK  0001       9.612  12.523  -1.690
HETATM  262  C   UNK  0001       8.315   9.844   2.990
HETATM  263  C   UNK  0001       9.342   7.307   3.702
HETATM  264  C   UNK  0001       9.596   9.446   2.531
HETATM  265  C   UNK  0001       7.529   8.926   3.786
HETATM  266  C   UNK  0001       8.065   7.674   4.223
HETATM  267  C   UNK  0001      10.122   8.175   2.860
HETATM  268  H   UNK  0001      10.203  10.160   1.951
HETATM  269  C   UNK  0001       8.212  10.257  -2.912
HETATM  270  C   UNK  0001       9.076   7.718  -3.877
HETATM  271  C   UNK  0001       9.512   9.768  -2.606
HETATM  272  C   UNK  0001       7.360   9.442  -3.705
HETATM  273  C   UNK  0001       7.769   8.193  -4.237
HETATM  274  C   UNK  0001       9.957   8.511  -3.084
HETATM  275  H   UNK  0001      10.184  10.376  -1.983
HETATM  276  C   UNK  0001      11.513   7.753   2.349
HETATM  277  H   UNK  0001      11.929   7.052   3.094
HETATM  278  C   UNK  0001      11.353   7.963  -2.718
HETATM  279  H   UNK  0001      11.699   7.317  -3.532
HETATM  280  O   UNK  0001       9.831   6.045   3.965
HETATM  281  O   UNK  0001       6.272   9.360   4.176
HETATM  282  O   UNK  0001       9.558   6.480  -4.235
HETATM  283  O   UNK  0001       6.107   9.960  -3.974
HETATM  284  C   UNK  0001      11.406   7.002   0.999
HETATM  285  C   UNK  0001      11.118   5.651  -1.455
HETATM  286  C   UNK  0001      11.204   5.555   0.972
HETATM  287  C   UNK  0001      11.447   7.723  -0.198
HETATM  288  C   UNK  0001      11.321   7.078  -1.431
HETATM  289  C   UNK  0001      11.147   4.839  -0.286
HETATM  290  H   UNK  0001      11.563   8.812  -0.156
HETATM  291  O   UNK  0001      11.111   4.916   2.206
HETATM  292  O   UNK  0001      10.852   5.055  -2.674
HETATM  293  C   UNK  0001      12.465   9.065  -2.720
HETATM  294  H   UNK  0001      12.501   9.603  -3.686
HETATM  295  H   UNK  0001      13.467   8.626  -2.548
HETATM  296  H   UNK  0001      12.318   9.834  -1.952
HETATM  297  C   UNK  0001      12.575   8.888   2.356
HETATM  298  H   UNK  0001      12.707   9.291   3.366
HETATM  299  H   UNK  0001      12.346   9.727   1.687
HETATM  300  H   UNK  0001      13.554   8.505   2.050
HETATM  301  C   UNK  0001       5.185   9.832  -2.879
HETATM  302  H   UNK  0001       5.461   9.056  -2.149
HETATM  303  C   UNK  0001       9.542   5.480  -3.183
HETATM  304  H   UNK  0001       8.835   5.750  -2.368
HETATM  305  C   UNK  0001       9.805   5.180   2.813
HETATM  306  H   UNK  0001       9.037   5.458   2.078
HETATM  307  C   UNK  0001       5.351   9.403   3.059
HETATM  308  H   UNK  0001       5.662   8.772   2.208
HETATM  309  H   UNK  0001       9.479   4.234   3.212
HETATM  310  H   UNK  0001       4.273   9.477  -3.341
HETATM  311  H   UNK  0001       4.435   8.967   3.437
HETATM  312  H   UNK  0001       9.157   4.578  -3.666
HETATM  313  C   UNK  0001       7.551   6.851   5.395
HETATM  314  C   UNK  0001      11.611   3.309  -0.355
HETATM  315  C   UNK  0001       6.725   7.465  -5.083
HETATM  316  C   UNK  0001       3.090  11.186   0.217
HETATM  317  H   UNK  0001       8.290   6.760   6.216
HETATM  318  H   UNK  0001      12.698   3.325  -0.596
HETATM  319  H   UNK  0001       5.703   7.920  -5.015
HETATM  320  H   UNK  0001       3.277  11.493   1.266
HETATM  321  C   UNK  0001      -1.647  -3.518  10.315
HETATM  322  C   UNK  0001      -3.016  -1.321  11.298
HETATM  323  C   UNK  0001      -1.166  -2.917  11.506
HETATM  324  C   UNK  0001      -2.882  -3.165   9.656
HETATM  325  C   UNK  0001      -3.475  -1.973  10.104
HETATM  326  C   UNK  0001      -1.859  -1.789  12.015
HETATM  327  H   UNK  0001      -1.578  -1.329  12.924
HETATM  328  C   UNK  0001       0.122  -3.421  12.224
HETATM  329  H   UNK  0001       0.204  -4.497  12.014
HETATM  330  C   UNK  0001      -3.734  -0.050  11.890
HETATM  331  H   UNK  0001      -4.788  -0.079  11.522
HETATM  332  O   UNK  0001      -0.885  -4.566   9.822
HETATM  333  O   UNK  0001      -4.472  -1.302   9.393
HETATM  334  C   UNK  0001      -0.008  -3.415  13.775
HETATM  335  H   UNK  0001      -0.895  -3.981  14.106
HETATM  336  H   UNK  0001      -0.094  -2.404  14.207
HETATM  337  H   UNK  0001       0.870  -3.890  14.246
HETATM  338  C   UNK  0001      -3.967  -0.070  13.422
HETATM  339  H   UNK  0001      -4.531  -0.960  13.733
HETATM  340  H   UNK  0001      -4.542   0.800  13.748
HETATM  341  H   UNK  0001      -3.028  -0.068  14.000
HETATM  342  C   UNK  0001       1.419  -2.769  11.676
HETATM  343  C   UNK  0001       3.719  -1.475  10.695
HETATM  344  C   UNK  0001       1.939  -1.628  12.360
HETATM  345  C   UNK  0001       2.085  -3.269  10.521
HETATM  346  C   UNK  0001       3.280  -2.678  10.045
HETATM  347  C   UNK  0001       3.090  -0.992  11.869
HETATM  348  H   UNK  0001       1.445  -1.239  13.229
HETATM  349  C   UNK  0001      -3.066   1.257  11.389
HETATM  350  C   UNK  0001      -1.916   3.618  10.458
HETATM  351  C   UNK  0001      -2.046   1.838  12.110
HETATM  352  C   UNK  0001      -3.559   1.843  10.158
HETATM  353  C   UNK  0001      -3.060   3.129   9.760
HETATM  354  C   UNK  0001      -1.455   3.007  11.666
HETATM  355  H   UNK  0001      -1.684   1.383  13.035
HETATM  356  C   UNK  0001       3.636   0.243  12.598
HETATM  357  H   UNK  0001       4.719   0.307  12.413
HETATM  358  C   UNK  0001      -0.257   3.613  12.471
HETATM  359  H   UNK  0001      -0.287   4.717  12.325
HETATM  360  O   UNK  0001       4.828  -0.770  10.224
HETATM  361  O   UNK  0001       1.540  -4.390   9.907
HETATM  362  O   UNK  0001      -1.272   4.785   9.995
HETATM  363  O   UNK  0001      -4.517   1.151   9.418
HETATM  364  C   UNK  0001       2.997   1.537  12.009
HETATM  365  C   UNK  0001       1.856   3.882  10.951
HETATM  366  C   UNK  0001       3.685   2.285  10.956
HETATM  367  C   UNK  0001       1.773   1.961  12.435
HETATM  368  C   UNK  0001       1.124   3.141  11.933
HETATM  369  C   UNK  0001       3.151   3.547  10.516
HETATM  370  H   UNK  0001       1.260   1.435  13.256
HETATM  371  O   UNK  0001       4.814   1.727  10.432
HETATM  372  O   UNK  0001       1.152   4.950  10.422
HETATM  373  C   UNK  0001      -0.372   3.463  14.024
HETATM  374  H   UNK  0001      -1.319   3.913  14.356
HETATM  375  H   UNK  0001       0.432   3.985  14.555
HETATM  376  H   UNK  0001      -0.356   2.422  14.353
HETATM  377  C   UNK  0001       3.564   0.203  14.151
HETATM  378  H   UNK  0001       4.092  -0.680  14.519
HETATM  379  H   UNK  0001       2.541   0.157  14.543
HETATM  380  H   UNK  0001       4.051   1.078  14.614
HETATM  381  C   UNK  0001      -3.955  -0.059   8.831
HETATM  382  H   UNK  0001      -2.853  -0.039   8.805
HETATM  383  C   UNK  0001       0.107   4.516   9.532
HETATM  384  H   UNK  0001       0.204   3.470   9.204
HETATM  385  C   UNK  0001       4.476   0.533   9.642
HETATM  386  H   UNK  0001       3.392   0.522   9.304
HETATM  387  C   UNK  0001       0.329  -4.066   9.182
HETATM  388  H   UNK  0001       0.273  -3.003   8.903
HETATM  389  H   UNK  0001       5.085   0.596   8.754
HETATM  390  H   UNK  0001      -4.281  -0.072   7.803
HETATM  391  H   UNK  0001       0.416  -4.632   8.257
HETATM  392  H   UNK  0001       0.212   5.119   8.635
HETATM  393  C   UNK  0001       4.153  -3.180   8.826
HETATM  394  C   UNK  0001       3.914   4.581   9.702
HETATM  395  C   UNK  0001      -3.565   3.925   8.519
HETATM  396  C   UNK  0001      -3.397  -4.193   8.623
HETATM  397  H   UNK  0001       5.118  -2.539   8.693
HETATM  398  H   UNK  0001       3.597   5.675   9.976
HETATM  399  H   UNK  0001      -2.554   4.054   7.581
HETATM  400  H   UNK  0001      -2.788  -5.131   8.657
HETATM  401  C   UNK  0001      -3.625  -1.653 -10.356
HETATM  402  C   UNK  0001      -1.372  -2.966 -11.396
HETATM  403  C   UNK  0001      -2.988  -1.123 -11.496
HETATM  404  C   UNK  0001      -3.261  -2.933  -9.783
HETATM  405  C   UNK  0001      -2.028  -3.482 -10.227
HETATM  406  C   UNK  0001      -1.861  -1.791 -12.032
HETATM  407  H   UNK  0001      -1.354  -1.407 -12.905
HETATM  408  C   UNK  0001      -3.516   0.185 -12.178
HETATM  409  H   UNK  0001      -4.601   0.235 -11.983
HETATM  410  C   UNK  0001      -0.110  -3.680 -11.985
HETATM  411  H   UNK  0001      -0.158  -4.729 -11.653
HETATM  412  O   UNK  0001      -4.702  -0.921  -9.857
HETATM  413  O   UNK  0001      -1.424  -4.556  -9.591
HETATM  414  C   UNK  0001      -3.466   0.126 -13.737
HETATM  415  H   UNK  0001      -4.032  -0.732 -14.111
HETATM  416  H   UNK  0001      -2.449   0.040 -14.144
HETATM  417  H   UNK  0001      -3.905   1.022 -14.177
HETATM  418  C   UNK  0001      -0.101  -3.818 -13.518
HETATM  419  H   UNK  0001      -0.997  -4.333 -13.867
HETATM  420  H   UNK  0001       0.749  -4.403 -13.863
HETATM  421  H   UNK  0001      -0.060  -2.855 -14.027
HETATM  422  C   UNK  0001      -2.866   1.449 -11.549
HETATM  423  C   UNK  0001      -1.616   3.695 -10.463
HETATM  424  C   UNK  0001      -1.705   1.940 -12.142
HETATM  425  C   UNK  0001      -3.434   2.109 -10.399
HETATM  426  C   UNK  0001      -2.849   3.293  -9.875
HETATM  427  C   UNK  0001      -1.068   3.071 -11.633
HETATM  428  H   UNK  0001      -1.247   1.429 -13.002
HETATM  429  C   UNK  0001       1.180  -3.101 -11.394
HETATM  430  C   UNK  0001       3.595  -1.989 -10.324
HETATM  431  C   UNK  0001       1.777  -1.964 -11.999
HETATM  432  C   UNK  0001       1.767  -3.637 -10.211
HETATM  433  C   UNK  0001       2.947  -3.135  -9.646
HETATM  434  C   UNK  0001       3.016  -1.434 -11.509
HETATM  435  H   UNK  0001       1.348  -1.594 -12.922
HETATM  436  C   UNK  0001       0.214   3.630 -12.274
HETATM  437  H   UNK  0001       0.233   4.710 -12.048
HETATM  438  C   UNK  0001       3.620  -0.241 -12.239
HETATM  439  H   UNK  0001       4.700  -0.324 -12.076
HETATM  440  O   UNK  0001      -0.880   4.735  -9.890
HETATM  441  O   UNK  0001      -4.535   1.538  -9.818
HETATM  442  O   UNK  0001       4.743  -1.353  -9.828
HETATM  443  O   UNK  0001       1.086  -4.607  -9.535
HETATM  444  C   UNK  0001       1.480   2.977 -11.656
HETATM  445  C   UNK  0001       3.796   1.777 -10.594
HETATM  446  C   UNK  0001       2.179   3.580 -10.546
HETATM  447  C   UNK  0001       1.954   1.762 -12.173
HETATM  448  C   UNK  0001       3.101   1.136 -11.662
HETATM  449  C   UNK  0001       3.419   3.050 -10.135
HETATM  450  H   UNK  0001       1.457   1.306 -13.039
HETATM  451  O   UNK  0001       1.545   4.692  -9.987
HETATM  452  O   UNK  0001       4.879   1.113 -10.058
HETATM  453  C   UNK  0001       3.541  -0.306 -13.807
HETATM  454  H   UNK  0001       3.965  -1.240 -14.204
HETATM  455  H   UNK  0001       4.117   0.509 -14.255
HETATM  456  H   UNK  0001       2.515  -0.238 -14.189
HETATM  457  C   UNK  0001       0.192   3.639 -13.830
HETATM  458  H   UNK  0001      -0.672   4.191 -14.219
HETATM  459  H   UNK  0001       0.155   2.627 -14.240
HETATM  460  H   UNK  0001       1.098   4.127 -14.221
HETATM  461  C   UNK  0001      -0.186  -4.126  -8.944
HETATM  462  H   UNK  0001      -0.179  -3.052  -8.739
HETATM  463  C   UNK  0001       4.421  -0.033  -9.268
HETATM  464  H   UNK  0001       3.359   0.060  -8.962
HETATM  465  C   UNK  0001       0.339   4.290  -9.270
HETATM  466  H   UNK  0001       0.322   3.229  -9.015
HETATM  467  C   UNK  0001      -4.243   0.281  -9.175
HETATM  468  H   UNK  0001      -3.199   0.212  -8.879
HETATM  469  H   UNK  0001       0.390   4.834  -8.335
HETATM  470  H   UNK  0001      -0.253  -4.633  -7.967
HETATM  471  H   UNK  0001      -4.799   0.292  -8.233
HETATM  472  H   UNK  0001       5.019   0.022  -8.348
HETATM  473  C   UNK  0001      -3.449   4.265  -8.770
HETATM  474  C   UNK  0001       4.465   3.915  -9.431
HETATM  475  C   UNK  0001       3.684  -3.892  -8.492
HETATM  476  C   UNK  0001      -4.281  -3.501  -8.796
HETATM  477  H   UNK  0001      -2.786   5.180  -8.598
HETATM  478  H   UNK  0001       5.499   3.841  -9.928
HETATM  479  H   UNK  0001       4.258  -3.202  -7.762
HETATM  480  H   UNK  0001      -5.257  -2.945  -8.845
HETATM  481  H   UNK  0001     -12.030  -1.048  -1.017
HETATM  482  C   UNK  0001     -11.707  -0.857   0.029
HETATM  483  H   UNK  0001     -12.572  -0.729   0.664
HETATM  484  C   UNK  0001     -10.708   0.490   0.081
HETATM  485  H   UNK  0001     -10.305   0.746  -0.903
HETATM  486  H   UNK  0001      -9.840   0.279   0.719
HETATM  487  N   UNK  0001     -11.355   1.785   0.695
HETATM  488  N   UNK  0001     -11.208  -2.439   0.455
HETATM  489  H   UNK  0001      -0.850  12.198   1.410
HETATM  490  C   UNK  0001      -0.907  11.230   0.899
HETATM  491  H   UNK  0001      -0.673  10.469   1.668
HETATM  492  C   UNK  0001       0.377  11.137  -0.125
HETATM  493  H   UNK  0001       0.403  11.990  -0.813
HETATM  494  H   UNK  0001       0.515  10.181  -0.622
HETATM  495  N   UNK  0001       1.826  11.324   0.738
HETATM  496  N   UNK  0001      -2.376  11.015   0.582
HETATM  497  H   UNK  0001      12.513   0.921  -0.796
HETATM  498  C   UNK  0001      11.799   0.830   0.036
HETATM  499  H   UNK  0001      12.383   0.805   0.974
HETATM  500  C   UNK  0001      10.921  -0.505  -0.195
HETATM  501  H   UNK  0001      10.996  -0.830  -1.237
HETATM  502  H   UNK  0001       9.877  -0.346   0.066
HETATM  503  N   UNK  0001      11.367  -1.815   0.625
HETATM  504  N   UNK  0001      11.031   2.205   0.121
HETATM  505  H   UNK  0001      -0.482 -11.985  -0.235
HETATM  506  C   UNK  0001      -0.717 -10.971   0.175
HETATM  507  H   UNK  0001      -0.773 -10.240  -0.657
HETATM  508  C   UNK  0001       0.372 -10.444   1.194
HETATM  509  H   UNK  0001       0.145 -10.855   2.190
HETATM  510  H   UNK  0001       0.227  -9.360   1.448
HETATM  511  N   UNK  0001       2.004 -10.713   1.133
HETATM  512  N   UNK  0001      -2.426 -11.010   0.632
HETATM  513  H   UNK  0001      -3.751  -6.046   6.789
HETATM  514  C   UNK  0001      -4.687  -5.632   7.169
HETATM  515  H   UNK  0001      -5.056  -6.231   8.011
HETATM  516  C   UNK  0001      -5.756  -5.688   6.012
HETATM  517  H   UNK  0001      -5.423  -4.999   5.220
HETATM  518  H   UNK  0001      -6.732  -5.324   6.375
HETATM  519  N   UNK  0001      -6.005  -7.056   5.320
HETATM  520  N   UNK  0001      -4.431  -4.212   7.774
HETATM  521  H   UNK  0001      -4.853   6.287   7.415
HETATM  522  C   UNK  0001      -4.848   5.259   7.057
HETATM  523  H   UNK  0001      -3.961   5.027   6.459
HETATM  524  C   UNK  0001      -6.094   5.089   6.051
HETATM  525  H   UNK  0001      -6.631   4.131   6.147
HETATM  526  H   UNK  0001      -5.615   5.023   5.050
HETATM  527  N   UNK  0001      -7.100   6.228   5.819
HETATM  528  N   UNK  0001      -4.824   4.342   8.366
HETATM  529  H   UNK  0001       4.524  -4.127   6.090
HETATM  530  C   UNK  0001       5.072  -4.445   6.989
HETATM  531  H   UNK  0001       5.886  -3.730   7.097
HETATM  532  C   UNK  0001       5.658  -5.905   6.742
HETATM  533  H   UNK  0001       4.819  -6.530   6.415
HETATM  534  H   UNK  0001       6.060  -6.326   7.673
HETATM  535  N   UNK  0001       6.728  -6.018   5.630
HETATM  536  N   UNK  0001       4.083  -4.315   8.165
HETATM  537  H   UNK  0001       5.316   3.912   6.937
HETATM  538  C   UNK  0001       5.064   4.850   7.468
HETATM  539  H   UNK  0001       4.105   5.287   7.105
HETATM  540  C   UNK  0001       6.316   5.817   7.101
HETATM  541  H   UNK  0001       7.251   5.300   7.346
HETATM  542  H   UNK  0001       6.232   6.794   7.617
HETATM  543  N   UNK  0001       6.406   6.236   5.583
HETATM  544  N   UNK  0001       4.901   4.320   8.881
HETATM  545  H   UNK  0001      -6.136  -4.010  -7.027
HETATM  546  C   UNK  0001      -5.652  -4.907  -7.415
HETATM  547  H   UNK  0001      -6.215  -5.296  -8.264
HETATM  548  C   UNK  0001      -5.617  -5.985  -6.282
HETATM  549  H   UNK  0001      -4.972  -5.598  -5.483
HETATM  550  H   UNK  0001      -5.166  -6.904  -6.665
HETATM  551  N   UNK  0001      -6.941  -6.335  -5.634
HETATM  552  N   UNK  0001      -4.254  -4.547  -7.976
HETATM  553  H   UNK  0001      -3.923   5.376  -6.491
HETATM  554  C   UNK  0001      -4.777   5.431  -7.191
HETATM  555  H   UNK  0001      -4.645   6.356  -7.747
HETATM  556  C   UNK  0001      -6.140   5.500  -6.402
HETATM  557  H   UNK  0001      -6.223   4.592  -5.802
HETATM  558  H   UNK  0001      -7.004   5.559  -7.088
HETATM  559  N   UNK  0001      -6.322   6.661  -5.400
HETATM  560  N   UNK  0001      -4.602   4.254  -8.193
HETATM  561  H   UNK  0001       3.810  -5.583  -6.225
HETATM  562  C   UNK  0001       4.251  -5.904  -7.158
HETATM  563  H   UNK  0001       3.686  -6.825  -7.386
HETATM  564  C   UNK  0001       5.663  -6.711  -7.032
HETATM  565  H   UNK  0001       6.516  -6.486  -7.757
HETATM  566  H   UNK  0001       5.331  -7.760  -7.332
HETATM  567  N   UNK  0001       6.120  -7.050  -5.612
HETATM  568  N   UNK  0001       3.830  -5.193  -8.429
HETATM  569  H   UNK  0001       6.441   4.655  -7.952
HETATM  570  C   UNK  0001       5.631   5.372  -7.891
HETATM  571  H   UNK  0001       5.837   6.192  -8.562
HETATM  572  C   UNK  0001       5.548   5.871  -6.424
HETATM  573  H   UNK  0001       5.248   5.056  -5.724
HETATM  574  H   UNK  0001       4.815   6.710  -6.320
HETATM  575  N   UNK  0001       6.876   6.415  -5.831
HETATM  576  N   UNK  0001       4.374   4.701  -8.355
CONECT    1    3    4   12
CONECT    2    5    6   10
CONECT    3    1    6    8
CONECT    4    1    5   76
CONECT    5    2    4   13
CONECT    6    2    3    7
CONECT    7    6
CONECT    8    3    9   14   22
CONECT    9    8
CONECT   10    2   11   18   29
CONECT   11   10
CONECT   12    1   67
CONECT   13    5   61
CONECT   14    8   15   16   17
CONECT   15   14
CONECT   16   14
CONECT   17   14
CONECT   18   10   19   20   21
CONECT   19   18
CONECT   20   18
CONECT   21   18
CONECT   22    8   24   25
CONECT   23   26   27   40
CONECT   24   22   27   28
CONECT   25   22   26   41
CONECT   26   23   25   73
CONECT   27   23   24   36
CONECT   28   24
CONECT   29   10   31   32
CONECT   30   33   34   42
CONECT   31   29   34   35
CONECT   32   29   33   43
CONECT   33   30   32   75
CONECT   34   30   31   38
CONECT   35   31
CONECT   36   27   37   44   57
CONECT   37   36
CONECT   38   34   39   48   53
CONECT   39   38
CONECT   40   23   65
CONECT   41   25   67
CONECT   42   30   63
CONECT   43   32   61
CONECT   44   36   46   47
CONECT   45   48   49   52
CONECT   46   44   49   51
CONECT   47   44   48   50
CONECT   48   38   45   47
CONECT   49   45   46   74
CONECT   50   47
CONECT   51   46   65
CONECT   52   45   63
CONECT   53   38   54   55   56
CONECT   54   53
CONECT   55   53
CONECT   56   53
CONECT   57   36   58   59   60
CONECT   58   57
CONECT   59   57
CONECT   60   57
CONECT   61   13   43   62   70
CONECT   62   61
CONECT   63   42   52   64   72
CONECT   64   63
CONECT   65   40   51   66   69
CONECT   66   65
CONECT   67   12   41   68   71
CONECT   68   67
CONECT   69   65
CONECT   70   61
CONECT   71   67
CONECT   72   63
CONECT   73   26   77  551
CONECT   74   49   78  512
CONECT   75   33   79  519
CONECT   76    4   80  488
CONECT   77   73
CONECT   78   74
CONECT   79   75
CONECT   80   76
CONECT   81   83   84   92
CONECT   82   85   86   90
CONECT   83   81   86   88
CONECT   84   81   85  156
CONECT   85   82   84   93
CONECT   86   82   83   87
CONECT   87   86
CONECT   88   83   89   94  102
CONECT   89   88
CONECT   90   82   91   98  109
CONECT   91   90
CONECT   92   81  147
CONECT   93   85  141
CONECT   94   88   95   96   97
CONECT   95   94
CONECT   96   94
CONECT   97   94
CONECT   98   90   99  100  101
CONECT   99   98
CONECT  100   98
CONECT  101   98
CONECT  102   88  104  105
CONECT  103  106  107  120
CONECT  104  102  107  108
CONECT  105  102  106  121
CONECT  106  103  105  153
CONECT  107  103  104  116
CONECT  108  104
CONECT  109   90  111  112
CONECT  110  113  114  122
CONECT  111  109  114  115
CONECT  112  109  113  123
CONECT  113  110  112  155
CONECT  114  110  111  118
CONECT  115  111
CONECT  116  107  117  124  137
CONECT  117  116
CONECT  118  114  119  128  133
CONECT  119  118
CONECT  120  103  145
CONECT  121  105  147
CONECT  122  110  143
CONECT  123  112  141
CONECT  124  116  126  127
CONECT  125  128  129  132
CONECT  126  124  129  131
CONECT  127  124  128  130
CONECT  128  118  125  127
CONECT  129  125  126  154
CONECT  130  127
CONECT  131  126  145
CONECT  132  125  143
CONECT  133  118  134  135  136
CONECT  134  133
CONECT  135  133
CONECT  136  133
CONECT  137  116  138  139  140
CONECT  138  137
CONECT  139  137
CONECT  140  137
CONECT  141   93  123  142  150
CONECT  142  141
CONECT  143  122  132  144  152
CONECT  144  143
CONECT  145  120  131  146  149
CONECT  146  145
CONECT  147   92  121  148  151
CONECT  148  147
CONECT  149  145
CONECT  150  141
CONECT  151  147
CONECT  152  143
CONECT  153  106  157  527
CONECT  154  129  158  496
CONECT  155  113  159  559
CONECT  156   84  160  487
CONECT  157  153
CONECT  158  154
CONECT  159  155
CONECT  160  156
CONECT  161  163  164  172
CONECT  162  165  166  170
CONECT  163  161  166  168
CONECT  164  161  165  236
CONECT  165  162  164  173
CONECT  166  162  163  167
CONECT  167  166
CONECT  168  163  169  174  182
CONECT  169  168
CONECT  170  162  171  178  189
CONECT  171  170
CONECT  172  161  227
CONECT  173  165  221
CONECT  174  168  175  176  177
CONECT  175  174
CONECT  176  174
CONECT  177  174
CONECT  178  170  179  180  181
CONECT  179  178
CONECT  180  178
CONECT  181  178
CONECT  182  168  184  185
CONECT  183  186  187  200
CONECT  184  182  187  188
CONECT  185  182  186  201
CONECT  186  183  185  233
CONECT  187  183  184  196
CONECT  188  184
CONECT  189  170  191  192
CONECT  190  193  194  202
CONECT  191  189  194  195
CONECT  192  189  193  203
CONECT  193  190  192  235
CONECT  194  190  191  198
CONECT  195  191
CONECT  196  187  197  204  217
CONECT  197  196
CONECT  198  194  199  208  213
CONECT  199  198
CONECT  200  183  225
CONECT  201  185  227
CONECT  202  190  223
CONECT  203  192  221
CONECT  204  196  206  207
CONECT  205  208  209  212
CONECT  206  204  209  211
CONECT  207  204  208  210
CONECT  208  198  205  207
CONECT  209  205  206  234
CONECT  210  207
CONECT  211  206  225
CONECT  212  205  223
CONECT  213  198  214  215  216
CONECT  214  213
CONECT  215  213
CONECT  216  213
CONECT  217  196  218  219  220
CONECT  218  217
CONECT  219  217
CONECT  220  217
CONECT  221  173  203  222  230
CONECT  222  221
CONECT  223  202  212  224  232
CONECT  224  223
CONECT  225  200  211  226  229
CONECT  226  225
CONECT  227  172  201  228  231
CONECT  228  227
CONECT  229  225
CONECT  230  221
CONECT  231  227
CONECT  232  223
CONECT  233  186  237  535
CONECT  234  209  238  511
CONECT  235  193  239  567
CONECT  236  164  240  503
CONECT  237  233
CONECT  238  234
CONECT  239  235
CONECT  240  236
CONECT  241  243  244  252
CONECT  242  245  246  250
CONECT  243  241  246  248
CONECT  244  241  245  316
CONECT  245  242  244  253
CONECT  246  242  243  247
CONECT  247  246
CONECT  248  243  249  254  262
CONECT  249  248
CONECT  250  242  251  258  269
CONECT  251  250
CONECT  252  241  307
CONECT  253  245  301
CONECT  254  248  255  256  257
CONECT  255  254
CONECT  256  254
CONECT  257  254
CONECT  258  250  259  260  261
CONECT  259  258
CONECT  260  258
CONECT  261  258
CONECT  262  248  264  265
CONECT  263  266  267  280
CONECT  264  262  267  268
CONECT  265  262  266  281
CONECT  266  263  265  313
CONECT  267  263  264  276
CONECT  268  264
CONECT  269  250  271  272
CONECT  270  273  274  282
CONECT  271  269  274  275
CONECT  272  269  273  283
CONECT  273  270  272  315
CONECT  274  270  271  278
CONECT  275  271
CONECT  276  267  277  284  297
CONECT  277  276
CONECT  278  274  279  288  293
CONECT  279  278
CONECT  280  263  305
CONECT  281  265  307
CONECT  282  270  303
CONECT  283  272  301
CONECT  284  276  286  287
CONECT  285  288  289  292
CONECT  286  284  289  291
CONECT  287  284  288  290
CONECT  288  278  285  287
CONECT  289  285  286  314
CONECT  290  287
CONECT  291  286  305
CONECT  292  285  303
CONECT  293  278  294  295  296
CONECT  294  293
CONECT  295  293
CONECT  296  293
CONECT  297  276  298  299  300
CONECT  298  297
CONECT  299  297
CONECT  300  297
CONECT  301  253  283  302  310
CONECT  302  301
CONECT  303  282  292  304  312
CONECT  304  303
CONECT  305  280  291  306  309
CONECT  306  305
CONECT  307  252  281  308  311
CONECT  308  307
CONECT  309  305
CONECT  310  301
CONECT  311  307
CONECT  312  303
CONECT  313  266  317  543
CONECT  314  289  318  504
CONECT  315  273  319  575
CONECT  316  244  320  495
CONECT  317  313
CONECT  318  314
CONECT  319  315
CONECT  320  316
CONECT  321  323  324  332
CONECT  322  325  326  330
CONECT  323  321  326  328
CONECT  324  321  325  396
CONECT  325  322  324  333
CONECT  326  322  323  327
CONECT  327  326
CONECT  328  323  329  334  342
CONECT  329  328
CONECT  330  322  331  338  349
CONECT  331  330
CONECT  332  321  387
CONECT  333  325  381
CONECT  334  328  335  336  337
CONECT  335  334
CONECT  336  334
CONECT  337  334
CONECT  338  330  339  340  341
CONECT  339  338
CONECT  340  338
CONECT  341  338
CONECT  342  328  344  345
CONECT  343  346  347  360
CONECT  344  342  347  348
CONECT  345  342  346  361
CONECT  346  343  345  393
CONECT  347  343  344  356
CONECT  348  344
CONECT  349  330  351  352
CONECT  350  353  354  362
CONECT  351  349  354  355
CONECT  352  349  353  363
CONECT  353  350  352  395
CONECT  354  350  351  358
CONECT  355  351
CONECT  356  347  357  364  377
CONECT  357  356
CONECT  358  354  359  368  373
CONECT  359  358
CONECT  360  343  385
CONECT  361  345  387
CONECT  362  350  383
CONECT  363  352  381
CONECT  364  356  366  367
CONECT  365  368  369  372
CONECT  366  364  369  371
CONECT  367  364  368  370
CONECT  368  358  365  367
CONECT  369  365  366  394
CONECT  370  367
CONECT  371  366  385
CONECT  372  365  383
CONECT  373  358  374  375  376
CONECT  374  373
CONECT  375  373
CONECT  376  373
CONECT  377  356  378  379  380
CONECT  378  377
CONECT  379  377
CONECT  380  377
CONECT  381  333  363  382  390
CONECT  382  381
CONECT  383  362  372  384  392
CONECT  384  383
CONECT  385  360  371  386  389
CONECT  386  385
CONECT  387  332  361  388  391
CONECT  388  387
CONECT  389  385
CONECT  390  381
CONECT  391  387
CONECT  392  383
CONECT  393  346  397  536
CONECT  394  369  398  544
CONECT  395  353  399  528
CONECT  396  324  400  520
CONECT  397  393
CONECT  398  394
CONECT  399  395
CONECT  400  396
CONECT  401  403  404  412
CONECT  402  405  406  410
CONECT  403  401  406  408
CONECT  404  401  405  476
CONECT  405  402  404  413
CONECT  406  402  403  407
CONECT  407  406
CONECT  408  403  409  414  422
CONECT  409  408
CONECT  410  402  411  418  429
CONECT  411  410
CONECT  412  401  467
CONECT  413  405  461
CONECT  414  408  415  416  417
CONECT  415  414
CONECT  416  414
CONECT  417  414
CONECT  418  410  419  420  421
CONECT  419  418
CONECT  420  418
CONECT  421  418
CONECT  422  408  424  425
CONECT  423  426  427  440
CONECT  424  422  427  428
CONECT  425  422  426  441
CONECT  426  423  425  473
CONECT  427  423  424  436
CONECT  428  424
CONECT  429  410  431  432
CONECT  430  433  434  442
CONECT  431  429  434  435
CONECT  432  429  433  443
CONECT  433  430  432  475
CONECT  434  430  431  438
CONECT  435  431
CONECT  436  427  437  444  457
CONECT  437  436
CONECT  438  434  439  448  453
CONECT  439  438
CONECT  440  423  465
CONECT  441  425  467
CONECT  442  430  463
CONECT  443  432  461
CONECT  444  436  446  447
CONECT  445  448  449  452
CONECT  446  444  449  451
CONECT  447  444  448  450
CONECT  448  438  445  447
CONECT  449  445  446  474
CONECT  450  447
CONECT  451  446  465
CONECT  452  445  463
CONECT  453  438  454  455  456
CONECT  454  453
CONECT  455  453
CONECT  456  453
CONECT  457  436  458  459  460
CONECT  458  457
CONECT  459  457
CONECT  460  457
CONECT  461  413  443  462  470
CONECT  462  461
CONECT  463  442  452  464  472
CONECT  464  463
CONECT  465  440  451  466  469
CONECT  466  465
CONECT  467  412  441  468  471
CONECT  468  467
CONECT  469  465
CONECT  470  461
CONECT  471  467
CONECT  472  463
CONECT  473  426  477  560
CONECT  474  449  478  576
CONECT  475  433  479  568
CONECT  476  404  480  552
CONECT  477  473
CONECT  478  474
CONECT  479  475
CONECT  480  476
CONECT  481  482
CONECT  482  481  483  484  488
CONECT  483  482
CONECT  484  482  485  486  487
CONECT  485  484
CONECT  486  484
CONECT  487  156  484
CONECT  488   76  482
CONECT  489  490
CONECT  490  489  491  492  496
CONECT  491  490
CONECT  492  490  493  494  495
CONECT  493  492
CONECT  494  492
CONECT  495  316  492
CONECT  496  154  490
CONECT  497  498
CONECT  498  497  499  500  504
CONECT  499  498
CONECT  500  498  501  502  503
CONECT  501  500
CONECT  502  500
CONECT  503  236  500
CONECT  504  314  498
CONECT  505  506
CONECT  506  505  507  508  512
CONECT  507  506
CONECT  508  506  509  510  511
CONECT  509  508
CONECT  510  508
CONECT  511  234  508
CONECT  512   74  506
CONECT  513  514
CONECT  514  513  515  516  520
CONECT  515  514
CONECT  516  514  517  518  519
CONECT  517  516
CONECT  518  516
CONECT  519   75  516
CONECT  520  396  514
CONECT  521  522
CONECT  522  521  523  524  528
CONECT  523  522
CONECT  524  522  525  526  527
CONECT  525  524
CONECT  526  524
CONECT  527  153  524
CONECT  528  395  522
CONECT  529  530
CONECT  530  529  531  532  536
CONECT  531  530
CONECT  532  530  533  534  535
CONECT  533  532
CONECT  534  532
CONECT  535  233  532
CONECT  536  393  530
CONECT  537  538
CONECT  538  537  539  540  544
CONECT  539  538
CONECT  540  538  541  542  543
CONECT  541  540
CONECT  542  540
CONECT  543  313  540
CONECT  544  394  538
CONECT  545  546
CONECT  546  545  547  548  552
CONECT  547  546
CONECT  548  546  549  550  551
CONECT  549  548
CONECT  550  548
CONECT  551   73  548
CONECT  552  476  546
CONECT  553  554
CONECT  554  553  555  556  560
CONECT  555  554
CONECT  556  554  557  558  559
CONECT  557  556
CONECT  558  556
CONECT  559  155  556
CONECT  560  473  554
CONECT  561  562
CONECT  562  561  563  564  568
CONECT  563  562
CONECT  564  562  565  566  567
CONECT  565  564
CONECT  566  564
CONECT  567  235  564
CONECT  568  475  562
CONECT  569  570
CONECT  570  569  571  572  576
CONECT  571  570
CONECT  572  570  573  574  575
CONECT  573  572
CONECT  574  572
CONECT  575  315  572
CONECT  576  474  570
END
