# Supplementary material for: CageCavityCalc (C3): A Computational Tool for Calculating and Visualizing Cavities in Molecular Cages
Source: J Chem Inf Model. 2024 Jul 9;64(14):5604–16. doi: 10.1021/acs.jcim.4c00355 (PMC11267575; doi:10.1021/acs.jcim.4c00355)
Supplement: Supplementary file 2 — ci4c00355_si_002.zip [file ci4c00355_si_002.zip › CageCavityCalc-v.1.0.5/CageCavityCalc/examples/2_pdb/cage_ACIE_2006_45_901_box_cavity.pdb]

ATOM      1  D  HOH     1     -15.008 -14.998 -14.986  1.00  1.00           H  
ATOM      2  D  HOH     2     -12.008 -14.998 -14.986  1.00  1.00           H  
ATOM      3  D  HOH     3      -9.008 -14.998 -14.986  1.00  1.00           H  
ATOM      4  D  HOH     4      -6.008 -14.998 -14.986  1.00  1.00           H  
ATOM      5  D  HOH     5      -3.008 -14.998 -14.986  1.00  1.00           H  
ATOM      6  D  HOH     6      -0.008 -14.998 -14.986  1.00  1.00           H  
ATOM      7  D  HOH     7       2.992 -14.998 -14.986  1.00  1.00           H  
ATOM      8  D  HOH     8       5.992 -14.998 -14.986  1.00  1.00           H  
ATOM      9  D  HOH     9       8.992 -14.998 -14.986  1.00  1.00           H  
ATOM     10  D  HOH    10      11.992 -14.998 -14.986  1.00  1.00           H  
ATOM     11  D  HOH    11      14.992 -14.998 -14.986  1.00  1.00           H  
ATOM     12  D  HOH    12     -15.008 -11.998 -14.986  1.00  1.00           H  
ATOM     13  D  HOH    13     -12.008 -11.998 -14.986  1.00  1.00           H  
ATOM     14  D  HOH    14      -9.008 -11.998 -14.986  1.00  1.00           H  
ATOM     15  D  HOH    15      -6.008 -11.998 -14.986  1.00  1.00           H  
ATOM     16  D  HOH    16      -3.008 -11.998 -14.986  1.00  1.00           H  
ATOM     17  D  HOH    17      -0.008 -11.998 -14.986  1.00  1.00           H  
ATOM     18  D  HOH    18       2.992 -11.998 -14.986  1.00  1.00           H  
ATOM     19  D  HOH    19       5.992 -11.998 -14.986  1.00  1.00           H  
ATOM     20  D  HOH    20       8.992 -11.998 -14.986  1.00  1.00           H  
ATOM     21  D  HOH    21      11.992 -11.998 -14.986  1.00  1.00           H  
ATOM     22  D  HOH    22      14.992 -11.998 -14.986  1.00  1.00           H  
ATOM     23  D  HOH    23     -15.008  -8.998 -14.986  1.00  1.00           H  
ATOM     24  D  HOH    24     -12.008  -8.998 -14.986  1.00  1.00           H  
ATOM     25  D  HOH    25      -9.008  -8.998 -14.986  1.00  1.00           H  
ATOM     26  D  HOH    26      -6.008  -8.998 -14.986  1.00  1.00           H  
ATOM     27  D  HOH    27      -3.008  -8.998 -14.986  1.00  1.00           H  
ATOM     28  D  HOH    28      -0.008  -8.998 -14.986  1.00  1.00           H  
ATOM     29  D  HOH    29       2.992  -8.998 -14.986  1.00  1.00           H  
ATOM     30  D  HOH    30       5.992  -8.998 -14.986  1.00  1.00           H  
ATOM     31  D  HOH    31       8.992  -8.998 -14.986  1.00  1.00           H  
ATOM     32  D  HOH    32      11.992  -8.998 -14.986  1.00  1.00           H  
ATOM     33  D  HOH    33      14.992  -8.998 -14.986  1.00  1.00           H  
ATOM     34  D  HOH    34     -15.008  -5.998 -14.986  1.00  1.00           H  
ATOM     35  D  HOH    35     -12.008  -5.998 -14.986  1.00  1.00           H  
ATOM     36  D  HOH    36      -9.008  -5.998 -14.986  1.00  1.00           H  
ATOM     37  D  HOH    37      -6.008  -5.998 -14.986  1.00  1.00           H  
ATOM     38  D  HOH    38      -3.008  -5.998 -14.986  1.00  1.00           H  
ATOM     39  D  HOH    39      -0.008  -5.998 -14.986  1.00  1.00           H  
ATOM     40  D  HOH    40       2.992  -5.998 -14.986  1.00  1.00           H  
ATOM     41  D  HOH    41       5.992  -5.998 -14.986  1.00  1.00           H  
ATOM     42  D  HOH    42       8.992  -5.998 -14.986  1.00  1.00           H  
ATOM     43  D  HOH    43      11.992  -5.998 -14.986  1.00  1.00           H  
ATOM     44  D  HOH    44      14.992  -5.998 -14.986  1.00  1.00           H  
ATOM     45  D  HOH    45     -15.008  -2.998 -14.986  1.00  1.00           H  
ATOM     46  D  HOH    46     -12.008  -2.998 -14.986  1.00  1.00           H  
ATOM     47  D  HOH    47      -9.008  -2.998 -14.986  1.00  1.00           H  
ATOM     48  D  HOH    48      -6.008  -2.998 -14.986  1.00  1.00           H  
ATOM     49  D  HOH    49      -3.008  -2.998 -14.986  1.00  1.00           H  
ATOM     50  D  HOH    50      -0.008  -2.998 -14.986  1.00  1.00           H  
ATOM     51  D  HOH    51       2.992  -2.998 -14.986  1.00  1.00           H  
ATOM     52  D  HOH    52       5.992  -2.998 -14.986  1.00  1.00           H  
ATOM     53  D  HOH    53       8.992  -2.998 -14.986  1.00  1.00           H  
ATOM     54  D  HOH    54      11.992  -2.998 -14.986  1.00  1.00           H  
ATOM     55  D  HOH    55      14.992  -2.998 -14.986  1.00  1.00           H  
ATOM     56  D  HOH    56     -15.008   0.002 -14.986  1.00  1.00           H  
ATOM     57  D  HOH    57     -12.008   0.002 -14.986  1.00  1.00           H  
ATOM     58  D  HOH    58      -9.008   0.002 -14.986  1.00  1.00           H  
ATOM     59  D  HOH    59      -6.008   0.002 -14.986  1.00  1.00           H  
ATOM     60  D  HOH    60      -3.008   0.002 -14.986  1.00  1.00           H  
ATOM     61  D  HOH    61      -0.008   0.002 -14.986  1.00  1.00           H  
ATOM     62  D  HOH    62       2.992   0.002 -14.986  1.00  1.00           H  
ATOM     63  D  HOH    63       5.992   0.002 -14.986  1.00  1.00           H  
ATOM     64  D  HOH    64       8.992   0.002 -14.986  1.00  1.00           H  
ATOM     65  D  HOH    65      11.992   0.002 -14.986  1.00  1.00           H  
ATOM     66  D  HOH    66      14.992   0.002 -14.986  1.00  1.00           H  
ATOM     67  D  HOH    67     -15.008   3.002 -14.986  1.00  1.00           H  
ATOM     68  D  HOH    68     -12.008   3.002 -14.986  1.00  1.00           H  
ATOM     69  D  HOH    69      -9.008   3.002 -14.986  1.00  1.00           H  
ATOM     70  D  HOH    70      -6.008   3.002 -14.986  1.00  1.00           H  
ATOM     71  D  HOH    71      -3.008   3.002 -14.986  1.00  1.00           H  
ATOM     72  D  HOH    72      -0.008   3.002 -14.986  1.00  1.00           H  
ATOM     73  D  HOH    73       2.992   3.002 -14.986  1.00  1.00           H  
ATOM     74  D  HOH    74       5.992   3.002 -14.986  1.00  1.00           H  
ATOM     75  D  HOH    75       8.992   3.002 -14.986  1.00  1.00           H  
ATOM     76  D  HOH    76      11.992   3.002 -14.986  1.00  1.00           H  
ATOM     77  D  HOH    77      14.992   3.002 -14.986  1.00  1.00           H  
ATOM     78  D  HOH    78     -15.008   6.002 -14.986  1.00  1.00           H  
ATOM     79  D  HOH    79     -12.008   6.002 -14.986  1.00  1.00           H  
ATOM     80  D  HOH    80      -9.008   6.002 -14.986  1.00  1.00           H  
ATOM     81  D  HOH    81      -6.008   6.002 -14.986  1.00  1.00           H  
ATOM     82  D  HOH    82      -3.008   6.002 -14.986  1.00  1.00           H  
ATOM     83  D  HOH    83      -0.008   6.002 -14.986  1.00  1.00           H  
ATOM     84  D  HOH    84       2.992   6.002 -14.986  1.00  1.00           H  
ATOM     85  D  HOH    85       5.992   6.002 -14.986  1.00  1.00           H  
ATOM     86  D  HOH    86       8.992   6.002 -14.986  1.00  1.00           H  
ATOM     87  D  HOH    87      11.992   6.002 -14.986  1.00  1.00           H  
ATOM     88  D  HOH    88      14.992   6.002 -14.986  1.00  1.00           H  
ATOM     89  D  HOH    89     -15.008   9.002 -14.986  1.00  1.00           H  
ATOM     90  D  HOH    90     -12.008   9.002 -14.986  1.00  1.00           H  
ATOM     91  D  HOH    91      -9.008   9.002 -14.986  1.00  1.00           H  
ATOM     92  D  HOH    92      -6.008   9.002 -14.986  1.00  1.00           H  
ATOM     93  D  HOH    93      -3.008   9.002 -14.986  1.00  1.00           H  
ATOM     94  D  HOH    94      -0.008   9.002 -14.986  1.00  1.00           H  
ATOM     95  D  HOH    95       2.992   9.002 -14.986  1.00  1.00           H  
ATOM     96  D  HOH    96       5.992   9.002 -14.986  1.00  1.00           H  
ATOM     97  D  HOH    97       8.992   9.002 -14.986  1.00  1.00           H  
ATOM     98  D  HOH    98      11.992   9.002 -14.986  1.00  1.00           H  
ATOM     99  D  HOH    99      14.992   9.002 -14.986  1.00  1.00           H  
ATOM    100  D  HOH   100     -15.008  12.002 -14.986  1.00  1.00           H  
ATOM    101  D  HOH   101     -12.008  12.002 -14.986  1.00  1.00           H  
ATOM    102  D  HOH   102      -9.008  12.002 -14.986  1.00  1.00           H  
ATOM    103  D  HOH   103      -6.008  12.002 -14.986  1.00  1.00           H  
ATOM    104  D  HOH   104      -3.008  12.002 -14.986  1.00  1.00           H  
ATOM    105  D  HOH   105      -0.008  12.002 -14.986  1.00  1.00           H  
ATOM    106  D  HOH   106       2.992  12.002 -14.986  1.00  1.00           H  
ATOM    107  D  HOH   107       5.992  12.002 -14.986  1.00  1.00           H  
ATOM    108  D  HOH   108       8.992  12.002 -14.986  1.00  1.00           H  
ATOM    109  D  HOH   109      11.992  12.002 -14.986  1.00  1.00           H  
ATOM    110  D  HOH   110      14.992  12.002 -14.986  1.00  1.00           H  
ATOM    111  D  HOH   111     -15.008  15.002 -14.986  1.00  1.00           H  
ATOM    112  D  HOH   112     -12.008  15.002 -14.986  1.00  1.00           H  
ATOM    113  D  HOH   113      -9.008  15.002 -14.986  1.00  1.00           H  
ATOM    114  D  HOH   114      -6.008  15.002 -14.986  1.00  1.00           H  
ATOM    115  D  HOH   115      -3.008  15.002 -14.986  1.00  1.00           H  
ATOM    116  D  HOH   116      -0.008  15.002 -14.986  1.00  1.00           H  
ATOM    117  D  HOH   117       2.992  15.002 -14.986  1.00  1.00           H  
ATOM    118  D  HOH   118       5.992  15.002 -14.986  1.00  1.00           H  
ATOM    119  D  HOH   119       8.992  15.002 -14.986  1.00  1.00           H  
ATOM    120  D  HOH   120      11.992  15.002 -14.986  1.00  1.00           H  
ATOM    121  D  HOH   121      14.992  15.002 -14.986  1.00  1.00           H  
ATOM    122  D  HOH   122     -15.008 -14.998 -11.986  1.00  1.00           H  
ATOM    123  D  HOH   123     -12.008 -14.998 -11.986  1.00  1.00           H  
ATOM    124  D  HOH   124      -9.008 -14.998 -11.986  1.00  1.00           H  
ATOM    125  D  HOH   125      -6.008 -14.998 -11.986  1.00  1.00           H  
ATOM    126  D  HOH   126      -3.008 -14.998 -11.986  1.00  1.00           H  
ATOM    127  D  HOH   127      -0.008 -14.998 -11.986  1.00  1.00           H  
ATOM    128  D  HOH   128       2.992 -14.998 -11.986  1.00  1.00           H  
ATOM    129  D  HOH   129       5.992 -14.998 -11.986  1.00  1.00           H  
ATOM    130  D  HOH   130       8.992 -14.998 -11.986  1.00  1.00           H  
ATOM    131  D  HOH   131      11.992 -14.998 -11.986  1.00  1.00           H  
ATOM    132  D  HOH   132      14.992 -14.998 -11.986  1.00  1.00           H  
ATOM    133  D  HOH   133     -15.008 -11.998 -11.986  1.00  1.00           H  
ATOM    134  D  HOH   134     -12.008 -11.998 -11.986  1.00  1.00           H  
ATOM    135  D  HOH   135      -9.008 -11.998 -11.986  1.00  1.00           H  
ATOM    136  D  HOH   136      -6.008 -11.998 -11.986  1.00  1.00           H  
ATOM    137  D  HOH   137      -3.008 -11.998 -11.986  1.00  1.00           H  
ATOM    138  D  HOH   138      -0.008 -11.998 -11.986  1.00  1.00           H  
ATOM    139  D  HOH   139       2.992 -11.998 -11.986  1.00  1.00           H  
ATOM    140  D  HOH   140       5.992 -11.998 -11.986  1.00  1.00           H  
ATOM    141  D  HOH   141       8.992 -11.998 -11.986  1.00  1.00           H  
ATOM    142  D  HOH   142      11.992 -11.998 -11.986  1.00  1.00           H  
ATOM    143  D  HOH   143      14.992 -11.998 -11.986  1.00  1.00           H  
ATOM    144  D  HOH   144     -15.008  -8.998 -11.986  1.00  1.00           H  
ATOM    145  D  HOH   145     -12.008  -8.998 -11.986  1.00  1.00           H  
ATOM    146  D  HOH   146      -9.008  -8.998 -11.986  1.00  1.00           H  
ATOM    147  D  HOH   147      -6.008  -8.998 -11.986  1.00  1.00           H  
ATOM    148  D  HOH   148      -3.008  -8.998 -11.986  1.00  1.00           H  
ATOM    149  D  HOH   149      -0.008  -8.998 -11.986  1.00  1.00           H  
ATOM    150  D  HOH   150       2.992  -8.998 -11.986  1.00  1.00           H  
ATOM    151  D  HOH   151       5.992  -8.998 -11.986  1.00  1.00           H  
ATOM    152  D  HOH   152       8.992  -8.998 -11.986  1.00  1.00           H  
ATOM    153  D  HOH   153      11.992  -8.998 -11.986  1.00  1.00           H  
ATOM    154  D  HOH   154      14.992  -8.998 -11.986  1.00  1.00           H  
ATOM    155  D  HOH   155     -15.008  -5.998 -11.986  1.00  1.00           H  
ATOM    156  D  HOH   156     -12.008  -5.998 -11.986  1.00  1.00           H  
ATOM    157  D  HOH   157      -9.008  -5.998 -11.986  1.00  1.00           H  
ATOM    158  D  HOH   158      -6.008  -5.998 -11.986  1.00  1.00           H  
ATOM    159  D  HOH   159      -3.008  -5.998 -11.986  1.00  1.00           H  
ATOM    160  D  HOH   160      -0.008  -5.998 -11.986  1.00  1.00           H  
ATOM    161  D  HOH   161       2.992  -5.998 -11.986  1.00  1.00           H  
ATOM    162  D  HOH   162       5.992  -5.998 -11.986  1.00  1.00           H  
ATOM    163  D  HOH   163       8.992  -5.998 -11.986  1.00  1.00           H  
ATOM    164  D  HOH   164      11.992  -5.998 -11.986  1.00  1.00           H  
ATOM    165  D  HOH   165      14.992  -5.998 -11.986  1.00  1.00           H  
ATOM    166  D  HOH   166     -15.008  -2.998 -11.986  1.00  1.00           H  
ATOM    167  D  HOH   167     -12.008  -2.998 -11.986  1.00  1.00           H  
ATOM    168  D  HOH   168      -9.008  -2.998 -11.986  1.00  1.00           H  
ATOM    169  D  HOH   169      -6.008  -2.998 -11.986  1.00  1.00           H  
ATOM    170  D  HOH   170      -3.008  -2.998 -11.986  1.00  1.00           H  
ATOM    171  D  HOH   171      -0.008  -2.998 -11.986  1.00  1.00           H  
ATOM    172  D  HOH   172       2.992  -2.998 -11.986  1.00  1.00           H  
ATOM    173  D  HOH   173       5.992  -2.998 -11.986  1.00  1.00           H  
ATOM    174  D  HOH   174       8.992  -2.998 -11.986  1.00  1.00           H  
ATOM    175  D  HOH   175      11.992  -2.998 -11.986  1.00  1.00           H  
ATOM    176  D  HOH   176      14.992  -2.998 -11.986  1.00  1.00           H  
ATOM    177  D  HOH   177     -15.008   0.002 -11.986  1.00  1.00           H  
ATOM    178  D  HOH   178     -12.008   0.002 -11.986  1.00  1.00           H  
ATOM    179  D  HOH   179      -9.008   0.002 -11.986  1.00  1.00           H  
ATOM    180  D  HOH   180      -6.008   0.002 -11.986  1.00  1.00           H  
ATOM    181  D  HOH   181      -3.008   0.002 -11.986  1.00  1.00           H  
ATOM    182  D  HOH   182      -0.008   0.002 -11.986  1.00  1.00           H  
ATOM    183  D  HOH   183       2.992   0.002 -11.986  1.00  1.00           H  
ATOM    184  D  HOH   184       5.992   0.002 -11.986  1.00  1.00           H  
ATOM    185  D  HOH   185       8.992   0.002 -11.986  1.00  1.00           H  
ATOM    186  D  HOH   186      11.992   0.002 -11.986  1.00  1.00           H  
ATOM    187  D  HOH   187      14.992   0.002 -11.986  1.00  1.00           H  
ATOM    188  D  HOH   188     -15.008   3.002 -11.986  1.00  1.00           H  
ATOM    189  D  HOH   189     -12.008   3.002 -11.986  1.00  1.00           H  
ATOM    190  D  HOH   190      -9.008   3.002 -11.986  1.00  1.00           H  
ATOM    191  D  HOH   191      -6.008   3.002 -11.986  1.00  1.00           H  
ATOM    192  D  HOH   192      -3.008   3.002 -11.986  1.00  1.00           H  
ATOM    193  D  HOH   193      -0.008   3.002 -11.986  1.00  1.00           H  
ATOM    194  D  HOH   194       2.992   3.002 -11.986  1.00  1.00           H  
ATOM    195  D  HOH   195       5.992   3.002 -11.986  1.00  1.00           H  
ATOM    196  D  HOH   196       8.992   3.002 -11.986  1.00  1.00           H  
ATOM    197  D  HOH   197      11.992   3.002 -11.986  1.00  1.00           H  
ATOM    198  D  HOH   198      14.992   3.002 -11.986  1.00  1.00           H  
ATOM    199  D  HOH   199     -15.008   6.002 -11.986  1.00  1.00           H  
ATOM    200  D  HOH   200     -12.008   6.002 -11.986  1.00  1.00           H  
ATOM    201  D  HOH   201      -9.008   6.002 -11.986  1.00  1.00           H  
ATOM    202  D  HOH   202      -6.008   6.002 -11.986  1.00  1.00           H  
ATOM    203  D  HOH   203      -3.008   6.002 -11.986  1.00  1.00           H  
ATOM    204  D  HOH   204      -0.008   6.002 -11.986  1.00  1.00           H  
ATOM    205  D  HOH   205       2.992   6.002 -11.986  1.00  1.00           H  
ATOM    206  D  HOH   206       5.992   6.002 -11.986  1.00  1.00           H  
ATOM    207  D  HOH   207       8.992   6.002 -11.986  1.00  1.00           H  
ATOM    208  D  HOH   208      11.992   6.002 -11.986  1.00  1.00           H  
ATOM    209  D  HOH   209      14.992   6.002 -11.986  1.00  1.00           H  
ATOM    210  D  HOH   210     -15.008   9.002 -11.986  1.00  1.00           H  
ATOM    211  D  HOH   211     -12.008   9.002 -11.986  1.00  1.00           H  
ATOM    212  D  HOH   212      -9.008   9.002 -11.986  1.00  1.00           H  
ATOM    213  D  HOH   213      -6.008   9.002 -11.986  1.00  1.00           H  
ATOM    214  D  HOH   214      -3.008   9.002 -11.986  1.00  1.00           H  
ATOM    215  D  HOH   215      -0.008   9.002 -11.986  1.00  1.00           H  
ATOM    216  D  HOH   216       2.992   9.002 -11.986  1.00  1.00           H  
ATOM    217  D  HOH   217       5.992   9.002 -11.986  1.00  1.00           H  
ATOM    218  D  HOH   218       8.992   9.002 -11.986  1.00  1.00           H  
ATOM    219  D  HOH   219      11.992   9.002 -11.986  1.00  1.00           H  
ATOM    220  D  HOH   220      14.992   9.002 -11.986  1.00  1.00           H  
ATOM    221  D  HOH   221     -15.008  12.002 -11.986  1.00  1.00           H  
ATOM    222  D  HOH   222     -12.008  12.002 -11.986  1.00  1.00           H  
ATOM    223  D  HOH   223      -9.008  12.002 -11.986  1.00  1.00           H  
ATOM    224  D  HOH   224      -6.008  12.002 -11.986  1.00  1.00           H  
ATOM    225  D  HOH   225      -3.008  12.002 -11.986  1.00  1.00           H  
ATOM    226  D  HOH   226      -0.008  12.002 -11.986  1.00  1.00           H  
ATOM    227  D  HOH   227       2.992  12.002 -11.986  1.00  1.00           H  
ATOM    228  D  HOH   228       5.992  12.002 -11.986  1.00  1.00           H  
ATOM    229  D  HOH   229       8.992  12.002 -11.986  1.00  1.00           H  
ATOM    230  D  HOH   230      11.992  12.002 -11.986  1.00  1.00           H  
ATOM    231  D  HOH   231      14.992  12.002 -11.986  1.00  1.00           H  
ATOM    232  D  HOH   232     -15.008  15.002 -11.986  1.00  1.00           H  
ATOM    233  D  HOH   233     -12.008  15.002 -11.986  1.00  1.00           H  
ATOM    234  D  HOH   234      -9.008  15.002 -11.986  1.00  1.00           H  
ATOM    235  D  HOH   235      -6.008  15.002 -11.986  1.00  1.00           H  
ATOM    236  D  HOH   236      -3.008  15.002 -11.986  1.00  1.00           H  
ATOM    237  D  HOH   237      -0.008  15.002 -11.986  1.00  1.00           H  
ATOM    238  D  HOH   238       2.992  15.002 -11.986  1.00  1.00           H  
ATOM    239  D  HOH   239       5.992  15.002 -11.986  1.00  1.00           H  
ATOM    240  D  HOH   240       8.992  15.002 -11.986  1.00  1.00           H  
ATOM    241  D  HOH   241      11.992  15.002 -11.986  1.00  1.00           H  
ATOM    242  D  HOH   242      14.992  15.002 -11.986  1.00  1.00           H  
ATOM    243  D  HOH   243     -15.008 -14.998  -8.986  1.00  1.00           H  
ATOM    244  D  HOH   244     -12.008 -14.998  -8.986  1.00  1.00           H  
ATOM    245  D  HOH   245      -9.008 -14.998  -8.986  1.00  1.00           H  
ATOM    246  D  HOH   246      -6.008 -14.998  -8.986  1.00  1.00           H  
ATOM    247  D  HOH   247      -3.008 -14.998  -8.986  1.00  1.00           H  
ATOM    248  D  HOH   248      -0.008 -14.998  -8.986  1.00  1.00           H  
ATOM    249  D  HOH   249       2.992 -14.998  -8.986  1.00  1.00           H  
ATOM    250  D  HOH   250       5.992 -14.998  -8.986  1.00  1.00           H  
ATOM    251  D  HOH   251       8.992 -14.998  -8.986  1.00  1.00           H  
ATOM    252  D  HOH   252      11.992 -14.998  -8.986  1.00  1.00           H  
ATOM    253  D  HOH   253      14.992 -14.998  -8.986  1.00  1.00           H  
ATOM    254  D  HOH   254     -15.008 -11.998  -8.986  1.00  1.00           H  
ATOM    255  D  HOH   255     -12.008 -11.998  -8.986  1.00  1.00           H  
ATOM    256  D  HOH   256      -9.008 -11.998  -8.986  1.00  1.00           H  
ATOM    257  D  HOH   257      -6.008 -11.998  -8.986  1.00  1.00           H  
ATOM    258  D  HOH   258      -3.008 -11.998  -8.986  1.00  1.00           H  
ATOM    259  D  HOH   259      -0.008 -11.998  -8.986  1.00  1.00           H  
ATOM    260  D  HOH   260       2.992 -11.998  -8.986  1.00  1.00           H  
ATOM    261  D  HOH   261       5.992 -11.998  -8.986  1.00  1.00           H  
ATOM    262  D  HOH   262       8.992 -11.998  -8.986  1.00  1.00           H  
ATOM    263  D  HOH   263      11.992 -11.998  -8.986  1.00  1.00           H  
ATOM    264  D  HOH   264      14.992 -11.998  -8.986  1.00  1.00           H  
ATOM    265  D  HOH   265     -15.008  -8.998  -8.986  1.00  1.00           H  
ATOM    266  D  HOH   266     -12.008  -8.998  -8.986  1.00  1.00           H  
ATOM    267  D  HOH   267      -9.008  -8.998  -8.986  1.00  1.00           H  
ATOM    268  D  HOH   268      -6.008  -8.998  -8.986  1.00  1.00           H  
ATOM    269  D  HOH   269      -3.008  -8.998  -8.986  1.00  1.00           H  
ATOM    270  D  HOH   270      -0.008  -8.998  -8.986  1.00  1.00           H  
ATOM    271  D  HOH   271       2.992  -8.998  -8.986  1.00  1.00           H  
ATOM    272  D  HOH   272       5.992  -8.998  -8.986  1.00  1.00           H  
ATOM    273  D  HOH   273       8.992  -8.998  -8.986  1.00  1.00           H  
ATOM    274  D  HOH   274      11.992  -8.998  -8.986  1.00  1.00           H  
ATOM    275  D  HOH   275      14.992  -8.998  -8.986  1.00  1.00           H  
ATOM    276  D  HOH   276     -15.008  -5.998  -8.986  1.00  1.00           H  
ATOM    277  D  HOH   277     -12.008  -5.998  -8.986  1.00  1.00           H  
ATOM    278  D  HOH   278      -9.008  -5.998  -8.986  1.00  1.00           H  
ATOM    279  D  HOH   279      -6.008  -5.998  -8.986  1.00  1.00           H  
ATOM    280  D  HOH   280      -3.008  -5.998  -8.986  1.00  1.00           H  
ATOM    281  D  HOH   281      -0.008  -5.998  -8.986  1.00  1.00           H  
ATOM    282  D  HOH   282       2.992  -5.998  -8.986  1.00  1.00           H  
ATOM    283  D  HOH   283       5.992  -5.998  -8.986  1.00  1.00           H  
ATOM    284  D  HOH   284       8.992  -5.998  -8.986  1.00  1.00           H  
ATOM    285  D  HOH   285      11.992  -5.998  -8.986  1.00  1.00           H  
ATOM    286  D  HOH   286      14.992  -5.998  -8.986  1.00  1.00           H  
ATOM    287  D  HOH   287     -15.008  -2.998  -8.986  1.00  1.00           H  
ATOM    288  D  HOH   288     -12.008  -2.998  -8.986  1.00  1.00           H  
ATOM    289  D  HOH   289      -9.008  -2.998  -8.986  1.00  1.00           H  
ATOM    290  D  HOH   290      -6.008  -2.998  -8.986  1.00  1.00           H  
ATOM    291  D  HOH   291      -3.008  -2.998  -8.986  1.00  1.00           H  
ATOM    292  D  HOH   292      -0.008  -2.998  -8.986  1.00  1.00           H  
ATOM    293  D  HOH   293       2.992  -2.998  -8.986  1.00  1.00           H  
ATOM    294  D  HOH   294       5.992  -2.998  -8.986  1.00  1.00           H  
ATOM    295  D  HOH   295       8.992  -2.998  -8.986  1.00  1.00           H  
ATOM    296  D  HOH   296      11.992  -2.998  -8.986  1.00  1.00           H  
ATOM    297  D  HOH   297      14.992  -2.998  -8.986  1.00  1.00           H  
ATOM    298  D  HOH   298     -15.008   0.002  -8.986  1.00  1.00           H  
ATOM    299  D  HOH   299     -12.008   0.002  -8.986  1.00  1.00           H  
ATOM    300  D  HOH   300      -9.008   0.002  -8.986  1.00  1.00           H  
ATOM    301  D  HOH   301      -6.008   0.002  -8.986  1.00  1.00           H  
ATOM    302  D  HOH   302      -3.008   0.002  -8.986  1.00  1.00           H  
ATOM    303  D  HOH   303      -0.008   0.002  -8.986  1.00  1.00           H  
ATOM    304  D  HOH   304       2.992   0.002  -8.986  1.00  1.00           H  
ATOM    305  D  HOH   305       5.992   0.002  -8.986  1.00  1.00           H  
ATOM    306  D  HOH   306       8.992   0.002  -8.986  1.00  1.00           H  
ATOM    307  D  HOH   307      11.992   0.002  -8.986  1.00  1.00           H  
ATOM    308  D  HOH   308      14.992   0.002  -8.986  1.00  1.00           H  
ATOM    309  D  HOH   309     -15.008   3.002  -8.986  1.00  1.00           H  
ATOM    310  D  HOH   310     -12.008   3.002  -8.986  1.00  1.00           H  
ATOM    311  D  HOH   311      -9.008   3.002  -8.986  1.00  1.00           H  
ATOM    312  D  HOH   312      -6.008   3.002  -8.986  1.00  1.00           H  
ATOM    313  D  HOH   313      -3.008   3.002  -8.986  1.00  1.00           H  
ATOM    314  D  HOH   314      -0.008   3.002  -8.986  1.00  1.00           H  
ATOM    315  D  HOH   315       2.992   3.002  -8.986  1.00  1.00           H  
ATOM    316  D  HOH   316       5.992   3.002  -8.986  1.00  1.00           H  
ATOM    317  D  HOH   317       8.992   3.002  -8.986  1.00  1.00           H  
ATOM    318  D  HOH   318      11.992   3.002  -8.986  1.00  1.00           H  
ATOM    319  D  HOH   319      14.992   3.002  -8.986  1.00  1.00           H  
ATOM    320  D  HOH   320     -15.008   6.002  -8.986  1.00  1.00           H  
ATOM    321  D  HOH   321     -12.008   6.002  -8.986  1.00  1.00           H  
ATOM    322  D  HOH   322      -9.008   6.002  -8.986  1.00  1.00           H  
ATOM    323  D  HOH   323      -6.008   6.002  -8.986  1.00  1.00           H  
ATOM    324  D  HOH   324      -3.008   6.002  -8.986  1.00  1.00           H  
ATOM    325  D  HOH   325      -0.008   6.002  -8.986  1.00  1.00           H  
ATOM    326  D  HOH   326       2.992   6.002  -8.986  1.00  1.00           H  
ATOM    327  D  HOH   327       5.992   6.002  -8.986  1.00  1.00           H  
ATOM    328  D  HOH   328       8.992   6.002  -8.986  1.00  1.00           H  
ATOM    329  D  HOH   329      11.992   6.002  -8.986  1.00  1.00           H  
ATOM    330  D  HOH   330      14.992   6.002  -8.986  1.00  1.00           H  
ATOM    331  D  HOH   331     -15.008   9.002  -8.986  1.00  1.00           H  
ATOM    332  D  HOH   332     -12.008   9.002  -8.986  1.00  1.00           H  
ATOM    333  D  HOH   333      -9.008   9.002  -8.986  1.00  1.00           H  
ATOM    334  D  HOH   334      -6.008   9.002  -8.986  1.00  1.00           H  
ATOM    335  D  HOH   335      -3.008   9.002  -8.986  1.00  1.00           H  
ATOM    336  D  HOH   336      -0.008   9.002  -8.986  1.00  1.00           H  
ATOM    337  D  HOH   337       2.992   9.002  -8.986  1.00  1.00           H  
ATOM    338  D  HOH   338       5.992   9.002  -8.986  1.00  1.00           H  
ATOM    339  D  HOH   339       8.992   9.002  -8.986  1.00  1.00           H  
ATOM    340  D  HOH   340      11.992   9.002  -8.986  1.00  1.00           H  
ATOM    341  D  HOH   341      14.992   9.002  -8.986  1.00  1.00           H  
ATOM    342  D  HOH   342     -15.008  12.002  -8.986  1.00  1.00           H  
ATOM    343  D  HOH   343     -12.008  12.002  -8.986  1.00  1.00           H  
ATOM    344  D  HOH   344      -9.008  12.002  -8.986  1.00  1.00           H  
ATOM    345  D  HOH   345      -6.008  12.002  -8.986  1.00  1.00           H  
ATOM    346  D  HOH   346      -3.008  12.002  -8.986  1.00  1.00           H  
ATOM    347  D  HOH   347      -0.008  12.002  -8.986  1.00  1.00           H  
ATOM    348  D  HOH   348       2.992  12.002  -8.986  1.00  1.00           H  
ATOM    349  D  HOH   349       5.992  12.002  -8.986  1.00  1.00           H  
ATOM    350  D  HOH   350       8.992  12.002  -8.986  1.00  1.00           H  
ATOM    351  D  HOH   351      11.992  12.002  -8.986  1.00  1.00           H  
ATOM    352  D  HOH   352      14.992  12.002  -8.986  1.00  1.00           H  
ATOM    353  D  HOH   353     -15.008  15.002  -8.986  1.00  1.00           H  
ATOM    354  D  HOH   354     -12.008  15.002  -8.986  1.00  1.00           H  
ATOM    355  D  HOH   355      -9.008  15.002  -8.986  1.00  1.00           H  
ATOM    356  D  HOH   356      -6.008  15.002  -8.986  1.00  1.00           H  
ATOM    357  D  HOH   357      -3.008  15.002  -8.986  1.00  1.00           H  
ATOM    358  D  HOH   358      -0.008  15.002  -8.986  1.00  1.00           H  
ATOM    359  D  HOH   359       2.992  15.002  -8.986  1.00  1.00           H  
ATOM    360  D  HOH   360       5.992  15.002  -8.986  1.00  1.00           H  
ATOM    361  D  HOH   361       8.992  15.002  -8.986  1.00  1.00           H  
ATOM    362  D  HOH   362      11.992  15.002  -8.986  1.00  1.00           H  
ATOM    363  D  HOH   363      14.992  15.002  -8.986  1.00  1.00           H  
ATOM    364  D  HOH   364     -15.008 -14.998  -5.986  1.00  1.00           H  
ATOM    365  D  HOH   365     -12.008 -14.998  -5.986  1.00  1.00           H  
ATOM    366  D  HOH   366      -9.008 -14.998  -5.986  1.00  1.00           H  
ATOM    367  D  HOH   367      -6.008 -14.998  -5.986  1.00  1.00           H  
ATOM    368  D  HOH   368      -3.008 -14.998  -5.986  1.00  1.00           H  
ATOM    369  D  HOH   369      -0.008 -14.998  -5.986  1.00  1.00           H  
ATOM    370  D  HOH   370       2.992 -14.998  -5.986  1.00  1.00           H  
ATOM    371  D  HOH   371       5.992 -14.998  -5.986  1.00  1.00           H  
ATOM    372  D  HOH   372       8.992 -14.998  -5.986  1.00  1.00           H  
ATOM    373  D  HOH   373      11.992 -14.998  -5.986  1.00  1.00           H  
ATOM    374  D  HOH   374      14.992 -14.998  -5.986  1.00  1.00           H  
ATOM    375  D  HOH   375     -15.008 -11.998  -5.986  1.00  1.00           H  
ATOM    376  D  HOH   376     -12.008 -11.998  -5.986  1.00  1.00           H  
ATOM    377  D  HOH   377      -9.008 -11.998  -5.986  1.00  1.00           H  
ATOM    378  D  HOH   378      -6.008 -11.998  -5.986  1.00  1.00           H  
ATOM    379  D  HOH   379      -3.008 -11.998  -5.986  1.00  1.00           H  
ATOM    380  D  HOH   380      -0.008 -11.998  -5.986  1.00  1.00           H  
ATOM    381  D  HOH   381       2.992 -11.998  -5.986  1.00  1.00           H  
ATOM    382  D  HOH   382       5.992 -11.998  -5.986  1.00  1.00           H  
ATOM    383  D  HOH   383       8.992 -11.998  -5.986  1.00  1.00           H  
ATOM    384  D  HOH   384      11.992 -11.998  -5.986  1.00  1.00           H  
ATOM    385  D  HOH   385      14.992 -11.998  -5.986  1.00  1.00           H  
ATOM    386  D  HOH   386     -15.008  -8.998  -5.986  1.00  1.00           H  
ATOM    387  D  HOH   387     -12.008  -8.998  -5.986  1.00  1.00           H  
ATOM    388  D  HOH   388      -9.008  -8.998  -5.986  1.00  1.00           H  
ATOM    389  D  HOH   389      -6.008  -8.998  -5.986  1.00  1.00           H  
ATOM    390  D  HOH   390      -3.008  -8.998  -5.986  1.00  1.00           H  
ATOM    391  D  HOH   391      -0.008  -8.998  -5.986  1.00  1.00           H  
ATOM    392  D  HOH   392       2.992  -8.998  -5.986  1.00  1.00           H  
ATOM    393  D  HOH   393       5.992  -8.998  -5.986  1.00  1.00           H  
ATOM    394  D  HOH   394       8.992  -8.998  -5.986  1.00  1.00           H  
ATOM    395  D  HOH   395      11.992  -8.998  -5.986  1.00  1.00           H  
ATOM    396  D  HOH   396      14.992  -8.998  -5.986  1.00  1.00           H  
ATOM    397  D  HOH   397     -15.008  -5.998  -5.986  1.00  1.00           H  
ATOM    398  D  HOH   398     -12.008  -5.998  -5.986  1.00  1.00           H  
ATOM    399  D  HOH   399      -9.008  -5.998  -5.986  1.00  1.00           H  
ATOM    400  D  HOH   400      -6.008  -5.998  -5.986  1.00  1.00           H  
ATOM    401  D  HOH   401      -3.008  -5.998  -5.986  1.00  1.00           H  
ATOM    402  D  HOH   402      -0.008  -5.998  -5.986  1.00  1.00           H  
ATOM    403  D  HOH   403       2.992  -5.998  -5.986  1.00  1.00           H  
ATOM    404  D  HOH   404       5.992  -5.998  -5.986  1.00  1.00           H  
ATOM    405  D  HOH   405       8.992  -5.998  -5.986  1.00  1.00           H  
ATOM    406  D  HOH   406      11.992  -5.998  -5.986  1.00  1.00           H  
ATOM    407  D  HOH   407      14.992  -5.998  -5.986  1.00  1.00           H  
ATOM    408  D  HOH   408     -15.008  -2.998  -5.986  1.00  1.00           H  
ATOM    409  D  HOH   409     -12.008  -2.998  -5.986  1.00  1.00           H  
ATOM    410  D  HOH   410      -9.008  -2.998  -5.986  1.00  1.00           H  
ATOM    411  D  HOH   411      -6.008  -2.998  -5.986  1.00  1.00           H  
ATOM    412  D  HOH   412      -3.008  -2.998  -5.986  1.00  1.00           H  
ATOM    413  D  HOH   413      -0.008  -2.998  -5.986  1.00  1.00           H  
ATOM    414  D  HOH   414       2.992  -2.998  -5.986  1.00  1.00           H  
ATOM    415  D  HOH   415       5.992  -2.998  -5.986  1.00  1.00           H  
ATOM    416  D  HOH   416       8.992  -2.998  -5.986  1.00  1.00           H  
ATOM    417  D  HOH   417      11.992  -2.998  -5.986  1.00  1.00           H  
ATOM    418  D  HOH   418      14.992  -2.998  -5.986  1.00  1.00           H  
ATOM    419  D  HOH   419     -15.008   0.002  -5.986  1.00  1.00           H  
ATOM    420  D  HOH   420     -12.008   0.002  -5.986  1.00  1.00           H  
ATOM    421  D  HOH   421      -9.008   0.002  -5.986  1.00  1.00           H  
ATOM    422  D  HOH   422      -6.008   0.002  -5.986  1.00  1.00           H  
ATOM    423  D  HOH   423      -3.008   0.002  -5.986  1.00  1.00           H  
ATOM    424  D  HOH   424      -0.008   0.002  -5.986  1.00  1.00           H  
ATOM    425  D  HOH   425       2.992   0.002  -5.986  1.00  1.00           H  
ATOM    426  D  HOH   426       5.992   0.002  -5.986  1.00  1.00           H  
ATOM    427  D  HOH   427       8.992   0.002  -5.986  1.00  1.00           H  
ATOM    428  D  HOH   428      11.992   0.002  -5.986  1.00  1.00           H  
ATOM    429  D  HOH   429      14.992   0.002  -5.986  1.00  1.00           H  
ATOM    430  D  HOH   430     -15.008   3.002  -5.986  1.00  1.00           H  
ATOM    431  D  HOH   431     -12.008   3.002  -5.986  1.00  1.00           H  
ATOM    432  D  HOH   432      -9.008   3.002  -5.986  1.00  1.00           H  
ATOM    433  D  HOH   433      -6.008   3.002  -5.986  1.00  1.00           H  
ATOM    434  D  HOH   434      -3.008   3.002  -5.986  1.00  1.00           H  
ATOM    435  D  HOH   435      -0.008   3.002  -5.986  1.00  1.00           H  
ATOM    436  D  HOH   436       2.992   3.002  -5.986  1.00  1.00           H  
ATOM    437  D  HOH   437       5.992   3.002  -5.986  1.00  1.00           H  
ATOM    438  D  HOH   438       8.992   3.002  -5.986  1.00  1.00           H  
ATOM    439  D  HOH   439      11.992   3.002  -5.986  1.00  1.00           H  
ATOM    440  D  HOH   440      14.992   3.002  -5.986  1.00  1.00           H  
ATOM    441  D  HOH   441     -15.008   6.002  -5.986  1.00  1.00           H  
ATOM    442  D  HOH   442     -12.008   6.002  -5.986  1.00  1.00           H  
ATOM    443  D  HOH   443      -9.008   6.002  -5.986  1.00  1.00           H  
ATOM    444  D  HOH   444      -6.008   6.002  -5.986  1.00  1.00           H  
ATOM    445  D  HOH   445      -3.008   6.002  -5.986  1.00  1.00           H  
ATOM    446  D  HOH   446      -0.008   6.002  -5.986  1.00  1.00           H  
ATOM    447  D  HOH   447       2.992   6.002  -5.986  1.00  1.00           H  
ATOM    448  D  HOH   448       5.992   6.002  -5.986  1.00  1.00           H  
ATOM    449  D  HOH   449       8.992   6.002  -5.986  1.00  1.00           H  
ATOM    450  D  HOH   450      11.992   6.002  -5.986  1.00  1.00           H  
ATOM    451  D  HOH   451      14.992   6.002  -5.986  1.00  1.00           H  
ATOM    452  D  HOH   452     -15.008   9.002  -5.986  1.00  1.00           H  
ATOM    453  D  HOH   453     -12.008   9.002  -5.986  1.00  1.00           H  
ATOM    454  D  HOH   454      -9.008   9.002  -5.986  1.00  1.00           H  
ATOM    455  D  HOH   455      -6.008   9.002  -5.986  1.00  1.00           H  
ATOM    456  D  HOH   456      -3.008   9.002  -5.986  1.00  1.00           H  
ATOM    457  D  HOH   457      -0.008   9.002  -5.986  1.00  1.00           H  
ATOM    458  D  HOH   458       2.992   9.002  -5.986  1.00  1.00           H  
ATOM    459  D  HOH   459       5.992   9.002  -5.986  1.00  1.00           H  
ATOM    460  D  HOH   460       8.992   9.002  -5.986  1.00  1.00           H  
ATOM    461  D  HOH   461      11.992   9.002  -5.986  1.00  1.00           H  
ATOM    462  D  HOH   462      14.992   9.002  -5.986  1.00  1.00           H  
ATOM    463  D  HOH   463     -15.008  12.002  -5.986  1.00  1.00           H  
ATOM    464  D  HOH   464     -12.008  12.002  -5.986  1.00  1.00           H  
ATOM    465  D  HOH   465      -9.008  12.002  -5.986  1.00  1.00           H  
ATOM    466  D  HOH   466      -6.008  12.002  -5.986  1.00  1.00           H  
ATOM    467  D  HOH   467      -3.008  12.002  -5.986  1.00  1.00           H  
ATOM    468  D  HOH   468      -0.008  12.002  -5.986  1.00  1.00           H  
ATOM    469  D  HOH   469       2.992  12.002  -5.986  1.00  1.00           H  
ATOM    470  D  HOH   470       5.992  12.002  -5.986  1.00  1.00           H  
ATOM    471  D  HOH   471       8.992  12.002  -5.986  1.00  1.00           H  
ATOM    472  D  HOH   472      11.992  12.002  -5.986  1.00  1.00           H  
ATOM    473  D  HOH   473      14.992  12.002  -5.986  1.00  1.00           H  
ATOM    474  D  HOH   474     -15.008  15.002  -5.986  1.00  1.00           H  
ATOM    475  D  HOH   475     -12.008  15.002  -5.986  1.00  1.00           H  
ATOM    476  D  HOH   476      -9.008  15.002  -5.986  1.00  1.00           H  
ATOM    477  D  HOH   477      -6.008  15.002  -5.986  1.00  1.00           H  
ATOM    478  D  HOH   478      -3.008  15.002  -5.986  1.00  1.00           H  
ATOM    479  D  HOH   479      -0.008  15.002  -5.986  1.00  1.00           H  
ATOM    480  D  HOH   480       2.992  15.002  -5.986  1.00  1.00           H  
ATOM    481  D  HOH   481       5.992  15.002  -5.986  1.00  1.00           H  
ATOM    482  D  HOH   482       8.992  15.002  -5.986  1.00  1.00           H  
ATOM    483  D  HOH   483      11.992  15.002  -5.986  1.00  1.00           H  
ATOM    484  D  HOH   484      14.992  15.002  -5.986  1.00  1.00           H  
ATOM    485  D  HOH   485     -15.008 -14.998  -2.986  1.00  1.00           H  
ATOM    486  D  HOH   486     -12.008 -14.998  -2.986  1.00  1.00           H  
ATOM    487  D  HOH   487      -9.008 -14.998  -2.986  1.00  1.00           H  
ATOM    488  D  HOH   488      -6.008 -14.998  -2.986  1.00  1.00           H  
ATOM    489  D  HOH   489      -3.008 -14.998  -2.986  1.00  1.00           H  
ATOM    490  D  HOH   490      -0.008 -14.998  -2.986  1.00  1.00           H  
ATOM    491  D  HOH   491       2.992 -14.998  -2.986  1.00  1.00           H  
ATOM    492  D  HOH   492       5.992 -14.998  -2.986  1.00  1.00           H  
ATOM    493  D  HOH   493       8.992 -14.998  -2.986  1.00  1.00           H  
ATOM    494  D  HOH   494      11.992 -14.998  -2.986  1.00  1.00           H  
ATOM    495  D  HOH   495      14.992 -14.998  -2.986  1.00  1.00           H  
ATOM    496  D  HOH   496     -15.008 -11.998  -2.986  1.00  1.00           H  
ATOM    497  D  HOH   497     -12.008 -11.998  -2.986  1.00  1.00           H  
ATOM    498  D  HOH   498      -9.008 -11.998  -2.986  1.00  1.00           H  
ATOM    499  D  HOH   499      -6.008 -11.998  -2.986  1.00  1.00           H  
ATOM    500  D  HOH   500      -3.008 -11.998  -2.986  1.00  1.00           H  
ATOM    501  D  HOH   501      -0.008 -11.998  -2.986  1.00  1.00           H  
ATOM    502  D  HOH   502       2.992 -11.998  -2.986  1.00  1.00           H  
ATOM    503  D  HOH   503       5.992 -11.998  -2.986  1.00  1.00           H  
ATOM    504  D  HOH   504       8.992 -11.998  -2.986  1.00  1.00           H  
ATOM    505  D  HOH   505      11.992 -11.998  -2.986  1.00  1.00           H  
ATOM    506  D  HOH   506      14.992 -11.998  -2.986  1.00  1.00           H  
ATOM    507  D  HOH   507     -15.008  -8.998  -2.986  1.00  1.00           H  
ATOM    508  D  HOH   508     -12.008  -8.998  -2.986  1.00  1.00           H  
ATOM    509  D  HOH   509      -9.008  -8.998  -2.986  1.00  1.00           H  
ATOM    510  D  HOH   510      -6.008  -8.998  -2.986  1.00  1.00           H  
ATOM    511  D  HOH   511      -3.008  -8.998  -2.986  1.00  1.00           H  
ATOM    512  D  HOH   512      -0.008  -8.998  -2.986  1.00  1.00           H  
ATOM    513  D  HOH   513       2.992  -8.998  -2.986  1.00  1.00           H  
ATOM    514  D  HOH   514       5.992  -8.998  -2.986  1.00  1.00           H  
ATOM    515  D  HOH   515       8.992  -8.998  -2.986  1.00  1.00           H  
ATOM    516  D  HOH   516      11.992  -8.998  -2.986  1.00  1.00           H  
ATOM    517  D  HOH   517      14.992  -8.998  -2.986  1.00  1.00           H  
ATOM    518  D  HOH   518     -15.008  -5.998  -2.986  1.00  1.00           H  
ATOM    519  D  HOH   519     -12.008  -5.998  -2.986  1.00  1.00           H  
ATOM    520  D  HOH   520      -9.008  -5.998  -2.986  1.00  1.00           H  
ATOM    521  D  HOH   521      -6.008  -5.998  -2.986  1.00  1.00           H  
ATOM    522  D  HOH   522      -3.008  -5.998  -2.986  1.00  1.00           H  
ATOM    523  D  HOH   523      -0.008  -5.998  -2.986  1.00  1.00           H  
ATOM    524  D  HOH   524       2.992  -5.998  -2.986  1.00  1.00           H  
ATOM    525  D  HOH   525       5.992  -5.998  -2.986  1.00  1.00           H  
ATOM    526  D  HOH   526       8.992  -5.998  -2.986  1.00  1.00           H  
ATOM    527  D  HOH   527      11.992  -5.998  -2.986  1.00  1.00           H  
ATOM    528  D  HOH   528      14.992  -5.998  -2.986  1.00  1.00           H  
ATOM    529  D  HOH   529     -15.008  -2.998  -2.986  1.00  1.00           H  
ATOM    530  D  HOH   530     -12.008  -2.998  -2.986  1.00  1.00           H  
ATOM    531  D  HOH   531      -9.008  -2.998  -2.986  1.00  1.00           H  
ATOM    532  D  HOH   532      -6.008  -2.998  -2.986  1.00  1.00           H  
ATOM    533  D  HOH   533      -3.008  -2.998  -2.986  1.00  1.00           H  
ATOM    534  D  HOH   534      -0.008  -2.998  -2.986  1.00  1.00           H  
ATOM    535  D  HOH   535       2.992  -2.998  -2.986  1.00  1.00           H  
ATOM    536  D  HOH   536       5.992  -2.998  -2.986  1.00  1.00           H  
ATOM    537  D  HOH   537       8.992  -2.998  -2.986  1.00  1.00           H  
ATOM    538  D  HOH   538      11.992  -2.998  -2.986  1.00  1.00           H  
ATOM    539  D  HOH   539      14.992  -2.998  -2.986  1.00  1.00           H  
ATOM    540  D  HOH   540     -15.008   0.002  -2.986  1.00  1.00           H  
ATOM    541  D  HOH   541     -12.008   0.002  -2.986  1.00  1.00           H  
ATOM    542  D  HOH   542      -9.008   0.002  -2.986  1.00  1.00           H  
ATOM    543  D  HOH   543      -6.008   0.002  -2.986  1.00  1.00           H  
ATOM    544  D  HOH   544      -3.008   0.002  -2.986  1.00  1.00           H  
ATOM    545  D  HOH   545      -0.008   0.002  -2.986  1.00  1.00           H  
ATOM    546  D  HOH   546       2.992   0.002  -2.986  1.00  1.00           H  
ATOM    547  D  HOH   547       5.992   0.002  -2.986  1.00  1.00           H  
ATOM    548  D  HOH   548       8.992   0.002  -2.986  1.00  1.00           H  
ATOM    549  D  HOH   549      11.992   0.002  -2.986  1.00  1.00           H  
ATOM    550  D  HOH   550      14.992   0.002  -2.986  1.00  1.00           H  
ATOM    551  D  HOH   551     -15.008   3.002  -2.986  1.00  1.00           H  
ATOM    552  D  HOH   552     -12.008   3.002  -2.986  1.00  1.00           H  
ATOM    553  D  HOH   553      -9.008   3.002  -2.986  1.00  1.00           H  
ATOM    554  D  HOH   554      -6.008   3.002  -2.986  1.00  1.00           H  
ATOM    555  D  HOH   555      -3.008   3.002  -2.986  1.00  1.00           H  
ATOM    556  D  HOH   556      -0.008   3.002  -2.986  1.00  1.00           H  
ATOM    557  D  HOH   557       2.992   3.002  -2.986  1.00  1.00           H  
ATOM    558  D  HOH   558       5.992   3.002  -2.986  1.00  1.00           H  
ATOM    559  D  HOH   559       8.992   3.002  -2.986  1.00  1.00           H  
ATOM    560  D  HOH   560      11.992   3.002  -2.986  1.00  1.00           H  
ATOM    561  D  HOH   561      14.992   3.002  -2.986  1.00  1.00           H  
ATOM    562  D  HOH   562     -15.008   6.002  -2.986  1.00  1.00           H  
ATOM    563  D  HOH   563     -12.008   6.002  -2.986  1.00  1.00           H  
ATOM    564  D  HOH   564      -9.008   6.002  -2.986  1.00  1.00           H  
ATOM    565  D  HOH   565      -6.008   6.002  -2.986  1.00  1.00           H  
ATOM    566  D  HOH   566      -3.008   6.002  -2.986  1.00  1.00           H  
ATOM    567  D  HOH   567      -0.008   6.002  -2.986  1.00  1.00           H  
ATOM    568  D  HOH   568       2.992   6.002  -2.986  1.00  1.00           H  
ATOM    569  D  HOH   569       5.992   6.002  -2.986  1.00  1.00           H  
ATOM    570  D  HOH   570       8.992   6.002  -2.986  1.00  1.00           H  
ATOM    571  D  HOH   571      11.992   6.002  -2.986  1.00  1.00           H  
ATOM    572  D  HOH   572      14.992   6.002  -2.986  1.00  1.00           H  
ATOM    573  D  HOH   573     -15.008   9.002  -2.986  1.00  1.00           H  
ATOM    574  D  HOH   574     -12.008   9.002  -2.986  1.00  1.00           H  
ATOM    575  D  HOH   575      -9.008   9.002  -2.986  1.00  1.00           H  
ATOM    576  D  HOH   576      -6.008   9.002  -2.986  1.00  1.00           H  
ATOM    577  D  HOH   577      -3.008   9.002  -2.986  1.00  1.00           H  
ATOM    578  D  HOH   578      -0.008   9.002  -2.986  1.00  1.00           H  
ATOM    579  D  HOH   579       2.992   9.002  -2.986  1.00  1.00           H  
ATOM    580  D  HOH   580       5.992   9.002  -2.986  1.00  1.00           H  
ATOM    581  D  HOH   581       8.992   9.002  -2.986  1.00  1.00           H  
ATOM    582  D  HOH   582      11.992   9.002  -2.986  1.00  1.00           H  
ATOM    583  D  HOH   583      14.992   9.002  -2.986  1.00  1.00           H  
ATOM    584  D  HOH   584     -15.008  12.002  -2.986  1.00  1.00           H  
ATOM    585  D  HOH   585     -12.008  12.002  -2.986  1.00  1.00           H  
ATOM    586  D  HOH   586      -9.008  12.002  -2.986  1.00  1.00           H  
ATOM    587  D  HOH   587      -6.008  12.002  -2.986  1.00  1.00           H  
ATOM    588  D  HOH   588      -3.008  12.002  -2.986  1.00  1.00           H  
ATOM    589  D  HOH   589      -0.008  12.002  -2.986  1.00  1.00           H  
ATOM    590  D  HOH   590       2.992  12.002  -2.986  1.00  1.00           H  
ATOM    591  D  HOH   591       5.992  12.002  -2.986  1.00  1.00           H  
ATOM    592  D  HOH   592       8.992  12.002  -2.986  1.00  1.00           H  
ATOM    593  D  HOH   593      11.992  12.002  -2.986  1.00  1.00           H  
ATOM    594  D  HOH   594      14.992  12.002  -2.986  1.00  1.00           H  
ATOM    595  D  HOH   595     -15.008  15.002  -2.986  1.00  1.00           H  
ATOM    596  D  HOH   596     -12.008  15.002  -2.986  1.00  1.00           H  
ATOM    597  D  HOH   597      -9.008  15.002  -2.986  1.00  1.00           H  
ATOM    598  D  HOH   598      -6.008  15.002  -2.986  1.00  1.00           H  
ATOM    599  D  HOH   599      -3.008  15.002  -2.986  1.00  1.00           H  
ATOM    600  D  HOH   600      -0.008  15.002  -2.986  1.00  1.00           H  
ATOM    601  D  HOH   601       2.992  15.002  -2.986  1.00  1.00           H  
ATOM    602  D  HOH   602       5.992  15.002  -2.986  1.00  1.00           H  
ATOM    603  D  HOH   603       8.992  15.002  -2.986  1.00  1.00           H  
ATOM    604  D  HOH   604      11.992  15.002  -2.986  1.00  1.00           H  
ATOM    605  D  HOH   605      14.992  15.002  -2.986  1.00  1.00           H  
ATOM    606  D  HOH   606     -15.008 -14.998   0.014  1.00  1.00           H  
ATOM    607  D  HOH   607     -12.008 -14.998   0.014  1.00  1.00           H  
ATOM    608  D  HOH   608      -9.008 -14.998   0.014  1.00  1.00           H  
ATOM    609  D  HOH   609      -6.008 -14.998   0.014  1.00  1.00           H  
ATOM    610  D  HOH   610      -3.008 -14.998   0.014  1.00  1.00           H  
ATOM    611  D  HOH   611      -0.008 -14.998   0.014  1.00  1.00           H  
ATOM    612  D  HOH   612       2.992 -14.998   0.014  1.00  1.00           H  
ATOM    613  D  HOH   613       5.992 -14.998   0.014  1.00  1.00           H  
ATOM    614  D  HOH   614       8.992 -14.998   0.014  1.00  1.00           H  
ATOM    615  D  HOH   615      11.992 -14.998   0.014  1.00  1.00           H  
ATOM    616  D  HOH   616      14.992 -14.998   0.014  1.00  1.00           H  
ATOM    617  D  HOH   617     -15.008 -11.998   0.014  1.00  1.00           H  
ATOM    618  D  HOH   618     -12.008 -11.998   0.014  1.00  1.00           H  
ATOM    619  D  HOH   619      -9.008 -11.998   0.014  1.00  1.00           H  
ATOM    620  D  HOH   620      -6.008 -11.998   0.014  1.00  1.00           H  
ATOM    621  D  HOH   621      -3.008 -11.998   0.014  1.00  1.00           H  
ATOM    622  D  HOH   622      -0.008 -11.998   0.014  1.00  1.00           H  
ATOM    623  D  HOH   623       2.992 -11.998   0.014  1.00  1.00           H  
ATOM    624  D  HOH   624       5.992 -11.998   0.014  1.00  1.00           H  
ATOM    625  D  HOH   625       8.992 -11.998   0.014  1.00  1.00           H  
ATOM    626  D  HOH   626      11.992 -11.998   0.014  1.00  1.00           H  
ATOM    627  D  HOH   627      14.992 -11.998   0.014  1.00  1.00           H  
ATOM    628  D  HOH   628     -15.008  -8.998   0.014  1.00  1.00           H  
ATOM    629  D  HOH   629     -12.008  -8.998   0.014  1.00  1.00           H  
ATOM    630  D  HOH   630      -9.008  -8.998   0.014  1.00  1.00           H  
ATOM    631  D  HOH   631      -6.008  -8.998   0.014  1.00  1.00           H  
ATOM    632  D  HOH   632      -3.008  -8.998   0.014  1.00  1.00           H  
ATOM    633  D  HOH   633      -0.008  -8.998   0.014  1.00  1.00           H  
ATOM    634  D  HOH   634       2.992  -8.998   0.014  1.00  1.00           H  
ATOM    635  D  HOH   635       5.992  -8.998   0.014  1.00  1.00           H  
ATOM    636  D  HOH   636       8.992  -8.998   0.014  1.00  1.00           H  
ATOM    637  D  HOH   637      11.992  -8.998   0.014  1.00  1.00           H  
ATOM    638  D  HOH   638      14.992  -8.998   0.014  1.00  1.00           H  
ATOM    639  D  HOH   639     -15.008  -5.998   0.014  1.00  1.00           H  
ATOM    640  D  HOH   640     -12.008  -5.998   0.014  1.00  1.00           H  
ATOM    641  D  HOH   641      -9.008  -5.998   0.014  1.00  1.00           H  
ATOM    642  D  HOH   642      -6.008  -5.998   0.014  1.00  1.00           H  
ATOM    643  D  HOH   643      -3.008  -5.998   0.014  1.00  1.00           H  
ATOM    644  D  HOH   644      -0.008  -5.998   0.014  1.00  1.00           H  
ATOM    645  D  HOH   645       2.992  -5.998   0.014  1.00  1.00           H  
ATOM    646  D  HOH   646       5.992  -5.998   0.014  1.00  1.00           H  
ATOM    647  D  HOH   647       8.992  -5.998   0.014  1.00  1.00           H  
ATOM    648  D  HOH   648      11.992  -5.998   0.014  1.00  1.00           H  
ATOM    649  D  HOH   649      14.992  -5.998   0.014  1.00  1.00           H  
ATOM    650  D  HOH   650     -15.008  -2.998   0.014  1.00  1.00           H  
ATOM    651  D  HOH   651     -12.008  -2.998   0.014  1.00  1.00           H  
ATOM    652  D  HOH   652      -9.008  -2.998   0.014  1.00  1.00           H  
ATOM    653  D  HOH   653      -6.008  -2.998   0.014  1.00  1.00           H  
ATOM    654  D  HOH   654      -3.008  -2.998   0.014  1.00  1.00           H  
ATOM    655  D  HOH   655      -0.008  -2.998   0.014  1.00  1.00           H  
ATOM    656  D  HOH   656       2.992  -2.998   0.014  1.00  1.00           H  
ATOM    657  D  HOH   657       5.992  -2.998   0.014  1.00  1.00           H  
ATOM    658  D  HOH   658       8.992  -2.998   0.014  1.00  1.00           H  
ATOM    659  D  HOH   659      11.992  -2.998   0.014  1.00  1.00           H  
ATOM    660  D  HOH   660      14.992  -2.998   0.014  1.00  1.00           H  
ATOM    661  D  HOH   661     -15.008   0.002   0.014  1.00  1.00           H  
ATOM    662  D  HOH   662     -12.008   0.002   0.014  1.00  1.00           H  
ATOM    663  D  HOH   663      -9.008   0.002   0.014  1.00  1.00           H  
ATOM    664  D  HOH   664      -6.008   0.002   0.014  1.00  1.00           H  
ATOM    665  D  HOH   665      -3.008   0.002   0.014  1.00  1.00           H  
ATOM    666  D  HOH   666      -0.008   0.002   0.014  1.00  1.00           H  
ATOM    667  D  HOH   667       2.992   0.002   0.014  1.00  1.00           H  
ATOM    668  D  HOH   668       5.992   0.002   0.014  1.00  1.00           H  
ATOM    669  D  HOH   669       8.992   0.002   0.014  1.00  1.00           H  
ATOM    670  D  HOH   670      11.992   0.002   0.014  1.00  1.00           H  
ATOM    671  D  HOH   671      14.992   0.002   0.014  1.00  1.00           H  
ATOM    672  D  HOH   672     -15.008   3.002   0.014  1.00  1.00           H  
ATOM    673  D  HOH   673     -12.008   3.002   0.014  1.00  1.00           H  
ATOM    674  D  HOH   674      -9.008   3.002   0.014  1.00  1.00           H  
ATOM    675  D  HOH   675      -6.008   3.002   0.014  1.00  1.00           H  
ATOM    676  D  HOH   676      -3.008   3.002   0.014  1.00  1.00           H  
ATOM    677  D  HOH   677      -0.008   3.002   0.014  1.00  1.00           H  
ATOM    678  D  HOH   678       2.992   3.002   0.014  1.00  1.00           H  
ATOM    679  D  HOH   679       5.992   3.002   0.014  1.00  1.00           H  
ATOM    680  D  HOH   680       8.992   3.002   0.014  1.00  1.00           H  
ATOM    681  D  HOH   681      11.992   3.002   0.014  1.00  1.00           H  
ATOM    682  D  HOH   682      14.992   3.002   0.014  1.00  1.00           H  
ATOM    683  D  HOH   683     -15.008   6.002   0.014  1.00  1.00           H  
ATOM    684  D  HOH   684     -12.008   6.002   0.014  1.00  1.00           H  
ATOM    685  D  HOH   685      -9.008   6.002   0.014  1.00  1.00           H  
ATOM    686  D  HOH   686      -6.008   6.002   0.014  1.00  1.00           H  
ATOM    687  D  HOH   687      -3.008   6.002   0.014  1.00  1.00           H  
ATOM    688  D  HOH   688      -0.008   6.002   0.014  1.00  1.00           H  
ATOM    689  D  HOH   689       2.992   6.002   0.014  1.00  1.00           H  
ATOM    690  D  HOH   690       5.992   6.002   0.014  1.00  1.00           H  
ATOM    691  D  HOH   691       8.992   6.002   0.014  1.00  1.00           H  
ATOM    692  D  HOH   692      11.992   6.002   0.014  1.00  1.00           H  
ATOM    693  D  HOH   693      14.992   6.002   0.014  1.00  1.00           H  
ATOM    694  D  HOH   694     -15.008   9.002   0.014  1.00  1.00           H  
ATOM    695  D  HOH   695     -12.008   9.002   0.014  1.00  1.00           H  
ATOM    696  D  HOH   696      -9.008   9.002   0.014  1.00  1.00           H  
ATOM    697  D  HOH   697      -6.008   9.002   0.014  1.00  1.00           H  
ATOM    698  D  HOH   698      -3.008   9.002   0.014  1.00  1.00           H  
ATOM    699  D  HOH   699      -0.008   9.002   0.014  1.00  1.00           H  
ATOM    700  D  HOH   700       2.992   9.002   0.014  1.00  1.00           H  
ATOM    701  D  HOH   701       5.992   9.002   0.014  1.00  1.00           H  
ATOM    702  D  HOH   702       8.992   9.002   0.014  1.00  1.00           H  
ATOM    703  D  HOH   703      11.992   9.002   0.014  1.00  1.00           H  
ATOM    704  D  HOH   704      14.992   9.002   0.014  1.00  1.00           H  
ATOM    705  D  HOH   705     -15.008  12.002   0.014  1.00  1.00           H  
ATOM    706  D  HOH   706     -12.008  12.002   0.014  1.00  1.00           H  
ATOM    707  D  HOH   707      -9.008  12.002   0.014  1.00  1.00           H  
ATOM    708  D  HOH   708      -6.008  12.002   0.014  1.00  1.00           H  
ATOM    709  D  HOH   709      -3.008  12.002   0.014  1.00  1.00           H  
ATOM    710  D  HOH   710      -0.008  12.002   0.014  1.00  1.00           H  
ATOM    711  D  HOH   711       2.992  12.002   0.014  1.00  1.00           H  
ATOM    712  D  HOH   712       5.992  12.002   0.014  1.00  1.00           H  
ATOM    713  D  HOH   713       8.992  12.002   0.014  1.00  1.00           H  
ATOM    714  D  HOH   714      11.992  12.002   0.014  1.00  1.00           H  
ATOM    715  D  HOH   715      14.992  12.002   0.014  1.00  1.00           H  
ATOM    716  D  HOH   716     -15.008  15.002   0.014  1.00  1.00           H  
ATOM    717  D  HOH   717     -12.008  15.002   0.014  1.00  1.00           H  
ATOM    718  D  HOH   718      -9.008  15.002   0.014  1.00  1.00           H  
ATOM    719  D  HOH   719      -6.008  15.002   0.014  1.00  1.00           H  
ATOM    720  D  HOH   720      -3.008  15.002   0.014  1.00  1.00           H  
ATOM    721  D  HOH   721      -0.008  15.002   0.014  1.00  1.00           H  
ATOM    722  D  HOH   722       2.992  15.002   0.014  1.00  1.00           H  
ATOM    723  D  HOH   723       5.992  15.002   0.014  1.00  1.00           H  
ATOM    724  D  HOH   724       8.992  15.002   0.014  1.00  1.00           H  
ATOM    725  D  HOH   725      11.992  15.002   0.014  1.00  1.00           H  
ATOM    726  D  HOH   726      14.992  15.002   0.014  1.00  1.00           H  
ATOM    727  D  HOH   727     -15.008 -14.998   3.014  1.00  1.00           H  
ATOM    728  D  HOH   728     -12.008 -14.998   3.014  1.00  1.00           H  
ATOM    729  D  HOH   729      -9.008 -14.998   3.014  1.00  1.00           H  
ATOM    730  D  HOH   730      -6.008 -14.998   3.014  1.00  1.00           H  
ATOM    731  D  HOH   731      -3.008 -14.998   3.014  1.00  1.00           H  
ATOM    732  D  HOH   732      -0.008 -14.998   3.014  1.00  1.00           H  
ATOM    733  D  HOH   733       2.992 -14.998   3.014  1.00  1.00           H  
ATOM    734  D  HOH   734       5.992 -14.998   3.014  1.00  1.00           H  
ATOM    735  D  HOH   735       8.992 -14.998   3.014  1.00  1.00           H  
ATOM    736  D  HOH   736      11.992 -14.998   3.014  1.00  1.00           H  
ATOM    737  D  HOH   737      14.992 -14.998   3.014  1.00  1.00           H  
ATOM    738  D  HOH   738     -15.008 -11.998   3.014  1.00  1.00           H  
ATOM    739  D  HOH   739     -12.008 -11.998   3.014  1.00  1.00           H  
ATOM    740  D  HOH   740      -9.008 -11.998   3.014  1.00  1.00           H  
ATOM    741  D  HOH   741      -6.008 -11.998   3.014  1.00  1.00           H  
ATOM    742  D  HOH   742      -3.008 -11.998   3.014  1.00  1.00           H  
ATOM    743  D  HOH   743      -0.008 -11.998   3.014  1.00  1.00           H  
ATOM    744  D  HOH   744       2.992 -11.998   3.014  1.00  1.00           H  
ATOM    745  D  HOH   745       5.992 -11.998   3.014  1.00  1.00           H  
ATOM    746  D  HOH   746       8.992 -11.998   3.014  1.00  1.00           H  
ATOM    747  D  HOH   747      11.992 -11.998   3.014  1.00  1.00           H  
ATOM    748  D  HOH   748      14.992 -11.998   3.014  1.00  1.00           H  
ATOM    749  D  HOH   749     -15.008  -8.998   3.014  1.00  1.00           H  
ATOM    750  D  HOH   750     -12.008  -8.998   3.014  1.00  1.00           H  
ATOM    751  D  HOH   751      -9.008  -8.998   3.014  1.00  1.00           H  
ATOM    752  D  HOH   752      -6.008  -8.998   3.014  1.00  1.00           H  
ATOM    753  D  HOH   753      -3.008  -8.998   3.014  1.00  1.00           H  
ATOM    754  D  HOH   754      -0.008  -8.998   3.014  1.00  1.00           H  
ATOM    755  D  HOH   755       2.992  -8.998   3.014  1.00  1.00           H  
ATOM    756  D  HOH   756       5.992  -8.998   3.014  1.00  1.00           H  
ATOM    757  D  HOH   757       8.992  -8.998   3.014  1.00  1.00           H  
ATOM    758  D  HOH   758      11.992  -8.998   3.014  1.00  1.00           H  
ATOM    759  D  HOH   759      14.992  -8.998   3.014  1.00  1.00           H  
ATOM    760  D  HOH   760     -15.008  -5.998   3.014  1.00  1.00           H  
ATOM    761  D  HOH   761     -12.008  -5.998   3.014  1.00  1.00           H  
ATOM    762  D  HOH   762      -9.008  -5.998   3.014  1.00  1.00           H  
ATOM    763  D  HOH   763      -6.008  -5.998   3.014  1.00  1.00           H  
ATOM    764  D  HOH   764      -3.008  -5.998   3.014  1.00  1.00           H  
ATOM    765  D  HOH   765      -0.008  -5.998   3.014  1.00  1.00           H  
ATOM    766  D  HOH   766       2.992  -5.998   3.014  1.00  1.00           H  
ATOM    767  D  HOH   767       5.992  -5.998   3.014  1.00  1.00           H  
ATOM    768  D  HOH   768       8.992  -5.998   3.014  1.00  1.00           H  
ATOM    769  D  HOH   769      11.992  -5.998   3.014  1.00  1.00           H  
ATOM    770  D  HOH   770      14.992  -5.998   3.014  1.00  1.00           H  
ATOM    771  D  HOH   771     -15.008  -2.998   3.014  1.00  1.00           H  
ATOM    772  D  HOH   772     -12.008  -2.998   3.014  1.00  1.00           H  
ATOM    773  D  HOH   773      -9.008  -2.998   3.014  1.00  1.00           H  
ATOM    774  D  HOH   774      -6.008  -2.998   3.014  1.00  1.00           H  
ATOM    775  D  HOH   775      -3.008  -2.998   3.014  1.00  1.00           H  
ATOM    776  D  HOH   776      -0.008  -2.998   3.014  1.00  1.00           H  
ATOM    777  D  HOH   777       2.992  -2.998   3.014  1.00  1.00           H  
ATOM    778  D  HOH   778       5.992  -2.998   3.014  1.00  1.00           H  
ATOM    779  D  HOH   779       8.992  -2.998   3.014  1.00  1.00           H  
ATOM    780  D  HOH   780      11.992  -2.998   3.014  1.00  1.00           H  
ATOM    781  D  HOH   781      14.992  -2.998   3.014  1.00  1.00           H  
ATOM    782  D  HOH   782     -15.008   0.002   3.014  1.00  1.00           H  
ATOM    783  D  HOH   783     -12.008   0.002   3.014  1.00  1.00           H  
ATOM    784  D  HOH   784      -9.008   0.002   3.014  1.00  1.00           H  
ATOM    785  D  HOH   785      -6.008   0.002   3.014  1.00  1.00           H  
ATOM    786  D  HOH   786      -3.008   0.002   3.014  1.00  1.00           H  
ATOM    787  D  HOH   787      -0.008   0.002   3.014  1.00  1.00           H  
ATOM    788  D  HOH   788       2.992   0.002   3.014  1.00  1.00           H  
ATOM    789  D  HOH   789       5.992   0.002   3.014  1.00  1.00           H  
ATOM    790  D  HOH   790       8.992   0.002   3.014  1.00  1.00           H  
ATOM    791  D  HOH   791      11.992   0.002   3.014  1.00  1.00           H  
ATOM    792  D  HOH   792      14.992   0.002   3.014  1.00  1.00           H  
ATOM    793  D  HOH   793     -15.008   3.002   3.014  1.00  1.00           H  
ATOM    794  D  HOH   794     -12.008   3.002   3.014  1.00  1.00           H  
ATOM    795  D  HOH   795      -9.008   3.002   3.014  1.00  1.00           H  
ATOM    796  D  HOH   796      -6.008   3.002   3.014  1.00  1.00           H  
ATOM    797  D  HOH   797      -3.008   3.002   3.014  1.00  1.00           H  
ATOM    798  D  HOH   798      -0.008   3.002   3.014  1.00  1.00           H  
ATOM    799  D  HOH   799       2.992   3.002   3.014  1.00  1.00           H  
ATOM    800  D  HOH   800       5.992   3.002   3.014  1.00  1.00           H  
ATOM    801  D  HOH   801       8.992   3.002   3.014  1.00  1.00           H  
ATOM    802  D  HOH   802      11.992   3.002   3.014  1.00  1.00           H  
ATOM    803  D  HOH   803      14.992   3.002   3.014  1.00  1.00           H  
ATOM    804  D  HOH   804     -15.008   6.002   3.014  1.00  1.00           H  
ATOM    805  D  HOH   805     -12.008   6.002   3.014  1.00  1.00           H  
ATOM    806  D  HOH   806      -9.008   6.002   3.014  1.00  1.00           H  
ATOM    807  D  HOH   807      -6.008   6.002   3.014  1.00  1.00           H  
ATOM    808  D  HOH   808      -3.008   6.002   3.014  1.00  1.00           H  
ATOM    809  D  HOH   809      -0.008   6.002   3.014  1.00  1.00           H  
ATOM    810  D  HOH   810       2.992   6.002   3.014  1.00  1.00           H  
ATOM    811  D  HOH   811       5.992   6.002   3.014  1.00  1.00           H  
ATOM    812  D  HOH   812       8.992   6.002   3.014  1.00  1.00           H  
ATOM    813  D  HOH   813      11.992   6.002   3.014  1.00  1.00           H  
ATOM    814  D  HOH   814      14.992   6.002   3.014  1.00  1.00           H  
ATOM    815  D  HOH   815     -15.008   9.002   3.014  1.00  1.00           H  
ATOM    816  D  HOH   816     -12.008   9.002   3.014  1.00  1.00           H  
ATOM    817  D  HOH   817      -9.008   9.002   3.014  1.00  1.00           H  
ATOM    818  D  HOH   818      -6.008   9.002   3.014  1.00  1.00           H  
ATOM    819  D  HOH   819      -3.008   9.002   3.014  1.00  1.00           H  
ATOM    820  D  HOH   820      -0.008   9.002   3.014  1.00  1.00           H  
ATOM    821  D  HOH   821       2.992   9.002   3.014  1.00  1.00           H  
ATOM    822  D  HOH   822       5.992   9.002   3.014  1.00  1.00           H  
ATOM    823  D  HOH   823       8.992   9.002   3.014  1.00  1.00           H  
ATOM    824  D  HOH   824      11.992   9.002   3.014  1.00  1.00           H  
ATOM    825  D  HOH   825      14.992   9.002   3.014  1.00  1.00           H  
ATOM    826  D  HOH   826     -15.008  12.002   3.014  1.00  1.00           H  
ATOM    827  D  HOH   827     -12.008  12.002   3.014  1.00  1.00           H  
ATOM    828  D  HOH   828      -9.008  12.002   3.014  1.00  1.00           H  
ATOM    829  D  HOH   829      -6.008  12.002   3.014  1.00  1.00           H  
ATOM    830  D  HOH   830      -3.008  12.002   3.014  1.00  1.00           H  
ATOM    831  D  HOH   831      -0.008  12.002   3.014  1.00  1.00           H  
ATOM    832  D  HOH   832       2.992  12.002   3.014  1.00  1.00           H  
ATOM    833  D  HOH   833       5.992  12.002   3.014  1.00  1.00           H  
ATOM    834  D  HOH   834       8.992  12.002   3.014  1.00  1.00           H  
ATOM    835  D  HOH   835      11.992  12.002   3.014  1.00  1.00           H  
ATOM    836  D  HOH   836      14.992  12.002   3.014  1.00  1.00           H  
ATOM    837  D  HOH   837     -15.008  15.002   3.014  1.00  1.00           H  
ATOM    838  D  HOH   838     -12.008  15.002   3.014  1.00  1.00           H  
ATOM    839  D  HOH   839      -9.008  15.002   3.014  1.00  1.00           H  
ATOM    840  D  HOH   840      -6.008  15.002   3.014  1.00  1.00           H  
ATOM    841  D  HOH   841      -3.008  15.002   3.014  1.00  1.00           H  
ATOM    842  D  HOH   842      -0.008  15.002   3.014  1.00  1.00           H  
ATOM    843  D  HOH   843       2.992  15.002   3.014  1.00  1.00           H  
ATOM    844  D  HOH   844       5.992  15.002   3.014  1.00  1.00           H  
ATOM    845  D  HOH   845       8.992  15.002   3.014  1.00  1.00           H  
ATOM    846  D  HOH   846      11.992  15.002   3.014  1.00  1.00           H  
ATOM    847  D  HOH   847      14.992  15.002   3.014  1.00  1.00           H  
ATOM    848  D  HOH   848     -15.008 -14.998   6.014  1.00  1.00           H  
ATOM    849  D  HOH   849     -12.008 -14.998   6.014  1.00  1.00           H  
ATOM    850  D  HOH   850      -9.008 -14.998   6.014  1.00  1.00           H  
ATOM    851  D  HOH   851      -6.008 -14.998   6.014  1.00  1.00           H  
ATOM    852  D  HOH   852      -3.008 -14.998   6.014  1.00  1.00           H  
ATOM    853  D  HOH   853      -0.008 -14.998   6.014  1.00  1.00           H  
ATOM    854  D  HOH   854       2.992 -14.998   6.014  1.00  1.00           H  
ATOM    855  D  HOH   855       5.992 -14.998   6.014  1.00  1.00           H  
ATOM    856  D  HOH   856       8.992 -14.998   6.014  1.00  1.00           H  
ATOM    857  D  HOH   857      11.992 -14.998   6.014  1.00  1.00           H  
ATOM    858  D  HOH   858      14.992 -14.998   6.014  1.00  1.00           H  
ATOM    859  D  HOH   859     -15.008 -11.998   6.014  1.00  1.00           H  
ATOM    860  D  HOH   860     -12.008 -11.998   6.014  1.00  1.00           H  
ATOM    861  D  HOH   861      -9.008 -11.998   6.014  1.00  1.00           H  
ATOM    862  D  HOH   862      -6.008 -11.998   6.014  1.00  1.00           H  
ATOM    863  D  HOH   863      -3.008 -11.998   6.014  1.00  1.00           H  
ATOM    864  D  HOH   864      -0.008 -11.998   6.014  1.00  1.00           H  
ATOM    865  D  HOH   865       2.992 -11.998   6.014  1.00  1.00           H  
ATOM    866  D  HOH   866       5.992 -11.998   6.014  1.00  1.00           H  
ATOM    867  D  HOH   867       8.992 -11.998   6.014  1.00  1.00           H  
ATOM    868  D  HOH   868      11.992 -11.998   6.014  1.00  1.00           H  
ATOM    869  D  HOH   869      14.992 -11.998   6.014  1.00  1.00           H  
ATOM    870  D  HOH   870     -15.008  -8.998   6.014  1.00  1.00           H  
ATOM    871  D  HOH   871     -12.008  -8.998   6.014  1.00  1.00           H  
ATOM    872  D  HOH   872      -9.008  -8.998   6.014  1.00  1.00           H  
ATOM    873  D  HOH   873      -6.008  -8.998   6.014  1.00  1.00           H  
ATOM    874  D  HOH   874      -3.008  -8.998   6.014  1.00  1.00           H  
ATOM    875  D  HOH   875      -0.008  -8.998   6.014  1.00  1.00           H  
ATOM    876  D  HOH   876       2.992  -8.998   6.014  1.00  1.00           H  
ATOM    877  D  HOH   877       5.992  -8.998   6.014  1.00  1.00           H  
ATOM    878  D  HOH   878       8.992  -8.998   6.014  1.00  1.00           H  
ATOM    879  D  HOH   879      11.992  -8.998   6.014  1.00  1.00           H  
ATOM    880  D  HOH   880      14.992  -8.998   6.014  1.00  1.00           H  
ATOM    881  D  HOH   881     -15.008  -5.998   6.014  1.00  1.00           H  
ATOM    882  D  HOH   882     -12.008  -5.998   6.014  1.00  1.00           H  
ATOM    883  D  HOH   883      -9.008  -5.998   6.014  1.00  1.00           H  
ATOM    884  D  HOH   884      -6.008  -5.998   6.014  1.00  1.00           H  
ATOM    885  D  HOH   885      -3.008  -5.998   6.014  1.00  1.00           H  
ATOM    886  D  HOH   886      -0.008  -5.998   6.014  1.00  1.00           H  
ATOM    887  D  HOH   887       2.992  -5.998   6.014  1.00  1.00           H  
ATOM    888  D  HOH   888       5.992  -5.998   6.014  1.00  1.00           H  
ATOM    889  D  HOH   889       8.992  -5.998   6.014  1.00  1.00           H  
ATOM    890  D  HOH   890      11.992  -5.998   6.014  1.00  1.00           H  
ATOM    891  D  HOH   891      14.992  -5.998   6.014  1.00  1.00           H  
ATOM    892  D  HOH   892     -15.008  -2.998   6.014  1.00  1.00           H  
ATOM    893  D  HOH   893     -12.008  -2.998   6.014  1.00  1.00           H  
ATOM    894  D  HOH   894      -9.008  -2.998   6.014  1.00  1.00           H  
ATOM    895  D  HOH   895      -6.008  -2.998   6.014  1.00  1.00           H  
ATOM    896  D  HOH   896      -3.008  -2.998   6.014  1.00  1.00           H  
ATOM    897  D  HOH   897      -0.008  -2.998   6.014  1.00  1.00           H  
ATOM    898  D  HOH   898       2.992  -2.998   6.014  1.00  1.00           H  
ATOM    899  D  HOH   899       5.992  -2.998   6.014  1.00  1.00           H  
ATOM    900  D  HOH   900       8.992  -2.998   6.014  1.00  1.00           H  
ATOM    901  D  HOH   901      11.992  -2.998   6.014  1.00  1.00           H  
ATOM    902  D  HOH   902      14.992  -2.998   6.014  1.00  1.00           H  
ATOM    903  D  HOH   903     -15.008   0.002   6.014  1.00  1.00           H  
ATOM    904  D  HOH   904     -12.008   0.002   6.014  1.00  1.00           H  
ATOM    905  D  HOH   905      -9.008   0.002   6.014  1.00  1.00           H  
ATOM    906  D  HOH   906      -6.008   0.002   6.014  1.00  1.00           H  
ATOM    907  D  HOH   907      -3.008   0.002   6.014  1.00  1.00           H  
ATOM    908  D  HOH   908      -0.008   0.002   6.014  1.00  1.00           H  
ATOM    909  D  HOH   909       2.992   0.002   6.014  1.00  1.00           H  
ATOM    910  D  HOH   910       5.992   0.002   6.014  1.00  1.00           H  
ATOM    911  D  HOH   911       8.992   0.002   6.014  1.00  1.00           H  
ATOM    912  D  HOH   912      11.992   0.002   6.014  1.00  1.00           H  
ATOM    913  D  HOH   913      14.992   0.002   6.014  1.00  1.00           H  
ATOM    914  D  HOH   914     -15.008   3.002   6.014  1.00  1.00           H  
ATOM    915  D  HOH   915     -12.008   3.002   6.014  1.00  1.00           H  
ATOM    916  D  HOH   916      -9.008   3.002   6.014  1.00  1.00           H  
ATOM    917  D  HOH   917      -6.008   3.002   6.014  1.00  1.00           H  
ATOM    918  D  HOH   918      -3.008   3.002   6.014  1.00  1.00           H  
ATOM    919  D  HOH   919      -0.008   3.002   6.014  1.00  1.00           H  
ATOM    920  D  HOH   920       2.992   3.002   6.014  1.00  1.00           H  
ATOM    921  D  HOH   921       5.992   3.002   6.014  1.00  1.00           H  
ATOM    922  D  HOH   922       8.992   3.002   6.014  1.00  1.00           H  
ATOM    923  D  HOH   923      11.992   3.002   6.014  1.00  1.00           H  
ATOM    924  D  HOH   924      14.992   3.002   6.014  1.00  1.00           H  
ATOM    925  D  HOH   925     -15.008   6.002   6.014  1.00  1.00           H  
ATOM    926  D  HOH   926     -12.008   6.002   6.014  1.00  1.00           H  
ATOM    927  D  HOH   927      -9.008   6.002   6.014  1.00  1.00           H  
ATOM    928  D  HOH   928      -6.008   6.002   6.014  1.00  1.00           H  
ATOM    929  D  HOH   929      -3.008   6.002   6.014  1.00  1.00           H  
ATOM    930  D  HOH   930      -0.008   6.002   6.014  1.00  1.00           H  
ATOM    931  D  HOH   931       2.992   6.002   6.014  1.00  1.00           H  
ATOM    932  D  HOH   932       5.992   6.002   6.014  1.00  1.00           H  
ATOM    933  D  HOH   933       8.992   6.002   6.014  1.00  1.00           H  
ATOM    934  D  HOH   934      11.992   6.002   6.014  1.00  1.00           H  
ATOM    935  D  HOH   935      14.992   6.002   6.014  1.00  1.00           H  
ATOM    936  D  HOH   936     -15.008   9.002   6.014  1.00  1.00           H  
ATOM    937  D  HOH   937     -12.008   9.002   6.014  1.00  1.00           H  
ATOM    938  D  HOH   938      -9.008   9.002   6.014  1.00  1.00           H  
ATOM    939  D  HOH   939      -6.008   9.002   6.014  1.00  1.00           H  
ATOM    940  D  HOH   940      -3.008   9.002   6.014  1.00  1.00           H  
ATOM    941  D  HOH   941      -0.008   9.002   6.014  1.00  1.00           H  
ATOM    942  D  HOH   942       2.992   9.002   6.014  1.00  1.00           H  
ATOM    943  D  HOH   943       5.992   9.002   6.014  1.00  1.00           H  
ATOM    944  D  HOH   944       8.992   9.002   6.014  1.00  1.00           H  
ATOM    945  D  HOH   945      11.992   9.002   6.014  1.00  1.00           H  
ATOM    946  D  HOH   946      14.992   9.002   6.014  1.00  1.00           H  
ATOM    947  D  HOH   947     -15.008  12.002   6.014  1.00  1.00           H  
ATOM    948  D  HOH   948     -12.008  12.002   6.014  1.00  1.00           H  
ATOM    949  D  HOH   949      -9.008  12.002   6.014  1.00  1.00           H  
ATOM    950  D  HOH   950      -6.008  12.002   6.014  1.00  1.00           H  
ATOM    951  D  HOH   951      -3.008  12.002   6.014  1.00  1.00           H  
ATOM    952  D  HOH   952      -0.008  12.002   6.014  1.00  1.00           H  
ATOM    953  D  HOH   953       2.992  12.002   6.014  1.00  1.00           H  
ATOM    954  D  HOH   954       5.992  12.002   6.014  1.00  1.00           H  
ATOM    955  D  HOH   955       8.992  12.002   6.014  1.00  1.00           H  
ATOM    956  D  HOH   956      11.992  12.002   6.014  1.00  1.00           H  
ATOM    957  D  HOH   957      14.992  12.002   6.014  1.00  1.00           H  
ATOM    958  D  HOH   958     -15.008  15.002   6.014  1.00  1.00           H  
ATOM    959  D  HOH   959     -12.008  15.002   6.014  1.00  1.00           H  
ATOM    960  D  HOH   960      -9.008  15.002   6.014  1.00  1.00           H  
ATOM    961  D  HOH   961      -6.008  15.002   6.014  1.00  1.00           H  
ATOM    962  D  HOH   962      -3.008  15.002   6.014  1.00  1.00           H  
ATOM    963  D  HOH   963      -0.008  15.002   6.014  1.00  1.00           H  
ATOM    964  D  HOH   964       2.992  15.002   6.014  1.00  1.00           H  
ATOM    965  D  HOH   965       5.992  15.002   6.014  1.00  1.00           H  
ATOM    966  D  HOH   966       8.992  15.002   6.014  1.00  1.00           H  
ATOM    967  D  HOH   967      11.992  15.002   6.014  1.00  1.00           H  
ATOM    968  D  HOH   968      14.992  15.002   6.014  1.00  1.00           H  
ATOM    969  D  HOH   969     -15.008 -14.998   9.014  1.00  1.00           H  
ATOM    970  D  HOH   970     -12.008 -14.998   9.014  1.00  1.00           H  
ATOM    971  D  HOH   971      -9.008 -14.998   9.014  1.00  1.00           H  
ATOM    972  D  HOH   972      -6.008 -14.998   9.014  1.00  1.00           H  
ATOM    973  D  HOH   973      -3.008 -14.998   9.014  1.00  1.00           H  
ATOM    974  D  HOH   974      -0.008 -14.998   9.014  1.00  1.00           H  
ATOM    975  D  HOH   975       2.992 -14.998   9.014  1.00  1.00           H  
ATOM    976  D  HOH   976       5.992 -14.998   9.014  1.00  1.00           H  
ATOM    977  D  HOH   977       8.992 -14.998   9.014  1.00  1.00           H  
ATOM    978  D  HOH   978      11.992 -14.998   9.014  1.00  1.00           H  
ATOM    979  D  HOH   979      14.992 -14.998   9.014  1.00  1.00           H  
ATOM    980  D  HOH   980     -15.008 -11.998   9.014  1.00  1.00           H  
ATOM    981  D  HOH   981     -12.008 -11.998   9.014  1.00  1.00           H  
ATOM    982  D  HOH   982      -9.008 -11.998   9.014  1.00  1.00           H  
ATOM    983  D  HOH   983      -6.008 -11.998   9.014  1.00  1.00           H  
ATOM    984  D  HOH   984      -3.008 -11.998   9.014  1.00  1.00           H  
ATOM    985  D  HOH   985      -0.008 -11.998   9.014  1.00  1.00           H  
ATOM    986  D  HOH   986       2.992 -11.998   9.014  1.00  1.00           H  
ATOM    987  D  HOH   987       5.992 -11.998   9.014  1.00  1.00           H  
ATOM    988  D  HOH   988       8.992 -11.998   9.014  1.00  1.00           H  
ATOM    989  D  HOH   989      11.992 -11.998   9.014  1.00  1.00           H  
ATOM    990  D  HOH   990      14.992 -11.998   9.014  1.00  1.00           H  
ATOM    991  D  HOH   991     -15.008  -8.998   9.014  1.00  1.00           H  
ATOM    992  D  HOH   992     -12.008  -8.998   9.014  1.00  1.00           H  
ATOM    993  D  HOH   993      -9.008  -8.998   9.014  1.00  1.00           H  
ATOM    994  D  HOH   994      -6.008  -8.998   9.014  1.00  1.00           H  
ATOM    995  D  HOH   995      -3.008  -8.998   9.014  1.00  1.00           H  
ATOM    996  D  HOH   996      -0.008  -8.998   9.014  1.00  1.00           H  
ATOM    997  D  HOH   997       2.992  -8.998   9.014  1.00  1.00           H  
ATOM    998  D  HOH   998       5.992  -8.998   9.014  1.00  1.00           H  
ATOM    999  D  HOH   999       8.992  -8.998   9.014  1.00  1.00           H  
ATOM   1000  D  HOH  1000      11.992  -8.998   9.014  1.00  1.00           H  
ATOM   1001  D  HOH  1001      14.992  -8.998   9.014  1.00  1.00           H  
ATOM   1002  D  HOH  1002     -15.008  -5.998   9.014  1.00  1.00           H  
ATOM   1003  D  HOH  1003     -12.008  -5.998   9.014  1.00  1.00           H  
ATOM   1004  D  HOH  1004      -9.008  -5.998   9.014  1.00  1.00           H  
ATOM   1005  D  HOH  1005      -6.008  -5.998   9.014  1.00  1.00           H  
ATOM   1006  D  HOH  1006      -3.008  -5.998   9.014  1.00  1.00           H  
ATOM   1007  D  HOH  1007      -0.008  -5.998   9.014  1.00  1.00           H  
ATOM   1008  D  HOH  1008       2.992  -5.998   9.014  1.00  1.00           H  
ATOM   1009  D  HOH  1009       5.992  -5.998   9.014  1.00  1.00           H  
ATOM   1010  D  HOH  1010       8.992  -5.998   9.014  1.00  1.00           H  
ATOM   1011  D  HOH  1011      11.992  -5.998   9.014  1.00  1.00           H  
ATOM   1012  D  HOH  1012      14.992  -5.998   9.014  1.00  1.00           H  
ATOM   1013  D  HOH  1013     -15.008  -2.998   9.014  1.00  1.00           H  
ATOM   1014  D  HOH  1014     -12.008  -2.998   9.014  1.00  1.00           H  
ATOM   1015  D  HOH  1015      -9.008  -2.998   9.014  1.00  1.00           H  
ATOM   1016  D  HOH  1016      -6.008  -2.998   9.014  1.00  1.00           H  
ATOM   1017  D  HOH  1017      -3.008  -2.998   9.014  1.00  1.00           H  
ATOM   1018  D  HOH  1018      -0.008  -2.998   9.014  1.00  1.00           H  
ATOM   1019  D  HOH  1019       2.992  -2.998   9.014  1.00  1.00           H  
ATOM   1020  D  HOH  1020       5.992  -2.998   9.014  1.00  1.00           H  
ATOM   1021  D  HOH  1021       8.992  -2.998   9.014  1.00  1.00           H  
ATOM   1022  D  HOH  1022      11.992  -2.998   9.014  1.00  1.00           H  
ATOM   1023  D  HOH  1023      14.992  -2.998   9.014  1.00  1.00           H  
ATOM   1024  D  HOH  1024     -15.008   0.002   9.014  1.00  1.00           H  
ATOM   1025  D  HOH  1025     -12.008   0.002   9.014  1.00  1.00           H  
ATOM   1026  D  HOH  1026      -9.008   0.002   9.014  1.00  1.00           H  
ATOM   1027  D  HOH  1027      -6.008   0.002   9.014  1.00  1.00           H  
ATOM   1028  D  HOH  1028      -3.008   0.002   9.014  1.00  1.00           H  
ATOM   1029  D  HOH  1029      -0.008   0.002   9.014  1.00  1.00           H  
ATOM   1030  D  HOH  1030       2.992   0.002   9.014  1.00  1.00           H  
ATOM   1031  D  HOH  1031       5.992   0.002   9.014  1.00  1.00           H  
ATOM   1032  D  HOH  1032       8.992   0.002   9.014  1.00  1.00           H  
ATOM   1033  D  HOH  1033      11.992   0.002   9.014  1.00  1.00           H  
ATOM   1034  D  HOH  1034      14.992   0.002   9.014  1.00  1.00           H  
ATOM   1035  D  HOH  1035     -15.008   3.002   9.014  1.00  1.00           H  
ATOM   1036  D  HOH  1036     -12.008   3.002   9.014  1.00  1.00           H  
ATOM   1037  D  HOH  1037      -9.008   3.002   9.014  1.00  1.00           H  
ATOM   1038  D  HOH  1038      -6.008   3.002   9.014  1.00  1.00           H  
ATOM   1039  D  HOH  1039      -3.008   3.002   9.014  1.00  1.00           H  
ATOM   1040  D  HOH  1040      -0.008   3.002   9.014  1.00  1.00           H  
ATOM   1041  D  HOH  1041       2.992   3.002   9.014  1.00  1.00           H  
ATOM   1042  D  HOH  1042       5.992   3.002   9.014  1.00  1.00           H  
ATOM   1043  D  HOH  1043       8.992   3.002   9.014  1.00  1.00           H  
ATOM   1044  D  HOH  1044      11.992   3.002   9.014  1.00  1.00           H  
ATOM   1045  D  HOH  1045      14.992   3.002   9.014  1.00  1.00           H  
ATOM   1046  D  HOH  1046     -15.008   6.002   9.014  1.00  1.00           H  
ATOM   1047  D  HOH  1047     -12.008   6.002   9.014  1.00  1.00           H  
ATOM   1048  D  HOH  1048      -9.008   6.002   9.014  1.00  1.00           H  
ATOM   1049  D  HOH  1049      -6.008   6.002   9.014  1.00  1.00           H  
ATOM   1050  D  HOH  1050      -3.008   6.002   9.014  1.00  1.00           H  
ATOM   1051  D  HOH  1051      -0.008   6.002   9.014  1.00  1.00           H  
ATOM   1052  D  HOH  1052       2.992   6.002   9.014  1.00  1.00           H  
ATOM   1053  D  HOH  1053       5.992   6.002   9.014  1.00  1.00           H  
ATOM   1054  D  HOH  1054       8.992   6.002   9.014  1.00  1.00           H  
ATOM   1055  D  HOH  1055      11.992   6.002   9.014  1.00  1.00           H  
ATOM   1056  D  HOH  1056      14.992   6.002   9.014  1.00  1.00           H  
ATOM   1057  D  HOH  1057     -15.008   9.002   9.014  1.00  1.00           H  
ATOM   1058  D  HOH  1058     -12.008   9.002   9.014  1.00  1.00           H  
ATOM   1059  D  HOH  1059      -9.008   9.002   9.014  1.00  1.00           H  
ATOM   1060  D  HOH  1060      -6.008   9.002   9.014  1.00  1.00           H  
ATOM   1061  D  HOH  1061      -3.008   9.002   9.014  1.00  1.00           H  
ATOM   1062  D  HOH  1062      -0.008   9.002   9.014  1.00  1.00           H  
ATOM   1063  D  HOH  1063       2.992   9.002   9.014  1.00  1.00           H  
ATOM   1064  D  HOH  1064       5.992   9.002   9.014  1.00  1.00           H  
ATOM   1065  D  HOH  1065       8.992   9.002   9.014  1.00  1.00           H  
ATOM   1066  D  HOH  1066      11.992   9.002   9.014  1.00  1.00           H  
ATOM   1067  D  HOH  1067      14.992   9.002   9.014  1.00  1.00           H  
ATOM   1068  D  HOH  1068     -15.008  12.002   9.014  1.00  1.00           H  
ATOM   1069  D  HOH  1069     -12.008  12.002   9.014  1.00  1.00           H  
ATOM   1070  D  HOH  1070      -9.008  12.002   9.014  1.00  1.00           H  
ATOM   1071  D  HOH  1071      -6.008  12.002   9.014  1.00  1.00           H  
ATOM   1072  D  HOH  1072      -3.008  12.002   9.014  1.00  1.00           H  
ATOM   1073  D  HOH  1073      -0.008  12.002   9.014  1.00  1.00           H  
ATOM   1074  D  HOH  1074       2.992  12.002   9.014  1.00  1.00           H  
ATOM   1075  D  HOH  1075       5.992  12.002   9.014  1.00  1.00           H  
ATOM   1076  D  HOH  1076       8.992  12.002   9.014  1.00  1.00           H  
ATOM   1077  D  HOH  1077      11.992  12.002   9.014  1.00  1.00           H  
ATOM   1078  D  HOH  1078      14.992  12.002   9.014  1.00  1.00           H  
ATOM   1079  D  HOH  1079     -15.008  15.002   9.014  1.00  1.00           H  
ATOM   1080  D  HOH  1080     -12.008  15.002   9.014  1.00  1.00           H  
ATOM   1081  D  HOH  1081      -9.008  15.002   9.014  1.00  1.00           H  
ATOM   1082  D  HOH  1082      -6.008  15.002   9.014  1.00  1.00           H  
ATOM   1083  D  HOH  1083      -3.008  15.002   9.014  1.00  1.00           H  
ATOM   1084  D  HOH  1084      -0.008  15.002   9.014  1.00  1.00           H  
ATOM   1085  D  HOH  1085       2.992  15.002   9.014  1.00  1.00           H  
ATOM   1086  D  HOH  1086       5.992  15.002   9.014  1.00  1.00           H  
ATOM   1087  D  HOH  1087       8.992  15.002   9.014  1.00  1.00           H  
ATOM   1088  D  HOH  1088      11.992  15.002   9.014  1.00  1.00           H  
ATOM   1089  D  HOH  1089      14.992  15.002   9.014  1.00  1.00           H  
ATOM   1090  D  HOH  1090     -15.008 -14.998  12.014  1.00  1.00           H  
ATOM   1091  D  HOH  1091     -12.008 -14.998  12.014  1.00  1.00           H  
ATOM   1092  D  HOH  1092      -9.008 -14.998  12.014  1.00  1.00           H  
ATOM   1093  D  HOH  1093      -6.008 -14.998  12.014  1.00  1.00           H  
ATOM   1094  D  HOH  1094      -3.008 -14.998  12.014  1.00  1.00           H  
ATOM   1095  D  HOH  1095      -0.008 -14.998  12.014  1.00  1.00           H  
ATOM   1096  D  HOH  1096       2.992 -14.998  12.014  1.00  1.00           H  
ATOM   1097  D  HOH  1097       5.992 -14.998  12.014  1.00  1.00           H  
ATOM   1098  D  HOH  1098       8.992 -14.998  12.014  1.00  1.00           H  
ATOM   1099  D  HOH  1099      11.992 -14.998  12.014  1.00  1.00           H  
ATOM   1100  D  HOH  1100      14.992 -14.998  12.014  1.00  1.00           H  
ATOM   1101  D  HOH  1101     -15.008 -11.998  12.014  1.00  1.00           H  
ATOM   1102  D  HOH  1102     -12.008 -11.998  12.014  1.00  1.00           H  
ATOM   1103  D  HOH  1103      -9.008 -11.998  12.014  1.00  1.00           H  
ATOM   1104  D  HOH  1104      -6.008 -11.998  12.014  1.00  1.00           H  
ATOM   1105  D  HOH  1105      -3.008 -11.998  12.014  1.00  1.00           H  
ATOM   1106  D  HOH  1106      -0.008 -11.998  12.014  1.00  1.00           H  
ATOM   1107  D  HOH  1107       2.992 -11.998  12.014  1.00  1.00           H  
ATOM   1108  D  HOH  1108       5.992 -11.998  12.014  1.00  1.00           H  
ATOM   1109  D  HOH  1109       8.992 -11.998  12.014  1.00  1.00           H  
ATOM   1110  D  HOH  1110      11.992 -11.998  12.014  1.00  1.00           H  
ATOM   1111  D  HOH  1111      14.992 -11.998  12.014  1.00  1.00           H  
ATOM   1112  D  HOH  1112     -15.008  -8.998  12.014  1.00  1.00           H  
ATOM   1113  D  HOH  1113     -12.008  -8.998  12.014  1.00  1.00           H  
ATOM   1114  D  HOH  1114      -9.008  -8.998  12.014  1.00  1.00           H  
ATOM   1115  D  HOH  1115      -6.008  -8.998  12.014  1.00  1.00           H  
ATOM   1116  D  HOH  1116      -3.008  -8.998  12.014  1.00  1.00           H  
ATOM   1117  D  HOH  1117      -0.008  -8.998  12.014  1.00  1.00           H  
ATOM   1118  D  HOH  1118       2.992  -8.998  12.014  1.00  1.00           H  
ATOM   1119  D  HOH  1119       5.992  -8.998  12.014  1.00  1.00           H  
ATOM   1120  D  HOH  1120       8.992  -8.998  12.014  1.00  1.00           H  
ATOM   1121  D  HOH  1121      11.992  -8.998  12.014  1.00  1.00           H  
ATOM   1122  D  HOH  1122      14.992  -8.998  12.014  1.00  1.00           H  
ATOM   1123  D  HOH  1123     -15.008  -5.998  12.014  1.00  1.00           H  
ATOM   1124  D  HOH  1124     -12.008  -5.998  12.014  1.00  1.00           H  
ATOM   1125  D  HOH  1125      -9.008  -5.998  12.014  1.00  1.00           H  
ATOM   1126  D  HOH  1126      -6.008  -5.998  12.014  1.00  1.00           H  
ATOM   1127  D  HOH  1127      -3.008  -5.998  12.014  1.00  1.00           H  
ATOM   1128  D  HOH  1128      -0.008  -5.998  12.014  1.00  1.00           H  
ATOM   1129  D  HOH  1129       2.992  -5.998  12.014  1.00  1.00           H  
ATOM   1130  D  HOH  1130       5.992  -5.998  12.014  1.00  1.00           H  
ATOM   1131  D  HOH  1131       8.992  -5.998  12.014  1.00  1.00           H  
ATOM   1132  D  HOH  1132      11.992  -5.998  12.014  1.00  1.00           H  
ATOM   1133  D  HOH  1133      14.992  -5.998  12.014  1.00  1.00           H  
ATOM   1134  D  HOH  1134     -15.008  -2.998  12.014  1.00  1.00           H  
ATOM   1135  D  HOH  1135     -12.008  -2.998  12.014  1.00  1.00           H  
ATOM   1136  D  HOH  1136      -9.008  -2.998  12.014  1.00  1.00           H  
ATOM   1137  D  HOH  1137      -6.008  -2.998  12.014  1.00  1.00           H  
ATOM   1138  D  HOH  1138      -3.008  -2.998  12.014  1.00  1.00           H  
ATOM   1139  D  HOH  1139      -0.008  -2.998  12.014  1.00  1.00           H  
ATOM   1140  D  HOH  1140       2.992  -2.998  12.014  1.00  1.00           H  
ATOM   1141  D  HOH  1141       5.992  -2.998  12.014  1.00  1.00           H  
ATOM   1142  D  HOH  1142       8.992  -2.998  12.014  1.00  1.00           H  
ATOM   1143  D  HOH  1143      11.992  -2.998  12.014  1.00  1.00           H  
ATOM   1144  D  HOH  1144      14.992  -2.998  12.014  1.00  1.00           H  
ATOM   1145  D  HOH  1145     -15.008   0.002  12.014  1.00  1.00           H  
ATOM   1146  D  HOH  1146     -12.008   0.002  12.014  1.00  1.00           H  
ATOM   1147  D  HOH  1147      -9.008   0.002  12.014  1.00  1.00           H  
ATOM   1148  D  HOH  1148      -6.008   0.002  12.014  1.00  1.00           H  
ATOM   1149  D  HOH  1149      -3.008   0.002  12.014  1.00  1.00           H  
ATOM   1150  D  HOH  1150      -0.008   0.002  12.014  1.00  1.00           H  
ATOM   1151  D  HOH  1151       2.992   0.002  12.014  1.00  1.00           H  
ATOM   1152  D  HOH  1152       5.992   0.002  12.014  1.00  1.00           H  
ATOM   1153  D  HOH  1153       8.992   0.002  12.014  1.00  1.00           H  
ATOM   1154  D  HOH  1154      11.992   0.002  12.014  1.00  1.00           H  
ATOM   1155  D  HOH  1155      14.992   0.002  12.014  1.00  1.00           H  
ATOM   1156  D  HOH  1156     -15.008   3.002  12.014  1.00  1.00           H  
ATOM   1157  D  HOH  1157     -12.008   3.002  12.014  1.00  1.00           H  
ATOM   1158  D  HOH  1158      -9.008   3.002  12.014  1.00  1.00           H  
ATOM   1159  D  HOH  1159      -6.008   3.002  12.014  1.00  1.00           H  
ATOM   1160  D  HOH  1160      -3.008   3.002  12.014  1.00  1.00           H  
ATOM   1161  D  HOH  1161      -0.008   3.002  12.014  1.00  1.00           H  
ATOM   1162  D  HOH  1162       2.992   3.002  12.014  1.00  1.00           H  
ATOM   1163  D  HOH  1163       5.992   3.002  12.014  1.00  1.00           H  
ATOM   1164  D  HOH  1164       8.992   3.002  12.014  1.00  1.00           H  
ATOM   1165  D  HOH  1165      11.992   3.002  12.014  1.00  1.00           H  
ATOM   1166  D  HOH  1166      14.992   3.002  12.014  1.00  1.00           H  
ATOM   1167  D  HOH  1167     -15.008   6.002  12.014  1.00  1.00           H  
ATOM   1168  D  HOH  1168     -12.008   6.002  12.014  1.00  1.00           H  
ATOM   1169  D  HOH  1169      -9.008   6.002  12.014  1.00  1.00           H  
ATOM   1170  D  HOH  1170      -6.008   6.002  12.014  1.00  1.00           H  
ATOM   1171  D  HOH  1171      -3.008   6.002  12.014  1.00  1.00           H  
ATOM   1172  D  HOH  1172      -0.008   6.002  12.014  1.00  1.00           H  
ATOM   1173  D  HOH  1173       2.992   6.002  12.014  1.00  1.00           H  
ATOM   1174  D  HOH  1174       5.992   6.002  12.014  1.00  1.00           H  
ATOM   1175  D  HOH  1175       8.992   6.002  12.014  1.00  1.00           H  
ATOM   1176  D  HOH  1176      11.992   6.002  12.014  1.00  1.00           H  
ATOM   1177  D  HOH  1177      14.992   6.002  12.014  1.00  1.00           H  
ATOM   1178  D  HOH  1178     -15.008   9.002  12.014  1.00  1.00           H  
ATOM   1179  D  HOH  1179     -12.008   9.002  12.014  1.00  1.00           H  
ATOM   1180  D  HOH  1180      -9.008   9.002  12.014  1.00  1.00           H  
ATOM   1181  D  HOH  1181      -6.008   9.002  12.014  1.00  1.00           H  
ATOM   1182  D  HOH  1182      -3.008   9.002  12.014  1.00  1.00           H  
ATOM   1183  D  HOH  1183      -0.008   9.002  12.014  1.00  1.00           H  
ATOM   1184  D  HOH  1184       2.992   9.002  12.014  1.00  1.00           H  
ATOM   1185  D  HOH  1185       5.992   9.002  12.014  1.00  1.00           H  
ATOM   1186  D  HOH  1186       8.992   9.002  12.014  1.00  1.00           H  
ATOM   1187  D  HOH  1187      11.992   9.002  12.014  1.00  1.00           H  
ATOM   1188  D  HOH  1188      14.992   9.002  12.014  1.00  1.00           H  
ATOM   1189  D  HOH  1189     -15.008  12.002  12.014  1.00  1.00           H  
ATOM   1190  D  HOH  1190     -12.008  12.002  12.014  1.00  1.00           H  
ATOM   1191  D  HOH  1191      -9.008  12.002  12.014  1.00  1.00           H  
ATOM   1192  D  HOH  1192      -6.008  12.002  12.014  1.00  1.00           H  
ATOM   1193  D  HOH  1193      -3.008  12.002  12.014  1.00  1.00           H  
ATOM   1194  D  HOH  1194      -0.008  12.002  12.014  1.00  1.00           H  
ATOM   1195  D  HOH  1195       2.992  12.002  12.014  1.00  1.00           H  
ATOM   1196  D  HOH  1196       5.992  12.002  12.014  1.00  1.00           H  
ATOM   1197  D  HOH  1197       8.992  12.002  12.014  1.00  1.00           H  
ATOM   1198  D  HOH  1198      11.992  12.002  12.014  1.00  1.00           H  
ATOM   1199  D  HOH  1199      14.992  12.002  12.014  1.00  1.00           H  
ATOM   1200  D  HOH  1200     -15.008  15.002  12.014  1.00  1.00           H  
ATOM   1201  D  HOH  1201     -12.008  15.002  12.014  1.00  1.00           H  
ATOM   1202  D  HOH  1202      -9.008  15.002  12.014  1.00  1.00           H  
ATOM   1203  D  HOH  1203      -6.008  15.002  12.014  1.00  1.00           H  
ATOM   1204  D  HOH  1204      -3.008  15.002  12.014  1.00  1.00           H  
ATOM   1205  D  HOH  1205      -0.008  15.002  12.014  1.00  1.00           H  
ATOM   1206  D  HOH  1206       2.992  15.002  12.014  1.00  1.00           H  
ATOM   1207  D  HOH  1207       5.992  15.002  12.014  1.00  1.00           H  
ATOM   1208  D  HOH  1208       8.992  15.002  12.014  1.00  1.00           H  
ATOM   1209  D  HOH  1209      11.992  15.002  12.014  1.00  1.00           H  
ATOM   1210  D  HOH  1210      14.992  15.002  12.014  1.00  1.00           H  
ATOM   1211  D  HOH  1211     -15.008 -14.998  15.014  1.00  1.00           H  
ATOM   1212  D  HOH  1212     -12.008 -14.998  15.014  1.00  1.00           H  
ATOM   1213  D  HOH  1213      -9.008 -14.998  15.014  1.00  1.00           H  
ATOM   1214  D  HOH  1214      -6.008 -14.998  15.014  1.00  1.00           H  
ATOM   1215  D  HOH  1215      -3.008 -14.998  15.014  1.00  1.00           H  
ATOM   1216  D  HOH  1216      -0.008 -14.998  15.014  1.00  1.00           H  
ATOM   1217  D  HOH  1217       2.992 -14.998  15.014  1.00  1.00           H  
ATOM   1218  D  HOH  1218       5.992 -14.998  15.014  1.00  1.00           H  
ATOM   1219  D  HOH  1219       8.992 -14.998  15.014  1.00  1.00           H  
ATOM   1220  D  HOH  1220      11.992 -14.998  15.014  1.00  1.00           H  
ATOM   1221  D  HOH  1221      14.992 -14.998  15.014  1.00  1.00           H  
ATOM   1222  D  HOH  1222     -15.008 -11.998  15.014  1.00  1.00           H  
ATOM   1223  D  HOH  1223     -12.008 -11.998  15.014  1.00  1.00           H  
ATOM   1224  D  HOH  1224      -9.008 -11.998  15.014  1.00  1.00           H  
ATOM   1225  D  HOH  1225      -6.008 -11.998  15.014  1.00  1.00           H  
ATOM   1226  D  HOH  1226      -3.008 -11.998  15.014  1.00  1.00           H  
ATOM   1227  D  HOH  1227      -0.008 -11.998  15.014  1.00  1.00           H  
ATOM   1228  D  HOH  1228       2.992 -11.998  15.014  1.00  1.00           H  
ATOM   1229  D  HOH  1229       5.992 -11.998  15.014  1.00  1.00           H  
ATOM   1230  D  HOH  1230       8.992 -11.998  15.014  1.00  1.00           H  
ATOM   1231  D  HOH  1231      11.992 -11.998  15.014  1.00  1.00           H  
ATOM   1232  D  HOH  1232      14.992 -11.998  15.014  1.00  1.00           H  
ATOM   1233  D  HOH  1233     -15.008  -8.998  15.014  1.00  1.00           H  
ATOM   1234  D  HOH  1234     -12.008  -8.998  15.014  1.00  1.00           H  
ATOM   1235  D  HOH  1235      -9.008  -8.998  15.014  1.00  1.00           H  
ATOM   1236  D  HOH  1236      -6.008  -8.998  15.014  1.00  1.00           H  
ATOM   1237  D  HOH  1237      -3.008  -8.998  15.014  1.00  1.00           H  
ATOM   1238  D  HOH  1238      -0.008  -8.998  15.014  1.00  1.00           H  
ATOM   1239  D  HOH  1239       2.992  -8.998  15.014  1.00  1.00           H  
ATOM   1240  D  HOH  1240       5.992  -8.998  15.014  1.00  1.00           H  
ATOM   1241  D  HOH  1241       8.992  -8.998  15.014  1.00  1.00           H  
ATOM   1242  D  HOH  1242      11.992  -8.998  15.014  1.00  1.00           H  
ATOM   1243  D  HOH  1243      14.992  -8.998  15.014  1.00  1.00           H  
ATOM   1244  D  HOH  1244     -15.008  -5.998  15.014  1.00  1.00           H  
ATOM   1245  D  HOH  1245     -12.008  -5.998  15.014  1.00  1.00           H  
ATOM   1246  D  HOH  1246      -9.008  -5.998  15.014  1.00  1.00           H  
ATOM   1247  D  HOH  1247      -6.008  -5.998  15.014  1.00  1.00           H  
ATOM   1248  D  HOH  1248      -3.008  -5.998  15.014  1.00  1.00           H  
ATOM   1249  D  HOH  1249      -0.008  -5.998  15.014  1.00  1.00           H  
ATOM   1250  D  HOH  1250       2.992  -5.998  15.014  1.00  1.00           H  
ATOM   1251  D  HOH  1251       5.992  -5.998  15.014  1.00  1.00           H  
ATOM   1252  D  HOH  1252       8.992  -5.998  15.014  1.00  1.00           H  
ATOM   1253  D  HOH  1253      11.992  -5.998  15.014  1.00  1.00           H  
ATOM   1254  D  HOH  1254      14.992  -5.998  15.014  1.00  1.00           H  
ATOM   1255  D  HOH  1255     -15.008  -2.998  15.014  1.00  1.00           H  
ATOM   1256  D  HOH  1256     -12.008  -2.998  15.014  1.00  1.00           H  
ATOM   1257  D  HOH  1257      -9.008  -2.998  15.014  1.00  1.00           H  
ATOM   1258  D  HOH  1258      -6.008  -2.998  15.014  1.00  1.00           H  
ATOM   1259  D  HOH  1259      -3.008  -2.998  15.014  1.00  1.00           H  
ATOM   1260  D  HOH  1260      -0.008  -2.998  15.014  1.00  1.00           H  
ATOM   1261  D  HOH  1261       2.992  -2.998  15.014  1.00  1.00           H  
ATOM   1262  D  HOH  1262       5.992  -2.998  15.014  1.00  1.00           H  
ATOM   1263  D  HOH  1263       8.992  -2.998  15.014  1.00  1.00           H  
ATOM   1264  D  HOH  1264      11.992  -2.998  15.014  1.00  1.00           H  
ATOM   1265  D  HOH  1265      14.992  -2.998  15.014  1.00  1.00           H  
ATOM   1266  D  HOH  1266     -15.008   0.002  15.014  1.00  1.00           H  
ATOM   1267  D  HOH  1267     -12.008   0.002  15.014  1.00  1.00           H  
ATOM   1268  D  HOH  1268      -9.008   0.002  15.014  1.00  1.00           H  
ATOM   1269  D  HOH  1269      -6.008   0.002  15.014  1.00  1.00           H  
ATOM   1270  D  HOH  1270      -3.008   0.002  15.014  1.00  1.00           H  
ATOM   1271  D  HOH  1271      -0.008   0.002  15.014  1.00  1.00           H  
ATOM   1272  D  HOH  1272       2.992   0.002  15.014  1.00  1.00           H  
ATOM   1273  D  HOH  1273       5.992   0.002  15.014  1.00  1.00           H  
ATOM   1274  D  HOH  1274       8.992   0.002  15.014  1.00  1.00           H  
ATOM   1275  D  HOH  1275      11.992   0.002  15.014  1.00  1.00           H  
ATOM   1276  D  HOH  1276      14.992   0.002  15.014  1.00  1.00           H  
ATOM   1277  D  HOH  1277     -15.008   3.002  15.014  1.00  1.00           H  
ATOM   1278  D  HOH  1278     -12.008   3.002  15.014  1.00  1.00           H  
ATOM   1279  D  HOH  1279      -9.008   3.002  15.014  1.00  1.00           H  
ATOM   1280  D  HOH  1280      -6.008   3.002  15.014  1.00  1.00           H  
ATOM   1281  D  HOH  1281      -3.008   3.002  15.014  1.00  1.00           H  
ATOM   1282  D  HOH  1282      -0.008   3.002  15.014  1.00  1.00           H  
ATOM   1283  D  HOH  1283       2.992   3.002  15.014  1.00  1.00           H  
ATOM   1284  D  HOH  1284       5.992   3.002  15.014  1.00  1.00           H  
ATOM   1285  D  HOH  1285       8.992   3.002  15.014  1.00  1.00           H  
ATOM   1286  D  HOH  1286      11.992   3.002  15.014  1.00  1.00           H  
ATOM   1287  D  HOH  1287      14.992   3.002  15.014  1.00  1.00           H  
ATOM   1288  D  HOH  1288     -15.008   6.002  15.014  1.00  1.00           H  
ATOM   1289  D  HOH  1289     -12.008   6.002  15.014  1.00  1.00           H  
ATOM   1290  D  HOH  1290      -9.008   6.002  15.014  1.00  1.00           H  
ATOM   1291  D  HOH  1291      -6.008   6.002  15.014  1.00  1.00           H  
ATOM   1292  D  HOH  1292      -3.008   6.002  15.014  1.00  1.00           H  
ATOM   1293  D  HOH  1293      -0.008   6.002  15.014  1.00  1.00           H  
ATOM   1294  D  HOH  1294       2.992   6.002  15.014  1.00  1.00           H  
ATOM   1295  D  HOH  1295       5.992   6.002  15.014  1.00  1.00           H  
ATOM   1296  D  HOH  1296       8.992   6.002  15.014  1.00  1.00           H  
ATOM   1297  D  HOH  1297      11.992   6.002  15.014  1.00  1.00           H  
ATOM   1298  D  HOH  1298      14.992   6.002  15.014  1.00  1.00           H  
ATOM   1299  D  HOH  1299     -15.008   9.002  15.014  1.00  1.00           H  
ATOM   1300  D  HOH  1300     -12.008   9.002  15.014  1.00  1.00           H  
ATOM   1301  D  HOH  1301      -9.008   9.002  15.014  1.00  1.00           H  
ATOM   1302  D  HOH  1302      -6.008   9.002  15.014  1.00  1.00           H  
ATOM   1303  D  HOH  1303      -3.008   9.002  15.014  1.00  1.00           H  
ATOM   1304  D  HOH  1304      -0.008   9.002  15.014  1.00  1.00           H  
ATOM   1305  D  HOH  1305       2.992   9.002  15.014  1.00  1.00           H  
ATOM   1306  D  HOH  1306       5.992   9.002  15.014  1.00  1.00           H  
ATOM   1307  D  HOH  1307       8.992   9.002  15.014  1.00  1.00           H  
ATOM   1308  D  HOH  1308      11.992   9.002  15.014  1.00  1.00           H  
ATOM   1309  D  HOH  1309      14.992   9.002  15.014  1.00  1.00           H  
ATOM   1310  D  HOH  1310     -15.008  12.002  15.014  1.00  1.00           H  
ATOM   1311  D  HOH  1311     -12.008  12.002  15.014  1.00  1.00           H  
ATOM   1312  D  HOH  1312      -9.008  12.002  15.014  1.00  1.00           H  
ATOM   1313  D  HOH  1313      -6.008  12.002  15.014  1.00  1.00           H  
ATOM   1314  D  HOH  1314      -3.008  12.002  15.014  1.00  1.00           H  
ATOM   1315  D  HOH  1315      -0.008  12.002  15.014  1.00  1.00           H  
ATOM   1316  D  HOH  1316       2.992  12.002  15.014  1.00  1.00           H  
ATOM   1317  D  HOH  1317       5.992  12.002  15.014  1.00  1.00           H  
ATOM   1318  D  HOH  1318       8.992  12.002  15.014  1.00  1.00           H  
ATOM   1319  D  HOH  1319      11.992  12.002  15.014  1.00  1.00           H  
ATOM   1320  D  HOH  1320      14.992  12.002  15.014  1.00  1.00           H  
ATOM   1321  D  HOH  1321     -15.008  15.002  15.014  1.00  1.00           H  
ATOM   1322  D  HOH  1322     -12.008  15.002  15.014  1.00  1.00           H  
ATOM   1323  D  HOH  1323      -9.008  15.002  15.014  1.00  1.00           H  
ATOM   1324  D  HOH  1324      -6.008  15.002  15.014  1.00  1.00           H  
ATOM   1325  D  HOH  1325      -3.008  15.002  15.014  1.00  1.00           H  
ATOM   1326  D  HOH  1326      -0.008  15.002  15.014  1.00  1.00           H  
ATOM   1327  D  HOH  1327       2.992  15.002  15.014  1.00  1.00           H  
ATOM   1328  D  HOH  1328       5.992  15.002  15.014  1.00  1.00           H  
ATOM   1329  D  HOH  1329       8.992  15.002  15.014  1.00  1.00           H  
ATOM   1330  D  HOH  1330      11.992  15.002  15.014  1.00  1.00           H  
ATOM   1331  D  HOH  1331      14.992  15.002  15.014  1.00  1.00           H  
END
