# Supplementary material for: CageCavityCalc (C3): A Computational Tool for Calculating and Visualizing Cavities in Molecular Cages
Source: J Chem Inf Model. 2024 Jul 9;64(14):5604–16. doi: 10.1021/acs.jcim.4c00355 (PMC11267575; doi:10.1021/acs.jcim.4c00355)
Supplement: Supplementary file 2 — ci4c00355_si_002.zip [file ci4c00355_si_002.zip › CageCavityCalc-v.1.0.5/CageCavityCalc/examples/2_pdb/cage_ACIE_2006_45_901_cavity.pdb]

ATOM      1  D  HOH     1       0.592   0.002 -10.186  1.00  0.66           H  
ATOM      2  D  HOH     2      -0.608   0.002  -8.986  1.00 -0.05           H  
ATOM      3  D  HOH     3       0.592   0.002  -8.986  1.00  0.32           H  
ATOM      4  D  HOH     4      -0.608   0.002  -7.786  1.00  0.62           H  
ATOM      5  D  HOH     5       0.592   0.002  -7.786  1.00  0.41           H  
ATOM      6  D  HOH     6      -0.608   1.202  -7.786  1.00 -0.01           H  
ATOM      7  D  HOH     7      -1.808  -5.998  -6.586  1.00 -0.47           H  
ATOM      8  D  HOH     8       6.592  -3.598  -6.586  1.00  0.47           H  
ATOM      9  D  HOH     9      -1.808  -2.398  -6.586  1.00 -0.26           H  
ATOM     10  D  HOH    10       1.792  -2.398  -6.586  1.00  0.28           H  
ATOM     11  D  HOH    11       6.592  -2.398  -6.586  1.00  0.51           H  
ATOM     12  D  HOH    12      -6.608  -1.198  -6.586  1.00 -0.69           H  
ATOM     13  D  HOH    13      -3.008  -1.198  -6.586  1.00 -0.31           H  
ATOM     14  D  HOH    14      -1.808  -1.198  -6.586  1.00 -0.05           H  
ATOM     15  D  HOH    15      -0.608  -1.198  -6.586  1.00  0.40           H  
ATOM     16  D  HOH    16       0.592  -1.198  -6.586  1.00  0.32           H  
ATOM     17  D  HOH    17       1.792  -1.198  -6.586  1.00  0.41           H  
ATOM     18  D  HOH    18       2.992  -1.198  -6.586  1.00  0.64           H  
ATOM     19  D  HOH    19       6.592  -1.198  -6.586  1.00  0.30           H  
ATOM     20  D  HOH    20      -1.808   0.002  -6.586  1.00  0.43           H  
ATOM     21  D  HOH    21      -0.608   0.002  -6.586  1.00  0.18           H  
ATOM     22  D  HOH    22       0.592   0.002  -6.586  1.00  0.11           H  
ATOM     23  D  HOH    23       1.792   0.002  -6.586  1.00  0.44           H  
ATOM     24  D  HOH    24       2.992   0.002  -6.586  1.00  0.48           H  
ATOM     25  D  HOH    25      -6.608   1.202  -6.586  1.00  0.74           H  
ATOM     26  D  HOH    26      -3.008   1.202  -6.586  1.00  0.82           H  
ATOM     27  D  HOH    27      -1.808   1.202  -6.586  1.00  0.58           H  
ATOM     28  D  HOH    28      -0.608   1.202  -6.586  1.00  0.45           H  
ATOM     29  D  HOH    29       0.592   1.202  -6.586  1.00  0.12           H  
ATOM     30  D  HOH    30       1.792   1.202  -6.586  1.00  0.14           H  
ATOM     31  D  HOH    31       2.992   1.202  -6.586  1.00  0.34           H  
ATOM     32  D  HOH    32       6.592   1.202  -6.586  1.00  0.26           H  
ATOM     33  D  HOH    33      -3.008   2.402  -6.586  1.00  1.21           H  
ATOM     34  D  HOH    34      -1.808   2.402  -6.586  1.00  0.88           H  
ATOM     35  D  HOH    35      -0.608   2.402  -6.586  1.00  0.33           H  
ATOM     36  D  HOH    36       0.592   2.402  -6.586  1.00 -0.01           H  
ATOM     37  D  HOH    37       1.792   2.402  -6.586  1.00  0.10           H  
ATOM     38  D  HOH    38       2.992   2.402  -6.586  1.00  0.10           H  
ATOM     39  D  HOH    39       4.192   2.402  -6.586  1.00  0.17           H  
ATOM     40  D  HOH    40       5.392   2.402  -6.586  1.00  0.32           H  
ATOM     41  D  HOH    41       6.592   2.402  -6.586  1.00  0.32           H  
ATOM     42  D  HOH    42       1.792   3.602  -6.586  1.00 -0.08           H  
ATOM     43  D  HOH    43       1.792   6.002  -6.586  1.00 -0.29           H  
ATOM     44  D  HOH    44      -3.008  -8.398  -5.386  1.00  0.11           H  
ATOM     45  D  HOH    45      -3.008  -7.198  -5.386  1.00 -0.23           H  
ATOM     46  D  HOH    46      -1.808  -7.198  -5.386  1.00 -0.49           H  
ATOM     47  D  HOH    47      -0.608  -7.198  -5.386  1.00 -0.05           H  
ATOM     48  D  HOH    48       0.592  -7.198  -5.386  1.00  0.21           H  
ATOM     49  D  HOH    49       1.792  -7.198  -5.386  1.00  0.43           H  
ATOM     50  D  HOH    50      -1.808  -5.998  -5.386  1.00 -0.43           H  
ATOM     51  D  HOH    51      -0.608  -5.998  -5.386  1.00 -0.18           H  
ATOM     52  D  HOH    52       0.592  -5.998  -5.386  1.00  0.35           H  
ATOM     53  D  HOH    53      -1.808  -4.798  -5.386  1.00 -0.63           H  
ATOM     54  D  HOH    54      -0.608  -4.798  -5.386  1.00 -0.26           H  
ATOM     55  D  HOH    55       0.592  -4.798  -5.386  1.00  0.32           H  
ATOM     56  D  HOH    56      -3.008  -3.598  -5.386  1.00 -0.50           H  
ATOM     57  D  HOH    57      -1.808  -3.598  -5.386  1.00 -0.53           H  
ATOM     58  D  HOH    58      -0.608  -3.598  -5.386  1.00 -0.23           H  
ATOM     59  D  HOH    59       0.592  -3.598  -5.386  1.00  0.26           H  
ATOM     60  D  HOH    60       1.792  -3.598  -5.386  1.00  0.23           H  
ATOM     61  D  HOH    61       5.392  -3.598  -5.386  1.00  0.40           H  
ATOM     62  D  HOH    62       6.592  -3.598  -5.386  1.00  0.91           H  
ATOM     63  D  HOH    63       7.792  -3.598  -5.386  1.00  0.50           H  
ATOM     64  D  HOH    64      -7.808  -2.398  -5.386  1.00 -0.67           H  
ATOM     65  D  HOH    65      -5.408  -2.398  -5.386  1.00 -0.66           H  
ATOM     66  D  HOH    66      -4.208  -2.398  -5.386  1.00 -0.67           H  
ATOM     67  D  HOH    67      -3.008  -2.398  -5.386  1.00 -0.73           H  
ATOM     68  D  HOH    68      -1.808  -2.398  -5.386  1.00 -0.44           H  
ATOM     69  D  HOH    69      -0.608  -2.398  -5.386  1.00 -0.04           H  
ATOM     70  D  HOH    70       0.592  -2.398  -5.386  1.00 -0.03           H  
ATOM     71  D  HOH    71       1.792  -2.398  -5.386  1.00  0.23           H  
ATOM     72  D  HOH    72       2.992  -2.398  -5.386  1.00  0.32           H  
ATOM     73  D  HOH    73       4.192  -2.398  -5.386  1.00  0.21           H  
ATOM     74  D  HOH    74       5.392  -2.398  -5.386  1.00  0.24           H  
ATOM     75  D  HOH    75       6.592  -2.398  -5.386  1.00  0.53           H  
ATOM     76  D  HOH    76       7.792  -2.398  -5.386  1.00  0.36           H  
ATOM     77  D  HOH    77      -6.608  -1.198  -5.386  1.00 -0.73           H  
ATOM     78  D  HOH    78      -5.408  -1.198  -5.386  1.00 -0.84           H  
ATOM     79  D  HOH    79      -4.208  -1.198  -5.386  1.00 -0.55           H  
ATOM     80  D  HOH    80      -3.008  -1.198  -5.386  1.00 -0.39           H  
ATOM     81  D  HOH    81      -1.808  -1.198  -5.386  1.00 -0.12           H  
ATOM     82  D  HOH    82      -0.608  -1.198  -5.386  1.00  0.12           H  
ATOM     83  D  HOH    83       0.592  -1.198  -5.386  1.00  0.14           H  
ATOM     84  D  HOH    84       1.792  -1.198  -5.386  1.00  0.05           H  
ATOM     85  D  HOH    85       2.992  -1.198  -5.386  1.00  0.04           H  
ATOM     86  D  HOH    86       4.192  -1.198  -5.386  1.00 -0.07           H  
ATOM     87  D  HOH    87       5.392  -1.198  -5.386  1.00  0.11           H  
ATOM     88  D  HOH    88       6.592  -1.198  -5.386  1.00 -0.00           H  
ATOM     89  D  HOH    89      -6.608   0.002  -5.386  1.00 -0.09           H  
ATOM     90  D  HOH    90      -5.408   0.002  -5.386  1.00 -0.07           H  
ATOM     91  D  HOH    91      -4.208   0.002  -5.386  1.00 -0.16           H  
ATOM     92  D  HOH    92      -3.008   0.002  -5.386  1.00 -0.01           H  
ATOM     93  D  HOH    93      -1.808   0.002  -5.386  1.00  0.08           H  
ATOM     94  D  HOH    94      -0.608   0.002  -5.386  1.00  0.10           H  
ATOM     95  D  HOH    95       0.592   0.002  -5.386  1.00  0.18           H  
ATOM     96  D  HOH    96       1.792   0.002  -5.386  1.00  0.21           H  
ATOM     97  D  HOH    97       2.992   0.002  -5.386  1.00  0.13           H  
ATOM     98  D  HOH    98       4.192   0.002  -5.386  1.00  0.17           H  
ATOM     99  D  HOH    99       5.392   0.002  -5.386  1.00  0.17           H  
ATOM    100  D  HOH   100       6.592   0.002  -5.386  1.00  0.13           H  
ATOM    101  D  HOH   101      -6.608   1.202  -5.386  1.00  0.72           H  
ATOM    102  D  HOH   102      -5.408   1.202  -5.386  1.00  0.70           H  
ATOM    103  D  HOH   103      -4.208   1.202  -5.386  1.00  0.59           H  
ATOM    104  D  HOH   104      -3.008   1.202  -5.386  1.00  0.55           H  
ATOM    105  D  HOH   105      -1.808   1.202  -5.386  1.00  0.07           H  
ATOM    106  D  HOH   106      -0.608   1.202  -5.386  1.00 -0.00           H  
ATOM    107  D  HOH   107       0.592   1.202  -5.386  1.00  0.08           H  
ATOM    108  D  HOH   108       1.792   1.202  -5.386  1.00  0.19           H  
ATOM    109  D  HOH   109       2.992   1.202  -5.386  1.00  0.12           H  
ATOM    110  D  HOH   110       4.192   1.202  -5.386  1.00  0.07           H  
ATOM    111  D  HOH   111       5.392   1.202  -5.386  1.00  0.09           H  
ATOM    112  D  HOH   112       6.592   1.202  -5.386  1.00  0.17           H  
ATOM    113  D  HOH   113      -4.208   2.402  -5.386  1.00  1.19           H  
ATOM    114  D  HOH   114      -3.008   2.402  -5.386  1.00  0.92           H  
ATOM    115  D  HOH   115      -1.808   2.402  -5.386  1.00  0.63           H  
ATOM    116  D  HOH   116      -0.608   2.402  -5.386  1.00  0.12           H  
ATOM    117  D  HOH   117       0.592   2.402  -5.386  1.00  0.06           H  
ATOM    118  D  HOH   118       1.792   2.402  -5.386  1.00  0.12           H  
ATOM    119  D  HOH   119       2.992   2.402  -5.386  1.00  0.16           H  
ATOM    120  D  HOH   120       4.192   2.402  -5.386  1.00  0.18           H  
ATOM    121  D  HOH   121       5.392   2.402  -5.386  1.00  0.12           H  
ATOM    122  D  HOH   122       6.592   2.402  -5.386  1.00  0.08           H  
ATOM    123  D  HOH   123       7.792   2.402  -5.386  1.00  0.06           H  
ATOM    124  D  HOH   124      -1.808   3.602  -5.386  1.00  0.95           H  
ATOM    125  D  HOH   125      -0.608   3.602  -5.386  1.00  0.44           H  
ATOM    126  D  HOH   126       0.592   3.602  -5.386  1.00  0.07           H  
ATOM    127  D  HOH   127       1.792   3.602  -5.386  1.00 -0.11           H  
ATOM    128  D  HOH   128       2.992   3.602  -5.386  1.00 -0.04           H  
ATOM    129  D  HOH   129       7.792   3.602  -5.386  1.00 -0.24           H  
ATOM    130  D  HOH   130      -1.808   4.802  -5.386  1.00  1.13           H  
ATOM    131  D  HOH   131      -0.608   4.802  -5.386  1.00  0.55           H  
ATOM    132  D  HOH   132       0.592   4.802  -5.386  1.00  0.06           H  
ATOM    133  D  HOH   133       1.792   4.802  -5.386  1.00 -0.12           H  
ATOM    134  D  HOH   134      -1.808   6.002  -5.386  1.00  1.11           H  
ATOM    135  D  HOH   135      -0.608   6.002  -5.386  1.00  0.42           H  
ATOM    136  D  HOH   136       0.592   6.002  -5.386  1.00  0.06           H  
ATOM    137  D  HOH   137       1.792   6.002  -5.386  1.00 -0.17           H  
ATOM    138  D  HOH   138      -1.808   7.202  -5.386  1.00  0.97           H  
ATOM    139  D  HOH   139      -0.608   7.202  -5.386  1.00  0.50           H  
ATOM    140  D  HOH   140       0.592   7.202  -5.386  1.00  0.11           H  
ATOM    141  D  HOH   141       1.792   7.202  -5.386  1.00 -0.15           H  
ATOM    142  D  HOH   142      -1.808  -8.398  -4.186  1.00 -0.06           H  
ATOM    143  D  HOH   143      -0.608  -8.398  -4.186  1.00  0.06           H  
ATOM    144  D  HOH   144       1.792  -8.398  -4.186  1.00  0.02           H  
ATOM    145  D  HOH   145      -3.008  -7.198  -4.186  1.00  0.02           H  
ATOM    146  D  HOH   146      -1.808  -7.198  -4.186  1.00 -0.15           H  
ATOM    147  D  HOH   147      -0.608  -7.198  -4.186  1.00 -0.10           H  
ATOM    148  D  HOH   148       0.592  -7.198  -4.186  1.00  0.17           H  
ATOM    149  D  HOH   149       1.792  -7.198  -4.186  1.00  0.07           H  
ATOM    150  D  HOH   150      -1.808  -5.998  -4.186  1.00 -0.64           H  
ATOM    151  D  HOH   151      -0.608  -5.998  -4.186  1.00 -0.16           H  
ATOM    152  D  HOH   152       0.592  -5.998  -4.186  1.00  0.15           H  
ATOM    153  D  HOH   153       1.792  -5.998  -4.186  1.00  0.38           H  
ATOM    154  D  HOH   154      -3.008  -4.798  -4.186  1.00 -0.59           H  
ATOM    155  D  HOH   155      -1.808  -4.798  -4.186  1.00 -0.67           H  
ATOM    156  D  HOH   156      -0.608  -4.798  -4.186  1.00 -0.04           H  
ATOM    157  D  HOH   157       0.592  -4.798  -4.186  1.00  0.27           H  
ATOM    158  D  HOH   158       1.792  -4.798  -4.186  1.00  0.13           H  
ATOM    159  D  HOH   159      -6.608  -3.598  -4.186  1.00 -0.44           H  
ATOM    160  D  HOH   160      -5.408  -3.598  -4.186  1.00 -0.68           H  
ATOM    161  D  HOH   161      -4.208  -3.598  -4.186  1.00 -0.56           H  
ATOM    162  D  HOH   162      -3.008  -3.598  -4.186  1.00 -0.81           H  
ATOM    163  D  HOH   163      -1.808  -3.598  -4.186  1.00 -0.59           H  
ATOM    164  D  HOH   164      -0.608  -3.598  -4.186  1.00 -0.02           H  
ATOM    165  D  HOH   165       0.592  -3.598  -4.186  1.00  0.15           H  
ATOM    166  D  HOH   166       1.792  -3.598  -4.186  1.00  0.23           H  
ATOM    167  D  HOH   167       2.992  -3.598  -4.186  1.00  0.24           H  
ATOM    168  D  HOH   168       4.192  -3.598  -4.186  1.00  0.39           H  
ATOM    169  D  HOH   169       5.392  -3.598  -4.186  1.00  0.59           H  
ATOM    170  D  HOH   170       6.592  -3.598  -4.186  1.00  0.49           H  
ATOM    171  D  HOH   171      -9.008  -2.398  -4.186  1.00  0.03           H  
ATOM    172  D  HOH   172      -7.808  -2.398  -4.186  1.00 -0.48           H  
ATOM    173  D  HOH   173      -6.608  -2.398  -4.186  1.00 -0.85           H  
ATOM    174  D  HOH   174      -5.408  -2.398  -4.186  1.00 -0.70           H  
ATOM    175  D  HOH   175      -4.208  -2.398  -4.186  1.00 -0.84           H  
ATOM    176  D  HOH   176      -3.008  -2.398  -4.186  1.00 -0.82           H  
ATOM    177  D  HOH   177      -1.808  -2.398  -4.186  1.00 -0.29           H  
ATOM    178  D  HOH   178      -0.608  -2.398  -4.186  1.00  0.16           H  
ATOM    179  D  HOH   179       0.592  -2.398  -4.186  1.00  0.15           H  
ATOM    180  D  HOH   180       1.792  -2.398  -4.186  1.00 -0.05           H  
ATOM    181  D  HOH   181       2.992  -2.398  -4.186  1.00  0.05           H  
ATOM    182  D  HOH   182       4.192  -2.398  -4.186  1.00  0.16           H  
ATOM    183  D  HOH   183       5.392  -2.398  -4.186  1.00  0.16           H  
ATOM    184  D  HOH   184       6.592  -2.398  -4.186  1.00  0.24           H  
ATOM    185  D  HOH   185       7.792  -2.398  -4.186  1.00 -0.11           H  
ATOM    186  D  HOH   186      -7.808  -1.198  -4.186  1.00 -0.13           H  
ATOM    187  D  HOH   187      -6.608  -1.198  -4.186  1.00 -0.33           H  
ATOM    188  D  HOH   188      -5.408  -1.198  -4.186  1.00 -0.21           H  
ATOM    189  D  HOH   189      -4.208  -1.198  -4.186  1.00 -0.34           H  
ATOM    190  D  HOH   190      -3.008  -1.198  -4.186  1.00 -0.20           H  
ATOM    191  D  HOH   191      -1.808  -1.198  -4.186  1.00  0.00           H  
ATOM    192  D  HOH   192      -0.608  -1.198  -4.186  1.00  0.12           H  
ATOM    193  D  HOH   193       0.592  -1.198  -4.186  1.00  0.12           H  
ATOM    194  D  HOH   194       1.792  -1.198  -4.186  1.00 -0.06           H  
ATOM    195  D  HOH   195       2.992  -1.198  -4.186  1.00  0.07           H  
ATOM    196  D  HOH   196       4.192  -1.198  -4.186  1.00  0.05           H  
ATOM    197  D  HOH   197       5.392  -1.198  -4.186  1.00  0.06           H  
ATOM    198  D  HOH   198       6.592  -1.198  -4.186  1.00 -0.07           H  
ATOM    199  D  HOH   199       7.792  -1.198  -4.186  1.00 -0.06           H  
ATOM    200  D  HOH   200       8.992  -1.198  -4.186  1.00 -0.41           H  
ATOM    201  D  HOH   201      -7.808   0.002  -4.186  1.00  0.27           H  
ATOM    202  D  HOH   202      -6.608   0.002  -4.186  1.00 -0.06           H  
ATOM    203  D  HOH   203      -5.408   0.002  -4.186  1.00 -0.06           H  
ATOM    204  D  HOH   204      -4.208   0.002  -4.186  1.00 -0.03           H  
ATOM    205  D  HOH   205      -3.008   0.002  -4.186  1.00 -0.03           H  
ATOM    206  D  HOH   206      -1.808   0.002  -4.186  1.00 -0.06           H  
ATOM    207  D  HOH   207      -0.608   0.002  -4.186  1.00  0.00           H  
ATOM    208  D  HOH   208       0.592   0.002  -4.186  1.00  0.00           H  
ATOM    209  D  HOH   209       1.792   0.002  -4.186  1.00  0.00           H  
ATOM    210  D  HOH   210       2.992   0.002  -4.186  1.00  0.08           H  
ATOM    211  D  HOH   211       4.192   0.002  -4.186  1.00  0.09           H  
ATOM    212  D  HOH   212       5.392   0.002  -4.186  1.00  0.07           H  
ATOM    213  D  HOH   213       6.592   0.002  -4.186  1.00  0.12           H  
ATOM    214  D  HOH   214       7.792   0.002  -4.186  1.00 -0.06           H  
ATOM    215  D  HOH   215       8.992   0.002  -4.186  1.00 -0.12           H  
ATOM    216  D  HOH   216      -7.808   1.202  -4.186  1.00  0.38           H  
ATOM    217  D  HOH   217      -6.608   1.202  -4.186  1.00  0.50           H  
ATOM    218  D  HOH   218      -5.408   1.202  -4.186  1.00  0.35           H  
ATOM    219  D  HOH   219      -4.208   1.202  -4.186  1.00  0.16           H  
ATOM    220  D  HOH   220      -3.008   1.202  -4.186  1.00  0.15           H  
ATOM    221  D  HOH   221      -1.808   1.202  -4.186  1.00 -0.05           H  
ATOM    222  D  HOH   222      -0.608   1.202  -4.186  1.00  0.00           H  
ATOM    223  D  HOH   223       0.592   1.202  -4.186  1.00  0.00           H  
ATOM    224  D  HOH   224       1.792   1.202  -4.186  1.00  0.00           H  
ATOM    225  D  HOH   225       2.992   1.202  -4.186  1.00  0.13           H  
ATOM    226  D  HOH   226       4.192   1.202  -4.186  1.00  0.13           H  
ATOM    227  D  HOH   227       5.392   1.202  -4.186  1.00  0.11           H  
ATOM    228  D  HOH   228       6.592   1.202  -4.186  1.00  0.13           H  
ATOM    229  D  HOH   229       7.792   1.202  -4.186  1.00  0.05           H  
ATOM    230  D  HOH   230       8.992   1.202  -4.186  1.00 -0.13           H  
ATOM    231  D  HOH   231      -7.808   2.402  -4.186  1.00 -0.13           H  
ATOM    232  D  HOH   232      -6.608   2.402  -4.186  1.00  0.57           H  
ATOM    233  D  HOH   233      -5.408   2.402  -4.186  1.00  0.87           H  
ATOM    234  D  HOH   234      -4.208   2.402  -4.186  1.00  0.79           H  
ATOM    235  D  HOH   235      -3.008   2.402  -4.186  1.00  0.61           H  
ATOM    236  D  HOH   236      -1.808   2.402  -4.186  1.00  0.10           H  
ATOM    237  D  HOH   237      -0.608   2.402  -4.186  1.00  0.05           H  
ATOM    238  D  HOH   238       0.592   2.402  -4.186  1.00  0.05           H  
ATOM    239  D  HOH   239       1.792   2.402  -4.186  1.00 -0.01           H  
ATOM    240  D  HOH   240       2.992   2.402  -4.186  1.00 -0.12           H  
ATOM    241  D  HOH   241       4.192   2.402  -4.186  1.00 -0.01           H  
ATOM    242  D  HOH   242       5.392   2.402  -4.186  1.00  0.05           H  
ATOM    243  D  HOH   243       6.592   2.402  -4.186  1.00 -0.12           H  
ATOM    244  D  HOH   244       7.792   2.402  -4.186  1.00 -0.09           H  
ATOM    245  D  HOH   245      -4.208   3.602  -4.186  1.00  1.09           H  
ATOM    246  D  HOH   246      -3.008   3.602  -4.186  1.00  0.90           H  
ATOM    247  D  HOH   247      -1.808   3.602  -4.186  1.00  0.50           H  
ATOM    248  D  HOH   248      -0.608   3.602  -4.186  1.00  0.15           H  
ATOM    249  D  HOH   249       0.592   3.602  -4.186  1.00  0.06           H  
ATOM    250  D  HOH   250       1.792   3.602  -4.186  1.00 -0.04           H  
ATOM    251  D  HOH   251       2.992   3.602  -4.186  1.00 -0.11           H  
ATOM    252  D  HOH   252       6.592   3.602  -4.186  1.00 -0.27           H  
ATOM    253  D  HOH   253      -3.008   4.802  -4.186  1.00  1.19           H  
ATOM    254  D  HOH   254      -1.808   4.802  -4.186  1.00  0.74           H  
ATOM    255  D  HOH   255      -0.608   4.802  -4.186  1.00  0.16           H  
ATOM    256  D  HOH   256       0.592   4.802  -4.186  1.00  0.02           H  
ATOM    257  D  HOH   257       1.792   4.802  -4.186  1.00 -0.10           H  
ATOM    258  D  HOH   258       2.992   4.802  -4.186  1.00 -0.13           H  
ATOM    259  D  HOH   259      -3.008   6.002  -4.186  1.00  1.35           H  
ATOM    260  D  HOH   260      -1.808   6.002  -4.186  1.00  0.89           H  
ATOM    261  D  HOH   261      -0.608   6.002  -4.186  1.00  0.16           H  
ATOM    262  D  HOH   262       0.592   6.002  -4.186  1.00  0.02           H  
ATOM    263  D  HOH   263       1.792   6.002  -4.186  1.00 -0.10           H  
ATOM    264  D  HOH   264       2.992   6.002  -4.186  1.00 -0.04           H  
ATOM    265  D  HOH   265      -3.008   7.202  -4.186  1.00  1.29           H  
ATOM    266  D  HOH   266      -1.808   7.202  -4.186  1.00  0.78           H  
ATOM    267  D  HOH   267      -0.608   7.202  -4.186  1.00  0.26           H  
ATOM    268  D  HOH   268       0.592   7.202  -4.186  1.00  0.03           H  
ATOM    269  D  HOH   269       1.792   7.202  -4.186  1.00  0.03           H  
ATOM    270  D  HOH   270       2.992   7.202  -4.186  1.00  0.04           H  
ATOM    271  D  HOH   271      -1.808   8.402  -4.186  1.00  0.85           H  
ATOM    272  D  HOH   272      -0.608   8.402  -4.186  1.00  0.26           H  
ATOM    273  D  HOH   273       0.592   8.402  -4.186  1.00  0.16           H  
ATOM    274  D  HOH   274       1.792   8.402  -4.186  1.00  0.13           H  
ATOM    275  D  HOH   275      -1.808  -9.598  -2.986  1.00  0.02           H  
ATOM    276  D  HOH   276      -0.608  -9.598  -2.986  1.00 -0.27           H  
ATOM    277  D  HOH   277       0.592  -9.598  -2.986  1.00 -0.52           H  
ATOM    278  D  HOH   278       1.792  -9.598  -2.986  1.00 -0.29           H  
ATOM    279  D  HOH   279      -1.808  -8.398  -2.986  1.00  0.17           H  
ATOM    280  D  HOH   280      -0.608  -8.398  -2.986  1.00 -0.37           H  
ATOM    281  D  HOH   281       0.592  -8.398  -2.986  1.00 -0.27           H  
ATOM    282  D  HOH   282       1.792  -8.398  -2.986  1.00 -0.24           H  
ATOM    283  D  HOH   283      -4.208  -7.198  -2.986  1.00  0.29           H  
ATOM    284  D  HOH   284      -3.008  -7.198  -2.986  1.00  0.12           H  
ATOM    285  D  HOH   285      -1.808  -7.198  -2.986  1.00 -0.02           H  
ATOM    286  D  HOH   286      -0.608  -7.198  -2.986  1.00  0.16           H  
ATOM    287  D  HOH   287       0.592  -7.198  -2.986  1.00 -0.22           H  
ATOM    288  D  HOH   288       1.792  -7.198  -2.986  1.00 -0.35           H  
ATOM    289  D  HOH   289      -5.408  -5.998  -2.986  1.00 -0.26           H  
ATOM    290  D  HOH   290      -4.208  -5.998  -2.986  1.00  0.05           H  
ATOM    291  D  HOH   291      -3.008  -5.998  -2.986  1.00  0.00           H  
ATOM    292  D  HOH   292      -1.808  -5.998  -2.986  1.00 -0.15           H  
ATOM    293  D  HOH   293      -0.608  -5.998  -2.986  1.00  0.03           H  
ATOM    294  D  HOH   294       0.592  -5.998  -2.986  1.00  0.00           H  
ATOM    295  D  HOH   295       1.792  -5.998  -2.986  1.00  0.09           H  
ATOM    296  D  HOH   296       2.992  -5.998  -2.986  1.00  0.34           H  
ATOM    297  D  HOH   297       4.192  -5.998  -2.986  1.00  0.52           H  
ATOM    298  D  HOH   298       5.392  -5.998  -2.986  1.00  0.68           H  
ATOM    299  D  HOH   299      -6.608  -4.798  -2.986  1.00 -0.45           H  
ATOM    300  D  HOH   300      -5.408  -4.798  -2.986  1.00 -0.23           H  
ATOM    301  D  HOH   301      -4.208  -4.798  -2.986  1.00 -0.55           H  
ATOM    302  D  HOH   302      -3.008  -4.798  -2.986  1.00 -0.32           H  
ATOM    303  D  HOH   303      -1.808  -4.798  -2.986  1.00 -0.20           H  
ATOM    304  D  HOH   304      -0.608  -4.798  -2.986  1.00  0.02           H  
ATOM    305  D  HOH   305       0.592  -4.798  -2.986  1.00 -0.00           H  
ATOM    306  D  HOH   306       1.792  -4.798  -2.986  1.00  0.12           H  
ATOM    307  D  HOH   307       2.992  -4.798  -2.986  1.00  0.20           H  
ATOM    308  D  HOH   308       4.192  -4.798  -2.986  1.00  0.55           H  
ATOM    309  D  HOH   309       5.392  -4.798  -2.986  1.00  0.65           H  
ATOM    310  D  HOH   310       6.592  -4.798  -2.986  1.00  0.53           H  
ATOM    311  D  HOH   311      -6.608  -3.598  -2.986  1.00 -0.41           H  
ATOM    312  D  HOH   312      -5.408  -3.598  -2.986  1.00 -0.41           H  
ATOM    313  D  HOH   313      -4.208  -3.598  -2.986  1.00 -0.47           H  
ATOM    314  D  HOH   314      -3.008  -3.598  -2.986  1.00 -0.48           H  
ATOM    315  D  HOH   315      -1.808  -3.598  -2.986  1.00 -0.19           H  
ATOM    316  D  HOH   316      -0.608  -3.598  -2.986  1.00  0.00           H  
ATOM    317  D  HOH   317       0.592  -3.598  -2.986  1.00 -0.00           H  
ATOM    318  D  HOH   318       1.792  -3.598  -2.986  1.00 -0.00           H  
ATOM    319  D  HOH   319       2.992  -3.598  -2.986  1.00  0.06           H  
ATOM    320  D  HOH   320       4.192  -3.598  -2.986  1.00  0.19           H  
ATOM    321  D  HOH   321       5.392  -3.598  -2.986  1.00  0.38           H  
ATOM    322  D  HOH   322       6.592  -3.598  -2.986  1.00  0.32           H  
ATOM    323  D  HOH   323      -9.008  -2.398  -2.986  1.00  0.11           H  
ATOM    324  D  HOH   324      -7.808  -2.398  -2.986  1.00 -0.14           H  
ATOM    325  D  HOH   325      -6.608  -2.398  -2.986  1.00 -0.64           H  
ATOM    326  D  HOH   326      -5.408  -2.398  -2.986  1.00 -0.51           H  
ATOM    327  D  HOH   327      -4.208  -2.398  -2.986  1.00 -0.38           H  
ATOM    328  D  HOH   328      -3.008  -2.398  -2.986  1.00 -0.19           H  
ATOM    329  D  HOH   329      -1.808  -2.398  -2.986  1.00  0.00           H  
ATOM    330  D  HOH   330      -0.608  -2.398  -2.986  1.00  0.00           H  
ATOM    331  D  HOH   331       0.592  -2.398  -2.986  1.00  0.00           H  
ATOM    332  D  HOH   332       1.792  -2.398  -2.986  1.00 -0.00           H  
ATOM    333  D  HOH   333       2.992  -2.398  -2.986  1.00 -0.00           H  
ATOM    334  D  HOH   334       4.192  -2.398  -2.986  1.00 -0.06           H  
ATOM    335  D  HOH   335       5.392  -2.398  -2.986  1.00 -0.16           H  
ATOM    336  D  HOH   336       6.592  -2.398  -2.986  1.00 -0.06           H  
ATOM    337  D  HOH   337       7.792  -2.398  -2.986  1.00 -0.39           H  
ATOM    338  D  HOH   338      -9.008  -1.198  -2.986  1.00  0.07           H  
ATOM    339  D  HOH   339      -7.808  -1.198  -2.986  1.00  0.01           H  
ATOM    340  D  HOH   340      -6.608  -1.198  -2.986  1.00 -0.01           H  
ATOM    341  D  HOH   341      -5.408  -1.198  -2.986  1.00 -0.17           H  
ATOM    342  D  HOH   342      -4.208  -1.198  -2.986  1.00  0.00           H  
ATOM    343  D  HOH   343      -3.008  -1.198  -2.986  1.00  0.00           H  
ATOM    344  D  HOH   344      -1.808  -1.198  -2.986  1.00  0.00           H  
ATOM    345  D  HOH   345      -0.608  -1.198  -2.986  1.00  0.00           H  
ATOM    346  D  HOH   346       0.592  -1.198  -2.986  1.00  0.00           H  
ATOM    347  D  HOH   347       1.792  -1.198  -2.986  1.00  0.00           H  
ATOM    348  D  HOH   348       2.992  -1.198  -2.986  1.00  0.00           H  
ATOM    349  D  HOH   349       4.192  -1.198  -2.986  1.00  0.00           H  
ATOM    350  D  HOH   350       5.392  -1.198  -2.986  1.00  0.00           H  
ATOM    351  D  HOH   351       6.592  -1.198  -2.986  1.00 -0.07           H  
ATOM    352  D  HOH   352       7.792  -1.198  -2.986  1.00 -0.38           H  
ATOM    353  D  HOH   353       8.992  -1.198  -2.986  1.00 -0.37           H  
ATOM    354  D  HOH   354      -9.008   0.002  -2.986  1.00  0.38           H  
ATOM    355  D  HOH   355      -7.808   0.002  -2.986  1.00  0.25           H  
ATOM    356  D  HOH   356      -6.608   0.002  -2.986  1.00  0.01           H  
ATOM    357  D  HOH   357      -5.408   0.002  -2.986  1.00  0.00           H  
ATOM    358  D  HOH   358      -4.208   0.002  -2.986  1.00  0.00           H  
ATOM    359  D  HOH   359      -3.008   0.002  -2.986  1.00  0.00           H  
ATOM    360  D  HOH   360      -1.808   0.002  -2.986  1.00  0.00           H  
ATOM    361  D  HOH   361      -0.608   0.002  -2.986  1.00  0.00           H  
ATOM    362  D  HOH   362       0.592   0.002  -2.986  1.00  0.00           H  
ATOM    363  D  HOH   363       1.792   0.002  -2.986  1.00  0.00           H  
ATOM    364  D  HOH   364       2.992   0.002  -2.986  1.00  0.00           H  
ATOM    365  D  HOH   365       4.192   0.002  -2.986  1.00  0.00           H  
ATOM    366  D  HOH   366       5.392   0.002  -2.986  1.00  0.00           H  
ATOM    367  D  HOH   367       6.592   0.002  -2.986  1.00  0.03           H  
ATOM    368  D  HOH   368       7.792   0.002  -2.986  1.00 -0.17           H  
ATOM    369  D  HOH   369       8.992   0.002  -2.986  1.00 -0.13           H  
ATOM    370  D  HOH   370      -9.008   1.202  -2.986  1.00 -0.06           H  
ATOM    371  D  HOH   371      -7.808   1.202  -2.986  1.00 -0.09           H  
ATOM    372  D  HOH   372      -6.608   1.202  -2.986  1.00  0.35           H  
ATOM    373  D  HOH   373      -5.408   1.202  -2.986  1.00  0.09           H  
ATOM    374  D  HOH   374      -4.208   1.202  -2.986  1.00  0.09           H  
ATOM    375  D  HOH   375      -3.008   1.202  -2.986  1.00  0.00           H  
ATOM    376  D  HOH   376      -1.808   1.202  -2.986  1.00  0.00           H  
ATOM    377  D  HOH   377      -0.608   1.202  -2.986  1.00  0.00           H  
ATOM    378  D  HOH   378       0.592   1.202  -2.986  1.00  0.00           H  
ATOM    379  D  HOH   379       1.792   1.202  -2.986  1.00  0.00           H  
ATOM    380  D  HOH   380       2.992   1.202  -2.986  1.00  0.00           H  
ATOM    381  D  HOH   381       4.192   1.202  -2.986  1.00 -0.01           H  
ATOM    382  D  HOH   382       5.392   1.202  -2.986  1.00 -0.01           H  
ATOM    383  D  HOH   383       6.592   1.202  -2.986  1.00  0.05           H  
ATOM    384  D  HOH   384       7.792   1.202  -2.986  1.00 -0.14           H  
ATOM    385  D  HOH   385       8.992   1.202  -2.986  1.00 -0.10           H  
ATOM    386  D  HOH   386      10.192   1.202  -2.986  1.00  0.12           H  
ATOM    387  D  HOH   387      -7.808   2.402  -2.986  1.00 -0.47           H  
ATOM    388  D  HOH   388      -6.608   2.402  -2.986  1.00  0.17           H  
ATOM    389  D  HOH   389      -5.408   2.402  -2.986  1.00  0.33           H  
ATOM    390  D  HOH   390      -4.208   2.402  -2.986  1.00  0.19           H  
ATOM    391  D  HOH   391      -3.008   2.402  -2.986  1.00  0.18           H  
ATOM    392  D  HOH   392      -1.808   2.402  -2.986  1.00  0.00           H  
ATOM    393  D  HOH   393      -0.608   2.402  -2.986  1.00  0.00           H  
ATOM    394  D  HOH   394       0.592   2.402  -2.986  1.00  0.00           H  
ATOM    395  D  HOH   395       1.792   2.402  -2.986  1.00  0.00           H  
ATOM    396  D  HOH   396       2.992   2.402  -2.986  1.00 -0.01           H  
ATOM    397  D  HOH   397       4.192   2.402  -2.986  1.00 -0.01           H  
ATOM    398  D  HOH   398       5.392   2.402  -2.986  1.00 -0.15           H  
ATOM    399  D  HOH   399       6.592   2.402  -2.986  1.00 -0.14           H  
ATOM    400  D  HOH   400       7.792   2.402  -2.986  1.00  0.08           H  
ATOM    401  D  HOH   401      10.192   2.402  -2.986  1.00  0.15           H  
ATOM    402  D  HOH   402      -6.608   3.602  -2.986  1.00 -0.12           H  
ATOM    403  D  HOH   403      -5.408   3.602  -2.986  1.00  0.40           H  
ATOM    404  D  HOH   404      -4.208   3.602  -2.986  1.00  0.62           H  
ATOM    405  D  HOH   405      -3.008   3.602  -2.986  1.00  0.32           H  
ATOM    406  D  HOH   406      -1.808   3.602  -2.986  1.00  0.09           H  
ATOM    407  D  HOH   407      -0.608   3.602  -2.986  1.00  0.00           H  
ATOM    408  D  HOH   408       0.592   3.602  -2.986  1.00  0.00           H  
ATOM    409  D  HOH   409       1.792   3.602  -2.986  1.00 -0.01           H  
ATOM    410  D  HOH   410       2.992   3.602  -2.986  1.00 -0.07           H  
ATOM    411  D  HOH   411       4.192   3.602  -2.986  1.00 -0.05           H  
ATOM    412  D  HOH   412       5.392   3.602  -2.986  1.00 -0.22           H  
ATOM    413  D  HOH   413       6.592   3.602  -2.986  1.00 -0.23           H  
ATOM    414  D  HOH   414      -6.608   4.802  -2.986  1.00  0.21           H  
ATOM    415  D  HOH   415      -5.408   4.802  -2.986  1.00  0.48           H  
ATOM    416  D  HOH   416      -4.208   4.802  -2.986  1.00  0.93           H  
ATOM    417  D  HOH   417      -3.008   4.802  -2.986  1.00  0.73           H  
ATOM    418  D  HOH   418      -1.808   4.802  -2.986  1.00  0.10           H  
ATOM    419  D  HOH   419      -0.608   4.802  -2.986  1.00  0.09           H  
ATOM    420  D  HOH   420       0.592   4.802  -2.986  1.00  0.00           H  
ATOM    421  D  HOH   421       1.792   4.802  -2.986  1.00 -0.01           H  
ATOM    422  D  HOH   422       2.992   4.802  -2.986  1.00 -0.01           H  
ATOM    423  D  HOH   423       4.192   4.802  -2.986  1.00 -0.10           H  
ATOM    424  D  HOH   424       5.392   4.802  -2.986  1.00 -0.12           H  
ATOM    425  D  HOH   425       6.592   4.802  -2.986  1.00  0.06           H  
ATOM    426  D  HOH   426      -4.208   6.002  -2.986  1.00  0.96           H  
ATOM    427  D  HOH   427      -3.008   6.002  -2.986  1.00  0.91           H  
ATOM    428  D  HOH   428      -1.808   6.002  -2.986  1.00  0.36           H  
ATOM    429  D  HOH   429      -0.608   6.002  -2.986  1.00  0.09           H  
ATOM    430  D  HOH   430       0.592   6.002  -2.986  1.00  0.01           H  
ATOM    431  D  HOH   431       1.792   6.002  -2.986  1.00  0.07           H  
ATOM    432  D  HOH   432       2.992   6.002  -2.986  1.00  0.02           H  
ATOM    433  D  HOH   433       4.192   6.002  -2.986  1.00 -0.13           H  
ATOM    434  D  HOH   434      -3.008   7.202  -2.986  1.00  1.09           H  
ATOM    435  D  HOH   435      -1.808   7.202  -2.986  1.00  0.60           H  
ATOM    436  D  HOH   436      -0.608   7.202  -2.986  1.00  0.16           H  
ATOM    437  D  HOH   437       0.592   7.202  -2.986  1.00  0.04           H  
ATOM    438  D  HOH   438       1.792   7.202  -2.986  1.00  0.10           H  
ATOM    439  D  HOH   439       2.992   7.202  -2.986  1.00  0.24           H  
ATOM    440  D  HOH   440      -1.808   8.402  -2.986  1.00  0.87           H  
ATOM    441  D  HOH   441      -0.608   8.402  -2.986  1.00  0.46           H  
ATOM    442  D  HOH   442       0.592   8.402  -2.986  1.00  0.32           H  
ATOM    443  D  HOH   443       1.792   8.402  -2.986  1.00  0.36           H  
ATOM    444  D  HOH   444      -1.808   9.602  -2.986  1.00  0.94           H  
ATOM    445  D  HOH   445      -0.608   9.602  -2.986  1.00  0.56           H  
ATOM    446  D  HOH   446       0.592   9.602  -2.986  1.00  0.42           H  
ATOM    447  D  HOH   447       1.792   9.602  -2.986  1.00  0.47           H  
ATOM    448  D  HOH   448      -3.008  -8.398  -1.786  1.00  0.37           H  
ATOM    449  D  HOH   449       0.592  -8.398  -1.786  1.00 -0.56           H  
ATOM    450  D  HOH   450       1.792  -8.398  -1.786  1.00 -0.33           H  
ATOM    451  D  HOH   451      -6.608  -7.198  -1.786  1.00  0.65           H  
ATOM    452  D  HOH   452      -4.208  -7.198  -1.786  1.00  0.22           H  
ATOM    453  D  HOH   453      -3.008  -7.198  -1.786  1.00  0.08           H  
ATOM    454  D  HOH   454      -1.808  -7.198  -1.786  1.00 -0.01           H  
ATOM    455  D  HOH   455      -0.608  -7.198  -1.786  1.00 -0.43           H  
ATOM    456  D  HOH   456       0.592  -7.198  -1.786  1.00 -0.24           H  
ATOM    457  D  HOH   457       1.792  -7.198  -1.786  1.00 -0.37           H  
ATOM    458  D  HOH   458       2.992  -7.198  -1.786  1.00 -0.08           H  
ATOM    459  D  HOH   459      -6.608  -5.998  -1.786  1.00  0.10           H  
ATOM    460  D  HOH   460      -5.408  -5.998  -1.786  1.00 -0.19           H  
ATOM    461  D  HOH   461      -4.208  -5.998  -1.786  1.00 -0.06           H  
ATOM    462  D  HOH   462      -3.008  -5.998  -1.786  1.00 -0.12           H  
ATOM    463  D  HOH   463      -1.808  -5.998  -1.786  1.00 -0.15           H  
ATOM    464  D  HOH   464      -0.608  -5.998  -1.786  1.00  0.05           H  
ATOM    465  D  HOH   465       0.592  -5.998  -1.786  1.00  0.06           H  
ATOM    466  D  HOH   466       1.792  -5.998  -1.786  1.00 -0.00           H  
ATOM    467  D  HOH   467       2.992  -5.998  -1.786  1.00 -0.35           H  
ATOM    468  D  HOH   468       4.192  -5.998  -1.786  1.00  0.17           H  
ATOM    469  D  HOH   469       5.392  -5.998  -1.786  1.00  0.31           H  
ATOM    470  D  HOH   470       6.592  -5.998  -1.786  1.00  0.39           H  
ATOM    471  D  HOH   471      -6.608  -4.798  -1.786  1.00 -0.25           H  
ATOM    472  D  HOH   472      -5.408  -4.798  -1.786  1.00 -0.36           H  
ATOM    473  D  HOH   473      -4.208  -4.798  -1.786  1.00 -0.38           H  
ATOM    474  D  HOH   474      -3.008  -4.798  -1.786  1.00 -0.20           H  
ATOM    475  D  HOH   475      -1.808  -4.798  -1.786  1.00 -0.17           H  
ATOM    476  D  HOH   476      -0.608  -4.798  -1.786  1.00  0.00           H  
ATOM    477  D  HOH   477       0.592  -4.798  -1.786  1.00  0.00           H  
ATOM    478  D  HOH   478       1.792  -4.798  -1.786  1.00  0.00           H  
ATOM    479  D  HOH   479       2.992  -4.798  -1.786  1.00 -0.06           H  
ATOM    480  D  HOH   480       4.192  -4.798  -1.786  1.00  0.12           H  
ATOM    481  D  HOH   481       5.392  -4.798  -1.786  1.00  0.03           H  
ATOM    482  D  HOH   482       6.592  -4.798  -1.786  1.00  0.10           H  
ATOM    483  D  HOH   483      -7.808  -3.598  -1.786  1.00  0.04           H  
ATOM    484  D  HOH   484      -6.608  -3.598  -1.786  1.00  0.00           H  
ATOM    485  D  HOH   485      -5.408  -3.598  -1.786  1.00 -0.22           H  
ATOM    486  D  HOH   486      -4.208  -3.598  -1.786  1.00 -0.20           H  
ATOM    487  D  HOH   487      -3.008  -3.598  -1.786  1.00 -0.18           H  
ATOM    488  D  HOH   488      -1.808  -3.598  -1.786  1.00  0.00           H  
ATOM    489  D  HOH   489      -0.608  -3.598  -1.786  1.00  0.00           H  
ATOM    490  D  HOH   490       0.592  -3.598  -1.786  1.00  0.00           H  
ATOM    491  D  HOH   491       1.792  -3.598  -1.786  1.00  0.00           H  
ATOM    492  D  HOH   492       2.992  -3.598  -1.786  1.00 -0.00           H  
ATOM    493  D  HOH   493       4.192  -3.598  -1.786  1.00 -0.00           H  
ATOM    494  D  HOH   494       5.392  -3.598  -1.786  1.00 -0.07           H  
ATOM    495  D  HOH   495       6.592  -3.598  -1.786  1.00 -0.19           H  
ATOM    496  D  HOH   496      -7.808  -2.398  -1.786  1.00  0.07           H  
ATOM    497  D  HOH   497      -6.608  -2.398  -1.786  1.00 -0.12           H  
ATOM    498  D  HOH   498      -5.408  -2.398  -1.786  1.00 -0.15           H  
ATOM    499  D  HOH   499      -4.208  -2.398  -1.786  1.00 -0.17           H  
ATOM    500  D  HOH   500      -3.008  -2.398  -1.786  1.00  0.00           H  
ATOM    501  D  HOH   501      -1.808  -2.398  -1.786  1.00  0.00           H  
ATOM    502  D  HOH   502      -0.608  -2.398  -1.786  1.00  0.00           H  
ATOM    503  D  HOH   503       0.592  -2.398  -1.786  1.00  0.00           H  
ATOM    504  D  HOH   504       1.792  -2.398  -1.786  1.00  0.00           H  
ATOM    505  D  HOH   505       2.992  -2.398  -1.786  1.00  0.00           H  
ATOM    506  D  HOH   506       4.192  -2.398  -1.786  1.00  0.00           H  
ATOM    507  D  HOH   507       5.392  -2.398  -1.786  1.00 -0.09           H  
ATOM    508  D  HOH   508       6.592  -2.398  -1.786  1.00 -0.10           H  
ATOM    509  D  HOH   509       7.792  -2.398  -1.786  1.00 -0.32           H  
ATOM    510  D  HOH   510       8.992  -2.398  -1.786  1.00 -0.19           H  
ATOM    511  D  HOH   511      -9.008  -1.198  -1.786  1.00  0.17           H  
ATOM    512  D  HOH   512      -7.808  -1.198  -1.786  1.00  0.13           H  
ATOM    513  D  HOH   513      -6.608  -1.198  -1.786  1.00  0.07           H  
ATOM    514  D  HOH   514      -5.408  -1.198  -1.786  1.00  0.00           H  
ATOM    515  D  HOH   515      -4.208  -1.198  -1.786  1.00  0.00           H  
ATOM    516  D  HOH   516      -3.008  -1.198  -1.786  1.00  0.00           H  
ATOM    517  D  HOH   517      -1.808  -1.198  -1.786  1.00  0.00           H  
ATOM    518  D  HOH   518       1.792  -1.198  -1.786  1.00  0.00           H  
ATOM    519  D  HOH   519       2.992  -1.198  -1.786  1.00  0.00           H  
ATOM    520  D  HOH   520       4.192  -1.198  -1.786  1.00  0.00           H  
ATOM    521  D  HOH   521       5.392  -1.198  -1.786  1.00  0.03           H  
ATOM    522  D  HOH   522       6.592  -1.198  -1.786  1.00 -0.12           H  
ATOM    523  D  HOH   523       7.792  -1.198  -1.786  1.00 -0.31           H  
ATOM    524  D  HOH   524      -7.808   0.002  -1.786  1.00  0.31           H  
ATOM    525  D  HOH   525      -6.608   0.002  -1.786  1.00  0.03           H  
ATOM    526  D  HOH   526      -5.408   0.002  -1.786  1.00  0.00           H  
ATOM    527  D  HOH   527      -4.208   0.002  -1.786  1.00  0.00           H  
ATOM    528  D  HOH   528      -3.008   0.002  -1.786  1.00  0.00           H  
ATOM    529  D  HOH   529       2.992   0.002  -1.786  1.00  0.00           H  
ATOM    530  D  HOH   530       4.192   0.002  -1.786  1.00  0.00           H  
ATOM    531  D  HOH   531       5.392   0.002  -1.786  1.00  0.03           H  
ATOM    532  D  HOH   532       6.592   0.002  -1.786  1.00 -0.02           H  
ATOM    533  D  HOH   533       7.792   0.002  -1.786  1.00 -0.14           H  
ATOM    534  D  HOH   534      -7.808   1.202  -1.786  1.00 -0.12           H  
ATOM    535  D  HOH   535      -6.608   1.202  -1.786  1.00  0.16           H  
ATOM    536  D  HOH   536      -5.408   1.202  -1.786  1.00  0.11           H  
ATOM    537  D  HOH   537      -4.208   1.202  -1.786  1.00  0.00           H  
ATOM    538  D  HOH   538      -3.008   1.202  -1.786  1.00  0.00           H  
ATOM    539  D  HOH   539      -1.808   1.202  -1.786  1.00  0.00           H  
ATOM    540  D  HOH   540       1.792   1.202  -1.786  1.00  0.00           H  
ATOM    541  D  HOH   541       2.992   1.202  -1.786  1.00  0.00           H  
ATOM    542  D  HOH   542       4.192   1.202  -1.786  1.00  0.00           H  
ATOM    543  D  HOH   543       5.392   1.202  -1.786  1.00  0.00           H  
ATOM    544  D  HOH   544       6.592   1.202  -1.786  1.00 -0.05           H  
ATOM    545  D  HOH   545       7.792   1.202  -1.786  1.00 -0.13           H  
ATOM    546  D  HOH   546       8.992   1.202  -1.786  1.00  0.10           H  
ATOM    547  D  HOH   547      -7.808   2.402  -1.786  1.00 -0.36           H  
ATOM    548  D  HOH   548      -6.608   2.402  -1.786  1.00 -0.04           H  
ATOM    549  D  HOH   549      -5.408   2.402  -1.786  1.00 -0.04           H  
ATOM    550  D  HOH   550      -4.208   2.402  -1.786  1.00  0.09           H  
ATOM    551  D  HOH   551      -3.008   2.402  -1.786  1.00  0.00           H  
ATOM    552  D  HOH   552      -1.808   2.402  -1.786  1.00  0.00           H  
ATOM    553  D  HOH   553      -0.608   2.402  -1.786  1.00  0.00           H  
ATOM    554  D  HOH   554       0.592   2.402  -1.786  1.00  0.00           H  
ATOM    555  D  HOH   555       1.792   2.402  -1.786  1.00  0.00           H  
ATOM    556  D  HOH   556       2.992   2.402  -1.786  1.00  0.00           H  
ATOM    557  D  HOH   557       4.192   2.402  -1.786  1.00 -0.01           H  
ATOM    558  D  HOH   558       5.392   2.402  -1.786  1.00 -0.09           H  
ATOM    559  D  HOH   559       6.592   2.402  -1.786  1.00 -0.14           H  
ATOM    560  D  HOH   560       7.792   2.402  -1.786  1.00  0.03           H  
ATOM    561  D  HOH   561      -6.608   3.602  -1.786  1.00 -0.43           H  
ATOM    562  D  HOH   562      -5.408   3.602  -1.786  1.00  0.06           H  
ATOM    563  D  HOH   563      -4.208   3.602  -1.786  1.00  0.09           H  
ATOM    564  D  HOH   564      -3.008   3.602  -1.786  1.00  0.00           H  
ATOM    565  D  HOH   565      -1.808   3.602  -1.786  1.00  0.00           H  
ATOM    566  D  HOH   566      -0.608   3.602  -1.786  1.00  0.00           H  
ATOM    567  D  HOH   567       0.592   3.602  -1.786  1.00  0.00           H  
ATOM    568  D  HOH   568       1.792   3.602  -1.786  1.00  0.00           H  
ATOM    569  D  HOH   569       2.992   3.602  -1.786  1.00 -0.01           H  
ATOM    570  D  HOH   570       4.192   3.602  -1.786  1.00 -0.01           H  
ATOM    571  D  HOH   571       5.392   3.602  -1.786  1.00 -0.11           H  
ATOM    572  D  HOH   572       6.592   3.602  -1.786  1.00  0.24           H  
ATOM    573  D  HOH   573       7.792   3.602  -1.786  1.00  0.23           H  
ATOM    574  D  HOH   574      -6.608   4.802  -1.786  1.00 -0.14           H  
ATOM    575  D  HOH   575      -5.408   4.802  -1.786  1.00  0.35           H  
ATOM    576  D  HOH   576      -4.208   4.802  -1.786  1.00  0.32           H  
ATOM    577  D  HOH   577      -3.008   4.802  -1.786  1.00  0.09           H  
ATOM    578  D  HOH   578      -1.808   4.802  -1.786  1.00  0.00           H  
ATOM    579  D  HOH   579      -0.608   4.802  -1.786  1.00  0.00           H  
ATOM    580  D  HOH   580       0.592   4.802  -1.786  1.00  0.00           H  
ATOM    581  D  HOH   581       1.792   4.802  -1.786  1.00  0.00           H  
ATOM    582  D  HOH   582       2.992   4.802  -1.786  1.00  0.12           H  
ATOM    583  D  HOH   583       4.192   4.802  -1.786  1.00 -0.11           H  
ATOM    584  D  HOH   584       5.392   4.802  -1.786  1.00 -0.27           H  
ATOM    585  D  HOH   585       6.592   4.802  -1.786  1.00  0.19           H  
ATOM    586  D  HOH   586      -6.608   6.002  -1.786  1.00  0.08           H  
ATOM    587  D  HOH   587      -5.408   6.002  -1.786  1.00  0.61           H  
ATOM    588  D  HOH   588      -4.208   6.002  -1.786  1.00  0.50           H  
ATOM    589  D  HOH   589      -3.008   6.002  -1.786  1.00  0.50           H  
ATOM    590  D  HOH   590      -1.808   6.002  -1.786  1.00  0.26           H  
ATOM    591  D  HOH   591      -0.608   6.002  -1.786  1.00  0.01           H  
ATOM    592  D  HOH   592       0.592   6.002  -1.786  1.00  0.01           H  
ATOM    593  D  HOH   593       1.792   6.002  -1.786  1.00  0.14           H  
ATOM    594  D  HOH   594       2.992   6.002  -1.786  1.00  0.09           H  
ATOM    595  D  HOH   595       4.192   6.002  -1.786  1.00 -0.21           H  
ATOM    596  D  HOH   596       5.392   6.002  -1.786  1.00  0.06           H  
ATOM    597  D  HOH   597      -4.208   7.202  -1.786  1.00  1.09           H  
ATOM    598  D  HOH   598      -3.008   7.202  -1.786  1.00  1.03           H  
ATOM    599  D  HOH   599      -1.808   7.202  -1.786  1.00  0.34           H  
ATOM    600  D  HOH   600      -0.608   7.202  -1.786  1.00  0.22           H  
ATOM    601  D  HOH   601       0.592   7.202  -1.786  1.00  0.08           H  
ATOM    602  D  HOH   602       1.792   7.202  -1.786  1.00  0.22           H  
ATOM    603  D  HOH   603       2.992   7.202  -1.786  1.00  0.24           H  
ATOM    604  D  HOH   604      -3.008   8.402  -1.786  1.00  0.81           H  
ATOM    605  D  HOH   605      -1.808   8.402  -1.786  1.00  0.85           H  
ATOM    606  D  HOH   606      -0.608   8.402  -1.786  1.00  0.50           H  
ATOM    607  D  HOH   607       1.792   8.402  -1.786  1.00  0.39           H  
ATOM    608  D  HOH   608      -7.808  -8.398  -0.586  1.00  1.11           H  
ATOM    609  D  HOH   609      -6.608  -8.398  -0.586  1.00  0.78           H  
ATOM    610  D  HOH   610      -4.208  -8.398  -0.586  1.00  0.63           H  
ATOM    611  D  HOH   611      -7.808  -7.198  -0.586  1.00  0.82           H  
ATOM    612  D  HOH   612      -6.608  -7.198  -0.586  1.00  1.24           H  
ATOM    613  D  HOH   613      -5.408  -7.198  -0.586  1.00  0.39           H  
ATOM    614  D  HOH   614      -4.208  -7.198  -0.586  1.00  0.22           H  
ATOM    615  D  HOH   615      -3.008  -7.198  -0.586  1.00  0.28           H  
ATOM    616  D  HOH   616      -1.808  -7.198  -0.586  1.00 -0.06           H  
ATOM    617  D  HOH   617      -0.608  -7.198  -0.586  1.00 -0.36           H  
ATOM    618  D  HOH   618       0.592  -7.198  -0.586  1.00 -0.27           H  
ATOM    619  D  HOH   619       1.792  -7.198  -0.586  1.00 -0.40           H  
ATOM    620  D  HOH   620       2.992  -7.198  -0.586  1.00 -0.31           H  
ATOM    621  D  HOH   621       4.192  -7.198  -0.586  1.00 -0.04           H  
ATOM    622  D  HOH   622       7.792  -7.198  -0.586  1.00 -0.08           H  
ATOM    623  D  HOH   623      -6.608  -5.998  -0.586  1.00  0.20           H  
ATOM    624  D  HOH   624      -5.408  -5.998  -0.586  1.00  0.11           H  
ATOM    625  D  HOH   625      -4.208  -5.998  -0.586  1.00  0.02           H  
ATOM    626  D  HOH   626      -3.008  -5.998  -0.586  1.00  0.19           H  
ATOM    627  D  HOH   627      -1.808  -5.998  -0.586  1.00  0.06           H  
ATOM    628  D  HOH   628      -0.608  -5.998  -0.586  1.00 -0.05           H  
ATOM    629  D  HOH   629       0.592  -5.998  -0.586  1.00 -0.06           H  
ATOM    630  D  HOH   630       1.792  -5.998  -0.586  1.00 -0.37           H  
ATOM    631  D  HOH   631       2.992  -5.998  -0.586  1.00 -0.27           H  
ATOM    632  D  HOH   632       4.192  -5.998  -0.586  1.00  0.07           H  
ATOM    633  D  HOH   633       5.392  -5.998  -0.586  1.00 -0.01           H  
ATOM    634  D  HOH   634       6.592  -5.998  -0.586  1.00  0.15           H  
ATOM    635  D  HOH   635      -7.808  -4.798  -0.586  1.00  0.01           H  
ATOM    636  D  HOH   636      -6.608  -4.798  -0.586  1.00  0.20           H  
ATOM    637  D  HOH   637      -5.408  -4.798  -0.586  1.00 -0.02           H  
ATOM    638  D  HOH   638      -4.208  -4.798  -0.586  1.00  0.00           H  
ATOM    639  D  HOH   639      -3.008  -4.798  -0.586  1.00  0.00           H  
ATOM    640  D  HOH   640      -1.808  -4.798  -0.586  1.00  0.00           H  
ATOM    641  D  HOH   641      -0.608  -4.798  -0.586  1.00  0.00           H  
ATOM    642  D  HOH   642       0.592  -4.798  -0.586  1.00  0.00           H  
ATOM    643  D  HOH   643       1.792  -4.798  -0.586  1.00  0.00           H  
ATOM    644  D  HOH   644       2.992  -4.798  -0.586  1.00 -0.05           H  
ATOM    645  D  HOH   645       4.192  -4.798  -0.586  1.00 -0.06           H  
ATOM    646  D  HOH   646       5.392  -4.798  -0.586  1.00 -0.21           H  
ATOM    647  D  HOH   647       6.592  -4.798  -0.586  1.00 -0.32           H  
ATOM    648  D  HOH   648      -7.808  -3.598  -0.586  1.00  0.19           H  
ATOM    649  D  HOH   649      -6.608  -3.598  -0.586  1.00  0.12           H  
ATOM    650  D  HOH   650      -5.408  -3.598  -0.586  1.00  0.09           H  
ATOM    651  D  HOH   651      -4.208  -3.598  -0.586  1.00  0.00           H  
ATOM    652  D  HOH   652      -3.008  -3.598  -0.586  1.00  0.00           H  
ATOM    653  D  HOH   653      -1.808  -3.598  -0.586  1.00  0.00           H  
ATOM    654  D  HOH   654      -0.608  -3.598  -0.586  1.00  0.00           H  
ATOM    655  D  HOH   655       0.592  -3.598  -0.586  1.00  0.00           H  
ATOM    656  D  HOH   656       1.792  -3.598  -0.586  1.00  0.00           H  
ATOM    657  D  HOH   657       2.992  -3.598  -0.586  1.00  0.00           H  
ATOM    658  D  HOH   658       4.192  -3.598  -0.586  1.00  0.00           H  
ATOM    659  D  HOH   659       5.392  -3.598  -0.586  1.00 -0.08           H  
ATOM    660  D  HOH   660       6.592  -3.598  -0.586  1.00 -0.38           H  
ATOM    661  D  HOH   661       7.792  -3.598  -0.586  1.00 -0.11           H  
ATOM    662  D  HOH   662      -7.808  -2.398  -0.586  1.00  0.26           H  
ATOM    663  D  HOH   663      -6.608  -2.398  -0.586  1.00  0.14           H  
ATOM    664  D  HOH   664      -5.408  -2.398  -0.586  1.00  0.00           H  
ATOM    665  D  HOH   665      -4.208  -2.398  -0.586  1.00  0.00           H  
ATOM    666  D  HOH   666      -3.008  -2.398  -0.586  1.00  0.00           H  
ATOM    667  D  HOH   667      -1.808  -2.398  -0.586  1.00  0.00           H  
ATOM    668  D  HOH   668       1.792  -2.398  -0.586  1.00  0.00           H  
ATOM    669  D  HOH   669       2.992  -2.398  -0.586  1.00  0.00           H  
ATOM    670  D  HOH   670       4.192  -2.398  -0.586  1.00  0.00           H  
ATOM    671  D  HOH   671       5.392  -2.398  -0.586  1.00  0.05           H  
ATOM    672  D  HOH   672       6.592  -2.398  -0.586  1.00 -0.17           H  
ATOM    673  D  HOH   673       7.792  -2.398  -0.586  1.00 -0.14           H  
ATOM    674  D  HOH   674      -7.808  -1.198  -0.586  1.00  0.22           H  
ATOM    675  D  HOH   675      -6.608  -1.198  -0.586  1.00  0.07           H  
ATOM    676  D  HOH   676      -5.408  -1.198  -0.586  1.00 -0.11           H  
ATOM    677  D  HOH   677      -4.208  -1.198  -0.586  1.00  0.00           H  
ATOM    678  D  HOH   678      -3.008  -1.198  -0.586  1.00  0.00           H  
ATOM    679  D  HOH   679       2.992  -1.198  -0.586  1.00  0.00           H  
ATOM    680  D  HOH   680       4.192  -1.198  -0.586  1.00  0.00           H  
ATOM    681  D  HOH   681       5.392  -1.198  -0.586  1.00  0.03           H  
ATOM    682  D  HOH   682       6.592  -1.198  -0.586  1.00 -0.11           H  
ATOM    683  D  HOH   683      -7.808   0.002  -0.586  1.00  0.18           H  
ATOM    684  D  HOH   684      -6.608   0.002  -0.586  1.00  0.01           H  
ATOM    685  D  HOH   685      -5.408   0.002  -0.586  1.00 -0.01           H  
ATOM    686  D  HOH   686      -4.208   0.002  -0.586  1.00  0.00           H  
ATOM    687  D  HOH   687      -3.008   0.002  -0.586  1.00  0.00           H  
ATOM    688  D  HOH   688       2.992   0.002  -0.586  1.00  0.00           H  
ATOM    689  D  HOH   689       4.192   0.002  -0.586  1.00  0.00           H  
ATOM    690  D  HOH   690       5.392   0.002  -0.586  1.00  0.03           H  
ATOM    691  D  HOH   691       6.592   0.002  -0.586  1.00 -0.02           H  
ATOM    692  D  HOH   692      -7.808   1.202  -0.586  1.00  0.09           H  
ATOM    693  D  HOH   693      -6.608   1.202  -0.586  1.00  0.04           H  
ATOM    694  D  HOH   694      -5.408   1.202  -0.586  1.00 -0.01           H  
ATOM    695  D  HOH   695      -4.208   1.202  -0.586  1.00  0.00           H  
ATOM    696  D  HOH   696       2.992   1.202  -0.586  1.00  0.00           H  
ATOM    697  D  HOH   697       4.192   1.202  -0.586  1.00  0.00           H  
ATOM    698  D  HOH   698       5.392   1.202  -0.586  1.00  0.03           H  
ATOM    699  D  HOH   699       6.592   1.202  -0.586  1.00 -0.08           H  
ATOM    700  D  HOH   700       7.792   1.202  -0.586  1.00 -0.03           H  
ATOM    701  D  HOH   701      -7.808   2.402  -0.586  1.00  0.17           H  
ATOM    702  D  HOH   702      -6.608   2.402  -0.586  1.00  0.00           H  
ATOM    703  D  HOH   703      -5.408   2.402  -0.586  1.00  0.00           H  
ATOM    704  D  HOH   704      -4.208   2.402  -0.586  1.00  0.00           H  
ATOM    705  D  HOH   705      -3.008   2.402  -0.586  1.00  0.00           H  
ATOM    706  D  HOH   706      -1.808   2.402  -0.586  1.00  0.00           H  
ATOM    707  D  HOH   707       1.792   2.402  -0.586  1.00  0.00           H  
ATOM    708  D  HOH   708       2.992   2.402  -0.586  1.00  0.00           H  
ATOM    709  D  HOH   709       4.192   2.402  -0.586  1.00  0.00           H  
ATOM    710  D  HOH   710       5.392   2.402  -0.586  1.00  0.00           H  
ATOM    711  D  HOH   711       6.592   2.402  -0.586  1.00 -0.00           H  
ATOM    712  D  HOH   712       7.792   2.402  -0.586  1.00  0.03           H  
ATOM    713  D  HOH   713      -7.808   3.602  -0.586  1.00 -0.02           H  
ATOM    714  D  HOH   714      -6.608   3.602  -0.586  1.00 -0.03           H  
ATOM    715  D  HOH   715      -5.408   3.602  -0.586  1.00 -0.04           H  
ATOM    716  D  HOH   716      -4.208   3.602  -0.586  1.00  0.00           H  
ATOM    717  D  HOH   717      -3.008   3.602  -0.586  1.00  0.00           H  
ATOM    718  D  HOH   718      -1.808   3.602  -0.586  1.00  0.00           H  
ATOM    719  D  HOH   719      -0.608   3.602  -0.586  1.00  0.00           H  
ATOM    720  D  HOH   720       0.592   3.602  -0.586  1.00  0.00           H  
ATOM    721  D  HOH   721       1.792   3.602  -0.586  1.00  0.00           H  
ATOM    722  D  HOH   722       2.992   3.602  -0.586  1.00  0.00           H  
ATOM    723  D  HOH   723       4.192   3.602  -0.586  1.00  0.00           H  
ATOM    724  D  HOH   724       5.392   3.602  -0.586  1.00  0.03           H  
ATOM    725  D  HOH   725       6.592   3.602  -0.586  1.00  0.08           H  
ATOM    726  D  HOH   726       7.792   3.602  -0.586  1.00  0.04           H  
ATOM    727  D  HOH   727      -6.608   4.802  -0.586  1.00 -0.10           H  
ATOM    728  D  HOH   728      -5.408   4.802  -0.586  1.00  0.20           H  
ATOM    729  D  HOH   729      -4.208   4.802  -0.586  1.00  0.13           H  
ATOM    730  D  HOH   730      -3.008   4.802  -0.586  1.00  0.00           H  
ATOM    731  D  HOH   731      -1.808   4.802  -0.586  1.00  0.00           H  
ATOM    732  D  HOH   732      -0.608   4.802  -0.586  1.00  0.00           H  
ATOM    733  D  HOH   733       0.592   4.802  -0.586  1.00  0.00           H  
ATOM    734  D  HOH   734       1.792   4.802  -0.586  1.00  0.00           H  
ATOM    735  D  HOH   735       2.992   4.802  -0.586  1.00  0.00           H  
ATOM    736  D  HOH   736       4.192   4.802  -0.586  1.00  0.13           H  
ATOM    737  D  HOH   737       5.392   4.802  -0.586  1.00  0.16           H  
ATOM    738  D  HOH   738       6.592   4.802  -0.586  1.00  0.21           H  
ATOM    739  D  HOH   739      -6.608   6.002  -0.586  1.00 -0.08           H  
ATOM    740  D  HOH   740      -5.408   6.002  -0.586  1.00 -0.05           H  
ATOM    741  D  HOH   741      -4.208   6.002  -0.586  1.00  0.16           H  
ATOM    742  D  HOH   742      -3.008   6.002  -0.586  1.00  0.13           H  
ATOM    743  D  HOH   743      -1.808   6.002  -0.586  1.00  0.01           H  
ATOM    744  D  HOH   744      -0.608   6.002  -0.586  1.00  0.01           H  
ATOM    745  D  HOH   745       0.592   6.002  -0.586  1.00  0.01           H  
ATOM    746  D  HOH   746       1.792   6.002  -0.586  1.00  0.01           H  
ATOM    747  D  HOH   747       2.992   6.002  -0.586  1.00  0.15           H  
ATOM    748  D  HOH   748       4.192   6.002  -0.586  1.00  0.05           H  
ATOM    749  D  HOH   749       5.392   6.002  -0.586  1.00 -0.08           H  
ATOM    750  D  HOH   750       6.592   6.002  -0.586  1.00  0.41           H  
ATOM    751  D  HOH   751      -7.808   7.202  -0.586  1.00  0.28           H  
ATOM    752  D  HOH   752      -6.608   7.202  -0.586  1.00  0.45           H  
ATOM    753  D  HOH   753      -5.408   7.202  -0.586  1.00  0.52           H  
ATOM    754  D  HOH   754      -4.208   7.202  -0.586  1.00  0.59           H  
ATOM    755  D  HOH   755      -3.008   7.202  -0.586  1.00  0.31           H  
ATOM    756  D  HOH   756      -1.808   7.202  -0.586  1.00  0.16           H  
ATOM    757  D  HOH   757      -0.608   7.202  -0.586  1.00  0.10           H  
ATOM    758  D  HOH   758       0.592   7.202  -0.586  1.00  0.11           H  
ATOM    759  D  HOH   759       1.792   7.202  -0.586  1.00  0.25           H  
ATOM    760  D  HOH   760       2.992   7.202  -0.586  1.00  0.34           H  
ATOM    761  D  HOH   761       4.192   7.202  -0.586  1.00  0.47           H  
ATOM    762  D  HOH   762       5.392   7.202  -0.586  1.00  0.14           H  
ATOM    763  D  HOH   763       6.592   7.202  -0.586  1.00  0.66           H  
ATOM    764  D  HOH   764       7.792   7.202  -0.586  1.00  0.57           H  
ATOM    765  D  HOH   765      -7.808   8.402  -0.586  1.00  0.77           H  
ATOM    766  D  HOH   766      -4.208   8.402  -0.586  1.00  0.88           H  
ATOM    767  D  HOH   767      -1.808   8.402  -0.586  1.00  0.75           H  
ATOM    768  D  HOH   768       7.792   8.402  -0.586  1.00  1.08           H  
ATOM    769  D  HOH   769       7.792  -8.398   0.614  1.00  1.20           H  
ATOM    770  D  HOH   770      -4.208  -7.198   0.614  1.00 -0.16           H  
ATOM    771  D  HOH   771      -3.008  -7.198   0.614  1.00 -0.04           H  
ATOM    772  D  HOH   772      -1.808  -7.198   0.614  1.00 -0.08           H  
ATOM    773  D  HOH   773      -0.608  -7.198   0.614  1.00  0.00           H  
ATOM    774  D  HOH   774       1.792  -7.198   0.614  1.00 -0.00           H  
ATOM    775  D  HOH   775       2.992  -7.198   0.614  1.00 -0.04           H  
ATOM    776  D  HOH   776       4.192  -7.198   0.614  1.00  0.37           H  
ATOM    777  D  HOH   777       5.392  -7.198   0.614  1.00  0.67           H  
ATOM    778  D  HOH   778       6.592  -7.198   0.614  1.00  1.04           H  
ATOM    779  D  HOH   779       7.792  -7.198   0.614  1.00  0.98           H  
ATOM    780  D  HOH   780      -6.608  -5.998   0.614  1.00  0.71           H  
ATOM    781  D  HOH   781      -5.408  -5.998   0.614  1.00  0.45           H  
ATOM    782  D  HOH   782      -4.208  -5.998   0.614  1.00  0.34           H  
ATOM    783  D  HOH   783      -3.008  -5.998   0.614  1.00  0.23           H  
ATOM    784  D  HOH   784      -1.808  -5.998   0.614  1.00  0.08           H  
ATOM    785  D  HOH   785      -0.608  -5.998   0.614  1.00  0.05           H  
ATOM    786  D  HOH   786       0.592  -5.998   0.614  1.00  0.04           H  
ATOM    787  D  HOH   787       1.792  -5.998   0.614  1.00 -0.09           H  
ATOM    788  D  HOH   788       2.992  -5.998   0.614  1.00  0.22           H  
ATOM    789  D  HOH   789       4.192  -5.998   0.614  1.00  0.37           H  
ATOM    790  D  HOH   790       5.392  -5.998   0.614  1.00  0.39           H  
ATOM    791  D  HOH   791       6.592  -5.998   0.614  1.00  0.44           H  
ATOM    792  D  HOH   792      -6.608  -4.798   0.614  1.00  0.48           H  
ATOM    793  D  HOH   793      -5.408  -4.798   0.614  1.00  0.25           H  
ATOM    794  D  HOH   794      -4.208  -4.798   0.614  1.00  0.03           H  
ATOM    795  D  HOH   795      -3.008  -4.798   0.614  1.00  0.00           H  
ATOM    796  D  HOH   796      -1.808  -4.798   0.614  1.00  0.00           H  
ATOM    797  D  HOH   797      -0.608  -4.798   0.614  1.00  0.03           H  
ATOM    798  D  HOH   798       0.592  -4.798   0.614  1.00  0.03           H  
ATOM    799  D  HOH   799       1.792  -4.798   0.614  1.00  0.03           H  
ATOM    800  D  HOH   800       2.992  -4.798   0.614  1.00  0.00           H  
ATOM    801  D  HOH   801       4.192  -4.798   0.614  1.00  0.06           H  
ATOM    802  D  HOH   802       5.392  -4.798   0.614  1.00  0.08           H  
ATOM    803  D  HOH   803       6.592  -4.798   0.614  1.00 -0.20           H  
ATOM    804  D  HOH   804      -7.808  -3.598   0.614  1.00  0.11           H  
ATOM    805  D  HOH   805      -6.608  -3.598   0.614  1.00  0.20           H  
ATOM    806  D  HOH   806      -5.408  -3.598   0.614  1.00  0.17           H  
ATOM    807  D  HOH   807      -4.208  -3.598   0.614  1.00  0.01           H  
ATOM    808  D  HOH   808      -3.008  -3.598   0.614  1.00  0.00           H  
ATOM    809  D  HOH   809      -1.808  -3.598   0.614  1.00  0.00           H  
ATOM    810  D  HOH   810      -0.608  -3.598   0.614  1.00  0.00           H  
ATOM    811  D  HOH   811       0.592  -3.598   0.614  1.00  0.00           H  
ATOM    812  D  HOH   812       1.792  -3.598   0.614  1.00  0.00           H  
ATOM    813  D  HOH   813       2.992  -3.598   0.614  1.00  0.00           H  
ATOM    814  D  HOH   814       4.192  -3.598   0.614  1.00  0.00           H  
ATOM    815  D  HOH   815       5.392  -3.598   0.614  1.00 -0.10           H  
ATOM    816  D  HOH   816       6.592  -3.598   0.614  1.00 -0.13           H  
ATOM    817  D  HOH   817       7.792  -3.598   0.614  1.00  0.05           H  
ATOM    818  D  HOH   818      -7.808  -2.398   0.614  1.00  0.36           H  
ATOM    819  D  HOH   819      -6.608  -2.398   0.614  1.00  0.09           H  
ATOM    820  D  HOH   820      -5.408  -2.398   0.614  1.00  0.00           H  
ATOM    821  D  HOH   821      -4.208  -2.398   0.614  1.00  0.00           H  
ATOM    822  D  HOH   822      -3.008  -2.398   0.614  1.00  0.00           H  
ATOM    823  D  HOH   823      -1.808  -2.398   0.614  1.00  0.00           H  
ATOM    824  D  HOH   824       0.592  -2.398   0.614  1.00  0.00           H  
ATOM    825  D  HOH   825       1.792  -2.398   0.614  1.00  0.00           H  
ATOM    826  D  HOH   826       2.992  -2.398   0.614  1.00  0.00           H  
ATOM    827  D  HOH   827       4.192  -2.398   0.614  1.00  0.00           H  
ATOM    828  D  HOH   828       5.392  -2.398   0.614  1.00  0.03           H  
ATOM    829  D  HOH   829       6.592  -2.398   0.614  1.00 -0.07           H  
ATOM    830  D  HOH   830       7.792  -2.398   0.614  1.00 -0.07           H  
ATOM    831  D  HOH   831      -7.808  -1.198   0.614  1.00  0.31           H  
ATOM    832  D  HOH   832      -6.608  -1.198   0.614  1.00  0.02           H  
ATOM    833  D  HOH   833      -5.408  -1.198   0.614  1.00 -0.12           H  
ATOM    834  D  HOH   834      -4.208  -1.198   0.614  1.00  0.00           H  
ATOM    835  D  HOH   835      -3.008  -1.198   0.614  1.00  0.00           H  
ATOM    836  D  HOH   836      -1.808  -1.198   0.614  1.00  0.00           H  
ATOM    837  D  HOH   837       1.792  -1.198   0.614  1.00  0.00           H  
ATOM    838  D  HOH   838       2.992  -1.198   0.614  1.00  0.00           H  
ATOM    839  D  HOH   839       4.192  -1.198   0.614  1.00  0.00           H  
ATOM    840  D  HOH   840       5.392  -1.198   0.614  1.00  0.03           H  
ATOM    841  D  HOH   841       6.592  -1.198   0.614  1.00  0.01           H  
ATOM    842  D  HOH   842      -6.608   0.002   0.614  1.00 -0.00           H  
ATOM    843  D  HOH   843      -5.408   0.002   0.614  1.00 -0.12           H  
ATOM    844  D  HOH   844      -4.208   0.002   0.614  1.00  0.00           H  
ATOM    845  D  HOH   845      -3.008   0.002   0.614  1.00  0.00           H  
ATOM    846  D  HOH   846       2.992   0.002   0.614  1.00  0.00           H  
ATOM    847  D  HOH   847       4.192   0.002   0.614  1.00  0.00           H  
ATOM    848  D  HOH   848       5.392   0.002   0.614  1.00  0.03           H  
ATOM    849  D  HOH   849       6.592   0.002   0.614  1.00 -0.07           H  
ATOM    850  D  HOH   850      -6.608   1.202   0.614  1.00  0.02           H  
ATOM    851  D  HOH   851      -5.408   1.202   0.614  1.00 -0.12           H  
ATOM    852  D  HOH   852      -4.208   1.202   0.614  1.00  0.00           H  
ATOM    853  D  HOH   853      -3.008   1.202   0.614  1.00  0.00           H  
ATOM    854  D  HOH   854      -1.808   1.202   0.614  1.00  0.00           H  
ATOM    855  D  HOH   855       4.192   1.202   0.614  1.00  0.00           H  
ATOM    856  D  HOH   856       5.392   1.202   0.614  1.00  0.03           H  
ATOM    857  D  HOH   857       6.592   1.202   0.614  1.00 -0.08           H  
ATOM    858  D  HOH   858       7.792   1.202   0.614  1.00  0.10           H  
ATOM    859  D  HOH   859      -7.808   2.402   0.614  1.00  0.35           H  
ATOM    860  D  HOH   860      -6.608   2.402   0.614  1.00  0.03           H  
ATOM    861  D  HOH   861      -5.408   2.402   0.614  1.00 -0.11           H  
ATOM    862  D  HOH   862      -4.208   2.402   0.614  1.00  0.00           H  
ATOM    863  D  HOH   863      -3.008   2.402   0.614  1.00  0.00           H  
ATOM    864  D  HOH   864      -1.808   2.402   0.614  1.00  0.00           H  
ATOM    865  D  HOH   865       2.992   2.402   0.614  1.00  0.00           H  
ATOM    866  D  HOH   866       4.192   2.402   0.614  1.00  0.00           H  
ATOM    867  D  HOH   867       5.392   2.402   0.614  1.00  0.12           H  
ATOM    868  D  HOH   868       6.592   2.402   0.614  1.00  0.11           H  
ATOM    869  D  HOH   869       7.792   2.402   0.614  1.00 -0.15           H  
ATOM    870  D  HOH   870      -7.808   3.602   0.614  1.00  0.39           H  
ATOM    871  D  HOH   871      -6.608   3.602   0.614  1.00  0.39           H  
ATOM    872  D  HOH   872      -5.408   3.602   0.614  1.00  0.13           H  
ATOM    873  D  HOH   873      -4.208   3.602   0.614  1.00  0.13           H  
ATOM    874  D  HOH   874      -3.008   3.602   0.614  1.00  0.00           H  
ATOM    875  D  HOH   875      -1.808   3.602   0.614  1.00  0.00           H  
ATOM    876  D  HOH   876      -0.608   3.602   0.614  1.00  0.00           H  
ATOM    877  D  HOH   877       0.592   3.602   0.614  1.00  0.00           H  
ATOM    878  D  HOH   878       1.792   3.602   0.614  1.00  0.00           H  
ATOM    879  D  HOH   879       2.992   3.602   0.614  1.00  0.00           H  
ATOM    880  D  HOH   880       4.192   3.602   0.614  1.00  0.00           H  
ATOM    881  D  HOH   881       5.392   3.602   0.614  1.00  0.14           H  
ATOM    882  D  HOH   882       6.592   3.602   0.614  1.00  0.02           H  
ATOM    883  D  HOH   883       7.792   3.602   0.614  1.00 -0.13           H  
ATOM    884  D  HOH   884      -6.608   4.802   0.614  1.00  0.64           H  
ATOM    885  D  HOH   885      -5.408   4.802   0.614  1.00  0.08           H  
ATOM    886  D  HOH   886      -4.208   4.802   0.614  1.00 -0.17           H  
ATOM    887  D  HOH   887      -3.008   4.802   0.614  1.00  0.00           H  
ATOM    888  D  HOH   888      -1.808   4.802   0.614  1.00  0.00           H  
ATOM    889  D  HOH   889      -0.608   4.802   0.614  1.00  0.00           H  
ATOM    890  D  HOH   890       0.592   4.802   0.614  1.00  0.00           H  
ATOM    891  D  HOH   891       1.792   4.802   0.614  1.00  0.00           H  
ATOM    892  D  HOH   892       2.992   4.802   0.614  1.00  0.00           H  
ATOM    893  D  HOH   893       4.192   4.802   0.614  1.00  0.01           H  
ATOM    894  D  HOH   894       5.392   4.802   0.614  1.00  0.04           H  
ATOM    895  D  HOH   895       6.592   4.802   0.614  1.00  0.09           H  
ATOM    896  D  HOH   896      -6.608   6.002   0.614  1.00  0.67           H  
ATOM    897  D  HOH   897      -5.408   6.002   0.614  1.00  0.06           H  
ATOM    898  D  HOH   898      -4.208   6.002   0.614  1.00 -0.08           H  
ATOM    899  D  HOH   899      -3.008   6.002   0.614  1.00 -0.21           H  
ATOM    900  D  HOH   900      -1.808   6.002   0.614  1.00 -0.26           H  
ATOM    901  D  HOH   901      -0.608   6.002   0.614  1.00 -0.11           H  
ATOM    902  D  HOH   902       0.592   6.002   0.614  1.00 -0.11           H  
ATOM    903  D  HOH   903       1.792   6.002   0.614  1.00  0.01           H  
ATOM    904  D  HOH   904       2.992   6.002   0.614  1.00  0.13           H  
ATOM    905  D  HOH   905       4.192   6.002   0.614  1.00  0.15           H  
ATOM    906  D  HOH   906       5.392   6.002   0.614  1.00  0.53           H  
ATOM    907  D  HOH   907       6.592   6.002   0.614  1.00  0.36           H  
ATOM    908  D  HOH   908      -7.808   7.202   0.614  1.00  0.06           H  
ATOM    909  D  HOH   909      -6.608   7.202   0.614  1.00  0.35           H  
ATOM    910  D  HOH   910      -4.208   7.202   0.614  1.00  0.09           H  
ATOM    911  D  HOH   911      -3.008   7.202   0.614  1.00 -0.05           H  
ATOM    912  D  HOH   912      -1.808   7.202   0.614  1.00 -0.24           H  
ATOM    913  D  HOH   913      -0.608   7.202   0.614  1.00 -0.31           H  
ATOM    914  D  HOH   914       0.592   7.202   0.614  1.00  0.09           H  
ATOM    915  D  HOH   915       1.792   7.202   0.614  1.00  0.14           H  
ATOM    916  D  HOH   916       2.992   7.202   0.614  1.00  0.32           H  
ATOM    917  D  HOH   917       4.192   7.202   0.614  1.00  0.59           H  
ATOM    918  D  HOH   918       6.592   7.202   0.614  1.00  0.32           H  
ATOM    919  D  HOH   919       7.792   7.202   0.614  1.00  0.72           H  
ATOM    920  D  HOH   920       1.792   8.402   0.614  1.00  0.54           H  
ATOM    921  D  HOH   921      -3.008  -7.198   1.814  1.00  0.05           H  
ATOM    922  D  HOH   922      -1.808  -7.198   1.814  1.00 -0.17           H  
ATOM    923  D  HOH   923       1.792  -7.198   1.814  1.00  0.14           H  
ATOM    924  D  HOH   924       2.992  -7.198   1.814  1.00  0.32           H  
ATOM    925  D  HOH   925      -5.408  -5.998   1.814  1.00  0.51           H  
ATOM    926  D  HOH   926      -4.208  -5.998   1.814  1.00  0.36           H  
ATOM    927  D  HOH   927      -3.008  -5.998   1.814  1.00  0.35           H  
ATOM    928  D  HOH   928      -1.808  -5.998   1.814  1.00  0.06           H  
ATOM    929  D  HOH   929      -0.608  -5.998   1.814  1.00 -0.11           H  
ATOM    930  D  HOH   930       0.592  -5.998   1.814  1.00 -0.04           H  
ATOM    931  D  HOH   931       1.792  -5.998   1.814  1.00  0.27           H  
ATOM    932  D  HOH   932       2.992  -5.998   1.814  1.00  0.39           H  
ATOM    933  D  HOH   933       4.192  -5.998   1.814  1.00  0.52           H  
ATOM    934  D  HOH   934       5.392  -5.998   1.814  1.00  0.17           H  
ATOM    935  D  HOH   935       6.592  -5.998   1.814  1.00  1.06           H  
ATOM    936  D  HOH   936      -6.608  -4.798   1.814  1.00  0.37           H  
ATOM    937  D  HOH   937      -5.408  -4.798   1.814  1.00  0.61           H  
ATOM    938  D  HOH   938      -4.208  -4.798   1.814  1.00  0.36           H  
ATOM    939  D  HOH   939      -3.008  -4.798   1.814  1.00  0.14           H  
ATOM    940  D  HOH   940      -1.808  -4.798   1.814  1.00  0.01           H  
ATOM    941  D  HOH   941      -0.608  -4.798   1.814  1.00  0.03           H  
ATOM    942  D  HOH   942       0.592  -4.798   1.814  1.00  0.03           H  
ATOM    943  D  HOH   943       1.792  -4.798   1.814  1.00  0.03           H  
ATOM    944  D  HOH   944       2.992  -4.798   1.814  1.00 -0.17           H  
ATOM    945  D  HOH   945       4.192  -4.798   1.814  1.00 -0.03           H  
ATOM    946  D  HOH   946       5.392  -4.798   1.814  1.00  0.22           H  
ATOM    947  D  HOH   947       6.592  -4.798   1.814  1.00  0.03           H  
ATOM    948  D  HOH   948      -6.608  -3.598   1.814  1.00  0.32           H  
ATOM    949  D  HOH   949      -5.408  -3.598   1.814  1.00  0.28           H  
ATOM    950  D  HOH   950      -4.208  -3.598   1.814  1.00 -0.11           H  
ATOM    951  D  HOH   951      -3.008  -3.598   1.814  1.00  0.01           H  
ATOM    952  D  HOH   952      -1.808  -3.598   1.814  1.00  0.00           H  
ATOM    953  D  HOH   953      -0.608  -3.598   1.814  1.00  0.00           H  
ATOM    954  D  HOH   954       0.592  -3.598   1.814  1.00  0.00           H  
ATOM    955  D  HOH   955       1.792  -3.598   1.814  1.00  0.00           H  
ATOM    956  D  HOH   956       2.992  -3.598   1.814  1.00 -0.28           H  
ATOM    957  D  HOH   957       4.192  -3.598   1.814  1.00 -0.29           H  
ATOM    958  D  HOH   958       5.392  -3.598   1.814  1.00 -0.39           H  
ATOM    959  D  HOH   959       6.592  -3.598   1.814  1.00 -0.03           H  
ATOM    960  D  HOH   960      -7.808  -2.398   1.814  1.00  0.28           H  
ATOM    961  D  HOH   961      -6.608  -2.398   1.814  1.00  0.05           H  
ATOM    962  D  HOH   962      -5.408  -2.398   1.814  1.00  0.16           H  
ATOM    963  D  HOH   963      -4.208  -2.398   1.814  1.00  0.01           H  
ATOM    964  D  HOH   964      -3.008  -2.398   1.814  1.00  0.01           H  
ATOM    965  D  HOH   965      -1.808  -2.398   1.814  1.00  0.00           H  
ATOM    966  D  HOH   966      -0.608  -2.398   1.814  1.00  0.00           H  
ATOM    967  D  HOH   967       0.592  -2.398   1.814  1.00  0.00           H  
ATOM    968  D  HOH   968       1.792  -2.398   1.814  1.00  0.00           H  
ATOM    969  D  HOH   969       2.992  -2.398   1.814  1.00 -0.27           H  
ATOM    970  D  HOH   970       4.192  -2.398   1.814  1.00 -0.28           H  
ATOM    971  D  HOH   971       5.392  -2.398   1.814  1.00 -0.26           H  
ATOM    972  D  HOH   972       6.592  -2.398   1.814  1.00 -0.04           H  
ATOM    973  D  HOH   973       7.792  -2.398   1.814  1.00  0.37           H  
ATOM    974  D  HOH   974      -7.808  -1.198   1.814  1.00  0.27           H  
ATOM    975  D  HOH   975      -6.608  -1.198   1.814  1.00  0.04           H  
ATOM    976  D  HOH   976      -5.408  -1.198   1.814  1.00 -0.12           H  
ATOM    977  D  HOH   977      -4.208  -1.198   1.814  1.00  0.00           H  
ATOM    978  D  HOH   978      -3.008  -1.198   1.814  1.00  0.00           H  
ATOM    979  D  HOH   979      -1.808  -1.198   1.814  1.00  0.00           H  
ATOM    980  D  HOH   980       0.592  -1.198   1.814  1.00  0.00           H  
ATOM    981  D  HOH   981       1.792  -1.198   1.814  1.00  0.00           H  
ATOM    982  D  HOH   982       2.992  -1.198   1.814  1.00  0.00           H  
ATOM    983  D  HOH   983       4.192  -1.198   1.814  1.00  0.00           H  
ATOM    984  D  HOH   984       5.392  -1.198   1.814  1.00  0.03           H  
ATOM    985  D  HOH   985       6.592  -1.198   1.814  1.00  0.02           H  
ATOM    986  D  HOH   986       7.792  -1.198   1.814  1.00  0.15           H  
ATOM    987  D  HOH   987      -6.608   0.002   1.814  1.00 -0.01           H  
ATOM    988  D  HOH   988      -5.408   0.002   1.814  1.00 -0.12           H  
ATOM    989  D  HOH   989      -4.208   0.002   1.814  1.00  0.00           H  
ATOM    990  D  HOH   990      -3.008   0.002   1.814  1.00  0.00           H  
ATOM    991  D  HOH   991      -1.808   0.002   1.814  1.00  0.00           H  
ATOM    992  D  HOH   992       1.792   0.002   1.814  1.00  0.00           H  
ATOM    993  D  HOH   993       2.992   0.002   1.814  1.00  0.00           H  
ATOM    994  D  HOH   994       4.192   0.002   1.814  1.00  0.00           H  
ATOM    995  D  HOH   995       5.392   0.002   1.814  1.00  0.03           H  
ATOM    996  D  HOH   996       6.592   0.002   1.814  1.00 -0.02           H  
ATOM    997  D  HOH   997       7.792   0.002   1.814  1.00  0.11           H  
ATOM    998  D  HOH   998      -7.808   1.202   1.814  1.00  0.52           H  
ATOM    999  D  HOH   999      -6.608   1.202   1.814  1.00  0.15           H  
ATOM   1000  D  HOH  1000      -5.408   1.202   1.814  1.00 -0.12           H  
ATOM   1001  D  HOH  1001      -4.208   1.202   1.814  1.00  0.00           H  
ATOM   1002  D  HOH  1002      -3.008   1.202   1.814  1.00  0.00           H  
ATOM   1003  D  HOH  1003      -1.808   1.202   1.814  1.00  0.00           H  
ATOM   1004  D  HOH  1004      -0.608   1.202   1.814  1.00  0.00           H  
ATOM   1005  D  HOH  1005       1.792   1.202   1.814  1.00  0.00           H  
ATOM   1006  D  HOH  1006       2.992   1.202   1.814  1.00  0.00           H  
ATOM   1007  D  HOH  1007       4.192   1.202   1.814  1.00  0.00           H  
ATOM   1008  D  HOH  1008       5.392   1.202   1.814  1.00  0.00           H  
ATOM   1009  D  HOH  1009       6.592   1.202   1.814  1.00  0.10           H  
ATOM   1010  D  HOH  1010       7.792   1.202   1.814  1.00  0.05           H  
ATOM   1011  D  HOH  1011       8.992   1.202   1.814  1.00 -0.02           H  
ATOM   1012  D  HOH  1012      -7.808   2.402   1.814  1.00  0.90           H  
ATOM   1013  D  HOH  1013      -6.608   2.402   1.814  1.00  0.59           H  
ATOM   1014  D  HOH  1014      -5.408   2.402   1.814  1.00  0.53           H  
ATOM   1015  D  HOH  1015      -4.208   2.402   1.814  1.00  0.14           H  
ATOM   1016  D  HOH  1016      -3.008   2.402   1.814  1.00  0.12           H  
ATOM   1017  D  HOH  1017      -1.808   2.402   1.814  1.00  0.00           H  
ATOM   1018  D  HOH  1018      -0.608   2.402   1.814  1.00  0.00           H  
ATOM   1019  D  HOH  1019       0.592   2.402   1.814  1.00  0.00           H  
ATOM   1020  D  HOH  1020       1.792   2.402   1.814  1.00  0.00           H  
ATOM   1021  D  HOH  1021       2.992   2.402   1.814  1.00  0.00           H  
ATOM   1022  D  HOH  1022       4.192   2.402   1.814  1.00  0.00           H  
ATOM   1023  D  HOH  1023       5.392   2.402   1.814  1.00  0.13           H  
ATOM   1024  D  HOH  1024       6.592   2.402   1.814  1.00  0.12           H  
ATOM   1025  D  HOH  1025       7.792   2.402   1.814  1.00 -0.02           H  
ATOM   1026  D  HOH  1026      -6.608   3.602   1.814  1.00  0.63           H  
ATOM   1027  D  HOH  1027      -5.408   3.602   1.814  1.00  0.39           H  
ATOM   1028  D  HOH  1028      -4.208   3.602   1.814  1.00  0.23           H  
ATOM   1029  D  HOH  1029      -3.008   3.602   1.814  1.00  0.26           H  
ATOM   1030  D  HOH  1030      -1.808   3.602   1.814  1.00  0.00           H  
ATOM   1031  D  HOH  1031      -0.608   3.602   1.814  1.00  0.00           H  
ATOM   1032  D  HOH  1032       0.592   3.602   1.814  1.00  0.00           H  
ATOM   1033  D  HOH  1033       1.792   3.602   1.814  1.00  0.00           H  
ATOM   1034  D  HOH  1034       2.992   3.602   1.814  1.00  0.00           H  
ATOM   1035  D  HOH  1035       4.192   3.602   1.814  1.00  0.00           H  
ATOM   1036  D  HOH  1036       5.392   3.602   1.814  1.00  0.27           H  
ATOM   1037  D  HOH  1037       6.592   3.602   1.814  1.00  0.35           H  
ATOM   1038  D  HOH  1038      -6.608   4.802   1.814  1.00  0.94           H  
ATOM   1039  D  HOH  1039      -5.408   4.802   1.814  1.00  0.63           H  
ATOM   1040  D  HOH  1040      -4.208   4.802   1.814  1.00  0.07           H  
ATOM   1041  D  HOH  1041      -3.008   4.802   1.814  1.00 -0.06           H  
ATOM   1042  D  HOH  1042      -1.808   4.802   1.814  1.00  0.00           H  
ATOM   1043  D  HOH  1043      -0.608   4.802   1.814  1.00  0.00           H  
ATOM   1044  D  HOH  1044       0.592   4.802   1.814  1.00  0.00           H  
ATOM   1045  D  HOH  1045       1.792   4.802   1.814  1.00  0.00           H  
ATOM   1046  D  HOH  1046       2.992   4.802   1.814  1.00  0.01           H  
ATOM   1047  D  HOH  1047       4.192   4.802   1.814  1.00  0.26           H  
ATOM   1048  D  HOH  1048       5.392   4.802   1.814  1.00  0.43           H  
ATOM   1049  D  HOH  1049       6.592   4.802   1.814  1.00  0.44           H  
ATOM   1050  D  HOH  1050      -6.608   6.002   1.814  1.00  0.65           H  
ATOM   1051  D  HOH  1051      -5.408   6.002   1.814  1.00  0.99           H  
ATOM   1052  D  HOH  1052      -4.208   6.002   1.814  1.00  0.38           H  
ATOM   1053  D  HOH  1053      -3.008   6.002   1.814  1.00 -0.14           H  
ATOM   1054  D  HOH  1054      -1.808   6.002   1.814  1.00 -0.47           H  
ATOM   1055  D  HOH  1055      -0.608   6.002   1.814  1.00 -0.38           H  
ATOM   1056  D  HOH  1056       0.592   6.002   1.814  1.00 -0.11           H  
ATOM   1057  D  HOH  1057       1.792   6.002   1.814  1.00  0.01           H  
ATOM   1058  D  HOH  1058       2.992   6.002   1.814  1.00  0.01           H  
ATOM   1059  D  HOH  1059       4.192   6.002   1.814  1.00  0.65           H  
ATOM   1060  D  HOH  1060       5.392   6.002   1.814  1.00  0.79           H  
ATOM   1061  D  HOH  1061       6.592   6.002   1.814  1.00  0.22           H  
ATOM   1062  D  HOH  1062      -3.008   7.202   1.814  1.00 -0.24           H  
ATOM   1063  D  HOH  1063      -1.808   7.202   1.814  1.00 -0.34           H  
ATOM   1064  D  HOH  1064      -0.608   7.202   1.814  1.00 -0.33           H  
ATOM   1065  D  HOH  1065       0.592   7.202   1.814  1.00 -0.03           H  
ATOM   1066  D  HOH  1066       1.792   7.202   1.814  1.00  0.01           H  
ATOM   1067  D  HOH  1067       2.992   7.202   1.814  1.00  0.13           H  
ATOM   1068  D  HOH  1068       0.592   8.402   1.814  1.00  0.25           H  
ATOM   1069  D  HOH  1069       1.792   8.402   1.814  1.00  0.31           H  
ATOM   1070  D  HOH  1070      -1.808  -9.598   3.014  1.00  0.00           H  
ATOM   1071  D  HOH  1071      -1.808  -8.398   3.014  1.00  0.10           H  
ATOM   1072  D  HOH  1072       1.792  -8.398   3.014  1.00  0.49           H  
ATOM   1073  D  HOH  1073      -3.008  -7.198   3.014  1.00  0.07           H  
ATOM   1074  D  HOH  1074      -1.808  -7.198   3.014  1.00  0.22           H  
ATOM   1075  D  HOH  1075      -0.608  -7.198   3.014  1.00  0.09           H  
ATOM   1076  D  HOH  1076       0.592  -7.198   3.014  1.00  0.22           H  
ATOM   1077  D  HOH  1077       1.792  -7.198   3.014  1.00  0.42           H  
ATOM   1078  D  HOH  1078       2.992  -7.198   3.014  1.00  0.33           H  
ATOM   1079  D  HOH  1079      -4.208  -5.998   3.014  1.00  0.53           H  
ATOM   1080  D  HOH  1080      -3.008  -5.998   3.014  1.00  0.57           H  
ATOM   1081  D  HOH  1081      -1.808  -5.998   3.014  1.00  0.20           H  
ATOM   1082  D  HOH  1082      -0.608  -5.998   3.014  1.00 -0.01           H  
ATOM   1083  D  HOH  1083       0.592  -5.998   3.014  1.00 -0.02           H  
ATOM   1084  D  HOH  1084       1.792  -5.998   3.014  1.00  0.24           H  
ATOM   1085  D  HOH  1085       2.992  -5.998   3.014  1.00  0.13           H  
ATOM   1086  D  HOH  1086       4.192  -5.998   3.014  1.00  0.45           H  
ATOM   1087  D  HOH  1087       5.392  -5.998   3.014  1.00  0.59           H  
ATOM   1088  D  HOH  1088      -4.208  -4.798   3.014  1.00  0.30           H  
ATOM   1089  D  HOH  1089      -3.008  -4.798   3.014  1.00  0.41           H  
ATOM   1090  D  HOH  1090      -1.808  -4.798   3.014  1.00  0.03           H  
ATOM   1091  D  HOH  1091      -0.608  -4.798   3.014  1.00  0.03           H  
ATOM   1092  D  HOH  1092       0.592  -4.798   3.014  1.00  0.03           H  
ATOM   1093  D  HOH  1093       1.792  -4.798   3.014  1.00 -0.18           H  
ATOM   1094  D  HOH  1094       2.992  -4.798   3.014  1.00 -0.23           H  
ATOM   1095  D  HOH  1095       4.192  -4.798   3.014  1.00  0.00           H  
ATOM   1096  D  HOH  1096       5.392  -4.798   3.014  1.00  0.15           H  
ATOM   1097  D  HOH  1097       6.592  -4.798   3.014  1.00  0.42           H  
ATOM   1098  D  HOH  1098      -6.608  -3.598   3.014  1.00  0.54           H  
ATOM   1099  D  HOH  1099      -5.408  -3.598   3.014  1.00  0.32           H  
ATOM   1100  D  HOH  1100      -4.208  -3.598   3.014  1.00  0.12           H  
ATOM   1101  D  HOH  1101      -3.008  -3.598   3.014  1.00  0.04           H  
ATOM   1102  D  HOH  1102      -1.808  -3.598   3.014  1.00  0.03           H  
ATOM   1103  D  HOH  1103      -0.608  -3.598   3.014  1.00  0.00           H  
ATOM   1104  D  HOH  1104       0.592  -3.598   3.014  1.00  0.00           H  
ATOM   1105  D  HOH  1105       1.792  -3.598   3.014  1.00 -0.30           H  
ATOM   1106  D  HOH  1106       2.992  -3.598   3.014  1.00 -0.22           H  
ATOM   1107  D  HOH  1107       4.192  -3.598   3.014  1.00 -0.37           H  
ATOM   1108  D  HOH  1108       5.392  -3.598   3.014  1.00 -0.34           H  
ATOM   1109  D  HOH  1109       6.592  -3.598   3.014  1.00 -0.19           H  
ATOM   1110  D  HOH  1110      -7.808  -2.398   3.014  1.00  0.06           H  
ATOM   1111  D  HOH  1111      -6.608  -2.398   3.014  1.00  0.04           H  
ATOM   1112  D  HOH  1112      -5.408  -2.398   3.014  1.00 -0.14           H  
ATOM   1113  D  HOH  1113      -4.208  -2.398   3.014  1.00 -0.11           H  
ATOM   1114  D  HOH  1114      -3.008  -2.398   3.014  1.00  0.01           H  
ATOM   1115  D  HOH  1115      -1.808  -2.398   3.014  1.00  0.01           H  
ATOM   1116  D  HOH  1116      -0.608  -2.398   3.014  1.00  0.00           H  
ATOM   1117  D  HOH  1117       0.592  -2.398   3.014  1.00  0.00           H  
ATOM   1118  D  HOH  1118       1.792  -2.398   3.014  1.00 -0.29           H  
ATOM   1119  D  HOH  1119       2.992  -2.398   3.014  1.00 -0.32           H  
ATOM   1120  D  HOH  1120       4.192  -2.398   3.014  1.00 -0.21           H  
ATOM   1121  D  HOH  1121       5.392  -2.398   3.014  1.00 -0.17           H  
ATOM   1122  D  HOH  1122       6.592  -2.398   3.014  1.00 -0.23           H  
ATOM   1123  D  HOH  1123       7.792  -2.398   3.014  1.00  0.24           H  
ATOM   1124  D  HOH  1124      -9.008  -1.198   3.014  1.00  0.31           H  
ATOM   1125  D  HOH  1125      -7.808  -1.198   3.014  1.00  0.12           H  
ATOM   1126  D  HOH  1126      -6.608  -1.198   3.014  1.00 -0.09           H  
ATOM   1127  D  HOH  1127      -5.408  -1.198   3.014  1.00  0.01           H  
ATOM   1128  D  HOH  1128      -4.208  -1.198   3.014  1.00  0.00           H  
ATOM   1129  D  HOH  1129      -3.008  -1.198   3.014  1.00  0.00           H  
ATOM   1130  D  HOH  1130      -1.808  -1.198   3.014  1.00  0.00           H  
ATOM   1131  D  HOH  1131      -0.608  -1.198   3.014  1.00  0.00           H  
ATOM   1132  D  HOH  1132       0.592  -1.198   3.014  1.00  0.00           H  
ATOM   1133  D  HOH  1133       1.792  -1.198   3.014  1.00  0.00           H  
ATOM   1134  D  HOH  1134       2.992  -1.198   3.014  1.00 -0.28           H  
ATOM   1135  D  HOH  1135       4.192  -1.198   3.014  1.00 -0.30           H  
ATOM   1136  D  HOH  1136       5.392  -1.198   3.014  1.00 -0.17           H  
ATOM   1137  D  HOH  1137       6.592  -1.198   3.014  1.00 -0.09           H  
ATOM   1138  D  HOH  1138       7.792  -1.198   3.014  1.00  0.18           H  
ATOM   1139  D  HOH  1139       8.992  -1.198   3.014  1.00  0.20           H  
ATOM   1140  D  HOH  1140      -9.008   0.002   3.014  1.00  0.32           H  
ATOM   1141  D  HOH  1141      -7.808   0.002   3.014  1.00  0.21           H  
ATOM   1142  D  HOH  1142      -6.608   0.002   3.014  1.00 -0.13           H  
ATOM   1143  D  HOH  1143      -5.408   0.002   3.014  1.00 -0.12           H  
ATOM   1144  D  HOH  1144      -4.208   0.002   3.014  1.00 -0.00           H  
ATOM   1145  D  HOH  1145      -3.008   0.002   3.014  1.00 -0.00           H  
ATOM   1146  D  HOH  1146      -1.808   0.002   3.014  1.00  0.00           H  
ATOM   1147  D  HOH  1147      -0.608   0.002   3.014  1.00  0.00           H  
ATOM   1148  D  HOH  1148       0.592   0.002   3.014  1.00  0.00           H  
ATOM   1149  D  HOH  1149       1.792   0.002   3.014  1.00  0.00           H  
ATOM   1150  D  HOH  1150       2.992   0.002   3.014  1.00  0.00           H  
ATOM   1151  D  HOH  1151       4.192   0.002   3.014  1.00  0.00           H  
ATOM   1152  D  HOH  1152       5.392   0.002   3.014  1.00  0.00           H  
ATOM   1153  D  HOH  1153       6.592   0.002   3.014  1.00  0.03           H  
ATOM   1154  D  HOH  1154       7.792   0.002   3.014  1.00  0.08           H  
ATOM   1155  D  HOH  1155       8.992   0.002   3.014  1.00  0.26           H  
ATOM   1156  D  HOH  1156      10.192   0.002   3.014  1.00  0.27           H  
ATOM   1157  D  HOH  1157      -9.008   1.202   3.014  1.00  0.77           H  
ATOM   1158  D  HOH  1158      -7.808   1.202   3.014  1.00  0.76           H  
ATOM   1159  D  HOH  1159      -6.608   1.202   3.014  1.00  0.29           H  
ATOM   1160  D  HOH  1160      -5.408   1.202   3.014  1.00  0.28           H  
ATOM   1161  D  HOH  1161      -4.208   1.202   3.014  1.00  0.25           H  
ATOM   1162  D  HOH  1162      -3.008   1.202   3.014  1.00  0.00           H  
ATOM   1163  D  HOH  1163      -1.808   1.202   3.014  1.00  0.00           H  
ATOM   1164  D  HOH  1164      -0.608   1.202   3.014  1.00  0.00           H  
ATOM   1165  D  HOH  1165       0.592   1.202   3.014  1.00  0.00           H  
ATOM   1166  D  HOH  1166       1.792   1.202   3.014  1.00  0.00           H  
ATOM   1167  D  HOH  1167       2.992   1.202   3.014  1.00  0.00           H  
ATOM   1168  D  HOH  1168       4.192   1.202   3.014  1.00 -0.17           H  
ATOM   1169  D  HOH  1169       5.392   1.202   3.014  1.00 -0.18           H  
ATOM   1170  D  HOH  1170       6.592   1.202   3.014  1.00 -0.02           H  
ATOM   1171  D  HOH  1171       7.792   1.202   3.014  1.00  0.05           H  
ATOM   1172  D  HOH  1172       8.992   1.202   3.014  1.00  0.04           H  
ATOM   1173  D  HOH  1173      10.192   1.202   3.014  1.00 -0.09           H  
ATOM   1174  D  HOH  1174      -7.808   2.402   3.014  1.00  1.09           H  
ATOM   1175  D  HOH  1175      -6.608   2.402   3.014  1.00  0.65           H  
ATOM   1176  D  HOH  1176      -5.408   2.402   3.014  1.00  0.85           H  
ATOM   1177  D  HOH  1177      -4.208   2.402   3.014  1.00  0.56           H  
ATOM   1178  D  HOH  1178      -3.008   2.402   3.014  1.00  0.27           H  
ATOM   1179  D  HOH  1179      -1.808   2.402   3.014  1.00  0.12           H  
ATOM   1180  D  HOH  1180      -0.608   2.402   3.014  1.00  0.00           H  
ATOM   1181  D  HOH  1181       0.592   2.402   3.014  1.00  0.00           H  
ATOM   1182  D  HOH  1182       1.792   2.402   3.014  1.00  0.00           H  
ATOM   1183  D  HOH  1183       2.992   2.402   3.014  1.00 -0.18           H  
ATOM   1184  D  HOH  1184       4.192   2.402   3.014  1.00 -0.19           H  
ATOM   1185  D  HOH  1185       5.392   2.402   3.014  1.00  0.06           H  
ATOM   1186  D  HOH  1186       6.592   2.402   3.014  1.00  0.11           H  
ATOM   1187  D  HOH  1187       7.792   2.402   3.014  1.00  0.05           H  
ATOM   1188  D  HOH  1188      -6.608   3.602   3.014  1.00  1.35           H  
ATOM   1189  D  HOH  1189      -5.408   3.602   3.014  1.00  0.88           H  
ATOM   1190  D  HOH  1190      -4.208   3.602   3.014  1.00  0.55           H  
ATOM   1191  D  HOH  1191      -3.008   3.602   3.014  1.00  0.39           H  
ATOM   1192  D  HOH  1192      -1.808   3.602   3.014  1.00  0.26           H  
ATOM   1193  D  HOH  1193      -0.608   3.602   3.014  1.00 -0.01           H  
ATOM   1194  D  HOH  1194       0.592   3.602   3.014  1.00  0.00           H  
ATOM   1195  D  HOH  1195       1.792   3.602   3.014  1.00  0.09           H  
ATOM   1196  D  HOH  1196       2.992   3.602   3.014  1.00 -0.09           H  
ATOM   1197  D  HOH  1197       4.192   3.602   3.014  1.00  0.16           H  
ATOM   1198  D  HOH  1198       5.392   3.602   3.014  1.00  0.43           H  
ATOM   1199  D  HOH  1199       6.592   3.602   3.014  1.00  0.34           H  
ATOM   1200  D  HOH  1200      -4.208   4.802   3.014  1.00  0.37           H  
ATOM   1201  D  HOH  1201      -3.008   4.802   3.014  1.00 -0.16           H  
ATOM   1202  D  HOH  1202      -1.808   4.802   3.014  1.00  0.10           H  
ATOM   1203  D  HOH  1203      -0.608   4.802   3.014  1.00  0.13           H  
ATOM   1204  D  HOH  1204       0.592   4.802   3.014  1.00  0.00           H  
ATOM   1205  D  HOH  1205       1.792   4.802   3.014  1.00  0.10           H  
ATOM   1206  D  HOH  1206       2.992   4.802   3.014  1.00  0.18           H  
ATOM   1207  D  HOH  1207       4.192   4.802   3.014  1.00  0.57           H  
ATOM   1208  D  HOH  1208       5.392   4.802   3.014  1.00  0.76           H  
ATOM   1209  D  HOH  1209       6.592   4.802   3.014  1.00  0.91           H  
ATOM   1210  D  HOH  1210      -4.208   6.002   3.014  1.00  0.41           H  
ATOM   1211  D  HOH  1211      -3.008   6.002   3.014  1.00 -0.02           H  
ATOM   1212  D  HOH  1212      -1.808   6.002   3.014  1.00 -0.22           H  
ATOM   1213  D  HOH  1213      -0.608   6.002   3.014  1.00 -0.26           H  
ATOM   1214  D  HOH  1214       0.592   6.002   3.014  1.00 -0.11           H  
ATOM   1215  D  HOH  1215       1.792   6.002   3.014  1.00  0.10           H  
ATOM   1216  D  HOH  1216       2.992   6.002   3.014  1.00  0.35           H  
ATOM   1217  D  HOH  1217       4.192   6.002   3.014  1.00  0.89           H  
ATOM   1218  D  HOH  1218      -1.808   7.202   3.014  1.00 -0.02           H  
ATOM   1219  D  HOH  1219      -0.608   7.202   3.014  1.00 -0.39           H  
ATOM   1220  D  HOH  1220       0.592   7.202   3.014  1.00 -0.08           H  
ATOM   1221  D  HOH  1221       1.792   7.202   3.014  1.00 -0.03           H  
ATOM   1222  D  HOH  1222      -1.808   8.402   3.014  1.00 -0.16           H  
ATOM   1223  D  HOH  1223      -0.608   8.402   3.014  1.00 -0.26           H  
ATOM   1224  D  HOH  1224       0.592   8.402   3.014  1.00 -0.13           H  
ATOM   1225  D  HOH  1225       1.792   8.402   3.014  1.00  0.27           H  
ATOM   1226  D  HOH  1226       1.792   9.602   3.014  1.00  0.43           H  
ATOM   1227  D  HOH  1227      -1.808  -8.398   4.214  1.00  0.23           H  
ATOM   1228  D  HOH  1228       0.592  -8.398   4.214  1.00  0.30           H  
ATOM   1229  D  HOH  1229       1.792  -8.398   4.214  1.00  0.60           H  
ATOM   1230  D  HOH  1230      -3.008  -7.198   4.214  1.00  0.35           H  
ATOM   1231  D  HOH  1231      -1.808  -7.198   4.214  1.00  0.24           H  
ATOM   1232  D  HOH  1232      -0.608  -7.198   4.214  1.00 -0.01           H  
ATOM   1233  D  HOH  1233       0.592  -7.198   4.214  1.00  0.22           H  
ATOM   1234  D  HOH  1234       1.792  -7.198   4.214  1.00 -0.00           H  
ATOM   1235  D  HOH  1235       2.992  -7.198   4.214  1.00  0.65           H  
ATOM   1236  D  HOH  1236      -3.008  -5.998   4.214  1.00  0.52           H  
ATOM   1237  D  HOH  1237      -1.808  -5.998   4.214  1.00  0.21           H  
ATOM   1238  D  HOH  1238      -0.608  -5.998   4.214  1.00  0.05           H  
ATOM   1239  D  HOH  1239       0.592  -5.998   4.214  1.00  0.00           H  
ATOM   1240  D  HOH  1240       1.792  -5.998   4.214  1.00 -0.44           H  
ATOM   1241  D  HOH  1241       2.992  -5.998   4.214  1.00  0.12           H  
ATOM   1242  D  HOH  1242      -3.008  -4.798   4.214  1.00  0.37           H  
ATOM   1243  D  HOH  1243      -1.808  -4.798   4.214  1.00  0.06           H  
ATOM   1244  D  HOH  1244      -0.608  -4.798   4.214  1.00  0.02           H  
ATOM   1245  D  HOH  1245       0.592  -4.798   4.214  1.00 -0.29           H  
ATOM   1246  D  HOH  1246       1.792  -4.798   4.214  1.00 -0.76           H  
ATOM   1247  D  HOH  1247       2.992  -4.798   4.214  1.00 -0.37           H  
ATOM   1248  D  HOH  1248      -3.008  -3.598   4.214  1.00  0.05           H  
ATOM   1249  D  HOH  1249      -1.808  -3.598   4.214  1.00 -0.08           H  
ATOM   1250  D  HOH  1250      -0.608  -3.598   4.214  1.00  0.11           H  
ATOM   1251  D  HOH  1251       0.592  -3.598   4.214  1.00 -0.32           H  
ATOM   1252  D  HOH  1252       1.792  -3.598   4.214  1.00 -0.42           H  
ATOM   1253  D  HOH  1253       2.992  -3.598   4.214  1.00 -0.62           H  
ATOM   1254  D  HOH  1254       6.592  -3.598   4.214  1.00 -0.37           H  
ATOM   1255  D  HOH  1255      -7.808  -2.398   4.214  1.00  0.01           H  
ATOM   1256  D  HOH  1256      -6.608  -2.398   4.214  1.00  0.25           H  
ATOM   1257  D  HOH  1257      -5.408  -2.398   4.214  1.00  0.12           H  
ATOM   1258  D  HOH  1258      -4.208  -2.398   4.214  1.00 -0.09           H  
ATOM   1259  D  HOH  1259      -3.008  -2.398   4.214  1.00 -0.08           H  
ATOM   1260  D  HOH  1260      -1.808  -2.398   4.214  1.00 -0.09           H  
ATOM   1261  D  HOH  1261      -0.608  -2.398   4.214  1.00  0.08           H  
ATOM   1262  D  HOH  1262       0.592  -2.398   4.214  1.00 -0.19           H  
ATOM   1263  D  HOH  1263       1.792  -2.398   4.214  1.00 -0.50           H  
ATOM   1264  D  HOH  1264       2.992  -2.398   4.214  1.00 -0.41           H  
ATOM   1265  D  HOH  1265       4.192  -2.398   4.214  1.00 -0.58           H  
ATOM   1266  D  HOH  1266       5.392  -2.398   4.214  1.00 -0.42           H  
ATOM   1267  D  HOH  1267       6.592  -2.398   4.214  1.00 -0.43           H  
ATOM   1268  D  HOH  1268       7.792  -2.398   4.214  1.00 -0.20           H  
ATOM   1269  D  HOH  1269      -7.808  -1.198   4.214  1.00 -0.11           H  
ATOM   1270  D  HOH  1270      -6.608  -1.198   4.214  1.00 -0.19           H  
ATOM   1271  D  HOH  1271      -5.408  -1.198   4.214  1.00 -0.20           H  
ATOM   1272  D  HOH  1272      -4.208  -1.198   4.214  1.00 -0.00           H  
ATOM   1273  D  HOH  1273      -3.008  -1.198   4.214  1.00  0.00           H  
ATOM   1274  D  HOH  1274      -1.808  -1.198   4.214  1.00  0.08           H  
ATOM   1275  D  HOH  1275      -0.608  -1.198   4.214  1.00  0.00           H  
ATOM   1276  D  HOH  1276       0.592  -1.198   4.214  1.00  0.00           H  
ATOM   1277  D  HOH  1277       1.792  -1.198   4.214  1.00 -0.29           H  
ATOM   1278  D  HOH  1278       2.992  -1.198   4.214  1.00 -0.19           H  
ATOM   1279  D  HOH  1279       4.192  -1.198   4.214  1.00 -0.21           H  
ATOM   1280  D  HOH  1280       5.392  -1.198   4.214  1.00 -0.19           H  
ATOM   1281  D  HOH  1281       6.592  -1.198   4.214  1.00 -0.02           H  
ATOM   1282  D  HOH  1282       7.792  -1.198   4.214  1.00 -0.18           H  
ATOM   1283  D  HOH  1283      -7.808   0.002   4.214  1.00  0.15           H  
ATOM   1284  D  HOH  1284      -6.608   0.002   4.214  1.00  0.01           H  
ATOM   1285  D  HOH  1285      -5.408   0.002   4.214  1.00  0.15           H  
ATOM   1286  D  HOH  1286      -4.208   0.002   4.214  1.00  0.11           H  
ATOM   1287  D  HOH  1287      -3.008   0.002   4.214  1.00  0.11           H  
ATOM   1288  D  HOH  1288      -1.808   0.002   4.214  1.00  0.09           H  
ATOM   1289  D  HOH  1289      -0.608   0.002   4.214  1.00  0.00           H  
ATOM   1290  D  HOH  1290       0.592   0.002   4.214  1.00  0.00           H  
ATOM   1291  D  HOH  1291       1.792   0.002   4.214  1.00  0.00           H  
ATOM   1292  D  HOH  1292       2.992   0.002   4.214  1.00 -0.27           H  
ATOM   1293  D  HOH  1293       4.192   0.002   4.214  1.00 -0.46           H  
ATOM   1294  D  HOH  1294       5.392   0.002   4.214  1.00 -0.33           H  
ATOM   1295  D  HOH  1295       6.592   0.002   4.214  1.00 -0.31           H  
ATOM   1296  D  HOH  1296       7.792   0.002   4.214  1.00  0.16           H  
ATOM   1297  D  HOH  1297      -7.808   1.202   4.214  1.00  0.45           H  
ATOM   1298  D  HOH  1298      -6.608   1.202   4.214  1.00  0.34           H  
ATOM   1299  D  HOH  1299      -5.408   1.202   4.214  1.00  0.56           H  
ATOM   1300  D  HOH  1300      -4.208   1.202   4.214  1.00  0.65           H  
ATOM   1301  D  HOH  1301      -3.008   1.202   4.214  1.00  0.37           H  
ATOM   1302  D  HOH  1302      -1.808   1.202   4.214  1.00  0.20           H  
ATOM   1303  D  HOH  1303      -0.608   1.202   4.214  1.00 -0.01           H  
ATOM   1304  D  HOH  1304       0.592   1.202   4.214  1.00  0.00           H  
ATOM   1305  D  HOH  1305       1.792   1.202   4.214  1.00  0.00           H  
ATOM   1306  D  HOH  1306       2.992   1.202   4.214  1.00 -0.19           H  
ATOM   1307  D  HOH  1307       4.192   1.202   4.214  1.00 -0.09           H  
ATOM   1308  D  HOH  1308       5.392   1.202   4.214  1.00 -0.09           H  
ATOM   1309  D  HOH  1309       6.592   1.202   4.214  1.00 -0.20           H  
ATOM   1310  D  HOH  1310       7.792   1.202   4.214  1.00 -0.03           H  
ATOM   1311  D  HOH  1311       8.992   1.202   4.214  1.00  0.07           H  
ATOM   1312  D  HOH  1312      -7.808   2.402   4.214  1.00  0.87           H  
ATOM   1313  D  HOH  1313      -6.608   2.402   4.214  1.00  0.94           H  
ATOM   1314  D  HOH  1314      -5.408   2.402   4.214  1.00  0.90           H  
ATOM   1315  D  HOH  1315      -4.208   2.402   4.214  1.00  0.78           H  
ATOM   1316  D  HOH  1316      -3.008   2.402   4.214  1.00  0.71           H  
ATOM   1317  D  HOH  1317      -1.808   2.402   4.214  1.00  0.39           H  
ATOM   1318  D  HOH  1318      -0.608   2.402   4.214  1.00  0.12           H  
ATOM   1319  D  HOH  1319       0.592   2.402   4.214  1.00 -0.01           H  
ATOM   1320  D  HOH  1320       1.792   2.402   4.214  1.00 -0.09           H  
ATOM   1321  D  HOH  1321       2.992   2.402   4.214  1.00  0.02           H  
ATOM   1322  D  HOH  1322       4.192   2.402   4.214  1.00  0.25           H  
ATOM   1323  D  HOH  1323       5.392   2.402   4.214  1.00  0.08           H  
ATOM   1324  D  HOH  1324       6.592   2.402   4.214  1.00  0.23           H  
ATOM   1325  D  HOH  1325       7.792   2.402   4.214  1.00  0.13           H  
ATOM   1326  D  HOH  1326      -3.008   3.602   4.214  1.00  0.34           H  
ATOM   1327  D  HOH  1327      -1.808   3.602   4.214  1.00  0.57           H  
ATOM   1328  D  HOH  1328      -0.608   3.602   4.214  1.00  0.13           H  
ATOM   1329  D  HOH  1329       0.592   3.602   4.214  1.00  0.08           H  
ATOM   1330  D  HOH  1330       1.792   3.602   4.214  1.00  0.04           H  
ATOM   1331  D  HOH  1331       2.992   3.602   4.214  1.00  0.29           H  
ATOM   1332  D  HOH  1332       4.192   3.602   4.214  1.00  0.26           H  
ATOM   1333  D  HOH  1333       5.392   3.602   4.214  1.00  0.62           H  
ATOM   1334  D  HOH  1334       6.592   3.602   4.214  1.00  0.56           H  
ATOM   1335  D  HOH  1335      -3.008   4.802   4.214  1.00  0.17           H  
ATOM   1336  D  HOH  1336      -1.808   4.802   4.214  1.00  0.13           H  
ATOM   1337  D  HOH  1337      -0.608   4.802   4.214  1.00  0.13           H  
ATOM   1338  D  HOH  1338       0.592   4.802   4.214  1.00  0.08           H  
ATOM   1339  D  HOH  1339       1.792   4.802   4.214  1.00  0.06           H  
ATOM   1340  D  HOH  1340       2.992   4.802   4.214  1.00  0.34           H  
ATOM   1341  D  HOH  1341       4.192   4.802   4.214  1.00  0.57           H  
ATOM   1342  D  HOH  1342      -3.008   6.002   4.214  1.00  0.28           H  
ATOM   1343  D  HOH  1343      -1.808   6.002   4.214  1.00 -0.34           H  
ATOM   1344  D  HOH  1344      -0.608   6.002   4.214  1.00 -0.13           H  
ATOM   1345  D  HOH  1345       0.592   6.002   4.214  1.00  0.09           H  
ATOM   1346  D  HOH  1346       1.792   6.002   4.214  1.00  0.19           H  
ATOM   1347  D  HOH  1347       2.992   6.002   4.214  1.00  0.57           H  
ATOM   1348  D  HOH  1348      -3.008   7.202   4.214  1.00  0.02           H  
ATOM   1349  D  HOH  1349      -1.808   7.202   4.214  1.00 -0.32           H  
ATOM   1350  D  HOH  1350      -0.608   7.202   4.214  1.00 -0.30           H  
ATOM   1351  D  HOH  1351       0.592   7.202   4.214  1.00 -0.04           H  
ATOM   1352  D  HOH  1352       1.792   7.202   4.214  1.00  0.22           H  
ATOM   1353  D  HOH  1353       2.992   7.202   4.214  1.00  0.73           H  
ATOM   1354  D  HOH  1354      -1.808   8.402   4.214  1.00 -0.31           H  
ATOM   1355  D  HOH  1355      -0.608   8.402   4.214  1.00 -0.30           H  
ATOM   1356  D  HOH  1356       0.592   8.402   4.214  1.00  0.03           H  
ATOM   1357  D  HOH  1357       1.792   8.402   4.214  1.00  0.16           H  
ATOM   1358  D  HOH  1358      -1.808  -7.198   5.414  1.00  0.36           H  
ATOM   1359  D  HOH  1359       1.792  -7.198   5.414  1.00 -0.17           H  
ATOM   1360  D  HOH  1360      -0.608  -5.998   5.414  1.00  0.04           H  
ATOM   1361  D  HOH  1361       0.592  -5.998   5.414  1.00 -0.53           H  
ATOM   1362  D  HOH  1362       1.792  -5.998   5.414  1.00 -0.56           H  
ATOM   1363  D  HOH  1363      -1.808  -4.798   5.414  1.00  0.20           H  
ATOM   1364  D  HOH  1364      -0.608  -4.798   5.414  1.00 -0.07           H  
ATOM   1365  D  HOH  1365       0.592  -4.798   5.414  1.00 -0.57           H  
ATOM   1366  D  HOH  1366       1.792  -4.798   5.414  1.00 -0.76           H  
ATOM   1367  D  HOH  1367      -3.008  -3.598   5.414  1.00  0.43           H  
ATOM   1368  D  HOH  1368      -1.808  -3.598   5.414  1.00  0.08           H  
ATOM   1369  D  HOH  1369      -0.608  -3.598   5.414  1.00  0.05           H  
ATOM   1370  D  HOH  1370       0.592  -3.598   5.414  1.00 -0.59           H  
ATOM   1371  D  HOH  1371       1.792  -3.598   5.414  1.00 -0.63           H  
ATOM   1372  D  HOH  1372      -6.608  -2.398   5.414  1.00  0.27           H  
ATOM   1373  D  HOH  1373      -5.408  -2.398   5.414  1.00  0.35           H  
ATOM   1374  D  HOH  1374      -4.208  -2.398   5.414  1.00  0.33           H  
ATOM   1375  D  HOH  1375      -3.008  -2.398   5.414  1.00  0.20           H  
ATOM   1376  D  HOH  1376      -1.808  -2.398   5.414  1.00  0.23           H  
ATOM   1377  D  HOH  1377      -0.608  -2.398   5.414  1.00  0.00           H  
ATOM   1378  D  HOH  1378       0.592  -2.398   5.414  1.00 -0.46           H  
ATOM   1379  D  HOH  1379       1.792  -2.398   5.414  1.00 -0.41           H  
ATOM   1380  D  HOH  1380       2.992  -2.398   5.414  1.00 -0.44           H  
ATOM   1381  D  HOH  1381       7.792  -2.398   5.414  1.00 -0.25           H  
ATOM   1382  D  HOH  1382      -6.608  -1.198   5.414  1.00 -0.16           H  
ATOM   1383  D  HOH  1383      -5.408  -1.198   5.414  1.00 -0.08           H  
ATOM   1384  D  HOH  1384      -4.208  -1.198   5.414  1.00 -0.01           H  
ATOM   1385  D  HOH  1385      -3.008  -1.198   5.414  1.00 -0.01           H  
ATOM   1386  D  HOH  1386      -1.808  -1.198   5.414  1.00  0.16           H  
ATOM   1387  D  HOH  1387      -0.608  -1.198   5.414  1.00  0.10           H  
ATOM   1388  D  HOH  1388       0.592  -1.198   5.414  1.00 -0.19           H  
ATOM   1389  D  HOH  1389       1.792  -1.198   5.414  1.00 -0.37           H  
ATOM   1390  D  HOH  1390       2.992  -1.198   5.414  1.00  0.05           H  
ATOM   1391  D  HOH  1391       4.192  -1.198   5.414  1.00  0.06           H  
ATOM   1392  D  HOH  1392       5.392  -1.198   5.414  1.00 -0.31           H  
ATOM   1393  D  HOH  1393       6.592  -1.198   5.414  1.00 -0.42           H  
ATOM   1394  D  HOH  1394      -6.608   0.002   5.414  1.00  0.07           H  
ATOM   1395  D  HOH  1395      -5.408   0.002   5.414  1.00  0.05           H  
ATOM   1396  D  HOH  1396      -3.008   0.002   5.414  1.00  0.04           H  
ATOM   1397  D  HOH  1397      -1.808   0.002   5.414  1.00  0.04           H  
ATOM   1398  D  HOH  1398      -0.608   0.002   5.414  1.00  0.21           H  
ATOM   1399  D  HOH  1399       0.592   0.002   5.414  1.00  0.27           H  
ATOM   1400  D  HOH  1400       1.792   0.002   5.414  1.00 -0.08           H  
ATOM   1401  D  HOH  1401       2.992   0.002   5.414  1.00 -0.13           H  
ATOM   1402  D  HOH  1402       4.192   0.002   5.414  1.00  0.09           H  
ATOM   1403  D  HOH  1403       5.392   0.002   5.414  1.00  0.09           H  
ATOM   1404  D  HOH  1404       6.592   0.002   5.414  1.00 -0.22           H  
ATOM   1405  D  HOH  1405      -6.608   1.202   5.414  1.00  0.63           H  
ATOM   1406  D  HOH  1406      -5.408   1.202   5.414  1.00  0.75           H  
ATOM   1407  D  HOH  1407      -4.208   1.202   5.414  1.00  1.00           H  
ATOM   1408  D  HOH  1408      -3.008   1.202   5.414  1.00  0.96           H  
ATOM   1409  D  HOH  1409      -1.808   1.202   5.414  1.00  0.49           H  
ATOM   1410  D  HOH  1410      -0.608   1.202   5.414  1.00  0.21           H  
ATOM   1411  D  HOH  1411       0.592   1.202   5.414  1.00  0.26           H  
ATOM   1412  D  HOH  1412       1.792   1.202   5.414  1.00  0.09           H  
ATOM   1413  D  HOH  1413       2.992   1.202   5.414  1.00  0.22           H  
ATOM   1414  D  HOH  1414       4.192   1.202   5.414  1.00  0.34           H  
ATOM   1415  D  HOH  1415       5.392   1.202   5.414  1.00  0.26           H  
ATOM   1416  D  HOH  1416       6.592   1.202   5.414  1.00  0.07           H  
ATOM   1417  D  HOH  1417      -4.208   2.402   5.414  1.00  0.98           H  
ATOM   1418  D  HOH  1418      -3.008   2.402   5.414  1.00  0.80           H  
ATOM   1419  D  HOH  1419      -1.808   2.402   5.414  1.00  0.80           H  
ATOM   1420  D  HOH  1420      -0.608   2.402   5.414  1.00  0.48           H  
ATOM   1421  D  HOH  1421       0.592   2.402   5.414  1.00  0.21           H  
ATOM   1422  D  HOH  1422       1.792   2.402   5.414  1.00  0.24           H  
ATOM   1423  D  HOH  1423       2.992   2.402   5.414  1.00  0.33           H  
ATOM   1424  D  HOH  1424       4.192   2.402   5.414  1.00  0.31           H  
ATOM   1425  D  HOH  1425       6.592   2.402   5.414  1.00  0.29           H  
ATOM   1426  D  HOH  1426       7.792   2.402   5.414  1.00  0.35           H  
ATOM   1427  D  HOH  1427      -0.608   3.602   5.414  1.00  0.66           H  
ATOM   1428  D  HOH  1428       0.592   3.602   5.414  1.00  0.17           H  
ATOM   1429  D  HOH  1429       1.792   3.602   5.414  1.00  0.18           H  
ATOM   1430  D  HOH  1430       2.992   3.602   5.414  1.00  0.34           H  
ATOM   1431  D  HOH  1431       7.792   3.602   5.414  1.00  0.60           H  
ATOM   1432  D  HOH  1432      -1.808   4.802   5.414  1.00  0.69           H  
ATOM   1433  D  HOH  1433      -0.608   4.802   5.414  1.00  0.41           H  
ATOM   1434  D  HOH  1434       0.592   4.802   5.414  1.00  0.60           H  
ATOM   1435  D  HOH  1435       1.792   4.802   5.414  1.00  0.45           H  
ATOM   1436  D  HOH  1436      -1.808   6.002   5.414  1.00  0.09           H  
ATOM   1437  D  HOH  1437      -0.608   6.002   5.414  1.00  0.38           H  
ATOM   1438  D  HOH  1438       0.592   6.002   5.414  1.00  0.34           H  
ATOM   1439  D  HOH  1439       1.792   6.002   5.414  1.00  0.46           H  
ATOM   1440  D  HOH  1440      -3.008   7.202   5.414  1.00  0.30           H  
ATOM   1441  D  HOH  1441      -1.808   7.202   5.414  1.00 -0.28           H  
ATOM   1442  D  HOH  1442       0.592   7.202   5.414  1.00  0.12           H  
ATOM   1443  D  HOH  1443       1.792   7.202   5.414  1.00  0.46           H  
ATOM   1444  D  HOH  1444       2.992   7.202   5.414  1.00  0.78           H  
ATOM   1445  D  HOH  1445       1.792  -5.998   6.614  1.00 -0.77           H  
ATOM   1446  D  HOH  1446      -1.808  -2.398   6.614  1.00  0.35           H  
ATOM   1447  D  HOH  1447      -0.608  -2.398   6.614  1.00 -0.21           H  
ATOM   1448  D  HOH  1448       1.792  -2.398   6.614  1.00 -0.40           H  
ATOM   1449  D  HOH  1449      -1.808  -1.198   6.614  1.00  0.20           H  
ATOM   1450  D  HOH  1450      -0.608  -1.198   6.614  1.00  0.27           H  
ATOM   1451  D  HOH  1451       0.592  -1.198   6.614  1.00 -0.42           H  
ATOM   1452  D  HOH  1452       1.792  -1.198   6.614  1.00 -0.27           H  
ATOM   1453  D  HOH  1453       2.992  -1.198   6.614  1.00 -0.25           H  
ATOM   1454  D  HOH  1454       4.192  -1.198   6.614  1.00 -0.14           H  
ATOM   1455  D  HOH  1455       5.392  -1.198   6.614  1.00  0.03           H  
ATOM   1456  D  HOH  1456       6.592  -1.198   6.614  1.00 -0.08           H  
ATOM   1457  D  HOH  1457      -1.808   0.002   6.614  1.00  0.72           H  
ATOM   1458  D  HOH  1458      -0.608   0.002   6.614  1.00  0.41           H  
ATOM   1459  D  HOH  1459       0.592   0.002   6.614  1.00  0.40           H  
ATOM   1460  D  HOH  1460       1.792   0.002   6.614  1.00  0.55           H  
ATOM   1461  D  HOH  1461       2.992   0.002   6.614  1.00  0.31           H  
ATOM   1462  D  HOH  1462       6.592   0.002   6.614  1.00  0.29           H  
ATOM   1463  D  HOH  1463      -1.808   1.202   6.614  1.00  0.73           H  
ATOM   1464  D  HOH  1464      -0.608   1.202   6.614  1.00  0.58           H  
ATOM   1465  D  HOH  1465       0.592   1.202   6.614  1.00  0.53           H  
ATOM   1466  D  HOH  1466       1.792   1.202   6.614  1.00  0.70           H  
ATOM   1467  D  HOH  1467       2.992   1.202   6.614  1.00  0.71           H  
ATOM   1468  D  HOH  1468       6.592   1.202   6.614  1.00  0.52           H  
ATOM   1469  D  HOH  1469      -0.608   2.402   6.614  1.00  0.58           H  
ATOM   1470  D  HOH  1470       0.592   2.402   6.614  1.00  0.43           H  
ATOM   1471  D  HOH  1471       1.792   2.402   6.614  1.00  0.63           H  
ATOM   1472  D  HOH  1472       2.992   2.402   6.614  1.00  0.77           H  
ATOM   1473  D  HOH  1473       0.592   3.602   6.614  1.00  0.62           H  
ATOM   1474  D  HOH  1474       1.792   3.602   6.614  1.00  0.53           H  
ATOM   1475  D  HOH  1475       1.792   4.802   6.614  1.00  0.78           H  
ATOM   1476  D  HOH  1476       1.792   6.002   6.614  1.00  0.77           H  
ATOM   1477  D  HOH  1477       1.792  -1.198   7.814  1.00  0.32           H  
ATOM   1478  D  HOH  1478      -0.608   0.002   7.814  1.00  0.81           H  
ATOM   1479  D  HOH  1479       0.592   0.002   7.814  1.00  0.78           H  
ATOM   1480  D  HOH  1480      -0.608   1.202   7.814  1.00  1.08           H  
ATOM   1481  D  HOH  1481       0.592   1.202   7.814  1.00  1.12           H  
ATOM   1482  D  HOH  1482       2.992   2.402   7.814  1.00  1.19           H  
ATOM   1483  D  HOH  1483       0.592   0.002   9.014  1.00  2.08           H  
ATOM   1484  D  HOH  1484      -0.608   1.202   9.014  1.00  1.28           H  
ATOM   1485  D  HOH  1485       0.592   0.002  10.214  1.00  1.87           H  
END
