# Supplementary material for: CageCavityCalc (C3): A Computational Tool for Calculating and Visualizing Cavities in Molecular Cages
Source: J Chem Inf Model. 2024 Jul 9;64(14):5604–16. doi: 10.1021/acs.jcim.4c00355 (PMC11267575; doi:10.1021/acs.jcim.4c00355)
Supplement: Supplementary file 2 — ci4c00355_si_002.zip [file ci4c00355_si_002.zip › CageCavityCalc-v.1.0.5/CageCavityCalc/examples/2_pdb/cage_ACIE_2006_45_901_cavity_vol_calc.txt]

Cage cavity volume = 3455.360000000001 A3
Average cavity hydrophobicity = 342.2220192566436
Total cavity hydrophobicity = 342.2220192566436 A^-3
