# Supplementary material for: CageCavityCalc (C3): A Computational Tool for Calculating and Visualizing Cavities in Molecular Cages
Source: J Chem Inf Model. 2024 Jul 9;64(14):5604–16. doi: 10.1021/acs.jcim.4c00355 (PMC11267575; doi:10.1021/acs.jcim.4c00355)
Supplement: Supplementary file 2 — ci4c00355_si_002.zip [file ci4c00355_si_002.zip › CageCavityCalc-v.1.0.5/CageCavityCalc/examples/2_pdb/example_2.py]

from CageCavityCalc.CageCavityCalc import cavity

cav = cavity()
cav.read_file("cage_ACIE_2006_45_901.pdb")
cav.calculate_volume()
cav.print_to_file("cage_cavity.pdb")
print(cav.volume)
