# Supplementary material for: CageCavityCalc (C3): A Computational Tool for Calculating and Visualizing Cavities in Molecular Cages
Source: J Chem Inf Model. 2024 Jul 9;64(14):5604–16. doi: 10.1021/acs.jcim.4c00355 (PMC11267575; doi:10.1021/acs.jcim.4c00355)
Supplement: Supplementary file 2 — ci4c00355_si_002.zip [file ci4c00355_si_002.zip › CageCavityCalc-v.1.0.5/CageCavityCalc/examples/2_pdb/file.pdb]

ATOM      0 C0    CG A   0     -11.206  -5.781  -1.473  0.00  0.00
ATOM      1 C1    CG A   0     -11.431  -7.215   0.961  0.00  0.00
ATOM      2 C2    CG A   0     -11.433  -7.239  -1.448  0.00  0.00
ATOM      3 C3    CG A   0     -11.178  -4.934  -0.295  0.00  0.00
ATOM      4 C4    CG A   0     -11.227  -5.728   0.943  0.00  0.00
ATOM      5 C5    CG A   0     -11.549  -7.874  -0.213  0.00  0.00
ATOM      6 H6    CG A   0     -11.681  -8.982  -0.195  0.00  0.00
ATOM      7 C7    CG A   0     -11.534  -8.088  -2.723  0.00  0.00
ATOM      8 H8    CG A   0     -11.874  -7.409  -3.521  0.00  0.00
ATOM      9 C9    CG A   0     -11.457  -8.074   2.281  0.00  0.00
ATOM     10 H10   CG A   0     -11.798  -7.445   3.108  0.00  0.00
ATOM     11 O11   CG A   0     -10.934  -5.224  -2.713  0.00  0.00
ATOM     12 O12   CG A   0     -11.003  -5.133   2.154  0.00  0.00
ATOM     13 C13   CG A   0     -12.663  -9.169  -2.723  0.00  0.00
ATOM     14 H14   CG A   0     -13.636  -8.728  -2.511  0.00  0.00
ATOM     15 H15   CG A   0     -12.502  -9.962  -1.994  0.00  0.00
ATOM     16 H16   CG A   0     -12.722  -9.649  -3.705  0.00  0.00
ATOM     17 C17   CG A   0     -12.530  -9.210   2.294  0.00  0.00
ATOM     18 H18   CG A   0     -13.526  -8.815   2.074  0.00  0.00
ATOM     19 H19   CG A   0     -12.577  -9.688   3.280  0.00  0.00
ATOM     20 H20   CG A   0     -12.329 -10.006   1.568  0.00  0.00
ATOM     21 C21   CG A   0     -10.157  -8.649  -3.166  0.00  0.00
ATOM     22 C22   CG A   0      -7.632  -9.669  -3.987  0.00  0.00
ATOM     23 C23   CG A   0      -9.731  -9.967  -2.787  0.00  0.00
ATOM     24 C24   CG A   0      -9.277  -7.844  -3.967  0.00  0.00
ATOM     25 C25   CG A   0      -8.037  -8.353  -4.426  0.00  0.00
ATOM     26 C26   CG A   0      -8.499 -10.483  -3.211  0.00  0.00
ATOM     27 H27   CG A   0     -10.402 -10.604  -2.203  0.00  0.00
ATOM     28 C28   CG A   0     -10.026  -8.572   2.643  0.00  0.00
ATOM     29 C29   CG A   0      -7.376  -9.342   3.331  0.00  0.00
ATOM     30 C30   CG A   0      -9.526  -9.865   2.256  0.00  0.00
ATOM     31 C31   CG A   0      -9.201  -7.746   3.421  0.00  0.00
ATOM     32 C32   CG A   0      -7.883  -8.100   3.834  0.00  0.00
ATOM     33 C33   CG A   0      -8.201 -10.251   2.615  0.00  0.00
ATOM     34 H34   CG A   0     -10.143 -10.558   1.701  0.00  0.00
ATOM     35 C35   CG A   0      -7.958 -11.886  -2.801  0.00  0.00
ATOM     36 H36   CG A   0      -7.348 -12.298  -3.622  0.00  0.00
ATOM     37 C37   CG A   0      -7.686 -11.670   2.222  0.00  0.00
ATOM     38 H38   CG A   0      -6.952 -11.953   2.958  0.00  0.00
ATOM     39 O39   CG A   0      -6.437 -10.211  -4.398  0.00  0.00
ATOM     40 O40   CG A   0      -9.701  -6.596  -4.279  0.00  0.00
ATOM     41 O41   CG A   0      -6.079  -9.749   3.651  0.00  0.00
ATOM     42 O42   CG A   0      -9.728  -6.502   3.770  0.00  0.00
ATOM     43 C43   CG A   0      -7.004 -11.812  -1.569  0.00  0.00
ATOM     44 C44   CG A   0      -5.478 -11.418   0.797  0.00  0.00
ATOM     45 C45   CG A   0      -5.568 -11.609  -1.638  0.00  0.00
ATOM     46 C46   CG A   0      -7.623 -11.844  -0.300  0.00  0.00
ATOM     47 C47   CG A   0      -6.896 -11.684   0.892  0.00  0.00
ATOM     48 C48   CG A   0      -4.727 -11.430  -0.468  0.00  0.00
ATOM     49 H49   CG A   0      -8.726 -11.992  -0.247  0.00  0.00
ATOM     50 O50   CG A   0      -4.998 -11.368  -2.888  0.00  0.00
ATOM     51 O51   CG A   0      -4.838 -11.111   1.980  0.00  0.00
ATOM     52 C52   CG A   0      -8.757 -12.805   2.326  0.00  0.00
ATOM     53 H53   CG A   0      -9.120 -12.823   3.346  0.00  0.00
ATOM     54 H54   CG A   0      -8.297 -13.765   2.130  0.00  0.00
ATOM     55 H55   CG A   0      -9.616 -12.708   1.667  0.00  0.00
ATOM     56 C56   CG A   0      -9.073 -12.976  -2.716  0.00  0.00
ATOM     57 H57   CG A   0      -9.592 -13.064  -3.694  0.00  0.00
ATOM     58 H58   CG A   0      -9.852 -12.788  -1.968  0.00  0.00
ATOM     59 H59   CG A   0      -8.643 -13.976  -2.491  0.00  0.00
ATOM     60 C60   CG A   0      -9.688  -5.547   2.691  0.00  0.00
ATOM     61 H61   CG A   0      -8.986  -5.837   1.907  0.00  0.00
ATOM     62 C62   CG A   0      -5.198  -9.749   2.457  0.00  0.00
ATOM     63 H63   CG A   0      -5.592  -9.075   1.671  0.00  0.00
ATOM     64 C64   CG A   0      -5.413 -10.093  -3.407  0.00  0.00
ATOM     65 H65   CG A   0      -5.589  -9.321  -2.657  0.00  0.00
ATOM     66 C66   CG A   0      -9.625  -5.665  -3.203  0.00  0.00
ATOM     67 H67   CG A   0      -8.960  -6.004  -2.396  0.00  0.00
ATOM     68 H68   CG A   0      -4.575  -9.750  -4.000  0.00  0.00
ATOM     69 H69   CG A   0      -9.270  -4.647   3.159  0.00  0.00
ATOM     70 H70   CG A   0      -9.176  -4.755  -3.604  0.00  0.00
ATOM     71 H71   CG A   0      -4.275  -9.304   2.815  0.00  0.00
ATOM     72 C72   CG A   0      -6.976  -7.597  -5.233  0.00  0.00
ATOM     73 C73   CG A   0      -3.016 -11.209  -0.620  0.00  0.00
ATOM     74 C74   CG A   0      -7.131  -7.011   4.680  0.00  0.00
ATOM     75 C75   CG A   0     -11.102  -3.284  -0.536  0.00  0.00
ATOM     76 H76   CG A   0      -6.091  -8.222  -5.525  0.00  0.00
ATOM     77 H77   CG A   0      -2.560 -12.165  -1.161  0.00  0.00
ATOM     78 H78   CG A   0      -7.730  -6.073   4.761  0.00  0.00
ATOM     79 H79   CG A   0     -11.066  -2.955  -1.603  0.00  0.00
ATOM     80 C80   CG A   0     -11.180   5.558   1.432  0.00  0.00
ATOM     81 C81   CG A   0     -11.528   6.912  -0.989  0.00  0.00
ATOM     82 C82   CG A   0     -11.400   6.976   1.441  0.00  0.00
ATOM     83 C83   CG A   0     -11.201   4.704   0.264  0.00  0.00
ATOM     84 C84   CG A   0     -11.272   5.486  -0.967  0.00  0.00
ATOM     85 C85   CG A   0     -11.569   7.632   0.196  0.00  0.00
ATOM     86 H86   CG A   0     -11.649   8.707   0.165  0.00  0.00
ATOM     87 C87   CG A   0     -11.393   7.863   2.723  0.00  0.00
ATOM     88 H88   CG A   0     -11.744   7.233   3.543  0.00  0.00
ATOM     89 C89   CG A   0     -11.680   7.751  -2.316  0.00  0.00
ATOM     90 H90   CG A   0     -12.075   7.075  -3.074  0.00  0.00
ATOM     91 O91   CG A   0     -10.909   4.977   2.677  0.00  0.00
ATOM     92 O92   CG A   0     -11.105   4.854  -2.176  0.00  0.00
ATOM     93 C93   CG A   0     -12.465   9.002   2.731  0.00  0.00
ATOM     94 H94   CG A   0     -13.474   8.594   2.549  0.00  0.00
ATOM     95 H95   CG A   0     -12.290   9.771   1.973  0.00  0.00
ATOM     96 H96   CG A   0     -12.487   9.520   3.703  0.00  0.00
ATOM     97 C97   CG A   0     -12.773   8.870  -2.271  0.00  0.00
ATOM     98 H98   CG A   0     -13.747   8.459  -1.975  0.00  0.00
ATOM     99 H99   CG A   0     -12.905   9.320  -3.264  0.00  0.00
ATOM    100 H100  CG A   0     -12.558   9.696  -1.588  0.00  0.00
ATOM    101 C101  CG A   0      -9.968   8.371   3.068  0.00  0.00
ATOM    102 C102  CG A   0      -7.319   9.222   3.615  0.00  0.00
ATOM    103 C103  CG A   0      -9.505   9.648   2.643  0.00  0.00
ATOM    104 C104  CG A   0      -9.086   7.550   3.819  0.00  0.00
ATOM    105 C105  CG A   0      -7.776   7.977   4.155  0.00  0.00
ATOM    106 C106  CG A   0      -8.178  10.083   2.901  0.00  0.00
ATOM    107 H107  CG A   0     -10.187  10.333   2.140  0.00  0.00
ATOM    108 C108  CG A   0     -10.309   8.277  -2.816  0.00  0.00
ATOM    109 C109  CG A   0      -7.761   9.126  -3.761  0.00  0.00
ATOM    110 C110  CG A   0      -9.808   9.564  -2.484  0.00  0.00
ATOM    111 C111  CG A   0      -9.512   7.439  -3.626  0.00  0.00
ATOM    112 C112  CG A   0      -8.256   7.855  -4.170  0.00  0.00
ATOM    113 C113  CG A   0      -8.538  10.011  -2.958  0.00  0.00
ATOM    114 H114  CG A   0     -10.429  10.242  -1.887  0.00  0.00
ATOM    115 C115  CG A   0      -7.663  11.472   2.464  0.00  0.00
ATOM    116 H116  CG A   0      -6.927  11.804   3.203  0.00  0.00
ATOM    117 C117  CG A   0      -7.999  11.413  -2.606  0.00  0.00
ATOM    118 H118  CG A   0      -7.364  11.754  -3.434  0.00  0.00
ATOM    119 O119  CG A   0      -6.032   9.640   3.872  0.00  0.00
ATOM    120 O120  CG A   0      -9.581   6.318   4.209  0.00  0.00
ATOM    121 O121  CG A   0      -6.535   9.594  -4.199  0.00  0.00
ATOM    122 O122  CG A   0     -10.014   6.188  -3.915  0.00  0.00
ATOM    123 C123  CG A   0      -6.929  11.407   1.096  0.00  0.00
ATOM    124 C124  CG A   0      -5.667  11.208  -1.409  0.00  0.00
ATOM    125 C125  CG A   0      -5.515  11.216   1.011  0.00  0.00
ATOM    126 C126  CG A   0      -7.685  11.503  -0.059  0.00  0.00
ATOM    127 C127  CG A   0      -7.082  11.382  -1.352  0.00  0.00
ATOM    128 C128  CG A   0      -4.811  11.221  -0.238  0.00  0.00
ATOM    129 H129  CG A   0      -8.783  11.644  -0.016  0.00  0.00
ATOM    130 O130  CG A   0      -4.842  10.956   2.169  0.00  0.00
ATOM    131 O131  CG A   0      -5.134  10.920  -2.677  0.00  0.00
ATOM    132 C132  CG A   0      -9.105  12.497  -2.556  0.00  0.00
ATOM    133 H133  CG A   0      -9.635  12.549  -3.517  0.00  0.00
ATOM    134 H134  CG A   0      -8.667  13.487  -2.373  0.00  0.00
ATOM    135 H135  CG A   0      -9.865  12.335  -1.778  0.00  0.00
ATOM    136 C136  CG A   0      -8.743  12.591   2.536  0.00  0.00
ATOM    137 H137  CG A   0      -9.135  12.665   3.562  0.00  0.00
ATOM    138 H138  CG A   0      -9.608  12.436   1.876  0.00  0.00
ATOM    139 H139  CG A   0      -8.328  13.581   2.280  0.00  0.00
ATOM    140 C140  CG A   0      -9.858   5.267  -2.808  0.00  0.00
ATOM    141 H141  CG A   0      -9.125   5.600  -2.060  0.00  0.00
ATOM    142 C142  CG A   0      -5.527   9.606  -3.157  0.00  0.00
ATOM    143 H143  CG A   0      -5.781   8.944  -2.320  0.00  0.00
ATOM    144 C144  CG A   0      -5.188   9.638   2.674  0.00  0.00
ATOM    145 H145  CG A   0      -5.593   8.986   1.888  0.00  0.00
ATOM    146 C146  CG A   0      -9.592   5.346   3.139  0.00  0.00
ATOM    147 H147  CG A   0      -8.930   5.613   2.303  0.00  0.00
ATOM    148 H148  CG A   0      -4.252   9.188   3.002  0.00  0.00
ATOM    149 H149  CG A   0      -9.444   4.375  -3.274  0.00  0.00
ATOM    150 H150  CG A   0      -9.185   4.435   3.576  0.00  0.00
ATOM    151 H151  CG A   0      -4.633   9.176  -3.627  0.00  0.00
ATOM    152 C152  CG A   0      -6.775   7.062   4.914  0.00  0.00
ATOM    153 C153  CG A   0      -3.179  11.269  -0.395  0.00  0.00
ATOM    154 C154  CG A   0      -7.593   6.859  -5.129  0.00  0.00
ATOM    155 C155  CG A   0     -11.153   3.095   0.270  0.00  0.00
ATOM    156 H156  CG A   0      -5.705   7.245   4.631  0.00  0.00
ATOM    157 H157  CG A   0      -2.857  11.776  -1.375  0.00  0.00
ATOM    158 H158  CG A   0      -8.321   6.178  -5.632  0.00  0.00
ATOM    159 H159  CG A   0     -11.891   3.282   1.087  0.00  0.00
ATOM    160 C160  CG A   0      11.174  -5.496   1.369  0.00  0.00
ATOM    161 C161  CG A   0      11.388  -6.864  -1.084  0.00  0.00
ATOM    162 C162  CG A   0      11.381  -6.926   1.357  0.00  0.00
ATOM    163 C163  CG A   0      11.171  -4.693   0.164  0.00  0.00
ATOM    164 C164  CG A   0      11.198  -5.433  -1.047  0.00  0.00
ATOM    165 C165  CG A   0      11.486  -7.566   0.132  0.00  0.00
ATOM    166 H166  CG A   0      11.589  -8.631   0.120  0.00  0.00
ATOM    167 C167  CG A   0      11.447  -7.767   2.665  0.00  0.00
ATOM    168 H168  CG A   0      11.830  -7.119   3.467  0.00  0.00
ATOM    169 C169  CG A   0      11.443  -7.705  -2.376  0.00  0.00
ATOM    170 H170  CG A   0      11.823  -7.040  -3.162  0.00  0.00
ATOM    171 O171  CG A   0      10.985  -4.925   2.627  0.00  0.00
ATOM    172 O172  CG A   0      11.010  -4.809  -2.288  0.00  0.00
ATOM    173 C173  CG A   0      12.531  -8.890   2.635  0.00  0.00
ATOM    174 H174  CG A   0      13.525  -8.482   2.385  0.00  0.00
ATOM    175 H175  CG A   0      12.324  -9.690   1.908  0.00  0.00
ATOM    176 H176  CG A   0      12.620  -9.376   3.619  0.00  0.00
ATOM    177 C177  CG A   0      12.496  -8.838  -2.401  0.00  0.00
ATOM    178 H178  CG A   0      13.494  -8.466  -2.145  0.00  0.00
ATOM    179 H179  CG A   0      12.564  -9.285  -3.402  0.00  0.00
ATOM    180 H180  CG A   0      12.268  -9.662  -1.713  0.00  0.00
ATOM    181 C181  CG A   0      10.047  -8.269   3.093  0.00  0.00
ATOM    182 C182  CG A   0       7.498  -9.178   3.935  0.00  0.00
ATOM    183 C183  CG A   0       9.575  -9.557   2.726  0.00  0.00
ATOM    184 C184  CG A   0       9.210  -7.440   3.901  0.00  0.00
ATOM    185 C185  CG A   0       7.957  -7.910   4.393  0.00  0.00
ATOM    186 C186  CG A   0       8.292 -10.028   3.122  0.00  0.00
ATOM    187 H187  CG A   0      10.204 -10.208   2.118  0.00  0.00
ATOM    188 C188  CG A   0      10.042  -8.174  -2.788  0.00  0.00
ATOM    189 C189  CG A   0       7.440  -8.965  -3.613  0.00  0.00
ATOM    190 C190  CG A   0       9.497  -9.403  -2.364  0.00  0.00
ATOM    191 C191  CG A   0       9.267  -7.358  -3.664  0.00  0.00
ATOM    192 C192  CG A   0       8.002  -7.773  -4.169  0.00  0.00
ATOM    193 C193  CG A   0       8.195  -9.823  -2.756  0.00  0.00
ATOM    194 H194  CG A   0      10.085 -10.071  -1.734  0.00  0.00
ATOM    195 C195  CG A   0       7.697 -11.384   2.696  0.00  0.00
ATOM    196 H196  CG A   0       7.056 -11.750   3.511  0.00  0.00
ATOM    197 C197  CG A   0       7.610 -11.184  -2.307  0.00  0.00
ATOM    198 H198  CG A   0       6.907 -11.512  -3.077  0.00  0.00
ATOM    199 O199  CG A   0       6.268  -9.661   4.352  0.00  0.00
ATOM    200 O200  CG A   0       9.713  -6.208   4.274  0.00  0.00
ATOM    201 O201  CG A   0       6.133  -9.378  -3.875  0.00  0.00
ATOM    202 O202  CG A   0       9.798  -6.134  -3.996  0.00  0.00
ATOM    203 C203  CG A   0       6.815 -11.209   1.427  0.00  0.00
ATOM    204 C204  CG A   0       5.366 -10.821  -0.962  0.00  0.00
ATOM    205 C205  CG A   0       5.373 -10.934   1.464  0.00  0.00
ATOM    206 C206  CG A   0       7.481 -11.255   0.208  0.00  0.00
ATOM    207 C207  CG A   0       6.796 -11.087  -1.003  0.00  0.00
ATOM    208 C208  CG A   0       4.611 -10.827   0.262  0.00  0.00
ATOM    209 H209  CG A   0       8.579 -11.415   0.174  0.00  0.00
ATOM    210 O210  CG A   0       4.830 -10.826   2.738  0.00  0.00
ATOM    211 O211  CG A   0       4.732 -10.506  -2.167  0.00  0.00
ATOM    212 C212  CG A   0       8.673 -12.308  -2.347  0.00  0.00
ATOM    213 H213  CG A   0       9.103 -12.380  -3.357  0.00  0.00
ATOM    214 H214  CG A   0       8.245 -13.292  -2.120  0.00  0.00
ATOM    215 H215  CG A   0       9.509 -12.148  -1.656  0.00  0.00
ATOM    216 C216  CG A   0       8.770 -12.517   2.605  0.00  0.00
ATOM    217 H217  CG A   0       9.264 -12.664   3.580  0.00  0.00
ATOM    218 H218  CG A   0       9.562 -12.337   1.863  0.00  0.00
ATOM    219 H219  CG A   0       8.303 -13.477   2.346  0.00  0.00
ATOM    220 C220  CG A   0       9.740  -5.190  -2.878  0.00  0.00
ATOM    221 H221  CG A   0       9.001  -5.482  -2.107  0.00  0.00
ATOM    222 C222  CG A   0       5.274  -9.264  -2.706  0.00  0.00
ATOM    223 H223  CG A   0       5.728  -8.628  -1.919  0.00  0.00
ATOM    224 C224  CG A   0       5.244  -9.562   3.335  0.00  0.00
ATOM    225 H225  CG A   0       5.488  -8.806   2.567  0.00  0.00
ATOM    226 C226  CG A   0       9.679  -5.255   3.190  0.00  0.00
ATOM    227 H227  CG A   0       8.977  -5.541   2.393  0.00  0.00
ATOM    228 H228  CG A   0       4.365  -9.171   3.845  0.00  0.00
ATOM    229 H229  CG A   0       9.366  -4.277  -3.340  0.00  0.00
ATOM    230 H230  CG A   0       9.316  -4.331   3.631  0.00  0.00
ATOM    231 H231  CG A   0       4.394  -8.709  -3.028  0.00  0.00
ATOM    232 C232  CG A   0       7.057  -7.285   5.459  0.00  0.00
ATOM    233 C233  CG A   0       2.852 -10.839   0.141  0.00  0.00
ATOM    234 C234  CG A   0       7.384  -7.043  -5.361  0.00  0.00
ATOM    235 C235  CG A   0      11.201  -3.095   0.195  0.00  0.00
ATOM    236 H236  CG A   0       6.576  -8.065   6.082  0.00  0.00
ATOM    237 H237  CG A   0       2.543 -10.901  -0.980  0.00  0.00
ATOM    238 H238  CG A   0       8.111  -6.489  -6.026  0.00  0.00
ATOM    239 H239  CG A   0      11.783  -3.284   1.125  0.00  0.00
ATOM    240 C240  CG A   0       5.509  11.051   1.345  0.00  0.00
ATOM    241 C241  CG A   0       6.861  11.455  -1.091  0.00  0.00
ATOM    242 C242  CG A   0       6.935  11.264   1.322  0.00  0.00
ATOM    243 C243  CG A   0       4.689  11.119   0.163  0.00  0.00
ATOM    244 C244  CG A   0       5.425  11.228  -1.054  0.00  0.00
ATOM    245 C245  CG A   0       7.577  11.482   0.118  0.00  0.00
ATOM    246 H246  CG A   0       8.660  11.631   0.098  0.00  0.00
ATOM    247 C247  CG A   0       7.780  11.265   2.631  0.00  0.00
ATOM    248 H248  CG A   0       7.124  11.573   3.444  0.00  0.00
ATOM    249 C249  CG A   0       7.676  11.619  -2.393  0.00  0.00
ATOM    250 H250  CG A   0       7.008  12.015  -3.162  0.00  0.00
ATOM    251 O251  CG A   0       4.974  10.732   2.596  0.00  0.00
ATOM    252 O252  CG A   0       4.787  11.079  -2.272  0.00  0.00
ATOM    253 C253  CG A   0       8.880  12.369   2.659  0.00  0.00
ATOM    254 H254  CG A   0       8.457  13.368   2.470  0.00  0.00
ATOM    255 H255  CG A   0       9.693  12.238   1.928  0.00  0.00
ATOM    256 H256  CG A   0       9.360  12.402   3.645  0.00  0.00
ATOM    257 C257  CG A   0       8.785  12.730  -2.386  0.00  0.00
ATOM    258 H258  CG A   0       8.384  13.717  -2.100  0.00  0.00
ATOM    259 H259  CG A   0       9.250  12.842  -3.384  0.00  0.00
ATOM    260 H260  CG A   0       9.612  12.523  -1.690  0.00  0.00
ATOM    261 C261  CG A   0       8.315   9.844   2.990  0.00  0.00
ATOM    262 C262  CG A   0       9.342   7.307   3.702  0.00  0.00
ATOM    263 C263  CG A   0       9.596   9.446   2.531  0.00  0.00
ATOM    264 C264  CG A   0       7.529   8.926   3.786  0.00  0.00
ATOM    265 C265  CG A   0       8.065   7.674   4.223  0.00  0.00
ATOM    266 C266  CG A   0      10.122   8.175   2.860  0.00  0.00
ATOM    267 H267  CG A   0      10.203  10.160   1.951  0.00  0.00
ATOM    268 C268  CG A   0       8.212  10.257  -2.912  0.00  0.00
ATOM    269 C269  CG A   0       9.076   7.718  -3.877  0.00  0.00
ATOM    270 C270  CG A   0       9.512   9.768  -2.606  0.00  0.00
ATOM    271 C271  CG A   0       7.360   9.442  -3.705  0.00  0.00
ATOM    272 C272  CG A   0       7.769   8.193  -4.237  0.00  0.00
ATOM    273 C273  CG A   0       9.957   8.511  -3.084  0.00  0.00
ATOM    274 H274  CG A   0      10.184  10.376  -1.983  0.00  0.00
ATOM    275 C275  CG A   0      11.513   7.753   2.349  0.00  0.00
ATOM    276 H276  CG A   0      11.929   7.052   3.094  0.00  0.00
ATOM    277 C277  CG A   0      11.353   7.963  -2.718  0.00  0.00
ATOM    278 H278  CG A   0      11.699   7.317  -3.532  0.00  0.00
ATOM    279 O279  CG A   0       9.831   6.045   3.965  0.00  0.00
ATOM    280 O280  CG A   0       6.272   9.360   4.176  0.00  0.00
ATOM    281 O281  CG A   0       9.558   6.480  -4.235  0.00  0.00
ATOM    282 O282  CG A   0       6.107   9.960  -3.974  0.00  0.00
ATOM    283 C283  CG A   0      11.406   7.002   0.999  0.00  0.00
ATOM    284 C284  CG A   0      11.118   5.651  -1.455  0.00  0.00
ATOM    285 C285  CG A   0      11.204   5.555   0.972  0.00  0.00
ATOM    286 C286  CG A   0      11.447   7.723  -0.198  0.00  0.00
ATOM    287 C287  CG A   0      11.321   7.078  -1.431  0.00  0.00
ATOM    288 C288  CG A   0      11.147   4.839  -0.286  0.00  0.00
ATOM    289 H289  CG A   0      11.563   8.812  -0.156  0.00  0.00
ATOM    290 O290  CG A   0      11.111   4.916   2.206  0.00  0.00
ATOM    291 O291  CG A   0      10.852   5.055  -2.674  0.00  0.00
ATOM    292 C292  CG A   0      12.465   9.065  -2.720  0.00  0.00
ATOM    293 H293  CG A   0      12.501   9.603  -3.686  0.00  0.00
ATOM    294 H294  CG A   0      13.467   8.626  -2.548  0.00  0.00
ATOM    295 H295  CG A   0      12.318   9.834  -1.952  0.00  0.00
ATOM    296 C296  CG A   0      12.575   8.888   2.356  0.00  0.00
ATOM    297 H297  CG A   0      12.707   9.291   3.366  0.00  0.00
ATOM    298 H298  CG A   0      12.346   9.727   1.687  0.00  0.00
ATOM    299 H299  CG A   0      13.554   8.505   2.050  0.00  0.00
ATOM    300 C300  CG A   0       5.185   9.832  -2.879  0.00  0.00
ATOM    301 H301  CG A   0       5.461   9.056  -2.149  0.00  0.00
ATOM    302 C302  CG A   0       9.542   5.480  -3.183  0.00  0.00
ATOM    303 H303  CG A   0       8.835   5.750  -2.368  0.00  0.00
ATOM    304 C304  CG A   0       9.805   5.180   2.813  0.00  0.00
ATOM    305 H305  CG A   0       9.037   5.458   2.078  0.00  0.00
ATOM    306 C306  CG A   0       5.351   9.403   3.059  0.00  0.00
ATOM    307 H307  CG A   0       5.662   8.772   2.208  0.00  0.00
ATOM    308 H308  CG A   0       9.479   4.234   3.212  0.00  0.00
ATOM    309 H309  CG A   0       4.273   9.477  -3.341  0.00  0.00
ATOM    310 H310  CG A   0       4.435   8.967   3.437  0.00  0.00
ATOM    311 H311  CG A   0       9.157   4.578  -3.666  0.00  0.00
ATOM    312 C312  CG A   0       7.551   6.851   5.395  0.00  0.00
ATOM    313 C313  CG A   0      11.611   3.309  -0.355  0.00  0.00
ATOM    314 C314  CG A   0       6.725   7.465  -5.083  0.00  0.00
ATOM    315 C315  CG A   0       3.090  11.186   0.217  0.00  0.00
ATOM    316 H316  CG A   0       8.290   6.760   6.216  0.00  0.00
ATOM    317 H317  CG A   0      12.698   3.325  -0.596  0.00  0.00
ATOM    318 H318  CG A   0       5.703   7.920  -5.015  0.00  0.00
ATOM    319 H319  CG A   0       3.277  11.493   1.266  0.00  0.00
ATOM    320 C320  CG A   0      -1.647  -3.518  10.315  0.00  0.00
ATOM    321 C321  CG A   0      -3.016  -1.321  11.298  0.00  0.00
ATOM    322 C322  CG A   0      -1.166  -2.917  11.506  0.00  0.00
ATOM    323 C323  CG A   0      -2.882  -3.165   9.656  0.00  0.00
ATOM    324 C324  CG A   0      -3.475  -1.973  10.104  0.00  0.00
ATOM    325 C325  CG A   0      -1.859  -1.789  12.015  0.00  0.00
ATOM    326 H326  CG A   0      -1.578  -1.329  12.924  0.00  0.00
ATOM    327 C327  CG A   0       0.122  -3.421  12.224  0.00  0.00
ATOM    328 H328  CG A   0       0.204  -4.497  12.014  0.00  0.00
ATOM    329 C329  CG A   0      -3.734  -0.050  11.890  0.00  0.00
ATOM    330 H330  CG A   0      -4.788  -0.079  11.522  0.00  0.00
ATOM    331 O331  CG A   0      -0.885  -4.566   9.822  0.00  0.00
ATOM    332 O332  CG A   0      -4.472  -1.302   9.393  0.00  0.00
ATOM    333 C333  CG A   0      -0.008  -3.415  13.775  0.00  0.00
ATOM    334 H334  CG A   0      -0.895  -3.981  14.106  0.00  0.00
ATOM    335 H335  CG A   0      -0.094  -2.404  14.207  0.00  0.00
ATOM    336 H336  CG A   0       0.870  -3.890  14.246  0.00  0.00
ATOM    337 C337  CG A   0      -3.967  -0.070  13.422  0.00  0.00
ATOM    338 H338  CG A   0      -4.531  -0.960  13.733  0.00  0.00
ATOM    339 H339  CG A   0      -4.542   0.800  13.748  0.00  0.00
ATOM    340 H340  CG A   0      -3.028  -0.068  14.000  0.00  0.00
ATOM    341 C341  CG A   0       1.419  -2.769  11.676  0.00  0.00
ATOM    342 C342  CG A   0       3.719  -1.475  10.695  0.00  0.00
ATOM    343 C343  CG A   0       1.939  -1.628  12.360  0.00  0.00
ATOM    344 C344  CG A   0       2.085  -3.269  10.521  0.00  0.00
ATOM    345 C345  CG A   0       3.280  -2.678  10.045  0.00  0.00
ATOM    346 C346  CG A   0       3.090  -0.992  11.869  0.00  0.00
ATOM    347 H347  CG A   0       1.445  -1.239  13.229  0.00  0.00
ATOM    348 C348  CG A   0      -3.066   1.257  11.389  0.00  0.00
ATOM    349 C349  CG A   0      -1.916   3.618  10.458  0.00  0.00
ATOM    350 C350  CG A   0      -2.046   1.838  12.110  0.00  0.00
ATOM    351 C351  CG A   0      -3.559   1.843  10.158  0.00  0.00
ATOM    352 C352  CG A   0      -3.060   3.129   9.760  0.00  0.00
ATOM    353 C353  CG A   0      -1.455   3.007  11.666  0.00  0.00
ATOM    354 H354  CG A   0      -1.684   1.383  13.035  0.00  0.00
ATOM    355 C355  CG A   0       3.636   0.243  12.598  0.00  0.00
ATOM    356 H356  CG A   0       4.719   0.307  12.413  0.00  0.00
ATOM    357 C357  CG A   0      -0.257   3.613  12.471  0.00  0.00
ATOM    358 H358  CG A   0      -0.287   4.717  12.325  0.00  0.00
ATOM    359 O359  CG A   0       4.828  -0.770  10.224  0.00  0.00
ATOM    360 O360  CG A   0       1.540  -4.390   9.907  0.00  0.00
ATOM    361 O361  CG A   0      -1.272   4.785   9.995  0.00  0.00
ATOM    362 O362  CG A   0      -4.517   1.151   9.418  0.00  0.00
ATOM    363 C363  CG A   0       2.997   1.537  12.009  0.00  0.00
ATOM    364 C364  CG A   0       1.856   3.882  10.951  0.00  0.00
ATOM    365 C365  CG A   0       3.685   2.285  10.956  0.00  0.00
ATOM    366 C366  CG A   0       1.773   1.961  12.435  0.00  0.00
ATOM    367 C367  CG A   0       1.124   3.141  11.933  0.00  0.00
ATOM    368 C368  CG A   0       3.151   3.547  10.516  0.00  0.00
ATOM    369 H369  CG A   0       1.260   1.435  13.256  0.00  0.00
ATOM    370 O370  CG A   0       4.814   1.727  10.432  0.00  0.00
ATOM    371 O371  CG A   0       1.152   4.950  10.422  0.00  0.00
ATOM    372 C372  CG A   0      -0.372   3.463  14.024  0.00  0.00
ATOM    373 H373  CG A   0      -1.319   3.913  14.356  0.00  0.00
ATOM    374 H374  CG A   0       0.432   3.985  14.555  0.00  0.00
ATOM    375 H375  CG A   0      -0.356   2.422  14.353  0.00  0.00
ATOM    376 C376  CG A   0       3.564   0.203  14.151  0.00  0.00
ATOM    377 H377  CG A   0       4.092  -0.680  14.519  0.00  0.00
ATOM    378 H378  CG A   0       2.541   0.157  14.543  0.00  0.00
ATOM    379 H379  CG A   0       4.051   1.078  14.614  0.00  0.00
ATOM    380 C380  CG A   0      -3.955  -0.059   8.831  0.00  0.00
ATOM    381 H381  CG A   0      -2.853  -0.039   8.805  0.00  0.00
ATOM    382 C382  CG A   0       0.107   4.516   9.532  0.00  0.00
ATOM    383 H383  CG A   0       0.204   3.470   9.204  0.00  0.00
ATOM    384 C384  CG A   0       4.476   0.533   9.642  0.00  0.00
ATOM    385 H385  CG A   0       3.392   0.522   9.304  0.00  0.00
ATOM    386 C386  CG A   0       0.329  -4.066   9.182  0.00  0.00
ATOM    387 H387  CG A   0       0.273  -3.003   8.903  0.00  0.00
ATOM    388 H388  CG A   0       5.085   0.596   8.754  0.00  0.00
ATOM    389 H389  CG A   0      -4.281  -0.072   7.803  0.00  0.00
ATOM    390 H390  CG A   0       0.416  -4.632   8.257  0.00  0.00
ATOM    391 H391  CG A   0       0.212   5.119   8.635  0.00  0.00
ATOM    392 C392  CG A   0       4.153  -3.180   8.826  0.00  0.00
ATOM    393 C393  CG A   0       3.914   4.581   9.702  0.00  0.00
ATOM    394 C394  CG A   0      -3.565   3.925   8.519  0.00  0.00
ATOM    395 C395  CG A   0      -3.397  -4.193   8.623  0.00  0.00
ATOM    396 H396  CG A   0       5.118  -2.539   8.693  0.00  0.00
ATOM    397 H397  CG A   0       3.597   5.675   9.976  0.00  0.00
ATOM    398 H398  CG A   0      -2.554   4.054   7.581  0.00  0.00
ATOM    399 H399  CG A   0      -2.788  -5.131   8.657  0.00  0.00
ATOM    400 C400  CG A   0      -3.625  -1.653 -10.356  0.00  0.00
ATOM    401 C401  CG A   0      -1.372  -2.966 -11.396  0.00  0.00
ATOM    402 C402  CG A   0      -2.988  -1.123 -11.496  0.00  0.00
ATOM    403 C403  CG A   0      -3.261  -2.933  -9.783  0.00  0.00
ATOM    404 C404  CG A   0      -2.028  -3.482 -10.227  0.00  0.00
ATOM    405 C405  CG A   0      -1.861  -1.791 -12.032  0.00  0.00
ATOM    406 H406  CG A   0      -1.354  -1.407 -12.905  0.00  0.00
ATOM    407 C407  CG A   0      -3.516   0.185 -12.178  0.00  0.00
ATOM    408 H408  CG A   0      -4.601   0.235 -11.983  0.00  0.00
ATOM    409 C409  CG A   0      -0.110  -3.680 -11.985  0.00  0.00
ATOM    410 H410  CG A   0      -0.158  -4.729 -11.653  0.00  0.00
ATOM    411 O411  CG A   0      -4.702  -0.921  -9.857  0.00  0.00
ATOM    412 O412  CG A   0      -1.424  -4.556  -9.591  0.00  0.00
ATOM    413 C413  CG A   0      -3.466   0.126 -13.737  0.00  0.00
ATOM    414 H414  CG A   0      -4.032  -0.732 -14.111  0.00  0.00
ATOM    415 H415  CG A   0      -2.449   0.040 -14.144  0.00  0.00
ATOM    416 H416  CG A   0      -3.905   1.022 -14.177  0.00  0.00
ATOM    417 C417  CG A   0      -0.101  -3.818 -13.518  0.00  0.00
ATOM    418 H418  CG A   0      -0.997  -4.333 -13.867  0.00  0.00
ATOM    419 H419  CG A   0       0.749  -4.403 -13.863  0.00  0.00
ATOM    420 H420  CG A   0      -0.060  -2.855 -14.027  0.00  0.00
ATOM    421 C421  CG A   0      -2.866   1.449 -11.549  0.00  0.00
ATOM    422 C422  CG A   0      -1.616   3.695 -10.463  0.00  0.00
ATOM    423 C423  CG A   0      -1.705   1.940 -12.142  0.00  0.00
ATOM    424 C424  CG A   0      -3.434   2.109 -10.399  0.00  0.00
ATOM    425 C425  CG A   0      -2.849   3.293  -9.875  0.00  0.00
ATOM    426 C426  CG A   0      -1.068   3.071 -11.633  0.00  0.00
ATOM    427 H427  CG A   0      -1.247   1.429 -13.002  0.00  0.00
ATOM    428 C428  CG A   0       1.180  -3.101 -11.394  0.00  0.00
ATOM    429 C429  CG A   0       3.595  -1.989 -10.324  0.00  0.00
ATOM    430 C430  CG A   0       1.777  -1.964 -11.999  0.00  0.00
ATOM    431 C431  CG A   0       1.767  -3.637 -10.211  0.00  0.00
ATOM    432 C432  CG A   0       2.947  -3.135  -9.646  0.00  0.00
ATOM    433 C433  CG A   0       3.016  -1.434 -11.509  0.00  0.00
ATOM    434 H434  CG A   0       1.348  -1.594 -12.922  0.00  0.00
ATOM    435 C435  CG A   0       0.214   3.630 -12.274  0.00  0.00
ATOM    436 H436  CG A   0       0.233   4.710 -12.048  0.00  0.00
ATOM    437 C437  CG A   0       3.620  -0.241 -12.239  0.00  0.00
ATOM    438 H438  CG A   0       4.700  -0.324 -12.076  0.00  0.00
ATOM    439 O439  CG A   0      -0.880   4.735  -9.890  0.00  0.00
ATOM    440 O440  CG A   0      -4.535   1.538  -9.818  0.00  0.00
ATOM    441 O441  CG A   0       4.743  -1.353  -9.828  0.00  0.00
ATOM    442 O442  CG A   0       1.086  -4.607  -9.535  0.00  0.00
ATOM    443 C443  CG A   0       1.480   2.977 -11.656  0.00  0.00
ATOM    444 C444  CG A   0       3.796   1.777 -10.594  0.00  0.00
ATOM    445 C445  CG A   0       2.179   3.580 -10.546  0.00  0.00
ATOM    446 C446  CG A   0       1.954   1.762 -12.173  0.00  0.00
ATOM    447 C447  CG A   0       3.101   1.136 -11.662  0.00  0.00
ATOM    448 C448  CG A   0       3.419   3.050 -10.135  0.00  0.00
ATOM    449 H449  CG A   0       1.457   1.306 -13.039  0.00  0.00
ATOM    450 O450  CG A   0       1.545   4.692  -9.987  0.00  0.00
ATOM    451 O451  CG A   0       4.879   1.113 -10.058  0.00  0.00
ATOM    452 C452  CG A   0       3.541  -0.306 -13.807  0.00  0.00
ATOM    453 H453  CG A   0       3.965  -1.240 -14.204  0.00  0.00
ATOM    454 H454  CG A   0       4.117   0.509 -14.255  0.00  0.00
ATOM    455 H455  CG A   0       2.515  -0.238 -14.189  0.00  0.00
ATOM    456 C456  CG A   0       0.192   3.639 -13.830  0.00  0.00
ATOM    457 H457  CG A   0      -0.672   4.191 -14.219  0.00  0.00
ATOM    458 H458  CG A   0       0.155   2.627 -14.240  0.00  0.00
ATOM    459 H459  CG A   0       1.098   4.127 -14.221  0.00  0.00
ATOM    460 C460  CG A   0      -0.186  -4.126  -8.944  0.00  0.00
ATOM    461 H461  CG A   0      -0.179  -3.052  -8.739  0.00  0.00
ATOM    462 C462  CG A   0       4.421  -0.033  -9.268  0.00  0.00
ATOM    463 H463  CG A   0       3.359   0.060  -8.962  0.00  0.00
ATOM    464 C464  CG A   0       0.339   4.290  -9.270  0.00  0.00
ATOM    465 H465  CG A   0       0.322   3.229  -9.015  0.00  0.00
ATOM    466 C466  CG A   0      -4.243   0.281  -9.175  0.00  0.00
ATOM    467 H467  CG A   0      -3.199   0.212  -8.879  0.00  0.00
ATOM    468 H468  CG A   0       0.390   4.834  -8.335  0.00  0.00
ATOM    469 H469  CG A   0      -0.253  -4.633  -7.967  0.00  0.00
ATOM    470 H470  CG A   0      -4.799   0.292  -8.233  0.00  0.00
ATOM    471 H471  CG A   0       5.019   0.022  -8.348  0.00  0.00
ATOM    472 C472  CG A   0      -3.449   4.265  -8.770  0.00  0.00
ATOM    473 C473  CG A   0       4.465   3.915  -9.431  0.00  0.00
ATOM    474 C474  CG A   0       3.684  -3.892  -8.492  0.00  0.00
ATOM    475 C475  CG A   0      -4.281  -3.501  -8.796  0.00  0.00
ATOM    476 H476  CG A   0      -2.786   5.180  -8.598  0.00  0.00
ATOM    477 H477  CG A   0       5.499   3.841  -9.928  0.00  0.00
ATOM    478 H478  CG A   0       4.258  -3.202  -7.762  0.00  0.00
ATOM    479 H479  CG A   0      -5.257  -2.945  -8.845  0.00  0.00
ATOM    480 H480  CG A   0     -12.030  -1.048  -1.017  0.00  0.00
ATOM    481 C481  CG A   0     -11.707  -0.857   0.029  0.00  0.00
ATOM    482 H482  CG A   0     -12.572  -0.729   0.664  0.00  0.00
ATOM    483 C483  CG A   0     -10.708   0.490   0.081  0.00  0.00
ATOM    484 H484  CG A   0     -10.305   0.746  -0.903  0.00  0.00
ATOM    485 H485  CG A   0      -9.840   0.279   0.719  0.00  0.00
ATOM    486 N486  CG A   0     -11.355   1.785   0.695  0.00  0.00
ATOM    487 N487  CG A   0     -11.208  -2.439   0.455  0.00  0.00
ATOM    488 H488  CG A   0      -0.850  12.198   1.410  0.00  0.00
ATOM    489 C489  CG A   0      -0.907  11.230   0.899  0.00  0.00
ATOM    490 H490  CG A   0      -0.673  10.469   1.668  0.00  0.00
ATOM    491 C491  CG A   0       0.377  11.137  -0.125  0.00  0.00
ATOM    492 H492  CG A   0       0.403  11.990  -0.813  0.00  0.00
ATOM    493 H493  CG A   0       0.515  10.181  -0.622  0.00  0.00
ATOM    494 N494  CG A   0       1.826  11.324   0.738  0.00  0.00
ATOM    495 N495  CG A   0      -2.376  11.015   0.582  0.00  0.00
ATOM    496 H496  CG A   0      12.513   0.921  -0.796  0.00  0.00
ATOM    497 C497  CG A   0      11.799   0.830   0.036  0.00  0.00
ATOM    498 H498  CG A   0      12.383   0.805   0.974  0.00  0.00
ATOM    499 C499  CG A   0      10.921  -0.505  -0.195  0.00  0.00
ATOM    500 H500  CG A   0      10.996  -0.830  -1.237  0.00  0.00
ATOM    501 H501  CG A   0       9.877  -0.346   0.066  0.00  0.00
ATOM    502 N502  CG A   0      11.367  -1.815   0.625  0.00  0.00
ATOM    503 N503  CG A   0      11.031   2.205   0.121  0.00  0.00
ATOM    504 H504  CG A   0      -0.482 -11.985  -0.235  0.00  0.00
ATOM    505 C505  CG A   0      -0.717 -10.971   0.175  0.00  0.00
ATOM    506 H506  CG A   0      -0.773 -10.240  -0.657  0.00  0.00
ATOM    507 C507  CG A   0       0.372 -10.444   1.194  0.00  0.00
ATOM    508 H508  CG A   0       0.145 -10.855   2.190  0.00  0.00
ATOM    509 H509  CG A   0       0.227  -9.360   1.448  0.00  0.00
ATOM    510 N510  CG A   0       2.004 -10.713   1.133  0.00  0.00
ATOM    511 N511  CG A   0      -2.426 -11.010   0.632  0.00  0.00
ATOM    512 H512  CG A   0      -3.751  -6.046   6.789  0.00  0.00
ATOM    513 C513  CG A   0      -4.687  -5.632   7.169  0.00  0.00
ATOM    514 H514  CG A   0      -5.056  -6.231   8.011  0.00  0.00
ATOM    515 C515  CG A   0      -5.756  -5.688   6.012  0.00  0.00
ATOM    516 H516  CG A   0      -5.423  -4.999   5.220  0.00  0.00
ATOM    517 H517  CG A   0      -6.732  -5.324   6.375  0.00  0.00
ATOM    518 N518  CG A   0      -6.005  -7.056   5.320  0.00  0.00
ATOM    519 N519  CG A   0      -4.431  -4.212   7.774  0.00  0.00
ATOM    520 H520  CG A   0      -4.853   6.287   7.415  0.00  0.00
ATOM    521 C521  CG A   0      -4.848   5.259   7.057  0.00  0.00
ATOM    522 H522  CG A   0      -3.961   5.027   6.459  0.00  0.00
ATOM    523 C523  CG A   0      -6.094   5.089   6.051  0.00  0.00
ATOM    524 H524  CG A   0      -6.631   4.131   6.147  0.00  0.00
ATOM    525 H525  CG A   0      -5.615   5.023   5.050  0.00  0.00
ATOM    526 N526  CG A   0      -7.100   6.228   5.819  0.00  0.00
ATOM    527 N527  CG A   0      -4.824   4.342   8.366  0.00  0.00
ATOM    528 H528  CG A   0       4.524  -4.127   6.090  0.00  0.00
ATOM    529 C529  CG A   0       5.072  -4.445   6.989  0.00  0.00
ATOM    530 H530  CG A   0       5.886  -3.730   7.097  0.00  0.00
ATOM    531 C531  CG A   0       5.658  -5.905   6.742  0.00  0.00
ATOM    532 H532  CG A   0       4.819  -6.530   6.415  0.00  0.00
ATOM    533 H533  CG A   0       6.060  -6.326   7.673  0.00  0.00
ATOM    534 N534  CG A   0       6.728  -6.018   5.630  0.00  0.00
ATOM    535 N535  CG A   0       4.083  -4.315   8.165  0.00  0.00
ATOM    536 H536  CG A   0       5.316   3.912   6.937  0.00  0.00
ATOM    537 C537  CG A   0       5.064   4.850   7.468  0.00  0.00
ATOM    538 H538  CG A   0       4.105   5.287   7.105  0.00  0.00
ATOM    539 C539  CG A   0       6.316   5.817   7.101  0.00  0.00
ATOM    540 H540  CG A   0       7.251   5.300   7.346  0.00  0.00
ATOM    541 H541  CG A   0       6.232   6.794   7.617  0.00  0.00
ATOM    542 N542  CG A   0       6.406   6.236   5.583  0.00  0.00
ATOM    543 N543  CG A   0       4.901   4.320   8.881  0.00  0.00
ATOM    544 H544  CG A   0      -6.136  -4.010  -7.027  0.00  0.00
ATOM    545 C545  CG A   0      -5.652  -4.907  -7.415  0.00  0.00
ATOM    546 H546  CG A   0      -6.215  -5.296  -8.264  0.00  0.00
ATOM    547 C547  CG A   0      -5.617  -5.985  -6.282  0.00  0.00
ATOM    548 H548  CG A   0      -4.972  -5.598  -5.483  0.00  0.00
ATOM    549 H549  CG A   0      -5.166  -6.904  -6.665  0.00  0.00
ATOM    550 N550  CG A   0      -6.941  -6.335  -5.634  0.00  0.00
ATOM    551 N551  CG A   0      -4.254  -4.547  -7.976  0.00  0.00
ATOM    552 H552  CG A   0      -3.923   5.376  -6.491  0.00  0.00
ATOM    553 C553  CG A   0      -4.777   5.431  -7.191  0.00  0.00
ATOM    554 H554  CG A   0      -4.645   6.356  -7.747  0.00  0.00
ATOM    555 C555  CG A   0      -6.140   5.500  -6.402  0.00  0.00
ATOM    556 H556  CG A   0      -6.223   4.592  -5.802  0.00  0.00
ATOM    557 H557  CG A   0      -7.004   5.559  -7.088  0.00  0.00
ATOM    558 N558  CG A   0      -6.322   6.661  -5.400  0.00  0.00
ATOM    559 N559  CG A   0      -4.602   4.254  -8.193  0.00  0.00
ATOM    560 H560  CG A   0       3.810  -5.583  -6.225  0.00  0.00
ATOM    561 C561  CG A   0       4.251  -5.904  -7.158  0.00  0.00
ATOM    562 H562  CG A   0       3.686  -6.825  -7.386  0.00  0.00
ATOM    563 C563  CG A   0       5.663  -6.711  -7.032  0.00  0.00
ATOM    564 H564  CG A   0       6.516  -6.486  -7.757  0.00  0.00
ATOM    565 H565  CG A   0       5.331  -7.760  -7.332  0.00  0.00
ATOM    566 N566  CG A   0       6.120  -7.050  -5.612  0.00  0.00
ATOM    567 N567  CG A   0       3.830  -5.193  -8.429  0.00  0.00
ATOM    568 H568  CG A   0       6.441   4.655  -7.952  0.00  0.00
ATOM    569 C569  CG A   0       5.631   5.372  -7.891  0.00  0.00
ATOM    570 H570  CG A   0       5.837   6.192  -8.562  0.00  0.00
ATOM    571 C571  CG A   0       5.548   5.871  -6.424  0.00  0.00
ATOM    572 H572  CG A   0       5.248   5.056  -5.724  0.00  0.00
ATOM    573 H573  CG A   0       4.815   6.710  -6.320  0.00  0.00
ATOM    574 N574  CG A   0       6.876   6.415  -5.831  0.00  0.00
ATOM    575 N575  CG A   0       4.374   4.701  -8.355  0.00  0.00
ATOM    576 D     CV B   1      -0.008   0.002 -10.486  0.00  0.00
ATOM    577 D     CV B   1      -1.008  -0.998  -9.486  0.00  0.00
ATOM    578 D     CV B   1       0.992  -0.998  -9.486  0.00  0.00
ATOM    579 D     CV B   1      -1.008   0.002  -9.486  0.00  0.00
ATOM    580 D     CV B   1      -0.008   0.002  -9.486  0.00  0.00
ATOM    581 D     CV B   1       0.992   0.002  -9.486  0.00  0.00
ATOM    582 D     CV B   1      -1.008   1.002  -9.486  0.00  0.00
ATOM    583 D     CV B   1      -0.008   1.002  -9.486  0.00  0.00
ATOM    584 D     CV B   1       0.992   1.002  -9.486  0.00  0.00
ATOM    585 D     CV B   1      -1.008  -0.998  -8.486  0.00  0.00
ATOM    586 D     CV B   1       0.992  -0.998  -8.486  0.00  0.00
ATOM    587 D     CV B   1      -1.008   0.002  -8.486  0.00  0.00
ATOM    588 D     CV B   1      -0.008   0.002  -8.486  0.00  0.00
ATOM    589 D     CV B   1       0.992   0.002  -8.486  0.00  0.00
ATOM    590 D     CV B   1      -1.008   1.002  -8.486  0.00  0.00
ATOM    591 D     CV B   1      -0.008   1.002  -8.486  0.00  0.00
ATOM    592 D     CV B   1       0.992   1.002  -8.486  0.00  0.00
ATOM    593 D     CV B   1      -2.008  -1.998  -7.486  0.00  0.00
ATOM    594 D     CV B   1      -1.008  -0.998  -7.486  0.00  0.00
ATOM    595 D     CV B   1      -0.008  -0.998  -7.486  0.00  0.00
ATOM    596 D     CV B   1       0.992  -0.998  -7.486  0.00  0.00
ATOM    597 D     CV B   1       1.992  -0.998  -7.486  0.00  0.00
ATOM    598 D     CV B   1      -1.008   0.002  -7.486  0.00  0.00
ATOM    599 D     CV B   1      -0.008   0.002  -7.486  0.00  0.00
ATOM    600 D     CV B   1       0.992   0.002  -7.486  0.00  0.00
ATOM    601 D     CV B   1      -1.008   1.002  -7.486  0.00  0.00
ATOM    602 D     CV B   1      -0.008   1.002  -7.486  0.00  0.00
ATOM    603 D     CV B   1       0.992   1.002  -7.486  0.00  0.00
ATOM    604 D     CV B   1       1.992   1.002  -7.486  0.00  0.00
ATOM    605 D     CV B   1      -2.008   2.002  -7.486  0.00  0.00
ATOM    606 D     CV B   1      -1.008   2.002  -7.486  0.00  0.00
ATOM    607 D     CV B   1       1.992   2.002  -7.486  0.00  0.00
ATOM    608 D     CV B   1       2.992   2.002  -7.486  0.00  0.00
ATOM    609 D     CV B   1       3.992   2.002  -7.486  0.00  0.00
ATOM    610 D     CV B   1       5.992   2.002  -7.486  0.00  0.00
ATOM    611 D     CV B   1       1.992   3.002  -7.486  0.00  0.00
ATOM    612 D     CV B   1      -2.008  -5.998  -6.486  0.00  0.00
ATOM    613 D     CV B   1       0.992  -5.998  -6.486  0.00  0.00
ATOM    614 D     CV B   1      -2.008  -4.998  -6.486  0.00  0.00
ATOM    615 D     CV B   1      -2.008  -3.998  -6.486  0.00  0.00
ATOM    616 D     CV B   1      -2.008  -2.998  -6.486  0.00  0.00
ATOM    617 D     CV B   1      -1.008  -2.998  -6.486  0.00  0.00
ATOM    618 D     CV B   1      -0.008  -2.998  -6.486  0.00  0.00
ATOM    619 D     CV B   1       0.992  -2.998  -6.486  0.00  0.00
ATOM    620 D     CV B   1       1.992  -2.998  -6.486  0.00  0.00
ATOM    621 D     CV B   1      -5.008  -1.998  -6.486  0.00  0.00
ATOM    622 D     CV B   1      -4.008  -1.998  -6.486  0.00  0.00
ATOM    623 D     CV B   1      -3.008  -1.998  -6.486  0.00  0.00
ATOM    624 D     CV B   1      -2.008  -1.998  -6.486  0.00  0.00
ATOM    625 D     CV B   1      -1.008  -1.998  -6.486  0.00  0.00
ATOM    626 D     CV B   1      -0.008  -1.998  -6.486  0.00  0.00
ATOM    627 D     CV B   1       0.992  -1.998  -6.486  0.00  0.00
ATOM    628 D     CV B   1       1.992  -1.998  -6.486  0.00  0.00
ATOM    629 D     CV B   1       5.992  -1.998  -6.486  0.00  0.00
ATOM    630 D     CV B   1      -6.008  -0.998  -6.486  0.00  0.00
ATOM    631 D     CV B   1      -4.008  -0.998  -6.486  0.00  0.00
ATOM    632 D     CV B   1      -3.008  -0.998  -6.486  0.00  0.00
ATOM    633 D     CV B   1      -2.008  -0.998  -6.486  0.00  0.00
ATOM    634 D     CV B   1      -1.008  -0.998  -6.486  0.00  0.00
ATOM    635 D     CV B   1      -0.008  -0.998  -6.486  0.00  0.00
ATOM    636 D     CV B   1       0.992  -0.998  -6.486  0.00  0.00
ATOM    637 D     CV B   1       1.992  -0.998  -6.486  0.00  0.00
ATOM    638 D     CV B   1       2.992  -0.998  -6.486  0.00  0.00
ATOM    639 D     CV B   1       3.992  -0.998  -6.486  0.00  0.00
ATOM    640 D     CV B   1       5.992  -0.998  -6.486  0.00  0.00
ATOM    641 D     CV B   1      -3.008   0.002  -6.486  0.00  0.00
ATOM    642 D     CV B   1      -2.008   0.002  -6.486  0.00  0.00
ATOM    643 D     CV B   1      -1.008   0.002  -6.486  0.00  0.00
ATOM    644 D     CV B   1      -0.008   0.002  -6.486  0.00  0.00
ATOM    645 D     CV B   1       0.992   0.002  -6.486  0.00  0.00
ATOM    646 D     CV B   1       1.992   0.002  -6.486  0.00  0.00
ATOM    647 D     CV B   1       2.992   0.002  -6.486  0.00  0.00
ATOM    648 D     CV B   1      -6.008   1.002  -6.486  0.00  0.00
ATOM    649 D     CV B   1      -3.008   1.002  -6.486  0.00  0.00
ATOM    650 D     CV B   1      -2.008   1.002  -6.486  0.00  0.00
ATOM    651 D     CV B   1      -1.008   1.002  -6.486  0.00  0.00
ATOM    652 D     CV B   1      -0.008   1.002  -6.486  0.00  0.00
ATOM    653 D     CV B   1       0.992   1.002  -6.486  0.00  0.00
ATOM    654 D     CV B   1       1.992   1.002  -6.486  0.00  0.00
ATOM    655 D     CV B   1       2.992   1.002  -6.486  0.00  0.00
ATOM    656 D     CV B   1       3.992   1.002  -6.486  0.00  0.00
ATOM    657 D     CV B   1       5.992   1.002  -6.486  0.00  0.00
ATOM    658 D     CV B   1      -6.008   2.002  -6.486  0.00  0.00
ATOM    659 D     CV B   1      -5.008   2.002  -6.486  0.00  0.00
ATOM    660 D     CV B   1      -4.008   2.002  -6.486  0.00  0.00
ATOM    661 D     CV B   1      -3.008   2.002  -6.486  0.00  0.00
ATOM    662 D     CV B   1      -2.008   2.002  -6.486  0.00  0.00
ATOM    663 D     CV B   1      -1.008   2.002  -6.486  0.00  0.00
ATOM    664 D     CV B   1      -0.008   2.002  -6.486  0.00  0.00
ATOM    665 D     CV B   1       0.992   2.002  -6.486  0.00  0.00
ATOM    666 D     CV B   1       1.992   2.002  -6.486  0.00  0.00
ATOM    667 D     CV B   1       2.992   2.002  -6.486  0.00  0.00
ATOM    668 D     CV B   1       3.992   2.002  -6.486  0.00  0.00
ATOM    669 D     CV B   1       4.992   2.002  -6.486  0.00  0.00
ATOM    670 D     CV B   1       5.992   2.002  -6.486  0.00  0.00
ATOM    671 D     CV B   1       6.992   2.002  -6.486  0.00  0.00
ATOM    672 D     CV B   1      -2.008   3.002  -6.486  0.00  0.00
ATOM    673 D     CV B   1      -1.008   3.002  -6.486  0.00  0.00
ATOM    674 D     CV B   1      -0.008   3.002  -6.486  0.00  0.00
ATOM    675 D     CV B   1       0.992   3.002  -6.486  0.00  0.00
ATOM    676 D     CV B   1       1.992   3.002  -6.486  0.00  0.00
ATOM    677 D     CV B   1       2.992   3.002  -6.486  0.00  0.00
ATOM    678 D     CV B   1       3.992   3.002  -6.486  0.00  0.00
ATOM    679 D     CV B   1       4.992   3.002  -6.486  0.00  0.00
ATOM    680 D     CV B   1       5.992   3.002  -6.486  0.00  0.00
ATOM    681 D     CV B   1       6.992   3.002  -6.486  0.00  0.00
ATOM    682 D     CV B   1      -2.008   4.002  -6.486  0.00  0.00
ATOM    683 D     CV B   1      -1.008   4.002  -6.486  0.00  0.00
ATOM    684 D     CV B   1       1.992   4.002  -6.486  0.00  0.00
ATOM    685 D     CV B   1      -1.008   5.002  -6.486  0.00  0.00
ATOM    686 D     CV B   1       1.992   5.002  -6.486  0.00  0.00
ATOM    687 D     CV B   1      -1.008   6.002  -6.486  0.00  0.00
ATOM    688 D     CV B   1      -0.008   6.002  -6.486  0.00  0.00
ATOM    689 D     CV B   1       0.992   6.002  -6.486  0.00  0.00
ATOM    690 D     CV B   1       1.992   6.002  -6.486  0.00  0.00
ATOM    691 D     CV B   1      -3.008  -7.998  -5.486  0.00  0.00
ATOM    692 D     CV B   1      -3.008  -6.998  -5.486  0.00  0.00
ATOM    693 D     CV B   1      -2.008  -6.998  -5.486  0.00  0.00
ATOM    694 D     CV B   1      -1.008  -6.998  -5.486  0.00  0.00
ATOM    695 D     CV B   1      -0.008  -6.998  -5.486  0.00  0.00
ATOM    696 D     CV B   1       0.992  -6.998  -5.486  0.00  0.00
ATOM    697 D     CV B   1       1.992  -6.998  -5.486  0.00  0.00
ATOM    698 D     CV B   1      -2.008  -5.998  -5.486  0.00  0.00
ATOM    699 D     CV B   1      -1.008  -5.998  -5.486  0.00  0.00
ATOM    700 D     CV B   1      -0.008  -5.998  -5.486  0.00  0.00
ATOM    701 D     CV B   1       0.992  -5.998  -5.486  0.00  0.00
ATOM    702 D     CV B   1      -2.008  -4.998  -5.486  0.00  0.00
ATOM    703 D     CV B   1      -1.008  -4.998  -5.486  0.00  0.00
ATOM    704 D     CV B   1      -0.008  -4.998  -5.486  0.00  0.00
ATOM    705 D     CV B   1       0.992  -4.998  -5.486  0.00  0.00
ATOM    706 D     CV B   1      -8.008  -3.998  -5.486  0.00  0.00
ATOM    707 D     CV B   1      -3.008  -3.998  -5.486  0.00  0.00
ATOM    708 D     CV B   1      -2.008  -3.998  -5.486  0.00  0.00
ATOM    709 D     CV B   1      -1.008  -3.998  -5.486  0.00  0.00
ATOM    710 D     CV B   1      -0.008  -3.998  -5.486  0.00  0.00
ATOM    711 D     CV B   1       0.992  -3.998  -5.486  0.00  0.00
ATOM    712 D     CV B   1       1.992  -3.998  -5.486  0.00  0.00
ATOM    713 D     CV B   1       5.992  -3.998  -5.486  0.00  0.00
ATOM    714 D     CV B   1       6.992  -3.998  -5.486  0.00  0.00
ATOM    715 D     CV B   1       7.992  -3.998  -5.486  0.00  0.00
ATOM    716 D     CV B   1      -8.008  -2.998  -5.486  0.00  0.00
ATOM    717 D     CV B   1      -4.008  -2.998  -5.486  0.00  0.00
ATOM    718 D     CV B   1      -3.008  -2.998  -5.486  0.00  0.00
ATOM    719 D     CV B   1      -2.008  -2.998  -5.486  0.00  0.00
ATOM    720 D     CV B   1      -1.008  -2.998  -5.486  0.00  0.00
ATOM    721 D     CV B   1      -0.008  -2.998  -5.486  0.00  0.00
ATOM    722 D     CV B   1       0.992  -2.998  -5.486  0.00  0.00
ATOM    723 D     CV B   1       1.992  -2.998  -5.486  0.00  0.00
ATOM    724 D     CV B   1       2.992  -2.998  -5.486  0.00  0.00
ATOM    725 D     CV B   1       3.992  -2.998  -5.486  0.00  0.00
ATOM    726 D     CV B   1       4.992  -2.998  -5.486  0.00  0.00
ATOM    727 D     CV B   1       5.992  -2.998  -5.486  0.00  0.00
ATOM    728 D     CV B   1       6.992  -2.998  -5.486  0.00  0.00
ATOM    729 D     CV B   1      -7.008  -1.998  -5.486  0.00  0.00
ATOM    730 D     CV B   1      -6.008  -1.998  -5.486  0.00  0.00
ATOM    731 D     CV B   1      -5.008  -1.998  -5.486  0.00  0.00
ATOM    732 D     CV B   1      -4.008  -1.998  -5.486  0.00  0.00
ATOM    733 D     CV B   1      -3.008  -1.998  -5.486  0.00  0.00
ATOM    734 D     CV B   1      -2.008  -1.998  -5.486  0.00  0.00
ATOM    735 D     CV B   1      -1.008  -1.998  -5.486  0.00  0.00
ATOM    736 D     CV B   1      -0.008  -1.998  -5.486  0.00  0.00
ATOM    737 D     CV B   1       0.992  -1.998  -5.486  0.00  0.00
ATOM    738 D     CV B   1       1.992  -1.998  -5.486  0.00  0.00
ATOM    739 D     CV B   1       2.992  -1.998  -5.486  0.00  0.00
ATOM    740 D     CV B   1       3.992  -1.998  -5.486  0.00  0.00
ATOM    741 D     CV B   1       4.992  -1.998  -5.486  0.00  0.00
ATOM    742 D     CV B   1       5.992  -1.998  -5.486  0.00  0.00
ATOM    743 D     CV B   1       6.992  -1.998  -5.486  0.00  0.00
ATOM    744 D     CV B   1      -7.008  -0.998  -5.486  0.00  0.00
ATOM    745 D     CV B   1      -6.008  -0.998  -5.486  0.00  0.00
ATOM    746 D     CV B   1      -5.008  -0.998  -5.486  0.00  0.00
ATOM    747 D     CV B   1      -4.008  -0.998  -5.486  0.00  0.00
ATOM    748 D     CV B   1      -3.008  -0.998  -5.486  0.00  0.00
ATOM    749 D     CV B   1      -2.008  -0.998  -5.486  0.00  0.00
ATOM    750 D     CV B   1      -1.008  -0.998  -5.486  0.00  0.00
ATOM    751 D     CV B   1      -0.008  -0.998  -5.486  0.00  0.00
ATOM    752 D     CV B   1       0.992  -0.998  -5.486  0.00  0.00
ATOM    753 D     CV B   1       1.992  -0.998  -5.486  0.00  0.00
ATOM    754 D     CV B   1       2.992  -0.998  -5.486  0.00  0.00
ATOM    755 D     CV B   1       3.992  -0.998  -5.486  0.00  0.00
ATOM    756 D     CV B   1       4.992  -0.998  -5.486  0.00  0.00
ATOM    757 D     CV B   1       5.992  -0.998  -5.486  0.00  0.00
ATOM    758 D     CV B   1       6.992  -0.998  -5.486  0.00  0.00
ATOM    759 D     CV B   1      -7.008   0.002  -5.486  0.00  0.00
ATOM    760 D     CV B   1      -6.008   0.002  -5.486  0.00  0.00
ATOM    761 D     CV B   1      -5.008   0.002  -5.486  0.00  0.00
ATOM    762 D     CV B   1      -4.008   0.002  -5.486  0.00  0.00
ATOM    763 D     CV B   1      -3.008   0.002  -5.486  0.00  0.00
ATOM    764 D     CV B   1      -2.008   0.002  -5.486  0.00  0.00
ATOM    765 D     CV B   1      -1.008   0.002  -5.486  0.00  0.00
ATOM    766 D     CV B   1      -0.008   0.002  -5.486  0.00  0.00
ATOM    767 D     CV B   1       0.992   0.002  -5.486  0.00  0.00
ATOM    768 D     CV B   1       1.992   0.002  -5.486  0.00  0.00
ATOM    769 D     CV B   1       2.992   0.002  -5.486  0.00  0.00
ATOM    770 D     CV B   1       3.992   0.002  -5.486  0.00  0.00
ATOM    771 D     CV B   1       4.992   0.002  -5.486  0.00  0.00
ATOM    772 D     CV B   1       5.992   0.002  -5.486  0.00  0.00
ATOM    773 D     CV B   1       6.992   0.002  -5.486  0.00  0.00
ATOM    774 D     CV B   1      -7.008   1.002  -5.486  0.00  0.00
ATOM    775 D     CV B   1      -6.008   1.002  -5.486  0.00  0.00
ATOM    776 D     CV B   1      -5.008   1.002  -5.486  0.00  0.00
ATOM    777 D     CV B   1      -4.008   1.002  -5.486  0.00  0.00
ATOM    778 D     CV B   1      -3.008   1.002  -5.486  0.00  0.00
ATOM    779 D     CV B   1      -2.008   1.002  -5.486  0.00  0.00
ATOM    780 D     CV B   1      -1.008   1.002  -5.486  0.00  0.00
ATOM    781 D     CV B   1      -0.008   1.002  -5.486  0.00  0.00
ATOM    782 D     CV B   1       0.992   1.002  -5.486  0.00  0.00
ATOM    783 D     CV B   1       1.992   1.002  -5.486  0.00  0.00
ATOM    784 D     CV B   1       2.992   1.002  -5.486  0.00  0.00
ATOM    785 D     CV B   1       3.992   1.002  -5.486  0.00  0.00
ATOM    786 D     CV B   1       4.992   1.002  -5.486  0.00  0.00
ATOM    787 D     CV B   1       5.992   1.002  -5.486  0.00  0.00
ATOM    788 D     CV B   1       6.992   1.002  -5.486  0.00  0.00
ATOM    789 D     CV B   1      -7.008   2.002  -5.486  0.00  0.00
ATOM    790 D     CV B   1      -6.008   2.002  -5.486  0.00  0.00
ATOM    791 D     CV B   1      -5.008   2.002  -5.486  0.00  0.00
ATOM    792 D     CV B   1      -4.008   2.002  -5.486  0.00  0.00
ATOM    793 D     CV B   1      -3.008   2.002  -5.486  0.00  0.00
ATOM    794 D     CV B   1      -2.008   2.002  -5.486  0.00  0.00
ATOM    795 D     CV B   1      -1.008   2.002  -5.486  0.00  0.00
ATOM    796 D     CV B   1      -0.008   2.002  -5.486  0.00  0.00
ATOM    797 D     CV B   1       0.992   2.002  -5.486  0.00  0.00
ATOM    798 D     CV B   1       1.992   2.002  -5.486  0.00  0.00
ATOM    799 D     CV B   1       2.992   2.002  -5.486  0.00  0.00
ATOM    800 D     CV B   1       3.992   2.002  -5.486  0.00  0.00
ATOM    801 D     CV B   1       4.992   2.002  -5.486  0.00  0.00
ATOM    802 D     CV B   1       5.992   2.002  -5.486  0.00  0.00
ATOM    803 D     CV B   1       6.992   2.002  -5.486  0.00  0.00
ATOM    804 D     CV B   1      -4.008   3.002  -5.486  0.00  0.00
ATOM    805 D     CV B   1      -3.008   3.002  -5.486  0.00  0.00
ATOM    806 D     CV B   1      -2.008   3.002  -5.486  0.00  0.00
ATOM    807 D     CV B   1      -1.008   3.002  -5.486  0.00  0.00
ATOM    808 D     CV B   1      -0.008   3.002  -5.486  0.00  0.00
ATOM    809 D     CV B   1       0.992   3.002  -5.486  0.00  0.00
ATOM    810 D     CV B   1       1.992   3.002  -5.486  0.00  0.00
ATOM    811 D     CV B   1       2.992   3.002  -5.486  0.00  0.00
ATOM    812 D     CV B   1       3.992   3.002  -5.486  0.00  0.00
ATOM    813 D     CV B   1       6.992   3.002  -5.486  0.00  0.00
ATOM    814 D     CV B   1       7.992   3.002  -5.486  0.00  0.00
ATOM    815 D     CV B   1      -2.008   4.002  -5.486  0.00  0.00
ATOM    816 D     CV B   1      -1.008   4.002  -5.486  0.00  0.00
ATOM    817 D     CV B   1      -0.008   4.002  -5.486  0.00  0.00
ATOM    818 D     CV B   1       0.992   4.002  -5.486  0.00  0.00
ATOM    819 D     CV B   1       1.992   4.002  -5.486  0.00  0.00
ATOM    820 D     CV B   1       2.992   4.002  -5.486  0.00  0.00
ATOM    821 D     CV B   1       7.992   4.002  -5.486  0.00  0.00
ATOM    822 D     CV B   1      -1.008   5.002  -5.486  0.00  0.00
ATOM    823 D     CV B   1      -0.008   5.002  -5.486  0.00  0.00
ATOM    824 D     CV B   1       0.992   5.002  -5.486  0.00  0.00
ATOM    825 D     CV B   1       1.992   5.002  -5.486  0.00  0.00
ATOM    826 D     CV B   1       2.992   5.002  -5.486  0.00  0.00
ATOM    827 D     CV B   1      -2.008   6.002  -5.486  0.00  0.00
ATOM    828 D     CV B   1      -1.008   6.002  -5.486  0.00  0.00
ATOM    829 D     CV B   1      -0.008   6.002  -5.486  0.00  0.00
ATOM    830 D     CV B   1       0.992   6.002  -5.486  0.00  0.00
ATOM    831 D     CV B   1       1.992   6.002  -5.486  0.00  0.00
ATOM    832 D     CV B   1      -2.008   7.002  -5.486  0.00  0.00
ATOM    833 D     CV B   1      -1.008   7.002  -5.486  0.00  0.00
ATOM    834 D     CV B   1      -0.008   7.002  -5.486  0.00  0.00
ATOM    835 D     CV B   1       0.992   7.002  -5.486  0.00  0.00
ATOM    836 D     CV B   1       1.992   7.002  -5.486  0.00  0.00
ATOM    837 D     CV B   1       2.992   8.002  -5.486  0.00  0.00
ATOM    838 D     CV B   1      -2.008  -8.998  -4.486  0.00  0.00
ATOM    839 D     CV B   1      -3.008  -7.998  -4.486  0.00  0.00
ATOM    840 D     CV B   1      -2.008  -7.998  -4.486  0.00  0.00
ATOM    841 D     CV B   1      -1.008  -7.998  -4.486  0.00  0.00
ATOM    842 D     CV B   1      -0.008  -7.998  -4.486  0.00  0.00
ATOM    843 D     CV B   1       0.992  -7.998  -4.486  0.00  0.00
ATOM    844 D     CV B   1       1.992  -7.998  -4.486  0.00  0.00
ATOM    845 D     CV B   1      -3.008  -6.998  -4.486  0.00  0.00
ATOM    846 D     CV B   1      -2.008  -6.998  -4.486  0.00  0.00
ATOM    847 D     CV B   1      -1.008  -6.998  -4.486  0.00  0.00
ATOM    848 D     CV B   1      -0.008  -6.998  -4.486  0.00  0.00
ATOM    849 D     CV B   1       0.992  -6.998  -4.486  0.00  0.00
ATOM    850 D     CV B   1       1.992  -6.998  -4.486  0.00  0.00
ATOM    851 D     CV B   1       2.992  -6.998  -4.486  0.00  0.00
ATOM    852 D     CV B   1      -3.008  -5.998  -4.486  0.00  0.00
ATOM    853 D     CV B   1      -2.008  -5.998  -4.486  0.00  0.00
ATOM    854 D     CV B   1      -1.008  -5.998  -4.486  0.00  0.00
ATOM    855 D     CV B   1      -0.008  -5.998  -4.486  0.00  0.00
ATOM    856 D     CV B   1       0.992  -5.998  -4.486  0.00  0.00
ATOM    857 D     CV B   1       1.992  -5.998  -4.486  0.00  0.00
ATOM    858 D     CV B   1      -3.008  -4.998  -4.486  0.00  0.00
ATOM    859 D     CV B   1      -2.008  -4.998  -4.486  0.00  0.00
ATOM    860 D     CV B   1      -1.008  -4.998  -4.486  0.00  0.00
ATOM    861 D     CV B   1      -0.008  -4.998  -4.486  0.00  0.00
ATOM    862 D     CV B   1       0.992  -4.998  -4.486  0.00  0.00
ATOM    863 D     CV B   1       1.992  -4.998  -4.486  0.00  0.00
ATOM    864 D     CV B   1      -7.008  -3.998  -4.486  0.00  0.00
ATOM    865 D     CV B   1      -3.008  -3.998  -4.486  0.00  0.00
ATOM    866 D     CV B   1      -2.008  -3.998  -4.486  0.00  0.00
ATOM    867 D     CV B   1      -1.008  -3.998  -4.486  0.00  0.00
ATOM    868 D     CV B   1      -0.008  -3.998  -4.486  0.00  0.00
ATOM    869 D     CV B   1       0.992  -3.998  -4.486  0.00  0.00
ATOM    870 D     CV B   1       1.992  -3.998  -4.486  0.00  0.00
ATOM    871 D     CV B   1       2.992  -3.998  -4.486  0.00  0.00
ATOM    872 D     CV B   1       3.992  -3.998  -4.486  0.00  0.00
ATOM    873 D     CV B   1       4.992  -3.998  -4.486  0.00  0.00
ATOM    874 D     CV B   1       5.992  -3.998  -4.486  0.00  0.00
ATOM    875 D     CV B   1       6.992  -3.998  -4.486  0.00  0.00
ATOM    876 D     CV B   1      -8.008  -2.998  -4.486  0.00  0.00
ATOM    877 D     CV B   1      -7.008  -2.998  -4.486  0.00  0.00
ATOM    878 D     CV B   1      -6.008  -2.998  -4.486  0.00  0.00
ATOM    879 D     CV B   1      -5.008  -2.998  -4.486  0.00  0.00
ATOM    880 D     CV B   1      -4.008  -2.998  -4.486  0.00  0.00
ATOM    881 D     CV B   1      -3.008  -2.998  -4.486  0.00  0.00
ATOM    882 D     CV B   1      -2.008  -2.998  -4.486  0.00  0.00
ATOM    883 D     CV B   1      -1.008  -2.998  -4.486  0.00  0.00
ATOM    884 D     CV B   1      -0.008  -2.998  -4.486  0.00  0.00
ATOM    885 D     CV B   1       0.992  -2.998  -4.486  0.00  0.00
ATOM    886 D     CV B   1       1.992  -2.998  -4.486  0.00  0.00
ATOM    887 D     CV B   1       2.992  -2.998  -4.486  0.00  0.00
ATOM    888 D     CV B   1       3.992  -2.998  -4.486  0.00  0.00
ATOM    889 D     CV B   1       4.992  -2.998  -4.486  0.00  0.00
ATOM    890 D     CV B   1       5.992  -2.998  -4.486  0.00  0.00
ATOM    891 D     CV B   1       6.992  -2.998  -4.486  0.00  0.00
ATOM    892 D     CV B   1      -8.008  -1.998  -4.486  0.00  0.00
ATOM    893 D     CV B   1      -7.008  -1.998  -4.486  0.00  0.00
ATOM    894 D     CV B   1      -6.008  -1.998  -4.486  0.00  0.00
ATOM    895 D     CV B   1      -5.008  -1.998  -4.486  0.00  0.00
ATOM    896 D     CV B   1      -4.008  -1.998  -4.486  0.00  0.00
ATOM    897 D     CV B   1      -3.008  -1.998  -4.486  0.00  0.00
ATOM    898 D     CV B   1      -2.008  -1.998  -4.486  0.00  0.00
ATOM    899 D     CV B   1      -1.008  -1.998  -4.486  0.00  0.00
ATOM    900 D     CV B   1      -0.008  -1.998  -4.486  0.00  0.00
ATOM    901 D     CV B   1       0.992  -1.998  -4.486  0.00  0.00
ATOM    902 D     CV B   1       1.992  -1.998  -4.486  0.00  0.00
ATOM    903 D     CV B   1       2.992  -1.998  -4.486  0.00  0.00
ATOM    904 D     CV B   1       3.992  -1.998  -4.486  0.00  0.00
ATOM    905 D     CV B   1       4.992  -1.998  -4.486  0.00  0.00
ATOM    906 D     CV B   1       5.992  -1.998  -4.486  0.00  0.00
ATOM    907 D     CV B   1       6.992  -1.998  -4.486  0.00  0.00
ATOM    908 D     CV B   1       7.992  -1.998  -4.486  0.00  0.00
ATOM    909 D     CV B   1      -8.008  -0.998  -4.486  0.00  0.00
ATOM    910 D     CV B   1      -7.008  -0.998  -4.486  0.00  0.00
ATOM    911 D     CV B   1      -6.008  -0.998  -4.486  0.00  0.00
ATOM    912 D     CV B   1      -5.008  -0.998  -4.486  0.00  0.00
ATOM    913 D     CV B   1      -4.008  -0.998  -4.486  0.00  0.00
ATOM    914 D     CV B   1      -3.008  -0.998  -4.486  0.00  0.00
ATOM    915 D     CV B   1      -2.008  -0.998  -4.486  0.00  0.00
ATOM    916 D     CV B   1      -1.008  -0.998  -4.486  0.00  0.00
ATOM    917 D     CV B   1      -0.008  -0.998  -4.486  0.00  0.00
ATOM    918 D     CV B   1       0.992  -0.998  -4.486  0.00  0.00
ATOM    919 D     CV B   1       1.992  -0.998  -4.486  0.00  0.00
ATOM    920 D     CV B   1       2.992  -0.998  -4.486  0.00  0.00
ATOM    921 D     CV B   1       3.992  -0.998  -4.486  0.00  0.00
ATOM    922 D     CV B   1       4.992  -0.998  -4.486  0.00  0.00
ATOM    923 D     CV B   1       5.992  -0.998  -4.486  0.00  0.00
ATOM    924 D     CV B   1       6.992  -0.998  -4.486  0.00  0.00
ATOM    925 D     CV B   1       7.992  -0.998  -4.486  0.00  0.00
ATOM    926 D     CV B   1      -8.008   0.002  -4.486  0.00  0.00
ATOM    927 D     CV B   1      -7.008   0.002  -4.486  0.00  0.00
ATOM    928 D     CV B   1      -6.008   0.002  -4.486  0.00  0.00
ATOM    929 D     CV B   1      -5.008   0.002  -4.486  0.00  0.00
ATOM    930 D     CV B   1      -4.008   0.002  -4.486  0.00  0.00
ATOM    931 D     CV B   1      -3.008   0.002  -4.486  0.00  0.00
ATOM    932 D     CV B   1      -2.008   0.002  -4.486  0.00  0.00
ATOM    933 D     CV B   1      -1.008   0.002  -4.486  0.00  0.00
ATOM    934 D     CV B   1      -0.008   0.002  -4.486  0.00  0.00
ATOM    935 D     CV B   1       0.992   0.002  -4.486  0.00  0.00
ATOM    936 D     CV B   1       1.992   0.002  -4.486  0.00  0.00
ATOM    937 D     CV B   1       2.992   0.002  -4.486  0.00  0.00
ATOM    938 D     CV B   1       3.992   0.002  -4.486  0.00  0.00
ATOM    939 D     CV B   1       4.992   0.002  -4.486  0.00  0.00
ATOM    940 D     CV B   1       5.992   0.002  -4.486  0.00  0.00
ATOM    941 D     CV B   1       6.992   0.002  -4.486  0.00  0.00
ATOM    942 D     CV B   1       7.992   0.002  -4.486  0.00  0.00
ATOM    943 D     CV B   1      -8.008   1.002  -4.486  0.00  0.00
ATOM    944 D     CV B   1      -7.008   1.002  -4.486  0.00  0.00
ATOM    945 D     CV B   1      -6.008   1.002  -4.486  0.00  0.00
ATOM    946 D     CV B   1      -5.008   1.002  -4.486  0.00  0.00
ATOM    947 D     CV B   1      -4.008   1.002  -4.486  0.00  0.00
ATOM    948 D     CV B   1      -3.008   1.002  -4.486  0.00  0.00
ATOM    949 D     CV B   1      -2.008   1.002  -4.486  0.00  0.00
ATOM    950 D     CV B   1      -1.008   1.002  -4.486  0.00  0.00
ATOM    951 D     CV B   1      -0.008   1.002  -4.486  0.00  0.00
ATOM    952 D     CV B   1       0.992   1.002  -4.486  0.00  0.00
ATOM    953 D     CV B   1       1.992   1.002  -4.486  0.00  0.00
ATOM    954 D     CV B   1       2.992   1.002  -4.486  0.00  0.00
ATOM    955 D     CV B   1       3.992   1.002  -4.486  0.00  0.00
ATOM    956 D     CV B   1       4.992   1.002  -4.486  0.00  0.00
ATOM    957 D     CV B   1       5.992   1.002  -4.486  0.00  0.00
ATOM    958 D     CV B   1       6.992   1.002  -4.486  0.00  0.00
ATOM    959 D     CV B   1       7.992   1.002  -4.486  0.00  0.00
ATOM    960 D     CV B   1      -8.008   2.002  -4.486  0.00  0.00
ATOM    961 D     CV B   1      -7.008   2.002  -4.486  0.00  0.00
ATOM    962 D     CV B   1      -6.008   2.002  -4.486  0.00  0.00
ATOM    963 D     CV B   1      -5.008   2.002  -4.486  0.00  0.00
ATOM    964 D     CV B   1      -4.008   2.002  -4.486  0.00  0.00
ATOM    965 D     CV B   1      -3.008   2.002  -4.486  0.00  0.00
ATOM    966 D     CV B   1      -2.008   2.002  -4.486  0.00  0.00
ATOM    967 D     CV B   1      -1.008   2.002  -4.486  0.00  0.00
ATOM    968 D     CV B   1      -0.008   2.002  -4.486  0.00  0.00
ATOM    969 D     CV B   1       0.992   2.002  -4.486  0.00  0.00
ATOM    970 D     CV B   1       1.992   2.002  -4.486  0.00  0.00
ATOM    971 D     CV B   1       2.992   2.002  -4.486  0.00  0.00
ATOM    972 D     CV B   1       3.992   2.002  -4.486  0.00  0.00
ATOM    973 D     CV B   1       4.992   2.002  -4.486  0.00  0.00
ATOM    974 D     CV B   1       5.992   2.002  -4.486  0.00  0.00
ATOM    975 D     CV B   1       6.992   2.002  -4.486  0.00  0.00
ATOM    976 D     CV B   1       7.992   2.002  -4.486  0.00  0.00
ATOM    977 D     CV B   1       8.992   2.002  -4.486  0.00  0.00
ATOM    978 D     CV B   1      -8.008   3.002  -4.486  0.00  0.00
ATOM    979 D     CV B   1      -7.008   3.002  -4.486  0.00  0.00
ATOM    980 D     CV B   1      -5.008   3.002  -4.486  0.00  0.00
ATOM    981 D     CV B   1      -4.008   3.002  -4.486  0.00  0.00
ATOM    982 D     CV B   1      -3.008   3.002  -4.486  0.00  0.00
ATOM    983 D     CV B   1      -2.008   3.002  -4.486  0.00  0.00
ATOM    984 D     CV B   1      -1.008   3.002  -4.486  0.00  0.00
ATOM    985 D     CV B   1      -0.008   3.002  -4.486  0.00  0.00
ATOM    986 D     CV B   1       0.992   3.002  -4.486  0.00  0.00
ATOM    987 D     CV B   1       1.992   3.002  -4.486  0.00  0.00
ATOM    988 D     CV B   1       2.992   3.002  -4.486  0.00  0.00
ATOM    989 D     CV B   1       3.992   3.002  -4.486  0.00  0.00
ATOM    990 D     CV B   1       4.992   3.002  -4.486  0.00  0.00
ATOM    991 D     CV B   1       5.992   3.002  -4.486  0.00  0.00
ATOM    992 D     CV B   1       6.992   3.002  -4.486  0.00  0.00
ATOM    993 D     CV B   1      -4.008   4.002  -4.486  0.00  0.00
ATOM    994 D     CV B   1      -3.008   4.002  -4.486  0.00  0.00
ATOM    995 D     CV B   1      -2.008   4.002  -4.486  0.00  0.00
ATOM    996 D     CV B   1      -1.008   4.002  -4.486  0.00  0.00
ATOM    997 D     CV B   1      -0.008   4.002  -4.486  0.00  0.00
ATOM    998 D     CV B   1       0.992   4.002  -4.486  0.00  0.00
ATOM    999 D     CV B   1       1.992   4.002  -4.486  0.00  0.00
ATOM   1000 D     CV B   1       2.992   4.002  -4.486  0.00  0.00
ATOM   1001 D     CV B   1       6.992   4.002  -4.486  0.00  0.00
ATOM   1002 D     CV B   1      -3.008   5.002  -4.486  0.00  0.00
ATOM   1003 D     CV B   1      -2.008   5.002  -4.486  0.00  0.00
ATOM   1004 D     CV B   1      -1.008   5.002  -4.486  0.00  0.00
ATOM   1005 D     CV B   1      -0.008   5.002  -4.486  0.00  0.00
ATOM   1006 D     CV B   1       0.992   5.002  -4.486  0.00  0.00
ATOM   1007 D     CV B   1       1.992   5.002  -4.486  0.00  0.00
ATOM   1008 D     CV B   1       2.992   5.002  -4.486  0.00  0.00
ATOM   1009 D     CV B   1      -3.008   6.002  -4.486  0.00  0.00
ATOM   1010 D     CV B   1      -2.008   6.002  -4.486  0.00  0.00
ATOM   1011 D     CV B   1      -1.008   6.002  -4.486  0.00  0.00
ATOM   1012 D     CV B   1      -0.008   6.002  -4.486  0.00  0.00
ATOM   1013 D     CV B   1       0.992   6.002  -4.486  0.00  0.00
ATOM   1014 D     CV B   1       1.992   6.002  -4.486  0.00  0.00
ATOM   1015 D     CV B   1       2.992   6.002  -4.486  0.00  0.00
ATOM   1016 D     CV B   1      -3.008   7.002  -4.486  0.00  0.00
ATOM   1017 D     CV B   1      -2.008   7.002  -4.486  0.00  0.00
ATOM   1018 D     CV B   1      -1.008   7.002  -4.486  0.00  0.00
ATOM   1019 D     CV B   1      -0.008   7.002  -4.486  0.00  0.00
ATOM   1020 D     CV B   1       0.992   7.002  -4.486  0.00  0.00
ATOM   1021 D     CV B   1       1.992   7.002  -4.486  0.00  0.00
ATOM   1022 D     CV B   1       2.992   7.002  -4.486  0.00  0.00
ATOM   1023 D     CV B   1      -2.008   8.002  -4.486  0.00  0.00
ATOM   1024 D     CV B   1      -1.008   8.002  -4.486  0.00  0.00
ATOM   1025 D     CV B   1      -0.008   8.002  -4.486  0.00  0.00
ATOM   1026 D     CV B   1       0.992   8.002  -4.486  0.00  0.00
ATOM   1027 D     CV B   1       1.992   8.002  -4.486  0.00  0.00
ATOM   1028 D     CV B   1       2.992   8.002  -4.486  0.00  0.00
ATOM   1029 D     CV B   1      -2.008  -9.998  -3.486  0.00  0.00
ATOM   1030 D     CV B   1      -2.008  -8.998  -3.486  0.00  0.00
ATOM   1031 D     CV B   1      -1.008  -8.998  -3.486  0.00  0.00
ATOM   1032 D     CV B   1      -0.008  -8.998  -3.486  0.00  0.00
ATOM   1033 D     CV B   1       0.992  -8.998  -3.486  0.00  0.00
ATOM   1034 D     CV B   1       1.992  -8.998  -3.486  0.00  0.00
ATOM   1035 D     CV B   1      -3.008  -7.998  -3.486  0.00  0.00
ATOM   1036 D     CV B   1      -2.008  -7.998  -3.486  0.00  0.00
ATOM   1037 D     CV B   1      -1.008  -7.998  -3.486  0.00  0.00
ATOM   1038 D     CV B   1      -0.008  -7.998  -3.486  0.00  0.00
ATOM   1039 D     CV B   1       0.992  -7.998  -3.486  0.00  0.00
ATOM   1040 D     CV B   1       1.992  -7.998  -3.486  0.00  0.00
ATOM   1041 D     CV B   1      -4.008  -6.998  -3.486  0.00  0.00
ATOM   1042 D     CV B   1      -3.008  -6.998  -3.486  0.00  0.00
ATOM   1043 D     CV B   1      -2.008  -6.998  -3.486  0.00  0.00
ATOM   1044 D     CV B   1      -1.008  -6.998  -3.486  0.00  0.00
ATOM   1045 D     CV B   1      -0.008  -6.998  -3.486  0.00  0.00
ATOM   1046 D     CV B   1       0.992  -6.998  -3.486  0.00  0.00
ATOM   1047 D     CV B   1       1.992  -6.998  -3.486  0.00  0.00
ATOM   1048 D     CV B   1       2.992  -6.998  -3.486  0.00  0.00
ATOM   1049 D     CV B   1      -4.008  -5.998  -3.486  0.00  0.00
ATOM   1050 D     CV B   1      -3.008  -5.998  -3.486  0.00  0.00
ATOM   1051 D     CV B   1      -2.008  -5.998  -3.486  0.00  0.00
ATOM   1052 D     CV B   1      -1.008  -5.998  -3.486  0.00  0.00
ATOM   1053 D     CV B   1      -0.008  -5.998  -3.486  0.00  0.00
ATOM   1054 D     CV B   1       0.992  -5.998  -3.486  0.00  0.00
ATOM   1055 D     CV B   1       1.992  -5.998  -3.486  0.00  0.00
ATOM   1056 D     CV B   1       2.992  -5.998  -3.486  0.00  0.00
ATOM   1057 D     CV B   1       3.992  -5.998  -3.486  0.00  0.00
ATOM   1058 D     CV B   1       4.992  -5.998  -3.486  0.00  0.00
ATOM   1059 D     CV B   1      -6.008  -4.998  -3.486  0.00  0.00
ATOM   1060 D     CV B   1      -4.008  -4.998  -3.486  0.00  0.00
ATOM   1061 D     CV B   1      -3.008  -4.998  -3.486  0.00  0.00
ATOM   1062 D     CV B   1      -2.008  -4.998  -3.486  0.00  0.00
ATOM   1063 D     CV B   1      -1.008  -4.998  -3.486  0.00  0.00
ATOM   1064 D     CV B   1      -0.008  -4.998  -3.486  0.00  0.00
ATOM   1065 D     CV B   1       0.992  -4.998  -3.486  0.00  0.00
ATOM   1066 D     CV B   1       1.992  -4.998  -3.486  0.00  0.00
ATOM   1067 D     CV B   1       2.992  -4.998  -3.486  0.00  0.00
ATOM   1068 D     CV B   1       3.992  -4.998  -3.486  0.00  0.00
ATOM   1069 D     CV B   1       4.992  -4.998  -3.486  0.00  0.00
ATOM   1070 D     CV B   1       5.992  -4.998  -3.486  0.00  0.00
ATOM   1071 D     CV B   1       6.992  -4.998  -3.486  0.00  0.00
ATOM   1072 D     CV B   1      -7.008  -3.998  -3.486  0.00  0.00
ATOM   1073 D     CV B   1      -6.008  -3.998  -3.486  0.00  0.00
ATOM   1074 D     CV B   1      -5.008  -3.998  -3.486  0.00  0.00
ATOM   1075 D     CV B   1      -4.008  -3.998  -3.486  0.00  0.00
ATOM   1076 D     CV B   1      -3.008  -3.998  -3.486  0.00  0.00
ATOM   1077 D     CV B   1      -2.008  -3.998  -3.486  0.00  0.00
ATOM   1078 D     CV B   1      -1.008  -3.998  -3.486  0.00  0.00
ATOM   1079 D     CV B   1      -0.008  -3.998  -3.486  0.00  0.00
ATOM   1080 D     CV B   1       0.992  -3.998  -3.486  0.00  0.00
ATOM   1081 D     CV B   1       1.992  -3.998  -3.486  0.00  0.00
ATOM   1082 D     CV B   1       2.992  -3.998  -3.486  0.00  0.00
ATOM   1083 D     CV B   1       3.992  -3.998  -3.486  0.00  0.00
ATOM   1084 D     CV B   1       4.992  -3.998  -3.486  0.00  0.00
ATOM   1085 D     CV B   1       5.992  -3.998  -3.486  0.00  0.00
ATOM   1086 D     CV B   1       6.992  -3.998  -3.486  0.00  0.00
ATOM   1087 D     CV B   1      -7.008  -2.998  -3.486  0.00  0.00
ATOM   1088 D     CV B   1      -6.008  -2.998  -3.486  0.00  0.00
ATOM   1089 D     CV B   1      -5.008  -2.998  -3.486  0.00  0.00
ATOM   1090 D     CV B   1      -4.008  -2.998  -3.486  0.00  0.00
ATOM   1091 D     CV B   1      -3.008  -2.998  -3.486  0.00  0.00
ATOM   1092 D     CV B   1      -2.008  -2.998  -3.486  0.00  0.00
ATOM   1093 D     CV B   1      -1.008  -2.998  -3.486  0.00  0.00
ATOM   1094 D     CV B   1      -0.008  -2.998  -3.486  0.00  0.00
ATOM   1095 D     CV B   1       0.992  -2.998  -3.486  0.00  0.00
ATOM   1096 D     CV B   1       1.992  -2.998  -3.486  0.00  0.00
ATOM   1097 D     CV B   1       2.992  -2.998  -3.486  0.00  0.00
ATOM   1098 D     CV B   1       3.992  -2.998  -3.486  0.00  0.00
ATOM   1099 D     CV B   1       4.992  -2.998  -3.486  0.00  0.00
ATOM   1100 D     CV B   1       5.992  -2.998  -3.486  0.00  0.00
ATOM   1101 D     CV B   1       6.992  -2.998  -3.486  0.00  0.00
ATOM   1102 D     CV B   1      -9.008  -1.998  -3.486  0.00  0.00
ATOM   1103 D     CV B   1      -8.008  -1.998  -3.486  0.00  0.00
ATOM   1104 D     CV B   1      -7.008  -1.998  -3.486  0.00  0.00
ATOM   1105 D     CV B   1      -6.008  -1.998  -3.486  0.00  0.00
ATOM   1106 D     CV B   1      -5.008  -1.998  -3.486  0.00  0.00
ATOM   1107 D     CV B   1      -4.008  -1.998  -3.486  0.00  0.00
ATOM   1108 D     CV B   1      -3.008  -1.998  -3.486  0.00  0.00
ATOM   1109 D     CV B   1      -2.008  -1.998  -3.486  0.00  0.00
ATOM   1110 D     CV B   1      -1.008  -1.998  -3.486  0.00  0.00
ATOM   1111 D     CV B   1      -0.008  -1.998  -3.486  0.00  0.00
ATOM   1112 D     CV B   1       0.992  -1.998  -3.486  0.00  0.00
ATOM   1113 D     CV B   1       1.992  -1.998  -3.486  0.00  0.00
ATOM   1114 D     CV B   1       2.992  -1.998  -3.486  0.00  0.00
ATOM   1115 D     CV B   1       3.992  -1.998  -3.486  0.00  0.00
ATOM   1116 D     CV B   1       4.992  -1.998  -3.486  0.00  0.00
ATOM   1117 D     CV B   1       5.992  -1.998  -3.486  0.00  0.00
ATOM   1118 D     CV B   1       6.992  -1.998  -3.486  0.00  0.00
ATOM   1119 D     CV B   1       7.992  -1.998  -3.486  0.00  0.00
ATOM   1120 D     CV B   1       8.992  -1.998  -3.486  0.00  0.00
ATOM   1121 D     CV B   1       9.992  -1.998  -3.486  0.00  0.00
ATOM   1122 D     CV B   1      -9.008  -0.998  -3.486  0.00  0.00
ATOM   1123 D     CV B   1      -8.008  -0.998  -3.486  0.00  0.00
ATOM   1124 D     CV B   1      -7.008  -0.998  -3.486  0.00  0.00
ATOM   1125 D     CV B   1      -6.008  -0.998  -3.486  0.00  0.00
ATOM   1126 D     CV B   1      -5.008  -0.998  -3.486  0.00  0.00
ATOM   1127 D     CV B   1      -4.008  -0.998  -3.486  0.00  0.00
ATOM   1128 D     CV B   1      -3.008  -0.998  -3.486  0.00  0.00
ATOM   1129 D     CV B   1      -2.008  -0.998  -3.486  0.00  0.00
ATOM   1130 D     CV B   1      -1.008  -0.998  -3.486  0.00  0.00
ATOM   1131 D     CV B   1      -0.008  -0.998  -3.486  0.00  0.00
ATOM   1132 D     CV B   1       0.992  -0.998  -3.486  0.00  0.00
ATOM   1133 D     CV B   1       1.992  -0.998  -3.486  0.00  0.00
ATOM   1134 D     CV B   1       2.992  -0.998  -3.486  0.00  0.00
ATOM   1135 D     CV B   1       3.992  -0.998  -3.486  0.00  0.00
ATOM   1136 D     CV B   1       4.992  -0.998  -3.486  0.00  0.00
ATOM   1137 D     CV B   1       5.992  -0.998  -3.486  0.00  0.00
ATOM   1138 D     CV B   1       6.992  -0.998  -3.486  0.00  0.00
ATOM   1139 D     CV B   1       7.992  -0.998  -3.486  0.00  0.00
ATOM   1140 D     CV B   1       8.992  -0.998  -3.486  0.00  0.00
ATOM   1141 D     CV B   1       9.992  -0.998  -3.486  0.00  0.00
ATOM   1142 D     CV B   1      -9.008   0.002  -3.486  0.00  0.00
ATOM   1143 D     CV B   1      -8.008   0.002  -3.486  0.00  0.00
ATOM   1144 D     CV B   1      -7.008   0.002  -3.486  0.00  0.00
ATOM   1145 D     CV B   1      -6.008   0.002  -3.486  0.00  0.00
ATOM   1146 D     CV B   1      -5.008   0.002  -3.486  0.00  0.00
ATOM   1147 D     CV B   1      -4.008   0.002  -3.486  0.00  0.00
ATOM   1148 D     CV B   1      -3.008   0.002  -3.486  0.00  0.00
ATOM   1149 D     CV B   1      -2.008   0.002  -3.486  0.00  0.00
ATOM   1150 D     CV B   1      -1.008   0.002  -3.486  0.00  0.00
ATOM   1151 D     CV B   1      -0.008   0.002  -3.486  0.00  0.00
ATOM   1152 D     CV B   1       0.992   0.002  -3.486  0.00  0.00
ATOM   1153 D     CV B   1       1.992   0.002  -3.486  0.00  0.00
ATOM   1154 D     CV B   1       2.992   0.002  -3.486  0.00  0.00
ATOM   1155 D     CV B   1       3.992   0.002  -3.486  0.00  0.00
ATOM   1156 D     CV B   1       4.992   0.002  -3.486  0.00  0.00
ATOM   1157 D     CV B   1       5.992   0.002  -3.486  0.00  0.00
ATOM   1158 D     CV B   1       6.992   0.002  -3.486  0.00  0.00
ATOM   1159 D     CV B   1       7.992   0.002  -3.486  0.00  0.00
ATOM   1160 D     CV B   1       8.992   0.002  -3.486  0.00  0.00
ATOM   1161 D     CV B   1      -9.008   1.002  -3.486  0.00  0.00
ATOM   1162 D     CV B   1      -8.008   1.002  -3.486  0.00  0.00
ATOM   1163 D     CV B   1      -7.008   1.002  -3.486  0.00  0.00
ATOM   1164 D     CV B   1      -6.008   1.002  -3.486  0.00  0.00
ATOM   1165 D     CV B   1      -5.008   1.002  -3.486  0.00  0.00
ATOM   1166 D     CV B   1      -4.008   1.002  -3.486  0.00  0.00
ATOM   1167 D     CV B   1      -3.008   1.002  -3.486  0.00  0.00
ATOM   1168 D     CV B   1      -2.008   1.002  -3.486  0.00  0.00
ATOM   1169 D     CV B   1      -1.008   1.002  -3.486  0.00  0.00
ATOM   1170 D     CV B   1      -0.008   1.002  -3.486  0.00  0.00
ATOM   1171 D     CV B   1       0.992   1.002  -3.486  0.00  0.00
ATOM   1172 D     CV B   1       1.992   1.002  -3.486  0.00  0.00
ATOM   1173 D     CV B   1       2.992   1.002  -3.486  0.00  0.00
ATOM   1174 D     CV B   1       3.992   1.002  -3.486  0.00  0.00
ATOM   1175 D     CV B   1       4.992   1.002  -3.486  0.00  0.00
ATOM   1176 D     CV B   1       5.992   1.002  -3.486  0.00  0.00
ATOM   1177 D     CV B   1       6.992   1.002  -3.486  0.00  0.00
ATOM   1178 D     CV B   1       7.992   1.002  -3.486  0.00  0.00
ATOM   1179 D     CV B   1       8.992   1.002  -3.486  0.00  0.00
ATOM   1180 D     CV B   1      -9.008   2.002  -3.486  0.00  0.00
ATOM   1181 D     CV B   1      -8.008   2.002  -3.486  0.00  0.00
ATOM   1182 D     CV B   1      -7.008   2.002  -3.486  0.00  0.00
ATOM   1183 D     CV B   1      -6.008   2.002  -3.486  0.00  0.00
ATOM   1184 D     CV B   1      -5.008   2.002  -3.486  0.00  0.00
ATOM   1185 D     CV B   1      -4.008   2.002  -3.486  0.00  0.00
ATOM   1186 D     CV B   1      -3.008   2.002  -3.486  0.00  0.00
ATOM   1187 D     CV B   1      -2.008   2.002  -3.486  0.00  0.00
ATOM   1188 D     CV B   1      -1.008   2.002  -3.486  0.00  0.00
ATOM   1189 D     CV B   1      -0.008   2.002  -3.486  0.00  0.00
ATOM   1190 D     CV B   1       0.992   2.002  -3.486  0.00  0.00
ATOM   1191 D     CV B   1       1.992   2.002  -3.486  0.00  0.00
ATOM   1192 D     CV B   1       2.992   2.002  -3.486  0.00  0.00
ATOM   1193 D     CV B   1       3.992   2.002  -3.486  0.00  0.00
ATOM   1194 D     CV B   1       4.992   2.002  -3.486  0.00  0.00
ATOM   1195 D     CV B   1       5.992   2.002  -3.486  0.00  0.00
ATOM   1196 D     CV B   1       6.992   2.002  -3.486  0.00  0.00
ATOM   1197 D     CV B   1       7.992   2.002  -3.486  0.00  0.00
ATOM   1198 D     CV B   1       8.992   2.002  -3.486  0.00  0.00
ATOM   1199 D     CV B   1       9.992   2.002  -3.486  0.00  0.00
ATOM   1200 D     CV B   1      -7.008   3.002  -3.486  0.00  0.00
ATOM   1201 D     CV B   1      -6.008   3.002  -3.486  0.00  0.00
ATOM   1202 D     CV B   1      -5.008   3.002  -3.486  0.00  0.00
ATOM   1203 D     CV B   1      -4.008   3.002  -3.486  0.00  0.00
ATOM   1204 D     CV B   1      -3.008   3.002  -3.486  0.00  0.00
ATOM   1205 D     CV B   1      -2.008   3.002  -3.486  0.00  0.00
ATOM   1206 D     CV B   1      -1.008   3.002  -3.486  0.00  0.00
ATOM   1207 D     CV B   1      -0.008   3.002  -3.486  0.00  0.00
ATOM   1208 D     CV B   1       0.992   3.002  -3.486  0.00  0.00
ATOM   1209 D     CV B   1       1.992   3.002  -3.486  0.00  0.00
ATOM   1210 D     CV B   1       2.992   3.002  -3.486  0.00  0.00
ATOM   1211 D     CV B   1       3.992   3.002  -3.486  0.00  0.00
ATOM   1212 D     CV B   1       4.992   3.002  -3.486  0.00  0.00
ATOM   1213 D     CV B   1       5.992   3.002  -3.486  0.00  0.00
ATOM   1214 D     CV B   1       6.992   3.002  -3.486  0.00  0.00
ATOM   1215 D     CV B   1      -7.008   4.002  -3.486  0.00  0.00
ATOM   1216 D     CV B   1      -6.008   4.002  -3.486  0.00  0.00
ATOM   1217 D     CV B   1      -5.008   4.002  -3.486  0.00  0.00
ATOM   1218 D     CV B   1      -4.008   4.002  -3.486  0.00  0.00
ATOM   1219 D     CV B   1      -3.008   4.002  -3.486  0.00  0.00
ATOM   1220 D     CV B   1      -2.008   4.002  -3.486  0.00  0.00
ATOM   1221 D     CV B   1      -1.008   4.002  -3.486  0.00  0.00
ATOM   1222 D     CV B   1      -0.008   4.002  -3.486  0.00  0.00
ATOM   1223 D     CV B   1       0.992   4.002  -3.486  0.00  0.00
ATOM   1224 D     CV B   1       1.992   4.002  -3.486  0.00  0.00
ATOM   1225 D     CV B   1       2.992   4.002  -3.486  0.00  0.00
ATOM   1226 D     CV B   1       3.992   4.002  -3.486  0.00  0.00
ATOM   1227 D     CV B   1       4.992   4.002  -3.486  0.00  0.00
ATOM   1228 D     CV B   1       5.992   4.002  -3.486  0.00  0.00
ATOM   1229 D     CV B   1       6.992   4.002  -3.486  0.00  0.00
ATOM   1230 D     CV B   1      -6.008   5.002  -3.486  0.00  0.00
ATOM   1231 D     CV B   1      -5.008   5.002  -3.486  0.00  0.00
ATOM   1232 D     CV B   1      -4.008   5.002  -3.486  0.00  0.00
ATOM   1233 D     CV B   1      -3.008   5.002  -3.486  0.00  0.00
ATOM   1234 D     CV B   1      -2.008   5.002  -3.486  0.00  0.00
ATOM   1235 D     CV B   1      -1.008   5.002  -3.486  0.00  0.00
ATOM   1236 D     CV B   1      -0.008   5.002  -3.486  0.00  0.00
ATOM   1237 D     CV B   1       0.992   5.002  -3.486  0.00  0.00
ATOM   1238 D     CV B   1       1.992   5.002  -3.486  0.00  0.00
ATOM   1239 D     CV B   1       2.992   5.002  -3.486  0.00  0.00
ATOM   1240 D     CV B   1       3.992   5.002  -3.486  0.00  0.00
ATOM   1241 D     CV B   1       4.992   5.002  -3.486  0.00  0.00
ATOM   1242 D     CV B   1       5.992   5.002  -3.486  0.00  0.00
ATOM   1243 D     CV B   1      -4.008   6.002  -3.486  0.00  0.00
ATOM   1244 D     CV B   1      -3.008   6.002  -3.486  0.00  0.00
ATOM   1245 D     CV B   1      -2.008   6.002  -3.486  0.00  0.00
ATOM   1246 D     CV B   1      -1.008   6.002  -3.486  0.00  0.00
ATOM   1247 D     CV B   1      -0.008   6.002  -3.486  0.00  0.00
ATOM   1248 D     CV B   1       0.992   6.002  -3.486  0.00  0.00
ATOM   1249 D     CV B   1       1.992   6.002  -3.486  0.00  0.00
ATOM   1250 D     CV B   1       2.992   6.002  -3.486  0.00  0.00
ATOM   1251 D     CV B   1       3.992   6.002  -3.486  0.00  0.00
ATOM   1252 D     CV B   1       4.992   6.002  -3.486  0.00  0.00
ATOM   1253 D     CV B   1      -4.008   7.002  -3.486  0.00  0.00
ATOM   1254 D     CV B   1      -3.008   7.002  -3.486  0.00  0.00
ATOM   1255 D     CV B   1      -2.008   7.002  -3.486  0.00  0.00
ATOM   1256 D     CV B   1      -1.008   7.002  -3.486  0.00  0.00
ATOM   1257 D     CV B   1      -0.008   7.002  -3.486  0.00  0.00
ATOM   1258 D     CV B   1       0.992   7.002  -3.486  0.00  0.00
ATOM   1259 D     CV B   1       1.992   7.002  -3.486  0.00  0.00
ATOM   1260 D     CV B   1       2.992   7.002  -3.486  0.00  0.00
ATOM   1261 D     CV B   1       3.992   7.002  -3.486  0.00  0.00
ATOM   1262 D     CV B   1      -2.008   8.002  -3.486  0.00  0.00
ATOM   1263 D     CV B   1      -1.008   8.002  -3.486  0.00  0.00
ATOM   1264 D     CV B   1      -0.008   8.002  -3.486  0.00  0.00
ATOM   1265 D     CV B   1       0.992   8.002  -3.486  0.00  0.00
ATOM   1266 D     CV B   1       1.992   8.002  -3.486  0.00  0.00
ATOM   1267 D     CV B   1      -2.008   9.002  -3.486  0.00  0.00
ATOM   1268 D     CV B   1      -1.008   9.002  -3.486  0.00  0.00
ATOM   1269 D     CV B   1      -0.008   9.002  -3.486  0.00  0.00
ATOM   1270 D     CV B   1       0.992   9.002  -3.486  0.00  0.00
ATOM   1271 D     CV B   1       1.992   9.002  -3.486  0.00  0.00
ATOM   1272 D     CV B   1       0.992  -9.998  -2.486  0.00  0.00
ATOM   1273 D     CV B   1      -3.008  -8.998  -2.486  0.00  0.00
ATOM   1274 D     CV B   1      -2.008  -8.998  -2.486  0.00  0.00
ATOM   1275 D     CV B   1      -1.008  -8.998  -2.486  0.00  0.00
ATOM   1276 D     CV B   1      -0.008  -8.998  -2.486  0.00  0.00
ATOM   1277 D     CV B   1       0.992  -8.998  -2.486  0.00  0.00
ATOM   1278 D     CV B   1       1.992  -8.998  -2.486  0.00  0.00
ATOM   1279 D     CV B   1      -3.008  -7.998  -2.486  0.00  0.00
ATOM   1280 D     CV B   1      -2.008  -7.998  -2.486  0.00  0.00
ATOM   1281 D     CV B   1      -1.008  -7.998  -2.486  0.00  0.00
ATOM   1282 D     CV B   1      -0.008  -7.998  -2.486  0.00  0.00
ATOM   1283 D     CV B   1       0.992  -7.998  -2.486  0.00  0.00
ATOM   1284 D     CV B   1       1.992  -7.998  -2.486  0.00  0.00
ATOM   1285 D     CV B   1      -6.008  -6.998  -2.486  0.00  0.00
ATOM   1286 D     CV B   1      -5.008  -6.998  -2.486  0.00  0.00
ATOM   1287 D     CV B   1      -4.008  -6.998  -2.486  0.00  0.00
ATOM   1288 D     CV B   1      -3.008  -6.998  -2.486  0.00  0.00
ATOM   1289 D     CV B   1      -2.008  -6.998  -2.486  0.00  0.00
ATOM   1290 D     CV B   1      -1.008  -6.998  -2.486  0.00  0.00
ATOM   1291 D     CV B   1      -0.008  -6.998  -2.486  0.00  0.00
ATOM   1292 D     CV B   1       0.992  -6.998  -2.486  0.00  0.00
ATOM   1293 D     CV B   1       1.992  -6.998  -2.486  0.00  0.00
ATOM   1294 D     CV B   1       2.992  -6.998  -2.486  0.00  0.00
ATOM   1295 D     CV B   1      -6.008  -5.998  -2.486  0.00  0.00
ATOM   1296 D     CV B   1      -5.008  -5.998  -2.486  0.00  0.00
ATOM   1297 D     CV B   1      -4.008  -5.998  -2.486  0.00  0.00
ATOM   1298 D     CV B   1      -3.008  -5.998  -2.486  0.00  0.00
ATOM   1299 D     CV B   1      -2.008  -5.998  -2.486  0.00  0.00
ATOM   1300 D     CV B   1      -1.008  -5.998  -2.486  0.00  0.00
ATOM   1301 D     CV B   1      -0.008  -5.998  -2.486  0.00  0.00
ATOM   1302 D     CV B   1       0.992  -5.998  -2.486  0.00  0.00
ATOM   1303 D     CV B   1       1.992  -5.998  -2.486  0.00  0.00
ATOM   1304 D     CV B   1       2.992  -5.998  -2.486  0.00  0.00
ATOM   1305 D     CV B   1       3.992  -5.998  -2.486  0.00  0.00
ATOM   1306 D     CV B   1       4.992  -5.998  -2.486  0.00  0.00
ATOM   1307 D     CV B   1       5.992  -5.998  -2.486  0.00  0.00
ATOM   1308 D     CV B   1      -6.008  -4.998  -2.486  0.00  0.00
ATOM   1309 D     CV B   1      -5.008  -4.998  -2.486  0.00  0.00
ATOM   1310 D     CV B   1      -4.008  -4.998  -2.486  0.00  0.00
ATOM   1311 D     CV B   1      -3.008  -4.998  -2.486  0.00  0.00
ATOM   1312 D     CV B   1      -2.008  -4.998  -2.486  0.00  0.00
ATOM   1313 D     CV B   1      -1.008  -4.998  -2.486  0.00  0.00
ATOM   1314 D     CV B   1      -0.008  -4.998  -2.486  0.00  0.00
ATOM   1315 D     CV B   1       0.992  -4.998  -2.486  0.00  0.00
ATOM   1316 D     CV B   1       1.992  -4.998  -2.486  0.00  0.00
ATOM   1317 D     CV B   1       2.992  -4.998  -2.486  0.00  0.00
ATOM   1318 D     CV B   1       3.992  -4.998  -2.486  0.00  0.00
ATOM   1319 D     CV B   1       4.992  -4.998  -2.486  0.00  0.00
ATOM   1320 D     CV B   1       5.992  -4.998  -2.486  0.00  0.00
ATOM   1321 D     CV B   1      -7.008  -3.998  -2.486  0.00  0.00
ATOM   1322 D     CV B   1      -6.008  -3.998  -2.486  0.00  0.00
ATOM   1323 D     CV B   1      -5.008  -3.998  -2.486  0.00  0.00
ATOM   1324 D     CV B   1      -4.008  -3.998  -2.486  0.00  0.00
ATOM   1325 D     CV B   1      -3.008  -3.998  -2.486  0.00  0.00
ATOM   1326 D     CV B   1      -2.008  -3.998  -2.486  0.00  0.00
ATOM   1327 D     CV B   1      -1.008  -3.998  -2.486  0.00  0.00
ATOM   1328 D     CV B   1      -0.008  -3.998  -2.486  0.00  0.00
ATOM   1329 D     CV B   1       0.992  -3.998  -2.486  0.00  0.00
ATOM   1330 D     CV B   1       1.992  -3.998  -2.486  0.00  0.00
ATOM   1331 D     CV B   1       2.992  -3.998  -2.486  0.00  0.00
ATOM   1332 D     CV B   1       3.992  -3.998  -2.486  0.00  0.00
ATOM   1333 D     CV B   1       4.992  -3.998  -2.486  0.00  0.00
ATOM   1334 D     CV B   1       5.992  -3.998  -2.486  0.00  0.00
ATOM   1335 D     CV B   1       6.992  -3.998  -2.486  0.00  0.00
ATOM   1336 D     CV B   1      -8.008  -2.998  -2.486  0.00  0.00
ATOM   1337 D     CV B   1      -7.008  -2.998  -2.486  0.00  0.00
ATOM   1338 D     CV B   1      -6.008  -2.998  -2.486  0.00  0.00
ATOM   1339 D     CV B   1      -5.008  -2.998  -2.486  0.00  0.00
ATOM   1340 D     CV B   1      -4.008  -2.998  -2.486  0.00  0.00
ATOM   1341 D     CV B   1      -3.008  -2.998  -2.486  0.00  0.00
ATOM   1342 D     CV B   1      -2.008  -2.998  -2.486  0.00  0.00
ATOM   1343 D     CV B   1      -1.008  -2.998  -2.486  0.00  0.00
ATOM   1344 D     CV B   1      -0.008  -2.998  -2.486  0.00  0.00
ATOM   1345 D     CV B   1       0.992  -2.998  -2.486  0.00  0.00
ATOM   1346 D     CV B   1       1.992  -2.998  -2.486  0.00  0.00
ATOM   1347 D     CV B   1       2.992  -2.998  -2.486  0.00  0.00
ATOM   1348 D     CV B   1       3.992  -2.998  -2.486  0.00  0.00
ATOM   1349 D     CV B   1       4.992  -2.998  -2.486  0.00  0.00
ATOM   1350 D     CV B   1       5.992  -2.998  -2.486  0.00  0.00
ATOM   1351 D     CV B   1       6.992  -2.998  -2.486  0.00  0.00
ATOM   1352 D     CV B   1      -9.008  -1.998  -2.486  0.00  0.00
ATOM   1353 D     CV B   1      -8.008  -1.998  -2.486  0.00  0.00
ATOM   1354 D     CV B   1      -7.008  -1.998  -2.486  0.00  0.00
ATOM   1355 D     CV B   1      -6.008  -1.998  -2.486  0.00  0.00
ATOM   1356 D     CV B   1      -5.008  -1.998  -2.486  0.00  0.00
ATOM   1357 D     CV B   1      -4.008  -1.998  -2.486  0.00  0.00
ATOM   1358 D     CV B   1      -3.008  -1.998  -2.486  0.00  0.00
ATOM   1359 D     CV B   1      -2.008  -1.998  -2.486  0.00  0.00
ATOM   1360 D     CV B   1      -1.008  -1.998  -2.486  0.00  0.00
ATOM   1361 D     CV B   1      -0.008  -1.998  -2.486  0.00  0.00
ATOM   1362 D     CV B   1       0.992  -1.998  -2.486  0.00  0.00
ATOM   1363 D     CV B   1       1.992  -1.998  -2.486  0.00  0.00
ATOM   1364 D     CV B   1       2.992  -1.998  -2.486  0.00  0.00
ATOM   1365 D     CV B   1       3.992  -1.998  -2.486  0.00  0.00
ATOM   1366 D     CV B   1       4.992  -1.998  -2.486  0.00  0.00
ATOM   1367 D     CV B   1       5.992  -1.998  -2.486  0.00  0.00
ATOM   1368 D     CV B   1       6.992  -1.998  -2.486  0.00  0.00
ATOM   1369 D     CV B   1       7.992  -1.998  -2.486  0.00  0.00
ATOM   1370 D     CV B   1       8.992  -1.998  -2.486  0.00  0.00
ATOM   1371 D     CV B   1     -10.008  -0.998  -2.486  0.00  0.00
ATOM   1372 D     CV B   1      -9.008  -0.998  -2.486  0.00  0.00
ATOM   1373 D     CV B   1      -8.008  -0.998  -2.486  0.00  0.00
ATOM   1374 D     CV B   1      -7.008  -0.998  -2.486  0.00  0.00
ATOM   1375 D     CV B   1      -6.008  -0.998  -2.486  0.00  0.00
ATOM   1376 D     CV B   1      -5.008  -0.998  -2.486  0.00  0.00
ATOM   1377 D     CV B   1      -4.008  -0.998  -2.486  0.00  0.00
ATOM   1378 D     CV B   1      -3.008  -0.998  -2.486  0.00  0.00
ATOM   1379 D     CV B   1      -2.008  -0.998  -2.486  0.00  0.00
ATOM   1380 D     CV B   1      -1.008  -0.998  -2.486  0.00  0.00
ATOM   1381 D     CV B   1      -0.008  -0.998  -2.486  0.00  0.00
ATOM   1382 D     CV B   1       0.992  -0.998  -2.486  0.00  0.00
ATOM   1383 D     CV B   1       1.992  -0.998  -2.486  0.00  0.00
ATOM   1384 D     CV B   1       2.992  -0.998  -2.486  0.00  0.00
ATOM   1385 D     CV B   1       3.992  -0.998  -2.486  0.00  0.00
ATOM   1386 D     CV B   1       4.992  -0.998  -2.486  0.00  0.00
ATOM   1387 D     CV B   1       5.992  -0.998  -2.486  0.00  0.00
ATOM   1388 D     CV B   1       6.992  -0.998  -2.486  0.00  0.00
ATOM   1389 D     CV B   1       7.992  -0.998  -2.486  0.00  0.00
ATOM   1390 D     CV B   1       8.992  -0.998  -2.486  0.00  0.00
ATOM   1391 D     CV B   1      -8.008   0.002  -2.486  0.00  0.00
ATOM   1392 D     CV B   1      -7.008   0.002  -2.486  0.00  0.00
ATOM   1393 D     CV B   1      -6.008   0.002  -2.486  0.00  0.00
ATOM   1394 D     CV B   1      -5.008   0.002  -2.486  0.00  0.00
ATOM   1395 D     CV B   1      -4.008   0.002  -2.486  0.00  0.00
ATOM   1396 D     CV B   1      -3.008   0.002  -2.486  0.00  0.00
ATOM   1397 D     CV B   1      -2.008   0.002  -2.486  0.00  0.00
ATOM   1398 D     CV B   1      -1.008   0.002  -2.486  0.00  0.00
ATOM   1399 D     CV B   1      -0.008   0.002  -2.486  0.00  0.00
ATOM   1400 D     CV B   1       0.992   0.002  -2.486  0.00  0.00
ATOM   1401 D     CV B   1       1.992   0.002  -2.486  0.00  0.00
ATOM   1402 D     CV B   1       2.992   0.002  -2.486  0.00  0.00
ATOM   1403 D     CV B   1       3.992   0.002  -2.486  0.00  0.00
ATOM   1404 D     CV B   1       4.992   0.002  -2.486  0.00  0.00
ATOM   1405 D     CV B   1       5.992   0.002  -2.486  0.00  0.00
ATOM   1406 D     CV B   1       6.992   0.002  -2.486  0.00  0.00
ATOM   1407 D     CV B   1       7.992   0.002  -2.486  0.00  0.00
ATOM   1408 D     CV B   1       8.992   0.002  -2.486  0.00  0.00
ATOM   1409 D     CV B   1      -8.008   1.002  -2.486  0.00  0.00
ATOM   1410 D     CV B   1      -7.008   1.002  -2.486  0.00  0.00
ATOM   1411 D     CV B   1      -6.008   1.002  -2.486  0.00  0.00
ATOM   1412 D     CV B   1      -5.008   1.002  -2.486  0.00  0.00
ATOM   1413 D     CV B   1      -4.008   1.002  -2.486  0.00  0.00
ATOM   1414 D     CV B   1      -3.008   1.002  -2.486  0.00  0.00
ATOM   1415 D     CV B   1      -2.008   1.002  -2.486  0.00  0.00
ATOM   1416 D     CV B   1      -1.008   1.002  -2.486  0.00  0.00
ATOM   1417 D     CV B   1      -0.008   1.002  -2.486  0.00  0.00
ATOM   1418 D     CV B   1       0.992   1.002  -2.486  0.00  0.00
ATOM   1419 D     CV B   1       1.992   1.002  -2.486  0.00  0.00
ATOM   1420 D     CV B   1       2.992   1.002  -2.486  0.00  0.00
ATOM   1421 D     CV B   1       3.992   1.002  -2.486  0.00  0.00
ATOM   1422 D     CV B   1       4.992   1.002  -2.486  0.00  0.00
ATOM   1423 D     CV B   1       5.992   1.002  -2.486  0.00  0.00
ATOM   1424 D     CV B   1       6.992   1.002  -2.486  0.00  0.00
ATOM   1425 D     CV B   1       7.992   1.002  -2.486  0.00  0.00
ATOM   1426 D     CV B   1       8.992   1.002  -2.486  0.00  0.00
ATOM   1427 D     CV B   1       9.992   1.002  -2.486  0.00  0.00
ATOM   1428 D     CV B   1      -9.008   2.002  -2.486  0.00  0.00
ATOM   1429 D     CV B   1      -8.008   2.002  -2.486  0.00  0.00
ATOM   1430 D     CV B   1      -7.008   2.002  -2.486  0.00  0.00
ATOM   1431 D     CV B   1      -6.008   2.002  -2.486  0.00  0.00
ATOM   1432 D     CV B   1      -5.008   2.002  -2.486  0.00  0.00
ATOM   1433 D     CV B   1      -4.008   2.002  -2.486  0.00  0.00
ATOM   1434 D     CV B   1      -3.008   2.002  -2.486  0.00  0.00
ATOM   1435 D     CV B   1      -2.008   2.002  -2.486  0.00  0.00
ATOM   1436 D     CV B   1      -1.008   2.002  -2.486  0.00  0.00
ATOM   1437 D     CV B   1      -0.008   2.002  -2.486  0.00  0.00
ATOM   1438 D     CV B   1       0.992   2.002  -2.486  0.00  0.00
ATOM   1439 D     CV B   1       1.992   2.002  -2.486  0.00  0.00
ATOM   1440 D     CV B   1       2.992   2.002  -2.486  0.00  0.00
ATOM   1441 D     CV B   1       3.992   2.002  -2.486  0.00  0.00
ATOM   1442 D     CV B   1       4.992   2.002  -2.486  0.00  0.00
ATOM   1443 D     CV B   1       5.992   2.002  -2.486  0.00  0.00
ATOM   1444 D     CV B   1       6.992   2.002  -2.486  0.00  0.00
ATOM   1445 D     CV B   1       7.992   2.002  -2.486  0.00  0.00
ATOM   1446 D     CV B   1       8.992   2.002  -2.486  0.00  0.00
ATOM   1447 D     CV B   1       9.992   2.002  -2.486  0.00  0.00
ATOM   1448 D     CV B   1      -7.008   3.002  -2.486  0.00  0.00
ATOM   1449 D     CV B   1      -6.008   3.002  -2.486  0.00  0.00
ATOM   1450 D     CV B   1      -5.008   3.002  -2.486  0.00  0.00
ATOM   1451 D     CV B   1      -4.008   3.002  -2.486  0.00  0.00
ATOM   1452 D     CV B   1      -3.008   3.002  -2.486  0.00  0.00
ATOM   1453 D     CV B   1      -2.008   3.002  -2.486  0.00  0.00
ATOM   1454 D     CV B   1      -1.008   3.002  -2.486  0.00  0.00
ATOM   1455 D     CV B   1      -0.008   3.002  -2.486  0.00  0.00
ATOM   1456 D     CV B   1       0.992   3.002  -2.486  0.00  0.00
ATOM   1457 D     CV B   1       1.992   3.002  -2.486  0.00  0.00
ATOM   1458 D     CV B   1       2.992   3.002  -2.486  0.00  0.00
ATOM   1459 D     CV B   1       3.992   3.002  -2.486  0.00  0.00
ATOM   1460 D     CV B   1       4.992   3.002  -2.486  0.00  0.00
ATOM   1461 D     CV B   1       5.992   3.002  -2.486  0.00  0.00
ATOM   1462 D     CV B   1       6.992   3.002  -2.486  0.00  0.00
ATOM   1463 D     CV B   1       7.992   3.002  -2.486  0.00  0.00
ATOM   1464 D     CV B   1      -7.008   4.002  -2.486  0.00  0.00
ATOM   1465 D     CV B   1      -6.008   4.002  -2.486  0.00  0.00
ATOM   1466 D     CV B   1      -5.008   4.002  -2.486  0.00  0.00
ATOM   1467 D     CV B   1      -4.008   4.002  -2.486  0.00  0.00
ATOM   1468 D     CV B   1      -3.008   4.002  -2.486  0.00  0.00
ATOM   1469 D     CV B   1      -2.008   4.002  -2.486  0.00  0.00
ATOM   1470 D     CV B   1      -1.008   4.002  -2.486  0.00  0.00
ATOM   1471 D     CV B   1      -0.008   4.002  -2.486  0.00  0.00
ATOM   1472 D     CV B   1       0.992   4.002  -2.486  0.00  0.00
ATOM   1473 D     CV B   1       1.992   4.002  -2.486  0.00  0.00
ATOM   1474 D     CV B   1       2.992   4.002  -2.486  0.00  0.00
ATOM   1475 D     CV B   1       3.992   4.002  -2.486  0.00  0.00
ATOM   1476 D     CV B   1       4.992   4.002  -2.486  0.00  0.00
ATOM   1477 D     CV B   1       5.992   4.002  -2.486  0.00  0.00
ATOM   1478 D     CV B   1       6.992   4.002  -2.486  0.00  0.00
ATOM   1479 D     CV B   1      -7.008   5.002  -2.486  0.00  0.00
ATOM   1480 D     CV B   1      -6.008   5.002  -2.486  0.00  0.00
ATOM   1481 D     CV B   1      -5.008   5.002  -2.486  0.00  0.00
ATOM   1482 D     CV B   1      -4.008   5.002  -2.486  0.00  0.00
ATOM   1483 D     CV B   1      -3.008   5.002  -2.486  0.00  0.00
ATOM   1484 D     CV B   1      -2.008   5.002  -2.486  0.00  0.00
ATOM   1485 D     CV B   1      -1.008   5.002  -2.486  0.00  0.00
ATOM   1486 D     CV B   1      -0.008   5.002  -2.486  0.00  0.00
ATOM   1487 D     CV B   1       0.992   5.002  -2.486  0.00  0.00
ATOM   1488 D     CV B   1       1.992   5.002  -2.486  0.00  0.00
ATOM   1489 D     CV B   1       2.992   5.002  -2.486  0.00  0.00
ATOM   1490 D     CV B   1       3.992   5.002  -2.486  0.00  0.00
ATOM   1491 D     CV B   1       4.992   5.002  -2.486  0.00  0.00
ATOM   1492 D     CV B   1       5.992   5.002  -2.486  0.00  0.00
ATOM   1493 D     CV B   1      -6.008   6.002  -2.486  0.00  0.00
ATOM   1494 D     CV B   1      -5.008   6.002  -2.486  0.00  0.00
ATOM   1495 D     CV B   1      -4.008   6.002  -2.486  0.00  0.00
ATOM   1496 D     CV B   1      -3.008   6.002  -2.486  0.00  0.00
ATOM   1497 D     CV B   1      -2.008   6.002  -2.486  0.00  0.00
ATOM   1498 D     CV B   1      -1.008   6.002  -2.486  0.00  0.00
ATOM   1499 D     CV B   1      -0.008   6.002  -2.486  0.00  0.00
ATOM   1500 D     CV B   1       0.992   6.002  -2.486  0.00  0.00
ATOM   1501 D     CV B   1       1.992   6.002  -2.486  0.00  0.00
ATOM   1502 D     CV B   1       2.992   6.002  -2.486  0.00  0.00
ATOM   1503 D     CV B   1       3.992   6.002  -2.486  0.00  0.00
ATOM   1504 D     CV B   1       4.992   6.002  -2.486  0.00  0.00
ATOM   1505 D     CV B   1       5.992   6.002  -2.486  0.00  0.00
ATOM   1506 D     CV B   1      -4.008   7.002  -2.486  0.00  0.00
ATOM   1507 D     CV B   1      -3.008   7.002  -2.486  0.00  0.00
ATOM   1508 D     CV B   1      -2.008   7.002  -2.486  0.00  0.00
ATOM   1509 D     CV B   1      -1.008   7.002  -2.486  0.00  0.00
ATOM   1510 D     CV B   1      -0.008   7.002  -2.486  0.00  0.00
ATOM   1511 D     CV B   1       0.992   7.002  -2.486  0.00  0.00
ATOM   1512 D     CV B   1       1.992   7.002  -2.486  0.00  0.00
ATOM   1513 D     CV B   1       2.992   7.002  -2.486  0.00  0.00
ATOM   1514 D     CV B   1       3.992   7.002  -2.486  0.00  0.00
ATOM   1515 D     CV B   1      -3.008   8.002  -2.486  0.00  0.00
ATOM   1516 D     CV B   1      -2.008   8.002  -2.486  0.00  0.00
ATOM   1517 D     CV B   1      -1.008   8.002  -2.486  0.00  0.00
ATOM   1518 D     CV B   1      -0.008   8.002  -2.486  0.00  0.00
ATOM   1519 D     CV B   1       0.992   8.002  -2.486  0.00  0.00
ATOM   1520 D     CV B   1       1.992   8.002  -2.486  0.00  0.00
ATOM   1521 D     CV B   1      -2.008   9.002  -2.486  0.00  0.00
ATOM   1522 D     CV B   1      -1.008   9.002  -2.486  0.00  0.00
ATOM   1523 D     CV B   1      -0.008   9.002  -2.486  0.00  0.00
ATOM   1524 D     CV B   1       0.992   9.002  -2.486  0.00  0.00
ATOM   1525 D     CV B   1       1.992   9.002  -2.486  0.00  0.00
ATOM   1526 D     CV B   1      -2.008  10.002  -2.486  0.00  0.00
ATOM   1527 D     CV B   1      -1.008  10.002  -2.486  0.00  0.00
ATOM   1528 D     CV B   1       1.992  10.002  -2.486  0.00  0.00
ATOM   1529 D     CV B   1       0.992  -8.998  -1.486  0.00  0.00
ATOM   1530 D     CV B   1      -8.008  -7.998  -1.486  0.00  0.00
ATOM   1531 D     CV B   1      -7.008  -7.998  -1.486  0.00  0.00
ATOM   1532 D     CV B   1      -4.008  -7.998  -1.486  0.00  0.00
ATOM   1533 D     CV B   1      -3.008  -7.998  -1.486  0.00  0.00
ATOM   1534 D     CV B   1      -2.008  -7.998  -1.486  0.00  0.00
ATOM   1535 D     CV B   1      -1.008  -7.998  -1.486  0.00  0.00
ATOM   1536 D     CV B   1      -0.008  -7.998  -1.486  0.00  0.00
ATOM   1537 D     CV B   1       0.992  -7.998  -1.486  0.00  0.00
ATOM   1538 D     CV B   1       1.992  -7.998  -1.486  0.00  0.00
ATOM   1539 D     CV B   1       2.992  -7.998  -1.486  0.00  0.00
ATOM   1540 D     CV B   1      -7.008  -6.998  -1.486  0.00  0.00
ATOM   1541 D     CV B   1      -6.008  -6.998  -1.486  0.00  0.00
ATOM   1542 D     CV B   1      -5.008  -6.998  -1.486  0.00  0.00
ATOM   1543 D     CV B   1      -4.008  -6.998  -1.486  0.00  0.00
ATOM   1544 D     CV B   1      -3.008  -6.998  -1.486  0.00  0.00
ATOM   1545 D     CV B   1      -2.008  -6.998  -1.486  0.00  0.00
ATOM   1546 D     CV B   1      -1.008  -6.998  -1.486  0.00  0.00
ATOM   1547 D     CV B   1      -0.008  -6.998  -1.486  0.00  0.00
ATOM   1548 D     CV B   1       0.992  -6.998  -1.486  0.00  0.00
ATOM   1549 D     CV B   1       1.992  -6.998  -1.486  0.00  0.00
ATOM   1550 D     CV B   1       2.992  -6.998  -1.486  0.00  0.00
ATOM   1551 D     CV B   1       3.992  -6.998  -1.486  0.00  0.00
ATOM   1552 D     CV B   1      -6.008  -5.998  -1.486  0.00  0.00
ATOM   1553 D     CV B   1      -5.008  -5.998  -1.486  0.00  0.00
ATOM   1554 D     CV B   1      -4.008  -5.998  -1.486  0.00  0.00
ATOM   1555 D     CV B   1      -3.008  -5.998  -1.486  0.00  0.00
ATOM   1556 D     CV B   1      -2.008  -5.998  -1.486  0.00  0.00
ATOM   1557 D     CV B   1      -1.008  -5.998  -1.486  0.00  0.00
ATOM   1558 D     CV B   1      -0.008  -5.998  -1.486  0.00  0.00
ATOM   1559 D     CV B   1       0.992  -5.998  -1.486  0.00  0.00
ATOM   1560 D     CV B   1       1.992  -5.998  -1.486  0.00  0.00
ATOM   1561 D     CV B   1       2.992  -5.998  -1.486  0.00  0.00
ATOM   1562 D     CV B   1       3.992  -5.998  -1.486  0.00  0.00
ATOM   1563 D     CV B   1       4.992  -5.998  -1.486  0.00  0.00
ATOM   1564 D     CV B   1       5.992  -5.998  -1.486  0.00  0.00
ATOM   1565 D     CV B   1      -7.008  -4.998  -1.486  0.00  0.00
ATOM   1566 D     CV B   1      -6.008  -4.998  -1.486  0.00  0.00
ATOM   1567 D     CV B   1      -5.008  -4.998  -1.486  0.00  0.00
ATOM   1568 D     CV B   1      -4.008  -4.998  -1.486  0.00  0.00
ATOM   1569 D     CV B   1      -3.008  -4.998  -1.486  0.00  0.00
ATOM   1570 D     CV B   1      -2.008  -4.998  -1.486  0.00  0.00
ATOM   1571 D     CV B   1      -1.008  -4.998  -1.486  0.00  0.00
ATOM   1572 D     CV B   1      -0.008  -4.998  -1.486  0.00  0.00
ATOM   1573 D     CV B   1       0.992  -4.998  -1.486  0.00  0.00
ATOM   1574 D     CV B   1       1.992  -4.998  -1.486  0.00  0.00
ATOM   1575 D     CV B   1       2.992  -4.998  -1.486  0.00  0.00
ATOM   1576 D     CV B   1       3.992  -4.998  -1.486  0.00  0.00
ATOM   1577 D     CV B   1       4.992  -4.998  -1.486  0.00  0.00
ATOM   1578 D     CV B   1       5.992  -4.998  -1.486  0.00  0.00
ATOM   1579 D     CV B   1      -8.008  -3.998  -1.486  0.00  0.00
ATOM   1580 D     CV B   1      -7.008  -3.998  -1.486  0.00  0.00
ATOM   1581 D     CV B   1      -6.008  -3.998  -1.486  0.00  0.00
ATOM   1582 D     CV B   1      -5.008  -3.998  -1.486  0.00  0.00
ATOM   1583 D     CV B   1      -4.008  -3.998  -1.486  0.00  0.00
ATOM   1584 D     CV B   1      -3.008  -3.998  -1.486  0.00  0.00
ATOM   1585 D     CV B   1      -2.008  -3.998  -1.486  0.00  0.00
ATOM   1586 D     CV B   1      -1.008  -3.998  -1.486  0.00  0.00
ATOM   1587 D     CV B   1      -0.008  -3.998  -1.486  0.00  0.00
ATOM   1588 D     CV B   1       0.992  -3.998  -1.486  0.00  0.00
ATOM   1589 D     CV B   1       1.992  -3.998  -1.486  0.00  0.00
ATOM   1590 D     CV B   1       2.992  -3.998  -1.486  0.00  0.00
ATOM   1591 D     CV B   1       3.992  -3.998  -1.486  0.00  0.00
ATOM   1592 D     CV B   1       4.992  -3.998  -1.486  0.00  0.00
ATOM   1593 D     CV B   1       5.992  -3.998  -1.486  0.00  0.00
ATOM   1594 D     CV B   1       6.992  -3.998  -1.486  0.00  0.00
ATOM   1595 D     CV B   1      -8.008  -2.998  -1.486  0.00  0.00
ATOM   1596 D     CV B   1      -7.008  -2.998  -1.486  0.00  0.00
ATOM   1597 D     CV B   1      -6.008  -2.998  -1.486  0.00  0.00
ATOM   1598 D     CV B   1      -5.008  -2.998  -1.486  0.00  0.00
ATOM   1599 D     CV B   1      -4.008  -2.998  -1.486  0.00  0.00
ATOM   1600 D     CV B   1      -3.008  -2.998  -1.486  0.00  0.00
ATOM   1601 D     CV B   1      -2.008  -2.998  -1.486  0.00  0.00
ATOM   1602 D     CV B   1      -1.008  -2.998  -1.486  0.00  0.00
ATOM   1603 D     CV B   1      -0.008  -2.998  -1.486  0.00  0.00
ATOM   1604 D     CV B   1       0.992  -2.998  -1.486  0.00  0.00
ATOM   1605 D     CV B   1       1.992  -2.998  -1.486  0.00  0.00
ATOM   1606 D     CV B   1       2.992  -2.998  -1.486  0.00  0.00
ATOM   1607 D     CV B   1       3.992  -2.998  -1.486  0.00  0.00
ATOM   1608 D     CV B   1       4.992  -2.998  -1.486  0.00  0.00
ATOM   1609 D     CV B   1       5.992  -2.998  -1.486  0.00  0.00
ATOM   1610 D     CV B   1       6.992  -2.998  -1.486  0.00  0.00
ATOM   1611 D     CV B   1       7.992  -2.998  -1.486  0.00  0.00
ATOM   1612 D     CV B   1       8.992  -2.998  -1.486  0.00  0.00
ATOM   1613 D     CV B   1      -8.008  -1.998  -1.486  0.00  0.00
ATOM   1614 D     CV B   1      -7.008  -1.998  -1.486  0.00  0.00
ATOM   1615 D     CV B   1      -6.008  -1.998  -1.486  0.00  0.00
ATOM   1616 D     CV B   1      -5.008  -1.998  -1.486  0.00  0.00
ATOM   1617 D     CV B   1      -4.008  -1.998  -1.486  0.00  0.00
ATOM   1618 D     CV B   1      -3.008  -1.998  -1.486  0.00  0.00
ATOM   1619 D     CV B   1      -2.008  -1.998  -1.486  0.00  0.00
ATOM   1620 D     CV B   1      -1.008  -1.998  -1.486  0.00  0.00
ATOM   1621 D     CV B   1      -0.008  -1.998  -1.486  0.00  0.00
ATOM   1622 D     CV B   1       0.992  -1.998  -1.486  0.00  0.00
ATOM   1623 D     CV B   1       1.992  -1.998  -1.486  0.00  0.00
ATOM   1624 D     CV B   1       2.992  -1.998  -1.486  0.00  0.00
ATOM   1625 D     CV B   1       3.992  -1.998  -1.486  0.00  0.00
ATOM   1626 D     CV B   1       4.992  -1.998  -1.486  0.00  0.00
ATOM   1627 D     CV B   1       5.992  -1.998  -1.486  0.00  0.00
ATOM   1628 D     CV B   1       6.992  -1.998  -1.486  0.00  0.00
ATOM   1629 D     CV B   1       7.992  -1.998  -1.486  0.00  0.00
ATOM   1630 D     CV B   1       8.992  -1.998  -1.486  0.00  0.00
ATOM   1631 D     CV B   1      -9.008  -0.998  -1.486  0.00  0.00
ATOM   1632 D     CV B   1      -8.008  -0.998  -1.486  0.00  0.00
ATOM   1633 D     CV B   1      -7.008  -0.998  -1.486  0.00  0.00
ATOM   1634 D     CV B   1      -6.008  -0.998  -1.486  0.00  0.00
ATOM   1635 D     CV B   1      -5.008  -0.998  -1.486  0.00  0.00
ATOM   1636 D     CV B   1      -4.008  -0.998  -1.486  0.00  0.00
ATOM   1637 D     CV B   1      -3.008  -0.998  -1.486  0.00  0.00
ATOM   1638 D     CV B   1      -2.008  -0.998  -1.486  0.00  0.00
ATOM   1639 D     CV B   1      -1.008  -0.998  -1.486  0.00  0.00
ATOM   1640 D     CV B   1      -0.008  -0.998  -1.486  0.00  0.00
ATOM   1641 D     CV B   1       0.992  -0.998  -1.486  0.00  0.00
ATOM   1642 D     CV B   1       1.992  -0.998  -1.486  0.00  0.00
ATOM   1643 D     CV B   1       2.992  -0.998  -1.486  0.00  0.00
ATOM   1644 D     CV B   1       3.992  -0.998  -1.486  0.00  0.00
ATOM   1645 D     CV B   1       4.992  -0.998  -1.486  0.00  0.00
ATOM   1646 D     CV B   1       5.992  -0.998  -1.486  0.00  0.00
ATOM   1647 D     CV B   1       6.992  -0.998  -1.486  0.00  0.00
ATOM   1648 D     CV B   1       7.992  -0.998  -1.486  0.00  0.00
ATOM   1649 D     CV B   1      -8.008   0.002  -1.486  0.00  0.00
ATOM   1650 D     CV B   1      -7.008   0.002  -1.486  0.00  0.00
ATOM   1651 D     CV B   1      -6.008   0.002  -1.486  0.00  0.00
ATOM   1652 D     CV B   1      -5.008   0.002  -1.486  0.00  0.00
ATOM   1653 D     CV B   1      -4.008   0.002  -1.486  0.00  0.00
ATOM   1654 D     CV B   1      -3.008   0.002  -1.486  0.00  0.00
ATOM   1655 D     CV B   1      -2.008   0.002  -1.486  0.00  0.00
ATOM   1656 D     CV B   1      -1.008   0.002  -1.486  0.00  0.00
ATOM   1657 D     CV B   1      -0.008   0.002  -1.486  0.00  0.00
ATOM   1658 D     CV B   1       0.992   0.002  -1.486  0.00  0.00
ATOM   1659 D     CV B   1       1.992   0.002  -1.486  0.00  0.00
ATOM   1660 D     CV B   1       2.992   0.002  -1.486  0.00  0.00
ATOM   1661 D     CV B   1       3.992   0.002  -1.486  0.00  0.00
ATOM   1662 D     CV B   1       4.992   0.002  -1.486  0.00  0.00
ATOM   1663 D     CV B   1       5.992   0.002  -1.486  0.00  0.00
ATOM   1664 D     CV B   1       6.992   0.002  -1.486  0.00  0.00
ATOM   1665 D     CV B   1       7.992   0.002  -1.486  0.00  0.00
ATOM   1666 D     CV B   1      -8.008   1.002  -1.486  0.00  0.00
ATOM   1667 D     CV B   1      -7.008   1.002  -1.486  0.00  0.00
ATOM   1668 D     CV B   1      -6.008   1.002  -1.486  0.00  0.00
ATOM   1669 D     CV B   1      -5.008   1.002  -1.486  0.00  0.00
ATOM   1670 D     CV B   1      -4.008   1.002  -1.486  0.00  0.00
ATOM   1671 D     CV B   1      -3.008   1.002  -1.486  0.00  0.00
ATOM   1672 D     CV B   1      -2.008   1.002  -1.486  0.00  0.00
ATOM   1673 D     CV B   1      -1.008   1.002  -1.486  0.00  0.00
ATOM   1674 D     CV B   1      -0.008   1.002  -1.486  0.00  0.00
ATOM   1675 D     CV B   1       0.992   1.002  -1.486  0.00  0.00
ATOM   1676 D     CV B   1       1.992   1.002  -1.486  0.00  0.00
ATOM   1677 D     CV B   1       2.992   1.002  -1.486  0.00  0.00
ATOM   1678 D     CV B   1       3.992   1.002  -1.486  0.00  0.00
ATOM   1679 D     CV B   1       4.992   1.002  -1.486  0.00  0.00
ATOM   1680 D     CV B   1       5.992   1.002  -1.486  0.00  0.00
ATOM   1681 D     CV B   1       6.992   1.002  -1.486  0.00  0.00
ATOM   1682 D     CV B   1       7.992   1.002  -1.486  0.00  0.00
ATOM   1683 D     CV B   1       8.992   1.002  -1.486  0.00  0.00
ATOM   1684 D     CV B   1      -8.008   2.002  -1.486  0.00  0.00
ATOM   1685 D     CV B   1      -7.008   2.002  -1.486  0.00  0.00
ATOM   1686 D     CV B   1      -6.008   2.002  -1.486  0.00  0.00
ATOM   1687 D     CV B   1      -5.008   2.002  -1.486  0.00  0.00
ATOM   1688 D     CV B   1      -4.008   2.002  -1.486  0.00  0.00
ATOM   1689 D     CV B   1      -3.008   2.002  -1.486  0.00  0.00
ATOM   1690 D     CV B   1      -2.008   2.002  -1.486  0.00  0.00
ATOM   1691 D     CV B   1      -1.008   2.002  -1.486  0.00  0.00
ATOM   1692 D     CV B   1      -0.008   2.002  -1.486  0.00  0.00
ATOM   1693 D     CV B   1       0.992   2.002  -1.486  0.00  0.00
ATOM   1694 D     CV B   1       1.992   2.002  -1.486  0.00  0.00
ATOM   1695 D     CV B   1       2.992   2.002  -1.486  0.00  0.00
ATOM   1696 D     CV B   1       3.992   2.002  -1.486  0.00  0.00
ATOM   1697 D     CV B   1       4.992   2.002  -1.486  0.00  0.00
ATOM   1698 D     CV B   1       5.992   2.002  -1.486  0.00  0.00
ATOM   1699 D     CV B   1       6.992   2.002  -1.486  0.00  0.00
ATOM   1700 D     CV B   1       7.992   2.002  -1.486  0.00  0.00
ATOM   1701 D     CV B   1       8.992   2.002  -1.486  0.00  0.00
ATOM   1702 D     CV B   1      -9.008   3.002  -1.486  0.00  0.00
ATOM   1703 D     CV B   1      -8.008   3.002  -1.486  0.00  0.00
ATOM   1704 D     CV B   1      -7.008   3.002  -1.486  0.00  0.00
ATOM   1705 D     CV B   1      -6.008   3.002  -1.486  0.00  0.00
ATOM   1706 D     CV B   1      -5.008   3.002  -1.486  0.00  0.00
ATOM   1707 D     CV B   1      -4.008   3.002  -1.486  0.00  0.00
ATOM   1708 D     CV B   1      -3.008   3.002  -1.486  0.00  0.00
ATOM   1709 D     CV B   1      -2.008   3.002  -1.486  0.00  0.00
ATOM   1710 D     CV B   1      -1.008   3.002  -1.486  0.00  0.00
ATOM   1711 D     CV B   1      -0.008   3.002  -1.486  0.00  0.00
ATOM   1712 D     CV B   1       0.992   3.002  -1.486  0.00  0.00
ATOM   1713 D     CV B   1       1.992   3.002  -1.486  0.00  0.00
ATOM   1714 D     CV B   1       2.992   3.002  -1.486  0.00  0.00
ATOM   1715 D     CV B   1       3.992   3.002  -1.486  0.00  0.00
ATOM   1716 D     CV B   1       4.992   3.002  -1.486  0.00  0.00
ATOM   1717 D     CV B   1       5.992   3.002  -1.486  0.00  0.00
ATOM   1718 D     CV B   1       6.992   3.002  -1.486  0.00  0.00
ATOM   1719 D     CV B   1       7.992   3.002  -1.486  0.00  0.00
ATOM   1720 D     CV B   1       8.992   3.002  -1.486  0.00  0.00
ATOM   1721 D     CV B   1      -7.008   4.002  -1.486  0.00  0.00
ATOM   1722 D     CV B   1      -6.008   4.002  -1.486  0.00  0.00
ATOM   1723 D     CV B   1      -5.008   4.002  -1.486  0.00  0.00
ATOM   1724 D     CV B   1      -4.008   4.002  -1.486  0.00  0.00
ATOM   1725 D     CV B   1      -3.008   4.002  -1.486  0.00  0.00
ATOM   1726 D     CV B   1      -2.008   4.002  -1.486  0.00  0.00
ATOM   1727 D     CV B   1      -1.008   4.002  -1.486  0.00  0.00
ATOM   1728 D     CV B   1      -0.008   4.002  -1.486  0.00  0.00
ATOM   1729 D     CV B   1       0.992   4.002  -1.486  0.00  0.00
ATOM   1730 D     CV B   1       1.992   4.002  -1.486  0.00  0.00
ATOM   1731 D     CV B   1       2.992   4.002  -1.486  0.00  0.00
ATOM   1732 D     CV B   1       3.992   4.002  -1.486  0.00  0.00
ATOM   1733 D     CV B   1       4.992   4.002  -1.486  0.00  0.00
ATOM   1734 D     CV B   1       5.992   4.002  -1.486  0.00  0.00
ATOM   1735 D     CV B   1       6.992   4.002  -1.486  0.00  0.00
ATOM   1736 D     CV B   1      -7.008   5.002  -1.486  0.00  0.00
ATOM   1737 D     CV B   1      -6.008   5.002  -1.486  0.00  0.00
ATOM   1738 D     CV B   1      -5.008   5.002  -1.486  0.00  0.00
ATOM   1739 D     CV B   1      -4.008   5.002  -1.486  0.00  0.00
ATOM   1740 D     CV B   1      -3.008   5.002  -1.486  0.00  0.00
ATOM   1741 D     CV B   1      -2.008   5.002  -1.486  0.00  0.00
ATOM   1742 D     CV B   1      -1.008   5.002  -1.486  0.00  0.00
ATOM   1743 D     CV B   1      -0.008   5.002  -1.486  0.00  0.00
ATOM   1744 D     CV B   1       0.992   5.002  -1.486  0.00  0.00
ATOM   1745 D     CV B   1       1.992   5.002  -1.486  0.00  0.00
ATOM   1746 D     CV B   1       2.992   5.002  -1.486  0.00  0.00
ATOM   1747 D     CV B   1       3.992   5.002  -1.486  0.00  0.00
ATOM   1748 D     CV B   1       4.992   5.002  -1.486  0.00  0.00
ATOM   1749 D     CV B   1       5.992   5.002  -1.486  0.00  0.00
ATOM   1750 D     CV B   1      -7.008   6.002  -1.486  0.00  0.00
ATOM   1751 D     CV B   1      -6.008   6.002  -1.486  0.00  0.00
ATOM   1752 D     CV B   1      -5.008   6.002  -1.486  0.00  0.00
ATOM   1753 D     CV B   1      -4.008   6.002  -1.486  0.00  0.00
ATOM   1754 D     CV B   1      -3.008   6.002  -1.486  0.00  0.00
ATOM   1755 D     CV B   1      -2.008   6.002  -1.486  0.00  0.00
ATOM   1756 D     CV B   1      -1.008   6.002  -1.486  0.00  0.00
ATOM   1757 D     CV B   1      -0.008   6.002  -1.486  0.00  0.00
ATOM   1758 D     CV B   1       0.992   6.002  -1.486  0.00  0.00
ATOM   1759 D     CV B   1       1.992   6.002  -1.486  0.00  0.00
ATOM   1760 D     CV B   1       2.992   6.002  -1.486  0.00  0.00
ATOM   1761 D     CV B   1       3.992   6.002  -1.486  0.00  0.00
ATOM   1762 D     CV B   1       4.992   6.002  -1.486  0.00  0.00
ATOM   1763 D     CV B   1       5.992   6.002  -1.486  0.00  0.00
ATOM   1764 D     CV B   1      -7.008   7.002  -1.486  0.00  0.00
ATOM   1765 D     CV B   1      -5.008   7.002  -1.486  0.00  0.00
ATOM   1766 D     CV B   1      -4.008   7.002  -1.486  0.00  0.00
ATOM   1767 D     CV B   1      -3.008   7.002  -1.486  0.00  0.00
ATOM   1768 D     CV B   1      -2.008   7.002  -1.486  0.00  0.00
ATOM   1769 D     CV B   1      -1.008   7.002  -1.486  0.00  0.00
ATOM   1770 D     CV B   1      -0.008   7.002  -1.486  0.00  0.00
ATOM   1771 D     CV B   1       0.992   7.002  -1.486  0.00  0.00
ATOM   1772 D     CV B   1       1.992   7.002  -1.486  0.00  0.00
ATOM   1773 D     CV B   1       2.992   7.002  -1.486  0.00  0.00
ATOM   1774 D     CV B   1       3.992   7.002  -1.486  0.00  0.00
ATOM   1775 D     CV B   1       4.992   7.002  -1.486  0.00  0.00
ATOM   1776 D     CV B   1       5.992   7.002  -1.486  0.00  0.00
ATOM   1777 D     CV B   1       6.992   7.002  -1.486  0.00  0.00
ATOM   1778 D     CV B   1      -3.008   8.002  -1.486  0.00  0.00
ATOM   1779 D     CV B   1      -2.008   8.002  -1.486  0.00  0.00
ATOM   1780 D     CV B   1      -1.008   8.002  -1.486  0.00  0.00
ATOM   1781 D     CV B   1      -0.008   8.002  -1.486  0.00  0.00
ATOM   1782 D     CV B   1       0.992   8.002  -1.486  0.00  0.00
ATOM   1783 D     CV B   1       1.992   8.002  -1.486  0.00  0.00
ATOM   1784 D     CV B   1       2.992   8.002  -1.486  0.00  0.00
ATOM   1785 D     CV B   1      -2.008   9.002  -1.486  0.00  0.00
ATOM   1786 D     CV B   1       2.992   9.002  -1.486  0.00  0.00
ATOM   1787 D     CV B   1      -8.008  -8.998  -0.486  0.00  0.00
ATOM   1788 D     CV B   1      -7.008  -8.998  -0.486  0.00  0.00
ATOM   1789 D     CV B   1      -8.008  -7.998  -0.486  0.00  0.00
ATOM   1790 D     CV B   1      -7.008  -7.998  -0.486  0.00  0.00
ATOM   1791 D     CV B   1      -6.008  -7.998  -0.486  0.00  0.00
ATOM   1792 D     CV B   1      -5.008  -7.998  -0.486  0.00  0.00
ATOM   1793 D     CV B   1      -4.008  -7.998  -0.486  0.00  0.00
ATOM   1794 D     CV B   1      -3.008  -7.998  -0.486  0.00  0.00
ATOM   1795 D     CV B   1      -2.008  -7.998  -0.486  0.00  0.00
ATOM   1796 D     CV B   1      -1.008  -7.998  -0.486  0.00  0.00
ATOM   1797 D     CV B   1      -0.008  -7.998  -0.486  0.00  0.00
ATOM   1798 D     CV B   1       0.992  -7.998  -0.486  0.00  0.00
ATOM   1799 D     CV B   1       1.992  -7.998  -0.486  0.00  0.00
ATOM   1800 D     CV B   1       2.992  -7.998  -0.486  0.00  0.00
ATOM   1801 D     CV B   1       3.992  -7.998  -0.486  0.00  0.00
ATOM   1802 D     CV B   1       7.992  -7.998  -0.486  0.00  0.00
ATOM   1803 D     CV B   1      -8.008  -6.998  -0.486  0.00  0.00
ATOM   1804 D     CV B   1      -7.008  -6.998  -0.486  0.00  0.00
ATOM   1805 D     CV B   1      -6.008  -6.998  -0.486  0.00  0.00
ATOM   1806 D     CV B   1      -5.008  -6.998  -0.486  0.00  0.00
ATOM   1807 D     CV B   1      -4.008  -6.998  -0.486  0.00  0.00
ATOM   1808 D     CV B   1      -3.008  -6.998  -0.486  0.00  0.00
ATOM   1809 D     CV B   1      -2.008  -6.998  -0.486  0.00  0.00
ATOM   1810 D     CV B   1      -1.008  -6.998  -0.486  0.00  0.00
ATOM   1811 D     CV B   1      -0.008  -6.998  -0.486  0.00  0.00
ATOM   1812 D     CV B   1       0.992  -6.998  -0.486  0.00  0.00
ATOM   1813 D     CV B   1       1.992  -6.998  -0.486  0.00  0.00
ATOM   1814 D     CV B   1       2.992  -6.998  -0.486  0.00  0.00
ATOM   1815 D     CV B   1       3.992  -6.998  -0.486  0.00  0.00
ATOM   1816 D     CV B   1       4.992  -6.998  -0.486  0.00  0.00
ATOM   1817 D     CV B   1       6.992  -6.998  -0.486  0.00  0.00
ATOM   1818 D     CV B   1       7.992  -6.998  -0.486  0.00  0.00
ATOM   1819 D     CV B   1      -7.008  -5.998  -0.486  0.00  0.00
ATOM   1820 D     CV B   1      -6.008  -5.998  -0.486  0.00  0.00
ATOM   1821 D     CV B   1      -5.008  -5.998  -0.486  0.00  0.00
ATOM   1822 D     CV B   1      -4.008  -5.998  -0.486  0.00  0.00
ATOM   1823 D     CV B   1      -3.008  -5.998  -0.486  0.00  0.00
ATOM   1824 D     CV B   1      -2.008  -5.998  -0.486  0.00  0.00
ATOM   1825 D     CV B   1      -1.008  -5.998  -0.486  0.00  0.00
ATOM   1826 D     CV B   1      -0.008  -5.998  -0.486  0.00  0.00
ATOM   1827 D     CV B   1       0.992  -5.998  -0.486  0.00  0.00
ATOM   1828 D     CV B   1       1.992  -5.998  -0.486  0.00  0.00
ATOM   1829 D     CV B   1       2.992  -5.998  -0.486  0.00  0.00
ATOM   1830 D     CV B   1       3.992  -5.998  -0.486  0.00  0.00
ATOM   1831 D     CV B   1       4.992  -5.998  -0.486  0.00  0.00
ATOM   1832 D     CV B   1       5.992  -5.998  -0.486  0.00  0.00
ATOM   1833 D     CV B   1       6.992  -5.998  -0.486  0.00  0.00
ATOM   1834 D     CV B   1      -8.008  -4.998  -0.486  0.00  0.00
ATOM   1835 D     CV B   1      -7.008  -4.998  -0.486  0.00  0.00
ATOM   1836 D     CV B   1      -6.008  -4.998  -0.486  0.00  0.00
ATOM   1837 D     CV B   1      -5.008  -4.998  -0.486  0.00  0.00
ATOM   1838 D     CV B   1      -4.008  -4.998  -0.486  0.00  0.00
ATOM   1839 D     CV B   1      -3.008  -4.998  -0.486  0.00  0.00
ATOM   1840 D     CV B   1      -2.008  -4.998  -0.486  0.00  0.00
ATOM   1841 D     CV B   1      -1.008  -4.998  -0.486  0.00  0.00
ATOM   1842 D     CV B   1      -0.008  -4.998  -0.486  0.00  0.00
ATOM   1843 D     CV B   1       0.992  -4.998  -0.486  0.00  0.00
ATOM   1844 D     CV B   1       1.992  -4.998  -0.486  0.00  0.00
ATOM   1845 D     CV B   1       2.992  -4.998  -0.486  0.00  0.00
ATOM   1846 D     CV B   1       3.992  -4.998  -0.486  0.00  0.00
ATOM   1847 D     CV B   1       4.992  -4.998  -0.486  0.00  0.00
ATOM   1848 D     CV B   1       5.992  -4.998  -0.486  0.00  0.00
ATOM   1849 D     CV B   1       6.992  -4.998  -0.486  0.00  0.00
ATOM   1850 D     CV B   1      -8.008  -3.998  -0.486  0.00  0.00
ATOM   1851 D     CV B   1      -7.008  -3.998  -0.486  0.00  0.00
ATOM   1852 D     CV B   1      -6.008  -3.998  -0.486  0.00  0.00
ATOM   1853 D     CV B   1      -5.008  -3.998  -0.486  0.00  0.00
ATOM   1854 D     CV B   1      -4.008  -3.998  -0.486  0.00  0.00
ATOM   1855 D     CV B   1      -3.008  -3.998  -0.486  0.00  0.00
ATOM   1856 D     CV B   1      -2.008  -3.998  -0.486  0.00  0.00
ATOM   1857 D     CV B   1      -1.008  -3.998  -0.486  0.00  0.00
ATOM   1858 D     CV B   1      -0.008  -3.998  -0.486  0.00  0.00
ATOM   1859 D     CV B   1       0.992  -3.998  -0.486  0.00  0.00
ATOM   1860 D     CV B   1       1.992  -3.998  -0.486  0.00  0.00
ATOM   1861 D     CV B   1       2.992  -3.998  -0.486  0.00  0.00
ATOM   1862 D     CV B   1       3.992  -3.998  -0.486  0.00  0.00
ATOM   1863 D     CV B   1       4.992  -3.998  -0.486  0.00  0.00
ATOM   1864 D     CV B   1       5.992  -3.998  -0.486  0.00  0.00
ATOM   1865 D     CV B   1       6.992  -3.998  -0.486  0.00  0.00
ATOM   1866 D     CV B   1       7.992  -3.998  -0.486  0.00  0.00
ATOM   1867 D     CV B   1      -8.008  -2.998  -0.486  0.00  0.00
ATOM   1868 D     CV B   1      -7.008  -2.998  -0.486  0.00  0.00
ATOM   1869 D     CV B   1      -6.008  -2.998  -0.486  0.00  0.00
ATOM   1870 D     CV B   1      -5.008  -2.998  -0.486  0.00  0.00
ATOM   1871 D     CV B   1      -4.008  -2.998  -0.486  0.00  0.00
ATOM   1872 D     CV B   1      -3.008  -2.998  -0.486  0.00  0.00
ATOM   1873 D     CV B   1      -2.008  -2.998  -0.486  0.00  0.00
ATOM   1874 D     CV B   1      -1.008  -2.998  -0.486  0.00  0.00
ATOM   1875 D     CV B   1      -0.008  -2.998  -0.486  0.00  0.00
ATOM   1876 D     CV B   1       0.992  -2.998  -0.486  0.00  0.00
ATOM   1877 D     CV B   1       1.992  -2.998  -0.486  0.00  0.00
ATOM   1878 D     CV B   1       2.992  -2.998  -0.486  0.00  0.00
ATOM   1879 D     CV B   1       3.992  -2.998  -0.486  0.00  0.00
ATOM   1880 D     CV B   1       4.992  -2.998  -0.486  0.00  0.00
ATOM   1881 D     CV B   1       5.992  -2.998  -0.486  0.00  0.00
ATOM   1882 D     CV B   1       6.992  -2.998  -0.486  0.00  0.00
ATOM   1883 D     CV B   1       7.992  -2.998  -0.486  0.00  0.00
ATOM   1884 D     CV B   1      -8.008  -1.998  -0.486  0.00  0.00
ATOM   1885 D     CV B   1      -7.008  -1.998  -0.486  0.00  0.00
ATOM   1886 D     CV B   1      -6.008  -1.998  -0.486  0.00  0.00
ATOM   1887 D     CV B   1      -5.008  -1.998  -0.486  0.00  0.00
ATOM   1888 D     CV B   1      -4.008  -1.998  -0.486  0.00  0.00
ATOM   1889 D     CV B   1      -3.008  -1.998  -0.486  0.00  0.00
ATOM   1890 D     CV B   1      -2.008  -1.998  -0.486  0.00  0.00
ATOM   1891 D     CV B   1      -1.008  -1.998  -0.486  0.00  0.00
ATOM   1892 D     CV B   1      -0.008  -1.998  -0.486  0.00  0.00
ATOM   1893 D     CV B   1       0.992  -1.998  -0.486  0.00  0.00
ATOM   1894 D     CV B   1       1.992  -1.998  -0.486  0.00  0.00
ATOM   1895 D     CV B   1       2.992  -1.998  -0.486  0.00  0.00
ATOM   1896 D     CV B   1       3.992  -1.998  -0.486  0.00  0.00
ATOM   1897 D     CV B   1       4.992  -1.998  -0.486  0.00  0.00
ATOM   1898 D     CV B   1       5.992  -1.998  -0.486  0.00  0.00
ATOM   1899 D     CV B   1       6.992  -1.998  -0.486  0.00  0.00
ATOM   1900 D     CV B   1       7.992  -1.998  -0.486  0.00  0.00
ATOM   1901 D     CV B   1      -8.008  -0.998  -0.486  0.00  0.00
ATOM   1902 D     CV B   1      -7.008  -0.998  -0.486  0.00  0.00
ATOM   1903 D     CV B   1      -6.008  -0.998  -0.486  0.00  0.00
ATOM   1904 D     CV B   1      -5.008  -0.998  -0.486  0.00  0.00
ATOM   1905 D     CV B   1      -4.008  -0.998  -0.486  0.00  0.00
ATOM   1906 D     CV B   1      -3.008  -0.998  -0.486  0.00  0.00
ATOM   1907 D     CV B   1      -2.008  -0.998  -0.486  0.00  0.00
ATOM   1908 D     CV B   1      -1.008  -0.998  -0.486  0.00  0.00
ATOM   1909 D     CV B   1      -0.008  -0.998  -0.486  0.00  0.00
ATOM   1910 D     CV B   1       0.992  -0.998  -0.486  0.00  0.00
ATOM   1911 D     CV B   1       1.992  -0.998  -0.486  0.00  0.00
ATOM   1912 D     CV B   1       2.992  -0.998  -0.486  0.00  0.00
ATOM   1913 D     CV B   1       3.992  -0.998  -0.486  0.00  0.00
ATOM   1914 D     CV B   1       4.992  -0.998  -0.486  0.00  0.00
ATOM   1915 D     CV B   1       5.992  -0.998  -0.486  0.00  0.00
ATOM   1916 D     CV B   1       6.992  -0.998  -0.486  0.00  0.00
ATOM   1917 D     CV B   1      -8.008   0.002  -0.486  0.00  0.00
ATOM   1918 D     CV B   1      -7.008   0.002  -0.486  0.00  0.00
ATOM   1919 D     CV B   1      -6.008   0.002  -0.486  0.00  0.00
ATOM   1920 D     CV B   1      -5.008   0.002  -0.486  0.00  0.00
ATOM   1921 D     CV B   1      -4.008   0.002  -0.486  0.00  0.00
ATOM   1922 D     CV B   1      -3.008   0.002  -0.486  0.00  0.00
ATOM   1923 D     CV B   1      -2.008   0.002  -0.486  0.00  0.00
ATOM   1924 D     CV B   1      -1.008   0.002  -0.486  0.00  0.00
ATOM   1925 D     CV B   1      -0.008   0.002  -0.486  0.00  0.00
ATOM   1926 D     CV B   1       0.992   0.002  -0.486  0.00  0.00
ATOM   1927 D     CV B   1       1.992   0.002  -0.486  0.00  0.00
ATOM   1928 D     CV B   1       2.992   0.002  -0.486  0.00  0.00
ATOM   1929 D     CV B   1       3.992   0.002  -0.486  0.00  0.00
ATOM   1930 D     CV B   1       4.992   0.002  -0.486  0.00  0.00
ATOM   1931 D     CV B   1       5.992   0.002  -0.486  0.00  0.00
ATOM   1932 D     CV B   1       6.992   0.002  -0.486  0.00  0.00
ATOM   1933 D     CV B   1      -8.008   1.002  -0.486  0.00  0.00
ATOM   1934 D     CV B   1      -7.008   1.002  -0.486  0.00  0.00
ATOM   1935 D     CV B   1      -6.008   1.002  -0.486  0.00  0.00
ATOM   1936 D     CV B   1      -5.008   1.002  -0.486  0.00  0.00
ATOM   1937 D     CV B   1      -4.008   1.002  -0.486  0.00  0.00
ATOM   1938 D     CV B   1      -3.008   1.002  -0.486  0.00  0.00
ATOM   1939 D     CV B   1      -2.008   1.002  -0.486  0.00  0.00
ATOM   1940 D     CV B   1      -1.008   1.002  -0.486  0.00  0.00
ATOM   1941 D     CV B   1      -0.008   1.002  -0.486  0.00  0.00
ATOM   1942 D     CV B   1       0.992   1.002  -0.486  0.00  0.00
ATOM   1943 D     CV B   1       1.992   1.002  -0.486  0.00  0.00
ATOM   1944 D     CV B   1       2.992   1.002  -0.486  0.00  0.00
ATOM   1945 D     CV B   1       3.992   1.002  -0.486  0.00  0.00
ATOM   1946 D     CV B   1       4.992   1.002  -0.486  0.00  0.00
ATOM   1947 D     CV B   1       5.992   1.002  -0.486  0.00  0.00
ATOM   1948 D     CV B   1       6.992   1.002  -0.486  0.00  0.00
ATOM   1949 D     CV B   1       7.992   1.002  -0.486  0.00  0.00
ATOM   1950 D     CV B   1      -8.008   2.002  -0.486  0.00  0.00
ATOM   1951 D     CV B   1      -7.008   2.002  -0.486  0.00  0.00
ATOM   1952 D     CV B   1      -6.008   2.002  -0.486  0.00  0.00
ATOM   1953 D     CV B   1      -5.008   2.002  -0.486  0.00  0.00
ATOM   1954 D     CV B   1      -4.008   2.002  -0.486  0.00  0.00
ATOM   1955 D     CV B   1      -3.008   2.002  -0.486  0.00  0.00
ATOM   1956 D     CV B   1      -2.008   2.002  -0.486  0.00  0.00
ATOM   1957 D     CV B   1      -1.008   2.002  -0.486  0.00  0.00
ATOM   1958 D     CV B   1      -0.008   2.002  -0.486  0.00  0.00
ATOM   1959 D     CV B   1       0.992   2.002  -0.486  0.00  0.00
ATOM   1960 D     CV B   1       1.992   2.002  -0.486  0.00  0.00
ATOM   1961 D     CV B   1       2.992   2.002  -0.486  0.00  0.00
ATOM   1962 D     CV B   1       3.992   2.002  -0.486  0.00  0.00
ATOM   1963 D     CV B   1       4.992   2.002  -0.486  0.00  0.00
ATOM   1964 D     CV B   1       5.992   2.002  -0.486  0.00  0.00
ATOM   1965 D     CV B   1       6.992   2.002  -0.486  0.00  0.00
ATOM   1966 D     CV B   1       7.992   2.002  -0.486  0.00  0.00
ATOM   1967 D     CV B   1      -8.008   3.002  -0.486  0.00  0.00
ATOM   1968 D     CV B   1      -7.008   3.002  -0.486  0.00  0.00
ATOM   1969 D     CV B   1      -6.008   3.002  -0.486  0.00  0.00
ATOM   1970 D     CV B   1      -5.008   3.002  -0.486  0.00  0.00
ATOM   1971 D     CV B   1      -4.008   3.002  -0.486  0.00  0.00
ATOM   1972 D     CV B   1      -3.008   3.002  -0.486  0.00  0.00
ATOM   1973 D     CV B   1      -2.008   3.002  -0.486  0.00  0.00
ATOM   1974 D     CV B   1      -1.008   3.002  -0.486  0.00  0.00
ATOM   1975 D     CV B   1      -0.008   3.002  -0.486  0.00  0.00
ATOM   1976 D     CV B   1       0.992   3.002  -0.486  0.00  0.00
ATOM   1977 D     CV B   1       1.992   3.002  -0.486  0.00  0.00
ATOM   1978 D     CV B   1       2.992   3.002  -0.486  0.00  0.00
ATOM   1979 D     CV B   1       3.992   3.002  -0.486  0.00  0.00
ATOM   1980 D     CV B   1       4.992   3.002  -0.486  0.00  0.00
ATOM   1981 D     CV B   1       5.992   3.002  -0.486  0.00  0.00
ATOM   1982 D     CV B   1       6.992   3.002  -0.486  0.00  0.00
ATOM   1983 D     CV B   1       7.992   3.002  -0.486  0.00  0.00
ATOM   1984 D     CV B   1      -8.008   4.002  -0.486  0.00  0.00
ATOM   1985 D     CV B   1      -7.008   4.002  -0.486  0.00  0.00
ATOM   1986 D     CV B   1      -6.008   4.002  -0.486  0.00  0.00
ATOM   1987 D     CV B   1      -5.008   4.002  -0.486  0.00  0.00
ATOM   1988 D     CV B   1      -4.008   4.002  -0.486  0.00  0.00
ATOM   1989 D     CV B   1      -3.008   4.002  -0.486  0.00  0.00
ATOM   1990 D     CV B   1      -2.008   4.002  -0.486  0.00  0.00
ATOM   1991 D     CV B   1      -1.008   4.002  -0.486  0.00  0.00
ATOM   1992 D     CV B   1      -0.008   4.002  -0.486  0.00  0.00
ATOM   1993 D     CV B   1       0.992   4.002  -0.486  0.00  0.00
ATOM   1994 D     CV B   1       1.992   4.002  -0.486  0.00  0.00
ATOM   1995 D     CV B   1       2.992   4.002  -0.486  0.00  0.00
ATOM   1996 D     CV B   1       3.992   4.002  -0.486  0.00  0.00
ATOM   1997 D     CV B   1       4.992   4.002  -0.486  0.00  0.00
ATOM   1998 D     CV B   1       5.992   4.002  -0.486  0.00  0.00
ATOM   1999 D     CV B   1       6.992   4.002  -0.486  0.00  0.00
ATOM   2000 D     CV B   1       7.992   4.002  -0.486  0.00  0.00
ATOM   2001 D     CV B   1      -7.008   5.002  -0.486  0.00  0.00
ATOM   2002 D     CV B   1      -6.008   5.002  -0.486  0.00  0.00
ATOM   2003 D     CV B   1      -5.008   5.002  -0.486  0.00  0.00
ATOM   2004 D     CV B   1      -4.008   5.002  -0.486  0.00  0.00
ATOM   2005 D     CV B   1      -3.008   5.002  -0.486  0.00  0.00
ATOM   2006 D     CV B   1      -2.008   5.002  -0.486  0.00  0.00
ATOM   2007 D     CV B   1      -1.008   5.002  -0.486  0.00  0.00
ATOM   2008 D     CV B   1      -0.008   5.002  -0.486  0.00  0.00
ATOM   2009 D     CV B   1       0.992   5.002  -0.486  0.00  0.00
ATOM   2010 D     CV B   1       1.992   5.002  -0.486  0.00  0.00
ATOM   2011 D     CV B   1       2.992   5.002  -0.486  0.00  0.00
ATOM   2012 D     CV B   1       3.992   5.002  -0.486  0.00  0.00
ATOM   2013 D     CV B   1       4.992   5.002  -0.486  0.00  0.00
ATOM   2014 D     CV B   1       5.992   5.002  -0.486  0.00  0.00
ATOM   2015 D     CV B   1       6.992   5.002  -0.486  0.00  0.00
ATOM   2016 D     CV B   1      -7.008   6.002  -0.486  0.00  0.00
ATOM   2017 D     CV B   1      -6.008   6.002  -0.486  0.00  0.00
ATOM   2018 D     CV B   1      -5.008   6.002  -0.486  0.00  0.00
ATOM   2019 D     CV B   1      -4.008   6.002  -0.486  0.00  0.00
ATOM   2020 D     CV B   1      -3.008   6.002  -0.486  0.00  0.00
ATOM   2021 D     CV B   1      -2.008   6.002  -0.486  0.00  0.00
ATOM   2022 D     CV B   1      -1.008   6.002  -0.486  0.00  0.00
ATOM   2023 D     CV B   1      -0.008   6.002  -0.486  0.00  0.00
ATOM   2024 D     CV B   1       0.992   6.002  -0.486  0.00  0.00
ATOM   2025 D     CV B   1       1.992   6.002  -0.486  0.00  0.00
ATOM   2026 D     CV B   1       2.992   6.002  -0.486  0.00  0.00
ATOM   2027 D     CV B   1       3.992   6.002  -0.486  0.00  0.00
ATOM   2028 D     CV B   1       4.992   6.002  -0.486  0.00  0.00
ATOM   2029 D     CV B   1       5.992   6.002  -0.486  0.00  0.00
ATOM   2030 D     CV B   1       6.992   6.002  -0.486  0.00  0.00
ATOM   2031 D     CV B   1      -8.008   7.002  -0.486  0.00  0.00
ATOM   2032 D     CV B   1      -7.008   7.002  -0.486  0.00  0.00
ATOM   2033 D     CV B   1      -6.008   7.002  -0.486  0.00  0.00
ATOM   2034 D     CV B   1      -5.008   7.002  -0.486  0.00  0.00
ATOM   2035 D     CV B   1      -4.008   7.002  -0.486  0.00  0.00
ATOM   2036 D     CV B   1      -3.008   7.002  -0.486  0.00  0.00
ATOM   2037 D     CV B   1      -2.008   7.002  -0.486  0.00  0.00
ATOM   2038 D     CV B   1      -1.008   7.002  -0.486  0.00  0.00
ATOM   2039 D     CV B   1      -0.008   7.002  -0.486  0.00  0.00
ATOM   2040 D     CV B   1       0.992   7.002  -0.486  0.00  0.00
ATOM   2041 D     CV B   1       1.992   7.002  -0.486  0.00  0.00
ATOM   2042 D     CV B   1       2.992   7.002  -0.486  0.00  0.00
ATOM   2043 D     CV B   1       3.992   7.002  -0.486  0.00  0.00
ATOM   2044 D     CV B   1       4.992   7.002  -0.486  0.00  0.00
ATOM   2045 D     CV B   1       5.992   7.002  -0.486  0.00  0.00
ATOM   2046 D     CV B   1       6.992   7.002  -0.486  0.00  0.00
ATOM   2047 D     CV B   1       7.992   7.002  -0.486  0.00  0.00
ATOM   2048 D     CV B   1      -8.008   8.002  -0.486  0.00  0.00
ATOM   2049 D     CV B   1      -7.008   8.002  -0.486  0.00  0.00
ATOM   2050 D     CV B   1      -5.008   8.002  -0.486  0.00  0.00
ATOM   2051 D     CV B   1      -4.008   8.002  -0.486  0.00  0.00
ATOM   2052 D     CV B   1      -3.008   8.002  -0.486  0.00  0.00
ATOM   2053 D     CV B   1      -2.008   8.002  -0.486  0.00  0.00
ATOM   2054 D     CV B   1      -1.008   8.002  -0.486  0.00  0.00
ATOM   2055 D     CV B   1      -0.008   8.002  -0.486  0.00  0.00
ATOM   2056 D     CV B   1       0.992   8.002  -0.486  0.00  0.00
ATOM   2057 D     CV B   1       1.992   8.002  -0.486  0.00  0.00
ATOM   2058 D     CV B   1       2.992   8.002  -0.486  0.00  0.00
ATOM   2059 D     CV B   1       3.992   8.002  -0.486  0.00  0.00
ATOM   2060 D     CV B   1       6.992   8.002  -0.486  0.00  0.00
ATOM   2061 D     CV B   1       7.992   8.002  -0.486  0.00  0.00
ATOM   2062 D     CV B   1      -8.008  -7.998   0.514  0.00  0.00
ATOM   2063 D     CV B   1      -4.008  -7.998   0.514  0.00  0.00
ATOM   2064 D     CV B   1      -3.008  -7.998   0.514  0.00  0.00
ATOM   2065 D     CV B   1      -2.008  -7.998   0.514  0.00  0.00
ATOM   2066 D     CV B   1       1.992  -7.998   0.514  0.00  0.00
ATOM   2067 D     CV B   1       2.992  -7.998   0.514  0.00  0.00
ATOM   2068 D     CV B   1       3.992  -7.998   0.514  0.00  0.00
ATOM   2069 D     CV B   1       4.992  -7.998   0.514  0.00  0.00
ATOM   2070 D     CV B   1       5.992  -7.998   0.514  0.00  0.00
ATOM   2071 D     CV B   1       6.992  -7.998   0.514  0.00  0.00
ATOM   2072 D     CV B   1       7.992  -7.998   0.514  0.00  0.00
ATOM   2073 D     CV B   1      -7.008  -6.998   0.514  0.00  0.00
ATOM   2074 D     CV B   1      -6.008  -6.998   0.514  0.00  0.00
ATOM   2075 D     CV B   1      -5.008  -6.998   0.514  0.00  0.00
ATOM   2076 D     CV B   1      -4.008  -6.998   0.514  0.00  0.00
ATOM   2077 D     CV B   1      -3.008  -6.998   0.514  0.00  0.00
ATOM   2078 D     CV B   1      -2.008  -6.998   0.514  0.00  0.00
ATOM   2079 D     CV B   1      -1.008  -6.998   0.514  0.00  0.00
ATOM   2080 D     CV B   1      -0.008  -6.998   0.514  0.00  0.00
ATOM   2081 D     CV B   1       0.992  -6.998   0.514  0.00  0.00
ATOM   2082 D     CV B   1       1.992  -6.998   0.514  0.00  0.00
ATOM   2083 D     CV B   1       2.992  -6.998   0.514  0.00  0.00
ATOM   2084 D     CV B   1       3.992  -6.998   0.514  0.00  0.00
ATOM   2085 D     CV B   1       4.992  -6.998   0.514  0.00  0.00
ATOM   2086 D     CV B   1       5.992  -6.998   0.514  0.00  0.00
ATOM   2087 D     CV B   1       6.992  -6.998   0.514  0.00  0.00
ATOM   2088 D     CV B   1       7.992  -6.998   0.514  0.00  0.00
ATOM   2089 D     CV B   1      -7.008  -5.998   0.514  0.00  0.00
ATOM   2090 D     CV B   1      -6.008  -5.998   0.514  0.00  0.00
ATOM   2091 D     CV B   1      -5.008  -5.998   0.514  0.00  0.00
ATOM   2092 D     CV B   1      -4.008  -5.998   0.514  0.00  0.00
ATOM   2093 D     CV B   1      -3.008  -5.998   0.514  0.00  0.00
ATOM   2094 D     CV B   1      -2.008  -5.998   0.514  0.00  0.00
ATOM   2095 D     CV B   1      -1.008  -5.998   0.514  0.00  0.00
ATOM   2096 D     CV B   1      -0.008  -5.998   0.514  0.00  0.00
ATOM   2097 D     CV B   1       0.992  -5.998   0.514  0.00  0.00
ATOM   2098 D     CV B   1       1.992  -5.998   0.514  0.00  0.00
ATOM   2099 D     CV B   1       2.992  -5.998   0.514  0.00  0.00
ATOM   2100 D     CV B   1       3.992  -5.998   0.514  0.00  0.00
ATOM   2101 D     CV B   1       4.992  -5.998   0.514  0.00  0.00
ATOM   2102 D     CV B   1       5.992  -5.998   0.514  0.00  0.00
ATOM   2103 D     CV B   1       6.992  -5.998   0.514  0.00  0.00
ATOM   2104 D     CV B   1      -7.008  -4.998   0.514  0.00  0.00
ATOM   2105 D     CV B   1      -6.008  -4.998   0.514  0.00  0.00
ATOM   2106 D     CV B   1      -5.008  -4.998   0.514  0.00  0.00
ATOM   2107 D     CV B   1      -4.008  -4.998   0.514  0.00  0.00
ATOM   2108 D     CV B   1      -3.008  -4.998   0.514  0.00  0.00
ATOM   2109 D     CV B   1      -2.008  -4.998   0.514  0.00  0.00
ATOM   2110 D     CV B   1      -1.008  -4.998   0.514  0.00  0.00
ATOM   2111 D     CV B   1      -0.008  -4.998   0.514  0.00  0.00
ATOM   2112 D     CV B   1       0.992  -4.998   0.514  0.00  0.00
ATOM   2113 D     CV B   1       1.992  -4.998   0.514  0.00  0.00
ATOM   2114 D     CV B   1       2.992  -4.998   0.514  0.00  0.00
ATOM   2115 D     CV B   1       3.992  -4.998   0.514  0.00  0.00
ATOM   2116 D     CV B   1       4.992  -4.998   0.514  0.00  0.00
ATOM   2117 D     CV B   1       5.992  -4.998   0.514  0.00  0.00
ATOM   2118 D     CV B   1       6.992  -4.998   0.514  0.00  0.00
ATOM   2119 D     CV B   1      -8.008  -3.998   0.514  0.00  0.00
ATOM   2120 D     CV B   1      -7.008  -3.998   0.514  0.00  0.00
ATOM   2121 D     CV B   1      -6.008  -3.998   0.514  0.00  0.00
ATOM   2122 D     CV B   1      -5.008  -3.998   0.514  0.00  0.00
ATOM   2123 D     CV B   1      -4.008  -3.998   0.514  0.00  0.00
ATOM   2124 D     CV B   1      -3.008  -3.998   0.514  0.00  0.00
ATOM   2125 D     CV B   1      -2.008  -3.998   0.514  0.00  0.00
ATOM   2126 D     CV B   1      -1.008  -3.998   0.514  0.00  0.00
ATOM   2127 D     CV B   1      -0.008  -3.998   0.514  0.00  0.00
ATOM   2128 D     CV B   1       0.992  -3.998   0.514  0.00  0.00
ATOM   2129 D     CV B   1       1.992  -3.998   0.514  0.00  0.00
ATOM   2130 D     CV B   1       2.992  -3.998   0.514  0.00  0.00
ATOM   2131 D     CV B   1       3.992  -3.998   0.514  0.00  0.00
ATOM   2132 D     CV B   1       4.992  -3.998   0.514  0.00  0.00
ATOM   2133 D     CV B   1       5.992  -3.998   0.514  0.00  0.00
ATOM   2134 D     CV B   1       6.992  -3.998   0.514  0.00  0.00
ATOM   2135 D     CV B   1       7.992  -3.998   0.514  0.00  0.00
ATOM   2136 D     CV B   1      -8.008  -2.998   0.514  0.00  0.00
ATOM   2137 D     CV B   1      -7.008  -2.998   0.514  0.00  0.00
ATOM   2138 D     CV B   1      -6.008  -2.998   0.514  0.00  0.00
ATOM   2139 D     CV B   1      -5.008  -2.998   0.514  0.00  0.00
ATOM   2140 D     CV B   1      -4.008  -2.998   0.514  0.00  0.00
ATOM   2141 D     CV B   1      -3.008  -2.998   0.514  0.00  0.00
ATOM   2142 D     CV B   1      -2.008  -2.998   0.514  0.00  0.00
ATOM   2143 D     CV B   1      -1.008  -2.998   0.514  0.00  0.00
ATOM   2144 D     CV B   1      -0.008  -2.998   0.514  0.00  0.00
ATOM   2145 D     CV B   1       0.992  -2.998   0.514  0.00  0.00
ATOM   2146 D     CV B   1       1.992  -2.998   0.514  0.00  0.00
ATOM   2147 D     CV B   1       2.992  -2.998   0.514  0.00  0.00
ATOM   2148 D     CV B   1       3.992  -2.998   0.514  0.00  0.00
ATOM   2149 D     CV B   1       4.992  -2.998   0.514  0.00  0.00
ATOM   2150 D     CV B   1       5.992  -2.998   0.514  0.00  0.00
ATOM   2151 D     CV B   1       6.992  -2.998   0.514  0.00  0.00
ATOM   2152 D     CV B   1       7.992  -2.998   0.514  0.00  0.00
ATOM   2153 D     CV B   1      -8.008  -1.998   0.514  0.00  0.00
ATOM   2154 D     CV B   1      -7.008  -1.998   0.514  0.00  0.00
ATOM   2155 D     CV B   1      -6.008  -1.998   0.514  0.00  0.00
ATOM   2156 D     CV B   1      -5.008  -1.998   0.514  0.00  0.00
ATOM   2157 D     CV B   1      -4.008  -1.998   0.514  0.00  0.00
ATOM   2158 D     CV B   1      -3.008  -1.998   0.514  0.00  0.00
ATOM   2159 D     CV B   1      -2.008  -1.998   0.514  0.00  0.00
ATOM   2160 D     CV B   1      -1.008  -1.998   0.514  0.00  0.00
ATOM   2161 D     CV B   1      -0.008  -1.998   0.514  0.00  0.00
ATOM   2162 D     CV B   1       0.992  -1.998   0.514  0.00  0.00
ATOM   2163 D     CV B   1       1.992  -1.998   0.514  0.00  0.00
ATOM   2164 D     CV B   1       2.992  -1.998   0.514  0.00  0.00
ATOM   2165 D     CV B   1       3.992  -1.998   0.514  0.00  0.00
ATOM   2166 D     CV B   1       4.992  -1.998   0.514  0.00  0.00
ATOM   2167 D     CV B   1       5.992  -1.998   0.514  0.00  0.00
ATOM   2168 D     CV B   1       6.992  -1.998   0.514  0.00  0.00
ATOM   2169 D     CV B   1       7.992  -1.998   0.514  0.00  0.00
ATOM   2170 D     CV B   1      -8.008  -0.998   0.514  0.00  0.00
ATOM   2171 D     CV B   1      -7.008  -0.998   0.514  0.00  0.00
ATOM   2172 D     CV B   1      -6.008  -0.998   0.514  0.00  0.00
ATOM   2173 D     CV B   1      -5.008  -0.998   0.514  0.00  0.00
ATOM   2174 D     CV B   1      -4.008  -0.998   0.514  0.00  0.00
ATOM   2175 D     CV B   1      -3.008  -0.998   0.514  0.00  0.00
ATOM   2176 D     CV B   1      -2.008  -0.998   0.514  0.00  0.00
ATOM   2177 D     CV B   1      -1.008  -0.998   0.514  0.00  0.00
ATOM   2178 D     CV B   1      -0.008  -0.998   0.514  0.00  0.00
ATOM   2179 D     CV B   1       0.992  -0.998   0.514  0.00  0.00
ATOM   2180 D     CV B   1       1.992  -0.998   0.514  0.00  0.00
ATOM   2181 D     CV B   1       2.992  -0.998   0.514  0.00  0.00
ATOM   2182 D     CV B   1       3.992  -0.998   0.514  0.00  0.00
ATOM   2183 D     CV B   1       4.992  -0.998   0.514  0.00  0.00
ATOM   2184 D     CV B   1       5.992  -0.998   0.514  0.00  0.00
ATOM   2185 D     CV B   1       6.992  -0.998   0.514  0.00  0.00
ATOM   2186 D     CV B   1      -7.008   0.002   0.514  0.00  0.00
ATOM   2187 D     CV B   1      -6.008   0.002   0.514  0.00  0.00
ATOM   2188 D     CV B   1      -5.008   0.002   0.514  0.00  0.00
ATOM   2189 D     CV B   1      -4.008   0.002   0.514  0.00  0.00
ATOM   2190 D     CV B   1      -3.008   0.002   0.514  0.00  0.00
ATOM   2191 D     CV B   1      -2.008   0.002   0.514  0.00  0.00
ATOM   2192 D     CV B   1      -1.008   0.002   0.514  0.00  0.00
ATOM   2193 D     CV B   1      -0.008   0.002   0.514  0.00  0.00
ATOM   2194 D     CV B   1       0.992   0.002   0.514  0.00  0.00
ATOM   2195 D     CV B   1       1.992   0.002   0.514  0.00  0.00
ATOM   2196 D     CV B   1       2.992   0.002   0.514  0.00  0.00
ATOM   2197 D     CV B   1       3.992   0.002   0.514  0.00  0.00
ATOM   2198 D     CV B   1       4.992   0.002   0.514  0.00  0.00
ATOM   2199 D     CV B   1       5.992   0.002   0.514  0.00  0.00
ATOM   2200 D     CV B   1       6.992   0.002   0.514  0.00  0.00
ATOM   2201 D     CV B   1      -7.008   1.002   0.514  0.00  0.00
ATOM   2202 D     CV B   1      -6.008   1.002   0.514  0.00  0.00
ATOM   2203 D     CV B   1      -5.008   1.002   0.514  0.00  0.00
ATOM   2204 D     CV B   1      -4.008   1.002   0.514  0.00  0.00
ATOM   2205 D     CV B   1      -3.008   1.002   0.514  0.00  0.00
ATOM   2206 D     CV B   1      -2.008   1.002   0.514  0.00  0.00
ATOM   2207 D     CV B   1      -1.008   1.002   0.514  0.00  0.00
ATOM   2208 D     CV B   1      -0.008   1.002   0.514  0.00  0.00
ATOM   2209 D     CV B   1       0.992   1.002   0.514  0.00  0.00
ATOM   2210 D     CV B   1       1.992   1.002   0.514  0.00  0.00
ATOM   2211 D     CV B   1       2.992   1.002   0.514  0.00  0.00
ATOM   2212 D     CV B   1       3.992   1.002   0.514  0.00  0.00
ATOM   2213 D     CV B   1       4.992   1.002   0.514  0.00  0.00
ATOM   2214 D     CV B   1       5.992   1.002   0.514  0.00  0.00
ATOM   2215 D     CV B   1       6.992   1.002   0.514  0.00  0.00
ATOM   2216 D     CV B   1       7.992   1.002   0.514  0.00  0.00
ATOM   2217 D     CV B   1      -8.008   2.002   0.514  0.00  0.00
ATOM   2218 D     CV B   1      -7.008   2.002   0.514  0.00  0.00
ATOM   2219 D     CV B   1      -6.008   2.002   0.514  0.00  0.00
ATOM   2220 D     CV B   1      -5.008   2.002   0.514  0.00  0.00
ATOM   2221 D     CV B   1      -4.008   2.002   0.514  0.00  0.00
ATOM   2222 D     CV B   1      -3.008   2.002   0.514  0.00  0.00
ATOM   2223 D     CV B   1      -2.008   2.002   0.514  0.00  0.00
ATOM   2224 D     CV B   1      -1.008   2.002   0.514  0.00  0.00
ATOM   2225 D     CV B   1      -0.008   2.002   0.514  0.00  0.00
ATOM   2226 D     CV B   1       0.992   2.002   0.514  0.00  0.00
ATOM   2227 D     CV B   1       1.992   2.002   0.514  0.00  0.00
ATOM   2228 D     CV B   1       3.992   2.002   0.514  0.00  0.00
ATOM   2229 D     CV B   1       4.992   2.002   0.514  0.00  0.00
ATOM   2230 D     CV B   1       5.992   2.002   0.514  0.00  0.00
ATOM   2231 D     CV B   1       6.992   2.002   0.514  0.00  0.00
ATOM   2232 D     CV B   1       7.992   2.002   0.514  0.00  0.00
ATOM   2233 D     CV B   1      -8.008   3.002   0.514  0.00  0.00
ATOM   2234 D     CV B   1      -7.008   3.002   0.514  0.00  0.00
ATOM   2235 D     CV B   1      -6.008   3.002   0.514  0.00  0.00
ATOM   2236 D     CV B   1      -5.008   3.002   0.514  0.00  0.00
ATOM   2237 D     CV B   1      -4.008   3.002   0.514  0.00  0.00
ATOM   2238 D     CV B   1      -3.008   3.002   0.514  0.00  0.00
ATOM   2239 D     CV B   1      -2.008   3.002   0.514  0.00  0.00
ATOM   2240 D     CV B   1      -1.008   3.002   0.514  0.00  0.00
ATOM   2241 D     CV B   1      -0.008   3.002   0.514  0.00  0.00
ATOM   2242 D     CV B   1       0.992   3.002   0.514  0.00  0.00
ATOM   2243 D     CV B   1       2.992   3.002   0.514  0.00  0.00
ATOM   2244 D     CV B   1       3.992   3.002   0.514  0.00  0.00
ATOM   2245 D     CV B   1       4.992   3.002   0.514  0.00  0.00
ATOM   2246 D     CV B   1       5.992   3.002   0.514  0.00  0.00
ATOM   2247 D     CV B   1       6.992   3.002   0.514  0.00  0.00
ATOM   2248 D     CV B   1       7.992   3.002   0.514  0.00  0.00
ATOM   2249 D     CV B   1      -8.008   4.002   0.514  0.00  0.00
ATOM   2250 D     CV B   1      -7.008   4.002   0.514  0.00  0.00
ATOM   2251 D     CV B   1      -6.008   4.002   0.514  0.00  0.00
ATOM   2252 D     CV B   1      -5.008   4.002   0.514  0.00  0.00
ATOM   2253 D     CV B   1      -4.008   4.002   0.514  0.00  0.00
ATOM   2254 D     CV B   1      -3.008   4.002   0.514  0.00  0.00
ATOM   2255 D     CV B   1      -2.008   4.002   0.514  0.00  0.00
ATOM   2256 D     CV B   1      -1.008   4.002   0.514  0.00  0.00
ATOM   2257 D     CV B   1      -0.008   4.002   0.514  0.00  0.00
ATOM   2258 D     CV B   1       0.992   4.002   0.514  0.00  0.00
ATOM   2259 D     CV B   1       1.992   4.002   0.514  0.00  0.00
ATOM   2260 D     CV B   1       2.992   4.002   0.514  0.00  0.00
ATOM   2261 D     CV B   1       3.992   4.002   0.514  0.00  0.00
ATOM   2262 D     CV B   1       4.992   4.002   0.514  0.00  0.00
ATOM   2263 D     CV B   1       5.992   4.002   0.514  0.00  0.00
ATOM   2264 D     CV B   1       6.992   4.002   0.514  0.00  0.00
ATOM   2265 D     CV B   1       7.992   4.002   0.514  0.00  0.00
ATOM   2266 D     CV B   1      -7.008   5.002   0.514  0.00  0.00
ATOM   2267 D     CV B   1      -6.008   5.002   0.514  0.00  0.00
ATOM   2268 D     CV B   1      -5.008   5.002   0.514  0.00  0.00
ATOM   2269 D     CV B   1      -4.008   5.002   0.514  0.00  0.00
ATOM   2270 D     CV B   1      -3.008   5.002   0.514  0.00  0.00
ATOM   2271 D     CV B   1      -2.008   5.002   0.514  0.00  0.00
ATOM   2272 D     CV B   1      -1.008   5.002   0.514  0.00  0.00
ATOM   2273 D     CV B   1      -0.008   5.002   0.514  0.00  0.00
ATOM   2274 D     CV B   1       0.992   5.002   0.514  0.00  0.00
ATOM   2275 D     CV B   1       1.992   5.002   0.514  0.00  0.00
ATOM   2276 D     CV B   1       2.992   5.002   0.514  0.00  0.00
ATOM   2277 D     CV B   1       3.992   5.002   0.514  0.00  0.00
ATOM   2278 D     CV B   1       4.992   5.002   0.514  0.00  0.00
ATOM   2279 D     CV B   1       5.992   5.002   0.514  0.00  0.00
ATOM   2280 D     CV B   1       6.992   5.002   0.514  0.00  0.00
ATOM   2281 D     CV B   1      -7.008   6.002   0.514  0.00  0.00
ATOM   2282 D     CV B   1      -6.008   6.002   0.514  0.00  0.00
ATOM   2283 D     CV B   1      -5.008   6.002   0.514  0.00  0.00
ATOM   2284 D     CV B   1      -4.008   6.002   0.514  0.00  0.00
ATOM   2285 D     CV B   1      -3.008   6.002   0.514  0.00  0.00
ATOM   2286 D     CV B   1      -2.008   6.002   0.514  0.00  0.00
ATOM   2287 D     CV B   1      -1.008   6.002   0.514  0.00  0.00
ATOM   2288 D     CV B   1      -0.008   6.002   0.514  0.00  0.00
ATOM   2289 D     CV B   1       0.992   6.002   0.514  0.00  0.00
ATOM   2290 D     CV B   1       1.992   6.002   0.514  0.00  0.00
ATOM   2291 D     CV B   1       2.992   6.002   0.514  0.00  0.00
ATOM   2292 D     CV B   1       3.992   6.002   0.514  0.00  0.00
ATOM   2293 D     CV B   1       4.992   6.002   0.514  0.00  0.00
ATOM   2294 D     CV B   1       5.992   6.002   0.514  0.00  0.00
ATOM   2295 D     CV B   1       6.992   6.002   0.514  0.00  0.00
ATOM   2296 D     CV B   1      -8.008   7.002   0.514  0.00  0.00
ATOM   2297 D     CV B   1      -7.008   7.002   0.514  0.00  0.00
ATOM   2298 D     CV B   1      -6.008   7.002   0.514  0.00  0.00
ATOM   2299 D     CV B   1      -5.008   7.002   0.514  0.00  0.00
ATOM   2300 D     CV B   1      -4.008   7.002   0.514  0.00  0.00
ATOM   2301 D     CV B   1      -3.008   7.002   0.514  0.00  0.00
ATOM   2302 D     CV B   1      -2.008   7.002   0.514  0.00  0.00
ATOM   2303 D     CV B   1      -1.008   7.002   0.514  0.00  0.00
ATOM   2304 D     CV B   1      -0.008   7.002   0.514  0.00  0.00
ATOM   2305 D     CV B   1       0.992   7.002   0.514  0.00  0.00
ATOM   2306 D     CV B   1       1.992   7.002   0.514  0.00  0.00
ATOM   2307 D     CV B   1       2.992   7.002   0.514  0.00  0.00
ATOM   2308 D     CV B   1       3.992   7.002   0.514  0.00  0.00
ATOM   2309 D     CV B   1       4.992   7.002   0.514  0.00  0.00
ATOM   2310 D     CV B   1       5.992   7.002   0.514  0.00  0.00
ATOM   2311 D     CV B   1       6.992   7.002   0.514  0.00  0.00
ATOM   2312 D     CV B   1       7.992   7.002   0.514  0.00  0.00
ATOM   2313 D     CV B   1      -8.008   8.002   0.514  0.00  0.00
ATOM   2314 D     CV B   1      -7.008   8.002   0.514  0.00  0.00
ATOM   2315 D     CV B   1      -4.008   8.002   0.514  0.00  0.00
ATOM   2316 D     CV B   1      -3.008   8.002   0.514  0.00  0.00
ATOM   2317 D     CV B   1      -2.008   8.002   0.514  0.00  0.00
ATOM   2318 D     CV B   1      -1.008   8.002   0.514  0.00  0.00
ATOM   2319 D     CV B   1      -0.008   8.002   0.514  0.00  0.00
ATOM   2320 D     CV B   1       0.992   8.002   0.514  0.00  0.00
ATOM   2321 D     CV B   1       1.992   8.002   0.514  0.00  0.00
ATOM   2322 D     CV B   1       2.992   8.002   0.514  0.00  0.00
ATOM   2323 D     CV B   1       3.992   8.002   0.514  0.00  0.00
ATOM   2324 D     CV B   1       6.992   8.002   0.514  0.00  0.00
ATOM   2325 D     CV B   1       7.992   8.002   0.514  0.00  0.00
ATOM   2326 D     CV B   1      -3.008  -7.998   1.514  0.00  0.00
ATOM   2327 D     CV B   1      -2.008  -7.998   1.514  0.00  0.00
ATOM   2328 D     CV B   1       1.992  -7.998   1.514  0.00  0.00
ATOM   2329 D     CV B   1       2.992  -7.998   1.514  0.00  0.00
ATOM   2330 D     CV B   1      -7.008  -6.998   1.514  0.00  0.00
ATOM   2331 D     CV B   1      -4.008  -6.998   1.514  0.00  0.00
ATOM   2332 D     CV B   1      -3.008  -6.998   1.514  0.00  0.00
ATOM   2333 D     CV B   1      -2.008  -6.998   1.514  0.00  0.00
ATOM   2334 D     CV B   1      -1.008  -6.998   1.514  0.00  0.00
ATOM   2335 D     CV B   1      -0.008  -6.998   1.514  0.00  0.00
ATOM   2336 D     CV B   1       0.992  -6.998   1.514  0.00  0.00
ATOM   2337 D     CV B   1       1.992  -6.998   1.514  0.00  0.00
ATOM   2338 D     CV B   1       2.992  -6.998   1.514  0.00  0.00
ATOM   2339 D     CV B   1       3.992  -6.998   1.514  0.00  0.00
ATOM   2340 D     CV B   1       6.992  -6.998   1.514  0.00  0.00
ATOM   2341 D     CV B   1      -6.008  -5.998   1.514  0.00  0.00
ATOM   2342 D     CV B   1      -5.008  -5.998   1.514  0.00  0.00
ATOM   2343 D     CV B   1      -4.008  -5.998   1.514  0.00  0.00
ATOM   2344 D     CV B   1      -3.008  -5.998   1.514  0.00  0.00
ATOM   2345 D     CV B   1      -2.008  -5.998   1.514  0.00  0.00
ATOM   2346 D     CV B   1      -1.008  -5.998   1.514  0.00  0.00
ATOM   2347 D     CV B   1      -0.008  -5.998   1.514  0.00  0.00
ATOM   2348 D     CV B   1       0.992  -5.998   1.514  0.00  0.00
ATOM   2349 D     CV B   1       1.992  -5.998   1.514  0.00  0.00
ATOM   2350 D     CV B   1       2.992  -5.998   1.514  0.00  0.00
ATOM   2351 D     CV B   1       3.992  -5.998   1.514  0.00  0.00
ATOM   2352 D     CV B   1       4.992  -5.998   1.514  0.00  0.00
ATOM   2353 D     CV B   1       5.992  -5.998   1.514  0.00  0.00
ATOM   2354 D     CV B   1       6.992  -5.998   1.514  0.00  0.00
ATOM   2355 D     CV B   1      -6.008  -4.998   1.514  0.00  0.00
ATOM   2356 D     CV B   1      -5.008  -4.998   1.514  0.00  0.00
ATOM   2357 D     CV B   1      -4.008  -4.998   1.514  0.00  0.00
ATOM   2358 D     CV B   1      -3.008  -4.998   1.514  0.00  0.00
ATOM   2359 D     CV B   1      -2.008  -4.998   1.514  0.00  0.00
ATOM   2360 D     CV B   1      -1.008  -4.998   1.514  0.00  0.00
ATOM   2361 D     CV B   1      -0.008  -4.998   1.514  0.00  0.00
ATOM   2362 D     CV B   1       0.992  -4.998   1.514  0.00  0.00
ATOM   2363 D     CV B   1       1.992  -4.998   1.514  0.00  0.00
ATOM   2364 D     CV B   1       2.992  -4.998   1.514  0.00  0.00
ATOM   2365 D     CV B   1       3.992  -4.998   1.514  0.00  0.00
ATOM   2366 D     CV B   1       4.992  -4.998   1.514  0.00  0.00
ATOM   2367 D     CV B   1       5.992  -4.998   1.514  0.00  0.00
ATOM   2368 D     CV B   1       6.992  -4.998   1.514  0.00  0.00
ATOM   2369 D     CV B   1      -7.008  -3.998   1.514  0.00  0.00
ATOM   2370 D     CV B   1      -6.008  -3.998   1.514  0.00  0.00
ATOM   2371 D     CV B   1      -5.008  -3.998   1.514  0.00  0.00
ATOM   2372 D     CV B   1      -4.008  -3.998   1.514  0.00  0.00
ATOM   2373 D     CV B   1      -3.008  -3.998   1.514  0.00  0.00
ATOM   2374 D     CV B   1      -2.008  -3.998   1.514  0.00  0.00
ATOM   2375 D     CV B   1      -1.008  -3.998   1.514  0.00  0.00
ATOM   2376 D     CV B   1      -0.008  -3.998   1.514  0.00  0.00
ATOM   2377 D     CV B   1       0.992  -3.998   1.514  0.00  0.00
ATOM   2378 D     CV B   1       1.992  -3.998   1.514  0.00  0.00
ATOM   2379 D     CV B   1       2.992  -3.998   1.514  0.00  0.00
ATOM   2380 D     CV B   1       3.992  -3.998   1.514  0.00  0.00
ATOM   2381 D     CV B   1       4.992  -3.998   1.514  0.00  0.00
ATOM   2382 D     CV B   1       5.992  -3.998   1.514  0.00  0.00
ATOM   2383 D     CV B   1       6.992  -3.998   1.514  0.00  0.00
ATOM   2384 D     CV B   1      -8.008  -2.998   1.514  0.00  0.00
ATOM   2385 D     CV B   1      -7.008  -2.998   1.514  0.00  0.00
ATOM   2386 D     CV B   1      -6.008  -2.998   1.514  0.00  0.00
ATOM   2387 D     CV B   1      -5.008  -2.998   1.514  0.00  0.00
ATOM   2388 D     CV B   1      -4.008  -2.998   1.514  0.00  0.00
ATOM   2389 D     CV B   1      -3.008  -2.998   1.514  0.00  0.00
ATOM   2390 D     CV B   1      -2.008  -2.998   1.514  0.00  0.00
ATOM   2391 D     CV B   1      -1.008  -2.998   1.514  0.00  0.00
ATOM   2392 D     CV B   1      -0.008  -2.998   1.514  0.00  0.00
ATOM   2393 D     CV B   1       0.992  -2.998   1.514  0.00  0.00
ATOM   2394 D     CV B   1       1.992  -2.998   1.514  0.00  0.00
ATOM   2395 D     CV B   1       2.992  -2.998   1.514  0.00  0.00
ATOM   2396 D     CV B   1       3.992  -2.998   1.514  0.00  0.00
ATOM   2397 D     CV B   1       4.992  -2.998   1.514  0.00  0.00
ATOM   2398 D     CV B   1       5.992  -2.998   1.514  0.00  0.00
ATOM   2399 D     CV B   1       6.992  -2.998   1.514  0.00  0.00
ATOM   2400 D     CV B   1       7.992  -2.998   1.514  0.00  0.00
ATOM   2401 D     CV B   1      -8.008  -1.998   1.514  0.00  0.00
ATOM   2402 D     CV B   1      -7.008  -1.998   1.514  0.00  0.00
ATOM   2403 D     CV B   1      -6.008  -1.998   1.514  0.00  0.00
ATOM   2404 D     CV B   1      -5.008  -1.998   1.514  0.00  0.00
ATOM   2405 D     CV B   1      -4.008  -1.998   1.514  0.00  0.00
ATOM   2406 D     CV B   1      -3.008  -1.998   1.514  0.00  0.00
ATOM   2407 D     CV B   1      -2.008  -1.998   1.514  0.00  0.00
ATOM   2408 D     CV B   1      -1.008  -1.998   1.514  0.00  0.00
ATOM   2409 D     CV B   1      -0.008  -1.998   1.514  0.00  0.00
ATOM   2410 D     CV B   1       0.992  -1.998   1.514  0.00  0.00
ATOM   2411 D     CV B   1       1.992  -1.998   1.514  0.00  0.00
ATOM   2412 D     CV B   1       2.992  -1.998   1.514  0.00  0.00
ATOM   2413 D     CV B   1       3.992  -1.998   1.514  0.00  0.00
ATOM   2414 D     CV B   1       4.992  -1.998   1.514  0.00  0.00
ATOM   2415 D     CV B   1       5.992  -1.998   1.514  0.00  0.00
ATOM   2416 D     CV B   1       6.992  -1.998   1.514  0.00  0.00
ATOM   2417 D     CV B   1       7.992  -1.998   1.514  0.00  0.00
ATOM   2418 D     CV B   1      -8.008  -0.998   1.514  0.00  0.00
ATOM   2419 D     CV B   1      -7.008  -0.998   1.514  0.00  0.00
ATOM   2420 D     CV B   1      -6.008  -0.998   1.514  0.00  0.00
ATOM   2421 D     CV B   1      -5.008  -0.998   1.514  0.00  0.00
ATOM   2422 D     CV B   1      -4.008  -0.998   1.514  0.00  0.00
ATOM   2423 D     CV B   1      -3.008  -0.998   1.514  0.00  0.00
ATOM   2424 D     CV B   1      -2.008  -0.998   1.514  0.00  0.00
ATOM   2425 D     CV B   1      -1.008  -0.998   1.514  0.00  0.00
ATOM   2426 D     CV B   1      -0.008  -0.998   1.514  0.00  0.00
ATOM   2427 D     CV B   1       0.992  -0.998   1.514  0.00  0.00
ATOM   2428 D     CV B   1       1.992  -0.998   1.514  0.00  0.00
ATOM   2429 D     CV B   1       2.992  -0.998   1.514  0.00  0.00
ATOM   2430 D     CV B   1       3.992  -0.998   1.514  0.00  0.00
ATOM   2431 D     CV B   1       4.992  -0.998   1.514  0.00  0.00
ATOM   2432 D     CV B   1       5.992  -0.998   1.514  0.00  0.00
ATOM   2433 D     CV B   1       6.992  -0.998   1.514  0.00  0.00
ATOM   2434 D     CV B   1       7.992  -0.998   1.514  0.00  0.00
ATOM   2435 D     CV B   1      -7.008   0.002   1.514  0.00  0.00
ATOM   2436 D     CV B   1      -6.008   0.002   1.514  0.00  0.00
ATOM   2437 D     CV B   1      -5.008   0.002   1.514  0.00  0.00
ATOM   2438 D     CV B   1      -4.008   0.002   1.514  0.00  0.00
ATOM   2439 D     CV B   1      -3.008   0.002   1.514  0.00  0.00
ATOM   2440 D     CV B   1      -2.008   0.002   1.514  0.00  0.00
ATOM   2441 D     CV B   1      -1.008   0.002   1.514  0.00  0.00
ATOM   2442 D     CV B   1      -0.008   0.002   1.514  0.00  0.00
ATOM   2443 D     CV B   1       0.992   0.002   1.514  0.00  0.00
ATOM   2444 D     CV B   1       1.992   0.002   1.514  0.00  0.00
ATOM   2445 D     CV B   1       2.992   0.002   1.514  0.00  0.00
ATOM   2446 D     CV B   1       3.992   0.002   1.514  0.00  0.00
ATOM   2447 D     CV B   1       4.992   0.002   1.514  0.00  0.00
ATOM   2448 D     CV B   1       5.992   0.002   1.514  0.00  0.00
ATOM   2449 D     CV B   1       6.992   0.002   1.514  0.00  0.00
ATOM   2450 D     CV B   1       7.992   0.002   1.514  0.00  0.00
ATOM   2451 D     CV B   1      -7.008   1.002   1.514  0.00  0.00
ATOM   2452 D     CV B   1      -6.008   1.002   1.514  0.00  0.00
ATOM   2453 D     CV B   1      -5.008   1.002   1.514  0.00  0.00
ATOM   2454 D     CV B   1      -4.008   1.002   1.514  0.00  0.00
ATOM   2455 D     CV B   1      -3.008   1.002   1.514  0.00  0.00
ATOM   2456 D     CV B   1      -2.008   1.002   1.514  0.00  0.00
ATOM   2457 D     CV B   1      -1.008   1.002   1.514  0.00  0.00
ATOM   2458 D     CV B   1      -0.008   1.002   1.514  0.00  0.00
ATOM   2459 D     CV B   1       0.992   1.002   1.514  0.00  0.00
ATOM   2460 D     CV B   1       1.992   1.002   1.514  0.00  0.00
ATOM   2461 D     CV B   1       2.992   1.002   1.514  0.00  0.00
ATOM   2462 D     CV B   1       3.992   1.002   1.514  0.00  0.00
ATOM   2463 D     CV B   1       4.992   1.002   1.514  0.00  0.00
ATOM   2464 D     CV B   1       5.992   1.002   1.514  0.00  0.00
ATOM   2465 D     CV B   1       6.992   1.002   1.514  0.00  0.00
ATOM   2466 D     CV B   1       7.992   1.002   1.514  0.00  0.00
ATOM   2467 D     CV B   1      -8.008   2.002   1.514  0.00  0.00
ATOM   2468 D     CV B   1      -7.008   2.002   1.514  0.00  0.00
ATOM   2469 D     CV B   1      -6.008   2.002   1.514  0.00  0.00
ATOM   2470 D     CV B   1      -5.008   2.002   1.514  0.00  0.00
ATOM   2471 D     CV B   1      -4.008   2.002   1.514  0.00  0.00
ATOM   2472 D     CV B   1      -3.008   2.002   1.514  0.00  0.00
ATOM   2473 D     CV B   1      -2.008   2.002   1.514  0.00  0.00
ATOM   2474 D     CV B   1      -1.008   2.002   1.514  0.00  0.00
ATOM   2475 D     CV B   1      -0.008   2.002   1.514  0.00  0.00
ATOM   2476 D     CV B   1       0.992   2.002   1.514  0.00  0.00
ATOM   2477 D     CV B   1       1.992   2.002   1.514  0.00  0.00
ATOM   2478 D     CV B   1       2.992   2.002   1.514  0.00  0.00
ATOM   2479 D     CV B   1       3.992   2.002   1.514  0.00  0.00
ATOM   2480 D     CV B   1       4.992   2.002   1.514  0.00  0.00
ATOM   2481 D     CV B   1       5.992   2.002   1.514  0.00  0.00
ATOM   2482 D     CV B   1       6.992   2.002   1.514  0.00  0.00
ATOM   2483 D     CV B   1       7.992   2.002   1.514  0.00  0.00
ATOM   2484 D     CV B   1      -8.008   3.002   1.514  0.00  0.00
ATOM   2485 D     CV B   1      -7.008   3.002   1.514  0.00  0.00
ATOM   2486 D     CV B   1      -6.008   3.002   1.514  0.00  0.00
ATOM   2487 D     CV B   1      -5.008   3.002   1.514  0.00  0.00
ATOM   2488 D     CV B   1      -4.008   3.002   1.514  0.00  0.00
ATOM   2489 D     CV B   1      -3.008   3.002   1.514  0.00  0.00
ATOM   2490 D     CV B   1      -2.008   3.002   1.514  0.00  0.00
ATOM   2491 D     CV B   1      -1.008   3.002   1.514  0.00  0.00
ATOM   2492 D     CV B   1      -0.008   3.002   1.514  0.00  0.00
ATOM   2493 D     CV B   1       0.992   3.002   1.514  0.00  0.00
ATOM   2494 D     CV B   1       1.992   3.002   1.514  0.00  0.00
ATOM   2495 D     CV B   1       2.992   3.002   1.514  0.00  0.00
ATOM   2496 D     CV B   1       3.992   3.002   1.514  0.00  0.00
ATOM   2497 D     CV B   1       4.992   3.002   1.514  0.00  0.00
ATOM   2498 D     CV B   1       5.992   3.002   1.514  0.00  0.00
ATOM   2499 D     CV B   1       6.992   3.002   1.514  0.00  0.00
ATOM   2500 D     CV B   1       7.992   3.002   1.514  0.00  0.00
ATOM   2501 D     CV B   1      -7.008   4.002   1.514  0.00  0.00
ATOM   2502 D     CV B   1      -6.008   4.002   1.514  0.00  0.00
ATOM   2503 D     CV B   1      -5.008   4.002   1.514  0.00  0.00
ATOM   2504 D     CV B   1      -4.008   4.002   1.514  0.00  0.00
ATOM   2505 D     CV B   1      -3.008   4.002   1.514  0.00  0.00
ATOM   2506 D     CV B   1      -2.008   4.002   1.514  0.00  0.00
ATOM   2507 D     CV B   1      -1.008   4.002   1.514  0.00  0.00
ATOM   2508 D     CV B   1      -0.008   4.002   1.514  0.00  0.00
ATOM   2509 D     CV B   1       0.992   4.002   1.514  0.00  0.00
ATOM   2510 D     CV B   1       1.992   4.002   1.514  0.00  0.00
ATOM   2511 D     CV B   1       2.992   4.002   1.514  0.00  0.00
ATOM   2512 D     CV B   1       3.992   4.002   1.514  0.00  0.00
ATOM   2513 D     CV B   1       4.992   4.002   1.514  0.00  0.00
ATOM   2514 D     CV B   1       5.992   4.002   1.514  0.00  0.00
ATOM   2515 D     CV B   1       6.992   4.002   1.514  0.00  0.00
ATOM   2516 D     CV B   1      -6.008   5.002   1.514  0.00  0.00
ATOM   2517 D     CV B   1      -5.008   5.002   1.514  0.00  0.00
ATOM   2518 D     CV B   1      -4.008   5.002   1.514  0.00  0.00
ATOM   2519 D     CV B   1      -3.008   5.002   1.514  0.00  0.00
ATOM   2520 D     CV B   1      -2.008   5.002   1.514  0.00  0.00
ATOM   2521 D     CV B   1      -1.008   5.002   1.514  0.00  0.00
ATOM   2522 D     CV B   1      -0.008   5.002   1.514  0.00  0.00
ATOM   2523 D     CV B   1       0.992   5.002   1.514  0.00  0.00
ATOM   2524 D     CV B   1       1.992   5.002   1.514  0.00  0.00
ATOM   2525 D     CV B   1       2.992   5.002   1.514  0.00  0.00
ATOM   2526 D     CV B   1       3.992   5.002   1.514  0.00  0.00
ATOM   2527 D     CV B   1       4.992   5.002   1.514  0.00  0.00
ATOM   2528 D     CV B   1       5.992   5.002   1.514  0.00  0.00
ATOM   2529 D     CV B   1      -6.008   6.002   1.514  0.00  0.00
ATOM   2530 D     CV B   1      -5.008   6.002   1.514  0.00  0.00
ATOM   2531 D     CV B   1      -4.008   6.002   1.514  0.00  0.00
ATOM   2532 D     CV B   1      -3.008   6.002   1.514  0.00  0.00
ATOM   2533 D     CV B   1      -2.008   6.002   1.514  0.00  0.00
ATOM   2534 D     CV B   1      -1.008   6.002   1.514  0.00  0.00
ATOM   2535 D     CV B   1      -0.008   6.002   1.514  0.00  0.00
ATOM   2536 D     CV B   1       0.992   6.002   1.514  0.00  0.00
ATOM   2537 D     CV B   1       1.992   6.002   1.514  0.00  0.00
ATOM   2538 D     CV B   1       2.992   6.002   1.514  0.00  0.00
ATOM   2539 D     CV B   1       3.992   6.002   1.514  0.00  0.00
ATOM   2540 D     CV B   1       4.992   6.002   1.514  0.00  0.00
ATOM   2541 D     CV B   1       5.992   6.002   1.514  0.00  0.00
ATOM   2542 D     CV B   1      -7.008   7.002   1.514  0.00  0.00
ATOM   2543 D     CV B   1      -4.008   7.002   1.514  0.00  0.00
ATOM   2544 D     CV B   1      -3.008   7.002   1.514  0.00  0.00
ATOM   2545 D     CV B   1      -2.008   7.002   1.514  0.00  0.00
ATOM   2546 D     CV B   1      -1.008   7.002   1.514  0.00  0.00
ATOM   2547 D     CV B   1      -0.008   7.002   1.514  0.00  0.00
ATOM   2548 D     CV B   1       0.992   7.002   1.514  0.00  0.00
ATOM   2549 D     CV B   1       1.992   7.002   1.514  0.00  0.00
ATOM   2550 D     CV B   1       2.992   7.002   1.514  0.00  0.00
ATOM   2551 D     CV B   1       3.992   7.002   1.514  0.00  0.00
ATOM   2552 D     CV B   1       6.992   7.002   1.514  0.00  0.00
ATOM   2553 D     CV B   1      -3.008   8.002   1.514  0.00  0.00
ATOM   2554 D     CV B   1      -2.008   8.002   1.514  0.00  0.00
ATOM   2555 D     CV B   1      -1.008   8.002   1.514  0.00  0.00
ATOM   2556 D     CV B   1      -0.008   8.002   1.514  0.00  0.00
ATOM   2557 D     CV B   1       0.992   8.002   1.514  0.00  0.00
ATOM   2558 D     CV B   1       1.992   8.002   1.514  0.00  0.00
ATOM   2559 D     CV B   1       2.992   8.002   1.514  0.00  0.00
ATOM   2560 D     CV B   1       0.992   9.002   1.514  0.00  0.00
ATOM   2561 D     CV B   1      -2.008  -8.998   2.514  0.00  0.00
ATOM   2562 D     CV B   1      -2.008  -7.998   2.514  0.00  0.00
ATOM   2563 D     CV B   1       1.992  -7.998   2.514  0.00  0.00
ATOM   2564 D     CV B   1       2.992  -7.998   2.514  0.00  0.00
ATOM   2565 D     CV B   1      -5.008  -6.998   2.514  0.00  0.00
ATOM   2566 D     CV B   1      -4.008  -6.998   2.514  0.00  0.00
ATOM   2567 D     CV B   1      -3.008  -6.998   2.514  0.00  0.00
ATOM   2568 D     CV B   1      -2.008  -6.998   2.514  0.00  0.00
ATOM   2569 D     CV B   1      -1.008  -6.998   2.514  0.00  0.00
ATOM   2570 D     CV B   1      -0.008  -6.998   2.514  0.00  0.00
ATOM   2571 D     CV B   1       0.992  -6.998   2.514  0.00  0.00
ATOM   2572 D     CV B   1       1.992  -6.998   2.514  0.00  0.00
ATOM   2573 D     CV B   1       2.992  -6.998   2.514  0.00  0.00
ATOM   2574 D     CV B   1       3.992  -6.998   2.514  0.00  0.00
ATOM   2575 D     CV B   1      -5.008  -5.998   2.514  0.00  0.00
ATOM   2576 D     CV B   1      -4.008  -5.998   2.514  0.00  0.00
ATOM   2577 D     CV B   1      -3.008  -5.998   2.514  0.00  0.00
ATOM   2578 D     CV B   1      -2.008  -5.998   2.514  0.00  0.00
ATOM   2579 D     CV B   1      -1.008  -5.998   2.514  0.00  0.00
ATOM   2580 D     CV B   1      -0.008  -5.998   2.514  0.00  0.00
ATOM   2581 D     CV B   1       0.992  -5.998   2.514  0.00  0.00
ATOM   2582 D     CV B   1       1.992  -5.998   2.514  0.00  0.00
ATOM   2583 D     CV B   1       2.992  -5.998   2.514  0.00  0.00
ATOM   2584 D     CV B   1       3.992  -5.998   2.514  0.00  0.00
ATOM   2585 D     CV B   1       4.992  -5.998   2.514  0.00  0.00
ATOM   2586 D     CV B   1       5.992  -5.998   2.514  0.00  0.00
ATOM   2587 D     CV B   1      -7.008  -4.998   2.514  0.00  0.00
ATOM   2588 D     CV B   1      -6.008  -4.998   2.514  0.00  0.00
ATOM   2589 D     CV B   1      -5.008  -4.998   2.514  0.00  0.00
ATOM   2590 D     CV B   1      -4.008  -4.998   2.514  0.00  0.00
ATOM   2591 D     CV B   1      -3.008  -4.998   2.514  0.00  0.00
ATOM   2592 D     CV B   1      -2.008  -4.998   2.514  0.00  0.00
ATOM   2593 D     CV B   1      -1.008  -4.998   2.514  0.00  0.00
ATOM   2594 D     CV B   1      -0.008  -4.998   2.514  0.00  0.00
ATOM   2595 D     CV B   1       0.992  -4.998   2.514  0.00  0.00
ATOM   2596 D     CV B   1       1.992  -4.998   2.514  0.00  0.00
ATOM   2597 D     CV B   1       2.992  -4.998   2.514  0.00  0.00
ATOM   2598 D     CV B   1       3.992  -4.998   2.514  0.00  0.00
ATOM   2599 D     CV B   1       4.992  -4.998   2.514  0.00  0.00
ATOM   2600 D     CV B   1       5.992  -4.998   2.514  0.00  0.00
ATOM   2601 D     CV B   1      -7.008  -3.998   2.514  0.00  0.00
ATOM   2602 D     CV B   1      -6.008  -3.998   2.514  0.00  0.00
ATOM   2603 D     CV B   1      -5.008  -3.998   2.514  0.00  0.00
ATOM   2604 D     CV B   1      -4.008  -3.998   2.514  0.00  0.00
ATOM   2605 D     CV B   1      -3.008  -3.998   2.514  0.00  0.00
ATOM   2606 D     CV B   1      -2.008  -3.998   2.514  0.00  0.00
ATOM   2607 D     CV B   1      -1.008  -3.998   2.514  0.00  0.00
ATOM   2608 D     CV B   1      -0.008  -3.998   2.514  0.00  0.00
ATOM   2609 D     CV B   1       0.992  -3.998   2.514  0.00  0.00
ATOM   2610 D     CV B   1       1.992  -3.998   2.514  0.00  0.00
ATOM   2611 D     CV B   1       2.992  -3.998   2.514  0.00  0.00
ATOM   2612 D     CV B   1       3.992  -3.998   2.514  0.00  0.00
ATOM   2613 D     CV B   1       4.992  -3.998   2.514  0.00  0.00
ATOM   2614 D     CV B   1       5.992  -3.998   2.514  0.00  0.00
ATOM   2615 D     CV B   1       6.992  -3.998   2.514  0.00  0.00
ATOM   2616 D     CV B   1      -7.008  -2.998   2.514  0.00  0.00
ATOM   2617 D     CV B   1      -6.008  -2.998   2.514  0.00  0.00
ATOM   2618 D     CV B   1      -5.008  -2.998   2.514  0.00  0.00
ATOM   2619 D     CV B   1      -4.008  -2.998   2.514  0.00  0.00
ATOM   2620 D     CV B   1      -3.008  -2.998   2.514  0.00  0.00
ATOM   2621 D     CV B   1      -2.008  -2.998   2.514  0.00  0.00
ATOM   2622 D     CV B   1      -1.008  -2.998   2.514  0.00  0.00
ATOM   2623 D     CV B   1      -0.008  -2.998   2.514  0.00  0.00
ATOM   2624 D     CV B   1       0.992  -2.998   2.514  0.00  0.00
ATOM   2625 D     CV B   1       1.992  -2.998   2.514  0.00  0.00
ATOM   2626 D     CV B   1       2.992  -2.998   2.514  0.00  0.00
ATOM   2627 D     CV B   1       3.992  -2.998   2.514  0.00  0.00
ATOM   2628 D     CV B   1       4.992  -2.998   2.514  0.00  0.00
ATOM   2629 D     CV B   1       5.992  -2.998   2.514  0.00  0.00
ATOM   2630 D     CV B   1       6.992  -2.998   2.514  0.00  0.00
ATOM   2631 D     CV B   1      -9.008  -1.998   2.514  0.00  0.00
ATOM   2632 D     CV B   1      -8.008  -1.998   2.514  0.00  0.00
ATOM   2633 D     CV B   1      -7.008  -1.998   2.514  0.00  0.00
ATOM   2634 D     CV B   1      -6.008  -1.998   2.514  0.00  0.00
ATOM   2635 D     CV B   1      -5.008  -1.998   2.514  0.00  0.00
ATOM   2636 D     CV B   1      -4.008  -1.998   2.514  0.00  0.00
ATOM   2637 D     CV B   1      -3.008  -1.998   2.514  0.00  0.00
ATOM   2638 D     CV B   1      -2.008  -1.998   2.514  0.00  0.00
ATOM   2639 D     CV B   1      -1.008  -1.998   2.514  0.00  0.00
ATOM   2640 D     CV B   1      -0.008  -1.998   2.514  0.00  0.00
ATOM   2641 D     CV B   1       0.992  -1.998   2.514  0.00  0.00
ATOM   2642 D     CV B   1       1.992  -1.998   2.514  0.00  0.00
ATOM   2643 D     CV B   1       2.992  -1.998   2.514  0.00  0.00
ATOM   2644 D     CV B   1       3.992  -1.998   2.514  0.00  0.00
ATOM   2645 D     CV B   1       4.992  -1.998   2.514  0.00  0.00
ATOM   2646 D     CV B   1       5.992  -1.998   2.514  0.00  0.00
ATOM   2647 D     CV B   1       6.992  -1.998   2.514  0.00  0.00
ATOM   2648 D     CV B   1       7.992  -1.998   2.514  0.00  0.00
ATOM   2649 D     CV B   1       8.992  -1.998   2.514  0.00  0.00
ATOM   2650 D     CV B   1     -10.008  -0.998   2.514  0.00  0.00
ATOM   2651 D     CV B   1      -9.008  -0.998   2.514  0.00  0.00
ATOM   2652 D     CV B   1      -8.008  -0.998   2.514  0.00  0.00
ATOM   2653 D     CV B   1      -7.008  -0.998   2.514  0.00  0.00
ATOM   2654 D     CV B   1      -6.008  -0.998   2.514  0.00  0.00
ATOM   2655 D     CV B   1      -5.008  -0.998   2.514  0.00  0.00
ATOM   2656 D     CV B   1      -4.008  -0.998   2.514  0.00  0.00
ATOM   2657 D     CV B   1      -3.008  -0.998   2.514  0.00  0.00
ATOM   2658 D     CV B   1      -2.008  -0.998   2.514  0.00  0.00
ATOM   2659 D     CV B   1      -1.008  -0.998   2.514  0.00  0.00
ATOM   2660 D     CV B   1      -0.008  -0.998   2.514  0.00  0.00
ATOM   2661 D     CV B   1       0.992  -0.998   2.514  0.00  0.00
ATOM   2662 D     CV B   1       1.992  -0.998   2.514  0.00  0.00
ATOM   2663 D     CV B   1       2.992  -0.998   2.514  0.00  0.00
ATOM   2664 D     CV B   1       3.992  -0.998   2.514  0.00  0.00
ATOM   2665 D     CV B   1       4.992  -0.998   2.514  0.00  0.00
ATOM   2666 D     CV B   1       5.992  -0.998   2.514  0.00  0.00
ATOM   2667 D     CV B   1       6.992  -0.998   2.514  0.00  0.00
ATOM   2668 D     CV B   1       7.992  -0.998   2.514  0.00  0.00
ATOM   2669 D     CV B   1       8.992  -0.998   2.514  0.00  0.00
ATOM   2670 D     CV B   1      -8.008   0.002   2.514  0.00  0.00
ATOM   2671 D     CV B   1      -7.008   0.002   2.514  0.00  0.00
ATOM   2672 D     CV B   1      -6.008   0.002   2.514  0.00  0.00
ATOM   2673 D     CV B   1      -5.008   0.002   2.514  0.00  0.00
ATOM   2674 D     CV B   1      -4.008   0.002   2.514  0.00  0.00
ATOM   2675 D     CV B   1      -3.008   0.002   2.514  0.00  0.00
ATOM   2676 D     CV B   1      -2.008   0.002   2.514  0.00  0.00
ATOM   2677 D     CV B   1      -1.008   0.002   2.514  0.00  0.00
ATOM   2678 D     CV B   1      -0.008   0.002   2.514  0.00  0.00
ATOM   2679 D     CV B   1       0.992   0.002   2.514  0.00  0.00
ATOM   2680 D     CV B   1       1.992   0.002   2.514  0.00  0.00
ATOM   2681 D     CV B   1       2.992   0.002   2.514  0.00  0.00
ATOM   2682 D     CV B   1       3.992   0.002   2.514  0.00  0.00
ATOM   2683 D     CV B   1       4.992   0.002   2.514  0.00  0.00
ATOM   2684 D     CV B   1       5.992   0.002   2.514  0.00  0.00
ATOM   2685 D     CV B   1       6.992   0.002   2.514  0.00  0.00
ATOM   2686 D     CV B   1       7.992   0.002   2.514  0.00  0.00
ATOM   2687 D     CV B   1       8.992   0.002   2.514  0.00  0.00
ATOM   2688 D     CV B   1       9.992   0.002   2.514  0.00  0.00
ATOM   2689 D     CV B   1      -8.008   1.002   2.514  0.00  0.00
ATOM   2690 D     CV B   1      -7.008   1.002   2.514  0.00  0.00
ATOM   2691 D     CV B   1      -6.008   1.002   2.514  0.00  0.00
ATOM   2692 D     CV B   1      -5.008   1.002   2.514  0.00  0.00
ATOM   2693 D     CV B   1      -4.008   1.002   2.514  0.00  0.00
ATOM   2694 D     CV B   1      -3.008   1.002   2.514  0.00  0.00
ATOM   2695 D     CV B   1      -2.008   1.002   2.514  0.00  0.00
ATOM   2696 D     CV B   1      -1.008   1.002   2.514  0.00  0.00
ATOM   2697 D     CV B   1      -0.008   1.002   2.514  0.00  0.00
ATOM   2698 D     CV B   1       0.992   1.002   2.514  0.00  0.00
ATOM   2699 D     CV B   1       1.992   1.002   2.514  0.00  0.00
ATOM   2700 D     CV B   1       2.992   1.002   2.514  0.00  0.00
ATOM   2701 D     CV B   1       3.992   1.002   2.514  0.00  0.00
ATOM   2702 D     CV B   1       4.992   1.002   2.514  0.00  0.00
ATOM   2703 D     CV B   1       5.992   1.002   2.514  0.00  0.00
ATOM   2704 D     CV B   1       6.992   1.002   2.514  0.00  0.00
ATOM   2705 D     CV B   1       7.992   1.002   2.514  0.00  0.00
ATOM   2706 D     CV B   1       8.992   1.002   2.514  0.00  0.00
ATOM   2707 D     CV B   1       9.992   1.002   2.514  0.00  0.00
ATOM   2708 D     CV B   1      -9.008   2.002   2.514  0.00  0.00
ATOM   2709 D     CV B   1      -8.008   2.002   2.514  0.00  0.00
ATOM   2710 D     CV B   1      -7.008   2.002   2.514  0.00  0.00
ATOM   2711 D     CV B   1      -6.008   2.002   2.514  0.00  0.00
ATOM   2712 D     CV B   1      -5.008   2.002   2.514  0.00  0.00
ATOM   2713 D     CV B   1      -4.008   2.002   2.514  0.00  0.00
ATOM   2714 D     CV B   1      -3.008   2.002   2.514  0.00  0.00
ATOM   2715 D     CV B   1      -2.008   2.002   2.514  0.00  0.00
ATOM   2716 D     CV B   1      -1.008   2.002   2.514  0.00  0.00
ATOM   2717 D     CV B   1      -0.008   2.002   2.514  0.00  0.00
ATOM   2718 D     CV B   1       0.992   2.002   2.514  0.00  0.00
ATOM   2719 D     CV B   1       1.992   2.002   2.514  0.00  0.00
ATOM   2720 D     CV B   1       2.992   2.002   2.514  0.00  0.00
ATOM   2721 D     CV B   1       3.992   2.002   2.514  0.00  0.00
ATOM   2722 D     CV B   1       4.992   2.002   2.514  0.00  0.00
ATOM   2723 D     CV B   1       5.992   2.002   2.514  0.00  0.00
ATOM   2724 D     CV B   1       6.992   2.002   2.514  0.00  0.00
ATOM   2725 D     CV B   1       7.992   2.002   2.514  0.00  0.00
ATOM   2726 D     CV B   1       8.992   2.002   2.514  0.00  0.00
ATOM   2727 D     CV B   1       9.992   2.002   2.514  0.00  0.00
ATOM   2728 D     CV B   1      -7.008   3.002   2.514  0.00  0.00
ATOM   2729 D     CV B   1      -6.008   3.002   2.514  0.00  0.00
ATOM   2730 D     CV B   1      -5.008   3.002   2.514  0.00  0.00
ATOM   2731 D     CV B   1      -4.008   3.002   2.514  0.00  0.00
ATOM   2732 D     CV B   1      -3.008   3.002   2.514  0.00  0.00
ATOM   2733 D     CV B   1      -2.008   3.002   2.514  0.00  0.00
ATOM   2734 D     CV B   1      -1.008   3.002   2.514  0.00  0.00
ATOM   2735 D     CV B   1      -0.008   3.002   2.514  0.00  0.00
ATOM   2736 D     CV B   1       0.992   3.002   2.514  0.00  0.00
ATOM   2737 D     CV B   1       1.992   3.002   2.514  0.00  0.00
ATOM   2738 D     CV B   1       2.992   3.002   2.514  0.00  0.00
ATOM   2739 D     CV B   1       3.992   3.002   2.514  0.00  0.00
ATOM   2740 D     CV B   1       4.992   3.002   2.514  0.00  0.00
ATOM   2741 D     CV B   1       5.992   3.002   2.514  0.00  0.00
ATOM   2742 D     CV B   1       6.992   3.002   2.514  0.00  0.00
ATOM   2743 D     CV B   1      -7.008   4.002   2.514  0.00  0.00
ATOM   2744 D     CV B   1      -6.008   4.002   2.514  0.00  0.00
ATOM   2745 D     CV B   1      -5.008   4.002   2.514  0.00  0.00
ATOM   2746 D     CV B   1      -4.008   4.002   2.514  0.00  0.00
ATOM   2747 D     CV B   1      -3.008   4.002   2.514  0.00  0.00
ATOM   2748 D     CV B   1      -2.008   4.002   2.514  0.00  0.00
ATOM   2749 D     CV B   1      -1.008   4.002   2.514  0.00  0.00
ATOM   2750 D     CV B   1      -0.008   4.002   2.514  0.00  0.00
ATOM   2751 D     CV B   1       0.992   4.002   2.514  0.00  0.00
ATOM   2752 D     CV B   1       1.992   4.002   2.514  0.00  0.00
ATOM   2753 D     CV B   1       2.992   4.002   2.514  0.00  0.00
ATOM   2754 D     CV B   1       3.992   4.002   2.514  0.00  0.00
ATOM   2755 D     CV B   1       4.992   4.002   2.514  0.00  0.00
ATOM   2756 D     CV B   1       5.992   4.002   2.514  0.00  0.00
ATOM   2757 D     CV B   1       6.992   4.002   2.514  0.00  0.00
ATOM   2758 D     CV B   1      -6.008   5.002   2.514  0.00  0.00
ATOM   2759 D     CV B   1      -5.008   5.002   2.514  0.00  0.00
ATOM   2760 D     CV B   1      -4.008   5.002   2.514  0.00  0.00
ATOM   2761 D     CV B   1      -3.008   5.002   2.514  0.00  0.00
ATOM   2762 D     CV B   1      -2.008   5.002   2.514  0.00  0.00
ATOM   2763 D     CV B   1      -1.008   5.002   2.514  0.00  0.00
ATOM   2764 D     CV B   1      -0.008   5.002   2.514  0.00  0.00
ATOM   2765 D     CV B   1       0.992   5.002   2.514  0.00  0.00
ATOM   2766 D     CV B   1       1.992   5.002   2.514  0.00  0.00
ATOM   2767 D     CV B   1       2.992   5.002   2.514  0.00  0.00
ATOM   2768 D     CV B   1       3.992   5.002   2.514  0.00  0.00
ATOM   2769 D     CV B   1       4.992   5.002   2.514  0.00  0.00
ATOM   2770 D     CV B   1       5.992   5.002   2.514  0.00  0.00
ATOM   2771 D     CV B   1      -6.008   6.002   2.514  0.00  0.00
ATOM   2772 D     CV B   1      -5.008   6.002   2.514  0.00  0.00
ATOM   2773 D     CV B   1      -4.008   6.002   2.514  0.00  0.00
ATOM   2774 D     CV B   1      -3.008   6.002   2.514  0.00  0.00
ATOM   2775 D     CV B   1      -2.008   6.002   2.514  0.00  0.00
ATOM   2776 D     CV B   1      -1.008   6.002   2.514  0.00  0.00
ATOM   2777 D     CV B   1      -0.008   6.002   2.514  0.00  0.00
ATOM   2778 D     CV B   1       0.992   6.002   2.514  0.00  0.00
ATOM   2779 D     CV B   1       1.992   6.002   2.514  0.00  0.00
ATOM   2780 D     CV B   1       2.992   6.002   2.514  0.00  0.00
ATOM   2781 D     CV B   1       3.992   6.002   2.514  0.00  0.00
ATOM   2782 D     CV B   1       4.992   6.002   2.514  0.00  0.00
ATOM   2783 D     CV B   1       5.992   6.002   2.514  0.00  0.00
ATOM   2784 D     CV B   1      -4.008   7.002   2.514  0.00  0.00
ATOM   2785 D     CV B   1      -3.008   7.002   2.514  0.00  0.00
ATOM   2786 D     CV B   1      -2.008   7.002   2.514  0.00  0.00
ATOM   2787 D     CV B   1      -1.008   7.002   2.514  0.00  0.00
ATOM   2788 D     CV B   1      -0.008   7.002   2.514  0.00  0.00
ATOM   2789 D     CV B   1       0.992   7.002   2.514  0.00  0.00
ATOM   2790 D     CV B   1       1.992   7.002   2.514  0.00  0.00
ATOM   2791 D     CV B   1       2.992   7.002   2.514  0.00  0.00
ATOM   2792 D     CV B   1       3.992   7.002   2.514  0.00  0.00
ATOM   2793 D     CV B   1      -2.008   8.002   2.514  0.00  0.00
ATOM   2794 D     CV B   1      -1.008   8.002   2.514  0.00  0.00
ATOM   2795 D     CV B   1      -0.008   8.002   2.514  0.00  0.00
ATOM   2796 D     CV B   1       0.992   8.002   2.514  0.00  0.00
ATOM   2797 D     CV B   1       1.992   8.002   2.514  0.00  0.00
ATOM   2798 D     CV B   1       0.992   9.002   2.514  0.00  0.00
ATOM   2799 D     CV B   1       1.992   9.002   2.514  0.00  0.00
ATOM   2800 D     CV B   1      -2.008  -8.998   3.514  0.00  0.00
ATOM   2801 D     CV B   1      -1.008  -8.998   3.514  0.00  0.00
ATOM   2802 D     CV B   1       0.992  -8.998   3.514  0.00  0.00
ATOM   2803 D     CV B   1       1.992  -8.998   3.514  0.00  0.00
ATOM   2804 D     CV B   1      -2.008  -7.998   3.514  0.00  0.00
ATOM   2805 D     CV B   1      -1.008  -7.998   3.514  0.00  0.00
ATOM   2806 D     CV B   1      -0.008  -7.998   3.514  0.00  0.00
ATOM   2807 D     CV B   1       0.992  -7.998   3.514  0.00  0.00
ATOM   2808 D     CV B   1       1.992  -7.998   3.514  0.00  0.00
ATOM   2809 D     CV B   1      -4.008  -6.998   3.514  0.00  0.00
ATOM   2810 D     CV B   1      -3.008  -6.998   3.514  0.00  0.00
ATOM   2811 D     CV B   1      -2.008  -6.998   3.514  0.00  0.00
ATOM   2812 D     CV B   1      -1.008  -6.998   3.514  0.00  0.00
ATOM   2813 D     CV B   1      -0.008  -6.998   3.514  0.00  0.00
ATOM   2814 D     CV B   1       0.992  -6.998   3.514  0.00  0.00
ATOM   2815 D     CV B   1       1.992  -6.998   3.514  0.00  0.00
ATOM   2816 D     CV B   1       2.992  -6.998   3.514  0.00  0.00
ATOM   2817 D     CV B   1       3.992  -6.998   3.514  0.00  0.00
ATOM   2818 D     CV B   1      -4.008  -5.998   3.514  0.00  0.00
ATOM   2819 D     CV B   1      -3.008  -5.998   3.514  0.00  0.00
ATOM   2820 D     CV B   1      -2.008  -5.998   3.514  0.00  0.00
ATOM   2821 D     CV B   1      -1.008  -5.998   3.514  0.00  0.00
ATOM   2822 D     CV B   1      -0.008  -5.998   3.514  0.00  0.00
ATOM   2823 D     CV B   1       0.992  -5.998   3.514  0.00  0.00
ATOM   2824 D     CV B   1       1.992  -5.998   3.514  0.00  0.00
ATOM   2825 D     CV B   1       2.992  -5.998   3.514  0.00  0.00
ATOM   2826 D     CV B   1       3.992  -5.998   3.514  0.00  0.00
ATOM   2827 D     CV B   1       4.992  -5.998   3.514  0.00  0.00
ATOM   2828 D     CV B   1      -4.008  -4.998   3.514  0.00  0.00
ATOM   2829 D     CV B   1      -3.008  -4.998   3.514  0.00  0.00
ATOM   2830 D     CV B   1      -2.008  -4.998   3.514  0.00  0.00
ATOM   2831 D     CV B   1      -1.008  -4.998   3.514  0.00  0.00
ATOM   2832 D     CV B   1      -0.008  -4.998   3.514  0.00  0.00
ATOM   2833 D     CV B   1       0.992  -4.998   3.514  0.00  0.00
ATOM   2834 D     CV B   1       1.992  -4.998   3.514  0.00  0.00
ATOM   2835 D     CV B   1       2.992  -4.998   3.514  0.00  0.00
ATOM   2836 D     CV B   1       3.992  -4.998   3.514  0.00  0.00
ATOM   2837 D     CV B   1       4.992  -4.998   3.514  0.00  0.00
ATOM   2838 D     CV B   1      -7.008  -3.998   3.514  0.00  0.00
ATOM   2839 D     CV B   1      -4.008  -3.998   3.514  0.00  0.00
ATOM   2840 D     CV B   1      -3.008  -3.998   3.514  0.00  0.00
ATOM   2841 D     CV B   1      -2.008  -3.998   3.514  0.00  0.00
ATOM   2842 D     CV B   1      -1.008  -3.998   3.514  0.00  0.00
ATOM   2843 D     CV B   1      -0.008  -3.998   3.514  0.00  0.00
ATOM   2844 D     CV B   1       0.992  -3.998   3.514  0.00  0.00
ATOM   2845 D     CV B   1       1.992  -3.998   3.514  0.00  0.00
ATOM   2846 D     CV B   1       2.992  -3.998   3.514  0.00  0.00
ATOM   2847 D     CV B   1       3.992  -3.998   3.514  0.00  0.00
ATOM   2848 D     CV B   1       4.992  -3.998   3.514  0.00  0.00
ATOM   2849 D     CV B   1       5.992  -3.998   3.514  0.00  0.00
ATOM   2850 D     CV B   1       6.992  -3.998   3.514  0.00  0.00
ATOM   2851 D     CV B   1      -7.008  -2.998   3.514  0.00  0.00
ATOM   2852 D     CV B   1      -6.008  -2.998   3.514  0.00  0.00
ATOM   2853 D     CV B   1      -5.008  -2.998   3.514  0.00  0.00
ATOM   2854 D     CV B   1      -4.008  -2.998   3.514  0.00  0.00
ATOM   2855 D     CV B   1      -3.008  -2.998   3.514  0.00  0.00
ATOM   2856 D     CV B   1      -2.008  -2.998   3.514  0.00  0.00
ATOM   2857 D     CV B   1      -1.008  -2.998   3.514  0.00  0.00
ATOM   2858 D     CV B   1      -0.008  -2.998   3.514  0.00  0.00
ATOM   2859 D     CV B   1       0.992  -2.998   3.514  0.00  0.00
ATOM   2860 D     CV B   1       1.992  -2.998   3.514  0.00  0.00
ATOM   2861 D     CV B   1       2.992  -2.998   3.514  0.00  0.00
ATOM   2862 D     CV B   1       3.992  -2.998   3.514  0.00  0.00
ATOM   2863 D     CV B   1       4.992  -2.998   3.514  0.00  0.00
ATOM   2864 D     CV B   1       5.992  -2.998   3.514  0.00  0.00
ATOM   2865 D     CV B   1       6.992  -2.998   3.514  0.00  0.00
ATOM   2866 D     CV B   1      -9.008  -1.998   3.514  0.00  0.00
ATOM   2867 D     CV B   1      -8.008  -1.998   3.514  0.00  0.00
ATOM   2868 D     CV B   1      -7.008  -1.998   3.514  0.00  0.00
ATOM   2869 D     CV B   1      -6.008  -1.998   3.514  0.00  0.00
ATOM   2870 D     CV B   1      -5.008  -1.998   3.514  0.00  0.00
ATOM   2871 D     CV B   1      -4.008  -1.998   3.514  0.00  0.00
ATOM   2872 D     CV B   1      -3.008  -1.998   3.514  0.00  0.00
ATOM   2873 D     CV B   1      -2.008  -1.998   3.514  0.00  0.00
ATOM   2874 D     CV B   1      -1.008  -1.998   3.514  0.00  0.00
ATOM   2875 D     CV B   1      -0.008  -1.998   3.514  0.00  0.00
ATOM   2876 D     CV B   1       0.992  -1.998   3.514  0.00  0.00
ATOM   2877 D     CV B   1       1.992  -1.998   3.514  0.00  0.00
ATOM   2878 D     CV B   1       2.992  -1.998   3.514  0.00  0.00
ATOM   2879 D     CV B   1       3.992  -1.998   3.514  0.00  0.00
ATOM   2880 D     CV B   1       4.992  -1.998   3.514  0.00  0.00
ATOM   2881 D     CV B   1       5.992  -1.998   3.514  0.00  0.00
ATOM   2882 D     CV B   1       6.992  -1.998   3.514  0.00  0.00
ATOM   2883 D     CV B   1       7.992  -1.998   3.514  0.00  0.00
ATOM   2884 D     CV B   1       8.992  -1.998   3.514  0.00  0.00
ATOM   2885 D     CV B   1      -9.008  -0.998   3.514  0.00  0.00
ATOM   2886 D     CV B   1      -8.008  -0.998   3.514  0.00  0.00
ATOM   2887 D     CV B   1      -7.008  -0.998   3.514  0.00  0.00
ATOM   2888 D     CV B   1      -6.008  -0.998   3.514  0.00  0.00
ATOM   2889 D     CV B   1      -5.008  -0.998   3.514  0.00  0.00
ATOM   2890 D     CV B   1      -4.008  -0.998   3.514  0.00  0.00
ATOM   2891 D     CV B   1      -3.008  -0.998   3.514  0.00  0.00
ATOM   2892 D     CV B   1      -2.008  -0.998   3.514  0.00  0.00
ATOM   2893 D     CV B   1      -1.008  -0.998   3.514  0.00  0.00
ATOM   2894 D     CV B   1      -0.008  -0.998   3.514  0.00  0.00
ATOM   2895 D     CV B   1       0.992  -0.998   3.514  0.00  0.00
ATOM   2896 D     CV B   1       1.992  -0.998   3.514  0.00  0.00
ATOM   2897 D     CV B   1       2.992  -0.998   3.514  0.00  0.00
ATOM   2898 D     CV B   1       3.992  -0.998   3.514  0.00  0.00
ATOM   2899 D     CV B   1       4.992  -0.998   3.514  0.00  0.00
ATOM   2900 D     CV B   1       5.992  -0.998   3.514  0.00  0.00
ATOM   2901 D     CV B   1       6.992  -0.998   3.514  0.00  0.00
ATOM   2902 D     CV B   1       7.992  -0.998   3.514  0.00  0.00
ATOM   2903 D     CV B   1       8.992  -0.998   3.514  0.00  0.00
ATOM   2904 D     CV B   1      -9.008   0.002   3.514  0.00  0.00
ATOM   2905 D     CV B   1      -8.008   0.002   3.514  0.00  0.00
ATOM   2906 D     CV B   1      -7.008   0.002   3.514  0.00  0.00
ATOM   2907 D     CV B   1      -6.008   0.002   3.514  0.00  0.00
ATOM   2908 D     CV B   1      -5.008   0.002   3.514  0.00  0.00
ATOM   2909 D     CV B   1      -4.008   0.002   3.514  0.00  0.00
ATOM   2910 D     CV B   1      -3.008   0.002   3.514  0.00  0.00
ATOM   2911 D     CV B   1      -2.008   0.002   3.514  0.00  0.00
ATOM   2912 D     CV B   1      -1.008   0.002   3.514  0.00  0.00
ATOM   2913 D     CV B   1      -0.008   0.002   3.514  0.00  0.00
ATOM   2914 D     CV B   1       0.992   0.002   3.514  0.00  0.00
ATOM   2915 D     CV B   1       1.992   0.002   3.514  0.00  0.00
ATOM   2916 D     CV B   1       2.992   0.002   3.514  0.00  0.00
ATOM   2917 D     CV B   1       3.992   0.002   3.514  0.00  0.00
ATOM   2918 D     CV B   1       4.992   0.002   3.514  0.00  0.00
ATOM   2919 D     CV B   1       5.992   0.002   3.514  0.00  0.00
ATOM   2920 D     CV B   1       6.992   0.002   3.514  0.00  0.00
ATOM   2921 D     CV B   1       7.992   0.002   3.514  0.00  0.00
ATOM   2922 D     CV B   1       8.992   0.002   3.514  0.00  0.00
ATOM   2923 D     CV B   1      -9.008   1.002   3.514  0.00  0.00
ATOM   2924 D     CV B   1      -8.008   1.002   3.514  0.00  0.00
ATOM   2925 D     CV B   1      -7.008   1.002   3.514  0.00  0.00
ATOM   2926 D     CV B   1      -6.008   1.002   3.514  0.00  0.00
ATOM   2927 D     CV B   1      -5.008   1.002   3.514  0.00  0.00
ATOM   2928 D     CV B   1      -4.008   1.002   3.514  0.00  0.00
ATOM   2929 D     CV B   1      -3.008   1.002   3.514  0.00  0.00
ATOM   2930 D     CV B   1      -2.008   1.002   3.514  0.00  0.00
ATOM   2931 D     CV B   1      -1.008   1.002   3.514  0.00  0.00
ATOM   2932 D     CV B   1      -0.008   1.002   3.514  0.00  0.00
ATOM   2933 D     CV B   1       0.992   1.002   3.514  0.00  0.00
ATOM   2934 D     CV B   1       1.992   1.002   3.514  0.00  0.00
ATOM   2935 D     CV B   1       2.992   1.002   3.514  0.00  0.00
ATOM   2936 D     CV B   1       3.992   1.002   3.514  0.00  0.00
ATOM   2937 D     CV B   1       4.992   1.002   3.514  0.00  0.00
ATOM   2938 D     CV B   1       5.992   1.002   3.514  0.00  0.00
ATOM   2939 D     CV B   1       6.992   1.002   3.514  0.00  0.00
ATOM   2940 D     CV B   1       7.992   1.002   3.514  0.00  0.00
ATOM   2941 D     CV B   1       8.992   1.002   3.514  0.00  0.00
ATOM   2942 D     CV B   1      -9.008   2.002   3.514  0.00  0.00
ATOM   2943 D     CV B   1      -8.008   2.002   3.514  0.00  0.00
ATOM   2944 D     CV B   1      -7.008   2.002   3.514  0.00  0.00
ATOM   2945 D     CV B   1      -6.008   2.002   3.514  0.00  0.00
ATOM   2946 D     CV B   1      -5.008   2.002   3.514  0.00  0.00
ATOM   2947 D     CV B   1      -4.008   2.002   3.514  0.00  0.00
ATOM   2948 D     CV B   1      -3.008   2.002   3.514  0.00  0.00
ATOM   2949 D     CV B   1      -2.008   2.002   3.514  0.00  0.00
ATOM   2950 D     CV B   1      -1.008   2.002   3.514  0.00  0.00
ATOM   2951 D     CV B   1      -0.008   2.002   3.514  0.00  0.00
ATOM   2952 D     CV B   1       0.992   2.002   3.514  0.00  0.00
ATOM   2953 D     CV B   1       1.992   2.002   3.514  0.00  0.00
ATOM   2954 D     CV B   1       2.992   2.002   3.514  0.00  0.00
ATOM   2955 D     CV B   1       3.992   2.002   3.514  0.00  0.00
ATOM   2956 D     CV B   1       4.992   2.002   3.514  0.00  0.00
ATOM   2957 D     CV B   1       5.992   2.002   3.514  0.00  0.00
ATOM   2958 D     CV B   1       6.992   2.002   3.514  0.00  0.00
ATOM   2959 D     CV B   1       7.992   2.002   3.514  0.00  0.00
ATOM   2960 D     CV B   1       8.992   2.002   3.514  0.00  0.00
ATOM   2961 D     CV B   1       9.992   2.002   3.514  0.00  0.00
ATOM   2962 D     CV B   1      -7.008   3.002   3.514  0.00  0.00
ATOM   2963 D     CV B   1      -6.008   3.002   3.514  0.00  0.00
ATOM   2964 D     CV B   1      -5.008   3.002   3.514  0.00  0.00
ATOM   2965 D     CV B   1      -4.008   3.002   3.514  0.00  0.00
ATOM   2966 D     CV B   1      -3.008   3.002   3.514  0.00  0.00
ATOM   2967 D     CV B   1      -2.008   3.002   3.514  0.00  0.00
ATOM   2968 D     CV B   1      -1.008   3.002   3.514  0.00  0.00
ATOM   2969 D     CV B   1      -0.008   3.002   3.514  0.00  0.00
ATOM   2970 D     CV B   1       0.992   3.002   3.514  0.00  0.00
ATOM   2971 D     CV B   1       1.992   3.002   3.514  0.00  0.00
ATOM   2972 D     CV B   1       2.992   3.002   3.514  0.00  0.00
ATOM   2973 D     CV B   1       3.992   3.002   3.514  0.00  0.00
ATOM   2974 D     CV B   1       4.992   3.002   3.514  0.00  0.00
ATOM   2975 D     CV B   1       5.992   3.002   3.514  0.00  0.00
ATOM   2976 D     CV B   1       6.992   3.002   3.514  0.00  0.00
ATOM   2977 D     CV B   1      -7.008   4.002   3.514  0.00  0.00
ATOM   2978 D     CV B   1      -4.008   4.002   3.514  0.00  0.00
ATOM   2979 D     CV B   1      -3.008   4.002   3.514  0.00  0.00
ATOM   2980 D     CV B   1      -2.008   4.002   3.514  0.00  0.00
ATOM   2981 D     CV B   1      -1.008   4.002   3.514  0.00  0.00
ATOM   2982 D     CV B   1      -0.008   4.002   3.514  0.00  0.00
ATOM   2983 D     CV B   1       0.992   4.002   3.514  0.00  0.00
ATOM   2984 D     CV B   1       1.992   4.002   3.514  0.00  0.00
ATOM   2985 D     CV B   1       2.992   4.002   3.514  0.00  0.00
ATOM   2986 D     CV B   1       3.992   4.002   3.514  0.00  0.00
ATOM   2987 D     CV B   1       4.992   4.002   3.514  0.00  0.00
ATOM   2988 D     CV B   1       5.992   4.002   3.514  0.00  0.00
ATOM   2989 D     CV B   1       6.992   4.002   3.514  0.00  0.00
ATOM   2990 D     CV B   1      -4.008   5.002   3.514  0.00  0.00
ATOM   2991 D     CV B   1      -3.008   5.002   3.514  0.00  0.00
ATOM   2992 D     CV B   1      -2.008   5.002   3.514  0.00  0.00
ATOM   2993 D     CV B   1      -1.008   5.002   3.514  0.00  0.00
ATOM   2994 D     CV B   1      -0.008   5.002   3.514  0.00  0.00
ATOM   2995 D     CV B   1       0.992   5.002   3.514  0.00  0.00
ATOM   2996 D     CV B   1       1.992   5.002   3.514  0.00  0.00
ATOM   2997 D     CV B   1       2.992   5.002   3.514  0.00  0.00
ATOM   2998 D     CV B   1       3.992   5.002   3.514  0.00  0.00
ATOM   2999 D     CV B   1       4.992   5.002   3.514  0.00  0.00
ATOM   3000 D     CV B   1      -4.008   6.002   3.514  0.00  0.00
ATOM   3001 D     CV B   1      -3.008   6.002   3.514  0.00  0.00
ATOM   3002 D     CV B   1      -2.008   6.002   3.514  0.00  0.00
ATOM   3003 D     CV B   1      -1.008   6.002   3.514  0.00  0.00
ATOM   3004 D     CV B   1      -0.008   6.002   3.514  0.00  0.00
ATOM   3005 D     CV B   1       0.992   6.002   3.514  0.00  0.00
ATOM   3006 D     CV B   1       1.992   6.002   3.514  0.00  0.00
ATOM   3007 D     CV B   1       2.992   6.002   3.514  0.00  0.00
ATOM   3008 D     CV B   1       3.992   6.002   3.514  0.00  0.00
ATOM   3009 D     CV B   1      -3.008   7.002   3.514  0.00  0.00
ATOM   3010 D     CV B   1      -2.008   7.002   3.514  0.00  0.00
ATOM   3011 D     CV B   1      -1.008   7.002   3.514  0.00  0.00
ATOM   3012 D     CV B   1      -0.008   7.002   3.514  0.00  0.00
ATOM   3013 D     CV B   1       0.992   7.002   3.514  0.00  0.00
ATOM   3014 D     CV B   1       1.992   7.002   3.514  0.00  0.00
ATOM   3015 D     CV B   1       2.992   7.002   3.514  0.00  0.00
ATOM   3016 D     CV B   1      -2.008   8.002   3.514  0.00  0.00
ATOM   3017 D     CV B   1      -1.008   8.002   3.514  0.00  0.00
ATOM   3018 D     CV B   1      -0.008   8.002   3.514  0.00  0.00
ATOM   3019 D     CV B   1       0.992   8.002   3.514  0.00  0.00
ATOM   3020 D     CV B   1       1.992   8.002   3.514  0.00  0.00
ATOM   3021 D     CV B   1      -2.008   9.002   3.514  0.00  0.00
ATOM   3022 D     CV B   1      -1.008   9.002   3.514  0.00  0.00
ATOM   3023 D     CV B   1      -0.008   9.002   3.514  0.00  0.00
ATOM   3024 D     CV B   1       0.992   9.002   3.514  0.00  0.00
ATOM   3025 D     CV B   1       1.992   9.002   3.514  0.00  0.00
ATOM   3026 D     CV B   1      -3.008  -7.998   4.514  0.00  0.00
ATOM   3027 D     CV B   1      -2.008  -7.998   4.514  0.00  0.00
ATOM   3028 D     CV B   1       0.992  -7.998   4.514  0.00  0.00
ATOM   3029 D     CV B   1       1.992  -7.998   4.514  0.00  0.00
ATOM   3030 D     CV B   1      -3.008  -6.998   4.514  0.00  0.00
ATOM   3031 D     CV B   1      -2.008  -6.998   4.514  0.00  0.00
ATOM   3032 D     CV B   1      -1.008  -6.998   4.514  0.00  0.00
ATOM   3033 D     CV B   1      -0.008  -6.998   4.514  0.00  0.00
ATOM   3034 D     CV B   1       0.992  -6.998   4.514  0.00  0.00
ATOM   3035 D     CV B   1       1.992  -6.998   4.514  0.00  0.00
ATOM   3036 D     CV B   1       2.992  -6.998   4.514  0.00  0.00
ATOM   3037 D     CV B   1      -3.008  -5.998   4.514  0.00  0.00
ATOM   3038 D     CV B   1      -2.008  -5.998   4.514  0.00  0.00
ATOM   3039 D     CV B   1      -1.008  -5.998   4.514  0.00  0.00
ATOM   3040 D     CV B   1      -0.008  -5.998   4.514  0.00  0.00
ATOM   3041 D     CV B   1       0.992  -5.998   4.514  0.00  0.00
ATOM   3042 D     CV B   1       1.992  -5.998   4.514  0.00  0.00
ATOM   3043 D     CV B   1       2.992  -5.998   4.514  0.00  0.00
ATOM   3044 D     CV B   1      -3.008  -4.998   4.514  0.00  0.00
ATOM   3045 D     CV B   1      -2.008  -4.998   4.514  0.00  0.00
ATOM   3046 D     CV B   1      -1.008  -4.998   4.514  0.00  0.00
ATOM   3047 D     CV B   1      -0.008  -4.998   4.514  0.00  0.00
ATOM   3048 D     CV B   1       0.992  -4.998   4.514  0.00  0.00
ATOM   3049 D     CV B   1       1.992  -4.998   4.514  0.00  0.00
ATOM   3050 D     CV B   1       2.992  -4.998   4.514  0.00  0.00
ATOM   3051 D     CV B   1      -3.008  -3.998   4.514  0.00  0.00
ATOM   3052 D     CV B   1      -2.008  -3.998   4.514  0.00  0.00
ATOM   3053 D     CV B   1      -1.008  -3.998   4.514  0.00  0.00
ATOM   3054 D     CV B   1      -0.008  -3.998   4.514  0.00  0.00
ATOM   3055 D     CV B   1       0.992  -3.998   4.514  0.00  0.00
ATOM   3056 D     CV B   1       1.992  -3.998   4.514  0.00  0.00
ATOM   3057 D     CV B   1       2.992  -3.998   4.514  0.00  0.00
ATOM   3058 D     CV B   1      -8.008  -2.998   4.514  0.00  0.00
ATOM   3059 D     CV B   1      -7.008  -2.998   4.514  0.00  0.00
ATOM   3060 D     CV B   1      -6.008  -2.998   4.514  0.00  0.00
ATOM   3061 D     CV B   1      -4.008  -2.998   4.514  0.00  0.00
ATOM   3062 D     CV B   1      -3.008  -2.998   4.514  0.00  0.00
ATOM   3063 D     CV B   1      -2.008  -2.998   4.514  0.00  0.00
ATOM   3064 D     CV B   1      -1.008  -2.998   4.514  0.00  0.00
ATOM   3065 D     CV B   1      -0.008  -2.998   4.514  0.00  0.00
ATOM   3066 D     CV B   1       0.992  -2.998   4.514  0.00  0.00
ATOM   3067 D     CV B   1       1.992  -2.998   4.514  0.00  0.00
ATOM   3068 D     CV B   1       2.992  -2.998   4.514  0.00  0.00
ATOM   3069 D     CV B   1       5.992  -2.998   4.514  0.00  0.00
ATOM   3070 D     CV B   1       6.992  -2.998   4.514  0.00  0.00
ATOM   3071 D     CV B   1      -8.008  -1.998   4.514  0.00  0.00
ATOM   3072 D     CV B   1      -7.008  -1.998   4.514  0.00  0.00
ATOM   3073 D     CV B   1      -6.008  -1.998   4.514  0.00  0.00
ATOM   3074 D     CV B   1      -5.008  -1.998   4.514  0.00  0.00
ATOM   3075 D     CV B   1      -4.008  -1.998   4.514  0.00  0.00
ATOM   3076 D     CV B   1      -3.008  -1.998   4.514  0.00  0.00
ATOM   3077 D     CV B   1      -2.008  -1.998   4.514  0.00  0.00
ATOM   3078 D     CV B   1      -1.008  -1.998   4.514  0.00  0.00
ATOM   3079 D     CV B   1      -0.008  -1.998   4.514  0.00  0.00
ATOM   3080 D     CV B   1       0.992  -1.998   4.514  0.00  0.00
ATOM   3081 D     CV B   1       1.992  -1.998   4.514  0.00  0.00
ATOM   3082 D     CV B   1       2.992  -1.998   4.514  0.00  0.00
ATOM   3083 D     CV B   1       3.992  -1.998   4.514  0.00  0.00
ATOM   3084 D     CV B   1       4.992  -1.998   4.514  0.00  0.00
ATOM   3085 D     CV B   1       5.992  -1.998   4.514  0.00  0.00
ATOM   3086 D     CV B   1       6.992  -1.998   4.514  0.00  0.00
ATOM   3087 D     CV B   1       7.992  -1.998   4.514  0.00  0.00
ATOM   3088 D     CV B   1      -7.008  -0.998   4.514  0.00  0.00
ATOM   3089 D     CV B   1      -6.008  -0.998   4.514  0.00  0.00
ATOM   3090 D     CV B   1      -5.008  -0.998   4.514  0.00  0.00
ATOM   3091 D     CV B   1      -4.008  -0.998   4.514  0.00  0.00
ATOM   3092 D     CV B   1      -3.008  -0.998   4.514  0.00  0.00
ATOM   3093 D     CV B   1      -2.008  -0.998   4.514  0.00  0.00
ATOM   3094 D     CV B   1      -1.008  -0.998   4.514  0.00  0.00
ATOM   3095 D     CV B   1      -0.008  -0.998   4.514  0.00  0.00
ATOM   3096 D     CV B   1       0.992  -0.998   4.514  0.00  0.00
ATOM   3097 D     CV B   1       1.992  -0.998   4.514  0.00  0.00
ATOM   3098 D     CV B   1       2.992  -0.998   4.514  0.00  0.00
ATOM   3099 D     CV B   1       3.992  -0.998   4.514  0.00  0.00
ATOM   3100 D     CV B   1       4.992  -0.998   4.514  0.00  0.00
ATOM   3101 D     CV B   1       5.992  -0.998   4.514  0.00  0.00
ATOM   3102 D     CV B   1       6.992  -0.998   4.514  0.00  0.00
ATOM   3103 D     CV B   1       7.992  -0.998   4.514  0.00  0.00
ATOM   3104 D     CV B   1      -7.008   0.002   4.514  0.00  0.00
ATOM   3105 D     CV B   1      -6.008   0.002   4.514  0.00  0.00
ATOM   3106 D     CV B   1      -5.008   0.002   4.514  0.00  0.00
ATOM   3107 D     CV B   1      -4.008   0.002   4.514  0.00  0.00
ATOM   3108 D     CV B   1      -3.008   0.002   4.514  0.00  0.00
ATOM   3109 D     CV B   1      -2.008   0.002   4.514  0.00  0.00
ATOM   3110 D     CV B   1      -1.008   0.002   4.514  0.00  0.00
ATOM   3111 D     CV B   1      -0.008   0.002   4.514  0.00  0.00
ATOM   3112 D     CV B   1       0.992   0.002   4.514  0.00  0.00
ATOM   3113 D     CV B   1       1.992   0.002   4.514  0.00  0.00
ATOM   3114 D     CV B   1       2.992   0.002   4.514  0.00  0.00
ATOM   3115 D     CV B   1       3.992   0.002   4.514  0.00  0.00
ATOM   3116 D     CV B   1       4.992   0.002   4.514  0.00  0.00
ATOM   3117 D     CV B   1       5.992   0.002   4.514  0.00  0.00
ATOM   3118 D     CV B   1       6.992   0.002   4.514  0.00  0.00
ATOM   3119 D     CV B   1       7.992   0.002   4.514  0.00  0.00
ATOM   3120 D     CV B   1      -7.008   1.002   4.514  0.00  0.00
ATOM   3121 D     CV B   1      -6.008   1.002   4.514  0.00  0.00
ATOM   3122 D     CV B   1      -5.008   1.002   4.514  0.00  0.00
ATOM   3123 D     CV B   1      -4.008   1.002   4.514  0.00  0.00
ATOM   3124 D     CV B   1      -3.008   1.002   4.514  0.00  0.00
ATOM   3125 D     CV B   1      -2.008   1.002   4.514  0.00  0.00
ATOM   3126 D     CV B   1      -1.008   1.002   4.514  0.00  0.00
ATOM   3127 D     CV B   1      -0.008   1.002   4.514  0.00  0.00
ATOM   3128 D     CV B   1       0.992   1.002   4.514  0.00  0.00
ATOM   3129 D     CV B   1       1.992   1.002   4.514  0.00  0.00
ATOM   3130 D     CV B   1       2.992   1.002   4.514  0.00  0.00
ATOM   3131 D     CV B   1       3.992   1.002   4.514  0.00  0.00
ATOM   3132 D     CV B   1       4.992   1.002   4.514  0.00  0.00
ATOM   3133 D     CV B   1       5.992   1.002   4.514  0.00  0.00
ATOM   3134 D     CV B   1       6.992   1.002   4.514  0.00  0.00
ATOM   3135 D     CV B   1       7.992   1.002   4.514  0.00  0.00
ATOM   3136 D     CV B   1      -8.008   2.002   4.514  0.00  0.00
ATOM   3137 D     CV B   1      -7.008   2.002   4.514  0.00  0.00
ATOM   3138 D     CV B   1      -6.008   2.002   4.514  0.00  0.00
ATOM   3139 D     CV B   1      -5.008   2.002   4.514  0.00  0.00
ATOM   3140 D     CV B   1      -4.008   2.002   4.514  0.00  0.00
ATOM   3141 D     CV B   1      -3.008   2.002   4.514  0.00  0.00
ATOM   3142 D     CV B   1      -2.008   2.002   4.514  0.00  0.00
ATOM   3143 D     CV B   1      -1.008   2.002   4.514  0.00  0.00
ATOM   3144 D     CV B   1      -0.008   2.002   4.514  0.00  0.00
ATOM   3145 D     CV B   1       0.992   2.002   4.514  0.00  0.00
ATOM   3146 D     CV B   1       1.992   2.002   4.514  0.00  0.00
ATOM   3147 D     CV B   1       2.992   2.002   4.514  0.00  0.00
ATOM   3148 D     CV B   1       3.992   2.002   4.514  0.00  0.00
ATOM   3149 D     CV B   1       4.992   2.002   4.514  0.00  0.00
ATOM   3150 D     CV B   1       5.992   2.002   4.514  0.00  0.00
ATOM   3151 D     CV B   1       6.992   2.002   4.514  0.00  0.00
ATOM   3152 D     CV B   1       7.992   2.002   4.514  0.00  0.00
ATOM   3153 D     CV B   1       8.992   2.002   4.514  0.00  0.00
ATOM   3154 D     CV B   1      -4.008   3.002   4.514  0.00  0.00
ATOM   3155 D     CV B   1      -3.008   3.002   4.514  0.00  0.00
ATOM   3156 D     CV B   1      -2.008   3.002   4.514  0.00  0.00
ATOM   3157 D     CV B   1      -1.008   3.002   4.514  0.00  0.00
ATOM   3158 D     CV B   1      -0.008   3.002   4.514  0.00  0.00
ATOM   3159 D     CV B   1       0.992   3.002   4.514  0.00  0.00
ATOM   3160 D     CV B   1       1.992   3.002   4.514  0.00  0.00
ATOM   3161 D     CV B   1       2.992   3.002   4.514  0.00  0.00
ATOM   3162 D     CV B   1       3.992   3.002   4.514  0.00  0.00
ATOM   3163 D     CV B   1       4.992   3.002   4.514  0.00  0.00
ATOM   3164 D     CV B   1       5.992   3.002   4.514  0.00  0.00
ATOM   3165 D     CV B   1       6.992   3.002   4.514  0.00  0.00
ATOM   3166 D     CV B   1       7.992   3.002   4.514  0.00  0.00
ATOM   3167 D     CV B   1      -3.008   4.002   4.514  0.00  0.00
ATOM   3168 D     CV B   1      -2.008   4.002   4.514  0.00  0.00
ATOM   3169 D     CV B   1      -1.008   4.002   4.514  0.00  0.00
ATOM   3170 D     CV B   1      -0.008   4.002   4.514  0.00  0.00
ATOM   3171 D     CV B   1       0.992   4.002   4.514  0.00  0.00
ATOM   3172 D     CV B   1       1.992   4.002   4.514  0.00  0.00
ATOM   3173 D     CV B   1       2.992   4.002   4.514  0.00  0.00
ATOM   3174 D     CV B   1       3.992   4.002   4.514  0.00  0.00
ATOM   3175 D     CV B   1       4.992   4.002   4.514  0.00  0.00
ATOM   3176 D     CV B   1      -2.008   5.002   4.514  0.00  0.00
ATOM   3177 D     CV B   1      -1.008   5.002   4.514  0.00  0.00
ATOM   3178 D     CV B   1      -0.008   5.002   4.514  0.00  0.00
ATOM   3179 D     CV B   1       0.992   5.002   4.514  0.00  0.00
ATOM   3180 D     CV B   1       1.992   5.002   4.514  0.00  0.00
ATOM   3181 D     CV B   1       2.992   5.002   4.514  0.00  0.00
ATOM   3182 D     CV B   1       3.992   5.002   4.514  0.00  0.00
ATOM   3183 D     CV B   1      -3.008   6.002   4.514  0.00  0.00
ATOM   3184 D     CV B   1      -2.008   6.002   4.514  0.00  0.00
ATOM   3185 D     CV B   1      -1.008   6.002   4.514  0.00  0.00
ATOM   3186 D     CV B   1      -0.008   6.002   4.514  0.00  0.00
ATOM   3187 D     CV B   1       0.992   6.002   4.514  0.00  0.00
ATOM   3188 D     CV B   1       1.992   6.002   4.514  0.00  0.00
ATOM   3189 D     CV B   1       2.992   6.002   4.514  0.00  0.00
ATOM   3190 D     CV B   1       3.992   6.002   4.514  0.00  0.00
ATOM   3191 D     CV B   1      -3.008   7.002   4.514  0.00  0.00
ATOM   3192 D     CV B   1      -2.008   7.002   4.514  0.00  0.00
ATOM   3193 D     CV B   1      -1.008   7.002   4.514  0.00  0.00
ATOM   3194 D     CV B   1      -0.008   7.002   4.514  0.00  0.00
ATOM   3195 D     CV B   1       0.992   7.002   4.514  0.00  0.00
ATOM   3196 D     CV B   1       1.992   7.002   4.514  0.00  0.00
ATOM   3197 D     CV B   1       2.992   7.002   4.514  0.00  0.00
ATOM   3198 D     CV B   1       3.992   7.002   4.514  0.00  0.00
ATOM   3199 D     CV B   1      -3.008   8.002   4.514  0.00  0.00
ATOM   3200 D     CV B   1      -2.008   8.002   4.514  0.00  0.00
ATOM   3201 D     CV B   1      -1.008   8.002   4.514  0.00  0.00
ATOM   3202 D     CV B   1      -0.008   8.002   4.514  0.00  0.00
ATOM   3203 D     CV B   1       0.992   8.002   4.514  0.00  0.00
ATOM   3204 D     CV B   1       1.992   8.002   4.514  0.00  0.00
ATOM   3205 D     CV B   1       1.992   9.002   4.514  0.00  0.00
ATOM   3206 D     CV B   1      -2.008  -6.998   5.514  0.00  0.00
ATOM   3207 D     CV B   1       1.992  -6.998   5.514  0.00  0.00
ATOM   3208 D     CV B   1      -1.008  -5.998   5.514  0.00  0.00
ATOM   3209 D     CV B   1      -0.008  -5.998   5.514  0.00  0.00
ATOM   3210 D     CV B   1       0.992  -5.998   5.514  0.00  0.00
ATOM   3211 D     CV B   1       1.992  -5.998   5.514  0.00  0.00
ATOM   3212 D     CV B   1      -2.008  -4.998   5.514  0.00  0.00
ATOM   3213 D     CV B   1      -1.008  -4.998   5.514  0.00  0.00
ATOM   3214 D     CV B   1      -0.008  -4.998   5.514  0.00  0.00
ATOM   3215 D     CV B   1       0.992  -4.998   5.514  0.00  0.00
ATOM   3216 D     CV B   1       1.992  -4.998   5.514  0.00  0.00
ATOM   3217 D     CV B   1      -3.008  -3.998   5.514  0.00  0.00
ATOM   3218 D     CV B   1      -2.008  -3.998   5.514  0.00  0.00
ATOM   3219 D     CV B   1      -1.008  -3.998   5.514  0.00  0.00
ATOM   3220 D     CV B   1      -0.008  -3.998   5.514  0.00  0.00
ATOM   3221 D     CV B   1       0.992  -3.998   5.514  0.00  0.00
ATOM   3222 D     CV B   1       1.992  -3.998   5.514  0.00  0.00
ATOM   3223 D     CV B   1      -7.008  -2.998   5.514  0.00  0.00
ATOM   3224 D     CV B   1      -4.008  -2.998   5.514  0.00  0.00
ATOM   3225 D     CV B   1      -3.008  -2.998   5.514  0.00  0.00
ATOM   3226 D     CV B   1      -2.008  -2.998   5.514  0.00  0.00
ATOM   3227 D     CV B   1      -1.008  -2.998   5.514  0.00  0.00
ATOM   3228 D     CV B   1      -0.008  -2.998   5.514  0.00  0.00
ATOM   3229 D     CV B   1       0.992  -2.998   5.514  0.00  0.00
ATOM   3230 D     CV B   1       1.992  -2.998   5.514  0.00  0.00
ATOM   3231 D     CV B   1      -7.008  -1.998   5.514  0.00  0.00
ATOM   3232 D     CV B   1      -6.008  -1.998   5.514  0.00  0.00
ATOM   3233 D     CV B   1      -5.008  -1.998   5.514  0.00  0.00
ATOM   3234 D     CV B   1      -4.008  -1.998   5.514  0.00  0.00
ATOM   3235 D     CV B   1      -3.008  -1.998   5.514  0.00  0.00
ATOM   3236 D     CV B   1      -2.008  -1.998   5.514  0.00  0.00
ATOM   3237 D     CV B   1      -1.008  -1.998   5.514  0.00  0.00
ATOM   3238 D     CV B   1      -0.008  -1.998   5.514  0.00  0.00
ATOM   3239 D     CV B   1       0.992  -1.998   5.514  0.00  0.00
ATOM   3240 D     CV B   1       1.992  -1.998   5.514  0.00  0.00
ATOM   3241 D     CV B   1       2.992  -1.998   5.514  0.00  0.00
ATOM   3242 D     CV B   1       3.992  -1.998   5.514  0.00  0.00
ATOM   3243 D     CV B   1       4.992  -1.998   5.514  0.00  0.00
ATOM   3244 D     CV B   1       5.992  -1.998   5.514  0.00  0.00
ATOM   3245 D     CV B   1       6.992  -1.998   5.514  0.00  0.00
ATOM   3246 D     CV B   1      -6.008  -0.998   5.514  0.00  0.00
ATOM   3247 D     CV B   1      -5.008  -0.998   5.514  0.00  0.00
ATOM   3248 D     CV B   1      -4.008  -0.998   5.514  0.00  0.00
ATOM   3249 D     CV B   1      -3.008  -0.998   5.514  0.00  0.00
ATOM   3250 D     CV B   1      -2.008  -0.998   5.514  0.00  0.00
ATOM   3251 D     CV B   1      -1.008  -0.998   5.514  0.00  0.00
ATOM   3252 D     CV B   1      -0.008  -0.998   5.514  0.00  0.00
ATOM   3253 D     CV B   1       0.992  -0.998   5.514  0.00  0.00
ATOM   3254 D     CV B   1       1.992  -0.998   5.514  0.00  0.00
ATOM   3255 D     CV B   1       2.992  -0.998   5.514  0.00  0.00
ATOM   3256 D     CV B   1       3.992  -0.998   5.514  0.00  0.00
ATOM   3257 D     CV B   1       4.992  -0.998   5.514  0.00  0.00
ATOM   3258 D     CV B   1       5.992  -0.998   5.514  0.00  0.00
ATOM   3259 D     CV B   1       6.992  -0.998   5.514  0.00  0.00
ATOM   3260 D     CV B   1      -6.008   0.002   5.514  0.00  0.00
ATOM   3261 D     CV B   1      -5.008   0.002   5.514  0.00  0.00
ATOM   3262 D     CV B   1      -4.008   0.002   5.514  0.00  0.00
ATOM   3263 D     CV B   1      -3.008   0.002   5.514  0.00  0.00
ATOM   3264 D     CV B   1      -2.008   0.002   5.514  0.00  0.00
ATOM   3265 D     CV B   1      -1.008   0.002   5.514  0.00  0.00
ATOM   3266 D     CV B   1      -0.008   0.002   5.514  0.00  0.00
ATOM   3267 D     CV B   1       0.992   0.002   5.514  0.00  0.00
ATOM   3268 D     CV B   1       1.992   0.002   5.514  0.00  0.00
ATOM   3269 D     CV B   1       2.992   0.002   5.514  0.00  0.00
ATOM   3270 D     CV B   1       3.992   0.002   5.514  0.00  0.00
ATOM   3271 D     CV B   1       4.992   0.002   5.514  0.00  0.00
ATOM   3272 D     CV B   1       5.992   0.002   5.514  0.00  0.00
ATOM   3273 D     CV B   1       6.992   0.002   5.514  0.00  0.00
ATOM   3274 D     CV B   1      -6.008   1.002   5.514  0.00  0.00
ATOM   3275 D     CV B   1      -5.008   1.002   5.514  0.00  0.00
ATOM   3276 D     CV B   1      -4.008   1.002   5.514  0.00  0.00
ATOM   3277 D     CV B   1      -3.008   1.002   5.514  0.00  0.00
ATOM   3278 D     CV B   1      -2.008   1.002   5.514  0.00  0.00
ATOM   3279 D     CV B   1      -1.008   1.002   5.514  0.00  0.00
ATOM   3280 D     CV B   1      -0.008   1.002   5.514  0.00  0.00
ATOM   3281 D     CV B   1       0.992   1.002   5.514  0.00  0.00
ATOM   3282 D     CV B   1       1.992   1.002   5.514  0.00  0.00
ATOM   3283 D     CV B   1       2.992   1.002   5.514  0.00  0.00
ATOM   3284 D     CV B   1       3.992   1.002   5.514  0.00  0.00
ATOM   3285 D     CV B   1       4.992   1.002   5.514  0.00  0.00
ATOM   3286 D     CV B   1       5.992   1.002   5.514  0.00  0.00
ATOM   3287 D     CV B   1       6.992   1.002   5.514  0.00  0.00
ATOM   3288 D     CV B   1      -7.008   2.002   5.514  0.00  0.00
ATOM   3289 D     CV B   1      -6.008   2.002   5.514  0.00  0.00
ATOM   3290 D     CV B   1      -5.008   2.002   5.514  0.00  0.00
ATOM   3291 D     CV B   1      -4.008   2.002   5.514  0.00  0.00
ATOM   3292 D     CV B   1      -3.008   2.002   5.514  0.00  0.00
ATOM   3293 D     CV B   1      -2.008   2.002   5.514  0.00  0.00
ATOM   3294 D     CV B   1      -1.008   2.002   5.514  0.00  0.00
ATOM   3295 D     CV B   1      -0.008   2.002   5.514  0.00  0.00
ATOM   3296 D     CV B   1       0.992   2.002   5.514  0.00  0.00
ATOM   3297 D     CV B   1       1.992   2.002   5.514  0.00  0.00
ATOM   3298 D     CV B   1       2.992   2.002   5.514  0.00  0.00
ATOM   3299 D     CV B   1       3.992   2.002   5.514  0.00  0.00
ATOM   3300 D     CV B   1       4.992   2.002   5.514  0.00  0.00
ATOM   3301 D     CV B   1       5.992   2.002   5.514  0.00  0.00
ATOM   3302 D     CV B   1       6.992   2.002   5.514  0.00  0.00
ATOM   3303 D     CV B   1      -4.008   3.002   5.514  0.00  0.00
ATOM   3304 D     CV B   1      -3.008   3.002   5.514  0.00  0.00
ATOM   3305 D     CV B   1      -2.008   3.002   5.514  0.00  0.00
ATOM   3306 D     CV B   1      -1.008   3.002   5.514  0.00  0.00
ATOM   3307 D     CV B   1      -0.008   3.002   5.514  0.00  0.00
ATOM   3308 D     CV B   1       0.992   3.002   5.514  0.00  0.00
ATOM   3309 D     CV B   1       1.992   3.002   5.514  0.00  0.00
ATOM   3310 D     CV B   1       2.992   3.002   5.514  0.00  0.00
ATOM   3311 D     CV B   1       6.992   3.002   5.514  0.00  0.00
ATOM   3312 D     CV B   1       7.992   3.002   5.514  0.00  0.00
ATOM   3313 D     CV B   1      -1.008   4.002   5.514  0.00  0.00
ATOM   3314 D     CV B   1      -0.008   4.002   5.514  0.00  0.00
ATOM   3315 D     CV B   1       0.992   4.002   5.514  0.00  0.00
ATOM   3316 D     CV B   1       1.992   4.002   5.514  0.00  0.00
ATOM   3317 D     CV B   1       2.992   4.002   5.514  0.00  0.00
ATOM   3318 D     CV B   1       7.992   4.002   5.514  0.00  0.00
ATOM   3319 D     CV B   1      -1.008   5.002   5.514  0.00  0.00
ATOM   3320 D     CV B   1      -0.008   5.002   5.514  0.00  0.00
ATOM   3321 D     CV B   1       0.992   5.002   5.514  0.00  0.00
ATOM   3322 D     CV B   1       1.992   5.002   5.514  0.00  0.00
ATOM   3323 D     CV B   1      -2.008   6.002   5.514  0.00  0.00
ATOM   3324 D     CV B   1      -1.008   6.002   5.514  0.00  0.00
ATOM   3325 D     CV B   1      -0.008   6.002   5.514  0.00  0.00
ATOM   3326 D     CV B   1       0.992   6.002   5.514  0.00  0.00
ATOM   3327 D     CV B   1       1.992   6.002   5.514  0.00  0.00
ATOM   3328 D     CV B   1      -3.008   7.002   5.514  0.00  0.00
ATOM   3329 D     CV B   1      -2.008   7.002   5.514  0.00  0.00
ATOM   3330 D     CV B   1      -1.008   7.002   5.514  0.00  0.00
ATOM   3331 D     CV B   1      -0.008   7.002   5.514  0.00  0.00
ATOM   3332 D     CV B   1       0.992   7.002   5.514  0.00  0.00
ATOM   3333 D     CV B   1       1.992   7.002   5.514  0.00  0.00
ATOM   3334 D     CV B   1       2.992   7.002   5.514  0.00  0.00
ATOM   3335 D     CV B   1       2.992   8.002   5.514  0.00  0.00
ATOM   3336 D     CV B   1       3.992   8.002   5.514  0.00  0.00
ATOM   3337 D     CV B   1      -1.008  -5.998   6.514  0.00  0.00
ATOM   3338 D     CV B   1      -0.008  -5.998   6.514  0.00  0.00
ATOM   3339 D     CV B   1       0.992  -5.998   6.514  0.00  0.00
ATOM   3340 D     CV B   1       1.992  -5.998   6.514  0.00  0.00
ATOM   3341 D     CV B   1      -1.008  -4.998   6.514  0.00  0.00
ATOM   3342 D     CV B   1       1.992  -4.998   6.514  0.00  0.00
ATOM   3343 D     CV B   1      -1.008  -3.998   6.514  0.00  0.00
ATOM   3344 D     CV B   1       1.992  -3.998   6.514  0.00  0.00
ATOM   3345 D     CV B   1      -2.008  -2.998   6.514  0.00  0.00
ATOM   3346 D     CV B   1      -1.008  -2.998   6.514  0.00  0.00
ATOM   3347 D     CV B   1      -0.008  -2.998   6.514  0.00  0.00
ATOM   3348 D     CV B   1       0.992  -2.998   6.514  0.00  0.00
ATOM   3349 D     CV B   1       1.992  -2.998   6.514  0.00  0.00
ATOM   3350 D     CV B   1      -6.008  -1.998   6.514  0.00  0.00
ATOM   3351 D     CV B   1      -5.008  -1.998   6.514  0.00  0.00
ATOM   3352 D     CV B   1      -4.008  -1.998   6.514  0.00  0.00
ATOM   3353 D     CV B   1      -3.008  -1.998   6.514  0.00  0.00
ATOM   3354 D     CV B   1      -2.008  -1.998   6.514  0.00  0.00
ATOM   3355 D     CV B   1      -1.008  -1.998   6.514  0.00  0.00
ATOM   3356 D     CV B   1      -0.008  -1.998   6.514  0.00  0.00
ATOM   3357 D     CV B   1       0.992  -1.998   6.514  0.00  0.00
ATOM   3358 D     CV B   1       1.992  -1.998   6.514  0.00  0.00
ATOM   3359 D     CV B   1       2.992  -1.998   6.514  0.00  0.00
ATOM   3360 D     CV B   1      -6.008  -0.998   6.514  0.00  0.00
ATOM   3361 D     CV B   1      -2.008  -0.998   6.514  0.00  0.00
ATOM   3362 D     CV B   1      -1.008  -0.998   6.514  0.00  0.00
ATOM   3363 D     CV B   1      -0.008  -0.998   6.514  0.00  0.00
ATOM   3364 D     CV B   1       0.992  -0.998   6.514  0.00  0.00
ATOM   3365 D     CV B   1       1.992  -0.998   6.514  0.00  0.00
ATOM   3366 D     CV B   1       2.992  -0.998   6.514  0.00  0.00
ATOM   3367 D     CV B   1       3.992  -0.998   6.514  0.00  0.00
ATOM   3368 D     CV B   1       4.992  -0.998   6.514  0.00  0.00
ATOM   3369 D     CV B   1       5.992  -0.998   6.514  0.00  0.00
ATOM   3370 D     CV B   1      -2.008   0.002   6.514  0.00  0.00
ATOM   3371 D     CV B   1      -1.008   0.002   6.514  0.00  0.00
ATOM   3372 D     CV B   1      -0.008   0.002   6.514  0.00  0.00
ATOM   3373 D     CV B   1       0.992   0.002   6.514  0.00  0.00
ATOM   3374 D     CV B   1       1.992   0.002   6.514  0.00  0.00
ATOM   3375 D     CV B   1       2.992   0.002   6.514  0.00  0.00
ATOM   3376 D     CV B   1       3.992   0.002   6.514  0.00  0.00
ATOM   3377 D     CV B   1       4.992   0.002   6.514  0.00  0.00
ATOM   3378 D     CV B   1       5.992   0.002   6.514  0.00  0.00
ATOM   3379 D     CV B   1      -6.008   1.002   6.514  0.00  0.00
ATOM   3380 D     CV B   1      -2.008   1.002   6.514  0.00  0.00
ATOM   3381 D     CV B   1      -1.008   1.002   6.514  0.00  0.00
ATOM   3382 D     CV B   1      -0.008   1.002   6.514  0.00  0.00
ATOM   3383 D     CV B   1       0.992   1.002   6.514  0.00  0.00
ATOM   3384 D     CV B   1       1.992   1.002   6.514  0.00  0.00
ATOM   3385 D     CV B   1       2.992   1.002   6.514  0.00  0.00
ATOM   3386 D     CV B   1       3.992   1.002   6.514  0.00  0.00
ATOM   3387 D     CV B   1       4.992   1.002   6.514  0.00  0.00
ATOM   3388 D     CV B   1       5.992   1.002   6.514  0.00  0.00
ATOM   3389 D     CV B   1      -6.008   2.002   6.514  0.00  0.00
ATOM   3390 D     CV B   1      -5.008   2.002   6.514  0.00  0.00
ATOM   3391 D     CV B   1      -4.008   2.002   6.514  0.00  0.00
ATOM   3392 D     CV B   1      -3.008   2.002   6.514  0.00  0.00
ATOM   3393 D     CV B   1      -2.008   2.002   6.514  0.00  0.00
ATOM   3394 D     CV B   1      -1.008   2.002   6.514  0.00  0.00
ATOM   3395 D     CV B   1      -0.008   2.002   6.514  0.00  0.00
ATOM   3396 D     CV B   1       0.992   2.002   6.514  0.00  0.00
ATOM   3397 D     CV B   1       1.992   2.002   6.514  0.00  0.00
ATOM   3398 D     CV B   1       2.992   2.002   6.514  0.00  0.00
ATOM   3399 D     CV B   1       3.992   2.002   6.514  0.00  0.00
ATOM   3400 D     CV B   1       6.992   2.002   6.514  0.00  0.00
ATOM   3401 D     CV B   1      -0.008   3.002   6.514  0.00  0.00
ATOM   3402 D     CV B   1       0.992   3.002   6.514  0.00  0.00
ATOM   3403 D     CV B   1       1.992   3.002   6.514  0.00  0.00
ATOM   3404 D     CV B   1       2.992   3.002   6.514  0.00  0.00
ATOM   3405 D     CV B   1      -0.008   4.002   6.514  0.00  0.00
ATOM   3406 D     CV B   1       0.992   4.002   6.514  0.00  0.00
ATOM   3407 D     CV B   1       1.992   4.002   6.514  0.00  0.00
ATOM   3408 D     CV B   1       0.992   5.002   6.514  0.00  0.00
ATOM   3409 D     CV B   1       1.992   5.002   6.514  0.00  0.00
ATOM   3410 D     CV B   1      -1.008   6.002   6.514  0.00  0.00
ATOM   3411 D     CV B   1      -0.008   6.002   6.514  0.00  0.00
ATOM   3412 D     CV B   1       0.992   6.002   6.514  0.00  0.00
ATOM   3413 D     CV B   1       1.992   6.002   6.514  0.00  0.00
ATOM   3414 D     CV B   1       1.992  -1.998   7.514  0.00  0.00
ATOM   3415 D     CV B   1      -1.008  -0.998   7.514  0.00  0.00
ATOM   3416 D     CV B   1      -0.008  -0.998   7.514  0.00  0.00
ATOM   3417 D     CV B   1       0.992  -0.998   7.514  0.00  0.00
ATOM   3418 D     CV B   1       1.992  -0.998   7.514  0.00  0.00
ATOM   3419 D     CV B   1       2.992  -0.998   7.514  0.00  0.00
ATOM   3420 D     CV B   1      -1.008   0.002   7.514  0.00  0.00
ATOM   3421 D     CV B   1      -0.008   0.002   7.514  0.00  0.00
ATOM   3422 D     CV B   1       0.992   0.002   7.514  0.00  0.00
ATOM   3423 D     CV B   1       1.992   0.002   7.514  0.00  0.00
ATOM   3424 D     CV B   1      -1.008   1.002   7.514  0.00  0.00
ATOM   3425 D     CV B   1      -0.008   1.002   7.514  0.00  0.00
ATOM   3426 D     CV B   1       0.992   1.002   7.514  0.00  0.00
ATOM   3427 D     CV B   1       1.992   1.002   7.514  0.00  0.00
ATOM   3428 D     CV B   1      -1.008   2.002   7.514  0.00  0.00
ATOM   3429 D     CV B   1      -0.008   2.002   7.514  0.00  0.00
ATOM   3430 D     CV B   1       0.992   2.002   7.514  0.00  0.00
ATOM   3431 D     CV B   1       1.992   2.002   7.514  0.00  0.00
ATOM   3432 D     CV B   1       2.992   2.002   7.514  0.00  0.00
ATOM   3433 D     CV B   1       1.992   3.002   7.514  0.00  0.00
ATOM   3434 D     CV B   1       2.992   3.002   7.514  0.00  0.00
ATOM   3435 D     CV B   1       1.992   4.002   7.514  0.00  0.00
ATOM   3436 D     CV B   1       1.992   6.002   7.514  0.00  0.00
ATOM   3437 D     CV B   1      -0.008   0.002   8.514  0.00  0.00
ATOM   3438 D     CV B   1       0.992   0.002   8.514  0.00  0.00
ATOM   3439 D     CV B   1      -0.008   1.002   8.514  0.00  0.00
ATOM   3440 D     CV B   1       0.992   1.002   8.514  0.00  0.00
ATOM   3441 D     CV B   1       0.992  -0.998   9.514  0.00  0.00
ATOM   3442 D     CV B   1      -0.008   0.002   9.514  0.00  0.00
ATOM   3443 D     CV B   1       0.992   0.002   9.514  0.00  0.00
ATOM   3444 D     CV B   1      -1.008   1.002   9.514  0.00  0.00
ATOM   3445 D     CV B   1      -0.008   1.002   9.514  0.00  0.00
ATOM   3446 D     CV B   1       0.992   1.002   9.514  0.00  0.00
ATOM   3447 D     CV B   1      -0.008   0.002  10.514  0.00  0.00
ATOM   3448 D     CV B   1      -0.008   1.002  10.514  0.00  0.00
