# Supplementary material for: CageCavityCalc (C3): A Computational Tool for Calculating and Visualizing Cavities in Molecular Cages
Source: J Chem Inf Model. 2024 Jul 9;64(14):5604–16. doi: 10.1021/acs.jcim.4c00355 (PMC11267575; doi:10.1021/acs.jcim.4c00355)
Supplement: Supplementary file 2 — ci4c00355_si_002.zip [file ci4c00355_si_002.zip › CageCavityCalc-v.1.0.5/CageCavityCalc/examples/3_cgbind/cage_cavity.pdb]

ATOM      0 C0    CG A   0       1.794  11.610  12.670  0.00  0.00
ATOM      1 C1    CG A   0       2.737  12.530  13.235  0.00  0.00
ATOM      2 C2    CG A   0       3.572  13.346  13.729  0.00  0.00
ATOM      3 C3    CG A   0       4.490  14.235  14.265  0.00  0.00
ATOM      4 C4    CG A   0       5.405  13.724  15.207  0.00  0.00
ATOM      5 C5    CG A   0       6.325  14.484  15.883  0.00  0.00
ATOM      6 C6    CG A   0       6.303  15.805  15.576  0.00  0.00
ATOM      7 C7    CG A   0       5.429  16.399  14.649  0.00  0.00
ATOM      8 C8    CG A   0       5.487  17.804  14.499  0.00  0.00
ATOM      9 C9    CG A   0       5.538  19.083  14.340  0.00  0.00
ATOM     10 C10   CG A   0       5.595  20.473  14.188  0.00  0.00
ATOM     11 C11   CG A   0       6.735  21.118  14.561  0.00  0.00
ATOM     12 C12   CG A   0       6.855  22.479  14.491  0.00  0.00
ATOM     13 C13   CG A   0       5.745  23.195  14.010  0.00  0.00
ATOM     14 N14   CG A   0       4.695  22.550  13.665  0.00  0.00
ATOM     15 C15   CG A   0       4.510  21.218  13.710  0.00  0.00
ATOM     16 C16   CG A   0       4.532  15.605  13.998  0.00  0.00
ATOM     17 C17   CG A   0       2.227  10.376  12.186  0.00  0.00
ATOM     18 C18   CG A   0       1.392   9.480  11.564  0.00  0.00
ATOM     19 C19   CG A   0       0.087   9.833  11.417  0.00  0.00
ATOM     20 N20   CG A   0      -0.372  11.010  11.868  0.00  0.00
ATOM     21 C21   CG A   0       0.431  11.892  12.481  0.00  0.00
ATOM     22 H22   CG A   0       5.347  12.626  15.371  0.00  0.00
ATOM     23 H23   CG A   0       6.971  14.012  16.613  0.00  0.00
ATOM     24 H24   CG A   0       7.007  16.500  16.041  0.00  0.00
ATOM     25 H25   CG A   0       7.607  20.530  14.910  0.00  0.00
ATOM     26 H26   CG A   0       7.756  22.981  14.792  0.00  0.00
ATOM     27 H27   CG A   0       5.886  24.293  13.978  0.00  0.00
ATOM     28 H28   CG A   0       3.622  20.720  13.406  0.00  0.00
ATOM     29 H29   CG A   0       3.855  15.974  13.259  0.00  0.00
ATOM     30 H30   CG A   0       3.302  10.162  12.343  0.00  0.00
ATOM     31 H31   CG A   0       1.754   8.523  11.189  0.00  0.00
ATOM     32 H32   CG A   0      -0.618   9.132  10.890  0.00  0.00
ATOM     33 H33   CG A   0       0.112  12.846  12.860  0.00  0.00
ATOM     34 C34   CG A   0      -0.513  13.450   8.090  0.00  0.00
ATOM     35 C35   CG A   0       0.388  14.531   7.814  0.00  0.00
ATOM     36 C36   CG A   0       1.180  15.490   7.570  0.00  0.00
ATOM     37 C37   CG A   0       2.042  16.540   7.297  0.00  0.00
ATOM     38 C38   CG A   0       3.029  16.323   6.314  0.00  0.00
ATOM     39 C39   CG A   0       4.001  17.230   5.981  0.00  0.00
ATOM     40 C40   CG A   0       3.953  18.394   6.676  0.00  0.00
ATOM     41 C41   CG A   0       3.004  18.696   7.668  0.00  0.00
ATOM     42 C42   CG A   0       3.138  19.928   8.350  0.00  0.00
ATOM     43 C43   CG A   0       3.237  21.054   8.972  0.00  0.00
ATOM     44 C44   CG A   0       3.365  22.273   9.646  0.00  0.00
ATOM     45 C45   CG A   0       4.067  23.274   9.046  0.00  0.00
ATOM     46 C46   CG A   0       4.281  24.479   9.658  0.00  0.00
ATOM     47 C47   CG A   0       3.739  24.648  10.944  0.00  0.00
ATOM     48 N48   CG A   0       3.082  23.685  11.470  0.00  0.00
ATOM     49 C49   CG A   0       2.838  22.478  10.927  0.00  0.00
ATOM     50 C50   CG A   0       2.053  17.765   7.966  0.00  0.00
ATOM     51 C51   CG A   0      -1.129  12.771   7.040  0.00  0.00
ATOM     52 C52   CG A   0      -2.059  11.778   7.234  0.00  0.00
ATOM     53 C53   CG A   0      -2.386  11.463   8.515  0.00  0.00
ATOM     54 N54   CG A   0      -1.817  12.091   9.555  0.00  0.00
ATOM     55 C55   CG A   0      -0.904  13.058   9.380  0.00  0.00
ATOM     56 H56   CG A   0       2.967  15.343   5.795  0.00  0.00
ATOM     57 H57   CG A   0       4.739  16.968   5.232  0.00  0.00
ATOM     58 H58   CG A   0       4.668  19.196   6.477  0.00  0.00
ATOM     59 H59   CG A   0       4.460  23.127   8.020  0.00  0.00
ATOM     60 H60   CG A   0       4.841  25.262   9.179  0.00  0.00
ATOM     61 H61   CG A   0       3.945  25.636  11.401  0.00  0.00
ATOM     62 H62   CG A   0       2.278  21.706  11.396  0.00  0.00
ATOM     63 H63   CG A   0       1.281  17.931   8.685  0.00  0.00
ATOM     64 H64   CG A   0      -0.811  13.084   6.027  0.00  0.00
ATOM     65 H65   CG A   0      -2.532  11.264   6.398  0.00  0.00
ATOM     66 H66   CG A   0      -3.163  10.671   8.708  0.00  0.00
ATOM     67 H67   CG A   0      -0.420  13.591  10.179  0.00  0.00
ATOM     68 C68   CG A   0      -5.131  14.678  11.028  0.00  0.00
ATOM     69 C69   CG A   0      -5.097  16.106  10.906  0.00  0.00
ATOM     70 C70   CG A   0      -5.067  17.369  10.804  0.00  0.00
ATOM     71 C71   CG A   0      -5.039  18.751  10.696  0.00  0.00
ATOM     72 C72   CG A   0      -6.011  19.351   9.870  0.00  0.00
ATOM     73 C73   CG A   0      -6.073  20.693   9.600  0.00  0.00
ATOM     74 C74   CG A   0      -5.111  21.438  10.200  0.00  0.00
ATOM     75 C75   CG A   0      -4.109  20.925  11.041  0.00  0.00
ATOM     76 C76   CG A   0      -3.136  21.829  11.530  0.00  0.00
ATOM     77 C77   CG A   0      -2.250  22.642  11.995  0.00  0.00
ATOM     78 C78   CG A   0      -1.289  23.534  12.482  0.00  0.00
ATOM     79 C79   CG A   0      -1.596  24.860  12.517  0.00  0.00
ATOM     80 C80   CG A   0      -0.695  25.804  12.933  0.00  0.00
ATOM     81 C81   CG A   0       0.572  25.345  13.330  0.00  0.00
ATOM     82 N82   CG A   0       0.818  24.090  13.287  0.00  0.00
ATOM     83 C83   CG A   0      -0.016  23.114  12.888  0.00  0.00
ATOM     84 C84   CG A   0      -4.085  19.583  11.284  0.00  0.00
ATOM     85 C85   CG A   0      -6.338  14.029  11.283  0.00  0.00
ATOM     86 C86   CG A   0      -6.430  12.673  11.488  0.00  0.00
ATOM     87 C87   CG A   0      -5.280  11.950  11.442  0.00  0.00
ATOM     88 N88   CG A   0      -4.097  12.534  11.199  0.00  0.00
ATOM     89 C89   CG A   0      -3.994  13.855  10.993  0.00  0.00
ATOM     90 H90   CG A   0      -6.760  18.651   9.441  0.00  0.00
ATOM     91 H91   CG A   0      -6.838  21.066   8.928  0.00  0.00
ATOM     92 H92   CG A   0      -5.079  22.523  10.070  0.00  0.00
ATOM     93 H93   CG A   0      -2.612  25.195  12.226  0.00  0.00
ATOM     94 H94   CG A   0      -0.944  26.849  12.952  0.00  0.00
ATOM     95 H95   CG A   0       1.269  26.145  13.651  0.00  0.00
ATOM     96 H96   CG A   0       0.225  22.079  12.875  0.00  0.00
ATOM     97 H97   CG A   0      -3.375  19.121  11.934  0.00  0.00
ATOM     98 H98   CG A   0      -7.229  14.685  11.306  0.00  0.00
ATOM     99 H99   CG A   0      -7.384  12.187  11.691  0.00  0.00
ATOM    100 H100  CG A   0      -5.318  10.840  11.630  0.00  0.00
ATOM    101 H101  CG A   0      -3.071  14.371  10.794  0.00  0.00
ATOM    102 C102  CG A   0      -2.639  12.774  15.504  0.00  0.00
ATOM    103 C103  CG A   0      -2.461  13.996  16.234  0.00  0.00
ATOM    104 C104  CG A   0      -2.297  15.074  16.878  0.00  0.00
ATOM    105 C105  CG A   0      -2.116  16.250  17.589  0.00  0.00
ATOM    106 C106  CG A   0      -2.948  16.460  18.708  0.00  0.00
ATOM    107 C107  CG A   0      -2.945  17.600  19.469  0.00  0.00
ATOM    108 C108  CG A   0      -2.060  18.547  19.070  0.00  0.00
ATOM    109 C109  CG A   0      -1.192  18.421  17.971  0.00  0.00
ATOM    110 C110  CG A   0      -0.380  19.533  17.645  0.00  0.00
ATOM    111 C111  CG A   0       0.377  20.532  17.342  0.00  0.00
ATOM    112 C112  CG A   0       1.183  21.629  17.019  0.00  0.00
ATOM    113 C113  CG A   0       1.437  22.552  17.986  0.00  0.00
ATOM    114 C114  CG A   0       2.174  23.679  17.740  0.00  0.00
ATOM    115 C115  CG A   0       2.668  23.846  16.434  0.00  0.00
ATOM    116 N116  CG A   0       2.410  22.953  15.556  0.00  0.00
ATOM    117 C117  CG A   0       1.693  21.828  15.729  0.00  0.00
ATOM    118 C118  CG A   0      -1.226  17.269  17.243  0.00  0.00
ATOM    119 C119  CG A   0      -2.718  11.560  16.185  0.00  0.00
ATOM    120 C120  CG A   0      -2.810  10.348  15.545  0.00  0.00
ATOM    121 C121  CG A   0      -2.819  10.352  14.185  0.00  0.00
ATOM    122 N122  CG A   0      -2.746  11.497  13.491  0.00  0.00
ATOM    123 C123  CG A   0      -2.659  12.687  14.102  0.00  0.00
ATOM    124 H124  CG A   0      -3.623  15.615  18.956  0.00  0.00
ATOM    125 H125  CG A   0      -3.640  17.690  20.296  0.00  0.00
ATOM    126 H126  CG A   0      -1.959  19.488  19.617  0.00  0.00
ATOM    127 H127  CG A   0       1.061  22.384  19.016  0.00  0.00
ATOM    128 H128  CG A   0       2.366  24.405  18.508  0.00  0.00
ATOM    129 H129  CG A   0       3.252  24.776  16.281  0.00  0.00
ATOM    130 H130  CG A   0       1.508  21.105  14.973  0.00  0.00
ATOM    131 H131  CG A   0      -0.579  17.084  16.413  0.00  0.00
ATOM    132 H132  CG A   0      -2.705  11.639  17.289  0.00  0.00
ATOM    133 H133  CG A   0      -2.866   9.410  16.098  0.00  0.00
ATOM    134 H134  CG A   0      -2.869   9.373  13.631  0.00  0.00
ATOM    135 H135  CG A   0      -2.598  13.632  13.592  0.00  0.00
ATOM    136 PD136  CG A   0      -2.223  11.803  11.543  0.00  0.00
ATOM    137 PD137  CG A   0       2.739  23.295  13.506  0.00  0.00
ATOM    138 D     CV B   1       1.295  15.048  10.587  0.00  0.00
ATOM    139 D     CV B   1      -0.705  16.048  10.587  0.00  0.00
ATOM    140 D     CV B   1       0.295  16.048  10.587  0.00  0.00
ATOM    141 D     CV B   1       1.295  16.048  10.587  0.00  0.00
ATOM    142 D     CV B   1      -1.705  17.048  10.587  0.00  0.00
ATOM    143 D     CV B   1      -0.705  17.048  10.587  0.00  0.00
ATOM    144 D     CV B   1       0.295  17.048  10.587  0.00  0.00
ATOM    145 D     CV B   1       2.295  17.048  10.587  0.00  0.00
ATOM    146 D     CV B   1      -1.705  18.048  10.587  0.00  0.00
ATOM    147 D     CV B   1      -0.705  19.048  10.587  0.00  0.00
ATOM    148 D     CV B   1       0.295  19.048  10.587  0.00  0.00
ATOM    149 D     CV B   1       1.295  19.048  10.587  0.00  0.00
ATOM    150 D     CV B   1      -0.705  20.048  10.587  0.00  0.00
ATOM    151 D     CV B   1       0.295  20.048  10.587  0.00  0.00
ATOM    152 D     CV B   1       0.295  21.048  10.587  0.00  0.00
ATOM    153 D     CV B   1       1.295  15.048  11.587  0.00  0.00
ATOM    154 D     CV B   1       2.295  15.048  11.587  0.00  0.00
ATOM    155 D     CV B   1      -1.705  16.048  11.587  0.00  0.00
ATOM    156 D     CV B   1      -0.705  16.048  11.587  0.00  0.00
ATOM    157 D     CV B   1       0.295  16.048  11.587  0.00  0.00
ATOM    158 D     CV B   1       1.295  16.048  11.587  0.00  0.00
ATOM    159 D     CV B   1       2.295  16.048  11.587  0.00  0.00
ATOM    160 D     CV B   1      -1.705  17.048  11.587  0.00  0.00
ATOM    161 D     CV B   1      -0.705  17.048  11.587  0.00  0.00
ATOM    162 D     CV B   1       0.295  17.048  11.587  0.00  0.00
ATOM    163 D     CV B   1       1.295  17.048  11.587  0.00  0.00
ATOM    164 D     CV B   1       2.295  17.048  11.587  0.00  0.00
ATOM    165 D     CV B   1      -0.705  18.048  11.587  0.00  0.00
ATOM    166 D     CV B   1       0.295  18.048  11.587  0.00  0.00
ATOM    167 D     CV B   1       1.295  18.048  11.587  0.00  0.00
ATOM    168 D     CV B   1       2.295  18.048  11.587  0.00  0.00
ATOM    169 D     CV B   1       3.295  18.048  11.587  0.00  0.00
ATOM    170 D     CV B   1      -0.705  19.048  11.587  0.00  0.00
ATOM    171 D     CV B   1       0.295  19.048  11.587  0.00  0.00
ATOM    172 D     CV B   1       1.295  19.048  11.587  0.00  0.00
ATOM    173 D     CV B   1       2.295  19.048  11.587  0.00  0.00
ATOM    174 D     CV B   1       3.295  19.048  11.587  0.00  0.00
ATOM    175 D     CV B   1      -0.705  20.048  11.587  0.00  0.00
ATOM    176 D     CV B   1       0.295  20.048  11.587  0.00  0.00
ATOM    177 D     CV B   1      -0.705  15.048  12.587  0.00  0.00
ATOM    178 D     CV B   1       0.295  15.048  12.587  0.00  0.00
ATOM    179 D     CV B   1       1.295  15.048  12.587  0.00  0.00
ATOM    180 D     CV B   1      -2.705  16.048  12.587  0.00  0.00
ATOM    181 D     CV B   1      -1.705  16.048  12.587  0.00  0.00
ATOM    182 D     CV B   1      -0.705  16.048  12.587  0.00  0.00
ATOM    183 D     CV B   1       0.295  16.048  12.587  0.00  0.00
ATOM    184 D     CV B   1       1.295  16.048  12.587  0.00  0.00
ATOM    185 D     CV B   1      -2.705  17.048  12.587  0.00  0.00
ATOM    186 D     CV B   1      -1.705  17.048  12.587  0.00  0.00
ATOM    187 D     CV B   1      -0.705  17.048  12.587  0.00  0.00
ATOM    188 D     CV B   1       0.295  17.048  12.587  0.00  0.00
ATOM    189 D     CV B   1       1.295  17.048  12.587  0.00  0.00
ATOM    190 D     CV B   1      -0.705  18.048  12.587  0.00  0.00
ATOM    191 D     CV B   1       0.295  18.048  12.587  0.00  0.00
ATOM    192 D     CV B   1       1.295  18.048  12.587  0.00  0.00
ATOM    193 D     CV B   1       2.295  18.048  12.587  0.00  0.00
ATOM    194 D     CV B   1       3.295  18.048  12.587  0.00  0.00
ATOM    195 D     CV B   1      -0.705  19.048  12.587  0.00  0.00
ATOM    196 D     CV B   1       0.295  19.048  12.587  0.00  0.00
ATOM    197 D     CV B   1       1.295  19.048  12.587  0.00  0.00
ATOM    198 D     CV B   1       2.295  19.048  12.587  0.00  0.00
ATOM    199 D     CV B   1      -0.705  20.048  12.587  0.00  0.00
ATOM    200 D     CV B   1       1.295  20.048  12.587  0.00  0.00
ATOM    201 D     CV B   1      -0.705  15.048  13.587  0.00  0.00
ATOM    202 D     CV B   1       0.295  15.048  13.587  0.00  0.00
ATOM    203 D     CV B   1       1.295  15.048  13.587  0.00  0.00
ATOM    204 D     CV B   1      -2.705  16.048  13.587  0.00  0.00
ATOM    205 D     CV B   1      -1.705  16.048  13.587  0.00  0.00
ATOM    206 D     CV B   1      -0.705  16.048  13.587  0.00  0.00
ATOM    207 D     CV B   1       0.295  16.048  13.587  0.00  0.00
ATOM    208 D     CV B   1       1.295  16.048  13.587  0.00  0.00
ATOM    209 D     CV B   1      -2.705  17.048  13.587  0.00  0.00
ATOM    210 D     CV B   1      -1.705  17.048  13.587  0.00  0.00
ATOM    211 D     CV B   1      -0.705  17.048  13.587  0.00  0.00
ATOM    212 D     CV B   1       0.295  17.048  13.587  0.00  0.00
ATOM    213 D     CV B   1       1.295  17.048  13.587  0.00  0.00
ATOM    214 D     CV B   1      -1.705  18.048  13.587  0.00  0.00
ATOM    215 D     CV B   1      -0.705  18.048  13.587  0.00  0.00
ATOM    216 D     CV B   1       0.295  18.048  13.587  0.00  0.00
ATOM    217 D     CV B   1       1.295  18.048  13.587  0.00  0.00
ATOM    218 D     CV B   1       2.295  18.048  13.587  0.00  0.00
ATOM    219 D     CV B   1      -1.705  19.048  13.587  0.00  0.00
ATOM    220 D     CV B   1      -0.705  19.048  13.587  0.00  0.00
ATOM    221 D     CV B   1       0.295  19.048  13.587  0.00  0.00
ATOM    222 D     CV B   1       1.295  19.048  13.587  0.00  0.00
ATOM    223 D     CV B   1      -1.705  20.048  13.587  0.00  0.00
ATOM    224 D     CV B   1      -0.705  20.048  13.587  0.00  0.00
ATOM    225 D     CV B   1       0.295  15.048  14.587  0.00  0.00
ATOM    226 D     CV B   1       1.295  15.048  14.587  0.00  0.00
ATOM    227 D     CV B   1       0.295  16.048  14.587  0.00  0.00
ATOM    228 D     CV B   1       1.295  16.048  14.587  0.00  0.00
ATOM    229 D     CV B   1       1.295  17.048  14.587  0.00  0.00
ATOM    230 D     CV B   1       2.295  17.048  14.587  0.00  0.00
ATOM    231 D     CV B   1      -1.705  18.048  14.587  0.00  0.00
ATOM    232 D     CV B   1       0.295  18.048  14.587  0.00  0.00
ATOM    233 D     CV B   1       1.295  18.048  14.587  0.00  0.00
ATOM    234 D     CV B   1       2.295  18.048  14.587  0.00  0.00
ATOM    235 D     CV B   1      -0.705  19.048  14.587  0.00  0.00
ATOM    236 D     CV B   1       0.295  19.048  14.587  0.00  0.00
ATOM    237 D     CV B   1       2.295  19.048  14.587  0.00  0.00
ATOM    238 D     CV B   1      -0.705  20.048  14.587  0.00  0.00
ATOM    239 D     CV B   1      -0.705  21.048  14.587  0.00  0.00
ATOM    240 D     CV B   1       1.295  18.048  15.587  0.00  0.00
ATOM    241 D     CV B   1       2.295  19.048  15.587  0.00  0.00
