# Supplementary material for: CageCavityCalc (C3): A Computational Tool for Calculating and Visualizing Cavities in Molecular Cages
Source: J Chem Inf Model. 2024 Jul 9;64(14):5604–16. doi: 10.1021/acs.jcim.4c00355 (PMC11267575; doi:10.1021/acs.jcim.4c00355)
Supplement: Supplementary file 2 — ci4c00355_si_002.zip [file ci4c00355_si_002.zip › CageCavityCalc-v.1.0.5/CageCavityCalc/examples/5_other_formats/cage.gro]

Written by MDAnalysis
  572
    1RES     Zn    1   0.491   0.569   0.548
    1RES     Zn    2   0.534  -0.575   0.485
    1RES     Zn    3  -0.491  -0.569   0.548
    1RES     Zn    4  -0.534   0.575   0.485
    1RES     Zn    5   0.491  -0.569  -0.548
    1RES     Zn    6   0.534   0.575  -0.485
    1RES     Zn    7  -0.491   0.569  -0.548
    1RES     Zn    8  -0.534  -0.575  -0.485
    1UNL     C1    9  -0.054  -0.540   0.029
    1UNL     C2   10  -0.077  -0.551   0.177
    1UNL     C3   11  -0.141  -0.442   0.234
    1UNL     C4   12  -0.199  -0.453   0.359
    1UNL     C5   13  -0.193  -0.573   0.428
    1UNL     N1   14  -0.276  -0.583   0.543
    1UNL     C6   15  -0.216  -0.643   0.642
    1UNL     C7   16  -0.304  -0.673   0.757
    1UNL     N2   17  -0.439  -0.644   0.744
    1UNL     C8   18  -0.525  -0.661   0.852
    1UNL     C9   19  -0.476  -0.707   0.973
    1UNL    C10   20  -0.340  -0.735   0.987
    1UNL    C11   21  -0.254  -0.718   0.879
    1UNL    C12   22  -0.129  -0.683   0.372
    1UNL    C13   23  -0.071  -0.672   0.246
    1UNL    C14   24  -0.179  -0.551  -0.063
    1UNL    C15   25  -0.251  -0.670  -0.060
    1UNL    C16   26  -0.374  -0.679  -0.123
    1UNL    C17   27  -0.426  -0.569  -0.189
    1UNL     N3   28  -0.541  -0.580  -0.274
    1UNL    C18   29  -0.642  -0.643  -0.215
    1UNL    C19   30  -0.753  -0.672  -0.306
    1UNL    C20   31  -0.876  -0.719  -0.260
    1UNL    C21   32  -0.976  -0.751  -0.350
    1UNL    C22   33  -0.954  -0.737  -0.487
    1UNL    C23   34  -0.831  -0.690  -0.533
    1UNL     N4   35  -0.731  -0.657  -0.442
    1UNL    C24   36  -0.355  -0.449  -0.192
    1UNL    C25   37  -0.231  -0.441  -0.129
    1UNL    C26   38   0.054  -0.540  -0.029
    1UNL    C27   39   0.179  -0.551   0.063
    1UNL    C28   40   0.251  -0.670   0.060
    1UNL    C29   41   0.374  -0.679   0.123
    1UNL    C30   42   0.426  -0.569   0.189
    1UNL     N5   43   0.541  -0.580   0.274
    1UNL    C31   44   0.642  -0.643   0.215
    1UNL    C32   45   0.753  -0.672   0.306
    1UNL    C33   46   0.876  -0.719   0.260
    1UNL    C34   47   0.976  -0.751   0.350
    1UNL    C35   48   0.954  -0.737   0.487
    1UNL    C36   49   0.831  -0.690   0.533
    1UNL     N6   50   0.731  -0.657   0.442
    1UNL    C37   51   0.355  -0.449   0.192
    1UNL    C38   52   0.231  -0.441   0.129
    1UNL    C39   53   0.077  -0.551  -0.177
    1UNL    C40   54   0.141  -0.442  -0.234
    1UNL    C41   55   0.199  -0.453  -0.359
    1UNL    C42   56   0.193  -0.573  -0.428
    1UNL     N7   57   0.276  -0.583  -0.543
    1UNL    C43   58   0.216  -0.643  -0.642
    1UNL    C44   59   0.304  -0.673  -0.757
    1UNL     N8   60   0.439  -0.644  -0.744
    1UNL    C45   61   0.525  -0.661  -0.852
    1UNL    C46   62   0.476  -0.707  -0.973
    1UNL    C47   63   0.340  -0.735  -0.987
    1UNL    C48   64   0.254  -0.718  -0.879
    1UNL    C49   65   0.129  -0.683  -0.372
    1UNL    C50   66   0.071  -0.672  -0.246
    1UNL     H1   67  -0.145  -0.361   0.187
    1UNL     H2   68  -0.242  -0.379   0.397
    1UNL     H3   69  -0.126  -0.665   0.640
    1UNL     H4   70  -0.615  -0.642   0.842
    1UNL     H5   71  -0.533  -0.718   1.045
    1UNL     H6   72  -0.307  -0.766   1.069
    1UNL     H7   73  -0.164  -0.738   0.888
    1UNL     H8   74  -0.125  -0.764   0.418
    1UNL     H9   75  -0.028  -0.745   0.208
    1UNL    H10   76  -0.216  -0.744  -0.016
    1UNL    H11   77  -0.422  -0.759  -0.121
    1UNL    H12   78  -0.643  -0.665  -0.125
    1UNL    H13   79  -0.890  -0.728  -0.168
    1UNL    H14   80  -1.058  -0.783  -0.319
    1UNL    H15   81  -1.021  -0.759  -0.548
    1UNL    H16   82  -0.816  -0.680  -0.624
    1UNL    H17   83  -0.390  -0.375  -0.237
    1UNL    H18   84  -0.184  -0.361  -0.132
    1UNL    H19   85   0.216  -0.744   0.016
    1UNL    H20   86   0.422  -0.759   0.121
    1UNL    H21   87   0.643  -0.665   0.125
    1UNL    H22   88   0.890  -0.728   0.168
    1UNL    H23   89   1.058  -0.783   0.319
    1UNL    H24   90   1.021  -0.759   0.548
    1UNL    H25   91   0.816  -0.680   0.624
    1UNL    H26   92   0.390  -0.375   0.237
    1UNL    H27   93   0.184  -0.361   0.132
    1UNL    H28   94   0.145  -0.361  -0.187
    1UNL    H29   95   0.242  -0.379  -0.397
    1UNL    H30   96   0.126  -0.665  -0.640
    1UNL    H31   97   0.615  -0.642  -0.842
    1UNL    H32   98   0.533  -0.718  -1.045
    1UNL    H33   99   0.307  -0.766  -1.069
    1UNL    H34  100   0.164  -0.738  -0.888
    1UNL    H35  101   0.125  -0.764  -0.418
    1UNL    H36  102   0.028  -0.745  -0.208
    1UNL     C1  103   0.070  -0.019   0.587
    1UNL     C2  104   0.171   0.092   0.594
    1UNL     C3  105   0.170   0.195   0.688
    1UNL     C4  106   0.276   0.285   0.693
    1UNL     C5  107   0.382   0.273   0.605
    1UNL     N1  108   0.494   0.363   0.608
    1UNL     C6  109   0.613   0.314   0.637
    1UNL     C7  110   0.725   0.414   0.634
    1UNL     N2  111   0.696   0.542   0.588
    1UNL     C8  112   0.798   0.636   0.577
    1UNL     C9  113   0.928   0.603   0.612
    1UNL    C10  114   0.957   0.475   0.659
    1UNL    C11  115   0.856   0.381   0.669
    1UNL    C12  116   0.384   0.170   0.512
    1UNL    C13  117   0.278   0.080   0.506
    1UNL    C14  118   0.123  -0.153   0.576
    1UNL    C15  119   0.082  -0.235   0.471
    1UNL    C16  120   0.144  -0.358   0.451
    1UNL    C17  121   0.246  -0.399   0.535
    1UNL     N3  122   0.317  -0.524   0.512
    1UNL    C18  123   0.238  -0.626   0.500
    1UNL    C19  124   0.292  -0.754   0.482
    1UNL    C20  125   0.214  -0.867   0.461
    1UNL    C21  126   0.275  -0.990   0.438
    1UNL    C22  127   0.413  -0.999   0.436
    1UNL    C23  128   0.491  -0.886   0.457
    1UNL     N4  129   0.430  -0.763   0.480
    1UNL    C24  130   0.287  -0.317   0.640
    1UNL    C25  131   0.226  -0.194   0.660
    1UNL    C26  132  -0.070   0.019   0.587
    1UNL    C27  133  -0.171  -0.092   0.594
    1UNL    C28  134  -0.278  -0.080   0.506
    1UNL    C29  135  -0.384  -0.170   0.512
    1UNL    C30  136  -0.382  -0.273   0.605
    1UNL     N5  137  -0.494  -0.363   0.608
    1UNL    C31  138  -0.613  -0.314   0.637
    1UNL    C32  139  -0.725  -0.414   0.634
    1UNL    C33  140  -0.856  -0.381   0.669
    1UNL    C34  141  -0.957  -0.475   0.659
    1UNL    C35  142  -0.928  -0.603   0.612
    1UNL    C36  143  -0.798  -0.636   0.577
    1UNL     N6  144  -0.696  -0.542   0.588
    1UNL    C37  145  -0.276  -0.285   0.693
    1UNL    C38  146  -0.170  -0.195   0.688
    1UNL    C39  147  -0.123   0.153   0.576
    1UNL    C40  148  -0.082   0.235   0.471
    1UNL    C41  149  -0.144   0.358   0.451
    1UNL    C42  150  -0.246   0.399   0.535
    1UNL     N7  151  -0.317   0.524   0.512
    1UNL    C43  152  -0.238   0.626   0.500
    1UNL    C44  153  -0.292   0.754   0.482
    1UNL     N8  154  -0.430   0.763   0.480
    1UNL    C45  155  -0.491   0.886   0.457
    1UNL    C46  156  -0.413   0.999   0.436
    1UNL    C47  157  -0.275   0.990   0.438
    1UNL    C48  158  -0.214   0.867   0.461
    1UNL    C49  159  -0.287   0.317   0.640
    1UNL    C50  160  -0.226   0.194   0.660
    1UNL     H1  161   0.099   0.203   0.747
    1UNL     H2  162   0.275   0.354   0.756
    1UNL     H3  163   0.627   0.225   0.658
    1UNL     H4  164   0.778   0.722   0.546
    1UNL     H5  165   0.996   0.666   0.605
    1UNL     H6  166   1.044   0.453   0.682
    1UNL     H7  167   0.875   0.295   0.701
    1UNL     H8  168   0.455   0.162   0.453
    1UNL     H9  169   0.279   0.011   0.444
    1UNL    H10  170   0.013  -0.208   0.415
    1UNL    H11  171   0.116  -0.413   0.381
    1UNL    H12  172   0.146  -0.614   0.504
    1UNL    H13  173   0.121  -0.860   0.462
    1UNL    H14  174   0.223  -1.065   0.424
    1UNL    H15  175   0.454  -1.081   0.421
    1UNL    H16  176   0.584  -0.892   0.455
    1UNL    H17  177   0.356  -0.344   0.696
    1UNL    H18  178   0.253  -0.139   0.730
    1UNL    H19  179  -0.279  -0.011   0.444
    1UNL    H20  180  -0.455  -0.162   0.453
    1UNL    H21  181  -0.627  -0.225   0.658
    1UNL    H22  182  -0.875  -0.295   0.701
    1UNL    H23  183  -1.044  -0.453   0.682
    1UNL    H24  184  -0.996  -0.666   0.605
    1UNL    H25  185  -0.778  -0.722   0.546
    1UNL    H26  186  -0.275  -0.354   0.756
    1UNL    H27  187  -0.099  -0.203   0.747
    1UNL    H28  188  -0.013   0.208   0.415
    1UNL    H29  189  -0.116   0.413   0.381
    1UNL    H30  190  -0.146   0.614   0.504
    1UNL    H31  191  -0.584   0.892   0.455
    1UNL    H32  192  -0.454   1.081   0.421
    1UNL    H33  193  -0.223   1.065   0.424
    1UNL    H34  194  -0.121   0.860   0.462
    1UNL    H35  195  -0.356   0.344   0.696
    1UNL    H36  196  -0.253   0.139   0.730
    1UNL     C1  197  -0.070  -0.019  -0.587
    1UNL     C2  198  -0.171   0.092  -0.594
    1UNL     C3  199  -0.170   0.195  -0.688
    1UNL     C4  200  -0.276   0.285  -0.693
    1UNL     C5  201  -0.382   0.273  -0.605
    1UNL     N1  202  -0.494   0.363  -0.608
    1UNL     C6  203  -0.613   0.314  -0.637
    1UNL     C7  204  -0.725   0.414  -0.634
    1UNL     N2  205  -0.696   0.542  -0.588
    1UNL     C8  206  -0.798   0.636  -0.577
    1UNL     C9  207  -0.928   0.603  -0.612
    1UNL    C10  208  -0.957   0.475  -0.659
    1UNL    C11  209  -0.856   0.381  -0.669
    1UNL    C12  210  -0.384   0.170  -0.512
    1UNL    C13  211  -0.278   0.080  -0.506
    1UNL    C14  212  -0.123  -0.153  -0.576
    1UNL    C15  213  -0.082  -0.235  -0.471
    1UNL    C16  214  -0.144  -0.358  -0.451
    1UNL    C17  215  -0.246  -0.399  -0.535
    1UNL     N3  216  -0.317  -0.524  -0.512
    1UNL    C18  217  -0.238  -0.626  -0.500
    1UNL    C19  218  -0.292  -0.754  -0.482
    1UNL    C20  219  -0.214  -0.867  -0.461
    1UNL    C21  220  -0.275  -0.990  -0.438
    1UNL    C22  221  -0.413  -0.999  -0.436
    1UNL    C23  222  -0.491  -0.886  -0.457
    1UNL     N4  223  -0.430  -0.763  -0.480
    1UNL    C24  224  -0.287  -0.317  -0.640
    1UNL    C25  225  -0.226  -0.194  -0.660
    1UNL    C26  226   0.070   0.019  -0.587
    1UNL    C27  227   0.171  -0.092  -0.594
    1UNL    C28  228   0.278  -0.080  -0.506
    1UNL    C29  229   0.384  -0.170  -0.512
    1UNL    C30  230   0.382  -0.273  -0.605
    1UNL     N5  231   0.494  -0.363  -0.608
    1UNL    C31  232   0.613  -0.314  -0.637
    1UNL    C32  233   0.725  -0.414  -0.634
    1UNL    C33  234   0.856  -0.381  -0.669
    1UNL    C34  235   0.957  -0.475  -0.659
    1UNL    C35  236   0.928  -0.603  -0.612
    1UNL    C36  237   0.798  -0.636  -0.577
    1UNL     N6  238   0.696  -0.542  -0.588
    1UNL    C37  239   0.276  -0.285  -0.693
    1UNL    C38  240   0.170  -0.195  -0.688
    1UNL    C39  241   0.123   0.153  -0.576
    1UNL    C40  242   0.226   0.194  -0.660
    1UNL    C41  243   0.287   0.317  -0.640
    1UNL    C42  244   0.246   0.399  -0.535
    1UNL     N7  245   0.317   0.524  -0.512
    1UNL    C43  246   0.238   0.626  -0.500
    1UNL    C44  247   0.292   0.754  -0.482
    1UNL     N8  248   0.430   0.763  -0.480
    1UNL    C45  249   0.491   0.886  -0.457
    1UNL    C46  250   0.413   0.999  -0.436
    1UNL    C47  251   0.275   0.990  -0.438
    1UNL    C48  252   0.214   0.867  -0.461
    1UNL    C49  253   0.144   0.358  -0.451
    1UNL    C50  254   0.082   0.235  -0.471
    1UNL     H1  255  -0.099   0.203  -0.747
    1UNL     H2  256  -0.275   0.354  -0.756
    1UNL     H3  257  -0.627   0.225  -0.658
    1UNL     H4  258  -0.778   0.722  -0.546
    1UNL     H5  259  -0.996   0.666  -0.605
    1UNL     H6  260  -1.044   0.453  -0.682
    1UNL     H7  261  -0.875   0.295  -0.701
    1UNL     H8  262  -0.455   0.162  -0.453
    1UNL     H9  263  -0.279   0.011  -0.444
    1UNL    H10  264  -0.013  -0.208  -0.415
    1UNL    H11  265  -0.116  -0.413  -0.381
    1UNL    H12  266  -0.146  -0.614  -0.504
    1UNL    H13  267  -0.121  -0.860  -0.462
    1UNL    H14  268  -0.223  -1.065  -0.424
    1UNL    H15  269  -0.454  -1.081  -0.421
    1UNL    H16  270  -0.584  -0.892  -0.455
    1UNL    H17  271  -0.356  -0.344  -0.696
    1UNL    H18  272  -0.253  -0.139  -0.730
    1UNL    H19  273   0.279  -0.011  -0.444
    1UNL    H20  274   0.455  -0.162  -0.453
    1UNL    H21  275   0.627  -0.225  -0.658
    1UNL    H22  276   0.875  -0.295  -0.701
    1UNL    H23  277   1.044  -0.453  -0.682
    1UNL    H24  278   0.996  -0.666  -0.605
    1UNL    H25  279   0.778  -0.722  -0.546
    1UNL    H26  280   0.275  -0.354  -0.756
    1UNL    H27  281   0.099  -0.203  -0.747
    1UNL    H28  282   0.253   0.139  -0.730
    1UNL    H29  283   0.356   0.344  -0.696
    1UNL    H30  284   0.146   0.614  -0.504
    1UNL    H31  285   0.584   0.892  -0.455
    1UNL    H32  286   0.454   1.081  -0.421
    1UNL    H33  287   0.223   1.065  -0.424
    1UNL    H34  288   0.121   0.860  -0.462
    1UNL    H35  289   0.116   0.413  -0.381
    1UNL    H36  290   0.013   0.208  -0.415
    1UNL     C1  291   0.054   0.540   0.029
    1UNL     C2  292   0.077   0.551   0.177
    1UNL     C3  293   0.071   0.672   0.246
    1UNL     C4  294   0.129   0.683   0.372
    1UNL     C5  295   0.193   0.573   0.428
    1UNL     N1  296   0.276   0.583   0.543
    1UNL     C6  297   0.216   0.643   0.642
    1UNL     C7  298   0.304   0.673   0.757
    1UNL     N2  299   0.439   0.644   0.744
    1UNL     C8  300   0.525   0.661   0.852
    1UNL     C9  301   0.476   0.707   0.973
    1UNL    C10  302   0.340   0.735   0.987
    1UNL    C11  303   0.254   0.718   0.879
    1UNL    C12  304   0.199   0.453   0.359
    1UNL    C13  305   0.141   0.442   0.234
    1UNL    C14  306   0.179   0.551  -0.063
    1UNL    C15  307   0.251   0.670  -0.060
    1UNL    C16  308   0.374   0.679  -0.123
    1UNL    C17  309   0.426   0.569  -0.189
    1UNL     N3  310   0.541   0.580  -0.274
    1UNL    C18  311   0.642   0.643  -0.215
    1UNL    C19  312   0.753   0.672  -0.306
    1UNL    C20  313   0.876   0.719  -0.260
    1UNL    C21  314   0.976   0.751  -0.350
    1UNL    C22  315   0.954   0.737  -0.487
    1UNL    C23  316   0.831   0.690  -0.533
    1UNL     N4  317   0.731   0.657  -0.442
    1UNL    C24  318   0.355   0.449  -0.192
    1UNL    C25  319   0.231   0.441  -0.129
    1UNL    C26  320  -0.054   0.540  -0.029
    1UNL    C27  321  -0.179   0.551   0.063
    1UNL    C28  322  -0.231   0.441   0.129
    1UNL    C29  323  -0.355   0.449   0.192
    1UNL    C30  324  -0.426   0.569   0.189
    1UNL     N5  325  -0.541   0.580   0.274
    1UNL    C31  326  -0.642   0.643   0.215
    1UNL    C32  327  -0.753   0.672   0.306
    1UNL    C33  328  -0.876   0.719   0.260
    1UNL    C34  329  -0.976   0.751   0.350
    1UNL    C35  330  -0.954   0.737   0.487
    1UNL    C36  331  -0.831   0.690   0.533
    1UNL     N6  332  -0.731   0.657   0.442
    1UNL    C37  333  -0.374   0.679   0.123
    1UNL    C38  334  -0.251   0.670   0.060
    1UNL    C39  335  -0.077   0.551  -0.177
    1UNL    C40  336  -0.141   0.442  -0.234
    1UNL    C41  337  -0.199   0.453  -0.359
    1UNL    C42  338  -0.193   0.573  -0.428
    1UNL     N7  339  -0.276   0.583  -0.543
    1UNL    C43  340  -0.216   0.643  -0.642
    1UNL    C44  341  -0.304   0.673  -0.757
    1UNL     N8  342  -0.439   0.644  -0.744
    1UNL    C45  343  -0.525   0.661  -0.852
    1UNL    C46  344  -0.476   0.707  -0.973
    1UNL    C47  345  -0.340   0.735  -0.987
    1UNL    C48  346  -0.254   0.718  -0.879
    1UNL    C49  347  -0.129   0.683  -0.372
    1UNL    C50  348  -0.071   0.672  -0.246
    1UNL     H1  349   0.028   0.745   0.208
    1UNL     H2  350   0.125   0.764   0.418
    1UNL     H3  351   0.126   0.665   0.640
    1UNL     H4  352   0.615   0.642   0.842
    1UNL     H5  353   0.533   0.718   1.045
    1UNL     H6  354   0.307   0.766   1.069
    1UNL     H7  355   0.164   0.738   0.888
    1UNL     H8  356   0.242   0.379   0.397
    1UNL     H9  357   0.145   0.361   0.187
    1UNL    H10  358   0.216   0.744  -0.016
    1UNL    H11  359   0.422   0.759  -0.121
    1UNL    H12  360   0.643   0.665  -0.125
    1UNL    H13  361   0.890   0.728  -0.168
    1UNL    H14  362   1.058   0.783  -0.319
    1UNL    H15  363   1.021   0.759  -0.548
    1UNL    H16  364   0.816   0.680  -0.624
    1UNL    H17  365   0.390   0.375  -0.237
    1UNL    H18  366   0.184   0.361  -0.132
    1UNL    H19  367  -0.184   0.361   0.132
    1UNL    H20  368  -0.390   0.375   0.237
    1UNL    H21  369  -0.643   0.665   0.125
    1UNL    H22  370  -0.890   0.728   0.168
    1UNL    H23  371  -1.058   0.783   0.319
    1UNL    H24  372  -1.021   0.759   0.548
    1UNL    H25  373  -0.816   0.680   0.624
    1UNL    H26  374  -0.422   0.759   0.121
    1UNL    H27  375  -0.216   0.744   0.016
    1UNL    H28  376  -0.145   0.361  -0.187
    1UNL    H29  377  -0.242   0.379  -0.397
    1UNL    H30  378  -0.126   0.665  -0.640
    1UNL    H31  379  -0.615   0.642  -0.842
    1UNL    H32  380  -0.533   0.718  -1.045
    1UNL    H33  381  -0.307   0.766  -1.069
    1UNL    H34  382  -0.164   0.738  -0.888
    1UNL    H35  383  -0.125   0.764  -0.418
    1UNL    H36  384  -0.028   0.745  -0.208
    1UNL     C1  385  -0.589  -0.014   0.065
    1UNL     C2  386  -0.589   0.096   0.171
    1UNL     C3  387  -0.684   0.197   0.169
    1UNL     C4  388  -0.692   0.286   0.276
    1UNL     C5  389  -0.605   0.274   0.383
    1UNL     N1  390  -0.605   0.369   0.496
    1UNL     C6  391  -0.645   0.340   0.605
    1UNL     C7  392  -0.643   0.430   0.713
    1UNL     N2  393  -0.581   0.552   0.687
    1UNL     C8  394  -0.568   0.646   0.789
    1UNL     C9  395  -0.617   0.619   0.916
    1UNL    C10  396  -0.678   0.497   0.942
    1UNL    C11  397  -0.691   0.403   0.841
    1UNL    C12  398  -0.510   0.173   0.384
    1UNL    C13  399  -0.502   0.083   0.278
    1UNL    C14  400  -0.575  -0.153   0.121
    1UNL    C15  401  -0.474  -0.239   0.081
    1UNL    C16  402  -0.457  -0.361   0.146
    1UNL    C17  403  -0.541  -0.396   0.251
    1UNL     N3  404  -0.519  -0.523   0.327
    1UNL    C18  405  -0.516  -0.623   0.258
    1UNL    C19  406  -0.497  -0.754   0.313
    1UNL    C20  407  -0.474  -0.869   0.239
    1UNL    C21  408  -0.449  -0.990   0.305
    1UNL    C22  409  -0.448  -0.994   0.444
    1UNL    C23  410  -0.472  -0.878   0.517
    1UNL     N4  411  -0.496  -0.758   0.452
    1UNL    C24  412  -0.643  -0.310   0.290
    1UNL    C25  413  -0.660  -0.188   0.226
    1UNL    C26  414  -0.589   0.014  -0.065
    1UNL    C27  415  -0.575   0.153  -0.121
    1UNL    C28  416  -0.660   0.188  -0.226
    1UNL    C29  417  -0.643   0.310  -0.290
    1UNL    C30  418  -0.541   0.396  -0.251
    1UNL     N5  419  -0.519   0.523  -0.327
    1UNL    C31  420  -0.516   0.623  -0.258
    1UNL    C32  421  -0.497   0.754  -0.313
    1UNL    C33  422  -0.474   0.869  -0.239
    1UNL    C34  423  -0.449   0.990  -0.305
    1UNL    C35  424  -0.448   0.994  -0.444
    1UNL    C36  425  -0.472   0.878  -0.517
    1UNL     N6  426  -0.496   0.758  -0.452
    1UNL    C37  427  -0.457   0.361  -0.146
    1UNL    C38  428  -0.474   0.239  -0.081
    1UNL    C39  429  -0.589  -0.096  -0.171
    1UNL    C40  430  -0.684  -0.197  -0.169
    1UNL    C41  431  -0.692  -0.286  -0.276
    1UNL    C42  432  -0.605  -0.274  -0.383
    1UNL     N7  433  -0.605  -0.369  -0.496
    1UNL    C43  434  -0.645  -0.340  -0.605
    1UNL    C44  435  -0.643  -0.430  -0.713
    1UNL     N8  436  -0.581  -0.552  -0.687
    1UNL    C45  437  -0.568  -0.646  -0.789
    1UNL    C46  438  -0.617  -0.619  -0.916
    1UNL    C47  439  -0.678  -0.497  -0.942
    1UNL    C48  440  -0.691  -0.403  -0.841
    1UNL    C49  441  -0.510  -0.173  -0.384
    1UNL    C50  442  -0.502  -0.083  -0.278
    1UNL     H1  443  -0.742   0.205   0.097
    1UNL     H2  444  -0.756   0.354   0.275
    1UNL     H3  445  -0.680   0.255   0.619
    1UNL     H4  446  -0.527   0.728   0.771
    1UNL     H5  447  -0.608   0.682   0.984
    1UNL     H6  448  -0.711   0.478   1.027
    1UNL     H7  449  -0.733   0.321   0.858
    1UNL     H8  450  -0.452   0.165   0.456
    1UNL     H9  451  -0.438   0.016   0.279
    1UNL    H10  452  -0.417  -0.215   0.011
    1UNL    H11  453  -0.389  -0.419   0.120
    1UNL    H12  454  -0.525  -0.614   0.166
    1UNL    H13  455  -0.475  -0.866   0.146
    1UNL    H14  456  -0.433  -1.067   0.256
    1UNL    H15  457  -0.431  -1.074   0.488
    1UNL    H16  458  -0.471  -0.881   0.610
    1UNL    H17  459  -0.699  -0.333   0.360
    1UNL    H18  460  -0.727  -0.130   0.252
    1UNL    H19  461  -0.727   0.130  -0.252
    1UNL    H20  462  -0.699   0.333  -0.360
    1UNL    H21  463  -0.525   0.614  -0.166
    1UNL    H22  464  -0.475   0.866  -0.146
    1UNL    H23  465  -0.433   1.067  -0.256
    1UNL    H24  466  -0.431   1.074  -0.488
    1UNL    H25  467  -0.471   0.881  -0.610
    1UNL    H26  468  -0.389   0.419  -0.120
    1UNL    H27  469  -0.417   0.215  -0.011
    1UNL    H28  470  -0.742  -0.205  -0.097
    1UNL    H29  471  -0.756  -0.354  -0.275
    1UNL    H30  472  -0.680  -0.255  -0.619
    1UNL    H31  473  -0.527  -0.728  -0.771
    1UNL    H32  474  -0.608  -0.682  -0.984
    1UNL    H33  475  -0.711  -0.478  -1.027
    1UNL    H34  476  -0.733  -0.321  -0.858
    1UNL    H35  477  -0.452  -0.165  -0.456
    1UNL    H36  478  -0.438  -0.016  -0.279
    1UNL     C1  479   0.589   0.014   0.065
    1UNL     C2  480   0.575   0.153   0.121
    1UNL     C3  481   0.474   0.239   0.081
    1UNL     C4  482   0.457   0.361   0.146
    1UNL     C5  483   0.541   0.396   0.251
    1UNL     N1  484   0.519   0.523   0.327
    1UNL     C6  485   0.516   0.623   0.258
    1UNL     C7  486   0.497   0.754   0.313
    1UNL     N2  487   0.496   0.758   0.452
    1UNL     C8  488   0.472   0.878   0.517
    1UNL     C9  489   0.448   0.994   0.444
    1UNL    C10  490   0.449   0.990   0.305
    1UNL    C11  491   0.474   0.869   0.239
    1UNL    C12  492   0.643   0.310   0.290
    1UNL    C13  493   0.660   0.188   0.226
    1UNL    C14  494   0.589  -0.096   0.171
    1UNL    C15  495   0.502  -0.083   0.278
    1UNL    C16  496   0.510  -0.173   0.384
    1UNL    C17  497   0.605  -0.274   0.383
    1UNL     N3  498   0.605  -0.369   0.496
    1UNL    C18  499   0.645  -0.340   0.605
    1UNL    C19  500   0.643  -0.430   0.713
    1UNL    C20  501   0.691  -0.403   0.841
    1UNL    C21  502   0.678  -0.497   0.942
    1UNL    C22  503   0.617  -0.619   0.916
    1UNL    C23  504   0.568  -0.646   0.789
    1UNL     N4  505   0.581  -0.552   0.687
    1UNL    C24  506   0.692  -0.286   0.276
    1UNL    C25  507   0.684  -0.197   0.169
    1UNL    C26  508   0.589  -0.014  -0.065
    1UNL    C27  509   0.575  -0.153  -0.121
    1UNL    C28  510   0.660  -0.188  -0.226
    1UNL    C29  511   0.643  -0.310  -0.290
    1UNL    C30  512   0.541  -0.396  -0.251
    1UNL     N5  513   0.519  -0.523  -0.327
    1UNL    C31  514   0.516  -0.623  -0.258
    1UNL    C32  515   0.497  -0.754  -0.313
    1UNL    C33  516   0.474  -0.869  -0.239
    1UNL    C34  517   0.449  -0.990  -0.305
    1UNL    C35  518   0.448  -0.994  -0.444
    1UNL    C36  519   0.472  -0.878  -0.517
    1UNL     N6  520   0.496  -0.758  -0.452
    1UNL    C37  521   0.457  -0.361  -0.146
    1UNL    C38  522   0.474  -0.239  -0.081
    1UNL    C39  523   0.589   0.096  -0.171
    1UNL    C40  524   0.502   0.083  -0.278
    1UNL    C41  525   0.510   0.173  -0.384
    1UNL    C42  526   0.605   0.274  -0.383
    1UNL     N7  527   0.605   0.369  -0.496
    1UNL    C43  528   0.645   0.340  -0.605
    1UNL    C44  529   0.643   0.430  -0.713
    1UNL     N8  530   0.581   0.552  -0.687
    1UNL    C45  531   0.568   0.646  -0.789
    1UNL    C46  532   0.617   0.619  -0.916
    1UNL    C47  533   0.678   0.497  -0.942
    1UNL    C48  534   0.691   0.403  -0.841
    1UNL    C49  535   0.692   0.286  -0.276
    1UNL    C50  536   0.684   0.197  -0.169
    1UNL     H1  537   0.417   0.215   0.011
    1UNL     H2  538   0.389   0.419   0.120
    1UNL     H3  539   0.525   0.614   0.166
    1UNL     H4  540   0.471   0.881   0.610
    1UNL     H5  541   0.431   1.074   0.488
    1UNL     H6  542   0.433   1.067   0.256
    1UNL     H7  543   0.475   0.866   0.146
    1UNL     H8  544   0.699   0.333   0.360
    1UNL     H9  545   0.727   0.130   0.252
    1UNL    H10  546   0.438  -0.016   0.279
    1UNL    H11  547   0.452  -0.165   0.456
    1UNL    H12  548   0.680  -0.255   0.619
    1UNL    H13  549   0.733  -0.321   0.858
    1UNL    H14  550   0.711  -0.478   1.027
    1UNL    H15  551   0.608  -0.682   0.984
    1UNL    H16  552   0.527  -0.728   0.771
    1UNL    H17  553   0.756  -0.354   0.275
    1UNL    H18  554   0.742  -0.205   0.097
    1UNL    H19  555   0.727  -0.130  -0.252
    1UNL    H20  556   0.699  -0.333  -0.360
    1UNL    H21  557   0.525  -0.614  -0.166
    1UNL    H22  558   0.475  -0.866  -0.146
    1UNL    H23  559   0.433  -1.067  -0.256
    1UNL    H24  560   0.431  -1.074  -0.488
    1UNL    H25  561   0.471  -0.881  -0.610
    1UNL    H26  562   0.389  -0.419  -0.120
    1UNL    H27  563   0.417  -0.215  -0.011
    1UNL    H28  564   0.438   0.016  -0.279
    1UNL    H29  565   0.452   0.165  -0.456
    1UNL    H30  566   0.680   0.255  -0.619
    1UNL    H31  567   0.527   0.728  -0.771
    1UNL    H32  568   0.608   0.682  -0.984
    1UNL    H33  569   0.711   0.478  -1.027
    1UNL    H34  570   0.733   0.321  -0.858
    1UNL    H35  571   0.756   0.354  -0.275
    1UNL    H36  572   0.742   0.205  -0.097
   0.00000   0.00000   0.00000   0.00000   0.00000   0.00000   0.00000   0.00000   0.00000
