# Supplementary material for: CageCavityCalc (C3): A Computational Tool for Calculating and Visualizing Cavities in Molecular Cages
Source: J Chem Inf Model. 2024 Jul 9;64(14):5604–16. doi: 10.1021/acs.jcim.4c00355 (PMC11267575; doi:10.1021/acs.jcim.4c00355)
Supplement: Supplementary file 2 — ci4c00355_si_002.zip [file ci4c00355_si_002.zip › CageCavityCalc-v.1.0.5/CageCavityCalc/examples/5_other_formats/cage_cavity.gro]

Written by MDAnalysis
  669
    1zn      zn    1   0.491   0.569   0.548
    1zn      zn    2   0.534  -0.575   0.485
    1zn      zn    3  -0.491  -0.569   0.548
    1zn      zn    4  -0.534   0.575   0.485
    1zn      zn    5   0.491  -0.569  -0.548
    1zn      zn    6   0.534   0.575  -0.485
    1zn      zn    7  -0.491   0.569  -0.548
    1zn      zn    8  -0.534  -0.575  -0.485
    1zn       c    9  -0.054  -0.540   0.029
    1zn       c   10  -0.077  -0.551   0.177
    1zn       c   11  -0.141  -0.442   0.234
    1zn       c   12  -0.199  -0.453   0.359
    1zn       c   13  -0.193  -0.573   0.428
    1zn       n   14  -0.276  -0.583   0.543
    1zn       c   15  -0.216  -0.643   0.642
    1zn       c   16  -0.304  -0.673   0.757
    1zn       n   17  -0.439  -0.644   0.744
    1zn       c   18  -0.525  -0.661   0.852
    1zn       c   19  -0.476  -0.707   0.973
    1zn       c   20  -0.340  -0.735   0.987
    1zn       c   21  -0.254  -0.718   0.879
    1zn       c   22  -0.129  -0.683   0.372
    1zn       c   23  -0.071  -0.672   0.246
    1zn       c   24  -0.179  -0.551  -0.063
    1zn       c   25  -0.251  -0.670  -0.060
    1zn       c   26  -0.374  -0.679  -0.123
    1zn       c   27  -0.426  -0.569  -0.189
    1zn       n   28  -0.541  -0.580  -0.274
    1zn       c   29  -0.642  -0.643  -0.215
    1zn       c   30  -0.753  -0.672  -0.306
    1zn       c   31  -0.876  -0.719  -0.260
    1zn       c   32  -0.976  -0.751  -0.350
    1zn       c   33  -0.954  -0.737  -0.487
    1zn       c   34  -0.831  -0.690  -0.533
    1zn       n   35  -0.731  -0.657  -0.442
    1zn       c   36  -0.355  -0.449  -0.192
    1zn       c   37  -0.231  -0.441  -0.129
    1zn       c   38   0.054  -0.540  -0.029
    1zn       c   39   0.179  -0.551   0.063
    1zn       c   40   0.251  -0.670   0.060
    1zn       c   41   0.374  -0.679   0.123
    1zn       c   42   0.426  -0.569   0.189
    1zn       n   43   0.541  -0.580   0.274
    1zn       c   44   0.642  -0.643   0.215
    1zn       c   45   0.753  -0.672   0.306
    1zn       c   46   0.876  -0.719   0.260
    1zn       c   47   0.976  -0.751   0.350
    1zn       c   48   0.954  -0.737   0.487
    1zn       c   49   0.831  -0.690   0.533
    1zn       n   50   0.731  -0.657   0.442
    1zn       c   51   0.355  -0.449   0.192
    1zn       c   52   0.231  -0.441   0.129
    1zn       c   53   0.077  -0.551  -0.177
    1zn       c   54   0.141  -0.442  -0.234
    1zn       c   55   0.199  -0.453  -0.359
    1zn       c   56   0.193  -0.573  -0.428
    1zn       n   57   0.276  -0.583  -0.543
    1zn       c   58   0.216  -0.643  -0.642
    1zn       c   59   0.304  -0.673  -0.757
    1zn       n   60   0.439  -0.644  -0.744
    1zn       c   61   0.525  -0.661  -0.852
    1zn       c   62   0.476  -0.707  -0.973
    1zn       c   63   0.340  -0.735  -0.987
    1zn       c   64   0.254  -0.718  -0.879
    1zn       c   65   0.129  -0.683  -0.372
    1zn       c   66   0.071  -0.672  -0.246
    1zn       h   67  -0.145  -0.361   0.187
    1zn       h   68  -0.242  -0.379   0.397
    1zn       h   69  -0.126  -0.665   0.640
    1zn       h   70  -0.615  -0.642   0.842
    1zn       h   71  -0.533  -0.718   1.045
    1zn       h   72  -0.307  -0.766   1.069
    1zn       h   73  -0.164  -0.738   0.888
    1zn       h   74  -0.125  -0.764   0.418
    1zn       h   75  -0.028  -0.745   0.208
    1zn       h   76  -0.216  -0.744  -0.016
    1zn       h   77  -0.422  -0.759  -0.121
    1zn       h   78  -0.643  -0.665  -0.125
    1zn       h   79  -0.890  -0.728  -0.168
    1zn       h   80  -1.058  -0.783  -0.319
    1zn       h   81  -1.021  -0.759  -0.548
    1zn       h   82  -0.816  -0.680  -0.624
    1zn       h   83  -0.390  -0.375  -0.237
    1zn       h   84  -0.184  -0.361  -0.132
    1zn       h   85   0.216  -0.744   0.016
    1zn       h   86   0.422  -0.759   0.121
    1zn       h   87   0.643  -0.665   0.125
    1zn       h   88   0.890  -0.728   0.168
    1zn       h   89   1.058  -0.783   0.319
    1zn       h   90   1.021  -0.759   0.548
    1zn       h   91   0.816  -0.680   0.624
    1zn       h   92   0.390  -0.375   0.237
    1zn       h   93   0.184  -0.361   0.132
    1zn       h   94   0.145  -0.361  -0.187
    1zn       h   95   0.242  -0.379  -0.397
    1zn       h   96   0.126  -0.665  -0.640
    1zn       h   97   0.615  -0.642  -0.842
    1zn       h   98   0.533  -0.718  -1.045
    1zn       h   99   0.307  -0.766  -1.069
    1zn       h  100   0.164  -0.738  -0.888
    1zn       h  101   0.125  -0.764  -0.418
    1zn       h  102   0.028  -0.745  -0.208
    1zn       c  103   0.070  -0.019   0.587
    1zn       c  104   0.171   0.092   0.594
    1zn       c  105   0.170   0.195   0.688
    1zn       c  106   0.276   0.285   0.693
    1zn       c  107   0.382   0.273   0.605
    1zn       n  108   0.494   0.363   0.608
    1zn       c  109   0.613   0.314   0.637
    1zn       c  110   0.725   0.414   0.634
    1zn       n  111   0.696   0.542   0.588
    1zn       c  112   0.798   0.636   0.577
    1zn       c  113   0.928   0.603   0.612
    1zn       c  114   0.957   0.475   0.659
    1zn       c  115   0.856   0.381   0.669
    1zn       c  116   0.384   0.170   0.512
    1zn       c  117   0.278   0.080   0.506
    1zn       c  118   0.123  -0.153   0.576
    1zn       c  119   0.082  -0.235   0.471
    1zn       c  120   0.144  -0.358   0.451
    1zn       c  121   0.246  -0.399   0.535
    1zn       n  122   0.317  -0.524   0.512
    1zn       c  123   0.238  -0.626   0.500
    1zn       c  124   0.292  -0.754   0.482
    1zn       c  125   0.214  -0.867   0.461
    1zn       c  126   0.275  -0.990   0.438
    1zn       c  127   0.413  -0.999   0.436
    1zn       c  128   0.491  -0.886   0.457
    1zn       n  129   0.430  -0.763   0.480
    1zn       c  130   0.287  -0.317   0.640
    1zn       c  131   0.226  -0.194   0.660
    1zn       c  132  -0.070   0.019   0.587
    1zn       c  133  -0.171  -0.092   0.594
    1zn       c  134  -0.278  -0.080   0.506
    1zn       c  135  -0.384  -0.170   0.512
    1zn       c  136  -0.382  -0.273   0.605
    1zn       n  137  -0.494  -0.363   0.608
    1zn       c  138  -0.613  -0.314   0.637
    1zn       c  139  -0.725  -0.414   0.634
    1zn       c  140  -0.856  -0.381   0.669
    1zn       c  141  -0.957  -0.475   0.659
    1zn       c  142  -0.928  -0.603   0.612
    1zn       c  143  -0.798  -0.636   0.577
    1zn       n  144  -0.696  -0.542   0.588
    1zn       c  145  -0.276  -0.285   0.693
    1zn       c  146  -0.170  -0.195   0.688
    1zn       c  147  -0.123   0.153   0.576
    1zn       c  148  -0.082   0.235   0.471
    1zn       c  149  -0.144   0.358   0.451
    1zn       c  150  -0.246   0.399   0.535
    1zn       n  151  -0.317   0.524   0.512
    1zn       c  152  -0.238   0.626   0.500
    1zn       c  153  -0.292   0.754   0.482
    1zn       n  154  -0.430   0.763   0.480
    1zn       c  155  -0.491   0.886   0.457
    1zn       c  156  -0.413   0.999   0.436
    1zn       c  157  -0.275   0.990   0.438
    1zn       c  158  -0.214   0.867   0.461
    1zn       c  159  -0.287   0.317   0.640
    1zn       c  160  -0.226   0.194   0.660
    1zn       h  161   0.099   0.203   0.747
    1zn       h  162   0.275   0.354   0.756
    1zn       h  163   0.627   0.225   0.658
    1zn       h  164   0.778   0.722   0.546
    1zn       h  165   0.996   0.666   0.605
    1zn       h  166   1.044   0.453   0.682
    1zn       h  167   0.875   0.295   0.701
    1zn       h  168   0.455   0.162   0.453
    1zn       h  169   0.279   0.011   0.444
    1zn       h  170   0.013  -0.208   0.415
    1zn       h  171   0.116  -0.413   0.381
    1zn       h  172   0.146  -0.614   0.504
    1zn       h  173   0.121  -0.860   0.462
    1zn       h  174   0.223  -1.065   0.424
    1zn       h  175   0.454  -1.081   0.421
    1zn       h  176   0.584  -0.892   0.455
    1zn       h  177   0.356  -0.344   0.696
    1zn       h  178   0.253  -0.139   0.730
    1zn       h  179  -0.279  -0.011   0.444
    1zn       h  180  -0.455  -0.162   0.453
    1zn       h  181  -0.627  -0.225   0.658
    1zn       h  182  -0.875  -0.295   0.701
    1zn       h  183  -1.044  -0.453   0.682
    1zn       h  184  -0.996  -0.666   0.605
    1zn       h  185  -0.778  -0.722   0.546
    1zn       h  186  -0.275  -0.354   0.756
    1zn       h  187  -0.099  -0.203   0.747
    1zn       h  188  -0.013   0.208   0.415
    1zn       h  189  -0.116   0.413   0.381
    1zn       h  190  -0.146   0.614   0.504
    1zn       h  191  -0.584   0.892   0.455
    1zn       h  192  -0.454   1.081   0.421
    1zn       h  193  -0.223   1.065   0.424
    1zn       h  194  -0.121   0.860   0.462
    1zn       h  195  -0.356   0.344   0.696
    1zn       h  196  -0.253   0.139   0.730
    1zn       c  197  -0.070  -0.019  -0.587
    1zn       c  198  -0.171   0.092  -0.594
    1zn       c  199  -0.170   0.195  -0.688
    1zn       c  200  -0.276   0.285  -0.693
    1zn       c  201  -0.382   0.273  -0.605
    1zn       n  202  -0.494   0.363  -0.608
    1zn       c  203  -0.613   0.314  -0.637
    1zn       c  204  -0.725   0.414  -0.634
    1zn       n  205  -0.696   0.542  -0.588
    1zn       c  206  -0.798   0.636  -0.577
    1zn       c  207  -0.928   0.603  -0.612
    1zn       c  208  -0.957   0.475  -0.659
    1zn       c  209  -0.856   0.381  -0.669
    1zn       c  210  -0.384   0.170  -0.512
    1zn       c  211  -0.278   0.080  -0.506
    1zn       c  212  -0.123  -0.153  -0.576
    1zn       c  213  -0.082  -0.235  -0.471
    1zn       c  214  -0.144  -0.358  -0.451
    1zn       c  215  -0.246  -0.399  -0.535
    1zn       n  216  -0.317  -0.524  -0.512
    1zn       c  217  -0.238  -0.626  -0.500
    1zn       c  218  -0.292  -0.754  -0.482
    1zn       c  219  -0.214  -0.867  -0.461
    1zn       c  220  -0.275  -0.990  -0.438
    1zn       c  221  -0.413  -0.999  -0.436
    1zn       c  222  -0.491  -0.886  -0.457
    1zn       n  223  -0.430  -0.763  -0.480
    1zn       c  224  -0.287  -0.317  -0.640
    1zn       c  225  -0.226  -0.194  -0.660
    1zn       c  226   0.070   0.019  -0.587
    1zn       c  227   0.171  -0.092  -0.594
    1zn       c  228   0.278  -0.080  -0.506
    1zn       c  229   0.384  -0.170  -0.512
    1zn       c  230   0.382  -0.273  -0.605
    1zn       n  231   0.494  -0.363  -0.608
    1zn       c  232   0.613  -0.314  -0.637
    1zn       c  233   0.725  -0.414  -0.634
    1zn       c  234   0.856  -0.381  -0.669
    1zn       c  235   0.957  -0.475  -0.659
    1zn       c  236   0.928  -0.603  -0.612
    1zn       c  237   0.798  -0.636  -0.577
    1zn       n  238   0.696  -0.542  -0.588
    1zn       c  239   0.276  -0.285  -0.693
    1zn       c  240   0.170  -0.195  -0.688
    1zn       c  241   0.123   0.153  -0.576
    1zn       c  242   0.226   0.194  -0.660
    1zn       c  243   0.287   0.317  -0.640
    1zn       c  244   0.246   0.399  -0.535
    1zn       n  245   0.317   0.524  -0.512
    1zn       c  246   0.238   0.626  -0.500
    1zn       c  247   0.292   0.754  -0.482
    1zn       n  248   0.430   0.763  -0.480
    1zn       c  249   0.491   0.886  -0.457
    1zn       c  250   0.413   0.999  -0.436
    1zn       c  251   0.275   0.990  -0.438
    1zn       c  252   0.214   0.867  -0.461
    1zn       c  253   0.144   0.358  -0.451
    1zn       c  254   0.082   0.235  -0.471
    1zn       h  255  -0.099   0.203  -0.747
    1zn       h  256  -0.275   0.354  -0.756
    1zn       h  257  -0.627   0.225  -0.658
    1zn       h  258  -0.778   0.722  -0.546
    1zn       h  259  -0.996   0.666  -0.605
    1zn       h  260  -1.044   0.453  -0.682
    1zn       h  261  -0.875   0.295  -0.701
    1zn       h  262  -0.455   0.162  -0.453
    1zn       h  263  -0.279   0.011  -0.444
    1zn       h  264  -0.013  -0.208  -0.415
    1zn       h  265  -0.116  -0.413  -0.381
    1zn       h  266  -0.146  -0.614  -0.504
    1zn       h  267  -0.121  -0.860  -0.462
    1zn       h  268  -0.223  -1.065  -0.424
    1zn       h  269  -0.454  -1.081  -0.421
    1zn       h  270  -0.584  -0.892  -0.455
    1zn       h  271  -0.356  -0.344  -0.696
    1zn       h  272  -0.253  -0.139  -0.730
    1zn       h  273   0.279  -0.011  -0.444
    1zn       h  274   0.455  -0.162  -0.453
    1zn       h  275   0.627  -0.225  -0.658
    1zn       h  276   0.875  -0.295  -0.701
    1zn       h  277   1.044  -0.453  -0.682
    1zn       h  278   0.996  -0.666  -0.605
    1zn       h  279   0.778  -0.722  -0.546
    1zn       h  280   0.275  -0.354  -0.756
    1zn       h  281   0.099  -0.203  -0.747
    1zn       h  282   0.253   0.139  -0.730
    1zn       h  283   0.356   0.344  -0.696
    1zn       h  284   0.146   0.614  -0.504
    1zn       h  285   0.584   0.892  -0.455
    1zn       h  286   0.454   1.081  -0.421
    1zn       h  287   0.223   1.065  -0.424
    1zn       h  288   0.121   0.860  -0.462
    1zn       h  289   0.116   0.413  -0.381
    1zn       h  290   0.013   0.208  -0.415
    1zn       c  291   0.054   0.540   0.029
    1zn       c  292   0.077   0.551   0.177
    1zn       c  293   0.071   0.672   0.246
    1zn       c  294   0.129   0.683   0.372
    1zn       c  295   0.193   0.573   0.428
    1zn       n  296   0.276   0.583   0.543
    1zn       c  297   0.216   0.643   0.642
    1zn       c  298   0.304   0.673   0.757
    1zn       n  299   0.439   0.644   0.744
    1zn       c  300   0.525   0.661   0.852
    1zn       c  301   0.476   0.707   0.973
    1zn       c  302   0.340   0.735   0.987
    1zn       c  303   0.254   0.718   0.879
    1zn       c  304   0.199   0.453   0.359
    1zn       c  305   0.141   0.442   0.234
    1zn       c  306   0.179   0.551  -0.063
    1zn       c  307   0.251   0.670  -0.060
    1zn       c  308   0.374   0.679  -0.123
    1zn       c  309   0.426   0.569  -0.189
    1zn       n  310   0.541   0.580  -0.274
    1zn       c  311   0.642   0.643  -0.215
    1zn       c  312   0.753   0.672  -0.306
    1zn       c  313   0.876   0.719  -0.260
    1zn       c  314   0.976   0.751  -0.350
    1zn       c  315   0.954   0.737  -0.487
    1zn       c  316   0.831   0.690  -0.533
    1zn       n  317   0.731   0.657  -0.442
    1zn       c  318   0.355   0.449  -0.192
    1zn       c  319   0.231   0.441  -0.129
    1zn       c  320  -0.054   0.540  -0.029
    1zn       c  321  -0.179   0.551   0.063
    1zn       c  322  -0.231   0.441   0.129
    1zn       c  323  -0.355   0.449   0.192
    1zn       c  324  -0.426   0.569   0.189
    1zn       n  325  -0.541   0.580   0.274
    1zn       c  326  -0.642   0.643   0.215
    1zn       c  327  -0.753   0.672   0.306
    1zn       c  328  -0.876   0.719   0.260
    1zn       c  329  -0.976   0.751   0.350
    1zn       c  330  -0.954   0.737   0.487
    1zn       c  331  -0.831   0.690   0.533
    1zn       n  332  -0.731   0.657   0.442
    1zn       c  333  -0.374   0.679   0.123
    1zn       c  334  -0.251   0.670   0.060
    1zn       c  335  -0.077   0.551  -0.177
    1zn       c  336  -0.141   0.442  -0.234
    1zn       c  337  -0.199   0.453  -0.359
    1zn       c  338  -0.193   0.573  -0.428
    1zn       n  339  -0.276   0.583  -0.543
    1zn       c  340  -0.216   0.643  -0.642
    1zn       c  341  -0.304   0.673  -0.757
    1zn       n  342  -0.439   0.644  -0.744
    1zn       c  343  -0.525   0.661  -0.852
    1zn       c  344  -0.476   0.707  -0.973
    1zn       c  345  -0.340   0.735  -0.987
    1zn       c  346  -0.254   0.718  -0.879
    1zn       c  347  -0.129   0.683  -0.372
    1zn       c  348  -0.071   0.672  -0.246
    1zn       h  349   0.028   0.745   0.208
    1zn       h  350   0.125   0.764   0.418
    1zn       h  351   0.126   0.665   0.640
    1zn       h  352   0.615   0.642   0.842
    1zn       h  353   0.533   0.718   1.045
    1zn       h  354   0.307   0.766   1.069
    1zn       h  355   0.164   0.738   0.888
    1zn       h  356   0.242   0.379   0.397
    1zn       h  357   0.145   0.361   0.187
    1zn       h  358   0.216   0.744  -0.016
    1zn       h  359   0.422   0.759  -0.121
    1zn       h  360   0.643   0.665  -0.125
    1zn       h  361   0.890   0.728  -0.168
    1zn       h  362   1.058   0.783  -0.319
    1zn       h  363   1.021   0.759  -0.548
    1zn       h  364   0.816   0.680  -0.624
    1zn       h  365   0.390   0.375  -0.237
    1zn       h  366   0.184   0.361  -0.132
    1zn       h  367  -0.184   0.361   0.132
    1zn       h  368  -0.390   0.375   0.237
    1zn       h  369  -0.643   0.665   0.125
    1zn       h  370  -0.890   0.728   0.168
    1zn       h  371  -1.058   0.783   0.319
    1zn       h  372  -1.021   0.759   0.548
    1zn       h  373  -0.816   0.680   0.624
    1zn       h  374  -0.422   0.759   0.121
    1zn       h  375  -0.216   0.744   0.016
    1zn       h  376  -0.145   0.361  -0.187
    1zn       h  377  -0.242   0.379  -0.397
    1zn       h  378  -0.126   0.665  -0.640
    1zn       h  379  -0.615   0.642  -0.842
    1zn       h  380  -0.533   0.718  -1.045
    1zn       h  381  -0.307   0.766  -1.069
    1zn       h  382  -0.164   0.738  -0.888
    1zn       h  383  -0.125   0.764  -0.418
    1zn       h  384  -0.028   0.745  -0.208
    1zn       c  385  -0.589  -0.014   0.065
    1zn       c  386  -0.589   0.096   0.171
    1zn       c  387  -0.684   0.197   0.169
    1zn       c  388  -0.692   0.286   0.276
    1zn       c  389  -0.605   0.274   0.383
    1zn       n  390  -0.605   0.369   0.496
    1zn       c  391  -0.645   0.340   0.605
    1zn       c  392  -0.643   0.430   0.713
    1zn       n  393  -0.581   0.552   0.687
    1zn       c  394  -0.568   0.646   0.789
    1zn       c  395  -0.617   0.619   0.916
    1zn       c  396  -0.678   0.497   0.942
    1zn       c  397  -0.691   0.403   0.841
    1zn       c  398  -0.510   0.173   0.384
    1zn       c  399  -0.502   0.083   0.278
    1zn       c  400  -0.575  -0.153   0.121
    1zn       c  401  -0.474  -0.239   0.081
    1zn       c  402  -0.457  -0.361   0.146
    1zn       c  403  -0.541  -0.396   0.251
    1zn       n  404  -0.519  -0.523   0.327
    1zn       c  405  -0.516  -0.623   0.258
    1zn       c  406  -0.497  -0.754   0.313
    1zn       c  407  -0.474  -0.869   0.239
    1zn       c  408  -0.449  -0.990   0.305
    1zn       c  409  -0.448  -0.994   0.444
    1zn       c  410  -0.472  -0.878   0.517
    1zn       n  411  -0.496  -0.758   0.452
    1zn       c  412  -0.643  -0.310   0.290
    1zn       c  413  -0.660  -0.188   0.226
    1zn       c  414  -0.589   0.014  -0.065
    1zn       c  415  -0.575   0.153  -0.121
    1zn       c  416  -0.660   0.188  -0.226
    1zn       c  417  -0.643   0.310  -0.290
    1zn       c  418  -0.541   0.396  -0.251
    1zn       n  419  -0.519   0.523  -0.327
    1zn       c  420  -0.516   0.623  -0.258
    1zn       c  421  -0.497   0.754  -0.313
    1zn       c  422  -0.474   0.869  -0.239
    1zn       c  423  -0.449   0.990  -0.305
    1zn       c  424  -0.448   0.994  -0.444
    1zn       c  425  -0.472   0.878  -0.517
    1zn       n  426  -0.496   0.758  -0.452
    1zn       c  427  -0.457   0.361  -0.146
    1zn       c  428  -0.474   0.239  -0.081
    1zn       c  429  -0.589  -0.096  -0.171
    1zn       c  430  -0.684  -0.197  -0.169
    1zn       c  431  -0.692  -0.286  -0.276
    1zn       c  432  -0.605  -0.274  -0.383
    1zn       n  433  -0.605  -0.369  -0.496
    1zn       c  434  -0.645  -0.340  -0.605
    1zn       c  435  -0.643  -0.430  -0.713
    1zn       n  436  -0.581  -0.552  -0.687
    1zn       c  437  -0.568  -0.646  -0.789
    1zn       c  438  -0.617  -0.619  -0.916
    1zn       c  439  -0.678  -0.497  -0.942
    1zn       c  440  -0.691  -0.403  -0.841
    1zn       c  441  -0.510  -0.173  -0.384
    1zn       c  442  -0.502  -0.083  -0.278
    1zn       h  443  -0.742   0.205   0.097
    1zn       h  444  -0.756   0.354   0.275
    1zn       h  445  -0.680   0.255   0.619
    1zn       h  446  -0.527   0.728   0.771
    1zn       h  447  -0.608   0.682   0.984
    1zn       h  448  -0.711   0.478   1.027
    1zn       h  449  -0.733   0.321   0.858
    1zn       h  450  -0.452   0.165   0.456
    1zn       h  451  -0.438   0.016   0.279
    1zn       h  452  -0.417  -0.215   0.011
    1zn       h  453  -0.389  -0.419   0.120
    1zn       h  454  -0.525  -0.614   0.166
    1zn       h  455  -0.475  -0.866   0.146
    1zn       h  456  -0.433  -1.067   0.256
    1zn       h  457  -0.431  -1.074   0.488
    1zn       h  458  -0.471  -0.881   0.610
    1zn       h  459  -0.699  -0.333   0.360
    1zn       h  460  -0.727  -0.130   0.252
    1zn       h  461  -0.727   0.130  -0.252
    1zn       h  462  -0.699   0.333  -0.360
    1zn       h  463  -0.525   0.614  -0.166
    1zn       h  464  -0.475   0.866  -0.146
    1zn       h  465  -0.433   1.067  -0.256
    1zn       h  466  -0.431   1.074  -0.488
    1zn       h  467  -0.471   0.881  -0.610
    1zn       h  468  -0.389   0.419  -0.120
    1zn       h  469  -0.417   0.215  -0.011
    1zn       h  470  -0.742  -0.205  -0.097
    1zn       h  471  -0.756  -0.354  -0.275
    1zn       h  472  -0.680  -0.255  -0.619
    1zn       h  473  -0.527  -0.728  -0.771
    1zn       h  474  -0.608  -0.682  -0.984
    1zn       h  475  -0.711  -0.478  -1.027
    1zn       h  476  -0.733  -0.321  -0.858
    1zn       h  477  -0.452  -0.165  -0.456
    1zn       h  478  -0.438  -0.016  -0.279
    1zn       c  479   0.589   0.014   0.065
    1zn       c  480   0.575   0.153   0.121
    1zn       c  481   0.474   0.239   0.081
    1zn       c  482   0.457   0.361   0.146
    1zn       c  483   0.541   0.396   0.251
    1zn       n  484   0.519   0.523   0.327
    1zn       c  485   0.516   0.623   0.258
    1zn       c  486   0.497   0.754   0.313
    1zn       n  487   0.496   0.758   0.452
    1zn       c  488   0.472   0.878   0.517
    1zn       c  489   0.448   0.994   0.444
    1zn       c  490   0.449   0.990   0.305
    1zn       c  491   0.474   0.869   0.239
    1zn       c  492   0.643   0.310   0.290
    1zn       c  493   0.660   0.188   0.226
    1zn       c  494   0.589  -0.096   0.171
    1zn       c  495   0.502  -0.083   0.278
    1zn       c  496   0.510  -0.173   0.384
    1zn       c  497   0.605  -0.274   0.383
    1zn       n  498   0.605  -0.369   0.496
    1zn       c  499   0.645  -0.340   0.605
    1zn       c  500   0.643  -0.430   0.713
    1zn       c  501   0.691  -0.403   0.841
    1zn       c  502   0.678  -0.497   0.942
    1zn       c  503   0.617  -0.619   0.916
    1zn       c  504   0.568  -0.646   0.789
    1zn       n  505   0.581  -0.552   0.687
    1zn       c  506   0.692  -0.286   0.276
    1zn       c  507   0.684  -0.197   0.169
    1zn       c  508   0.589  -0.014  -0.065
    1zn       c  509   0.575  -0.153  -0.121
    1zn       c  510   0.660  -0.188  -0.226
    1zn       c  511   0.643  -0.310  -0.290
    1zn       c  512   0.541  -0.396  -0.251
    1zn       n  513   0.519  -0.523  -0.327
    1zn       c  514   0.516  -0.623  -0.258
    1zn       c  515   0.497  -0.754  -0.313
    1zn       c  516   0.474  -0.869  -0.239
    1zn       c  517   0.449  -0.990  -0.305
    1zn       c  518   0.448  -0.994  -0.444
    1zn       c  519   0.472  -0.878  -0.517
    1zn       n  520   0.496  -0.758  -0.452
    1zn       c  521   0.457  -0.361  -0.146
    1zn       c  522   0.474  -0.239  -0.081
    1zn       c  523   0.589   0.096  -0.171
    1zn       c  524   0.502   0.083  -0.278
    1zn       c  525   0.510   0.173  -0.384
    1zn       c  526   0.605   0.274  -0.383
    1zn       n  527   0.605   0.369  -0.496
    1zn       c  528   0.645   0.340  -0.605
    1zn       c  529   0.643   0.430  -0.713
    1zn       n  530   0.581   0.552  -0.687
    1zn       c  531   0.568   0.646  -0.789
    1zn       c  532   0.617   0.619  -0.916
    1zn       c  533   0.678   0.497  -0.942
    1zn       c  534   0.691   0.403  -0.841
    1zn       c  535   0.692   0.286  -0.276
    1zn       c  536   0.684   0.197  -0.169
    1zn       h  537   0.417   0.215   0.011
    1zn       h  538   0.389   0.419   0.120
    1zn       h  539   0.525   0.614   0.166
    1zn       h  540   0.471   0.881   0.610
    1zn       h  541   0.431   1.074   0.488
    1zn       h  542   0.433   1.067   0.256
    1zn       h  543   0.475   0.866   0.146
    1zn       h  544   0.699   0.333   0.360
    1zn       h  545   0.727   0.130   0.252
    1zn       h  546   0.438  -0.016   0.279
    1zn       h  547   0.452  -0.165   0.456
    1zn       h  548   0.680  -0.255   0.619
    1zn       h  549   0.733  -0.321   0.858
    1zn       h  550   0.711  -0.478   1.027
    1zn       h  551   0.608  -0.682   0.984
    1zn       h  552   0.527  -0.728   0.771
    1zn       h  553   0.756  -0.354   0.275
    1zn       h  554   0.742  -0.205   0.097
    1zn       h  555   0.727  -0.130  -0.252
    1zn       h  556   0.699  -0.333  -0.360
    1zn       h  557   0.525  -0.614  -0.166
    1zn       h  558   0.475  -0.866  -0.146
    1zn       h  559   0.433  -1.067  -0.256
    1zn       h  560   0.431  -1.074  -0.488
    1zn       h  561   0.471  -0.881  -0.610
    1zn       h  562   0.389  -0.419  -0.120
    1zn       h  563   0.417  -0.215  -0.011
    1zn       h  564   0.438   0.016  -0.279
    1zn       h  565   0.452   0.165  -0.456
    1zn       h  566   0.680   0.255  -0.619
    1zn       h  567   0.527   0.728  -0.771
    1zn       h  568   0.608   0.682  -0.984
    1zn       h  569   0.711   0.478  -1.027
    1zn       h  570   0.733   0.321  -0.858
    1zn       h  571   0.756   0.354  -0.275
    1zn       h  572   0.742   0.205  -0.097
    1zn       D  573  -0.100   0.000  -0.300
    1zn       D  574   0.000   0.000  -0.300
    1zn       D  575   0.100   0.000  -0.300
    1zn       D  576  -0.200  -0.100  -0.200
    1zn       D  577  -0.100  -0.100  -0.200
    1zn       D  578   0.000  -0.100  -0.200
    1zn       D  579   0.100  -0.100  -0.200
    1zn       D  580   0.200  -0.100  -0.200
    1zn       D  581  -0.200   0.000  -0.200
    1zn       D  582  -0.100   0.000  -0.200
    1zn       D  583   0.000   0.000  -0.200
    1zn       D  584   0.100   0.000  -0.200
    1zn       D  585   0.200   0.000  -0.200
    1zn       D  586  -0.200   0.100  -0.200
    1zn       D  587  -0.100   0.100  -0.200
    1zn       D  588   0.000   0.100  -0.200
    1zn       D  589   0.100   0.100  -0.200
    1zn       D  590   0.200   0.100  -0.200
    1zn       D  591   0.000  -0.200  -0.100
    1zn       D  592  -0.200  -0.100  -0.100
    1zn       D  593  -0.100  -0.100  -0.100
    1zn       D  594   0.000  -0.100  -0.100
    1zn       D  595   0.100  -0.100  -0.100
    1zn       D  596   0.200  -0.100  -0.100
    1zn       D  597  -0.300   0.000  -0.100
    1zn       D  598  -0.200   0.000  -0.100
    1zn       D  599  -0.100   0.000  -0.100
    1zn       D  600   0.000   0.000  -0.100
    1zn       D  601   0.100   0.000  -0.100
    1zn       D  602   0.200   0.000  -0.100
    1zn       D  603   0.300   0.000  -0.100
    1zn       D  604  -0.200   0.100  -0.100
    1zn       D  605  -0.100   0.100  -0.100
    1zn       D  606   0.000   0.100  -0.100
    1zn       D  607   0.100   0.100  -0.100
    1zn       D  608   0.200   0.100  -0.100
    1zn       D  609   0.000   0.200  -0.100
    1zn       D  610  -0.100  -0.200   0.000
    1zn       D  611   0.000  -0.200   0.000
    1zn       D  612   0.100  -0.200   0.000
    1zn       D  613  -0.200  -0.100   0.000
    1zn       D  614  -0.100  -0.100   0.000
    1zn       D  615   0.000  -0.100   0.000
    1zn       D  616   0.100  -0.100   0.000
    1zn       D  617   0.200  -0.100   0.000
    1zn       D  618  -0.300   0.000   0.000
    1zn       D  619  -0.200   0.000   0.000
    1zn       D  620  -0.100   0.000   0.000
    1zn       D  621   0.000   0.000   0.000
    1zn       D  622   0.100   0.000   0.000
    1zn       D  623   0.200   0.000   0.000
    1zn       D  624   0.300   0.000   0.000
    1zn       D  625  -0.200   0.100   0.000
    1zn       D  626  -0.100   0.100   0.000
    1zn       D  627   0.000   0.100   0.000
    1zn       D  628   0.100   0.100   0.000
    1zn       D  629   0.200   0.100   0.000
    1zn       D  630  -0.100   0.200   0.000
    1zn       D  631   0.000   0.200   0.000
    1zn       D  632   0.100   0.200   0.000
    1zn       D  633   0.000  -0.200   0.100
    1zn       D  634  -0.200  -0.100   0.100
    1zn       D  635  -0.100  -0.100   0.100
    1zn       D  636   0.000  -0.100   0.100
    1zn       D  637   0.100  -0.100   0.100
    1zn       D  638   0.200  -0.100   0.100
    1zn       D  639  -0.300   0.000   0.100
    1zn       D  640  -0.200   0.000   0.100
    1zn       D  641  -0.100   0.000   0.100
    1zn       D  642   0.000   0.000   0.100
    1zn       D  643   0.100   0.000   0.100
    1zn       D  644   0.200   0.000   0.100
    1zn       D  645   0.300   0.000   0.100
    1zn       D  646  -0.200   0.100   0.100
    1zn       D  647  -0.100   0.100   0.100
    1zn       D  648   0.000   0.100   0.100
    1zn       D  649   0.100   0.100   0.100
    1zn       D  650   0.200   0.100   0.100
    1zn       D  651   0.000   0.200   0.100
    1zn       D  652  -0.200  -0.100   0.200
    1zn       D  653  -0.100  -0.100   0.200
    1zn       D  654   0.000  -0.100   0.200
    1zn       D  655   0.100  -0.100   0.200
    1zn       D  656   0.200  -0.100   0.200
    1zn       D  657  -0.200   0.000   0.200
    1zn       D  658  -0.100   0.000   0.200
    1zn       D  659   0.000   0.000   0.200
    1zn       D  660   0.100   0.000   0.200
    1zn       D  661   0.200   0.000   0.200
    1zn       D  662  -0.200   0.100   0.200
    1zn       D  663  -0.100   0.100   0.200
    1zn       D  664   0.000   0.100   0.200
    1zn       D  665   0.100   0.100   0.200
    1zn       D  666   0.200   0.100   0.200
    1zn       D  667  -0.100   0.000   0.300
    1zn       D  668   0.000   0.000   0.300
    1zn       D  669   0.100   0.000   0.300
   0.00000   0.00000   0.00000   0.00000   0.00000   0.00000   0.00000   0.00000   0.00000
