# Supplementary material for: CageCavityCalc (C3): A Computational Tool for Calculating and Visualizing Cavities in Molecular Cages
Source: J Chem Inf Model. 2024 Jul 9;64(14):5604–16. doi: 10.1021/acs.jcim.4c00355 (PMC11267575; doi:10.1021/acs.jcim.4c00355)
Supplement: Supplementary file 2 — ci4c00355_si_002.zip [file ci4c00355_si_002.zip › CageCavityCalc-v.1.0.5/CageCavityCalc/examples/6_trajectory/example_6.py]

from CageCavityCalc.CageCavityCalc import cavity
cav = cavity()

import MDAnalysis
syst = MDAnalysis.Universe("short.gro", "short.xtc")

volume = []
for ts in syst.trajectory:
    cav.read_mdanalysis(syst)
    volume.append(cav.calculate_volume())

print(volume)
