# Supplementary material for: CageCavityCalc (C3): A Computational Tool for Calculating and Visualizing Cavities in Molecular Cages
Source: J Chem Inf Model. 2024 Jul 9;64(14):5604–16. doi: 10.1021/acs.jcim.4c00355 (PMC11267575; doi:10.1021/acs.jcim.4c00355)
Supplement: Supplementary file 2 — ci4c00355_si_002.zip [file ci4c00355_si_002.zip › CageCavityCalc-v.1.0.5/CageCavityCalc/examples/7_bash/cage.pdb]

CRYST1   71.159   71.197   70.548  90.00  90.00  90.00 P 1           1
ATOM      1  N1  LPD3X   2      48.550  37.000  34.120  0.00  0.00            
ATOM      2  C1  LPD3X   2      47.530  37.220  35.020  0.00  0.00            
ATOM      3  C2  LPD3X   2      47.440  38.340  35.870  0.00  0.00            
ATOM      4  C3  LPD3X   2      48.550  39.220  35.970  0.00  0.00            
ATOM      5  C4  LPD3X   2      49.630  38.940  35.130  0.00  0.00            
ATOM      6  C5  LPD3X   2      49.520  37.920  34.200  0.00  0.00            
ATOM      7  C6  LPD3X   2      48.520  40.310  36.970  0.00  0.00            
ATOM      8  C7  LPD3X   2      47.640  40.350  38.150  0.00  0.00            
ATOM      9  C8  LPD3X   2      47.600  41.540  39.000  0.00  0.00            
ATOM     10  C9  LPD3X   2      48.470  42.570  38.630  0.00  0.00            
ATOM     11  C10 LPD3X   2      49.310  42.550  37.510  0.00  0.00            
ATOM     12  C11 LPD3X   2      49.280  41.450  36.670  0.00  0.00            
ATOM     13  C12 LPD3X   2      46.690  41.680  40.200  0.00  0.00            
ATOM     14  C13 LPD3X   2      46.770  42.640  41.190  0.00  0.00            
ATOM     15  C14 LPD3X   2      45.810  42.910  42.150  0.00  0.00            
ATOM     16  N2  LPD3X   2      44.720  42.120  42.220  0.00  0.00            
ATOM     17  C15 LPD3X   2      44.650  41.090  41.330  0.00  0.00            
ATOM     18  C16 LPD3X   2      45.620  40.820  40.420  0.00  0.00            
ATOM     19  H1  LPD3X   2      46.650  36.570  34.990  0.00  0.00            
ATOM     20  H2  LPD3X   2      46.580  38.470  36.520  0.00  0.00            
ATOM     21  H3  LPD3X   2      50.500  39.590  35.090  0.00  0.00            
ATOM     22  H4  LPD3X   2      50.190  37.710  33.370  0.00  0.00            
ATOM     23  H5  LPD3X   2      47.070  39.460  38.410  0.00  0.00            
ATOM     24  H6  LPD3X   2      48.420  43.480  39.210  0.00  0.00            
ATOM     25  H7  LPD3X   2      50.000  43.370  37.330  0.00  0.00            
ATOM     26  H8  LPD3X   2      49.960  41.470  35.820  0.00  0.00            
ATOM     27  H9  LPD3X   2      47.480  43.460  41.240  0.00  0.00            
ATOM     28  H10 LPD3X   2      45.810  43.850  42.710  0.00  0.00            
ATOM     29  H11 LPD3X   2      43.730  40.510  41.320  0.00  0.00            
ATOM     30  H12 LPD3X   2      45.520  39.910  39.840  0.00  0.00            
ATOM     31  N1  LPD3X   3      48.550  36.510  31.550  0.00  0.00            
ATOM     32  C1  LPD3X   3      47.340  36.990  31.320  0.00  0.00            
ATOM     33  C2  LPD3X   3      46.940  37.600  30.120  0.00  0.00            
ATOM     34  C3  LPD3X   3      47.860  37.810  29.090  0.00  0.00            
ATOM     35  C4  LPD3X   3      49.160  37.480  29.480  0.00  0.00            
ATOM     36  C5  LPD3X   3      49.490  36.870  30.690  0.00  0.00            
ATOM     37  C6  LPD3X   3      47.390  38.310  27.780  0.00  0.00            
ATOM     38  C7  LPD3X   3      46.260  39.190  27.660  0.00  0.00            
ATOM     39  C8  LPD3X   3      45.910  39.710  26.320  0.00  0.00            
ATOM     40  C9  LPD3X   3      46.590  39.160  25.240  0.00  0.00            
ATOM     41  C10 LPD3X   3      47.640  38.260  25.270  0.00  0.00            
ATOM     42  C11 LPD3X   3      48.050  37.860  26.630  0.00  0.00            
ATOM     43  C12 LPD3X   3      44.800  40.660  26.080  0.00  0.00            
ATOM     44  C13 LPD3X   3      44.810  41.570  24.970  0.00  0.00            
ATOM     45  C14 LPD3X   3      43.680  42.340  24.750  0.00  0.00            
ATOM     46  N2  LPD3X   3      42.550  42.140  25.480  0.00  0.00            
ATOM     47  C15 LPD3X   3      42.600  41.460  26.660  0.00  0.00            
ATOM     48  C16 LPD3X   3      43.730  40.690  26.980  0.00  0.00            
ATOM     49  H1  LPD3X   3      46.590  36.640  32.030  0.00  0.00            
ATOM     50  H2  LPD3X   3      45.890  37.810  29.950  0.00  0.00            
ATOM     51  H3  LPD3X   3      49.970  37.850  28.860  0.00  0.00            
ATOM     52  H4  LPD3X   3      50.540  36.600  30.790  0.00  0.00            
ATOM     53  H5  LPD3X   3      45.790  39.590  28.560  0.00  0.00            
ATOM     54  H6  LPD3X   3      46.350  39.450  24.230  0.00  0.00            
ATOM     55  H7  LPD3X   3      48.120  37.780  24.420  0.00  0.00            
ATOM     56  H8  LPD3X   3      48.880  37.180  26.810  0.00  0.00            
ATOM     57  H9  LPD3X   3      45.670  41.600  24.310  0.00  0.00            
ATOM     58  H10 LPD3X   3      43.590  42.960  23.860  0.00  0.00            
ATOM     59  H11 LPD3X   3      41.740  41.420  27.320  0.00  0.00            
ATOM     60  H12 LPD3X   3      43.720  40.020  27.830  0.00  0.00            
ATOM     61  N1  LPD3X   4      40.670  43.890  25.920  0.00  0.00            
ATOM     62  C1  LPD3X   4      40.270  44.050  27.220  0.00  0.00            
ATOM     63  C2  LPD3X   4      39.840  45.220  27.920  0.00  0.00            
ATOM     64  C3  LPD3X   4      39.930  46.460  27.270  0.00  0.00            
ATOM     65  C4  LPD3X   4      40.510  46.380  25.970  0.00  0.00            
ATOM     66  C5  LPD3X   4      40.880  45.140  25.330  0.00  0.00            
ATOM     67  C6  LPD3X   4      39.540  47.780  27.940  0.00  0.00            
ATOM     68  C7  LPD3X   4      38.840  47.840  29.160  0.00  0.00            
ATOM     69  C8  LPD3X   4      38.370  49.030  29.730  0.00  0.00            
ATOM     70  C9  LPD3X   4      38.780  50.260  29.130  0.00  0.00            
ATOM     71  C10 LPD3X   4      39.570  50.240  27.980  0.00  0.00            
ATOM     72  C11 LPD3X   4      39.900  49.010  27.360  0.00  0.00            
ATOM     73  C12 LPD3X   4      37.640  49.030  31.010  0.00  0.00            
ATOM     74  C13 LPD3X   4      37.790  50.090  31.840  0.00  0.00            
ATOM     75  C14 LPD3X   4      37.250  50.010  33.110  0.00  0.00            
ATOM     76  N2  LPD3X   4      36.470  49.000  33.610  0.00  0.00            
ATOM     77  C15 LPD3X   4      36.420  47.960  32.730  0.00  0.00            
ATOM     78  C16 LPD3X   4      36.970  47.950  31.490  0.00  0.00            
ATOM     79  H1  LPD3X   4      39.960  43.150  27.760  0.00  0.00            
ATOM     80  H2  LPD3X   4      39.360  45.100  28.890  0.00  0.00            
ATOM     81  H3  LPD3X   4      40.680  47.260  25.360  0.00  0.00            
ATOM     82  H4  LPD3X   4      41.190  45.100  24.280  0.00  0.00            
ATOM     83  H5  LPD3X   4      38.570  46.890  29.610  0.00  0.00            
ATOM     84  H6  LPD3X   4      38.420  51.200  29.550  0.00  0.00            
ATOM     85  H7  LPD3X   4      40.030  51.130  27.550  0.00  0.00            
ATOM     86  H8  LPD3X   4      40.490  49.130  26.460  0.00  0.00            
ATOM     87  H9  LPD3X   4      38.330  51.010  31.640  0.00  0.00            
ATOM     88  H10 LPD3X   4      37.410  50.790  33.840  0.00  0.00            
ATOM     89  H11 LPD3X   4      35.870  47.140  33.190  0.00  0.00            
ATOM     90  H12 LPD3X   4      36.920  47.080  30.840  0.00  0.00            
ATOM     91  N1  LPD3X   5      27.740  44.080  28.030  0.00  0.00            
ATOM     92  C1  LPD3X   5      28.180  43.970  29.340  0.00  0.00            
ATOM     93  C2  LPD3X   5      28.480  45.020  30.190  0.00  0.00            
ATOM     94  C3  LPD3X   5      28.410  46.320  29.710  0.00  0.00            
ATOM     95  C4  LPD3X   5      27.970  46.460  28.380  0.00  0.00            
ATOM     96  C5  LPD3X   5      27.480  45.340  27.640  0.00  0.00            
ATOM     97  C6  LPD3X   5      28.740  47.530  30.500  0.00  0.00            
ATOM     98  C7  LPD3X   5      29.790  47.480  31.410  0.00  0.00            
ATOM     99  C8  LPD3X   5      30.190  48.640  32.120  0.00  0.00            
ATOM    100  C9  LPD3X   5      29.470  49.850  31.930  0.00  0.00            
ATOM    101  C10 LPD3X   5      28.440  49.970  31.040  0.00  0.00            
ATOM    102  C11 LPD3X   5      28.100  48.780  30.310  0.00  0.00            
ATOM    103  C12 LPD3X   5      31.470  48.660  32.910  0.00  0.00            
ATOM    104  C13 LPD3X   5      32.370  49.740  32.790  0.00  0.00            
ATOM    105  C14 LPD3X   5      33.500  49.920  33.540  0.00  0.00            
ATOM    106  N2  LPD3X   5      33.960  48.970  34.460  0.00  0.00            
ATOM    107  C15 LPD3X   5      33.090  47.910  34.550  0.00  0.00            
ATOM    108  C16 LPD3X   5      31.910  47.670  33.820  0.00  0.00            
ATOM    109  H1  LPD3X   5      28.300  42.960  29.730  0.00  0.00            
ATOM    110  H2  LPD3X   5      28.730  44.870  31.240  0.00  0.00            
ATOM    111  H3  LPD3X   5      27.790  47.440  27.940  0.00  0.00            
ATOM    112  H4  LPD3X   5      27.060  45.460  26.650  0.00  0.00            
ATOM    113  H5  LPD3X   5      30.260  46.520  31.600  0.00  0.00            
ATOM    114  H6  LPD3X   5      29.670  50.700  32.570  0.00  0.00            
ATOM    115  H7  LPD3X   5      27.890  50.900  30.950  0.00  0.00            
ATOM    116  H8  LPD3X   5      27.270  48.920  29.640  0.00  0.00            
ATOM    117  H9  LPD3X   5      32.120  50.540  32.090  0.00  0.00            
ATOM    118  H10 LPD3X   5      34.170  50.740  33.310  0.00  0.00            
ATOM    119  H11 LPD3X   5      33.500  47.110  35.160  0.00  0.00            
ATOM    120  H12 LPD3X   5      31.320  46.770  33.940  0.00  0.00            
ATOM    121  N1  LPD3X   6      39.110  42.480  24.430  0.00  0.00            
ATOM    122  C1  LPD3X   6      38.120  41.920  25.130  0.00  0.00            
ATOM    123  C2  LPD3X   6      36.840  41.890  24.780  0.00  0.00            
ATOM    124  C3  LPD3X   6      36.370  42.430  23.570  0.00  0.00            
ATOM    125  C4  LPD3X   6      37.380  43.090  22.830  0.00  0.00            
ATOM    126  C5  LPD3X   6      38.710  43.080  23.250  0.00  0.00            
ATOM    127  C6  LPD3X   6      34.930  42.430  23.110  0.00  0.00            
ATOM    128  C7  LPD3X   6      33.900  42.470  24.130  0.00  0.00            
ATOM    129  C8  LPD3X   6      32.590  42.560  23.750  0.00  0.00            
ATOM    130  C9  LPD3X   6      32.310  42.550  22.390  0.00  0.00            
ATOM    131  C10 LPD3X   6      33.250  42.280  21.370  0.00  0.00            
ATOM    132  C11 LPD3X   6      34.610  42.310  21.730  0.00  0.00            
ATOM    133  C12 LPD3X   6      31.440  42.680  24.730  0.00  0.00            
ATOM    134  C13 LPD3X   6      30.250  43.260  24.350  0.00  0.00            
ATOM    135  C14 LPD3X   6      29.230  43.310  25.210  0.00  0.00            
ATOM    136  N2  LPD3X   6      29.140  42.620  26.380  0.00  0.00            
ATOM    137  C15 LPD3X   6      30.320  42.250  26.880  0.00  0.00            
ATOM    138  C16 LPD3X   6      31.530  42.310  26.110  0.00  0.00            
ATOM    139  H1  LPD3X   6      38.340  41.420  26.070  0.00  0.00            
ATOM    140  H2  LPD3X   6      36.110  41.370  25.400  0.00  0.00            
ATOM    141  H3  LPD3X   6      37.080  43.520  21.880  0.00  0.00            
ATOM    142  H4  LPD3X   6      39.480  43.680  22.760  0.00  0.00            
ATOM    143  H5  LPD3X   6      34.200  42.650  25.160  0.00  0.00            
ATOM    144  H6  LPD3X   6      31.280  42.650  22.070  0.00  0.00            
ATOM    145  H7  LPD3X   6      33.040  42.290  20.300  0.00  0.00            
ATOM    146  H8  LPD3X   6      35.380  42.180  20.970  0.00  0.00            
ATOM    147  H9  LPD3X   6      30.040  43.670  23.370  0.00  0.00            
ATOM    148  H10 LPD3X   6      28.260  43.660  24.850  0.00  0.00            
ATOM    149  H11 LPD3X   6      30.360  41.750  27.850  0.00  0.00            
ATOM    150  H12 LPD3X   6      32.420  41.700  26.250  0.00  0.00            
ATOM    151  N1  LPD3X   7      27.360  40.760  26.530  0.00  0.00            
ATOM    152  C1  LPD3X   7      28.100  39.710  27.080  0.00  0.00            
ATOM    153  C2  LPD3X   7      28.170  38.480  26.470  0.00  0.00            
ATOM    154  C3  LPD3X   7      27.670  38.270  25.140  0.00  0.00            
ATOM    155  C4  LPD3X   7      27.040  39.400  24.630  0.00  0.00            
ATOM    156  C5  LPD3X   7      26.800  40.620  25.290  0.00  0.00            
ATOM    157  C6  LPD3X   7      27.800  36.930  24.430  0.00  0.00            
ATOM    158  C7  LPD3X   7      27.800  35.720  25.250  0.00  0.00            
ATOM    159  C8  LPD3X   7      27.630  34.530  24.560  0.00  0.00            
ATOM    160  C9  LPD3X   7      27.590  34.580  23.110  0.00  0.00            
ATOM    161  C10 LPD3X   7      27.510  35.760  22.360  0.00  0.00            
ATOM    162  C11 LPD3X   7      27.720  36.950  23.010  0.00  0.00            
ATOM    163  C12 LPD3X   7      27.390  33.280  25.330  0.00  0.00            
ATOM    164  C13 LPD3X   7      26.880  32.120  24.720  0.00  0.00            
ATOM    165  C14 LPD3X   7      26.840  30.910  25.360  0.00  0.00            
ATOM    166  N2  LPD3X   7      27.270  30.710  26.690  0.00  0.00            
ATOM    167  C15 LPD3X   7      27.590  31.870  27.330  0.00  0.00            
ATOM    168  C16 LPD3X   7      27.640  33.090  26.680  0.00  0.00            
ATOM    169  H1  LPD3X   7      28.550  39.890  28.060  0.00  0.00            
ATOM    170  H2  LPD3X   7      28.830  37.710  26.870  0.00  0.00            
ATOM    171  H3  LPD3X   7      26.600  39.420  23.630  0.00  0.00            
ATOM    172  H4  LPD3X   7      26.390  41.450  24.720  0.00  0.00            
ATOM    173  H5  LPD3X   7      27.650  35.740  26.320  0.00  0.00            
ATOM    174  H6  LPD3X   7      27.360  33.660  22.580  0.00  0.00            
ATOM    175  H7  LPD3X   7      27.160  35.680  21.330  0.00  0.00            
ATOM    176  H8  LPD3X   7      27.670  37.860  22.420  0.00  0.00            
ATOM    177  H9  LPD3X   7      26.620  32.100  23.660  0.00  0.00            
ATOM    178  H10 LPD3X   7      26.650  29.970  24.840  0.00  0.00            
ATOM    179  H11 LPD3X   7      27.900  31.810  28.370  0.00  0.00            
ATOM    180  H12 LPD3X   7      28.070  33.930  27.220  0.00  0.00            
ATOM    181  N1  LPD3X   8      40.850  40.690  24.070  0.00  0.00            
ATOM    182  C1  LPD3X   8      40.650  39.500  24.730  0.00  0.00            
ATOM    183  C2  LPD3X   8      41.140  38.220  24.310  0.00  0.00            
ATOM    184  C3  LPD3X   8      41.830  38.060  23.130  0.00  0.00            
ATOM    185  C4  LPD3X   8      42.070  39.280  22.400  0.00  0.00            
ATOM    186  C5  LPD3X   8      41.570  40.470  22.850  0.00  0.00            
ATOM    187  C6  LPD3X   8      42.480  36.760  22.820  0.00  0.00            
ATOM    188  C7  LPD3X   8      41.850  35.520  23.150  0.00  0.00            
ATOM    189  C8  LPD3X   8      42.490  34.250  22.800  0.00  0.00            
ATOM    190  C9  LPD3X   8      43.770  34.350  22.260  0.00  0.00            
ATOM    191  C10 LPD3X   8      44.430  35.560  22.040  0.00  0.00            
ATOM    192  C11 LPD3X   8      43.860  36.810  22.290  0.00  0.00            
ATOM    193  C12 LPD3X   8      42.020  32.880  23.170  0.00  0.00            
ATOM    194  C13 LPD3X   8      42.550  31.700  22.610  0.00  0.00            
ATOM    195  C14 LPD3X   8      42.170  30.470  23.120  0.00  0.00            
ATOM    196  N2  LPD3X   8      41.200  30.340  24.060  0.00  0.00            
ATOM    197  C15 LPD3X   8      40.590  31.500  24.440  0.00  0.00            
ATOM    198  C16 LPD3X   8      40.980  32.740  24.030  0.00  0.00            
ATOM    199  H1  LPD3X   8      40.040  39.570  25.630  0.00  0.00            
ATOM    200  H2  LPD3X   8      40.780  37.400  24.930  0.00  0.00            
ATOM    201  H3  LPD3X   8      42.610  39.310  21.460  0.00  0.00            
ATOM    202  H4  LPD3X   8      41.640  41.390  22.260  0.00  0.00            
ATOM    203  H5  LPD3X   8      40.870  35.500  23.610  0.00  0.00            
ATOM    204  H6  LPD3X   8      44.260  33.420  22.010  0.00  0.00            
ATOM    205  H7  LPD3X   8      45.450  35.540  21.670  0.00  0.00            
ATOM    206  H8  LPD3X   8      44.440  37.720  22.180  0.00  0.00            
ATOM    207  H9  LPD3X   8      43.290  31.720  21.810  0.00  0.00            
ATOM    208  H10 LPD3X   8      42.710  29.590  22.750  0.00  0.00            
ATOM    209  H11 LPD3X   8      39.630  31.400  24.940  0.00  0.00            
ATOM    210  H12 LPD3X   8      40.540  33.600  24.530  0.00  0.00            
ATOM    211  N1  LPD3X   9      22.130  37.080  36.280  0.00  0.00            
ATOM    212  C1  LPD3X   9      23.250  37.430  35.580  0.00  0.00            
ATOM    213  C2  LPD3X   9      23.250  38.630  34.840  0.00  0.00            
ATOM    214  C3  LPD3X   9      22.110  39.450  34.670  0.00  0.00            
ATOM    215  C4  LPD3X   9      20.970  39.080  35.400  0.00  0.00            
ATOM    216  C5  LPD3X   9      21.000  37.930  36.160  0.00  0.00            
ATOM    217  C6  LPD3X   9      22.260  40.630  33.790  0.00  0.00            
ATOM    218  C7  LPD3X   9      23.140  40.570  32.670  0.00  0.00            
ATOM    219  C8  LPD3X   9      23.290  41.760  31.830  0.00  0.00            
ATOM    220  C9  LPD3X   9      22.350  42.810  32.110  0.00  0.00            
ATOM    221  C10 LPD3X   9      21.450  42.890  33.200  0.00  0.00            
ATOM    222  C11 LPD3X   9      21.440  41.760  34.040  0.00  0.00            
ATOM    223  C12 LPD3X   9      24.200  41.790  30.560  0.00  0.00            
ATOM    224  C13 LPD3X   9      24.090  42.810  29.640  0.00  0.00            
ATOM    225  C14 LPD3X   9      24.880  42.850  28.520  0.00  0.00            
ATOM    226  N2  LPD3X   9      25.980  42.080  28.360  0.00  0.00            
ATOM    227  C15 LPD3X   9      26.210  41.150  29.340  0.00  0.00            
ATOM    228  C16 LPD3X   9      25.270  40.950  30.370  0.00  0.00            
ATOM    229  H1  LPD3X   9      24.100  36.760  35.510  0.00  0.00            
ATOM    230  H2  LPD3X   9      24.230  38.940  34.480  0.00  0.00            
ATOM    231  H3  LPD3X   9      20.000  39.560  35.340  0.00  0.00            
ATOM    232  H4  LPD3X   9      20.100  37.600  36.690  0.00  0.00            
ATOM    233  H5  LPD3X   9      23.610  39.630  32.380  0.00  0.00            
ATOM    234  H6  LPD3X   9      22.280  43.660  31.430  0.00  0.00            
ATOM    235  H7  LPD3X   9      20.790  43.740  33.360  0.00  0.00            
ATOM    236  H8  LPD3X   9      20.690  41.810  34.820  0.00  0.00            
ATOM    237  H9  LPD3X   9      23.190  43.410  29.610  0.00  0.00            
ATOM    238  H10 LPD3X   9      24.820  43.690  27.830  0.00  0.00            
ATOM    239  H11 LPD3X   9      27.180  40.650  29.340  0.00  0.00            
ATOM    240  H12 LPD3X   9      25.410  40.090  31.020  0.00  0.00            
ATOM    241  N1  LPD3X  10      22.410  36.920  38.810  0.00  0.00            
ATOM    242  C1  LPD3X  10      23.690  37.130  39.210  0.00  0.00            
ATOM    243  C2  LPD3X  10      24.080  37.860  40.350  0.00  0.00            
ATOM    244  C3  LPD3X  10      23.120  38.570  41.060  0.00  0.00            
ATOM    245  C4  LPD3X  10      21.810  38.500  40.540  0.00  0.00            
ATOM    246  C5  LPD3X  10      21.520  37.720  39.460  0.00  0.00            
ATOM    247  C6  LPD3X  10      23.380  39.200  42.390  0.00  0.00            
ATOM    248  C7  LPD3X  10      24.610  39.780  42.620  0.00  0.00            
ATOM    249  C8  LPD3X  10      24.850  40.530  43.900  0.00  0.00            
ATOM    250  C9  LPD3X  10      23.720  40.690  44.760  0.00  0.00            
ATOM    251  C10 LPD3X  10      22.470  40.110  44.490  0.00  0.00            
ATOM    252  C11 LPD3X  10      22.310  39.370  43.330  0.00  0.00            
ATOM    253  C12 LPD3X  10      26.180  41.160  44.210  0.00  0.00            
ATOM    254  C13 LPD3X  10      26.380  41.950  45.390  0.00  0.00            
ATOM    255  C14 LPD3X  10      27.680  42.340  45.710  0.00  0.00            
ATOM    256  N2  LPD3X  10      28.790  42.290  44.970  0.00  0.00            
ATOM    257  C15 LPD3X  10      28.510  41.800  43.760  0.00  0.00            
ATOM    258  C16 LPD3X  10      27.260  41.200  43.370  0.00  0.00            
ATOM    259  H1  LPD3X  10      24.430  36.450  38.800  0.00  0.00            
ATOM    260  H2  LPD3X  10      25.080  37.780  40.770  0.00  0.00            
ATOM    261  H3  LPD3X  10      20.970  38.920  41.090  0.00  0.00            
ATOM    262  H4  LPD3X  10      20.520  37.790  39.030  0.00  0.00            
ATOM    263  H5  LPD3X  10      25.440  39.780  41.920  0.00  0.00            
ATOM    264  H6  LPD3X  10      23.830  41.320  45.640  0.00  0.00            
ATOM    265  H7  LPD3X  10      21.610  40.380  45.110  0.00  0.00            
ATOM    266  H8  LPD3X  10      21.320  38.940  43.180  0.00  0.00            
ATOM    267  H9  LPD3X  10      25.640  42.030  46.190  0.00  0.00            
ATOM    268  H10 LPD3X  10      27.750  42.560  46.770  0.00  0.00            
ATOM    269  H11 LPD3X  10      29.250  41.930  42.980  0.00  0.00            
ATOM    270  H12 LPD3X  10      27.180  40.830  42.360  0.00  0.00            
ATOM    271  N1  LPD3X  11      30.810  43.850  44.820  0.00  0.00            
ATOM    272  C1  LPD3X  11      31.860  43.930  43.930  0.00  0.00            
ATOM    273  C2  LPD3X  11      32.310  45.040  43.260  0.00  0.00            
ATOM    274  C3  LPD3X  11      31.670  46.240  43.470  0.00  0.00            
ATOM    275  C4  LPD3X  11      30.620  46.200  44.390  0.00  0.00            
ATOM    276  C5  LPD3X  11      30.210  45.030  45.030  0.00  0.00            
ATOM    277  C6  LPD3X  11      32.050  47.580  42.790  0.00  0.00            
ATOM    278  C7  LPD3X  11      32.510  47.550  41.430  0.00  0.00            
ATOM    279  C8  LPD3X  11      32.860  48.800  40.850  0.00  0.00            
ATOM    280  C9  LPD3X  11      32.680  50.020  41.600  0.00  0.00            
ATOM    281  C10 LPD3X  11      32.120  50.000  42.880  0.00  0.00            
ATOM    282  C11 LPD3X  11      31.860  48.750  43.510  0.00  0.00            
ATOM    283  C12 LPD3X  11      33.460  48.840  39.450  0.00  0.00            
ATOM    284  C13 LPD3X  11      33.290  49.970  38.700  0.00  0.00            
ATOM    285  C14 LPD3X  11      33.950  50.050  37.420  0.00  0.00            
ATOM    286  N2  LPD3X  11      34.770  49.110  36.890  0.00  0.00            
ATOM    287  C15 LPD3X  11      34.950  48.030  37.710  0.00  0.00            
ATOM    288  C16 LPD3X  11      34.360  47.910  38.960  0.00  0.00            
ATOM    289  H1  LPD3X  11      32.400  43.010  43.730  0.00  0.00            
ATOM    290  H2  LPD3X  11      33.180  44.890  42.620  0.00  0.00            
ATOM    291  H3  LPD3X  11      30.130  47.110  44.740  0.00  0.00            
ATOM    292  H4  LPD3X  11      29.280  45.090  45.600  0.00  0.00            
ATOM    293  H5  LPD3X  11      32.560  46.630  40.840  0.00  0.00            
ATOM    294  H6  LPD3X  11      32.990  50.980  41.190  0.00  0.00            
ATOM    295  H7  LPD3X  11      32.070  50.940  43.430  0.00  0.00            
ATOM    296  H8  LPD3X  11      31.500  48.770  44.530  0.00  0.00            
ATOM    297  H9  LPD3X  11      32.690  50.820  39.000  0.00  0.00            
ATOM    298  H10 LPD3X  11      33.650  50.950  36.880  0.00  0.00            
ATOM    299  H11 LPD3X  11      35.700  47.330  37.350  0.00  0.00            
ATOM    300  H12 LPD3X  11      34.680  47.050  39.540  0.00  0.00            
ATOM    301  N1  LPD3X  12      42.860  43.900  42.310  0.00  0.00            
ATOM    302  C1  LPD3X  12      42.400  43.970  41.000  0.00  0.00            
ATOM    303  C2  LPD3X  12      41.990  45.210  40.440  0.00  0.00            
ATOM    304  C3  LPD3X  12      42.070  46.430  41.160  0.00  0.00            
ATOM    305  C4  LPD3X  12      42.580  46.270  42.430  0.00  0.00            
ATOM    306  C5  LPD3X  12      43.010  45.110  42.960  0.00  0.00            
ATOM    307  C6  LPD3X  12      41.690  47.750  40.510  0.00  0.00            
ATOM    308  C7  LPD3X  12      40.790  47.790  39.420  0.00  0.00            
ATOM    309  C8  LPD3X  12      40.670  49.060  38.760  0.00  0.00            
ATOM    310  C9  LPD3X  12      41.490  50.160  39.160  0.00  0.00            
ATOM    311  C10 LPD3X  12      42.400  50.060  40.200  0.00  0.00            
ATOM    312  C11 LPD3X  12      42.500  48.870  40.900  0.00  0.00            
ATOM    313  C12 LPD3X  12      39.570  49.210  37.810  0.00  0.00            
ATOM    314  C13 LPD3X  12      38.750  50.390  37.730  0.00  0.00            
ATOM    315  C14 LPD3X  12      37.660  50.310  36.850  0.00  0.00            
ATOM    316  N2  LPD3X  12      37.200  49.290  36.120  0.00  0.00            
ATOM    317  C15 LPD3X  12      37.980  48.180  36.190  0.00  0.00            
ATOM    318  C16 LPD3X  12      39.040  48.110  37.090  0.00  0.00            
ATOM    319  H1  LPD3X  12      42.520  43.100  40.360  0.00  0.00            
ATOM    320  H2  LPD3X  12      41.690  45.250  39.400  0.00  0.00            
ATOM    321  H3  LPD3X  12      42.480  47.110  43.110  0.00  0.00            
ATOM    322  H4  LPD3X  12      43.320  45.120  44.000  0.00  0.00            
ATOM    323  H5  LPD3X  12      40.220  46.890  39.240  0.00  0.00            
ATOM    324  H6  LPD3X  12      41.480  51.050  38.540  0.00  0.00            
ATOM    325  H7  LPD3X  12      42.910  51.000  40.410  0.00  0.00            
ATOM    326  H8  LPD3X  12      43.280  48.700  41.640  0.00  0.00            
ATOM    327  H9  LPD3X  12      39.110  51.260  38.270  0.00  0.00            
ATOM    328  H10 LPD3X  12      37.100  51.220  36.640  0.00  0.00            
ATOM    329  H11 LPD3X  12      37.630  47.300  35.650  0.00  0.00            
ATOM    330  H12 LPD3X  12      39.670  47.220  37.030  0.00  0.00            
ATOM    331  N1  LPD3X  13      32.230  42.280  46.400  0.00  0.00            
ATOM    332  C1  LPD3X  13      33.250  41.710  45.810  0.00  0.00            
ATOM    333  C2  LPD3X  13      34.520  41.760  46.230  0.00  0.00            
ATOM    334  C3  LPD3X  13      34.870  42.450  47.410  0.00  0.00            
ATOM    335  C4  LPD3X  13      33.790  43.040  48.140  0.00  0.00            
ATOM    336  C5  LPD3X  13      32.500  42.970  47.590  0.00  0.00            
ATOM    337  C6  LPD3X  13      36.250  42.600  47.910  0.00  0.00            
ATOM    338  C7  LPD3X  13      37.350  42.590  46.930  0.00  0.00            
ATOM    339  C8  LPD3X  13      38.710  42.770  47.440  0.00  0.00            
ATOM    340  C9  LPD3X  13      38.870  42.950  48.860  0.00  0.00            
ATOM    341  C10 LPD3X  13      37.800  42.980  49.730  0.00  0.00            
ATOM    342  C11 LPD3X  13      36.530  42.750  49.280  0.00  0.00            
ATOM    343  C12 LPD3X  13      39.920  42.750  46.470  0.00  0.00            
ATOM    344  C13 LPD3X  13      41.220  42.780  46.710  0.00  0.00            
ATOM    345  C14 LPD3X  13      42.210  42.890  45.760  0.00  0.00            
ATOM    346  N2  LPD3X  13      41.950  42.720  44.430  0.00  0.00            
ATOM    347  C15 LPD3X  13      40.650  42.810  44.130  0.00  0.00            
ATOM    348  C16 LPD3X  13      39.650  42.820  45.060  0.00  0.00            
ATOM    349  H1  LPD3X  13      33.010  41.090  44.940  0.00  0.00            
ATOM    350  H2  LPD3X  13      35.310  41.380  45.590  0.00  0.00            
ATOM    351  H3  LPD3X  13      33.950  43.580  49.070  0.00  0.00            
ATOM    352  H4  LPD3X  13      31.630  43.220  48.190  0.00  0.00            
ATOM    353  H5  LPD3X  13      37.080  42.600  45.880  0.00  0.00            
ATOM    354  H6  LPD3X  13      39.870  43.000  49.270  0.00  0.00            
ATOM    355  H7  LPD3X  13      38.000  42.920  50.790  0.00  0.00            
ATOM    356  H8  LPD3X  13      35.750  42.830  50.020  0.00  0.00            
ATOM    357  H9  LPD3X  13      41.420  42.940  47.760  0.00  0.00            
ATOM    358  H10 LPD3X  13      43.250  42.840  46.070  0.00  0.00            
ATOM    359  H11 LPD3X  13      40.370  42.900  43.080  0.00  0.00            
ATOM    360  H12 LPD3X  13      38.690  43.140  44.670  0.00  0.00            
ATOM    361  N1  LPD3X  14      43.640  40.790  44.180  0.00  0.00            
ATOM    362  C1  LPD3X  14      42.740  39.770  44.140  0.00  0.00            
ATOM    363  C2  LPD3X  14      42.920  38.570  44.790  0.00  0.00            
ATOM    364  C3  LPD3X  14      43.990  38.370  45.620  0.00  0.00            
ATOM    365  C4  LPD3X  14      44.940  39.380  45.720  0.00  0.00            
ATOM    366  C5  LPD3X  14      44.750  40.500  44.940  0.00  0.00            
ATOM    367  C6  LPD3X  14      44.340  37.030  46.250  0.00  0.00            
ATOM    368  C7  LPD3X  14      43.930  35.860  45.510  0.00  0.00            
ATOM    369  C8  LPD3X  14      44.330  34.630  46.120  0.00  0.00            
ATOM    370  C9  LPD3X  14      45.070  34.600  47.350  0.00  0.00            
ATOM    371  C10 LPD3X  14      45.500  35.810  48.000  0.00  0.00            
ATOM    372  C11 LPD3X  14      45.120  37.020  47.440  0.00  0.00            
ATOM    373  C12 LPD3X  14      43.990  33.310  45.480  0.00  0.00            
ATOM    374  C13 LPD3X  14      44.860  32.210  45.590  0.00  0.00            
ATOM    375  C14 LPD3X  14      44.520  30.990  45.070  0.00  0.00            
ATOM    376  N2  LPD3X  14      43.400  30.730  44.310  0.00  0.00            
ATOM    377  C15 LPD3X  14      42.590  31.860  44.240  0.00  0.00            
ATOM    378  C16 LPD3X  14      42.780  33.080  44.870  0.00  0.00            
ATOM    379  H1  LPD3X  14      41.850  39.840  43.530  0.00  0.00            
ATOM    380  H2  LPD3X  14      42.240  37.760  44.520  0.00  0.00            
ATOM    381  H3  LPD3X  14      45.860  39.180  46.250  0.00  0.00            
ATOM    382  H4  LPD3X  14      45.630  41.100  44.720  0.00  0.00            
ATOM    383  H5  LPD3X  14      43.460  35.850  44.530  0.00  0.00            
ATOM    384  H6  LPD3X  14      45.440  33.670  47.770  0.00  0.00            
ATOM    385  H7  LPD3X  14      46.170  35.820  48.850  0.00  0.00            
ATOM    386  H8  LPD3X  14      45.480  37.920  47.930  0.00  0.00            
ATOM    387  H9  LPD3X  14      45.820  32.350  46.080  0.00  0.00            
ATOM    388  H10 LPD3X  14      45.230  30.180  45.230  0.00  0.00            
ATOM    389  H11 LPD3X  14      41.690  31.660  43.670  0.00  0.00            
ATOM    390  H12 LPD3X  14      41.990  33.820  44.940  0.00  0.00            
ATOM    391  N1  LPD3X  15      30.200  40.580  46.490  0.00  0.00            
ATOM    392  C1  LPD3X  15      30.600  39.380  45.860  0.00  0.00            
ATOM    393  C2  LPD3X  15      29.870  38.210  46.000  0.00  0.00            
ATOM    394  C3  LPD3X  15      28.840  38.100  46.920  0.00  0.00            
ATOM    395  C4  LPD3X  15      28.600  39.180  47.720  0.00  0.00            
ATOM    396  C5  LPD3X  15      29.250  40.380  47.500  0.00  0.00            
ATOM    397  C6  LPD3X  15      28.190  36.800  47.140  0.00  0.00            
ATOM    398  C7  LPD3X  15      28.700  35.530  46.840  0.00  0.00            
ATOM    399  C8  LPD3X  15      27.990  34.390  47.060  0.00  0.00            
ATOM    400  C9  LPD3X  15      26.700  34.480  47.700  0.00  0.00            
ATOM    401  C10 LPD3X  15      26.120  35.750  47.850  0.00  0.00            
ATOM    402  C11 LPD3X  15      26.860  36.840  47.580  0.00  0.00            
ATOM    403  C12 LPD3X  15      28.700  33.080  47.000  0.00  0.00            
ATOM    404  C13 LPD3X  15      28.560  32.060  47.970  0.00  0.00            
ATOM    405  C14 LPD3X  15      29.090  30.800  47.740  0.00  0.00            
ATOM    406  N2  LPD3X  15      29.760  30.480  46.630  0.00  0.00            
ATOM    407  C15 LPD3X  15      30.150  31.530  45.810  0.00  0.00            
ATOM    408  C16 LPD3X  15      29.530  32.810  45.910  0.00  0.00            
ATOM    409  H1  LPD3X  15      31.470  39.490  45.210  0.00  0.00            
ATOM    410  H2  LPD3X  15      30.110  37.460  45.250  0.00  0.00            
ATOM    411  H3  LPD3X  15      27.940  39.130  48.580  0.00  0.00            
ATOM    412  H4  LPD3X  15      29.030  41.260  48.100  0.00  0.00            
ATOM    413  H5  LPD3X  15      29.700  35.430  46.420  0.00  0.00            
ATOM    414  H6  LPD3X  15      26.170  33.560  47.910  0.00  0.00            
ATOM    415  H7  LPD3X  15      25.090  35.860  48.170  0.00  0.00            
ATOM    416  H8  LPD3X  15      26.450  37.830  47.750  0.00  0.00            
ATOM    417  H9  LPD3X  15      28.000  32.230  48.880  0.00  0.00            
ATOM    418  H10 LPD3X  15      28.810  29.990  48.420  0.00  0.00            
ATOM    419  H11 LPD3X  15      30.640  31.320  44.860  0.00  0.00            
ATOM    420  H12 LPD3X  15      29.720  33.560  45.140  0.00  0.00            
ATOM    421  N1  LPD3X  16      22.030  34.490  36.160  0.00  0.00            
ATOM    422  C1  LPD3X  16      23.090  33.980  35.550  0.00  0.00            
ATOM    423  C2  LPD3X  16      23.030  33.320  34.330  0.00  0.00            
ATOM    424  C3  LPD3X  16      21.870  33.130  33.620  0.00  0.00            
ATOM    425  C4  LPD3X  16      20.700  33.690  34.310  0.00  0.00            
ATOM    426  C5  LPD3X  16      20.840  34.260  35.550  0.00  0.00            
ATOM    427  C6  LPD3X  16      21.790  32.390  32.300  0.00  0.00            
ATOM    428  C7  LPD3X  16      22.900  31.630  31.800  0.00  0.00            
ATOM    429  C8  LPD3X  16      22.850  31.030  30.560  0.00  0.00            
ATOM    430  C9  LPD3X  16      21.760  31.300  29.760  0.00  0.00            
ATOM    431  C10 LPD3X  16      20.620  31.980  30.220  0.00  0.00            
ATOM    432  C11 LPD3X  16      20.610  32.480  31.500  0.00  0.00            
ATOM    433  C12 LPD3X  16      24.010  30.400  29.860  0.00  0.00            
ATOM    434  C13 LPD3X  16      23.890  29.500  28.780  0.00  0.00            
ATOM    435  C14 LPD3X  16      25.030  29.010  28.150  0.00  0.00            
ATOM    436  N2  LPD3X  16      26.310  29.200  28.600  0.00  0.00            
ATOM    437  C15 LPD3X  16      26.410  29.820  29.810  0.00  0.00            
ATOM    438  C16 LPD3X  16      25.300  30.430  30.320  0.00  0.00            
ATOM    439  H1  LPD3X  16      24.100  34.120  35.920  0.00  0.00            
ATOM    440  H2  LPD3X  16      23.990  32.970  33.960  0.00  0.00            
ATOM    441  H3  LPD3X  16      19.690  33.610  33.920  0.00  0.00            
ATOM    442  H4  LPD3X  16      19.930  34.640  36.020  0.00  0.00            
ATOM    443  H5  LPD3X  16      23.810  31.460  32.360  0.00  0.00            
ATOM    444  H6  LPD3X  16      21.750  30.830  28.780  0.00  0.00            
ATOM    445  H7  LPD3X  16      19.810  32.080  29.500  0.00  0.00            
ATOM    446  H8  LPD3X  16      19.750  33.010  31.910  0.00  0.00            
ATOM    447  H9  LPD3X  16      22.930  29.210  28.370  0.00  0.00            
ATOM    448  H10 LPD3X  16      24.780  28.370  27.290  0.00  0.00            
ATOM    449  H11 LPD3X  16      27.380  29.900  30.310  0.00  0.00            
ATOM    450  H12 LPD3X  16      25.440  31.060  31.190  0.00  0.00            
ATOM    451  N1  LPD3X  17      22.350  34.260  38.790  0.00  0.00            
ATOM    452  C1  LPD3X  17      23.580  33.670  38.980  0.00  0.00            
ATOM    453  C2  LPD3X  17      23.820  32.580  39.820  0.00  0.00            
ATOM    454  C3  LPD3X  17      22.860  31.990  40.500  0.00  0.00            
ATOM    455  C4  LPD3X  17      21.600  32.510  40.340  0.00  0.00            
ATOM    456  C5  LPD3X  17      21.410  33.640  39.560  0.00  0.00            
ATOM    457  C6  LPD3X  17      23.160  30.860  41.390  0.00  0.00            
ATOM    458  C7  LPD3X  17      24.460  30.700  42.080  0.00  0.00            
ATOM    459  C8  LPD3X  17      24.640  29.540  42.850  0.00  0.00            
ATOM    460  C9  LPD3X  17      23.690  28.510  42.940  0.00  0.00            
ATOM    461  C10 LPD3X  17      22.430  28.660  42.340  0.00  0.00            
ATOM    462  C11 LPD3X  17      22.160  29.870  41.650  0.00  0.00            
ATOM    463  C12 LPD3X  17      25.890  29.320  43.710  0.00  0.00            
ATOM    464  C13 LPD3X  17      25.960  28.480  44.800  0.00  0.00            
ATOM    465  C14 LPD3X  17      27.180  28.310  45.420  0.00  0.00            
ATOM    466  N2  LPD3X  17      28.330  28.950  45.190  0.00  0.00            
ATOM    467  C15 LPD3X  17      28.240  29.740  44.120  0.00  0.00            
ATOM    468  C16 LPD3X  17      27.050  29.940  43.400  0.00  0.00            
ATOM    469  H1  LPD3X  17      24.420  34.010  38.380  0.00  0.00            
ATOM    470  H2  LPD3X  17      24.890  32.420  39.930  0.00  0.00            
ATOM    471  H3  LPD3X  17      20.790  32.180  40.990  0.00  0.00            
ATOM    472  H4  LPD3X  17      20.450  34.160  39.540  0.00  0.00            
ATOM    473  H5  LPD3X  17      25.180  31.510  42.050  0.00  0.00            
ATOM    474  H6  LPD3X  17      24.040  27.600  43.430  0.00  0.00            
ATOM    475  H7  LPD3X  17      21.640  27.950  42.570  0.00  0.00            
ATOM    476  H8  LPD3X  17      21.150  29.960  41.260  0.00  0.00            
ATOM    477  H9  LPD3X  17      25.110  27.960  45.220  0.00  0.00            
ATOM    478  H10 LPD3X  17      27.260  27.500  46.150  0.00  0.00            
ATOM    479  H11 LPD3X  17      29.140  30.160  43.660  0.00  0.00            
ATOM    480  H12 LPD3X  17      27.080  30.570  42.510  0.00  0.00            
ATOM    481  N1  LPD3X  18      30.310  27.230  45.020  0.00  0.00            
ATOM    482  C1  LPD3X  18      30.800  27.350  43.760  0.00  0.00            
ATOM    483  C2  LPD3X  18      30.740  26.320  42.900  0.00  0.00            
ATOM    484  C3  LPD3X  18      30.370  25.020  43.280  0.00  0.00            
ATOM    485  C4  LPD3X  18      30.020  24.920  44.620  0.00  0.00            
ATOM    486  C5  LPD3X  18      29.960  26.050  45.410  0.00  0.00            
ATOM    487  C6  LPD3X  18      30.280  23.910  42.300  0.00  0.00            
ATOM    488  C7  LPD3X  18      31.070  23.950  41.080  0.00  0.00            
ATOM    489  C8  LPD3X  18      30.860  22.920  40.120  0.00  0.00            
ATOM    490  C9  LPD3X  18      29.970  21.810  40.370  0.00  0.00            
ATOM    491  C10 LPD3X  18      29.240  21.770  41.520  0.00  0.00            
ATOM    492  C11 LPD3X  18      29.380  22.800  42.460  0.00  0.00            
ATOM    493  C12 LPD3X  18      31.480  21.860  37.450  0.00  0.00            
ATOM    494  C13 LPD3X  18      31.720  20.500  37.270  0.00  0.00            
ATOM    495  C14 LPD3X  18      32.970  20.080  36.760  0.00  0.00            
ATOM    496  N2  LPD3X  18      33.960  20.920  36.530  0.00  0.00            
ATOM    497  C15 LPD3X  18      33.750  22.230  36.620  0.00  0.00            
ATOM    498  C16 LPD3X  18      32.510  22.740  37.030  0.00  0.00            
ATOM    499  H1  LPD3X  18      31.090  28.300  43.320  0.00  0.00            
ATOM    500  H2  LPD3X  18      30.860  26.480  41.830  0.00  0.00            
ATOM    501  H3  LPD3X  18      29.700  23.940  44.970  0.00  0.00            
ATOM    502  H4  LPD3X  18      29.630  26.040  46.450  0.00  0.00            
ATOM    503  H5  LPD3X  18      31.800  24.750  40.980  0.00  0.00            
ATOM    504  H6  LPD3X  18      29.990  20.980  39.670  0.00  0.00            
ATOM    505  H7  LPD3X  18      28.540  20.940  41.610  0.00  0.00            
ATOM    506  H8  LPD3X  18      28.720  22.820  43.320  0.00  0.00            
ATOM    507  H9  LPD3X  18      30.930  19.760  37.390  0.00  0.00            
ATOM    508  H10 LPD3X  18      33.140  19.020  36.600  0.00  0.00            
ATOM    509  H11 LPD3X  18      34.630  22.850  36.460  0.00  0.00            
ATOM    510  H12 LPD3X  18      32.490  23.830  37.130  0.00  0.00            
ATOM    511  N1  LPD3X  19      42.640  27.540  42.440  0.00  0.00            
ATOM    512  C1  LPD3X  19      41.580  27.410  41.570  0.00  0.00            
ATOM    513  C2  LPD3X  19      40.950  26.180  41.230  0.00  0.00            
ATOM    514  C3  LPD3X  19      41.480  24.990  41.620  0.00  0.00            
ATOM    515  C4  LPD3X  19      42.650  25.080  42.450  0.00  0.00            
ATOM    516  C5  LPD3X  19      43.240  26.320  42.730  0.00  0.00            
ATOM    517  C6  LPD3X  19      40.710  23.700  41.450  0.00  0.00            
ATOM    518  C7  LPD3X  19      39.980  23.400  40.340  0.00  0.00            
ATOM    519  C8  LPD3X  19      39.250  22.210  40.180  0.00  0.00            
ATOM    520  C9  LPD3X  19      39.350  21.230  41.220  0.00  0.00            
ATOM    521  C10 LPD3X  19      40.120  21.490  42.420  0.00  0.00            
ATOM    522  C11 LPD3X  19      40.680  22.780  42.550  0.00  0.00            
ATOM    523  C12 LPD3X  19      38.530  21.910  38.860  0.00  0.00            
ATOM    524  C13 LPD3X  19      38.310  20.600  38.380  0.00  0.00            
ATOM    525  C14 LPD3X  19      37.600  20.490  37.170  0.00  0.00            
ATOM    526  N2  LPD3X  19      37.000  21.490  36.490  0.00  0.00            
ATOM    527  C15 LPD3X  19      37.210  22.740  36.960  0.00  0.00            
ATOM    528  C16 LPD3X  19      37.930  22.940  38.130  0.00  0.00            
ATOM    529  H1  LPD3X  19      41.290  28.330  41.080  0.00  0.00            
ATOM    530  H2  LPD3X  19      40.060  26.150  40.620  0.00  0.00            
ATOM    531  H3  LPD3X  19      43.070  24.160  42.830  0.00  0.00            
ATOM    532  H4  LPD3X  19      44.090  26.370  43.400  0.00  0.00            
ATOM    533  H5  LPD3X  19      39.900  24.170  39.580  0.00  0.00            
ATOM    534  H6  LPD3X  19      38.780  20.310  41.160  0.00  0.00            
ATOM    535  H7  LPD3X  19      40.140  20.770  43.230  0.00  0.00            
ATOM    536  H8  LPD3X  19      41.150  23.010  43.510  0.00  0.00            
ATOM    537  H9  LPD3X  19      38.760  19.760  38.900  0.00  0.00            
ATOM    538  H10 LPD3X  19      37.490  19.520  36.700  0.00  0.00            
ATOM    539  H11 LPD3X  19      36.570  23.530  36.570  0.00  0.00            
ATOM    540  H12 LPD3X  19      37.930  23.950  38.530  0.00  0.00            
ATOM    541  N1  LPD3X  20      31.670  28.690  46.720  0.00  0.00            
ATOM    542  C1  LPD3X  20      32.690  29.170  46.010  0.00  0.00            
ATOM    543  C2  LPD3X  20      33.980  28.590  46.150  0.00  0.00            
ATOM    544  C3  LPD3X  20      34.300  27.670  47.110  0.00  0.00            
ATOM    545  C4  LPD3X  20      33.250  27.260  47.920  0.00  0.00            
ATOM    546  C5  LPD3X  20      31.960  27.740  47.730  0.00  0.00            
ATOM    547  C6  LPD3X  20      35.720  27.030  47.110  0.00  0.00            
ATOM    548  C7  LPD3X  20      36.870  27.620  46.440  0.00  0.00            
ATOM    549  C8  LPD3X  20      38.140  26.960  46.530  0.00  0.00            
ATOM    550  C9  LPD3X  20      38.170  25.640  47.060  0.00  0.00            
ATOM    551  C10 LPD3X  20      37.040  25.040  47.680  0.00  0.00            
ATOM    552  C11 LPD3X  20      35.860  25.740  47.740  0.00  0.00            
ATOM    553  C12 LPD3X  20      39.430  27.620  45.960  0.00  0.00            
ATOM    554  C13 LPD3X  20      40.710  27.160  46.190  0.00  0.00            
ATOM    555  C14 LPD3X  20      41.870  27.710  45.550  0.00  0.00            
ATOM    556  N2  LPD3X  20      41.860  28.690  44.640  0.00  0.00            
ATOM    557  C15 LPD3X  20      40.590  29.070  44.330  0.00  0.00            
ATOM    558  C16 LPD3X  20      39.420  28.600  44.950  0.00  0.00            
ATOM    559  H1  LPD3X  20      32.540  29.800  45.130  0.00  0.00            
ATOM    560  H2  LPD3X  20      34.720  28.940  45.440  0.00  0.00            
ATOM    561  H3  LPD3X  20      33.350  26.470  48.650  0.00  0.00            
ATOM    562  H4  LPD3X  20      31.070  27.350  48.220  0.00  0.00            
ATOM    563  H5  LPD3X  20      36.740  28.590  45.980  0.00  0.00            
ATOM    564  H6  LPD3X  20      39.100  25.100  47.160  0.00  0.00            
ATOM    565  H7  LPD3X  20      37.200  24.080  48.160  0.00  0.00            
ATOM    566  H8  LPD3X  20      35.020  25.310  48.280  0.00  0.00            
ATOM    567  H9  LPD3X  20      40.880  26.390  46.940  0.00  0.00            
ATOM    568  H10 LPD3X  20      42.860  27.370  45.870  0.00  0.00            
ATOM    569  H11 LPD3X  20      40.420  29.770  43.510  0.00  0.00            
ATOM    570  H12 LPD3X  20      38.470  28.850  44.470  0.00  0.00            
ATOM    571  N1  LPD3X  21      48.820  34.440  34.470  0.00  0.00            
ATOM    572  C1  LPD3X  21      47.740  33.790  35.000  0.00  0.00            
ATOM    573  C2  LPD3X  21      47.620  33.480  36.300  0.00  0.00            
ATOM    574  C3  LPD3X  21      48.630  33.620  37.220  0.00  0.00            
ATOM    575  C4  LPD3X  21      49.770  34.270  36.630  0.00  0.00            
ATOM    576  C5  LPD3X  21      49.860  34.590  35.330  0.00  0.00            
ATOM    577  C6  LPD3X  21      48.600  33.030  38.700  0.00  0.00            
ATOM    578  C7  LPD3X  21      47.550  32.280  39.160  0.00  0.00            
ATOM    579  C8  LPD3X  21      47.580  31.800  40.490  0.00  0.00            
ATOM    580  C9  LPD3X  21      48.570  32.270  41.380  0.00  0.00            
ATOM    581  C10 LPD3X  21      49.650  32.980  40.930  0.00  0.00            
ATOM    582  C11 LPD3X  21      49.720  33.380  39.550  0.00  0.00            
ATOM    583  C12 LPD3X  21      46.420  31.010  40.980  0.00  0.00            
ATOM    584  C13 LPD3X  21      46.580  29.800  41.660  0.00  0.00            
ATOM    585  C14 LPD3X  21      45.450  29.180  42.150  0.00  0.00            
ATOM    586  N2  LPD3X  21      44.220  29.680  42.180  0.00  0.00            
ATOM    587  C15 LPD3X  21      44.040  30.770  41.340  0.00  0.00            
ATOM    588  C16 LPD3X  21      45.080  31.410  40.740  0.00  0.00            
ATOM    589  H1  LPD3X  21      47.020  33.570  34.220  0.00  0.00            
ATOM    590  H2  LPD3X  21      46.710  32.990  36.630  0.00  0.00            
ATOM    591  H3  LPD3X  21      50.620  34.570  37.230  0.00  0.00            
ATOM    592  H4  LPD3X  21      50.780  35.050  34.970  0.00  0.00            
ATOM    593  H5  LPD3X  21      46.720  31.910  38.560  0.00  0.00            
ATOM    594  H6  LPD3X  21      48.550  31.870  42.390  0.00  0.00            
ATOM    595  H7  LPD3X  21      50.410  33.290  41.640  0.00  0.00            
ATOM    596  H8  LPD3X  21      50.580  33.920  39.160  0.00  0.00            
ATOM    597  H9  LPD3X  21      47.560  29.370  41.820  0.00  0.00            
ATOM    598  H10 LPD3X  21      45.650  28.270  42.710  0.00  0.00            
ATOM    599  H11 LPD3X  21      43.020  31.120  41.180  0.00  0.00            
ATOM    600  H12 LPD3X  21      44.950  32.360  40.250  0.00  0.00            
ATOM    601  N1  LPD3X  22      48.690  33.910  31.950  0.00  0.00            
ATOM    602  C1  LPD3X  22      47.480  33.570  31.410  0.00  0.00            
ATOM    603  C2  LPD3X  22      47.180  32.390  30.740  0.00  0.00            
ATOM    604  C3  LPD3X  22      48.190  31.470  30.320  0.00  0.00            
ATOM    605  C4  LPD3X  22      49.420  31.820  30.930  0.00  0.00            
ATOM    606  C5  LPD3X  22      49.620  32.970  31.730  0.00  0.00            
ATOM    607  C6  LPD3X  22      47.910  30.230  29.560  0.00  0.00            
ATOM    608  C7  LPD3X  22      46.810  30.280  28.630  0.00  0.00            
ATOM    609  C8  LPD3X  22      46.380  29.060  27.960  0.00  0.00            
ATOM    610  C9  LPD3X  22      47.210  27.920  28.210  0.00  0.00            
ATOM    611  C10 LPD3X  22      48.370  27.900  28.980  0.00  0.00            
ATOM    612  C11 LPD3X  22      48.640  29.030  29.750  0.00  0.00            
ATOM    613  C12 LPD3X  22      45.180  29.050  27.030  0.00  0.00            
ATOM    614  C13 LPD3X  22      44.760  27.850  26.400  0.00  0.00            
ATOM    615  C14 LPD3X  22      43.620  27.910  25.610  0.00  0.00            
ATOM    616  N2  LPD3X  22      42.730  28.970  25.680  0.00  0.00            
ATOM    617  C15 LPD3X  22      43.120  30.090  26.370  0.00  0.00            
ATOM    618  C16 LPD3X  22      44.300  30.150  27.040  0.00  0.00            
ATOM    619  H1  LPD3X  22      46.650  34.190  31.760  0.00  0.00            
ATOM    620  H2  LPD3X  22      46.180  32.080  30.450  0.00  0.00            
ATOM    621  H3  LPD3X  22      50.300  31.180  30.850  0.00  0.00            
ATOM    622  H4  LPD3X  22      50.640  33.130  32.090  0.00  0.00            
ATOM    623  H5  LPD3X  22      46.200  31.160  28.480  0.00  0.00            
ATOM    624  H6  LPD3X  22      46.980  27.000  27.680  0.00  0.00            
ATOM    625  H7  LPD3X  22      48.910  26.970  29.090  0.00  0.00            
ATOM    626  H8  LPD3X  22      49.540  28.880  30.340  0.00  0.00            
ATOM    627  H9  LPD3X  22      45.390  26.980  26.300  0.00  0.00            
ATOM    628  H10 LPD3X  22      43.200  27.070  25.050  0.00  0.00            
ATOM    629  H11 LPD3X  22      42.510  30.990  26.300  0.00  0.00            
ATOM    630  H12 LPD3X  22      44.460  31.050  27.630  0.00  0.00            
ATOM    631  N1  LPD3X  23      40.730  27.410  26.290  0.00  0.00            
ATOM    632  C1  LPD3X  23      40.930  27.390  27.630  0.00  0.00            
ATOM    633  C2  LPD3X  23      41.000  26.230  28.400  0.00  0.00            
ATOM    634  C3  LPD3X  23      40.800  24.990  27.810  0.00  0.00            
ATOM    635  C4  LPD3X  23      40.690  25.000  26.440  0.00  0.00            
ATOM    636  C5  LPD3X  23      40.530  26.200  25.760  0.00  0.00            
ATOM    637  C6  LPD3X  23      40.680  23.720  28.560  0.00  0.00            
ATOM    638  C7  LPD3X  23      39.920  23.660  29.770  0.00  0.00            
ATOM    639  C8  LPD3X  23      39.700  22.370  30.340  0.00  0.00            
ATOM    640  C9  LPD3X  23      40.270  21.240  29.770  0.00  0.00            
ATOM    641  C10 LPD3X  23      41.010  21.340  28.630  0.00  0.00            
ATOM    642  C11 LPD3X  23      41.230  22.570  28.000  0.00  0.00            
ATOM    643  C12 LPD3X  23      38.870  22.190  31.610  0.00  0.00            
ATOM    644  C13 LPD3X  23      38.790  21.070  32.390  0.00  0.00            
ATOM    645  C14 LPD3X  23      37.960  20.970  33.490  0.00  0.00            
ATOM    646  N2  LPD3X  23      37.160  21.950  33.990  0.00  0.00            
ATOM    647  C15 LPD3X  23      37.340  23.090  33.250  0.00  0.00            
ATOM    648  C16 LPD3X  23      38.100  23.220  32.140  0.00  0.00            
ATOM    649  H1  LPD3X  23      41.120  28.360  28.090  0.00  0.00            
ATOM    650  H2  LPD3X  23      41.230  26.250  29.460  0.00  0.00            
ATOM    651  H3  LPD3X  23      40.540  24.160  25.770  0.00  0.00            
ATOM    652  H4  LPD3X  23      40.380  26.190  24.680  0.00  0.00            
ATOM    653  H5  LPD3X  23      39.470  24.560  30.160  0.00  0.00            
ATOM    654  H6  LPD3X  23      40.190  20.310  30.330  0.00  0.00            
ATOM    655  H7  LPD3X  23      41.440  20.440  28.190  0.00  0.00            
ATOM    656  H8  LPD3X  23      41.720  22.740  27.040  0.00  0.00            
ATOM    657  H9  LPD3X  23      39.400  20.190  32.240  0.00  0.00            
ATOM    658  H10 LPD3X  23      38.010  20.060  34.080  0.00  0.00            
ATOM    659  H11 LPD3X  23      36.830  23.940  33.690  0.00  0.00            
ATOM    660  H12 LPD3X  23      37.960  24.140  31.570  0.00  0.00            
ATOM    661  N1  LPD3X  24      28.250  27.530  28.160  0.00  0.00            
ATOM    662  C1  LPD3X  24      29.390  27.430  28.950  0.00  0.00            
ATOM    663  C2  LPD3X  24      29.960  26.210  29.280  0.00  0.00            
ATOM    664  C3  LPD3X  24      29.430  24.980  28.940  0.00  0.00            
ATOM    665  C4  LPD3X  24      28.170  25.100  28.250  0.00  0.00            
ATOM    666  C5  LPD3X  24      27.610  26.390  27.870  0.00  0.00            
ATOM    667  C6  LPD3X  24      30.170  23.670  29.240  0.00  0.00            
ATOM    668  C7  LPD3X  24      30.910  23.450  30.440  0.00  0.00            
ATOM    669  C8  LPD3X  24      31.580  22.210  30.780  0.00  0.00            
ATOM    670  C9  LPD3X  24      31.470  21.190  29.760  0.00  0.00            
ATOM    671  C10 LPD3X  24      30.710  21.410  28.590  0.00  0.00            
ATOM    672  C11 LPD3X  24      30.170  22.670  28.270  0.00  0.00            
ATOM    673  C12 LPD3X  24      32.510  21.950  31.950  0.00  0.00            
ATOM    674  C13 LPD3X  24      32.790  20.680  32.470  0.00  0.00            
ATOM    675  C14 LPD3X  24      33.750  20.520  33.480  0.00  0.00            
ATOM    676  N2  LPD3X  24      34.470  21.560  33.980  0.00  0.00            
ATOM    677  C15 LPD3X  24      34.160  22.800  33.450  0.00  0.00            
ATOM    678  C16 LPD3X  24      33.260  23.040  32.470  0.00  0.00            
ATOM    679  H1  LPD3X  24      29.980  28.310  29.210  0.00  0.00            
ATOM    680  H2  LPD3X  24      30.870  26.180  29.870  0.00  0.00            
ATOM    681  H3  LPD3X  24      27.670  24.180  27.970  0.00  0.00            
ATOM    682  H4  LPD3X  24      26.700  26.310  27.270  0.00  0.00            
ATOM    683  H5  LPD3X  24      30.900  24.130  31.280  0.00  0.00            
ATOM    684  H6  LPD3X  24      32.140  20.330  29.820  0.00  0.00            
ATOM    685  H7  LPD3X  24      30.780  20.770  27.720  0.00  0.00            
ATOM    686  H8  LPD3X  24      29.850  22.900  27.260  0.00  0.00            
ATOM    687  H9  LPD3X  24      32.390  19.730  32.120  0.00  0.00            
ATOM    688  H10 LPD3X  24      33.880  19.590  34.020  0.00  0.00            
ATOM    689  H11 LPD3X  24      34.650  23.590  34.010  0.00  0.00            
ATOM    690  H12 LPD3X  24      33.200  24.060  32.090  0.00  0.00            
ATOM    691  N1  LPD3X  25      29.090  28.970  26.150  0.00  0.00            
ATOM    692  C1  LPD3X  25      30.250  29.640  26.540  0.00  0.00            
ATOM    693  C2  LPD3X  25      31.320  29.850  25.750  0.00  0.00            
ATOM    694  C3  LPD3X  25      31.440  29.260  24.500  0.00  0.00            
ATOM    695  C4  LPD3X  25      30.290  28.600  24.090  0.00  0.00            
ATOM    696  C5  LPD3X  25      29.180  28.390  24.890  0.00  0.00            
ATOM    697  C6  LPD3X  25      32.660  29.390  23.590  0.00  0.00            
ATOM    698  C7  LPD3X  25      33.980  29.140  24.050  0.00  0.00            
ATOM    699  C8  LPD3X  25      35.120  29.210  23.190  0.00  0.00            
ATOM    700  C9  LPD3X  25      34.940  29.730  21.890  0.00  0.00            
ATOM    701  C10 LPD3X  25      33.640  29.910  21.410  0.00  0.00            
ATOM    702  C11 LPD3X  25      32.520  29.800  22.240  0.00  0.00            
ATOM    703  C12 LPD3X  25      36.520  28.900  23.720  0.00  0.00            
ATOM    704  C13 LPD3X  25      37.490  28.360  22.880  0.00  0.00            
ATOM    705  C14 LPD3X  25      38.810  28.320  23.270  0.00  0.00            
ATOM    706  N2  LPD3X  25      39.280  28.630  24.500  0.00  0.00            
ATOM    707  C15 LPD3X  25      38.290  29.040  25.330  0.00  0.00            
ATOM    708  C16 LPD3X  25      36.960  29.200  25.030  0.00  0.00            
ATOM    709  H1  LPD3X  25      30.020  30.070  27.510  0.00  0.00            
ATOM    710  H2  LPD3X  25      32.090  30.510  26.120  0.00  0.00            
ATOM    711  H3  LPD3X  25      30.200  28.180  23.100  0.00  0.00            
ATOM    712  H4  LPD3X  25      28.350  27.780  24.550  0.00  0.00            
ATOM    713  H5  LPD3X  25      34.040  29.000  25.120  0.00  0.00            
ATOM    714  H6  LPD3X  25      35.810  29.940  21.280  0.00  0.00            
ATOM    715  H7  LPD3X  25      33.540  30.250  20.390  0.00  0.00            
ATOM    716  H8  LPD3X  25      31.540  30.110  21.890  0.00  0.00            
ATOM    717  H9  LPD3X  25      37.270  28.060  21.860  0.00  0.00            
ATOM    718  H10 LPD3X  25      39.440  28.230  22.390  0.00  0.00            
ATOM    719  H11 LPD3X  25      38.590  29.260  26.350  0.00  0.00            
ATOM    720  H12 LPD3X  25      36.240  29.500  25.790  0.00  0.00            
ATOM    721  Pd  PD  X   1      40.790  42.350  24.880  0.00  0.00            
ATOM    722  Pd  PD  X   1      48.750  35.510  33.020  0.00  0.00            
ATOM    723  Pd  PD  X   1      27.450  42.410  27.290  0.00  0.00            
ATOM    724  Pd  PD  X   1      35.610  49.080  35.240  0.00  0.00            
ATOM    725  Pd  PD  X   1      30.560  42.270  45.710  0.00  0.00            
ATOM    726  Pd  PD  X   1      22.140  35.650  37.570  0.00  0.00            
ATOM    727  Pd  PD  X   1      43.280  42.360  43.290  0.00  0.00            
ATOM    728  Pd  PD  X   1      29.950  28.770  45.980  0.00  0.00            
ATOM    729  Pd  PD  X   1      43.090  29.150  43.400  0.00  0.00            
ATOM    730  Pd  PD  X   1      35.870  21.340  35.160  0.00  0.00            
ATOM    731  Pd  PD  X   1      40.980  28.800  25.150  0.00  0.00            
ATOM    732  Pd  PD  X   1      27.650  29.060  27.430  0.00  0.00            
END
