# Supplementary material for: CageCavityCalc (C3): A Computational Tool for Calculating and Visualizing Cavities in Molecular Cages
Source: J Chem Inf Model. 2024 Jul 9;64(14):5604–16. doi: 10.1021/acs.jcim.4c00355 (PMC11267575; doi:10.1021/acs.jcim.4c00355)
Supplement: Supplementary file 2 — ci4c00355_si_002.zip [file ci4c00355_si_002.zip › CageCavityCalc-v.1.0.5/CageCavityCalc/examples/7_bash/cage_cavity.pdb]

ATOM      0 N     CG A   0      48.550  37.000  34.120  0.00  0.00           N
ATOM      1 C     CG A   0      47.530  37.220  35.020  0.00  0.00           C
ATOM      2 C     CG A   0      47.440  38.340  35.870  0.00  0.00           C
ATOM      3 C     CG A   0      48.550  39.220  35.970  0.00  0.00           C
ATOM      4 C     CG A   0      49.630  38.940  35.130  0.00  0.00           C
ATOM      5 C     CG A   0      49.520  37.920  34.200  0.00  0.00           C
ATOM      6 C     CG A   0      48.520  40.310  36.970  0.00  0.00           C
ATOM      7 C     CG A   0      47.640  40.350  38.150  0.00  0.00           C
ATOM      8 C     CG A   0      47.600  41.540  39.000  0.00  0.00           C
ATOM      9 C     CG A   0      48.470  42.570  38.630  0.00  0.00           C
ATOM     10 C     CG A   0      49.310  42.550  37.510  0.00  0.00           C
ATOM     11 C     CG A   0      49.280  41.450  36.670  0.00  0.00           C
ATOM     12 C     CG A   0      46.690  41.680  40.200  0.00  0.00           C
ATOM     13 C     CG A   0      46.770  42.640  41.190  0.00  0.00           C
ATOM     14 C     CG A   0      45.810  42.910  42.150  0.00  0.00           C
ATOM     15 N     CG A   0      44.720  42.120  42.220  0.00  0.00           N
ATOM     16 C     CG A   0      44.650  41.090  41.330  0.00  0.00           C
ATOM     17 C     CG A   0      45.620  40.820  40.420  0.00  0.00           C
ATOM     18 H     CG A   0      46.650  36.570  34.990  0.00  0.00           H
ATOM     19 H     CG A   0      46.580  38.470  36.520  0.00  0.00           H
ATOM     20 H     CG A   0      50.500  39.590  35.090  0.00  0.00           H
ATOM     21 H     CG A   0      50.190  37.710  33.370  0.00  0.00           H
ATOM     22 H     CG A   0      47.070  39.460  38.410  0.00  0.00           H
ATOM     23 H     CG A   0      48.420  43.480  39.210  0.00  0.00           H
ATOM     24 H     CG A   0      50.000  43.370  37.330  0.00  0.00           H
ATOM     25 H     CG A   0      49.960  41.470  35.820  0.00  0.00           H
ATOM     26 H     CG A   0      47.480  43.460  41.240  0.00  0.00           H
ATOM     27 H     CG A   0      45.810  43.850  42.710  0.00  0.00           H
ATOM     28 H     CG A   0      43.730  40.510  41.320  0.00  0.00           H
ATOM     29 H     CG A   0      45.520  39.910  39.840  0.00  0.00           H
ATOM     30 N     CG A   0      48.550  36.510  31.550  0.00  0.00           N
ATOM     31 C     CG A   0      47.340  36.990  31.320  0.00  0.00           C
ATOM     32 C     CG A   0      46.940  37.600  30.120  0.00  0.00           C
ATOM     33 C     CG A   0      47.860  37.810  29.090  0.00  0.00           C
ATOM     34 C     CG A   0      49.160  37.480  29.480  0.00  0.00           C
ATOM     35 C     CG A   0      49.490  36.870  30.690  0.00  0.00           C
ATOM     36 C     CG A   0      47.390  38.310  27.780  0.00  0.00           C
ATOM     37 C     CG A   0      46.260  39.190  27.660  0.00  0.00           C
ATOM     38 C     CG A   0      45.910  39.710  26.320  0.00  0.00           C
ATOM     39 C     CG A   0      46.590  39.160  25.240  0.00  0.00           C
ATOM     40 C     CG A   0      47.640  38.260  25.270  0.00  0.00           C
ATOM     41 C     CG A   0      48.050  37.860  26.630  0.00  0.00           C
ATOM     42 C     CG A   0      44.800  40.660  26.080  0.00  0.00           C
ATOM     43 C     CG A   0      44.810  41.570  24.970  0.00  0.00           C
ATOM     44 C     CG A   0      43.680  42.340  24.750  0.00  0.00           C
ATOM     45 N     CG A   0      42.550  42.140  25.480  0.00  0.00           N
ATOM     46 C     CG A   0      42.600  41.460  26.660  0.00  0.00           C
ATOM     47 C     CG A   0      43.730  40.690  26.980  0.00  0.00           C
ATOM     48 H     CG A   0      46.590  36.640  32.030  0.00  0.00           H
ATOM     49 H     CG A   0      45.890  37.810  29.950  0.00  0.00           H
ATOM     50 H     CG A   0      49.970  37.850  28.860  0.00  0.00           H
ATOM     51 H     CG A   0      50.540  36.600  30.790  0.00  0.00           H
ATOM     52 H     CG A   0      45.790  39.590  28.560  0.00  0.00           H
ATOM     53 H     CG A   0      46.350  39.450  24.230  0.00  0.00           H
ATOM     54 H     CG A   0      48.120  37.780  24.420  0.00  0.00           H
ATOM     55 H     CG A   0      48.880  37.180  26.810  0.00  0.00           H
ATOM     56 H     CG A   0      45.670  41.600  24.310  0.00  0.00           H
ATOM     57 H     CG A   0      43.590  42.960  23.860  0.00  0.00           H
ATOM     58 H     CG A   0      41.740  41.420  27.320  0.00  0.00           H
ATOM     59 H     CG A   0      43.720  40.020  27.830  0.00  0.00           H
ATOM     60 N     CG A   0      40.670  43.890  25.920  0.00  0.00           N
ATOM     61 C     CG A   0      40.270  44.050  27.220  0.00  0.00           C
ATOM     62 C     CG A   0      39.840  45.220  27.920  0.00  0.00           C
ATOM     63 C     CG A   0      39.930  46.460  27.270  0.00  0.00           C
ATOM     64 C     CG A   0      40.510  46.380  25.970  0.00  0.00           C
ATOM     65 C     CG A   0      40.880  45.140  25.330  0.00  0.00           C
ATOM     66 C     CG A   0      39.540  47.780  27.940  0.00  0.00           C
ATOM     67 C     CG A   0      38.840  47.840  29.160  0.00  0.00           C
ATOM     68 C     CG A   0      38.370  49.030  29.730  0.00  0.00           C
ATOM     69 C     CG A   0      38.780  50.260  29.130  0.00  0.00           C
ATOM     70 C     CG A   0      39.570  50.240  27.980  0.00  0.00           C
ATOM     71 C     CG A   0      39.900  49.010  27.360  0.00  0.00           C
ATOM     72 C     CG A   0      37.640  49.030  31.010  0.00  0.00           C
ATOM     73 C     CG A   0      37.790  50.090  31.840  0.00  0.00           C
ATOM     74 C     CG A   0      37.250  50.010  33.110  0.00  0.00           C
ATOM     75 N     CG A   0      36.470  49.000  33.610  0.00  0.00           N
ATOM     76 C     CG A   0      36.420  47.960  32.730  0.00  0.00           C
ATOM     77 C     CG A   0      36.970  47.950  31.490  0.00  0.00           C
ATOM     78 H     CG A   0      39.960  43.150  27.760  0.00  0.00           H
ATOM     79 H     CG A   0      39.360  45.100  28.890  0.00  0.00           H
ATOM     80 H     CG A   0      40.680  47.260  25.360  0.00  0.00           H
ATOM     81 H     CG A   0      41.190  45.100  24.280  0.00  0.00           H
ATOM     82 H     CG A   0      38.570  46.890  29.610  0.00  0.00           H
ATOM     83 H     CG A   0      38.420  51.200  29.550  0.00  0.00           H
ATOM     84 H     CG A   0      40.030  51.130  27.550  0.00  0.00           H
ATOM     85 H     CG A   0      40.490  49.130  26.460  0.00  0.00           H
ATOM     86 H     CG A   0      38.330  51.010  31.640  0.00  0.00           H
ATOM     87 H     CG A   0      37.410  50.790  33.840  0.00  0.00           H
ATOM     88 H     CG A   0      35.870  47.140  33.190  0.00  0.00           H
ATOM     89 H     CG A   0      36.920  47.080  30.840  0.00  0.00           H
ATOM     90 N     CG A   0      27.740  44.080  28.030  0.00  0.00           N
ATOM     91 C     CG A   0      28.180  43.970  29.340  0.00  0.00           C
ATOM     92 C     CG A   0      28.480  45.020  30.190  0.00  0.00           C
ATOM     93 C     CG A   0      28.410  46.320  29.710  0.00  0.00           C
ATOM     94 C     CG A   0      27.970  46.460  28.380  0.00  0.00           C
ATOM     95 C     CG A   0      27.480  45.340  27.640  0.00  0.00           C
ATOM     96 C     CG A   0      28.740  47.530  30.500  0.00  0.00           C
ATOM     97 C     CG A   0      29.790  47.480  31.410  0.00  0.00           C
ATOM     98 C     CG A   0      30.190  48.640  32.120  0.00  0.00           C
ATOM     99 C     CG A   0      29.470  49.850  31.930  0.00  0.00           C
ATOM    100 C     CG A   0      28.440  49.970  31.040  0.00  0.00           C
ATOM    101 C     CG A   0      28.100  48.780  30.310  0.00  0.00           C
ATOM    102 C     CG A   0      31.470  48.660  32.910  0.00  0.00           C
ATOM    103 C     CG A   0      32.370  49.740  32.790  0.00  0.00           C
ATOM    104 C     CG A   0      33.500  49.920  33.540  0.00  0.00           C
ATOM    105 N     CG A   0      33.960  48.970  34.460  0.00  0.00           N
ATOM    106 C     CG A   0      33.090  47.910  34.550  0.00  0.00           C
ATOM    107 C     CG A   0      31.910  47.670  33.820  0.00  0.00           C
ATOM    108 H     CG A   0      28.300  42.960  29.730  0.00  0.00           H
ATOM    109 H     CG A   0      28.730  44.870  31.240  0.00  0.00           H
ATOM    110 H     CG A   0      27.790  47.440  27.940  0.00  0.00           H
ATOM    111 H     CG A   0      27.060  45.460  26.650  0.00  0.00           H
ATOM    112 H     CG A   0      30.260  46.520  31.600  0.00  0.00           H
ATOM    113 H     CG A   0      29.670  50.700  32.570  0.00  0.00           H
ATOM    114 H     CG A   0      27.890  50.900  30.950  0.00  0.00           H
ATOM    115 H     CG A   0      27.270  48.920  29.640  0.00  0.00           H
ATOM    116 H     CG A   0      32.120  50.540  32.090  0.00  0.00           H
ATOM    117 H     CG A   0      34.170  50.740  33.310  0.00  0.00           H
ATOM    118 H     CG A   0      33.500  47.110  35.160  0.00  0.00           H
ATOM    119 H     CG A   0      31.320  46.770  33.940  0.00  0.00           H
ATOM    120 N     CG A   0      39.110  42.480  24.430  0.00  0.00           N
ATOM    121 C     CG A   0      38.120  41.920  25.130  0.00  0.00           C
ATOM    122 C     CG A   0      36.840  41.890  24.780  0.00  0.00           C
ATOM    123 C     CG A   0      36.370  42.430  23.570  0.00  0.00           C
ATOM    124 C     CG A   0      37.380  43.090  22.830  0.00  0.00           C
ATOM    125 C     CG A   0      38.710  43.080  23.250  0.00  0.00           C
ATOM    126 C     CG A   0      34.930  42.430  23.110  0.00  0.00           C
ATOM    127 C     CG A   0      33.900  42.470  24.130  0.00  0.00           C
ATOM    128 C     CG A   0      32.590  42.560  23.750  0.00  0.00           C
ATOM    129 C     CG A   0      32.310  42.550  22.390  0.00  0.00           C
ATOM    130 C     CG A   0      33.250  42.280  21.370  0.00  0.00           C
ATOM    131 C     CG A   0      34.610  42.310  21.730  0.00  0.00           C
ATOM    132 C     CG A   0      31.440  42.680  24.730  0.00  0.00           C
ATOM    133 C     CG A   0      30.250  43.260  24.350  0.00  0.00           C
ATOM    134 C     CG A   0      29.230  43.310  25.210  0.00  0.00           C
ATOM    135 N     CG A   0      29.140  42.620  26.380  0.00  0.00           N
ATOM    136 C     CG A   0      30.320  42.250  26.880  0.00  0.00           C
ATOM    137 C     CG A   0      31.530  42.310  26.110  0.00  0.00           C
ATOM    138 H     CG A   0      38.340  41.420  26.070  0.00  0.00           H
ATOM    139 H     CG A   0      36.110  41.370  25.400  0.00  0.00           H
ATOM    140 H     CG A   0      37.080  43.520  21.880  0.00  0.00           H
ATOM    141 H     CG A   0      39.480  43.680  22.760  0.00  0.00           H
ATOM    142 H     CG A   0      34.200  42.650  25.160  0.00  0.00           H
ATOM    143 H     CG A   0      31.280  42.650  22.070  0.00  0.00           H
ATOM    144 H     CG A   0      33.040  42.290  20.300  0.00  0.00           H
ATOM    145 H     CG A   0      35.380  42.180  20.970  0.00  0.00           H
ATOM    146 H     CG A   0      30.040  43.670  23.370  0.00  0.00           H
ATOM    147 H     CG A   0      28.260  43.660  24.850  0.00  0.00           H
ATOM    148 H     CG A   0      30.360  41.750  27.850  0.00  0.00           H
ATOM    149 H     CG A   0      32.420  41.700  26.250  0.00  0.00           H
ATOM    150 N     CG A   0      27.360  40.760  26.530  0.00  0.00           N
ATOM    151 C     CG A   0      28.100  39.710  27.080  0.00  0.00           C
ATOM    152 C     CG A   0      28.170  38.480  26.470  0.00  0.00           C
ATOM    153 C     CG A   0      27.670  38.270  25.140  0.00  0.00           C
ATOM    154 C     CG A   0      27.040  39.400  24.630  0.00  0.00           C
ATOM    155 C     CG A   0      26.800  40.620  25.290  0.00  0.00           C
ATOM    156 C     CG A   0      27.800  36.930  24.430  0.00  0.00           C
ATOM    157 C     CG A   0      27.800  35.720  25.250  0.00  0.00           C
ATOM    158 C     CG A   0      27.630  34.530  24.560  0.00  0.00           C
ATOM    159 C     CG A   0      27.590  34.580  23.110  0.00  0.00           C
ATOM    160 C     CG A   0      27.510  35.760  22.360  0.00  0.00           C
ATOM    161 C     CG A   0      27.720  36.950  23.010  0.00  0.00           C
ATOM    162 C     CG A   0      27.390  33.280  25.330  0.00  0.00           C
ATOM    163 C     CG A   0      26.880  32.120  24.720  0.00  0.00           C
ATOM    164 C     CG A   0      26.840  30.910  25.360  0.00  0.00           C
ATOM    165 N     CG A   0      27.270  30.710  26.690  0.00  0.00           N
ATOM    166 C     CG A   0      27.590  31.870  27.330  0.00  0.00           C
ATOM    167 C     CG A   0      27.640  33.090  26.680  0.00  0.00           C
ATOM    168 H     CG A   0      28.550  39.890  28.060  0.00  0.00           H
ATOM    169 H     CG A   0      28.830  37.710  26.870  0.00  0.00           H
ATOM    170 H     CG A   0      26.600  39.420  23.630  0.00  0.00           H
ATOM    171 H     CG A   0      26.390  41.450  24.720  0.00  0.00           H
ATOM    172 H     CG A   0      27.650  35.740  26.320  0.00  0.00           H
ATOM    173 H     CG A   0      27.360  33.660  22.580  0.00  0.00           H
ATOM    174 H     CG A   0      27.160  35.680  21.330  0.00  0.00           H
ATOM    175 H     CG A   0      27.670  37.860  22.420  0.00  0.00           H
ATOM    176 H     CG A   0      26.620  32.100  23.660  0.00  0.00           H
ATOM    177 H     CG A   0      26.650  29.970  24.840  0.00  0.00           H
ATOM    178 H     CG A   0      27.900  31.810  28.370  0.00  0.00           H
ATOM    179 H     CG A   0      28.070  33.930  27.220  0.00  0.00           H
ATOM    180 N     CG A   0      40.850  40.690  24.070  0.00  0.00           N
ATOM    181 C     CG A   0      40.650  39.500  24.730  0.00  0.00           C
ATOM    182 C     CG A   0      41.140  38.220  24.310  0.00  0.00           C
ATOM    183 C     CG A   0      41.830  38.060  23.130  0.00  0.00           C
ATOM    184 C     CG A   0      42.070  39.280  22.400  0.00  0.00           C
ATOM    185 C     CG A   0      41.570  40.470  22.850  0.00  0.00           C
ATOM    186 C     CG A   0      42.480  36.760  22.820  0.00  0.00           C
ATOM    187 C     CG A   0      41.850  35.520  23.150  0.00  0.00           C
ATOM    188 C     CG A   0      42.490  34.250  22.800  0.00  0.00           C
ATOM    189 C     CG A   0      43.770  34.350  22.260  0.00  0.00           C
ATOM    190 C     CG A   0      44.430  35.560  22.040  0.00  0.00           C
ATOM    191 C     CG A   0      43.860  36.810  22.290  0.00  0.00           C
ATOM    192 C     CG A   0      42.020  32.880  23.170  0.00  0.00           C
ATOM    193 C     CG A   0      42.550  31.700  22.610  0.00  0.00           C
ATOM    194 C     CG A   0      42.170  30.470  23.120  0.00  0.00           C
ATOM    195 N     CG A   0      41.200  30.340  24.060  0.00  0.00           N
ATOM    196 C     CG A   0      40.590  31.500  24.440  0.00  0.00           C
ATOM    197 C     CG A   0      40.980  32.740  24.030  0.00  0.00           C
ATOM    198 H     CG A   0      40.040  39.570  25.630  0.00  0.00           H
ATOM    199 H     CG A   0      40.780  37.400  24.930  0.00  0.00           H
ATOM    200 H     CG A   0      42.610  39.310  21.460  0.00  0.00           H
ATOM    201 H     CG A   0      41.640  41.390  22.260  0.00  0.00           H
ATOM    202 H     CG A   0      40.870  35.500  23.610  0.00  0.00           H
ATOM    203 H     CG A   0      44.260  33.420  22.010  0.00  0.00           H
ATOM    204 H     CG A   0      45.450  35.540  21.670  0.00  0.00           H
ATOM    205 H     CG A   0      44.440  37.720  22.180  0.00  0.00           H
ATOM    206 H     CG A   0      43.290  31.720  21.810  0.00  0.00           H
ATOM    207 H     CG A   0      42.710  29.590  22.750  0.00  0.00           H
ATOM    208 H     CG A   0      39.630  31.400  24.940  0.00  0.00           H
ATOM    209 H     CG A   0      40.540  33.600  24.530  0.00  0.00           H
ATOM    210 N     CG A   0      22.130  37.080  36.280  0.00  0.00           N
ATOM    211 C     CG A   0      23.250  37.430  35.580  0.00  0.00           C
ATOM    212 C     CG A   0      23.250  38.630  34.840  0.00  0.00           C
ATOM    213 C     CG A   0      22.110  39.450  34.670  0.00  0.00           C
ATOM    214 C     CG A   0      20.970  39.080  35.400  0.00  0.00           C
ATOM    215 C     CG A   0      21.000  37.930  36.160  0.00  0.00           C
ATOM    216 C     CG A   0      22.260  40.630  33.790  0.00  0.00           C
ATOM    217 C     CG A   0      23.140  40.570  32.670  0.00  0.00           C
ATOM    218 C     CG A   0      23.290  41.760  31.830  0.00  0.00           C
ATOM    219 C     CG A   0      22.350  42.810  32.110  0.00  0.00           C
ATOM    220 C     CG A   0      21.450  42.890  33.200  0.00  0.00           C
ATOM    221 C     CG A   0      21.440  41.760  34.040  0.00  0.00           C
ATOM    222 C     CG A   0      24.200  41.790  30.560  0.00  0.00           C
ATOM    223 C     CG A   0      24.090  42.810  29.640  0.00  0.00           C
ATOM    224 C     CG A   0      24.880  42.850  28.520  0.00  0.00           C
ATOM    225 N     CG A   0      25.980  42.080  28.360  0.00  0.00           N
ATOM    226 C     CG A   0      26.210  41.150  29.340  0.00  0.00           C
ATOM    227 C     CG A   0      25.270  40.950  30.370  0.00  0.00           C
ATOM    228 H     CG A   0      24.100  36.760  35.510  0.00  0.00           H
ATOM    229 H     CG A   0      24.230  38.940  34.480  0.00  0.00           H
ATOM    230 H     CG A   0      20.000  39.560  35.340  0.00  0.00           H
ATOM    231 H     CG A   0      20.100  37.600  36.690  0.00  0.00           H
ATOM    232 H     CG A   0      23.610  39.630  32.380  0.00  0.00           H
ATOM    233 H     CG A   0      22.280  43.660  31.430  0.00  0.00           H
ATOM    234 H     CG A   0      20.790  43.740  33.360  0.00  0.00           H
ATOM    235 H     CG A   0      20.690  41.810  34.820  0.00  0.00           H
ATOM    236 H     CG A   0      23.190  43.410  29.610  0.00  0.00           H
ATOM    237 H     CG A   0      24.820  43.690  27.830  0.00  0.00           H
ATOM    238 H     CG A   0      27.180  40.650  29.340  0.00  0.00           H
ATOM    239 H     CG A   0      25.410  40.090  31.020  0.00  0.00           H
ATOM    240 N     CG A   0      22.410  36.920  38.810  0.00  0.00           N
ATOM    241 C     CG A   0      23.690  37.130  39.210  0.00  0.00           C
ATOM    242 C     CG A   0      24.080  37.860  40.350  0.00  0.00           C
ATOM    243 C     CG A   0      23.120  38.570  41.060  0.00  0.00           C
ATOM    244 C     CG A   0      21.810  38.500  40.540  0.00  0.00           C
ATOM    245 C     CG A   0      21.520  37.720  39.460  0.00  0.00           C
ATOM    246 C     CG A   0      23.380  39.200  42.390  0.00  0.00           C
ATOM    247 C     CG A   0      24.610  39.780  42.620  0.00  0.00           C
ATOM    248 C     CG A   0      24.850  40.530  43.900  0.00  0.00           C
ATOM    249 C     CG A   0      23.720  40.690  44.760  0.00  0.00           C
ATOM    250 C     CG A   0      22.470  40.110  44.490  0.00  0.00           C
ATOM    251 C     CG A   0      22.310  39.370  43.330  0.00  0.00           C
ATOM    252 C     CG A   0      26.180  41.160  44.210  0.00  0.00           C
ATOM    253 C     CG A   0      26.380  41.950  45.390  0.00  0.00           C
ATOM    254 C     CG A   0      27.680  42.340  45.710  0.00  0.00           C
ATOM    255 N     CG A   0      28.790  42.290  44.970  0.00  0.00           N
ATOM    256 C     CG A   0      28.510  41.800  43.760  0.00  0.00           C
ATOM    257 C     CG A   0      27.260  41.200  43.370  0.00  0.00           C
ATOM    258 H     CG A   0      24.430  36.450  38.800  0.00  0.00           H
ATOM    259 H     CG A   0      25.080  37.780  40.770  0.00  0.00           H
ATOM    260 H     CG A   0      20.970  38.920  41.090  0.00  0.00           H
ATOM    261 H     CG A   0      20.520  37.790  39.030  0.00  0.00           H
ATOM    262 H     CG A   0      25.440  39.780  41.920  0.00  0.00           H
ATOM    263 H     CG A   0      23.830  41.320  45.640  0.00  0.00           H
ATOM    264 H     CG A   0      21.610  40.380  45.110  0.00  0.00           H
ATOM    265 H     CG A   0      21.320  38.940  43.180  0.00  0.00           H
ATOM    266 H     CG A   0      25.640  42.030  46.190  0.00  0.00           H
ATOM    267 H     CG A   0      27.750  42.560  46.770  0.00  0.00           H
ATOM    268 H     CG A   0      29.250  41.930  42.980  0.00  0.00           H
ATOM    269 H     CG A   0      27.180  40.830  42.360  0.00  0.00           H
ATOM    270 N     CG A   0      30.810  43.850  44.820  0.00  0.00           N
ATOM    271 C     CG A   0      31.860  43.930  43.930  0.00  0.00           C
ATOM    272 C     CG A   0      32.310  45.040  43.260  0.00  0.00           C
ATOM    273 C     CG A   0      31.670  46.240  43.470  0.00  0.00           C
ATOM    274 C     CG A   0      30.620  46.200  44.390  0.00  0.00           C
ATOM    275 C     CG A   0      30.210  45.030  45.030  0.00  0.00           C
ATOM    276 C     CG A   0      32.050  47.580  42.790  0.00  0.00           C
ATOM    277 C     CG A   0      32.510  47.550  41.430  0.00  0.00           C
ATOM    278 C     CG A   0      32.860  48.800  40.850  0.00  0.00           C
ATOM    279 C     CG A   0      32.680  50.020  41.600  0.00  0.00           C
ATOM    280 C     CG A   0      32.120  50.000  42.880  0.00  0.00           C
ATOM    281 C     CG A   0      31.860  48.750  43.510  0.00  0.00           C
ATOM    282 C     CG A   0      33.460  48.840  39.450  0.00  0.00           C
ATOM    283 C     CG A   0      33.290  49.970  38.700  0.00  0.00           C
ATOM    284 C     CG A   0      33.950  50.050  37.420  0.00  0.00           C
ATOM    285 N     CG A   0      34.770  49.110  36.890  0.00  0.00           N
ATOM    286 C     CG A   0      34.950  48.030  37.710  0.00  0.00           C
ATOM    287 C     CG A   0      34.360  47.910  38.960  0.00  0.00           C
ATOM    288 H     CG A   0      32.400  43.010  43.730  0.00  0.00           H
ATOM    289 H     CG A   0      33.180  44.890  42.620  0.00  0.00           H
ATOM    290 H     CG A   0      30.130  47.110  44.740  0.00  0.00           H
ATOM    291 H     CG A   0      29.280  45.090  45.600  0.00  0.00           H
ATOM    292 H     CG A   0      32.560  46.630  40.840  0.00  0.00           H
ATOM    293 H     CG A   0      32.990  50.980  41.190  0.00  0.00           H
ATOM    294 H     CG A   0      32.070  50.940  43.430  0.00  0.00           H
ATOM    295 H     CG A   0      31.500  48.770  44.530  0.00  0.00           H
ATOM    296 H     CG A   0      32.690  50.820  39.000  0.00  0.00           H
ATOM    297 H     CG A   0      33.650  50.950  36.880  0.00  0.00           H
ATOM    298 H     CG A   0      35.700  47.330  37.350  0.00  0.00           H
ATOM    299 H     CG A   0      34.680  47.050  39.540  0.00  0.00           H
ATOM    300 N     CG A   0      42.860  43.900  42.310  0.00  0.00           N
ATOM    301 C     CG A   0      42.400  43.970  41.000  0.00  0.00           C
ATOM    302 C     CG A   0      41.990  45.210  40.440  0.00  0.00           C
ATOM    303 C     CG A   0      42.070  46.430  41.160  0.00  0.00           C
ATOM    304 C     CG A   0      42.580  46.270  42.430  0.00  0.00           C
ATOM    305 C     CG A   0      43.010  45.110  42.960  0.00  0.00           C
ATOM    306 C     CG A   0      41.690  47.750  40.510  0.00  0.00           C
ATOM    307 C     CG A   0      40.790  47.790  39.420  0.00  0.00           C
ATOM    308 C     CG A   0      40.670  49.060  38.760  0.00  0.00           C
ATOM    309 C     CG A   0      41.490  50.160  39.160  0.00  0.00           C
ATOM    310 C     CG A   0      42.400  50.060  40.200  0.00  0.00           C
ATOM    311 C     CG A   0      42.500  48.870  40.900  0.00  0.00           C
ATOM    312 C     CG A   0      39.570  49.210  37.810  0.00  0.00           C
ATOM    313 C     CG A   0      38.750  50.390  37.730  0.00  0.00           C
ATOM    314 C     CG A   0      37.660  50.310  36.850  0.00  0.00           C
ATOM    315 N     CG A   0      37.200  49.290  36.120  0.00  0.00           N
ATOM    316 C     CG A   0      37.980  48.180  36.190  0.00  0.00           C
ATOM    317 C     CG A   0      39.040  48.110  37.090  0.00  0.00           C
ATOM    318 H     CG A   0      42.520  43.100  40.360  0.00  0.00           H
ATOM    319 H     CG A   0      41.690  45.250  39.400  0.00  0.00           H
ATOM    320 H     CG A   0      42.480  47.110  43.110  0.00  0.00           H
ATOM    321 H     CG A   0      43.320  45.120  44.000  0.00  0.00           H
ATOM    322 H     CG A   0      40.220  46.890  39.240  0.00  0.00           H
ATOM    323 H     CG A   0      41.480  51.050  38.540  0.00  0.00           H
ATOM    324 H     CG A   0      42.910  51.000  40.410  0.00  0.00           H
ATOM    325 H     CG A   0      43.280  48.700  41.640  0.00  0.00           H
ATOM    326 H     CG A   0      39.110  51.260  38.270  0.00  0.00           H
ATOM    327 H     CG A   0      37.100  51.220  36.640  0.00  0.00           H
ATOM    328 H     CG A   0      37.630  47.300  35.650  0.00  0.00           H
ATOM    329 H     CG A   0      39.670  47.220  37.030  0.00  0.00           H
ATOM    330 N     CG A   0      32.230  42.280  46.400  0.00  0.00           N
ATOM    331 C     CG A   0      33.250  41.710  45.810  0.00  0.00           C
ATOM    332 C     CG A   0      34.520  41.760  46.230  0.00  0.00           C
ATOM    333 C     CG A   0      34.870  42.450  47.410  0.00  0.00           C
ATOM    334 C     CG A   0      33.790  43.040  48.140  0.00  0.00           C
ATOM    335 C     CG A   0      32.500  42.970  47.590  0.00  0.00           C
ATOM    336 C     CG A   0      36.250  42.600  47.910  0.00  0.00           C
ATOM    337 C     CG A   0      37.350  42.590  46.930  0.00  0.00           C
ATOM    338 C     CG A   0      38.710  42.770  47.440  0.00  0.00           C
ATOM    339 C     CG A   0      38.870  42.950  48.860  0.00  0.00           C
ATOM    340 C     CG A   0      37.800  42.980  49.730  0.00  0.00           C
ATOM    341 C     CG A   0      36.530  42.750  49.280  0.00  0.00           C
ATOM    342 C     CG A   0      39.920  42.750  46.470  0.00  0.00           C
ATOM    343 C     CG A   0      41.220  42.780  46.710  0.00  0.00           C
ATOM    344 C     CG A   0      42.210  42.890  45.760  0.00  0.00           C
ATOM    345 N     CG A   0      41.950  42.720  44.430  0.00  0.00           N
ATOM    346 C     CG A   0      40.650  42.810  44.130  0.00  0.00           C
ATOM    347 C     CG A   0      39.650  42.820  45.060  0.00  0.00           C
ATOM    348 H     CG A   0      33.010  41.090  44.940  0.00  0.00           H
ATOM    349 H     CG A   0      35.310  41.380  45.590  0.00  0.00           H
ATOM    350 H     CG A   0      33.950  43.580  49.070  0.00  0.00           H
ATOM    351 H     CG A   0      31.630  43.220  48.190  0.00  0.00           H
ATOM    352 H     CG A   0      37.080  42.600  45.880  0.00  0.00           H
ATOM    353 H     CG A   0      39.870  43.000  49.270  0.00  0.00           H
ATOM    354 H     CG A   0      38.000  42.920  50.790  0.00  0.00           H
ATOM    355 H     CG A   0      35.750  42.830  50.020  0.00  0.00           H
ATOM    356 H     CG A   0      41.420  42.940  47.760  0.00  0.00           H
ATOM    357 H     CG A   0      43.250  42.840  46.070  0.00  0.00           H
ATOM    358 H     CG A   0      40.370  42.900  43.080  0.00  0.00           H
ATOM    359 H     CG A   0      38.690  43.140  44.670  0.00  0.00           H
ATOM    360 N     CG A   0      43.640  40.790  44.180  0.00  0.00           N
ATOM    361 C     CG A   0      42.740  39.770  44.140  0.00  0.00           C
ATOM    362 C     CG A   0      42.920  38.570  44.790  0.00  0.00           C
ATOM    363 C     CG A   0      43.990  38.370  45.620  0.00  0.00           C
ATOM    364 C     CG A   0      44.940  39.380  45.720  0.00  0.00           C
ATOM    365 C     CG A   0      44.750  40.500  44.940  0.00  0.00           C
ATOM    366 C     CG A   0      44.340  37.030  46.250  0.00  0.00           C
ATOM    367 C     CG A   0      43.930  35.860  45.510  0.00  0.00           C
ATOM    368 C     CG A   0      44.330  34.630  46.120  0.00  0.00           C
ATOM    369 C     CG A   0      45.070  34.600  47.350  0.00  0.00           C
ATOM    370 C     CG A   0      45.500  35.810  48.000  0.00  0.00           C
ATOM    371 C     CG A   0      45.120  37.020  47.440  0.00  0.00           C
ATOM    372 C     CG A   0      43.990  33.310  45.480  0.00  0.00           C
ATOM    373 C     CG A   0      44.860  32.210  45.590  0.00  0.00           C
ATOM    374 C     CG A   0      44.520  30.990  45.070  0.00  0.00           C
ATOM    375 N     CG A   0      43.400  30.730  44.310  0.00  0.00           N
ATOM    376 C     CG A   0      42.590  31.860  44.240  0.00  0.00           C
ATOM    377 C     CG A   0      42.780  33.080  44.870  0.00  0.00           C
ATOM    378 H     CG A   0      41.850  39.840  43.530  0.00  0.00           H
ATOM    379 H     CG A   0      42.240  37.760  44.520  0.00  0.00           H
ATOM    380 H     CG A   0      45.860  39.180  46.250  0.00  0.00           H
ATOM    381 H     CG A   0      45.630  41.100  44.720  0.00  0.00           H
ATOM    382 H     CG A   0      43.460  35.850  44.530  0.00  0.00           H
ATOM    383 H     CG A   0      45.440  33.670  47.770  0.00  0.00           H
ATOM    384 H     CG A   0      46.170  35.820  48.850  0.00  0.00           H
ATOM    385 H     CG A   0      45.480  37.920  47.930  0.00  0.00           H
ATOM    386 H     CG A   0      45.820  32.350  46.080  0.00  0.00           H
ATOM    387 H     CG A   0      45.230  30.180  45.230  0.00  0.00           H
ATOM    388 H     CG A   0      41.690  31.660  43.670  0.00  0.00           H
ATOM    389 H     CG A   0      41.990  33.820  44.940  0.00  0.00           H
ATOM    390 N     CG A   0      30.200  40.580  46.490  0.00  0.00           N
ATOM    391 C     CG A   0      30.600  39.380  45.860  0.00  0.00           C
ATOM    392 C     CG A   0      29.870  38.210  46.000  0.00  0.00           C
ATOM    393 C     CG A   0      28.840  38.100  46.920  0.00  0.00           C
ATOM    394 C     CG A   0      28.600  39.180  47.720  0.00  0.00           C
ATOM    395 C     CG A   0      29.250  40.380  47.500  0.00  0.00           C
ATOM    396 C     CG A   0      28.190  36.800  47.140  0.00  0.00           C
ATOM    397 C     CG A   0      28.700  35.530  46.840  0.00  0.00           C
ATOM    398 C     CG A   0      27.990  34.390  47.060  0.00  0.00           C
ATOM    399 C     CG A   0      26.700  34.480  47.700  0.00  0.00           C
ATOM    400 C     CG A   0      26.120  35.750  47.850  0.00  0.00           C
ATOM    401 C     CG A   0      26.860  36.840  47.580  0.00  0.00           C
ATOM    402 C     CG A   0      28.700  33.080  47.000  0.00  0.00           C
ATOM    403 C     CG A   0      28.560  32.060  47.970  0.00  0.00           C
ATOM    404 C     CG A   0      29.090  30.800  47.740  0.00  0.00           C
ATOM    405 N     CG A   0      29.760  30.480  46.630  0.00  0.00           N
ATOM    406 C     CG A   0      30.150  31.530  45.810  0.00  0.00           C
ATOM    407 C     CG A   0      29.530  32.810  45.910  0.00  0.00           C
ATOM    408 H     CG A   0      31.470  39.490  45.210  0.00  0.00           H
ATOM    409 H     CG A   0      30.110  37.460  45.250  0.00  0.00           H
ATOM    410 H     CG A   0      27.940  39.130  48.580  0.00  0.00           H
ATOM    411 H     CG A   0      29.030  41.260  48.100  0.00  0.00           H
ATOM    412 H     CG A   0      29.700  35.430  46.420  0.00  0.00           H
ATOM    413 H     CG A   0      26.170  33.560  47.910  0.00  0.00           H
ATOM    414 H     CG A   0      25.090  35.860  48.170  0.00  0.00           H
ATOM    415 H     CG A   0      26.450  37.830  47.750  0.00  0.00           H
ATOM    416 H     CG A   0      28.000  32.230  48.880  0.00  0.00           H
ATOM    417 H     CG A   0      28.810  29.990  48.420  0.00  0.00           H
ATOM    418 H     CG A   0      30.640  31.320  44.860  0.00  0.00           H
ATOM    419 H     CG A   0      29.720  33.560  45.140  0.00  0.00           H
ATOM    420 N     CG A   0      22.030  34.490  36.160  0.00  0.00           N
ATOM    421 C     CG A   0      23.090  33.980  35.550  0.00  0.00           C
ATOM    422 C     CG A   0      23.030  33.320  34.330  0.00  0.00           C
ATOM    423 C     CG A   0      21.870  33.130  33.620  0.00  0.00           C
ATOM    424 C     CG A   0      20.700  33.690  34.310  0.00  0.00           C
ATOM    425 C     CG A   0      20.840  34.260  35.550  0.00  0.00           C
ATOM    426 C     CG A   0      21.790  32.390  32.300  0.00  0.00           C
ATOM    427 C     CG A   0      22.900  31.630  31.800  0.00  0.00           C
ATOM    428 C     CG A   0      22.850  31.030  30.560  0.00  0.00           C
ATOM    429 C     CG A   0      21.760  31.300  29.760  0.00  0.00           C
ATOM    430 C     CG A   0      20.620  31.980  30.220  0.00  0.00           C
ATOM    431 C     CG A   0      20.610  32.480  31.500  0.00  0.00           C
ATOM    432 C     CG A   0      24.010  30.400  29.860  0.00  0.00           C
ATOM    433 C     CG A   0      23.890  29.500  28.780  0.00  0.00           C
ATOM    434 C     CG A   0      25.030  29.010  28.150  0.00  0.00           C
ATOM    435 N     CG A   0      26.310  29.200  28.600  0.00  0.00           N
ATOM    436 C     CG A   0      26.410  29.820  29.810  0.00  0.00           C
ATOM    437 C     CG A   0      25.300  30.430  30.320  0.00  0.00           C
ATOM    438 H     CG A   0      24.100  34.120  35.920  0.00  0.00           H
ATOM    439 H     CG A   0      23.990  32.970  33.960  0.00  0.00           H
ATOM    440 H     CG A   0      19.690  33.610  33.920  0.00  0.00           H
ATOM    441 H     CG A   0      19.930  34.640  36.020  0.00  0.00           H
ATOM    442 H     CG A   0      23.810  31.460  32.360  0.00  0.00           H
ATOM    443 H     CG A   0      21.750  30.830  28.780  0.00  0.00           H
ATOM    444 H     CG A   0      19.810  32.080  29.500  0.00  0.00           H
ATOM    445 H     CG A   0      19.750  33.010  31.910  0.00  0.00           H
ATOM    446 H     CG A   0      22.930  29.210  28.370  0.00  0.00           H
ATOM    447 H     CG A   0      24.780  28.370  27.290  0.00  0.00           H
ATOM    448 H     CG A   0      27.380  29.900  30.310  0.00  0.00           H
ATOM    449 H     CG A   0      25.440  31.060  31.190  0.00  0.00           H
ATOM    450 N     CG A   0      22.350  34.260  38.790  0.00  0.00           N
ATOM    451 C     CG A   0      23.580  33.670  38.980  0.00  0.00           C
ATOM    452 C     CG A   0      23.820  32.580  39.820  0.00  0.00           C
ATOM    453 C     CG A   0      22.860  31.990  40.500  0.00  0.00           C
ATOM    454 C     CG A   0      21.600  32.510  40.340  0.00  0.00           C
ATOM    455 C     CG A   0      21.410  33.640  39.560  0.00  0.00           C
ATOM    456 C     CG A   0      23.160  30.860  41.390  0.00  0.00           C
ATOM    457 C     CG A   0      24.460  30.700  42.080  0.00  0.00           C
ATOM    458 C     CG A   0      24.640  29.540  42.850  0.00  0.00           C
ATOM    459 C     CG A   0      23.690  28.510  42.940  0.00  0.00           C
ATOM    460 C     CG A   0      22.430  28.660  42.340  0.00  0.00           C
ATOM    461 C     CG A   0      22.160  29.870  41.650  0.00  0.00           C
ATOM    462 C     CG A   0      25.890  29.320  43.710  0.00  0.00           C
ATOM    463 C     CG A   0      25.960  28.480  44.800  0.00  0.00           C
ATOM    464 C     CG A   0      27.180  28.310  45.420  0.00  0.00           C
ATOM    465 N     CG A   0      28.330  28.950  45.190  0.00  0.00           N
ATOM    466 C     CG A   0      28.240  29.740  44.120  0.00  0.00           C
ATOM    467 C     CG A   0      27.050  29.940  43.400  0.00  0.00           C
ATOM    468 H     CG A   0      24.420  34.010  38.380  0.00  0.00           H
ATOM    469 H     CG A   0      24.890  32.420  39.930  0.00  0.00           H
ATOM    470 H     CG A   0      20.790  32.180  40.990  0.00  0.00           H
ATOM    471 H     CG A   0      20.450  34.160  39.540  0.00  0.00           H
ATOM    472 H     CG A   0      25.180  31.510  42.050  0.00  0.00           H
ATOM    473 H     CG A   0      24.040  27.600  43.430  0.00  0.00           H
ATOM    474 H     CG A   0      21.640  27.950  42.570  0.00  0.00           H
ATOM    475 H     CG A   0      21.150  29.960  41.260  0.00  0.00           H
ATOM    476 H     CG A   0      25.110  27.960  45.220  0.00  0.00           H
ATOM    477 H     CG A   0      27.260  27.500  46.150  0.00  0.00           H
ATOM    478 H     CG A   0      29.140  30.160  43.660  0.00  0.00           H
ATOM    479 H     CG A   0      27.080  30.570  42.510  0.00  0.00           H
ATOM    480 N     CG A   0      30.310  27.230  45.020  0.00  0.00           N
ATOM    481 C     CG A   0      30.800  27.350  43.760  0.00  0.00           C
ATOM    482 C     CG A   0      30.740  26.320  42.900  0.00  0.00           C
ATOM    483 C     CG A   0      30.370  25.020  43.280  0.00  0.00           C
ATOM    484 C     CG A   0      30.020  24.920  44.620  0.00  0.00           C
ATOM    485 C     CG A   0      29.960  26.050  45.410  0.00  0.00           C
ATOM    486 C     CG A   0      30.280  23.910  42.300  0.00  0.00           C
ATOM    487 C     CG A   0      31.070  23.950  41.080  0.00  0.00           C
ATOM    488 C     CG A   0      30.860  22.920  40.120  0.00  0.00           C
ATOM    489 C     CG A   0      29.970  21.810  40.370  0.00  0.00           C
ATOM    490 C     CG A   0      29.240  21.770  41.520  0.00  0.00           C
ATOM    491 C     CG A   0      29.380  22.800  42.460  0.00  0.00           C
ATOM    492 C     CG A   0      31.480  21.860  37.450  0.00  0.00           C
ATOM    493 C     CG A   0      31.720  20.500  37.270  0.00  0.00           C
ATOM    494 C     CG A   0      32.970  20.080  36.760  0.00  0.00           C
ATOM    495 N     CG A   0      33.960  20.920  36.530  0.00  0.00           N
ATOM    496 C     CG A   0      33.750  22.230  36.620  0.00  0.00           C
ATOM    497 C     CG A   0      32.510  22.740  37.030  0.00  0.00           C
ATOM    498 H     CG A   0      31.090  28.300  43.320  0.00  0.00           H
ATOM    499 H     CG A   0      30.860  26.480  41.830  0.00  0.00           H
ATOM    500 H     CG A   0      29.700  23.940  44.970  0.00  0.00           H
ATOM    501 H     CG A   0      29.630  26.040  46.450  0.00  0.00           H
ATOM    502 H     CG A   0      31.800  24.750  40.980  0.00  0.00           H
ATOM    503 H     CG A   0      29.990  20.980  39.670  0.00  0.00           H
ATOM    504 H     CG A   0      28.540  20.940  41.610  0.00  0.00           H
ATOM    505 H     CG A   0      28.720  22.820  43.320  0.00  0.00           H
ATOM    506 H     CG A   0      30.930  19.760  37.390  0.00  0.00           H
ATOM    507 H     CG A   0      33.140  19.020  36.600  0.00  0.00           H
ATOM    508 H     CG A   0      34.630  22.850  36.460  0.00  0.00           H
ATOM    509 H     CG A   0      32.490  23.830  37.130  0.00  0.00           H
ATOM    510 N     CG A   0      42.640  27.540  42.440  0.00  0.00           N
ATOM    511 C     CG A   0      41.580  27.410  41.570  0.00  0.00           C
ATOM    512 C     CG A   0      40.950  26.180  41.230  0.00  0.00           C
ATOM    513 C     CG A   0      41.480  24.990  41.620  0.00  0.00           C
ATOM    514 C     CG A   0      42.650  25.080  42.450  0.00  0.00           C
ATOM    515 C     CG A   0      43.240  26.320  42.730  0.00  0.00           C
ATOM    516 C     CG A   0      40.710  23.700  41.450  0.00  0.00           C
ATOM    517 C     CG A   0      39.980  23.400  40.340  0.00  0.00           C
ATOM    518 C     CG A   0      39.250  22.210  40.180  0.00  0.00           C
ATOM    519 C     CG A   0      39.350  21.230  41.220  0.00  0.00           C
ATOM    520 C     CG A   0      40.120  21.490  42.420  0.00  0.00           C
ATOM    521 C     CG A   0      40.680  22.780  42.550  0.00  0.00           C
ATOM    522 C     CG A   0      38.530  21.910  38.860  0.00  0.00           C
ATOM    523 C     CG A   0      38.310  20.600  38.380  0.00  0.00           C
ATOM    524 C     CG A   0      37.600  20.490  37.170  0.00  0.00           C
ATOM    525 N     CG A   0      37.000  21.490  36.490  0.00  0.00           N
ATOM    526 C     CG A   0      37.210  22.740  36.960  0.00  0.00           C
ATOM    527 C     CG A   0      37.930  22.940  38.130  0.00  0.00           C
ATOM    528 H     CG A   0      41.290  28.330  41.080  0.00  0.00           H
ATOM    529 H     CG A   0      40.060  26.150  40.620  0.00  0.00           H
ATOM    530 H     CG A   0      43.070  24.160  42.830  0.00  0.00           H
ATOM    531 H     CG A   0      44.090  26.370  43.400  0.00  0.00           H
ATOM    532 H     CG A   0      39.900  24.170  39.580  0.00  0.00           H
ATOM    533 H     CG A   0      38.780  20.310  41.160  0.00  0.00           H
ATOM    534 H     CG A   0      40.140  20.770  43.230  0.00  0.00           H
ATOM    535 H     CG A   0      41.150  23.010  43.510  0.00  0.00           H
ATOM    536 H     CG A   0      38.760  19.760  38.900  0.00  0.00           H
ATOM    537 H     CG A   0      37.490  19.520  36.700  0.00  0.00           H
ATOM    538 H     CG A   0      36.570  23.530  36.570  0.00  0.00           H
ATOM    539 H     CG A   0      37.930  23.950  38.530  0.00  0.00           H
ATOM    540 N     CG A   0      31.670  28.690  46.720  0.00  0.00           N
ATOM    541 C     CG A   0      32.690  29.170  46.010  0.00  0.00           C
ATOM    542 C     CG A   0      33.980  28.590  46.150  0.00  0.00           C
ATOM    543 C     CG A   0      34.300  27.670  47.110  0.00  0.00           C
ATOM    544 C     CG A   0      33.250  27.260  47.920  0.00  0.00           C
ATOM    545 C     CG A   0      31.960  27.740  47.730  0.00  0.00           C
ATOM    546 C     CG A   0      35.720  27.030  47.110  0.00  0.00           C
ATOM    547 C     CG A   0      36.870  27.620  46.440  0.00  0.00           C
ATOM    548 C     CG A   0      38.140  26.960  46.530  0.00  0.00           C
ATOM    549 C     CG A   0      38.170  25.640  47.060  0.00  0.00           C
ATOM    550 C     CG A   0      37.040  25.040  47.680  0.00  0.00           C
ATOM    551 C     CG A   0      35.860  25.740  47.740  0.00  0.00           C
ATOM    552 C     CG A   0      39.430  27.620  45.960  0.00  0.00           C
ATOM    553 C     CG A   0      40.710  27.160  46.190  0.00  0.00           C
ATOM    554 C     CG A   0      41.870  27.710  45.550  0.00  0.00           C
ATOM    555 N     CG A   0      41.860  28.690  44.640  0.00  0.00           N
ATOM    556 C     CG A   0      40.590  29.070  44.330  0.00  0.00           C
ATOM    557 C     CG A   0      39.420  28.600  44.950  0.00  0.00           C
ATOM    558 H     CG A   0      32.540  29.800  45.130  0.00  0.00           H
ATOM    559 H     CG A   0      34.720  28.940  45.440  0.00  0.00           H
ATOM    560 H     CG A   0      33.350  26.470  48.650  0.00  0.00           H
ATOM    561 H     CG A   0      31.070  27.350  48.220  0.00  0.00           H
ATOM    562 H     CG A   0      36.740  28.590  45.980  0.00  0.00           H
ATOM    563 H     CG A   0      39.100  25.100  47.160  0.00  0.00           H
ATOM    564 H     CG A   0      37.200  24.080  48.160  0.00  0.00           H
ATOM    565 H     CG A   0      35.020  25.310  48.280  0.00  0.00           H
ATOM    566 H     CG A   0      40.880  26.390  46.940  0.00  0.00           H
ATOM    567 H     CG A   0      42.860  27.370  45.870  0.00  0.00           H
ATOM    568 H     CG A   0      40.420  29.770  43.510  0.00  0.00           H
ATOM    569 H     CG A   0      38.470  28.850  44.470  0.00  0.00           H
ATOM    570 N     CG A   0      48.820  34.440  34.470  0.00  0.00           N
ATOM    571 C     CG A   0      47.740  33.790  35.000  0.00  0.00           C
ATOM    572 C     CG A   0      47.620  33.480  36.300  0.00  0.00           C
ATOM    573 C     CG A   0      48.630  33.620  37.220  0.00  0.00           C
ATOM    574 C     CG A   0      49.770  34.270  36.630  0.00  0.00           C
ATOM    575 C     CG A   0      49.860  34.590  35.330  0.00  0.00           C
ATOM    576 C     CG A   0      48.600  33.030  38.700  0.00  0.00           C
ATOM    577 C     CG A   0      47.550  32.280  39.160  0.00  0.00           C
ATOM    578 C     CG A   0      47.580  31.800  40.490  0.00  0.00           C
ATOM    579 C     CG A   0      48.570  32.270  41.380  0.00  0.00           C
ATOM    580 C     CG A   0      49.650  32.980  40.930  0.00  0.00           C
ATOM    581 C     CG A   0      49.720  33.380  39.550  0.00  0.00           C
ATOM    582 C     CG A   0      46.420  31.010  40.980  0.00  0.00           C
ATOM    583 C     CG A   0      46.580  29.800  41.660  0.00  0.00           C
ATOM    584 C     CG A   0      45.450  29.180  42.150  0.00  0.00           C
ATOM    585 N     CG A   0      44.220  29.680  42.180  0.00  0.00           N
ATOM    586 C     CG A   0      44.040  30.770  41.340  0.00  0.00           C
ATOM    587 C     CG A   0      45.080  31.410  40.740  0.00  0.00           C
ATOM    588 H     CG A   0      47.020  33.570  34.220  0.00  0.00           H
ATOM    589 H     CG A   0      46.710  32.990  36.630  0.00  0.00           H
ATOM    590 H     CG A   0      50.620  34.570  37.230  0.00  0.00           H
ATOM    591 H     CG A   0      50.780  35.050  34.970  0.00  0.00           H
ATOM    592 H     CG A   0      46.720  31.910  38.560  0.00  0.00           H
ATOM    593 H     CG A   0      48.550  31.870  42.390  0.00  0.00           H
ATOM    594 H     CG A   0      50.410  33.290  41.640  0.00  0.00           H
ATOM    595 H     CG A   0      50.580  33.920  39.160  0.00  0.00           H
ATOM    596 H     CG A   0      47.560  29.370  41.820  0.00  0.00           H
ATOM    597 H     CG A   0      45.650  28.270  42.710  0.00  0.00           H
ATOM    598 H     CG A   0      43.020  31.120  41.180  0.00  0.00           H
ATOM    599 H     CG A   0      44.950  32.360  40.250  0.00  0.00           H
ATOM    600 N     CG A   0      48.690  33.910  31.950  0.00  0.00           N
ATOM    601 C     CG A   0      47.480  33.570  31.410  0.00  0.00           C
ATOM    602 C     CG A   0      47.180  32.390  30.740  0.00  0.00           C
ATOM    603 C     CG A   0      48.190  31.470  30.320  0.00  0.00           C
ATOM    604 C     CG A   0      49.420  31.820  30.930  0.00  0.00           C
ATOM    605 C     CG A   0      49.620  32.970  31.730  0.00  0.00           C
ATOM    606 C     CG A   0      47.910  30.230  29.560  0.00  0.00           C
ATOM    607 C     CG A   0      46.810  30.280  28.630  0.00  0.00           C
ATOM    608 C     CG A   0      46.380  29.060  27.960  0.00  0.00           C
ATOM    609 C     CG A   0      47.210  27.920  28.210  0.00  0.00           C
ATOM    610 C     CG A   0      48.370  27.900  28.980  0.00  0.00           C
ATOM    611 C     CG A   0      48.640  29.030  29.750  0.00  0.00           C
ATOM    612 C     CG A   0      45.180  29.050  27.030  0.00  0.00           C
ATOM    613 C     CG A   0      44.760  27.850  26.400  0.00  0.00           C
ATOM    614 C     CG A   0      43.620  27.910  25.610  0.00  0.00           C
ATOM    615 N     CG A   0      42.730  28.970  25.680  0.00  0.00           N
ATOM    616 C     CG A   0      43.120  30.090  26.370  0.00  0.00           C
ATOM    617 C     CG A   0      44.300  30.150  27.040  0.00  0.00           C
ATOM    618 H     CG A   0      46.650  34.190  31.760  0.00  0.00           H
ATOM    619 H     CG A   0      46.180  32.080  30.450  0.00  0.00           H
ATOM    620 H     CG A   0      50.300  31.180  30.850  0.00  0.00           H
ATOM    621 H     CG A   0      50.640  33.130  32.090  0.00  0.00           H
ATOM    622 H     CG A   0      46.200  31.160  28.480  0.00  0.00           H
ATOM    623 H     CG A   0      46.980  27.000  27.680  0.00  0.00           H
ATOM    624 H     CG A   0      48.910  26.970  29.090  0.00  0.00           H
ATOM    625 H     CG A   0      49.540  28.880  30.340  0.00  0.00           H
ATOM    626 H     CG A   0      45.390  26.980  26.300  0.00  0.00           H
ATOM    627 H     CG A   0      43.200  27.070  25.050  0.00  0.00           H
ATOM    628 H     CG A   0      42.510  30.990  26.300  0.00  0.00           H
ATOM    629 H     CG A   0      44.460  31.050  27.630  0.00  0.00           H
ATOM    630 N     CG A   0      40.730  27.410  26.290  0.00  0.00           N
ATOM    631 C     CG A   0      40.930  27.390  27.630  0.00  0.00           C
ATOM    632 C     CG A   0      41.000  26.230  28.400  0.00  0.00           C
ATOM    633 C     CG A   0      40.800  24.990  27.810  0.00  0.00           C
ATOM    634 C     CG A   0      40.690  25.000  26.440  0.00  0.00           C
ATOM    635 C     CG A   0      40.530  26.200  25.760  0.00  0.00           C
ATOM    636 C     CG A   0      40.680  23.720  28.560  0.00  0.00           C
ATOM    637 C     CG A   0      39.920  23.660  29.770  0.00  0.00           C
ATOM    638 C     CG A   0      39.700  22.370  30.340  0.00  0.00           C
ATOM    639 C     CG A   0      40.270  21.240  29.770  0.00  0.00           C
ATOM    640 C     CG A   0      41.010  21.340  28.630  0.00  0.00           C
ATOM    641 C     CG A   0      41.230  22.570  28.000  0.00  0.00           C
ATOM    642 C     CG A   0      38.870  22.190  31.610  0.00  0.00           C
ATOM    643 C     CG A   0      38.790  21.070  32.390  0.00  0.00           C
ATOM    644 C     CG A   0      37.960  20.970  33.490  0.00  0.00           C
ATOM    645 N     CG A   0      37.160  21.950  33.990  0.00  0.00           N
ATOM    646 C     CG A   0      37.340  23.090  33.250  0.00  0.00           C
ATOM    647 C     CG A   0      38.100  23.220  32.140  0.00  0.00           C
ATOM    648 H     CG A   0      41.120  28.360  28.090  0.00  0.00           H
ATOM    649 H     CG A   0      41.230  26.250  29.460  0.00  0.00           H
ATOM    650 H     CG A   0      40.540  24.160  25.770  0.00  0.00           H
ATOM    651 H     CG A   0      40.380  26.190  24.680  0.00  0.00           H
ATOM    652 H     CG A   0      39.470  24.560  30.160  0.00  0.00           H
ATOM    653 H     CG A   0      40.190  20.310  30.330  0.00  0.00           H
ATOM    654 H     CG A   0      41.440  20.440  28.190  0.00  0.00           H
ATOM    655 H     CG A   0      41.720  22.740  27.040  0.00  0.00           H
ATOM    656 H     CG A   0      39.400  20.190  32.240  0.00  0.00           H
ATOM    657 H     CG A   0      38.010  20.060  34.080  0.00  0.00           H
ATOM    658 H     CG A   0      36.830  23.940  33.690  0.00  0.00           H
ATOM    659 H     CG A   0      37.960  24.140  31.570  0.00  0.00           H
ATOM    660 N     CG A   0      28.250  27.530  28.160  0.00  0.00           N
ATOM    661 C     CG A   0      29.390  27.430  28.950  0.00  0.00           C
ATOM    662 C     CG A   0      29.960  26.210  29.280  0.00  0.00           C
ATOM    663 C     CG A   0      29.430  24.980  28.940  0.00  0.00           C
ATOM    664 C     CG A   0      28.170  25.100  28.250  0.00  0.00           C
ATOM    665 C     CG A   0      27.610  26.390  27.870  0.00  0.00           C
ATOM    666 C     CG A   0      30.170  23.670  29.240  0.00  0.00           C
ATOM    667 C     CG A   0      30.910  23.450  30.440  0.00  0.00           C
ATOM    668 C     CG A   0      31.580  22.210  30.780  0.00  0.00           C
ATOM    669 C     CG A   0      31.470  21.190  29.760  0.00  0.00           C
ATOM    670 C     CG A   0      30.710  21.410  28.590  0.00  0.00           C
ATOM    671 C     CG A   0      30.170  22.670  28.270  0.00  0.00           C
ATOM    672 C     CG A   0      32.510  21.950  31.950  0.00  0.00           C
ATOM    673 C     CG A   0      32.790  20.680  32.470  0.00  0.00           C
ATOM    674 C     CG A   0      33.750  20.520  33.480  0.00  0.00           C
ATOM    675 N     CG A   0      34.470  21.560  33.980  0.00  0.00           N
ATOM    676 C     CG A   0      34.160  22.800  33.450  0.00  0.00           C
ATOM    677 C     CG A   0      33.260  23.040  32.470  0.00  0.00           C
ATOM    678 H     CG A   0      29.980  28.310  29.210  0.00  0.00           H
ATOM    679 H     CG A   0      30.870  26.180  29.870  0.00  0.00           H
ATOM    680 H     CG A   0      27.670  24.180  27.970  0.00  0.00           H
ATOM    681 H     CG A   0      26.700  26.310  27.270  0.00  0.00           H
ATOM    682 H     CG A   0      30.900  24.130  31.280  0.00  0.00           H
ATOM    683 H     CG A   0      32.140  20.330  29.820  0.00  0.00           H
ATOM    684 H     CG A   0      30.780  20.770  27.720  0.00  0.00           H
ATOM    685 H     CG A   0      29.850  22.900  27.260  0.00  0.00           H
ATOM    686 H     CG A   0      32.390  19.730  32.120  0.00  0.00           H
ATOM    687 H     CG A   0      33.880  19.590  34.020  0.00  0.00           H
ATOM    688 H     CG A   0      34.650  23.590  34.010  0.00  0.00           H
ATOM    689 H     CG A   0      33.200  24.060  32.090  0.00  0.00           H
ATOM    690 N     CG A   0      29.090  28.970  26.150  0.00  0.00           N
ATOM    691 C     CG A   0      30.250  29.640  26.540  0.00  0.00           C
ATOM    692 C     CG A   0      31.320  29.850  25.750  0.00  0.00           C
ATOM    693 C     CG A   0      31.440  29.260  24.500  0.00  0.00           C
ATOM    694 C     CG A   0      30.290  28.600  24.090  0.00  0.00           C
ATOM    695 C     CG A   0      29.180  28.390  24.890  0.00  0.00           C
ATOM    696 C     CG A   0      32.660  29.390  23.590  0.00  0.00           C
ATOM    697 C     CG A   0      33.980  29.140  24.050  0.00  0.00           C
ATOM    698 C     CG A   0      35.120  29.210  23.190  0.00  0.00           C
ATOM    699 C     CG A   0      34.940  29.730  21.890  0.00  0.00           C
ATOM    700 C     CG A   0      33.640  29.910  21.410  0.00  0.00           C
ATOM    701 C     CG A   0      32.520  29.800  22.240  0.00  0.00           C
ATOM    702 C     CG A   0      36.520  28.900  23.720  0.00  0.00           C
ATOM    703 C     CG A   0      37.490  28.360  22.880  0.00  0.00           C
ATOM    704 C     CG A   0      38.810  28.320  23.270  0.00  0.00           C
ATOM    705 N     CG A   0      39.280  28.630  24.500  0.00  0.00           N
ATOM    706 C     CG A   0      38.290  29.040  25.330  0.00  0.00           C
ATOM    707 C     CG A   0      36.960  29.200  25.030  0.00  0.00           C
ATOM    708 H     CG A   0      30.020  30.070  27.510  0.00  0.00           H
ATOM    709 H     CG A   0      32.090  30.510  26.120  0.00  0.00           H
ATOM    710 H     CG A   0      30.200  28.180  23.100  0.00  0.00           H
ATOM    711 H     CG A   0      28.350  27.780  24.550  0.00  0.00           H
ATOM    712 H     CG A   0      34.040  29.000  25.120  0.00  0.00           H
ATOM    713 H     CG A   0      35.810  29.940  21.280  0.00  0.00           H
ATOM    714 H     CG A   0      33.540  30.250  20.390  0.00  0.00           H
ATOM    715 H     CG A   0      31.540  30.110  21.890  0.00  0.00           H
ATOM    716 H     CG A   0      37.270  28.060  21.860  0.00  0.00           H
ATOM    717 H     CG A   0      39.440  28.230  22.390  0.00  0.00           H
ATOM    718 H     CG A   0      38.590  29.260  26.350  0.00  0.00           H
ATOM    719 H     CG A   0      36.240  29.500  25.790  0.00  0.00           H
ATOM    720 PD    CG A   0      40.790  42.350  24.880  0.00  0.00          PD
ATOM    721 PD    CG A   0      48.750  35.510  33.020  0.00  0.00          PD
ATOM    722 PD    CG A   0      27.450  42.410  27.290  0.00  0.00          PD
ATOM    723 PD    CG A   0      35.610  49.080  35.240  0.00  0.00          PD
ATOM    724 PD    CG A   0      30.560  42.270  45.710  0.00  0.00          PD
ATOM    725 PD    CG A   0      22.140  35.650  37.570  0.00  0.00          PD
ATOM    726 PD    CG A   0      43.280  42.360  43.290  0.00  0.00          PD
ATOM    727 PD    CG A   0      29.950  28.770  45.980  0.00  0.00          PD
ATOM    728 PD    CG A   0      43.090  29.150  43.400  0.00  0.00          PD
ATOM    729 PD    CG A   0      35.870  21.340  35.160  0.00  0.00          PD
ATOM    730 PD    CG A   0      40.980  28.800  25.150  0.00  0.00          PD
ATOM    731 PD    CG A   0      27.650  29.060  27.430  0.00  0.00          PD
ATOM    732 D     CV B   1      36.491  32.091  22.827  0.00  0.04           D
ATOM    733 D     CV B   1      33.491  33.091  22.827  0.00  0.02           D
ATOM    734 D     CV B   1      34.491  33.091  22.827  0.00  0.02           D
ATOM    735 D     CV B   1      35.491  33.091  22.827  0.00  0.02           D
ATOM    736 D     CV B   1      34.491  39.091  22.827  0.00  0.03           D
ATOM    737 D     CV B   1      31.491  32.091  23.827  0.00  0.06           D
ATOM    738 D     CV B   1      32.491  32.091  23.827  0.00  0.06           D
ATOM    739 D     CV B   1      33.491  32.091  23.827  0.00  0.05           D
ATOM    740 D     CV B   1      34.491  32.091  23.827  0.00  0.05           D
ATOM    741 D     CV B   1      35.491  32.091  23.827  0.00  0.05           D
ATOM    742 D     CV B   1      36.491  32.091  23.827  0.00  0.04           D
ATOM    743 D     CV B   1      37.491  32.091  23.827  0.00  0.05           D
ATOM    744 D     CV B   1      30.491  33.091  23.827  0.00  0.04           D
ATOM    745 D     CV B   1      31.491  33.091  23.827  0.00  0.03           D
ATOM    746 D     CV B   1      32.491  33.091  23.827  0.00  0.03           D
ATOM    747 D     CV B   1      33.491  33.091  23.827  0.00  0.03           D
ATOM    748 D     CV B   1      34.491  33.091  23.827  0.00  0.02           D
ATOM    749 D     CV B   1      35.491  33.091  23.827  0.00  0.02           D
ATOM    750 D     CV B   1      36.491  33.091  23.827  0.00  0.02           D
ATOM    751 D     CV B   1      37.491  33.091  23.827  0.00  0.03           D
ATOM    752 D     CV B   1      30.491  34.091  23.827  0.00  0.04           D
ATOM    753 D     CV B   1      31.491  34.091  23.827  0.00  0.02           D
ATOM    754 D     CV B   1      32.491  34.091  23.827  0.00  0.02           D
ATOM    755 D     CV B   1      33.491  34.091  23.827  0.00  0.01           D
ATOM    756 D     CV B   1      34.491  34.091  23.827  0.00  0.01           D
ATOM    757 D     CV B   1      35.491  34.091  23.827  0.00  0.01           D
ATOM    758 D     CV B   1      36.491  34.091  23.827  0.00  0.01           D
ATOM    759 D     CV B   1      37.491  34.091  23.827  0.00  0.02           D
ATOM    760 D     CV B   1      38.491  34.091  23.827  0.00  0.04           D
ATOM    761 D     CV B   1      30.491  35.091  23.827  0.00  0.04           D
ATOM    762 D     CV B   1      31.491  35.091  23.827  0.00  0.02           D
ATOM    763 D     CV B   1      32.491  35.091  23.827  0.00  0.01           D
ATOM    764 D     CV B   1      33.491  35.091  23.827  0.00  0.01           D
ATOM    765 D     CV B   1      34.491  35.091  23.827  0.00  0.01           D
ATOM    766 D     CV B   1      35.491  35.091  23.827  0.00  0.01           D
ATOM    767 D     CV B   1      36.491  35.091  23.827  0.00  0.01           D
ATOM    768 D     CV B   1      37.491  35.091  23.827  0.00  0.02           D
ATOM    769 D     CV B   1      38.491  35.091  23.827  0.00  0.04           D
ATOM    770 D     CV B   1      30.491  36.091  23.827  0.00  0.05           D
ATOM    771 D     CV B   1      31.491  36.091  23.827  0.00  0.02           D
ATOM    772 D     CV B   1      32.491  36.091  23.827  0.00  0.01           D
ATOM    773 D     CV B   1      33.491  36.091  23.827  0.00  0.01           D
ATOM    774 D     CV B   1      34.491  36.091  23.827  0.00  0.01           D
ATOM    775 D     CV B   1      36.491  36.091  23.827  0.00  0.01           D
ATOM    776 D     CV B   1      37.491  36.091  23.827  0.00  0.02           D
ATOM    777 D     CV B   1      38.491  36.091  23.827  0.00  0.03           D
ATOM    778 D     CV B   1      30.491  37.091  23.827  0.00  0.05           D
ATOM    779 D     CV B   1      31.491  37.091  23.827  0.00  0.02           D
ATOM    780 D     CV B   1      32.491  37.091  23.827  0.00  0.01           D
ATOM    781 D     CV B   1      33.491  37.091  23.827  0.00  0.01           D
ATOM    782 D     CV B   1      34.491  37.091  23.827  0.00  0.01           D
ATOM    783 D     CV B   1      35.491  37.091  23.827  0.00  0.01           D
ATOM    784 D     CV B   1      36.491  37.091  23.827  0.00  0.01           D
ATOM    785 D     CV B   1      37.491  37.091  23.827  0.00  0.02           D
ATOM    786 D     CV B   1      38.491  37.091  23.827  0.00  0.04           D
ATOM    787 D     CV B   1      30.491  38.091  23.827  0.00  0.05           D
ATOM    788 D     CV B   1      31.491  38.091  23.827  0.00  0.03           D
ATOM    789 D     CV B   1      32.491  38.091  23.827  0.00  0.02           D
ATOM    790 D     CV B   1      33.491  38.091  23.827  0.00  0.02           D
ATOM    791 D     CV B   1      34.491  38.091  23.827  0.00  0.02           D
ATOM    792 D     CV B   1      35.491  38.091  23.827  0.00  0.02           D
ATOM    793 D     CV B   1      36.491  38.091  23.827  0.00  0.02           D
ATOM    794 D     CV B   1      37.491  38.091  23.827  0.00  0.03           D
ATOM    795 D     CV B   1      31.491  39.091  23.827  0.00  0.04           D
ATOM    796 D     CV B   1      32.491  39.091  23.827  0.00  0.03           D
ATOM    797 D     CV B   1      33.491  39.091  23.827  0.00  0.03           D
ATOM    798 D     CV B   1      34.491  39.091  23.827  0.00  0.03           D
ATOM    799 D     CV B   1      35.491  39.091  23.827  0.00  0.04           D
ATOM    800 D     CV B   1      36.491  39.091  23.827  0.00  0.04           D
ATOM    801 D     CV B   1      37.491  39.091  23.827  0.00  0.04           D
ATOM    802 D     CV B   1      31.491  40.091  23.827  0.00  0.06           D
ATOM    803 D     CV B   1      33.491  32.091  24.827  0.00  0.05           D
ATOM    804 D     CV B   1      34.491  32.091  24.827  0.00  0.04           D
ATOM    805 D     CV B   1      35.491  32.091  24.827  0.00  0.04           D
ATOM    806 D     CV B   1      36.491  32.091  24.827  0.00  0.04           D
ATOM    807 D     CV B   1      37.491  32.091  24.827  0.00  0.05           D
ATOM    808 D     CV B   1      30.491  33.091  24.827  0.00  0.05           D
ATOM    809 D     CV B   1      31.491  33.091  24.827  0.00  0.04           D
ATOM    810 D     CV B   1      32.491  33.091  24.827  0.00  0.03           D
ATOM    811 D     CV B   1      33.491  33.091  24.827  0.00  0.03           D
ATOM    812 D     CV B   1      34.491  33.091  24.827  0.00  0.02           D
ATOM    813 D     CV B   1      35.491  33.091  24.827  0.00  0.02           D
ATOM    814 D     CV B   1      36.491  33.091  24.827  0.00  0.02           D
ATOM    815 D     CV B   1      37.491  33.091  24.827  0.00  0.03           D
ATOM    816 D     CV B   1      30.491  34.091  24.827  0.00  0.05           D
ATOM    817 D     CV B   1      31.491  34.091  24.827  0.00  0.03           D
ATOM    818 D     CV B   1      32.491  34.091  24.827  0.00  0.02           D
ATOM    819 D     CV B   1      33.491  34.091  24.827  0.00  0.01           D
ATOM    820 D     CV B   1      34.491  34.091  24.827  0.00  0.01           D
ATOM    821 D     CV B   1      35.491  34.091  24.827  0.00  0.01           D
ATOM    822 D     CV B   1      36.491  34.091  24.827  0.00  0.01           D
ATOM    823 D     CV B   1      37.491  34.091  24.827  0.00  0.02           D
ATOM    824 D     CV B   1      30.491  35.091  24.827  0.00  0.05           D
ATOM    825 D     CV B   1      31.491  35.091  24.827  0.00  0.02           D
ATOM    826 D     CV B   1      32.491  35.091  24.827  0.00  0.01           D
ATOM    827 D     CV B   1      33.491  35.091  24.827  0.00  0.01           D
ATOM    828 D     CV B   1      34.491  35.091  24.827  0.00  0.01           D
ATOM    829 D     CV B   1      35.491  35.091  24.827  0.00  0.01           D
ATOM    830 D     CV B   1      36.491  35.091  24.827  0.00  0.01           D
ATOM    831 D     CV B   1      37.491  35.091  24.827  0.00  0.02           D
ATOM    832 D     CV B   1      38.491  35.091  24.827  0.00  0.03           D
ATOM    833 D     CV B   1      30.491  36.091  24.827  0.00  0.05           D
ATOM    834 D     CV B   1      31.491  36.091  24.827  0.00  0.03           D
ATOM    835 D     CV B   1      32.491  36.091  24.827  0.00  0.01           D
ATOM    836 D     CV B   1      33.491  36.091  24.827  0.00  0.01           D
ATOM    837 D     CV B   1      35.491  36.091  24.827  0.00  0.01           D
ATOM    838 D     CV B   1      36.491  36.091  24.827  0.00  0.01           D
ATOM    839 D     CV B   1      37.491  36.091  24.827  0.00  0.02           D
ATOM    840 D     CV B   1      38.491  36.091  24.827  0.00  0.03           D
ATOM    841 D     CV B   1      30.491  37.091  24.827  0.00  0.05           D
ATOM    842 D     CV B   1      31.491  37.091  24.827  0.00  0.03           D
ATOM    843 D     CV B   1      32.491  37.091  24.827  0.00  0.02           D
ATOM    844 D     CV B   1      33.491  37.091  24.827  0.00  0.01           D
ATOM    845 D     CV B   1      34.491  37.091  24.827  0.00  0.01           D
ATOM    846 D     CV B   1      35.491  37.091  24.827  0.00  0.01           D
ATOM    847 D     CV B   1      36.491  37.091  24.827  0.00  0.01           D
ATOM    848 D     CV B   1      37.491  37.091  24.827  0.00  0.02           D
ATOM    849 D     CV B   1      38.491  37.091  24.827  0.00  0.04           D
ATOM    850 D     CV B   1      30.491  38.091  24.827  0.00  0.06           D
ATOM    851 D     CV B   1      31.491  38.091  24.827  0.00  0.03           D
ATOM    852 D     CV B   1      32.491  38.091  24.827  0.00  0.02           D
ATOM    853 D     CV B   1      33.491  38.091  24.827  0.00  0.02           D
ATOM    854 D     CV B   1      34.491  38.091  24.827  0.00  0.02           D
ATOM    855 D     CV B   1      35.491  38.091  24.827  0.00  0.02           D
ATOM    856 D     CV B   1      36.491  38.091  24.827  0.00  0.02           D
ATOM    857 D     CV B   1      37.491  38.091  24.827  0.00  0.03           D
ATOM    858 D     CV B   1      30.491  39.091  24.827  0.00  0.06           D
ATOM    859 D     CV B   1      31.491  39.091  24.827  0.00  0.04           D
ATOM    860 D     CV B   1      32.491  39.091  24.827  0.00  0.04           D
ATOM    861 D     CV B   1      33.491  39.091  24.827  0.00  0.03           D
ATOM    862 D     CV B   1      34.491  39.091  24.827  0.00  0.03           D
ATOM    863 D     CV B   1      35.491  39.091  24.827  0.00  0.04           D
ATOM    864 D     CV B   1      36.491  39.091  24.827  0.00  0.04           D
ATOM    865 D     CV B   1      37.491  39.091  24.827  0.00  0.04           D
ATOM    866 D     CV B   1      30.491  40.091  24.827  0.00  0.06           D
ATOM    867 D     CV B   1      34.491  32.091  25.827  0.00  0.04           D
ATOM    868 D     CV B   1      35.491  32.091  25.827  0.00  0.04           D
ATOM    869 D     CV B   1      36.491  32.091  25.827  0.00  0.04           D
ATOM    870 D     CV B   1      37.491  32.091  25.827  0.00  0.04           D
ATOM    871 D     CV B   1      30.491  33.091  25.827  0.00  0.05           D
ATOM    872 D     CV B   1      31.491  33.091  25.827  0.00  0.04           D
ATOM    873 D     CV B   1      32.491  33.091  25.827  0.00  0.03           D
ATOM    874 D     CV B   1      33.491  33.091  25.827  0.00  0.02           D
ATOM    875 D     CV B   1      34.491  33.091  25.827  0.00  0.02           D
ATOM    876 D     CV B   1      35.491  33.091  25.827  0.00  0.02           D
ATOM    877 D     CV B   1      36.491  33.091  25.827  0.00  0.02           D
ATOM    878 D     CV B   1      37.491  33.091  25.827  0.00  0.03           D
ATOM    879 D     CV B   1      38.491  33.091  25.827  0.00  0.04           D
ATOM    880 D     CV B   1      43.491  33.091  25.827  0.00  0.06           D
ATOM    881 D     CV B   1      30.491  34.091  25.827  0.00  0.05           D
ATOM    882 D     CV B   1      31.491  34.091  25.827  0.00  0.03           D
ATOM    883 D     CV B   1      32.491  34.091  25.827  0.00  0.02           D
ATOM    884 D     CV B   1      33.491  34.091  25.827  0.00  0.01           D
ATOM    885 D     CV B   1      34.491  34.091  25.827  0.00  0.01           D
ATOM    886 D     CV B   1      35.491  34.091  25.827  0.00  0.01           D
ATOM    887 D     CV B   1      36.491  34.091  25.827  0.00  0.01           D
ATOM    888 D     CV B   1      37.491  34.091  25.827  0.00  0.02           D
ATOM    889 D     CV B   1      38.491  34.091  25.827  0.00  0.03           D
ATOM    890 D     CV B   1      42.491  34.091  25.827  0.00  0.07           D
ATOM    891 D     CV B   1      43.491  34.091  25.827  0.00  0.05           D
ATOM    892 D     CV B   1      44.491  34.091  25.827  0.00  0.04           D
ATOM    893 D     CV B   1      30.491  35.091  25.827  0.00  0.05           D
ATOM    894 D     CV B   1      31.491  35.091  25.827  0.00  0.02           D
ATOM    895 D     CV B   1      32.491  35.091  25.827  0.00  0.01           D
ATOM    896 D     CV B   1      33.491  35.091  25.827  0.00  0.01           D
ATOM    897 D     CV B   1      34.491  35.091  25.827  0.00  0.01           D
ATOM    898 D     CV B   1      35.491  35.091  25.827  0.00  0.01           D
ATOM    899 D     CV B   1      36.491  35.091  25.827  0.00  0.01           D
ATOM    900 D     CV B   1      37.491  35.091  25.827  0.00  0.01           D
ATOM    901 D     CV B   1      38.491  35.091  25.827  0.00  0.03           D
ATOM    902 D     CV B   1      39.491  35.091  25.827  0.00  0.05           D
ATOM    903 D     CV B   1      42.491  35.091  25.827  0.00  0.06           D
ATOM    904 D     CV B   1      43.491  35.091  25.827  0.00  0.05           D
ATOM    905 D     CV B   1      44.491  35.091  25.827  0.00  0.04           D
ATOM    906 D     CV B   1      30.491  36.091  25.827  0.00  0.05           D
ATOM    907 D     CV B   1      31.491  36.091  25.827  0.00  0.03           D
ATOM    908 D     CV B   1      32.491  36.091  25.827  0.00  0.01           D
ATOM    909 D     CV B   1      33.491  36.091  25.827  0.00  0.01           D
ATOM    910 D     CV B   1      34.491  36.091  25.827  0.00  0.01           D
ATOM    911 D     CV B   1      35.491  36.091  25.827  0.00  0.01           D
ATOM    912 D     CV B   1      36.491  36.091  25.827  0.00  0.01           D
ATOM    913 D     CV B   1      37.491  36.091  25.827  0.00  0.01           D
ATOM    914 D     CV B   1      38.491  36.091  25.827  0.00  0.03           D
ATOM    915 D     CV B   1      42.491  36.091  25.827  0.00  0.07           D
ATOM    916 D     CV B   1      43.491  36.091  25.827  0.00  0.06           D
ATOM    917 D     CV B   1      44.491  36.091  25.827  0.00  0.05           D
ATOM    918 D     CV B   1      31.491  37.091  25.827  0.00  0.03           D
ATOM    919 D     CV B   1      32.491  37.091  25.827  0.00  0.02           D
ATOM    920 D     CV B   1      33.491  37.091  25.827  0.00  0.01           D
ATOM    921 D     CV B   1      34.491  37.091  25.827  0.00  0.01           D
ATOM    922 D     CV B   1      35.491  37.091  25.827  0.00  0.01           D
ATOM    923 D     CV B   1      36.491  37.091  25.827  0.00  0.01           D
ATOM    924 D     CV B   1      37.491  37.091  25.827  0.00  0.02           D
ATOM    925 D     CV B   1      38.491  37.091  25.827  0.00  0.03           D
ATOM    926 D     CV B   1      43.491  37.091  25.827  0.00  0.07           D
ATOM    927 D     CV B   1      44.491  37.091  25.827  0.00  0.07           D
ATOM    928 D     CV B   1      31.491  38.091  25.827  0.00  0.03           D
ATOM    929 D     CV B   1      32.491  38.091  25.827  0.00  0.02           D
ATOM    930 D     CV B   1      33.491  38.091  25.827  0.00  0.02           D
ATOM    931 D     CV B   1      34.491  38.091  25.827  0.00  0.02           D
ATOM    932 D     CV B   1      35.491  38.091  25.827  0.00  0.02           D
ATOM    933 D     CV B   1      36.491  38.091  25.827  0.00  0.02           D
ATOM    934 D     CV B   1      37.491  38.091  25.827  0.00  0.03           D
ATOM    935 D     CV B   1      43.491  38.091  25.827  0.00  0.09           D
ATOM    936 D     CV B   1      31.491  39.091  25.827  0.00  0.05           D
ATOM    937 D     CV B   1      32.491  39.091  25.827  0.00  0.04           D
ATOM    938 D     CV B   1      33.491  39.091  25.827  0.00  0.03           D
ATOM    939 D     CV B   1      34.491  39.091  25.827  0.00  0.03           D
ATOM    940 D     CV B   1      35.491  39.091  25.827  0.00  0.03           D
ATOM    941 D     CV B   1      36.491  39.091  25.827  0.00  0.04           D
ATOM    942 D     CV B   1      37.491  39.091  25.827  0.00  0.04           D
ATOM    943 D     CV B   1      37.491  26.091  26.827  0.00  0.03           D
ATOM    944 D     CV B   1      32.491  27.091  26.827  0.00  0.04           D
ATOM    945 D     CV B   1      33.491  27.091  26.827  0.00  0.03           D
ATOM    946 D     CV B   1      34.491  27.091  26.827  0.00  0.03           D
ATOM    947 D     CV B   1      35.491  27.091  26.827  0.00  0.03           D
ATOM    948 D     CV B   1      36.491  27.091  26.827  0.00  0.04           D
ATOM    949 D     CV B   1      34.491  31.091  26.827  0.00  0.04           D
ATOM    950 D     CV B   1      33.491  32.091  26.827  0.00  0.04           D
ATOM    951 D     CV B   1      34.491  32.091  26.827  0.00  0.03           D
ATOM    952 D     CV B   1      35.491  32.091  26.827  0.00  0.03           D
ATOM    953 D     CV B   1      36.491  32.091  26.827  0.00  0.03           D
ATOM    954 D     CV B   1      37.491  32.091  26.827  0.00  0.03           D
ATOM    955 D     CV B   1      38.491  32.091  26.827  0.00  0.04           D
ATOM    956 D     CV B   1      30.491  33.091  26.827  0.00  0.05           D
ATOM    957 D     CV B   1      31.491  33.091  26.827  0.00  0.04           D
ATOM    958 D     CV B   1      32.491  33.091  26.827  0.00  0.03           D
ATOM    959 D     CV B   1      33.491  33.091  26.827  0.00  0.02           D
ATOM    960 D     CV B   1      34.491  33.091  26.827  0.00  0.01           D
ATOM    961 D     CV B   1      35.491  33.091  26.827  0.00  0.01           D
ATOM    962 D     CV B   1      36.491  33.091  26.827  0.00  0.02           D
ATOM    963 D     CV B   1      37.491  33.091  26.827  0.00  0.02           D
ATOM    964 D     CV B   1      38.491  33.091  26.827  0.00  0.03           D
ATOM    965 D     CV B   1      39.491  33.091  26.827  0.00  0.04           D
ATOM    966 D     CV B   1      40.491  33.091  26.827  0.00  0.05           D
ATOM    967 D     CV B   1      41.491  33.091  26.827  0.00  0.05           D
ATOM    968 D     CV B   1      43.491  33.091  26.827  0.00  0.05           D
ATOM    969 D     CV B   1      30.491  34.091  26.827  0.00  0.05           D
ATOM    970 D     CV B   1      31.491  34.091  26.827  0.00  0.03           D
ATOM    971 D     CV B   1      32.491  34.091  26.827  0.00  0.02           D
ATOM    972 D     CV B   1      33.491  34.091  26.827  0.00  0.01           D
ATOM    973 D     CV B   1      34.491  34.091  26.827  0.00  0.01           D
ATOM    974 D     CV B   1      35.491  34.091  26.827  0.00  0.01           D
ATOM    975 D     CV B   1      36.491  34.091  26.827  0.00  0.01           D
ATOM    976 D     CV B   1      37.491  34.091  26.827  0.00  0.01           D
ATOM    977 D     CV B   1      38.491  34.091  26.827  0.00  0.02           D
ATOM    978 D     CV B   1      39.491  34.091  26.827  0.00  0.03           D
ATOM    979 D     CV B   1      40.491  34.091  26.827  0.00  0.04           D
ATOM    980 D     CV B   1      41.491  34.091  26.827  0.00  0.04           D
ATOM    981 D     CV B   1      42.491  34.091  26.827  0.00  0.04           D
ATOM    982 D     CV B   1      43.491  34.091  26.827  0.00  0.04           D
ATOM    983 D     CV B   1      44.491  34.091  26.827  0.00  0.04           D
ATOM    984 D     CV B   1      30.491  35.091  26.827  0.00  0.04           D
ATOM    985 D     CV B   1      31.491  35.091  26.827  0.00  0.02           D
ATOM    986 D     CV B   1      32.491  35.091  26.827  0.00  0.01           D
ATOM    987 D     CV B   1      33.491  35.091  26.827  0.00  0.01           D
ATOM    988 D     CV B   1      34.491  35.091  26.827  0.00  0.01           D
ATOM    989 D     CV B   1      35.491  35.091  26.827  0.00  0.01           D
ATOM    990 D     CV B   1      36.491  35.091  26.827  0.00  0.01           D
ATOM    991 D     CV B   1      37.491  35.091  26.827  0.00  0.01           D
ATOM    992 D     CV B   1      38.491  35.091  26.827  0.00  0.02           D
ATOM    993 D     CV B   1      39.491  35.091  26.827  0.00  0.03           D
ATOM    994 D     CV B   1      40.491  35.091  26.827  0.00  0.03           D
ATOM    995 D     CV B   1      41.491  35.091  26.827  0.00  0.04           D
ATOM    996 D     CV B   1      42.491  35.091  26.827  0.00  0.04           D
ATOM    997 D     CV B   1      43.491  35.091  26.827  0.00  0.03           D
ATOM    998 D     CV B   1      44.491  35.091  26.827  0.00  0.03           D
ATOM    999 D     CV B   1      45.491  35.091  26.827  0.00  0.03           D
ATOM   1000 D     CV B   1      30.491  36.091  26.827  0.00  0.05           D
ATOM   1001 D     CV B   1      31.491  36.091  26.827  0.00  0.02           D
ATOM   1002 D     CV B   1      32.491  36.091  26.827  0.00  0.01           D
ATOM   1003 D     CV B   1      33.491  36.091  26.827  0.00  0.01           D
ATOM   1004 D     CV B   1      34.491  36.091  26.827  0.00  0.01           D
ATOM   1005 D     CV B   1      35.491  36.091  26.827  0.00  0.01           D
ATOM   1006 D     CV B   1      36.491  36.091  26.827  0.00  0.01           D
ATOM   1007 D     CV B   1      37.491  36.091  26.827  0.00  0.01           D
ATOM   1008 D     CV B   1      38.491  36.091  26.827  0.00  0.02           D
ATOM   1009 D     CV B   1      39.491  36.091  26.827  0.00  0.03           D
ATOM   1010 D     CV B   1      40.491  36.091  26.827  0.00  0.04           D
ATOM   1011 D     CV B   1      41.491  36.091  26.827  0.00  0.04           D
ATOM   1012 D     CV B   1      42.491  36.091  26.827  0.00  0.04           D
ATOM   1013 D     CV B   1      43.491  36.091  26.827  0.00  0.04           D
ATOM   1014 D     CV B   1      44.491  36.091  26.827  0.00  0.04           D
ATOM   1015 D     CV B   1      45.491  36.091  26.827  0.00  0.05           D
ATOM   1016 D     CV B   1      31.491  37.091  26.827  0.00  0.03           D
ATOM   1017 D     CV B   1      32.491  37.091  26.827  0.00  0.01           D
ATOM   1018 D     CV B   1      33.491  37.091  26.827  0.00  0.01           D
ATOM   1019 D     CV B   1      34.491  37.091  26.827  0.00  0.01           D
ATOM   1020 D     CV B   1      35.491  37.091  26.827  0.00  0.01           D
ATOM   1021 D     CV B   1      36.491  37.091  26.827  0.00  0.01           D
ATOM   1022 D     CV B   1      37.491  37.091  26.827  0.00  0.01           D
ATOM   1023 D     CV B   1      38.491  37.091  26.827  0.00  0.02           D
ATOM   1024 D     CV B   1      39.491  37.091  26.827  0.00  0.04           D
ATOM   1025 D     CV B   1      42.491  37.091  26.827  0.00  0.05           D
ATOM   1026 D     CV B   1      43.491  37.091  26.827  0.00  0.05           D
ATOM   1027 D     CV B   1      44.491  37.091  26.827  0.00  0.06           D
ATOM   1028 D     CV B   1      31.491  38.091  26.827  0.00  0.03           D
ATOM   1029 D     CV B   1      32.491  38.091  26.827  0.00  0.02           D
ATOM   1030 D     CV B   1      33.491  38.091  26.827  0.00  0.01           D
ATOM   1031 D     CV B   1      34.491  38.091  26.827  0.00  0.01           D
ATOM   1032 D     CV B   1      35.491  38.091  26.827  0.00  0.01           D
ATOM   1033 D     CV B   1      36.491  38.091  26.827  0.00  0.02           D
ATOM   1034 D     CV B   1      37.491  38.091  26.827  0.00  0.02           D
ATOM   1035 D     CV B   1      38.491  38.091  26.827  0.00  0.03           D
ATOM   1036 D     CV B   1      42.491  38.091  26.827  0.00  0.07           D
ATOM   1037 D     CV B   1      31.491  39.091  26.827  0.00  0.04           D
ATOM   1038 D     CV B   1      32.491  39.091  26.827  0.00  0.03           D
ATOM   1039 D     CV B   1      33.491  39.091  26.827  0.00  0.03           D
ATOM   1040 D     CV B   1      34.491  39.091  26.827  0.00  0.02           D
ATOM   1041 D     CV B   1      35.491  39.091  26.827  0.00  0.02           D
ATOM   1042 D     CV B   1      36.491  39.091  26.827  0.00  0.03           D
ATOM   1043 D     CV B   1      37.491  39.091  26.827  0.00  0.03           D
ATOM   1044 D     CV B   1      34.491  40.091  26.827  0.00  0.04           D
ATOM   1045 D     CV B   1      33.491  44.091  26.827  0.00  0.05           D
ATOM   1046 D     CV B   1      34.491  44.091  26.827  0.00  0.04           D
ATOM   1047 D     CV B   1      35.491  44.091  26.827  0.00  0.04           D
ATOM   1048 D     CV B   1      36.491  44.091  26.827  0.00  0.04           D
ATOM   1049 D     CV B   1      37.491  44.091  26.827  0.00  0.05           D
ATOM   1050 D     CV B   1      36.491  45.091  26.827  0.00  0.04           D
ATOM   1051 D     CV B   1      37.491  25.091  27.827  0.00  0.04           D
ATOM   1052 D     CV B   1      32.491  26.091  27.827  0.00  0.04           D
ATOM   1053 D     CV B   1      33.491  26.091  27.827  0.00  0.03           D
ATOM   1054 D     CV B   1      34.491  26.091  27.827  0.00  0.02           D
ATOM   1055 D     CV B   1      36.491  26.091  27.827  0.00  0.02           D
ATOM   1056 D     CV B   1      37.491  26.091  27.827  0.00  0.03           D
ATOM   1057 D     CV B   1      32.491  27.091  27.827  0.00  0.04           D
ATOM   1058 D     CV B   1      33.491  27.091  27.827  0.00  0.03           D
ATOM   1059 D     CV B   1      34.491  27.091  27.827  0.00  0.02           D
ATOM   1060 D     CV B   1      35.491  27.091  27.827  0.00  0.02           D
ATOM   1061 D     CV B   1      36.491  27.091  27.827  0.00  0.03           D
ATOM   1062 D     CV B   1      37.491  27.091  27.827  0.00  0.03           D
ATOM   1063 D     CV B   1      32.491  28.091  27.827  0.00  0.05           D
ATOM   1064 D     CV B   1      33.491  28.091  27.827  0.00  0.03           D
ATOM   1065 D     CV B   1      34.491  28.091  27.827  0.00  0.03           D
ATOM   1066 D     CV B   1      35.491  28.091  27.827  0.00  0.03           D
ATOM   1067 D     CV B   1      36.491  28.091  27.827  0.00  0.04           D
ATOM   1068 D     CV B   1      33.491  29.091  27.827  0.00  0.04           D
ATOM   1069 D     CV B   1      34.491  29.091  27.827  0.00  0.03           D
ATOM   1070 D     CV B   1      35.491  29.091  27.827  0.00  0.04           D
ATOM   1071 D     CV B   1      33.491  30.091  27.827  0.00  0.04           D
ATOM   1072 D     CV B   1      34.491  30.091  27.827  0.00  0.03           D
ATOM   1073 D     CV B   1      35.491  30.091  27.827  0.00  0.03           D
ATOM   1074 D     CV B   1      33.491  31.091  27.827  0.00  0.03           D
ATOM   1075 D     CV B   1      34.491  31.091  27.827  0.00  0.03           D
ATOM   1076 D     CV B   1      35.491  31.091  27.827  0.00  0.03           D
ATOM   1077 D     CV B   1      36.491  31.091  27.827  0.00  0.03           D
ATOM   1078 D     CV B   1      37.491  31.091  27.827  0.00  0.03           D
ATOM   1079 D     CV B   1      38.491  31.091  27.827  0.00  0.03           D
ATOM   1080 D     CV B   1      39.491  31.091  27.827  0.00  0.03           D
ATOM   1081 D     CV B   1      40.491  31.091  27.827  0.00  0.03           D
ATOM   1082 D     CV B   1      31.491  32.091  27.827  0.00  0.04           D
ATOM   1083 D     CV B   1      32.491  32.091  27.827  0.00  0.03           D
ATOM   1084 D     CV B   1      33.491  32.091  27.827  0.00  0.02           D
ATOM   1085 D     CV B   1      34.491  32.091  27.827  0.00  0.02           D
ATOM   1086 D     CV B   1      35.491  32.091  27.827  0.00  0.02           D
ATOM   1087 D     CV B   1      36.491  32.091  27.827  0.00  0.02           D
ATOM   1088 D     CV B   1      37.491  32.091  27.827  0.00  0.02           D
ATOM   1089 D     CV B   1      38.491  32.091  27.827  0.00  0.02           D
ATOM   1090 D     CV B   1      39.491  32.091  27.827  0.00  0.02           D
ATOM   1091 D     CV B   1      40.491  32.091  27.827  0.00  0.03           D
ATOM   1092 D     CV B   1      30.491  33.091  27.827  0.00  0.04           D
ATOM   1093 D     CV B   1      31.491  33.091  27.827  0.00  0.03           D
ATOM   1094 D     CV B   1      32.491  33.091  27.827  0.00  0.02           D
ATOM   1095 D     CV B   1      33.491  33.091  27.827  0.00  0.01           D
ATOM   1096 D     CV B   1      34.491  33.091  27.827  0.00  0.01           D
ATOM   1097 D     CV B   1      35.491  33.091  27.827  0.00  0.01           D
ATOM   1098 D     CV B   1      36.491  33.091  27.827  0.00  0.01           D
ATOM   1099 D     CV B   1      37.491  33.091  27.827  0.00  0.01           D
ATOM   1100 D     CV B   1      38.491  33.091  27.827  0.00  0.02           D
ATOM   1101 D     CV B   1      39.491  33.091  27.827  0.00  0.02           D
ATOM   1102 D     CV B   1      40.491  33.091  27.827  0.00  0.02           D
ATOM   1103 D     CV B   1      41.491  33.091  27.827  0.00  0.03           D
ATOM   1104 D     CV B   1      42.491  33.091  27.827  0.00  0.04           D
ATOM   1105 D     CV B   1      43.491  33.091  27.827  0.00  0.05           D
ATOM   1106 D     CV B   1      30.491  34.091  27.827  0.00  0.04           D
ATOM   1107 D     CV B   1      31.491  34.091  27.827  0.00  0.02           D
ATOM   1108 D     CV B   1      32.491  34.091  27.827  0.00  0.01           D
ATOM   1109 D     CV B   1      33.491  34.091  27.827  0.00  0.01           D
ATOM   1110 D     CV B   1      34.491  34.091  27.827  0.00  0.01           D
ATOM   1111 D     CV B   1      35.491  34.091  27.827  0.00  0.01           D
ATOM   1112 D     CV B   1      36.491  34.091  27.827  0.00  0.01           D
ATOM   1113 D     CV B   1      37.491  34.091  27.827  0.00  0.01           D
ATOM   1114 D     CV B   1      38.491  34.091  27.827  0.00  0.01           D
ATOM   1115 D     CV B   1      39.491  34.091  27.827  0.00  0.02           D
ATOM   1116 D     CV B   1      40.491  34.091  27.827  0.00  0.02           D
ATOM   1117 D     CV B   1      41.491  34.091  27.827  0.00  0.02           D
ATOM   1118 D     CV B   1      42.491  34.091  27.827  0.00  0.03           D
ATOM   1119 D     CV B   1      43.491  34.091  27.827  0.00  0.03           D
ATOM   1120 D     CV B   1      44.491  34.091  27.827  0.00  0.03           D
ATOM   1121 D     CV B   1      45.491  34.091  27.827  0.00  0.04           D
ATOM   1122 D     CV B   1      30.491  35.091  27.827  0.00  0.03           D
ATOM   1123 D     CV B   1      31.491  35.091  27.827  0.00  0.02           D
ATOM   1124 D     CV B   1      32.491  35.091  27.827  0.00  0.01           D
ATOM   1125 D     CV B   1      33.491  35.091  27.827  0.00  0.01           D
ATOM   1126 D     CV B   1      34.491  35.091  27.827  0.00  0.00           D
ATOM   1127 D     CV B   1      35.491  35.091  27.827  0.00  0.00           D
ATOM   1128 D     CV B   1      36.491  35.091  27.827  0.00  0.00           D
ATOM   1129 D     CV B   1      37.491  35.091  27.827  0.00  0.01           D
ATOM   1130 D     CV B   1      38.491  35.091  27.827  0.00  0.01           D
ATOM   1131 D     CV B   1      39.491  35.091  27.827  0.00  0.01           D
ATOM   1132 D     CV B   1      40.491  35.091  27.827  0.00  0.02           D
ATOM   1133 D     CV B   1      41.491  35.091  27.827  0.00  0.02           D
ATOM   1134 D     CV B   1      42.491  35.091  27.827  0.00  0.02           D
ATOM   1135 D     CV B   1      43.491  35.091  27.827  0.00  0.03           D
ATOM   1136 D     CV B   1      44.491  35.091  27.827  0.00  0.03           D
ATOM   1137 D     CV B   1      45.491  35.091  27.827  0.00  0.04           D
ATOM   1138 D     CV B   1      30.491  36.091  27.827  0.00  0.03           D
ATOM   1139 D     CV B   1      31.491  36.091  27.827  0.00  0.02           D
ATOM   1140 D     CV B   1      32.491  36.091  27.827  0.00  0.01           D
ATOM   1141 D     CV B   1      33.491  36.091  27.827  0.00  0.01           D
ATOM   1142 D     CV B   1      34.491  36.091  27.827  0.00  0.00           D
ATOM   1143 D     CV B   1      35.491  36.091  27.827  0.00  0.00           D
ATOM   1144 D     CV B   1      36.491  36.091  27.827  0.00  0.00           D
ATOM   1145 D     CV B   1      37.491  36.091  27.827  0.00  0.01           D
ATOM   1146 D     CV B   1      38.491  36.091  27.827  0.00  0.01           D
ATOM   1147 D     CV B   1      39.491  36.091  27.827  0.00  0.02           D
ATOM   1148 D     CV B   1      40.491  36.091  27.827  0.00  0.02           D
ATOM   1149 D     CV B   1      41.491  36.091  27.827  0.00  0.02           D
ATOM   1150 D     CV B   1      42.491  36.091  27.827  0.00  0.03           D
ATOM   1151 D     CV B   1      43.491  36.091  27.827  0.00  0.03           D
ATOM   1152 D     CV B   1      44.491  36.091  27.827  0.00  0.04           D
ATOM   1153 D     CV B   1      45.491  36.091  27.827  0.00  0.06           D
ATOM   1154 D     CV B   1      31.491  37.091  27.827  0.00  0.02           D
ATOM   1155 D     CV B   1      32.491  37.091  27.827  0.00  0.01           D
ATOM   1156 D     CV B   1      33.491  37.091  27.827  0.00  0.01           D
ATOM   1157 D     CV B   1      34.491  37.091  27.827  0.00  0.01           D
ATOM   1158 D     CV B   1      35.491  37.091  27.827  0.00  0.01           D
ATOM   1159 D     CV B   1      36.491  37.091  27.827  0.00  0.01           D
ATOM   1160 D     CV B   1      37.491  37.091  27.827  0.00  0.01           D
ATOM   1161 D     CV B   1      38.491  37.091  27.827  0.00  0.01           D
ATOM   1162 D     CV B   1      39.491  37.091  27.827  0.00  0.02           D
ATOM   1163 D     CV B   1      40.491  37.091  27.827  0.00  0.03           D
ATOM   1164 D     CV B   1      41.491  37.091  27.827  0.00  0.03           D
ATOM   1165 D     CV B   1      42.491  37.091  27.827  0.00  0.03           D
ATOM   1166 D     CV B   1      43.491  37.091  27.827  0.00  0.04           D
ATOM   1167 D     CV B   1      44.491  37.091  27.827  0.00  0.06           D
ATOM   1168 D     CV B   1      31.491  38.091  27.827  0.00  0.03           D
ATOM   1169 D     CV B   1      32.491  38.091  27.827  0.00  0.02           D
ATOM   1170 D     CV B   1      33.491  38.091  27.827  0.00  0.01           D
ATOM   1171 D     CV B   1      34.491  38.091  27.827  0.00  0.01           D
ATOM   1172 D     CV B   1      35.491  38.091  27.827  0.00  0.01           D
ATOM   1173 D     CV B   1      36.491  38.091  27.827  0.00  0.01           D
ATOM   1174 D     CV B   1      37.491  38.091  27.827  0.00  0.01           D
ATOM   1175 D     CV B   1      38.491  38.091  27.827  0.00  0.02           D
ATOM   1176 D     CV B   1      39.491  38.091  27.827  0.00  0.03           D
ATOM   1177 D     CV B   1      40.491  38.091  27.827  0.00  0.03           D
ATOM   1178 D     CV B   1      41.491  38.091  27.827  0.00  0.04           D
ATOM   1179 D     CV B   1      42.491  38.091  27.827  0.00  0.05           D
ATOM   1180 D     CV B   1      31.491  39.091  27.827  0.00  0.04           D
ATOM   1181 D     CV B   1      32.491  39.091  27.827  0.00  0.03           D
ATOM   1182 D     CV B   1      33.491  39.091  27.827  0.00  0.02           D
ATOM   1183 D     CV B   1      34.491  39.091  27.827  0.00  0.02           D
ATOM   1184 D     CV B   1      35.491  39.091  27.827  0.00  0.01           D
ATOM   1185 D     CV B   1      36.491  39.091  27.827  0.00  0.02           D
ATOM   1186 D     CV B   1      37.491  39.091  27.827  0.00  0.02           D
ATOM   1187 D     CV B   1      38.491  39.091  27.827  0.00  0.03           D
ATOM   1188 D     CV B   1      39.491  39.091  27.827  0.00  0.03           D
ATOM   1189 D     CV B   1      40.491  39.091  27.827  0.00  0.04           D
ATOM   1190 D     CV B   1      41.491  39.091  27.827  0.00  0.05           D
ATOM   1191 D     CV B   1      32.491  40.091  27.827  0.00  0.04           D
ATOM   1192 D     CV B   1      33.491  40.091  27.827  0.00  0.03           D
ATOM   1193 D     CV B   1      34.491  40.091  27.827  0.00  0.02           D
ATOM   1194 D     CV B   1      35.491  40.091  27.827  0.00  0.02           D
ATOM   1195 D     CV B   1      36.491  40.091  27.827  0.00  0.03           D
ATOM   1196 D     CV B   1      37.491  40.091  27.827  0.00  0.03           D
ATOM   1197 D     CV B   1      38.491  40.091  27.827  0.00  0.04           D
ATOM   1198 D     CV B   1      39.491  40.091  27.827  0.00  0.04           D
ATOM   1199 D     CV B   1      34.491  41.091  27.827  0.00  0.03           D
ATOM   1200 D     CV B   1      35.491  41.091  27.827  0.00  0.03           D
ATOM   1201 D     CV B   1      36.491  41.091  27.827  0.00  0.04           D
ATOM   1202 D     CV B   1      34.491  42.091  27.827  0.00  0.04           D
ATOM   1203 D     CV B   1      35.491  42.091  27.827  0.00  0.03           D
ATOM   1204 D     CV B   1      36.491  42.091  27.827  0.00  0.04           D
ATOM   1205 D     CV B   1      33.491  43.091  27.827  0.00  0.04           D
ATOM   1206 D     CV B   1      34.491  43.091  27.827  0.00  0.03           D
ATOM   1207 D     CV B   1      35.491  43.091  27.827  0.00  0.03           D
ATOM   1208 D     CV B   1      36.491  43.091  27.827  0.00  0.04           D
ATOM   1209 D     CV B   1      37.491  43.091  27.827  0.00  0.05           D
ATOM   1210 D     CV B   1      33.491  44.091  27.827  0.00  0.03           D
ATOM   1211 D     CV B   1      34.491  44.091  27.827  0.00  0.03           D
ATOM   1212 D     CV B   1      35.491  44.091  27.827  0.00  0.03           D
ATOM   1213 D     CV B   1      36.491  44.091  27.827  0.00  0.03           D
ATOM   1214 D     CV B   1      35.491  45.091  27.827  0.00  0.02           D
ATOM   1215 D     CV B   1      36.491  45.091  27.827  0.00  0.04           D
ATOM   1216 D     CV B   1      36.491  46.091  27.827  0.00  0.04           D
ATOM   1217 D     CV B   1      32.491  25.091  28.827  0.00  0.07           D
ATOM   1218 D     CV B   1      33.491  25.091  28.827  0.00  0.04           D
ATOM   1219 D     CV B   1      34.491  25.091  28.827  0.00  0.03           D
ATOM   1220 D     CV B   1      35.491  25.091  28.827  0.00  0.02           D
ATOM   1221 D     CV B   1      36.491  25.091  28.827  0.00  0.03           D
ATOM   1222 D     CV B   1      37.491  25.091  28.827  0.00  0.05           D
ATOM   1223 D     CV B   1      33.491  26.091  28.827  0.00  0.03           D
ATOM   1224 D     CV B   1      34.491  26.091  28.827  0.00  0.02           D
ATOM   1225 D     CV B   1      35.491  26.091  28.827  0.00  0.02           D
ATOM   1226 D     CV B   1      36.491  26.091  28.827  0.00  0.02           D
ATOM   1227 D     CV B   1      37.491  26.091  28.827  0.00  0.03           D
ATOM   1228 D     CV B   1      33.491  27.091  28.827  0.00  0.03           D
ATOM   1229 D     CV B   1      34.491  27.091  28.827  0.00  0.02           D
ATOM   1230 D     CV B   1      35.491  27.091  28.827  0.00  0.02           D
ATOM   1231 D     CV B   1      36.491  27.091  28.827  0.00  0.02           D
ATOM   1232 D     CV B   1      37.491  27.091  28.827  0.00  0.03           D
ATOM   1233 D     CV B   1      32.491  28.091  28.827  0.00  0.04           D
ATOM   1234 D     CV B   1      33.491  28.091  28.827  0.00  0.03           D
ATOM   1235 D     CV B   1      34.491  28.091  28.827  0.00  0.02           D
ATOM   1236 D     CV B   1      35.491  28.091  28.827  0.00  0.02           D
ATOM   1237 D     CV B   1      36.491  28.091  28.827  0.00  0.02           D
ATOM   1238 D     CV B   1      37.491  28.091  28.827  0.00  0.03           D
ATOM   1239 D     CV B   1      38.491  28.091  28.827  0.00  0.03           D
ATOM   1240 D     CV B   1      32.491  29.091  28.827  0.00  0.04           D
ATOM   1241 D     CV B   1      33.491  29.091  28.827  0.00  0.02           D
ATOM   1242 D     CV B   1      34.491  29.091  28.827  0.00  0.02           D
ATOM   1243 D     CV B   1      35.491  29.091  28.827  0.00  0.02           D
ATOM   1244 D     CV B   1      36.491  29.091  28.827  0.00  0.02           D
ATOM   1245 D     CV B   1      37.491  29.091  28.827  0.00  0.02           D
ATOM   1246 D     CV B   1      38.491  29.091  28.827  0.00  0.03           D
ATOM   1247 D     CV B   1      32.491  30.091  28.827  0.00  0.03           D
ATOM   1248 D     CV B   1      33.491  30.091  28.827  0.00  0.02           D
ATOM   1249 D     CV B   1      34.491  30.091  28.827  0.00  0.02           D
ATOM   1250 D     CV B   1      35.491  30.091  28.827  0.00  0.02           D
ATOM   1251 D     CV B   1      36.491  30.091  28.827  0.00  0.02           D
ATOM   1252 D     CV B   1      37.491  30.091  28.827  0.00  0.02           D
ATOM   1253 D     CV B   1      38.491  30.091  28.827  0.00  0.02           D
ATOM   1254 D     CV B   1      39.491  30.091  28.827  0.00  0.03           D
ATOM   1255 D     CV B   1      31.491  31.091  28.827  0.00  0.04           D
ATOM   1256 D     CV B   1      32.491  31.091  28.827  0.00  0.03           D
ATOM   1257 D     CV B   1      33.491  31.091  28.827  0.00  0.02           D
ATOM   1258 D     CV B   1      34.491  31.091  28.827  0.00  0.01           D
ATOM   1259 D     CV B   1      35.491  31.091  28.827  0.00  0.01           D
ATOM   1260 D     CV B   1      36.491  31.091  28.827  0.00  0.01           D
ATOM   1261 D     CV B   1      37.491  31.091  28.827  0.00  0.02           D
ATOM   1262 D     CV B   1      38.491  31.091  28.827  0.00  0.02           D
ATOM   1263 D     CV B   1      39.491  31.091  28.827  0.00  0.02           D
ATOM   1264 D     CV B   1      40.491  31.091  28.827  0.00  0.02           D
ATOM   1265 D     CV B   1      41.491  31.091  28.827  0.00  0.03           D
ATOM   1266 D     CV B   1      42.491  31.091  28.827  0.00  0.05           D
ATOM   1267 D     CV B   1      30.491  32.091  28.827  0.00  0.04           D
ATOM   1268 D     CV B   1      31.491  32.091  28.827  0.00  0.03           D
ATOM   1269 D     CV B   1      32.491  32.091  28.827  0.00  0.02           D
ATOM   1270 D     CV B   1      33.491  32.091  28.827  0.00  0.01           D
ATOM   1271 D     CV B   1      34.491  32.091  28.827  0.00  0.01           D
ATOM   1272 D     CV B   1      35.491  32.091  28.827  0.00  0.01           D
ATOM   1273 D     CV B   1      36.491  32.091  28.827  0.00  0.01           D
ATOM   1274 D     CV B   1      37.491  32.091  28.827  0.00  0.01           D
ATOM   1275 D     CV B   1      38.491  32.091  28.827  0.00  0.01           D
ATOM   1276 D     CV B   1      39.491  32.091  28.827  0.00  0.01           D
ATOM   1277 D     CV B   1      40.491  32.091  28.827  0.00  0.02           D
ATOM   1278 D     CV B   1      41.491  32.091  28.827  0.00  0.02           D
ATOM   1279 D     CV B   1      42.491  32.091  28.827  0.00  0.04           D
ATOM   1280 D     CV B   1      25.491  33.091  28.827  0.00  0.05           D
ATOM   1281 D     CV B   1      30.491  33.091  28.827  0.00  0.03           D
ATOM   1282 D     CV B   1      31.491  33.091  28.827  0.00  0.02           D
ATOM   1283 D     CV B   1      32.491  33.091  28.827  0.00  0.01           D
ATOM   1284 D     CV B   1      33.491  33.091  28.827  0.00  0.01           D
ATOM   1285 D     CV B   1      34.491  33.091  28.827  0.00  0.01           D
ATOM   1286 D     CV B   1      35.491  33.091  28.827  0.00  0.01           D
ATOM   1287 D     CV B   1      36.491  33.091  28.827  0.00  0.01           D
ATOM   1288 D     CV B   1      37.491  33.091  28.827  0.00  0.01           D
ATOM   1289 D     CV B   1      38.491  33.091  28.827  0.00  0.01           D
ATOM   1290 D     CV B   1      39.491  33.091  28.827  0.00  0.01           D
ATOM   1291 D     CV B   1      40.491  33.091  28.827  0.00  0.01           D
ATOM   1292 D     CV B   1      41.491  33.091  28.827  0.00  0.02           D
ATOM   1293 D     CV B   1      42.491  33.091  28.827  0.00  0.03           D
ATOM   1294 D     CV B   1      43.491  33.091  28.827  0.00  0.04           D
ATOM   1295 D     CV B   1      44.491  33.091  28.827  0.00  0.05           D
ATOM   1296 D     CV B   1      25.491  34.091  28.827  0.00  0.04           D
ATOM   1297 D     CV B   1      30.491  34.091  28.827  0.00  0.02           D
ATOM   1298 D     CV B   1      31.491  34.091  28.827  0.00  0.01           D
ATOM   1299 D     CV B   1      32.491  34.091  28.827  0.00  0.01           D
ATOM   1300 D     CV B   1      33.491  34.091  28.827  0.00  0.01           D
ATOM   1301 D     CV B   1      34.491  34.091  28.827  0.00  0.00           D
ATOM   1302 D     CV B   1      35.491  34.091  28.827  0.00  0.00           D
ATOM   1303 D     CV B   1      36.491  34.091  28.827  0.00  0.00           D
ATOM   1304 D     CV B   1      37.491  34.091  28.827  0.00  0.00           D
ATOM   1305 D     CV B   1      38.491  34.091  28.827  0.00  0.01           D
ATOM   1306 D     CV B   1      39.491  34.091  28.827  0.00  0.01           D
ATOM   1307 D     CV B   1      40.491  34.091  28.827  0.00  0.01           D
ATOM   1308 D     CV B   1      41.491  34.091  28.827  0.00  0.01           D
ATOM   1309 D     CV B   1      42.491  34.091  28.827  0.00  0.02           D
ATOM   1310 D     CV B   1      43.491  34.091  28.827  0.00  0.03           D
ATOM   1311 D     CV B   1      44.491  34.091  28.827  0.00  0.04           D
ATOM   1312 D     CV B   1      45.491  34.091  28.827  0.00  0.05           D
ATOM   1313 D     CV B   1      25.491  35.091  28.827  0.00  0.03           D
ATOM   1314 D     CV B   1      26.491  35.091  28.827  0.00  0.04           D
ATOM   1315 D     CV B   1      29.491  35.091  28.827  0.00  0.03           D
ATOM   1316 D     CV B   1      30.491  35.091  28.827  0.00  0.02           D
ATOM   1317 D     CV B   1      31.491  35.091  28.827  0.00  0.01           D
ATOM   1318 D     CV B   1      32.491  35.091  28.827  0.00  0.01           D
ATOM   1319 D     CV B   1      33.491  35.091  28.827  0.00  0.00           D
ATOM   1320 D     CV B   1      34.491  35.091  28.827  0.00  0.00           D
ATOM   1321 D     CV B   1      35.491  35.091  28.827  0.00  0.00           D
ATOM   1322 D     CV B   1      36.491  35.091  28.827  0.00  0.00           D
ATOM   1323 D     CV B   1      37.491  35.091  28.827  0.00  0.00           D
ATOM   1324 D     CV B   1      38.491  35.091  28.827  0.00  0.01           D
ATOM   1325 D     CV B   1      39.491  35.091  28.827  0.00  0.01           D
ATOM   1326 D     CV B   1      40.491  35.091  28.827  0.00  0.01           D
ATOM   1327 D     CV B   1      41.491  35.091  28.827  0.00  0.01           D
ATOM   1328 D     CV B   1      42.491  35.091  28.827  0.00  0.02           D
ATOM   1329 D     CV B   1      43.491  35.091  28.827  0.00  0.02           D
ATOM   1330 D     CV B   1      44.491  35.091  28.827  0.00  0.03           D
ATOM   1331 D     CV B   1      45.491  35.091  28.827  0.00  0.05           D
ATOM   1332 D     CV B   1      46.491  35.091  28.827  0.00  0.05           D
ATOM   1333 D     CV B   1      26.491  36.091  28.827  0.00  0.03           D
ATOM   1334 D     CV B   1      27.491  36.091  28.827  0.00  0.04           D
ATOM   1335 D     CV B   1      28.491  36.091  28.827  0.00  0.04           D
ATOM   1336 D     CV B   1      29.491  36.091  28.827  0.00  0.03           D
ATOM   1337 D     CV B   1      30.491  36.091  28.827  0.00  0.02           D
ATOM   1338 D     CV B   1      31.491  36.091  28.827  0.00  0.01           D
ATOM   1339 D     CV B   1      32.491  36.091  28.827  0.00  0.01           D
ATOM   1340 D     CV B   1      33.491  36.091  28.827  0.00  0.00           D
ATOM   1341 D     CV B   1      34.491  36.091  28.827  0.00  0.00           D
ATOM   1342 D     CV B   1      35.491  36.091  28.827  0.00  0.00           D
ATOM   1343 D     CV B   1      36.491  36.091  28.827  0.00  0.00           D
ATOM   1344 D     CV B   1      37.491  36.091  28.827  0.00  0.00           D
ATOM   1345 D     CV B   1      38.491  36.091  28.827  0.00  0.01           D
ATOM   1346 D     CV B   1      39.491  36.091  28.827  0.00  0.01           D
ATOM   1347 D     CV B   1      40.491  36.091  28.827  0.00  0.01           D
ATOM   1348 D     CV B   1      41.491  36.091  28.827  0.00  0.01           D
ATOM   1349 D     CV B   1      42.491  36.091  28.827  0.00  0.02           D
ATOM   1350 D     CV B   1      43.491  36.091  28.827  0.00  0.03           D
ATOM   1351 D     CV B   1      44.491  36.091  28.827  0.00  0.04           D
ATOM   1352 D     CV B   1      26.491  37.091  28.827  0.00  0.04           D
ATOM   1353 D     CV B   1      27.491  37.091  28.827  0.00  0.05           D
ATOM   1354 D     CV B   1      30.491  37.091  28.827  0.00  0.03           D
ATOM   1355 D     CV B   1      31.491  37.091  28.827  0.00  0.01           D
ATOM   1356 D     CV B   1      32.491  37.091  28.827  0.00  0.01           D
ATOM   1357 D     CV B   1      33.491  37.091  28.827  0.00  0.01           D
ATOM   1358 D     CV B   1      34.491  37.091  28.827  0.00  0.00           D
ATOM   1359 D     CV B   1      35.491  37.091  28.827  0.00  0.00           D
ATOM   1360 D     CV B   1      36.491  37.091  28.827  0.00  0.00           D
ATOM   1361 D     CV B   1      37.491  37.091  28.827  0.00  0.01           D
ATOM   1362 D     CV B   1      38.491  37.091  28.827  0.00  0.01           D
ATOM   1363 D     CV B   1      39.491  37.091  28.827  0.00  0.01           D
ATOM   1364 D     CV B   1      40.491  37.091  28.827  0.00  0.01           D
ATOM   1365 D     CV B   1      41.491  37.091  28.827  0.00  0.02           D
ATOM   1366 D     CV B   1      42.491  37.091  28.827  0.00  0.03           D
ATOM   1367 D     CV B   1      43.491  37.091  28.827  0.00  0.04           D
ATOM   1368 D     CV B   1      26.491  38.091  28.827  0.00  0.05           D
ATOM   1369 D     CV B   1      30.491  38.091  28.827  0.00  0.03           D
ATOM   1370 D     CV B   1      31.491  38.091  28.827  0.00  0.02           D
ATOM   1371 D     CV B   1      32.491  38.091  28.827  0.00  0.01           D
ATOM   1372 D     CV B   1      33.491  38.091  28.827  0.00  0.01           D
ATOM   1373 D     CV B   1      34.491  38.091  28.827  0.00  0.01           D
ATOM   1374 D     CV B   1      35.491  38.091  28.827  0.00  0.01           D
ATOM   1375 D     CV B   1      36.491  38.091  28.827  0.00  0.01           D
ATOM   1376 D     CV B   1      37.491  38.091  28.827  0.00  0.01           D
ATOM   1377 D     CV B   1      38.491  38.091  28.827  0.00  0.01           D
ATOM   1378 D     CV B   1      39.491  38.091  28.827  0.00  0.01           D
ATOM   1379 D     CV B   1      40.491  38.091  28.827  0.00  0.02           D
ATOM   1380 D     CV B   1      41.491  38.091  28.827  0.00  0.03           D
ATOM   1381 D     CV B   1      42.491  38.091  28.827  0.00  0.04           D
ATOM   1382 D     CV B   1      30.491  39.091  28.827  0.00  0.04           D
ATOM   1383 D     CV B   1      31.491  39.091  28.827  0.00  0.03           D
ATOM   1384 D     CV B   1      32.491  39.091  28.827  0.00  0.02           D
ATOM   1385 D     CV B   1      33.491  39.091  28.827  0.00  0.01           D
ATOM   1386 D     CV B   1      34.491  39.091  28.827  0.00  0.01           D
ATOM   1387 D     CV B   1      35.491  39.091  28.827  0.00  0.01           D
ATOM   1388 D     CV B   1      36.491  39.091  28.827  0.00  0.01           D
ATOM   1389 D     CV B   1      37.491  39.091  28.827  0.00  0.01           D
ATOM   1390 D     CV B   1      38.491  39.091  28.827  0.00  0.01           D
ATOM   1391 D     CV B   1      39.491  39.091  28.827  0.00  0.02           D
ATOM   1392 D     CV B   1      40.491  39.091  28.827  0.00  0.03           D
ATOM   1393 D     CV B   1      41.491  39.091  28.827  0.00  0.04           D
ATOM   1394 D     CV B   1      31.491  40.091  28.827  0.00  0.04           D
ATOM   1395 D     CV B   1      32.491  40.091  28.827  0.00  0.03           D
ATOM   1396 D     CV B   1      33.491  40.091  28.827  0.00  0.02           D
ATOM   1397 D     CV B   1      34.491  40.091  28.827  0.00  0.01           D
ATOM   1398 D     CV B   1      35.491  40.091  28.827  0.00  0.01           D
ATOM   1399 D     CV B   1      36.491  40.091  28.827  0.00  0.01           D
ATOM   1400 D     CV B   1      37.491  40.091  28.827  0.00  0.02           D
ATOM   1401 D     CV B   1      38.491  40.091  28.827  0.00  0.02           D
ATOM   1402 D     CV B   1      39.491  40.091  28.827  0.00  0.02           D
ATOM   1403 D     CV B   1      40.491  40.091  28.827  0.00  0.03           D
ATOM   1404 D     CV B   1      32.491  41.091  28.827  0.00  0.04           D
ATOM   1405 D     CV B   1      33.491  41.091  28.827  0.00  0.02           D
ATOM   1406 D     CV B   1      34.491  41.091  28.827  0.00  0.02           D
ATOM   1407 D     CV B   1      35.491  41.091  28.827  0.00  0.02           D
ATOM   1408 D     CV B   1      36.491  41.091  28.827  0.00  0.02           D
ATOM   1409 D     CV B   1      37.491  41.091  28.827  0.00  0.02           D
ATOM   1410 D     CV B   1      38.491  41.091  28.827  0.00  0.03           D
ATOM   1411 D     CV B   1      39.491  41.091  28.827  0.00  0.03           D
ATOM   1412 D     CV B   1      32.491  42.091  28.827  0.00  0.04           D
ATOM   1413 D     CV B   1      33.491  42.091  28.827  0.00  0.03           D
ATOM   1414 D     CV B   1      34.491  42.091  28.827  0.00  0.02           D
ATOM   1415 D     CV B   1      35.491  42.091  28.827  0.00  0.02           D
ATOM   1416 D     CV B   1      36.491  42.091  28.827  0.00  0.02           D
ATOM   1417 D     CV B   1      37.491  42.091  28.827  0.00  0.03           D
ATOM   1418 D     CV B   1      32.491  43.091  28.827  0.00  0.03           D
ATOM   1419 D     CV B   1      33.491  43.091  28.827  0.00  0.02           D
ATOM   1420 D     CV B   1      34.491  43.091  28.827  0.00  0.02           D
ATOM   1421 D     CV B   1      35.491  43.091  28.827  0.00  0.02           D
ATOM   1422 D     CV B   1      36.491  43.091  28.827  0.00  0.02           D
ATOM   1423 D     CV B   1      37.491  43.091  28.827  0.00  0.04           D
ATOM   1424 D     CV B   1      42.491  43.091  28.827  0.00  0.04           D
ATOM   1425 D     CV B   1      31.491  44.091  28.827  0.00  0.04           D
ATOM   1426 D     CV B   1      32.491  44.091  28.827  0.00  0.03           D
ATOM   1427 D     CV B   1      33.491  44.091  28.827  0.00  0.02           D
ATOM   1428 D     CV B   1      34.491  44.091  28.827  0.00  0.02           D
ATOM   1429 D     CV B   1      35.491  44.091  28.827  0.00  0.02           D
ATOM   1430 D     CV B   1      36.491  44.091  28.827  0.00  0.03           D
ATOM   1431 D     CV B   1      42.491  44.091  28.827  0.00  0.03           D
ATOM   1432 D     CV B   1      31.491  45.091  28.827  0.00  0.04           D
ATOM   1433 D     CV B   1      32.491  45.091  28.827  0.00  0.02           D
ATOM   1434 D     CV B   1      33.491  45.091  28.827  0.00  0.02           D
ATOM   1435 D     CV B   1      34.491  45.091  28.827  0.00  0.02           D
ATOM   1436 D     CV B   1      35.491  45.091  28.827  0.00  0.03           D
ATOM   1437 D     CV B   1      36.491  45.091  28.827  0.00  0.04           D
ATOM   1438 D     CV B   1      35.491  46.091  28.827  0.00  0.03           D
ATOM   1439 D     CV B   1      36.491  46.091  28.827  0.00  0.06           D
ATOM   1440 D     CV B   1      33.491  24.091  29.827  0.00  0.07           D
ATOM   1441 D     CV B   1      34.491  24.091  29.827  0.00  0.05           D
ATOM   1442 D     CV B   1      35.491  24.091  29.827  0.00  0.04           D
ATOM   1443 D     CV B   1      36.491  24.091  29.827  0.00  0.05           D
ATOM   1444 D     CV B   1      33.491  25.091  29.827  0.00  0.05           D
ATOM   1445 D     CV B   1      34.491  25.091  29.827  0.00  0.04           D
ATOM   1446 D     CV B   1      35.491  25.091  29.827  0.00  0.03           D
ATOM   1447 D     CV B   1      36.491  25.091  29.827  0.00  0.04           D
ATOM   1448 D     CV B   1      33.491  26.091  29.827  0.00  0.04           D
ATOM   1449 D     CV B   1      34.491  26.091  29.827  0.00  0.03           D
ATOM   1450 D     CV B   1      35.491  26.091  29.827  0.00  0.02           D
ATOM   1451 D     CV B   1      36.491  26.091  29.827  0.00  0.03           D
ATOM   1452 D     CV B   1      37.491  26.091  29.827  0.00  0.04           D
ATOM   1453 D     CV B   1      33.491  27.091  29.827  0.00  0.03           D
ATOM   1454 D     CV B   1      34.491  27.091  29.827  0.00  0.02           D
ATOM   1455 D     CV B   1      35.491  27.091  29.827  0.00  0.02           D
ATOM   1456 D     CV B   1      36.491  27.091  29.827  0.00  0.02           D
ATOM   1457 D     CV B   1      37.491  27.091  29.827  0.00  0.02           D
ATOM   1458 D     CV B   1      38.491  27.091  29.827  0.00  0.04           D
ATOM   1459 D     CV B   1      43.491  27.091  29.827  0.00  0.05           D
ATOM   1460 D     CV B   1      44.491  27.091  29.827  0.00  0.04           D
ATOM   1461 D     CV B   1      32.491  28.091  29.827  0.00  0.04           D
ATOM   1462 D     CV B   1      33.491  28.091  29.827  0.00  0.02           D
ATOM   1463 D     CV B   1      34.491  28.091  29.827  0.00  0.01           D
ATOM   1464 D     CV B   1      35.491  28.091  29.827  0.00  0.01           D
ATOM   1465 D     CV B   1      36.491  28.091  29.827  0.00  0.01           D
ATOM   1466 D     CV B   1      37.491  28.091  29.827  0.00  0.02           D
ATOM   1467 D     CV B   1      38.491  28.091  29.827  0.00  0.03           D
ATOM   1468 D     CV B   1      39.491  28.091  29.827  0.00  0.04           D
ATOM   1469 D     CV B   1      42.491  28.091  29.827  0.00  0.05           D
ATOM   1470 D     CV B   1      43.491  28.091  29.827  0.00  0.05           D
ATOM   1471 D     CV B   1      44.491  28.091  29.827  0.00  0.05           D
ATOM   1472 D     CV B   1      32.491  29.091  29.827  0.00  0.03           D
ATOM   1473 D     CV B   1      33.491  29.091  29.827  0.00  0.02           D
ATOM   1474 D     CV B   1      34.491  29.091  29.827  0.00  0.01           D
ATOM   1475 D     CV B   1      35.491  29.091  29.827  0.00  0.01           D
ATOM   1476 D     CV B   1      36.491  29.091  29.827  0.00  0.01           D
ATOM   1477 D     CV B   1      37.491  29.091  29.827  0.00  0.01           D
ATOM   1478 D     CV B   1      38.491  29.091  29.827  0.00  0.02           D
ATOM   1479 D     CV B   1      39.491  29.091  29.827  0.00  0.03           D
ATOM   1480 D     CV B   1      42.491  29.091  29.827  0.00  0.04           D
ATOM   1481 D     CV B   1      43.491  29.091  29.827  0.00  0.05           D
ATOM   1482 D     CV B   1      31.491  30.091  29.827  0.00  0.03           D
ATOM   1483 D     CV B   1      32.491  30.091  29.827  0.00  0.02           D
ATOM   1484 D     CV B   1      33.491  30.091  29.827  0.00  0.01           D
ATOM   1485 D     CV B   1      34.491  30.091  29.827  0.00  0.01           D
ATOM   1486 D     CV B   1      35.491  30.091  29.827  0.00  0.01           D
ATOM   1487 D     CV B   1      36.491  30.091  29.827  0.00  0.01           D
ATOM   1488 D     CV B   1      37.491  30.091  29.827  0.00  0.01           D
ATOM   1489 D     CV B   1      38.491  30.091  29.827  0.00  0.01           D
ATOM   1490 D     CV B   1      39.491  30.091  29.827  0.00  0.02           D
ATOM   1491 D     CV B   1      40.491  30.091  29.827  0.00  0.02           D
ATOM   1492 D     CV B   1      41.491  30.091  29.827  0.00  0.03           D
ATOM   1493 D     CV B   1      42.491  30.091  29.827  0.00  0.04           D
ATOM   1494 D     CV B   1      43.491  30.091  29.827  0.00  0.05           D
ATOM   1495 D     CV B   1      29.491  31.091  29.827  0.00  0.04           D
ATOM   1496 D     CV B   1      30.491  31.091  29.827  0.00  0.03           D
ATOM   1497 D     CV B   1      31.491  31.091  29.827  0.00  0.02           D
ATOM   1498 D     CV B   1      32.491  31.091  29.827  0.00  0.02           D
ATOM   1499 D     CV B   1      33.491  31.091  29.827  0.00  0.01           D
ATOM   1500 D     CV B   1      34.491  31.091  29.827  0.00  0.01           D
ATOM   1501 D     CV B   1      35.491  31.091  29.827  0.00  0.01           D
ATOM   1502 D     CV B   1      36.491  31.091  29.827  0.00  0.01           D
ATOM   1503 D     CV B   1      37.491  31.091  29.827  0.00  0.01           D
ATOM   1504 D     CV B   1      38.491  31.091  29.827  0.00  0.01           D
ATOM   1505 D     CV B   1      39.491  31.091  29.827  0.00  0.01           D
ATOM   1506 D     CV B   1      40.491  31.091  29.827  0.00  0.01           D
ATOM   1507 D     CV B   1      41.491  31.091  29.827  0.00  0.02           D
ATOM   1508 D     CV B   1      42.491  31.091  29.827  0.00  0.03           D
ATOM   1509 D     CV B   1      43.491  31.091  29.827  0.00  0.05           D
ATOM   1510 D     CV B   1      30.491  32.091  29.827  0.00  0.02           D
ATOM   1511 D     CV B   1      31.491  32.091  29.827  0.00  0.02           D
ATOM   1512 D     CV B   1      32.491  32.091  29.827  0.00  0.01           D
ATOM   1513 D     CV B   1      33.491  32.091  29.827  0.00  0.01           D
ATOM   1514 D     CV B   1      34.491  32.091  29.827  0.00  0.01           D
ATOM   1515 D     CV B   1      35.491  32.091  29.827  0.00  0.00           D
ATOM   1516 D     CV B   1      36.491  32.091  29.827  0.00  0.00           D
ATOM   1517 D     CV B   1      37.491  32.091  29.827  0.00  0.01           D
ATOM   1518 D     CV B   1      38.491  32.091  29.827  0.00  0.01           D
ATOM   1519 D     CV B   1      39.491  32.091  29.827  0.00  0.01           D
ATOM   1520 D     CV B   1      40.491  32.091  29.827  0.00  0.01           D
ATOM   1521 D     CV B   1      41.491  32.091  29.827  0.00  0.02           D
ATOM   1522 D     CV B   1      42.491  32.091  29.827  0.00  0.02           D
ATOM   1523 D     CV B   1      43.491  32.091  29.827  0.00  0.04           D
ATOM   1524 D     CV B   1      24.491  33.091  29.827  0.00  0.07           D
ATOM   1525 D     CV B   1      25.491  33.091  29.827  0.00  0.06           D
ATOM   1526 D     CV B   1      26.491  33.091  29.827  0.00  0.05           D
ATOM   1527 D     CV B   1      29.491  33.091  29.827  0.00  0.03           D
ATOM   1528 D     CV B   1      30.491  33.091  29.827  0.00  0.02           D
ATOM   1529 D     CV B   1      31.491  33.091  29.827  0.00  0.01           D
ATOM   1530 D     CV B   1      32.491  33.091  29.827  0.00  0.01           D
ATOM   1531 D     CV B   1      33.491  33.091  29.827  0.00  0.01           D
ATOM   1532 D     CV B   1      34.491  33.091  29.827  0.00  0.00           D
ATOM   1533 D     CV B   1      35.491  33.091  29.827  0.00  0.00           D
ATOM   1534 D     CV B   1      36.491  33.091  29.827  0.00  0.00           D
ATOM   1535 D     CV B   1      37.491  33.091  29.827  0.00  0.00           D
ATOM   1536 D     CV B   1      38.491  33.091  29.827  0.00  0.00           D
ATOM   1537 D     CV B   1      39.491  33.091  29.827  0.00  0.01           D
ATOM   1538 D     CV B   1      40.491  33.091  29.827  0.00  0.01           D
ATOM   1539 D     CV B   1      41.491  33.091  29.827  0.00  0.01           D
ATOM   1540 D     CV B   1      42.491  33.091  29.827  0.00  0.02           D
ATOM   1541 D     CV B   1      43.491  33.091  29.827  0.00  0.03           D
ATOM   1542 D     CV B   1      24.491  34.091  29.827  0.00  0.04           D
ATOM   1543 D     CV B   1      25.491  34.091  29.827  0.00  0.04           D
ATOM   1544 D     CV B   1      26.491  34.091  29.827  0.00  0.04           D
ATOM   1545 D     CV B   1      27.491  34.091  29.827  0.00  0.04           D
ATOM   1546 D     CV B   1      28.491  34.091  29.827  0.00  0.03           D
ATOM   1547 D     CV B   1      29.491  34.091  29.827  0.00  0.02           D
ATOM   1548 D     CV B   1      30.491  34.091  29.827  0.00  0.02           D
ATOM   1549 D     CV B   1      31.491  34.091  29.827  0.00  0.01           D
ATOM   1550 D     CV B   1      32.491  34.091  29.827  0.00  0.01           D
ATOM   1551 D     CV B   1      33.491  34.091  29.827  0.00  0.00           D
ATOM   1552 D     CV B   1      34.491  34.091  29.827  0.00  0.00           D
ATOM   1553 D     CV B   1      35.491  34.091  29.827  0.00  0.00           D
ATOM   1554 D     CV B   1      36.491  34.091  29.827  0.00  0.00           D
ATOM   1555 D     CV B   1      37.491  34.091  29.827  0.00  0.00           D
ATOM   1556 D     CV B   1      38.491  34.091  29.827  0.00  0.00           D
ATOM   1557 D     CV B   1      39.491  34.091  29.827  0.00  0.00           D
ATOM   1558 D     CV B   1      40.491  34.091  29.827  0.00  0.01           D
ATOM   1559 D     CV B   1      41.491  34.091  29.827  0.00  0.01           D
ATOM   1560 D     CV B   1      42.491  34.091  29.827  0.00  0.01           D
ATOM   1561 D     CV B   1      43.491  34.091  29.827  0.00  0.02           D
ATOM   1562 D     CV B   1      44.491  34.091  29.827  0.00  0.04           D
ATOM   1563 D     CV B   1      25.491  35.091  29.827  0.00  0.02           D
ATOM   1564 D     CV B   1      26.491  35.091  29.827  0.00  0.03           D
ATOM   1565 D     CV B   1      27.491  35.091  29.827  0.00  0.03           D
ATOM   1566 D     CV B   1      28.491  35.091  29.827  0.00  0.03           D
ATOM   1567 D     CV B   1      29.491  35.091  29.827  0.00  0.02           D
ATOM   1568 D     CV B   1      30.491  35.091  29.827  0.00  0.01           D
ATOM   1569 D     CV B   1      31.491  35.091  29.827  0.00  0.01           D
ATOM   1570 D     CV B   1      32.491  35.091  29.827  0.00  0.00           D
ATOM   1571 D     CV B   1      33.491  35.091  29.827  0.00  0.00           D
ATOM   1572 D     CV B   1      34.491  35.091  29.827  0.00  0.00           D
ATOM   1573 D     CV B   1      35.491  35.091  29.827  0.00  0.00           D
ATOM   1574 D     CV B   1      36.491  35.091  29.827  0.00  0.00           D
ATOM   1575 D     CV B   1      37.491  35.091  29.827  0.00  0.00           D
ATOM   1576 D     CV B   1      38.491  35.091  29.827  0.00  0.00           D
ATOM   1577 D     CV B   1      39.491  35.091  29.827  0.00  0.00           D
ATOM   1578 D     CV B   1      40.491  35.091  29.827  0.00  0.01           D
ATOM   1579 D     CV B   1      41.491  35.091  29.827  0.00  0.01           D
ATOM   1580 D     CV B   1      42.491  35.091  29.827  0.00  0.01           D
ATOM   1581 D     CV B   1      43.491  35.091  29.827  0.00  0.02           D
ATOM   1582 D     CV B   1      44.491  35.091  29.827  0.00  0.04           D
ATOM   1583 D     CV B   1      45.491  35.091  29.827  0.00  0.05           D
ATOM   1584 D     CV B   1      25.491  36.091  29.827  0.00  0.02           D
ATOM   1585 D     CV B   1      26.491  36.091  29.827  0.00  0.02           D
ATOM   1586 D     CV B   1      27.491  36.091  29.827  0.00  0.02           D
ATOM   1587 D     CV B   1      28.491  36.091  29.827  0.00  0.02           D
ATOM   1588 D     CV B   1      29.491  36.091  29.827  0.00  0.02           D
ATOM   1589 D     CV B   1      30.491  36.091  29.827  0.00  0.01           D
ATOM   1590 D     CV B   1      31.491  36.091  29.827  0.00  0.01           D
ATOM   1591 D     CV B   1      32.491  36.091  29.827  0.00  0.00           D
ATOM   1592 D     CV B   1      33.491  36.091  29.827  0.00  0.00           D
ATOM   1593 D     CV B   1      34.491  36.091  29.827  0.00  0.00           D
ATOM   1594 D     CV B   1      35.491  36.091  29.827  0.00  0.00           D
ATOM   1595 D     CV B   1      36.491  36.091  29.827  0.00  0.00           D
ATOM   1596 D     CV B   1      37.491  36.091  29.827  0.00  0.00           D
ATOM   1597 D     CV B   1      38.491  36.091  29.827  0.00  0.00           D
ATOM   1598 D     CV B   1      39.491  36.091  29.827  0.00  0.00           D
ATOM   1599 D     CV B   1      40.491  36.091  29.827  0.00  0.01           D
ATOM   1600 D     CV B   1      41.491  36.091  29.827  0.00  0.01           D
ATOM   1601 D     CV B   1      42.491  36.091  29.827  0.00  0.01           D
ATOM   1602 D     CV B   1      43.491  36.091  29.827  0.00  0.03           D
ATOM   1603 D     CV B   1      44.491  36.091  29.827  0.00  0.05           D
ATOM   1604 D     CV B   1      25.491  37.091  29.827  0.00  0.02           D
ATOM   1605 D     CV B   1      26.491  37.091  29.827  0.00  0.03           D
ATOM   1606 D     CV B   1      27.491  37.091  29.827  0.00  0.03           D
ATOM   1607 D     CV B   1      28.491  37.091  29.827  0.00  0.03           D
ATOM   1608 D     CV B   1      29.491  37.091  29.827  0.00  0.02           D
ATOM   1609 D     CV B   1      30.491  37.091  29.827  0.00  0.02           D
ATOM   1610 D     CV B   1      31.491  37.091  29.827  0.00  0.01           D
ATOM   1611 D     CV B   1      32.491  37.091  29.827  0.00  0.01           D
ATOM   1612 D     CV B   1      33.491  37.091  29.827  0.00  0.00           D
ATOM   1613 D     CV B   1      34.491  37.091  29.827  0.00  0.00           D
ATOM   1614 D     CV B   1      35.491  37.091  29.827  0.00  0.00           D
ATOM   1615 D     CV B   1      36.491  37.091  29.827  0.00  0.00           D
ATOM   1616 D     CV B   1      37.491  37.091  29.827  0.00  0.00           D
ATOM   1617 D     CV B   1      38.491  37.091  29.827  0.00  0.00           D
ATOM   1618 D     CV B   1      39.491  37.091  29.827  0.00  0.01           D
ATOM   1619 D     CV B   1      40.491  37.091  29.827  0.00  0.01           D
ATOM   1620 D     CV B   1      41.491  37.091  29.827  0.00  0.01           D
ATOM   1621 D     CV B   1      42.491  37.091  29.827  0.00  0.02           D
ATOM   1622 D     CV B   1      43.491  37.091  29.827  0.00  0.03           D
ATOM   1623 D     CV B   1      25.491  38.091  29.827  0.00  0.04           D
ATOM   1624 D     CV B   1      26.491  38.091  29.827  0.00  0.04           D
ATOM   1625 D     CV B   1      27.491  38.091  29.827  0.00  0.04           D
ATOM   1626 D     CV B   1      28.491  38.091  29.827  0.00  0.04           D
ATOM   1627 D     CV B   1      29.491  38.091  29.827  0.00  0.03           D
ATOM   1628 D     CV B   1      30.491  38.091  29.827  0.00  0.02           D
ATOM   1629 D     CV B   1      31.491  38.091  29.827  0.00  0.01           D
ATOM   1630 D     CV B   1      32.491  38.091  29.827  0.00  0.01           D
ATOM   1631 D     CV B   1      33.491  38.091  29.827  0.00  0.00           D
ATOM   1632 D     CV B   1      34.491  38.091  29.827  0.00  0.00           D
ATOM   1633 D     CV B   1      35.491  38.091  29.827  0.00  0.00           D
ATOM   1634 D     CV B   1      36.491  38.091  29.827  0.00  0.00           D
ATOM   1635 D     CV B   1      37.491  38.091  29.827  0.00  0.00           D
ATOM   1636 D     CV B   1      38.491  38.091  29.827  0.00  0.01           D
ATOM   1637 D     CV B   1      39.491  38.091  29.827  0.00  0.01           D
ATOM   1638 D     CV B   1      40.491  38.091  29.827  0.00  0.01           D
ATOM   1639 D     CV B   1      41.491  38.091  29.827  0.00  0.02           D
ATOM   1640 D     CV B   1      42.491  38.091  29.827  0.00  0.02           D
ATOM   1641 D     CV B   1      43.491  38.091  29.827  0.00  0.04           D
ATOM   1642 D     CV B   1      30.491  39.091  29.827  0.00  0.03           D
ATOM   1643 D     CV B   1      31.491  39.091  29.827  0.00  0.02           D
ATOM   1644 D     CV B   1      32.491  39.091  29.827  0.00  0.01           D
ATOM   1645 D     CV B   1      33.491  39.091  29.827  0.00  0.01           D
ATOM   1646 D     CV B   1      34.491  39.091  29.827  0.00  0.01           D
ATOM   1647 D     CV B   1      35.491  39.091  29.827  0.00  0.00           D
ATOM   1648 D     CV B   1      36.491  39.091  29.827  0.00  0.00           D
ATOM   1649 D     CV B   1      37.491  39.091  29.827  0.00  0.01           D
ATOM   1650 D     CV B   1      38.491  39.091  29.827  0.00  0.01           D
ATOM   1651 D     CV B   1      39.491  39.091  29.827  0.00  0.01           D
ATOM   1652 D     CV B   1      40.491  39.091  29.827  0.00  0.01           D
ATOM   1653 D     CV B   1      41.491  39.091  29.827  0.00  0.02           D
ATOM   1654 D     CV B   1      42.491  39.091  29.827  0.00  0.03           D
ATOM   1655 D     CV B   1      43.491  39.091  29.827  0.00  0.05           D
ATOM   1656 D     CV B   1      30.491  40.091  29.827  0.00  0.03           D
ATOM   1657 D     CV B   1      31.491  40.091  29.827  0.00  0.02           D
ATOM   1658 D     CV B   1      32.491  40.091  29.827  0.00  0.01           D
ATOM   1659 D     CV B   1      33.491  40.091  29.827  0.00  0.01           D
ATOM   1660 D     CV B   1      34.491  40.091  29.827  0.00  0.01           D
ATOM   1661 D     CV B   1      35.491  40.091  29.827  0.00  0.01           D
ATOM   1662 D     CV B   1      36.491  40.091  29.827  0.00  0.01           D
ATOM   1663 D     CV B   1      37.491  40.091  29.827  0.00  0.01           D
ATOM   1664 D     CV B   1      38.491  40.091  29.827  0.00  0.01           D
ATOM   1665 D     CV B   1      39.491  40.091  29.827  0.00  0.01           D
ATOM   1666 D     CV B   1      40.491  40.091  29.827  0.00  0.02           D
ATOM   1667 D     CV B   1      41.491  40.091  29.827  0.00  0.03           D
ATOM   1668 D     CV B   1      42.491  40.091  29.827  0.00  0.04           D
ATOM   1669 D     CV B   1      29.491  41.091  29.827  0.00  0.05           D
ATOM   1670 D     CV B   1      31.491  41.091  29.827  0.00  0.03           D
ATOM   1671 D     CV B   1      32.491  41.091  29.827  0.00  0.02           D
ATOM   1672 D     CV B   1      33.491  41.091  29.827  0.00  0.01           D
ATOM   1673 D     CV B   1      34.491  41.091  29.827  0.00  0.01           D
ATOM   1674 D     CV B   1      35.491  41.091  29.827  0.00  0.01           D
ATOM   1675 D     CV B   1      36.491  41.091  29.827  0.00  0.01           D
ATOM   1676 D     CV B   1      37.491  41.091  29.827  0.00  0.01           D
ATOM   1677 D     CV B   1      38.491  41.091  29.827  0.00  0.02           D
ATOM   1678 D     CV B   1      39.491  41.091  29.827  0.00  0.02           D
ATOM   1679 D     CV B   1      40.491  41.091  29.827  0.00  0.02           D
ATOM   1680 D     CV B   1      41.491  41.091  29.827  0.00  0.03           D
ATOM   1681 D     CV B   1      42.491  41.091  29.827  0.00  0.03           D
ATOM   1682 D     CV B   1      43.491  41.091  29.827  0.00  0.04           D
ATOM   1683 D     CV B   1      44.491  41.091  29.827  0.00  0.04           D
ATOM   1684 D     CV B   1      31.491  42.091  29.827  0.00  0.03           D
ATOM   1685 D     CV B   1      32.491  42.091  29.827  0.00  0.02           D
ATOM   1686 D     CV B   1      33.491  42.091  29.827  0.00  0.01           D
ATOM   1687 D     CV B   1      34.491  42.091  29.827  0.00  0.01           D
ATOM   1688 D     CV B   1      35.491  42.091  29.827  0.00  0.01           D
ATOM   1689 D     CV B   1      36.491  42.091  29.827  0.00  0.01           D
ATOM   1690 D     CV B   1      37.491  42.091  29.827  0.00  0.02           D
ATOM   1691 D     CV B   1      38.491  42.091  29.827  0.00  0.02           D
ATOM   1692 D     CV B   1      39.491  42.091  29.827  0.00  0.03           D
ATOM   1693 D     CV B   1      40.491  42.091  29.827  0.00  0.03           D
ATOM   1694 D     CV B   1      41.491  42.091  29.827  0.00  0.03           D
ATOM   1695 D     CV B   1      42.491  42.091  29.827  0.00  0.03           D
ATOM   1696 D     CV B   1      43.491  42.091  29.827  0.00  0.03           D
ATOM   1697 D     CV B   1      44.491  42.091  29.827  0.00  0.03           D
ATOM   1698 D     CV B   1      31.491  43.091  29.827  0.00  0.03           D
ATOM   1699 D     CV B   1      32.491  43.091  29.827  0.00  0.02           D
ATOM   1700 D     CV B   1      33.491  43.091  29.827  0.00  0.02           D
ATOM   1701 D     CV B   1      34.491  43.091  29.827  0.00  0.01           D
ATOM   1702 D     CV B   1      35.491  43.091  29.827  0.00  0.01           D
ATOM   1703 D     CV B   1      36.491  43.091  29.827  0.00  0.02           D
ATOM   1704 D     CV B   1      37.491  43.091  29.827  0.00  0.03           D
ATOM   1705 D     CV B   1      38.491  43.091  29.827  0.00  0.04           D
ATOM   1706 D     CV B   1      41.491  43.091  29.827  0.00  0.03           D
ATOM   1707 D     CV B   1      42.491  43.091  29.827  0.00  0.02           D
ATOM   1708 D     CV B   1      43.491  43.091  29.827  0.00  0.02           D
ATOM   1709 D     CV B   1      31.491  44.091  29.827  0.00  0.03           D
ATOM   1710 D     CV B   1      32.491  44.091  29.827  0.00  0.02           D
ATOM   1711 D     CV B   1      33.491  44.091  29.827  0.00  0.02           D
ATOM   1712 D     CV B   1      34.491  44.091  29.827  0.00  0.02           D
ATOM   1713 D     CV B   1      35.491  44.091  29.827  0.00  0.02           D
ATOM   1714 D     CV B   1      36.491  44.091  29.827  0.00  0.03           D
ATOM   1715 D     CV B   1      37.491  44.091  29.827  0.00  0.04           D
ATOM   1716 D     CV B   1      41.491  44.091  29.827  0.00  0.04           D
ATOM   1717 D     CV B   1      42.491  44.091  29.827  0.00  0.02           D
ATOM   1718 D     CV B   1      31.491  45.091  29.827  0.00  0.04           D
ATOM   1719 D     CV B   1      32.491  45.091  29.827  0.00  0.03           D
ATOM   1720 D     CV B   1      33.491  45.091  29.827  0.00  0.02           D
ATOM   1721 D     CV B   1      34.491  45.091  29.827  0.00  0.02           D
ATOM   1722 D     CV B   1      35.491  45.091  29.827  0.00  0.03           D
ATOM   1723 D     CV B   1      36.491  45.091  29.827  0.00  0.04           D
ATOM   1724 D     CV B   1      31.491  46.091  29.827  0.00  0.05           D
ATOM   1725 D     CV B   1      32.491  46.091  29.827  0.00  0.03           D
ATOM   1726 D     CV B   1      33.491  46.091  29.827  0.00  0.02           D
ATOM   1727 D     CV B   1      34.491  46.091  29.827  0.00  0.03           D
ATOM   1728 D     CV B   1      34.491  47.091  29.827  0.00  0.04           D
ATOM   1729 D     CV B   1      35.491  23.091  30.827  0.00  0.06           D
ATOM   1730 D     CV B   1      35.491  24.091  30.827  0.00  0.06           D
ATOM   1731 D     CV B   1      35.491  25.091  30.827  0.00  0.04           D
ATOM   1732 D     CV B   1      33.491  26.091  30.827  0.00  0.04           D
ATOM   1733 D     CV B   1      34.491  26.091  30.827  0.00  0.03           D
ATOM   1734 D     CV B   1      35.491  26.091  30.827  0.00  0.03           D
ATOM   1735 D     CV B   1      36.491  26.091  30.827  0.00  0.03           D
ATOM   1736 D     CV B   1      43.491  26.091  30.827  0.00  0.03           D
ATOM   1737 D     CV B   1      33.491  27.091  30.827  0.00  0.03           D
ATOM   1738 D     CV B   1      34.491  27.091  30.827  0.00  0.02           D
ATOM   1739 D     CV B   1      35.491  27.091  30.827  0.00  0.02           D
ATOM   1740 D     CV B   1      36.491  27.091  30.827  0.00  0.02           D
ATOM   1741 D     CV B   1      37.491  27.091  30.827  0.00  0.02           D
ATOM   1742 D     CV B   1      38.491  27.091  30.827  0.00  0.03           D
ATOM   1743 D     CV B   1      39.491  27.091  30.827  0.00  0.04           D
ATOM   1744 D     CV B   1      43.491  27.091  30.827  0.00  0.03           D
ATOM   1745 D     CV B   1      44.491  27.091  30.827  0.00  0.03           D
ATOM   1746 D     CV B   1      31.491  28.091  30.827  0.00  0.04           D
ATOM   1747 D     CV B   1      32.491  28.091  30.827  0.00  0.03           D
ATOM   1748 D     CV B   1      33.491  28.091  30.827  0.00  0.02           D
ATOM   1749 D     CV B   1      34.491  28.091  30.827  0.00  0.01           D
ATOM   1750 D     CV B   1      35.491  28.091  30.827  0.00  0.01           D
ATOM   1751 D     CV B   1      36.491  28.091  30.827  0.00  0.01           D
ATOM   1752 D     CV B   1      37.491  28.091  30.827  0.00  0.01           D
ATOM   1753 D     CV B   1      38.491  28.091  30.827  0.00  0.02           D
ATOM   1754 D     CV B   1      39.491  28.091  30.827  0.00  0.03           D
ATOM   1755 D     CV B   1      40.491  28.091  30.827  0.00  0.03           D
ATOM   1756 D     CV B   1      41.491  28.091  30.827  0.00  0.04           D
ATOM   1757 D     CV B   1      42.491  28.091  30.827  0.00  0.03           D
ATOM   1758 D     CV B   1      43.491  28.091  30.827  0.00  0.03           D
ATOM   1759 D     CV B   1      44.491  28.091  30.827  0.00  0.03           D
ATOM   1760 D     CV B   1      45.491  28.091  30.827  0.00  0.04           D
ATOM   1761 D     CV B   1      31.491  29.091  30.827  0.00  0.03           D
ATOM   1762 D     CV B   1      32.491  29.091  30.827  0.00  0.02           D
ATOM   1763 D     CV B   1      33.491  29.091  30.827  0.00  0.01           D
ATOM   1764 D     CV B   1      34.491  29.091  30.827  0.00  0.01           D
ATOM   1765 D     CV B   1      35.491  29.091  30.827  0.00  0.01           D
ATOM   1766 D     CV B   1      36.491  29.091  30.827  0.00  0.01           D
ATOM   1767 D     CV B   1      37.491  29.091  30.827  0.00  0.01           D
ATOM   1768 D     CV B   1      38.491  29.091  30.827  0.00  0.01           D
ATOM   1769 D     CV B   1      39.491  29.091  30.827  0.00  0.02           D
ATOM   1770 D     CV B   1      40.491  29.091  30.827  0.00  0.02           D
ATOM   1771 D     CV B   1      41.491  29.091  30.827  0.00  0.02           D
ATOM   1772 D     CV B   1      42.491  29.091  30.827  0.00  0.02           D
ATOM   1773 D     CV B   1      43.491  29.091  30.827  0.00  0.03           D
ATOM   1774 D     CV B   1      44.491  29.091  30.827  0.00  0.04           D
ATOM   1775 D     CV B   1      45.491  29.091  30.827  0.00  0.06           D
ATOM   1776 D     CV B   1      30.491  30.091  30.827  0.00  0.03           D
ATOM   1777 D     CV B   1      31.491  30.091  30.827  0.00  0.02           D
ATOM   1778 D     CV B   1      32.491  30.091  30.827  0.00  0.01           D
ATOM   1779 D     CV B   1      33.491  30.091  30.827  0.00  0.01           D
ATOM   1780 D     CV B   1      34.491  30.091  30.827  0.00  0.01           D
ATOM   1781 D     CV B   1      35.491  30.091  30.827  0.00  0.00           D
ATOM   1782 D     CV B   1      36.491  30.091  30.827  0.00  0.01           D
ATOM   1783 D     CV B   1      37.491  30.091  30.827  0.00  0.01           D
ATOM   1784 D     CV B   1      38.491  30.091  30.827  0.00  0.01           D
ATOM   1785 D     CV B   1      39.491  30.091  30.827  0.00  0.01           D
ATOM   1786 D     CV B   1      40.491  30.091  30.827  0.00  0.01           D
ATOM   1787 D     CV B   1      41.491  30.091  30.827  0.00  0.02           D
ATOM   1788 D     CV B   1      42.491  30.091  30.827  0.00  0.02           D
ATOM   1789 D     CV B   1      43.491  30.091  30.827  0.00  0.03           D
ATOM   1790 D     CV B   1      44.491  30.091  30.827  0.00  0.05           D
ATOM   1791 D     CV B   1      29.491  31.091  30.827  0.00  0.03           D
ATOM   1792 D     CV B   1      30.491  31.091  30.827  0.00  0.02           D
ATOM   1793 D     CV B   1      31.491  31.091  30.827  0.00  0.01           D
ATOM   1794 D     CV B   1      32.491  31.091  30.827  0.00  0.01           D
ATOM   1795 D     CV B   1      33.491  31.091  30.827  0.00  0.01           D
ATOM   1796 D     CV B   1      34.491  31.091  30.827  0.00  0.00           D
ATOM   1797 D     CV B   1      35.491  31.091  30.827  0.00  0.00           D
ATOM   1798 D     CV B   1      36.491  31.091  30.827  0.00  0.00           D
ATOM   1799 D     CV B   1      37.491  31.091  30.827  0.00  0.00           D
ATOM   1800 D     CV B   1      38.491  31.091  30.827  0.00  0.01           D
ATOM   1801 D     CV B   1      39.491  31.091  30.827  0.00  0.01           D
ATOM   1802 D     CV B   1      40.491  31.091  30.827  0.00  0.01           D
ATOM   1803 D     CV B   1      41.491  31.091  30.827  0.00  0.01           D
ATOM   1804 D     CV B   1      42.491  31.091  30.827  0.00  0.02           D
ATOM   1805 D     CV B   1      43.491  31.091  30.827  0.00  0.03           D
ATOM   1806 D     CV B   1      27.491  32.091  30.827  0.00  0.06           D
ATOM   1807 D     CV B   1      28.491  32.091  30.827  0.00  0.04           D
ATOM   1808 D     CV B   1      29.491  32.091  30.827  0.00  0.02           D
ATOM   1809 D     CV B   1      30.491  32.091  30.827  0.00  0.01           D
ATOM   1810 D     CV B   1      31.491  32.091  30.827  0.00  0.01           D
ATOM   1811 D     CV B   1      32.491  32.091  30.827  0.00  0.01           D
ATOM   1812 D     CV B   1      33.491  32.091  30.827  0.00  0.00           D
ATOM   1813 D     CV B   1      34.491  32.091  30.827  0.00  0.00           D
ATOM   1814 D     CV B   1      35.491  32.091  30.827  0.00  0.00           D
ATOM   1815 D     CV B   1      36.491  32.091  30.827  0.00  0.00           D
ATOM   1816 D     CV B   1      37.491  32.091  30.827  0.00  0.00           D
ATOM   1817 D     CV B   1      38.491  32.091  30.827  0.00  0.00           D
ATOM   1818 D     CV B   1      39.491  32.091  30.827  0.00  0.00           D
ATOM   1819 D     CV B   1      40.491  32.091  30.827  0.00  0.01           D
ATOM   1820 D     CV B   1      41.491  32.091  30.827  0.00  0.01           D
ATOM   1821 D     CV B   1      42.491  32.091  30.827  0.00  0.02           D
ATOM   1822 D     CV B   1      43.491  32.091  30.827  0.00  0.03           D
ATOM   1823 D     CV B   1      26.491  33.091  30.827  0.00  0.05           D
ATOM   1824 D     CV B   1      27.491  33.091  30.827  0.00  0.04           D
ATOM   1825 D     CV B   1      28.491  33.091  30.827  0.00  0.03           D
ATOM   1826 D     CV B   1      29.491  33.091  30.827  0.00  0.02           D
ATOM   1827 D     CV B   1      30.491  33.091  30.827  0.00  0.01           D
ATOM   1828 D     CV B   1      31.491  33.091  30.827  0.00  0.01           D
ATOM   1829 D     CV B   1      32.491  33.091  30.827  0.00  0.00           D
ATOM   1830 D     CV B   1      33.491  33.091  30.827  0.00  0.00           D
ATOM   1831 D     CV B   1      34.491  33.091  30.827  0.00  0.00           D
ATOM   1832 D     CV B   1      35.491  33.091  30.827  0.00  0.00           D
ATOM   1833 D     CV B   1      36.491  33.091  30.827  0.00  0.00           D
ATOM   1834 D     CV B   1      37.491  33.091  30.827  0.00  0.00           D
ATOM   1835 D     CV B   1      38.491  33.091  30.827  0.00  0.00           D
ATOM   1836 D     CV B   1      39.491  33.091  30.827  0.00  0.00           D
ATOM   1837 D     CV B   1      40.491  33.091  30.827  0.00  0.00           D
ATOM   1838 D     CV B   1      41.491  33.091  30.827  0.00  0.01           D
ATOM   1839 D     CV B   1      42.491  33.091  30.827  0.00  0.01           D
ATOM   1840 D     CV B   1      43.491  33.091  30.827  0.00  0.03           D
ATOM   1841 D     CV B   1      23.491  34.091  30.827  0.00  0.06           D
ATOM   1842 D     CV B   1      24.491  34.091  30.827  0.00  0.05           D
ATOM   1843 D     CV B   1      25.491  34.091  30.827  0.00  0.04           D
ATOM   1844 D     CV B   1      26.491  34.091  30.827  0.00  0.03           D
ATOM   1845 D     CV B   1      27.491  34.091  30.827  0.00  0.02           D
ATOM   1846 D     CV B   1      28.491  34.091  30.827  0.00  0.02           D
ATOM   1847 D     CV B   1      29.491  34.091  30.827  0.00  0.01           D
ATOM   1848 D     CV B   1      30.491  34.091  30.827  0.00  0.01           D
ATOM   1849 D     CV B   1      31.491  34.091  30.827  0.00  0.01           D
ATOM   1850 D     CV B   1      32.491  34.091  30.827  0.00  0.00           D
ATOM   1851 D     CV B   1      33.491  34.091  30.827  0.00  0.00           D
ATOM   1852 D     CV B   1      34.491  34.091  30.827  0.00  0.00           D
ATOM   1853 D     CV B   1      35.491  34.091  30.827  0.00  0.00           D
ATOM   1854 D     CV B   1      36.491  34.091  30.827  0.00  0.00           D
ATOM   1855 D     CV B   1      37.491  34.091  30.827  0.00  0.00           D
ATOM   1856 D     CV B   1      38.491  34.091  30.827  0.00  0.00           D
ATOM   1857 D     CV B   1      39.491  34.091  30.827  0.00  0.00           D
ATOM   1858 D     CV B   1      40.491  34.091  30.827  0.00  0.00           D
ATOM   1859 D     CV B   1      41.491  34.091  30.827  0.00  0.01           D
ATOM   1860 D     CV B   1      42.491  34.091  30.827  0.00  0.01           D
ATOM   1861 D     CV B   1      43.491  34.091  30.827  0.00  0.02           D
ATOM   1862 D     CV B   1      44.491  34.091  30.827  0.00  0.04           D
ATOM   1863 D     CV B   1      24.491  35.091  30.827  0.00  0.03           D
ATOM   1864 D     CV B   1      25.491  35.091  30.827  0.00  0.02           D
ATOM   1865 D     CV B   1      26.491  35.091  30.827  0.00  0.02           D
ATOM   1866 D     CV B   1      27.491  35.091  30.827  0.00  0.02           D
ATOM   1867 D     CV B   1      28.491  35.091  30.827  0.00  0.01           D
ATOM   1868 D     CV B   1      29.491  35.091  30.827  0.00  0.01           D
ATOM   1869 D     CV B   1      30.491  35.091  30.827  0.00  0.01           D
ATOM   1870 D     CV B   1      31.491  35.091  30.827  0.00  0.00           D
ATOM   1871 D     CV B   1      32.491  35.091  30.827  0.00  0.00           D
ATOM   1872 D     CV B   1      33.491  35.091  30.827  0.00  0.00           D
ATOM   1873 D     CV B   1      34.491  35.091  30.827  0.00  0.00           D
ATOM   1874 D     CV B   1      38.491  35.091  30.827  0.00  0.00           D
ATOM   1875 D     CV B   1      39.491  35.091  30.827  0.00  0.00           D
ATOM   1876 D     CV B   1      40.491  35.091  30.827  0.00  0.00           D
ATOM   1877 D     CV B   1      41.491  35.091  30.827  0.00  0.01           D
ATOM   1878 D     CV B   1      42.491  35.091  30.827  0.00  0.01           D
ATOM   1879 D     CV B   1      43.491  35.091  30.827  0.00  0.02           D
ATOM   1880 D     CV B   1      44.491  35.091  30.827  0.00  0.04           D
ATOM   1881 D     CV B   1      24.491  36.091  30.827  0.00  0.02           D
ATOM   1882 D     CV B   1      25.491  36.091  30.827  0.00  0.02           D
ATOM   1883 D     CV B   1      26.491  36.091  30.827  0.00  0.02           D
ATOM   1884 D     CV B   1      27.491  36.091  30.827  0.00  0.02           D
ATOM   1885 D     CV B   1      28.491  36.091  30.827  0.00  0.01           D
ATOM   1886 D     CV B   1      29.491  36.091  30.827  0.00  0.01           D
ATOM   1887 D     CV B   1      30.491  36.091  30.827  0.00  0.01           D
ATOM   1888 D     CV B   1      31.491  36.091  30.827  0.00  0.00           D
ATOM   1889 D     CV B   1      32.491  36.091  30.827  0.00  0.00           D
ATOM   1890 D     CV B   1      33.491  36.091  30.827  0.00  0.00           D
ATOM   1891 D     CV B   1      37.491  36.091  30.827  0.00  0.00           D
ATOM   1892 D     CV B   1      38.491  36.091  30.827  0.00  0.00           D
ATOM   1893 D     CV B   1      39.491  36.091  30.827  0.00  0.00           D
ATOM   1894 D     CV B   1      40.491  36.091  30.827  0.00  0.00           D
ATOM   1895 D     CV B   1      41.491  36.091  30.827  0.00  0.01           D
ATOM   1896 D     CV B   1      42.491  36.091  30.827  0.00  0.01           D
ATOM   1897 D     CV B   1      43.491  36.091  30.827  0.00  0.02           D
ATOM   1898 D     CV B   1      44.491  36.091  30.827  0.00  0.04           D
ATOM   1899 D     CV B   1      24.491  37.091  30.827  0.00  0.03           D
ATOM   1900 D     CV B   1      25.491  37.091  30.827  0.00  0.03           D
ATOM   1901 D     CV B   1      26.491  37.091  30.827  0.00  0.02           D
ATOM   1902 D     CV B   1      27.491  37.091  30.827  0.00  0.02           D
ATOM   1903 D     CV B   1      28.491  37.091  30.827  0.00  0.02           D
ATOM   1904 D     CV B   1      29.491  37.091  30.827  0.00  0.01           D
ATOM   1905 D     CV B   1      30.491  37.091  30.827  0.00  0.01           D
ATOM   1906 D     CV B   1      31.491  37.091  30.827  0.00  0.01           D
ATOM   1907 D     CV B   1      32.491  37.091  30.827  0.00  0.00           D
ATOM   1908 D     CV B   1      33.491  37.091  30.827  0.00  0.00           D
ATOM   1909 D     CV B   1      34.491  37.091  30.827  0.00  0.00           D
ATOM   1910 D     CV B   1      35.491  37.091  30.827  0.00  0.00           D
ATOM   1911 D     CV B   1      36.491  37.091  30.827  0.00  0.00           D
ATOM   1912 D     CV B   1      37.491  37.091  30.827  0.00  0.00           D
ATOM   1913 D     CV B   1      38.491  37.091  30.827  0.00  0.00           D
ATOM   1914 D     CV B   1      39.491  37.091  30.827  0.00  0.00           D
ATOM   1915 D     CV B   1      40.491  37.091  30.827  0.00  0.00           D
ATOM   1916 D     CV B   1      41.491  37.091  30.827  0.00  0.01           D
ATOM   1917 D     CV B   1      42.491  37.091  30.827  0.00  0.01           D
ATOM   1918 D     CV B   1      43.491  37.091  30.827  0.00  0.03           D
ATOM   1919 D     CV B   1      24.491  38.091  30.827  0.00  0.05           D
ATOM   1920 D     CV B   1      26.491  38.091  30.827  0.00  0.04           D
ATOM   1921 D     CV B   1      27.491  38.091  30.827  0.00  0.03           D
ATOM   1922 D     CV B   1      28.491  38.091  30.827  0.00  0.02           D
ATOM   1923 D     CV B   1      29.491  38.091  30.827  0.00  0.02           D
ATOM   1924 D     CV B   1      30.491  38.091  30.827  0.00  0.01           D
ATOM   1925 D     CV B   1      31.491  38.091  30.827  0.00  0.01           D
ATOM   1926 D     CV B   1      32.491  38.091  30.827  0.00  0.00           D
ATOM   1927 D     CV B   1      33.491  38.091  30.827  0.00  0.00           D
ATOM   1928 D     CV B   1      34.491  38.091  30.827  0.00  0.00           D
ATOM   1929 D     CV B   1      35.491  38.091  30.827  0.00  0.00           D
ATOM   1930 D     CV B   1      36.491  38.091  30.827  0.00  0.00           D
ATOM   1931 D     CV B   1      37.491  38.091  30.827  0.00  0.00           D
ATOM   1932 D     CV B   1      38.491  38.091  30.827  0.00  0.00           D
ATOM   1933 D     CV B   1      39.491  38.091  30.827  0.00  0.00           D
ATOM   1934 D     CV B   1      40.491  38.091  30.827  0.00  0.01           D
ATOM   1935 D     CV B   1      41.491  38.091  30.827  0.00  0.01           D
ATOM   1936 D     CV B   1      42.491  38.091  30.827  0.00  0.02           D
ATOM   1937 D     CV B   1      43.491  38.091  30.827  0.00  0.03           D
ATOM   1938 D     CV B   1      28.491  39.091  30.827  0.00  0.03           D
ATOM   1939 D     CV B   1      29.491  39.091  30.827  0.00  0.02           D
ATOM   1940 D     CV B   1      30.491  39.091  30.827  0.00  0.01           D
ATOM   1941 D     CV B   1      31.491  39.091  30.827  0.00  0.01           D
ATOM   1942 D     CV B   1      32.491  39.091  30.827  0.00  0.01           D
ATOM   1943 D     CV B   1      33.491  39.091  30.827  0.00  0.00           D
ATOM   1944 D     CV B   1      34.491  39.091  30.827  0.00  0.00           D
ATOM   1945 D     CV B   1      35.491  39.091  30.827  0.00  0.00           D
ATOM   1946 D     CV B   1      36.491  39.091  30.827  0.00  0.00           D
ATOM   1947 D     CV B   1      37.491  39.091  30.827  0.00  0.00           D
ATOM   1948 D     CV B   1      38.491  39.091  30.827  0.00  0.00           D
ATOM   1949 D     CV B   1      39.491  39.091  30.827  0.00  0.01           D
ATOM   1950 D     CV B   1      40.491  39.091  30.827  0.00  0.01           D
ATOM   1951 D     CV B   1      41.491  39.091  30.827  0.00  0.01           D
ATOM   1952 D     CV B   1      42.491  39.091  30.827  0.00  0.02           D
ATOM   1953 D     CV B   1      43.491  39.091  30.827  0.00  0.03           D
ATOM   1954 D     CV B   1      29.491  40.091  30.827  0.00  0.03           D
ATOM   1955 D     CV B   1      30.491  40.091  30.827  0.00  0.02           D
ATOM   1956 D     CV B   1      31.491  40.091  30.827  0.00  0.01           D
ATOM   1957 D     CV B   1      32.491  40.091  30.827  0.00  0.01           D
ATOM   1958 D     CV B   1      33.491  40.091  30.827  0.00  0.01           D
ATOM   1959 D     CV B   1      34.491  40.091  30.827  0.00  0.00           D
ATOM   1960 D     CV B   1      35.491  40.091  30.827  0.00  0.00           D
ATOM   1961 D     CV B   1      36.491  40.091  30.827  0.00  0.00           D
ATOM   1962 D     CV B   1      37.491  40.091  30.827  0.00  0.00           D
ATOM   1963 D     CV B   1      38.491  40.091  30.827  0.00  0.01           D
ATOM   1964 D     CV B   1      39.491  40.091  30.827  0.00  0.01           D
ATOM   1965 D     CV B   1      40.491  40.091  30.827  0.00  0.01           D
ATOM   1966 D     CV B   1      41.491  40.091  30.827  0.00  0.01           D
ATOM   1967 D     CV B   1      42.491  40.091  30.827  0.00  0.02           D
ATOM   1968 D     CV B   1      43.491  40.091  30.827  0.00  0.02           D
ATOM   1969 D     CV B   1      44.491  40.091  30.827  0.00  0.03           D
ATOM   1970 D     CV B   1      45.491  40.091  30.827  0.00  0.04           D
ATOM   1971 D     CV B   1      29.491  41.091  30.827  0.00  0.04           D
ATOM   1972 D     CV B   1      30.491  41.091  30.827  0.00  0.02           D
ATOM   1973 D     CV B   1      31.491  41.091  30.827  0.00  0.02           D
ATOM   1974 D     CV B   1      32.491  41.091  30.827  0.00  0.01           D
ATOM   1975 D     CV B   1      33.491  41.091  30.827  0.00  0.01           D
ATOM   1976 D     CV B   1      34.491  41.091  30.827  0.00  0.01           D
ATOM   1977 D     CV B   1      35.491  41.091  30.827  0.00  0.01           D
ATOM   1978 D     CV B   1      36.491  41.091  30.827  0.00  0.01           D
ATOM   1979 D     CV B   1      37.491  41.091  30.827  0.00  0.01           D
ATOM   1980 D     CV B   1      38.491  41.091  30.827  0.00  0.01           D
ATOM   1981 D     CV B   1      39.491  41.091  30.827  0.00  0.01           D
ATOM   1982 D     CV B   1      40.491  41.091  30.827  0.00  0.01           D
ATOM   1983 D     CV B   1      41.491  41.091  30.827  0.00  0.01           D
ATOM   1984 D     CV B   1      42.491  41.091  30.827  0.00  0.02           D
ATOM   1985 D     CV B   1      43.491  41.091  30.827  0.00  0.02           D
ATOM   1986 D     CV B   1      44.491  41.091  30.827  0.00  0.02           D
ATOM   1987 D     CV B   1      45.491  41.091  30.827  0.00  0.02           D
ATOM   1988 D     CV B   1      30.491  42.091  30.827  0.00  0.03           D
ATOM   1989 D     CV B   1      31.491  42.091  30.827  0.00  0.02           D
ATOM   1990 D     CV B   1      32.491  42.091  30.827  0.00  0.01           D
ATOM   1991 D     CV B   1      33.491  42.091  30.827  0.00  0.01           D
ATOM   1992 D     CV B   1      34.491  42.091  30.827  0.00  0.01           D
ATOM   1993 D     CV B   1      35.491  42.091  30.827  0.00  0.01           D
ATOM   1994 D     CV B   1      36.491  42.091  30.827  0.00  0.01           D
ATOM   1995 D     CV B   1      37.491  42.091  30.827  0.00  0.01           D
ATOM   1996 D     CV B   1      38.491  42.091  30.827  0.00  0.01           D
ATOM   1997 D     CV B   1      39.491  42.091  30.827  0.00  0.02           D
ATOM   1998 D     CV B   1      40.491  42.091  30.827  0.00  0.02           D
ATOM   1999 D     CV B   1      41.491  42.091  30.827  0.00  0.02           D
ATOM   2000 D     CV B   1      42.491  42.091  30.827  0.00  0.01           D
ATOM   2001 D     CV B   1      43.491  42.091  30.827  0.00  0.01           D
ATOM   2002 D     CV B   1      44.491  42.091  30.827  0.00  0.01           D
ATOM   2003 D     CV B   1      30.491  43.091  30.827  0.00  0.04           D
ATOM   2004 D     CV B   1      31.491  43.091  30.827  0.00  0.03           D
ATOM   2005 D     CV B   1      32.491  43.091  30.827  0.00  0.02           D
ATOM   2006 D     CV B   1      33.491  43.091  30.827  0.00  0.01           D
ATOM   2007 D     CV B   1      34.491  43.091  30.827  0.00  0.01           D
ATOM   2008 D     CV B   1      35.491  43.091  30.827  0.00  0.01           D
ATOM   2009 D     CV B   1      36.491  43.091  30.827  0.00  0.01           D
ATOM   2010 D     CV B   1      37.491  43.091  30.827  0.00  0.02           D
ATOM   2011 D     CV B   1      38.491  43.091  30.827  0.00  0.02           D
ATOM   2012 D     CV B   1      39.491  43.091  30.827  0.00  0.02           D
ATOM   2013 D     CV B   1      40.491  43.091  30.827  0.00  0.02           D
ATOM   2014 D     CV B   1      41.491  43.091  30.827  0.00  0.02           D
ATOM   2015 D     CV B   1      42.491  43.091  30.827  0.00  0.01           D
ATOM   2016 D     CV B   1      43.491  43.091  30.827  0.00  0.01           D
ATOM   2017 D     CV B   1      31.491  44.091  30.827  0.00  0.03           D
ATOM   2018 D     CV B   1      32.491  44.091  30.827  0.00  0.02           D
ATOM   2019 D     CV B   1      33.491  44.091  30.827  0.00  0.02           D
ATOM   2020 D     CV B   1      34.491  44.091  30.827  0.00  0.02           D
ATOM   2021 D     CV B   1      35.491  44.091  30.827  0.00  0.02           D
ATOM   2022 D     CV B   1      36.491  44.091  30.827  0.00  0.02           D
ATOM   2023 D     CV B   1      37.491  44.091  30.827  0.00  0.03           D
ATOM   2024 D     CV B   1      38.491  44.091  30.827  0.00  0.04           D
ATOM   2025 D     CV B   1      40.491  44.091  30.827  0.00  0.03           D
ATOM   2026 D     CV B   1      41.491  44.091  30.827  0.00  0.02           D
ATOM   2027 D     CV B   1      42.491  44.091  30.827  0.00  0.01           D
ATOM   2028 D     CV B   1      32.491  45.091  30.827  0.00  0.03           D
ATOM   2029 D     CV B   1      33.491  45.091  30.827  0.00  0.02           D
ATOM   2030 D     CV B   1      34.491  45.091  30.827  0.00  0.02           D
ATOM   2031 D     CV B   1      35.491  45.091  30.827  0.00  0.03           D
ATOM   2032 D     CV B   1      40.491  45.091  30.827  0.00  0.04           D
ATOM   2033 D     CV B   1      41.491  45.091  30.827  0.00  0.03           D
ATOM   2034 D     CV B   1      42.491  45.091  30.827  0.00  0.01           D
ATOM   2035 D     CV B   1      32.491  46.091  30.827  0.00  0.04           D
ATOM   2036 D     CV B   1      33.491  46.091  30.827  0.00  0.03           D
ATOM   2037 D     CV B   1      34.491  46.091  30.827  0.00  0.04           D
ATOM   2038 D     CV B   1      40.491  46.091  30.827  0.00  0.05           D
ATOM   2039 D     CV B   1      41.491  46.091  30.827  0.00  0.03           D
ATOM   2040 D     CV B   1      32.491  47.091  30.827  0.00  0.06           D
ATOM   2041 D     CV B   1      33.491  47.091  30.827  0.00  0.04           D
ATOM   2042 D     CV B   1      34.491  47.091  30.827  0.00  0.05           D
ATOM   2043 D     CV B   1      35.491  25.091  31.827  0.00  0.06           D
ATOM   2044 D     CV B   1      41.491  25.091  31.827  0.00  0.04           D
ATOM   2045 D     CV B   1      42.491  25.091  31.827  0.00  0.03           D
ATOM   2046 D     CV B   1      28.491  26.091  31.827  0.00  0.03           D
ATOM   2047 D     CV B   1      34.491  26.091  31.827  0.00  0.04           D
ATOM   2048 D     CV B   1      35.491  26.091  31.827  0.00  0.03           D
ATOM   2049 D     CV B   1      36.491  26.091  31.827  0.00  0.04           D
ATOM   2050 D     CV B   1      39.491  26.091  31.827  0.00  0.05           D
ATOM   2051 D     CV B   1      40.491  26.091  31.827  0.00  0.04           D
ATOM   2052 D     CV B   1      41.491  26.091  31.827  0.00  0.03           D
ATOM   2053 D     CV B   1      42.491  26.091  31.827  0.00  0.02           D
ATOM   2054 D     CV B   1      43.491  26.091  31.827  0.00  0.02           D
ATOM   2055 D     CV B   1      27.491  27.091  31.827  0.00  0.02           D
ATOM   2056 D     CV B   1      28.491  27.091  31.827  0.00  0.03           D
ATOM   2057 D     CV B   1      29.491  27.091  31.827  0.00  0.04           D
ATOM   2058 D     CV B   1      31.491  27.091  31.827  0.00  0.04           D
ATOM   2059 D     CV B   1      32.491  27.091  31.827  0.00  0.03           D
ATOM   2060 D     CV B   1      33.491  27.091  31.827  0.00  0.02           D
ATOM   2061 D     CV B   1      34.491  27.091  31.827  0.00  0.02           D
ATOM   2062 D     CV B   1      35.491  27.091  31.827  0.00  0.02           D
ATOM   2063 D     CV B   1      36.491  27.091  31.827  0.00  0.02           D
ATOM   2064 D     CV B   1      37.491  27.091  31.827  0.00  0.02           D
ATOM   2065 D     CV B   1      38.491  27.091  31.827  0.00  0.02           D
ATOM   2066 D     CV B   1      39.491  27.091  31.827  0.00  0.03           D
ATOM   2067 D     CV B   1      40.491  27.091  31.827  0.00  0.03           D
ATOM   2068 D     CV B   1      41.491  27.091  31.827  0.00  0.03           D
ATOM   2069 D     CV B   1      42.491  27.091  31.827  0.00  0.02           D
ATOM   2070 D     CV B   1      43.491  27.091  31.827  0.00  0.02           D
ATOM   2071 D     CV B   1      44.491  27.091  31.827  0.00  0.01           D
ATOM   2072 D     CV B   1      27.491  28.091  31.827  0.00  0.03           D
ATOM   2073 D     CV B   1      28.491  28.091  31.827  0.00  0.03           D
ATOM   2074 D     CV B   1      29.491  28.091  31.827  0.00  0.03           D
ATOM   2075 D     CV B   1      30.491  28.091  31.827  0.00  0.03           D
ATOM   2076 D     CV B   1      31.491  28.091  31.827  0.00  0.03           D
ATOM   2077 D     CV B   1      32.491  28.091  31.827  0.00  0.02           D
ATOM   2078 D     CV B   1      33.491  28.091  31.827  0.00  0.01           D
ATOM   2079 D     CV B   1      34.491  28.091  31.827  0.00  0.01           D
ATOM   2080 D     CV B   1      35.491  28.091  31.827  0.00  0.01           D
ATOM   2081 D     CV B   1      36.491  28.091  31.827  0.00  0.01           D
ATOM   2082 D     CV B   1      37.491  28.091  31.827  0.00  0.01           D
ATOM   2083 D     CV B   1      38.491  28.091  31.827  0.00  0.01           D
ATOM   2084 D     CV B   1      39.491  28.091  31.827  0.00  0.02           D
ATOM   2085 D     CV B   1      40.491  28.091  31.827  0.00  0.02           D
ATOM   2086 D     CV B   1      41.491  28.091  31.827  0.00  0.02           D
ATOM   2087 D     CV B   1      42.491  28.091  31.827  0.00  0.02           D
ATOM   2088 D     CV B   1      43.491  28.091  31.827  0.00  0.02           D
ATOM   2089 D     CV B   1      44.491  28.091  31.827  0.00  0.02           D
ATOM   2090 D     CV B   1      45.491  28.091  31.827  0.00  0.02           D
ATOM   2091 D     CV B   1      46.491  28.091  31.827  0.00  0.03           D
ATOM   2092 D     CV B   1      29.491  29.091  31.827  0.00  0.03           D
ATOM   2093 D     CV B   1      30.491  29.091  31.827  0.00  0.02           D
ATOM   2094 D     CV B   1      31.491  29.091  31.827  0.00  0.02           D
ATOM   2095 D     CV B   1      32.491  29.091  31.827  0.00  0.01           D
ATOM   2096 D     CV B   1      33.491  29.091  31.827  0.00  0.01           D
ATOM   2097 D     CV B   1      34.491  29.091  31.827  0.00  0.01           D
ATOM   2098 D     CV B   1      35.491  29.091  31.827  0.00  0.01           D
ATOM   2099 D     CV B   1      36.491  29.091  31.827  0.00  0.01           D
ATOM   2100 D     CV B   1      37.491  29.091  31.827  0.00  0.01           D
ATOM   2101 D     CV B   1      38.491  29.091  31.827  0.00  0.01           D
ATOM   2102 D     CV B   1      39.491  29.091  31.827  0.00  0.01           D
ATOM   2103 D     CV B   1      40.491  29.091  31.827  0.00  0.01           D
ATOM   2104 D     CV B   1      41.491  29.091  31.827  0.00  0.01           D
ATOM   2105 D     CV B   1      42.491  29.091  31.827  0.00  0.01           D
ATOM   2106 D     CV B   1      43.491  29.091  31.827  0.00  0.02           D
ATOM   2107 D     CV B   1      44.491  29.091  31.827  0.00  0.02           D
ATOM   2108 D     CV B   1      45.491  29.091  31.827  0.00  0.03           D
ATOM   2109 D     CV B   1      46.491  29.091  31.827  0.00  0.05           D
ATOM   2110 D     CV B   1      29.491  30.091  31.827  0.00  0.02           D
ATOM   2111 D     CV B   1      30.491  30.091  31.827  0.00  0.02           D
ATOM   2112 D     CV B   1      31.491  30.091  31.827  0.00  0.01           D
ATOM   2113 D     CV B   1      32.491  30.091  31.827  0.00  0.01           D
ATOM   2114 D     CV B   1      33.491  30.091  31.827  0.00  0.01           D
ATOM   2115 D     CV B   1      34.491  30.091  31.827  0.00  0.00           D
ATOM   2116 D     CV B   1      35.491  30.091  31.827  0.00  0.00           D
ATOM   2117 D     CV B   1      36.491  30.091  31.827  0.00  0.00           D
ATOM   2118 D     CV B   1      37.491  30.091  31.827  0.00  0.00           D
ATOM   2119 D     CV B   1      38.491  30.091  31.827  0.00  0.00           D
ATOM   2120 D     CV B   1      39.491  30.091  31.827  0.00  0.01           D
ATOM   2121 D     CV B   1      40.491  30.091  31.827  0.00  0.01           D
ATOM   2122 D     CV B   1      41.491  30.091  31.827  0.00  0.01           D
ATOM   2123 D     CV B   1      42.491  30.091  31.827  0.00  0.01           D
ATOM   2124 D     CV B   1      43.491  30.091  31.827  0.00  0.02           D
ATOM   2125 D     CV B   1      44.491  30.091  31.827  0.00  0.03           D
ATOM   2126 D     CV B   1      45.491  30.091  31.827  0.00  0.05           D
ATOM   2127 D     CV B   1      28.491  31.091  31.827  0.00  0.03           D
ATOM   2128 D     CV B   1      29.491  31.091  31.827  0.00  0.02           D
ATOM   2129 D     CV B   1      30.491  31.091  31.827  0.00  0.01           D
ATOM   2130 D     CV B   1      31.491  31.091  31.827  0.00  0.01           D
ATOM   2131 D     CV B   1      32.491  31.091  31.827  0.00  0.01           D
ATOM   2132 D     CV B   1      33.491  31.091  31.827  0.00  0.00           D
ATOM   2133 D     CV B   1      34.491  31.091  31.827  0.00  0.00           D
ATOM   2134 D     CV B   1      35.491  31.091  31.827  0.00  0.00           D
ATOM   2135 D     CV B   1      36.491  31.091  31.827  0.00  0.00           D
ATOM   2136 D     CV B   1      37.491  31.091  31.827  0.00  0.00           D
ATOM   2137 D     CV B   1      38.491  31.091  31.827  0.00  0.00           D
ATOM   2138 D     CV B   1      39.491  31.091  31.827  0.00  0.00           D
ATOM   2139 D     CV B   1      40.491  31.091  31.827  0.00  0.01           D
ATOM   2140 D     CV B   1      41.491  31.091  31.827  0.00  0.01           D
ATOM   2141 D     CV B   1      42.491  31.091  31.827  0.00  0.01           D
ATOM   2142 D     CV B   1      43.491  31.091  31.827  0.00  0.02           D
ATOM   2143 D     CV B   1      44.491  31.091  31.827  0.00  0.04           D
ATOM   2144 D     CV B   1      27.491  32.091  31.827  0.00  0.04           D
ATOM   2145 D     CV B   1      28.491  32.091  31.827  0.00  0.02           D
ATOM   2146 D     CV B   1      29.491  32.091  31.827  0.00  0.01           D
ATOM   2147 D     CV B   1      30.491  32.091  31.827  0.00  0.01           D
ATOM   2148 D     CV B   1      31.491  32.091  31.827  0.00  0.01           D
ATOM   2149 D     CV B   1      32.491  32.091  31.827  0.00  0.00           D
ATOM   2150 D     CV B   1      33.491  32.091  31.827  0.00  0.00           D
ATOM   2151 D     CV B   1      34.491  32.091  31.827  0.00  0.00           D
ATOM   2152 D     CV B   1      35.491  32.091  31.827  0.00  0.00           D
ATOM   2153 D     CV B   1      36.491  32.091  31.827  0.00  0.00           D
ATOM   2154 D     CV B   1      37.491  32.091  31.827  0.00  0.00           D
ATOM   2155 D     CV B   1      38.491  32.091  31.827  0.00  0.00           D
ATOM   2156 D     CV B   1      39.491  32.091  31.827  0.00  0.00           D
ATOM   2157 D     CV B   1      40.491  32.091  31.827  0.00  0.00           D
ATOM   2158 D     CV B   1      41.491  32.091  31.827  0.00  0.01           D
ATOM   2159 D     CV B   1      42.491  32.091  31.827  0.00  0.01           D
ATOM   2160 D     CV B   1      43.491  32.091  31.827  0.00  0.02           D
ATOM   2161 D     CV B   1      26.491  33.091  31.827  0.00  0.04           D
ATOM   2162 D     CV B   1      27.491  33.091  31.827  0.00  0.03           D
ATOM   2163 D     CV B   1      28.491  33.091  31.827  0.00  0.02           D
ATOM   2164 D     CV B   1      29.491  33.091  31.827  0.00  0.01           D
ATOM   2165 D     CV B   1      30.491  33.091  31.827  0.00  0.01           D
ATOM   2166 D     CV B   1      31.491  33.091  31.827  0.00  0.00           D
ATOM   2167 D     CV B   1      32.491  33.091  31.827  0.00  0.00           D
ATOM   2168 D     CV B   1      33.491  33.091  31.827  0.00  0.00           D
ATOM   2169 D     CV B   1      34.491  33.091  31.827  0.00  0.00           D
ATOM   2170 D     CV B   1      37.491  33.091  31.827  0.00  0.00           D
ATOM   2171 D     CV B   1      38.491  33.091  31.827  0.00  0.00           D
ATOM   2172 D     CV B   1      39.491  33.091  31.827  0.00  0.00           D
ATOM   2173 D     CV B   1      40.491  33.091  31.827  0.00  0.00           D
ATOM   2174 D     CV B   1      41.491  33.091  31.827  0.00  0.01           D
ATOM   2175 D     CV B   1      42.491  33.091  31.827  0.00  0.01           D
ATOM   2176 D     CV B   1      43.491  33.091  31.827  0.00  0.02           D
ATOM   2177 D     CV B   1      44.491  33.091  31.827  0.00  0.04           D
ATOM   2178 D     CV B   1      24.491  34.091  31.827  0.00  0.06           D
ATOM   2179 D     CV B   1      25.491  34.091  31.827  0.00  0.04           D
ATOM   2180 D     CV B   1      26.491  34.091  31.827  0.00  0.03           D
ATOM   2181 D     CV B   1      27.491  34.091  31.827  0.00  0.02           D
ATOM   2182 D     CV B   1      28.491  34.091  31.827  0.00  0.01           D
ATOM   2183 D     CV B   1      29.491  34.091  31.827  0.00  0.01           D
ATOM   2184 D     CV B   1      30.491  34.091  31.827  0.00  0.01           D
ATOM   2185 D     CV B   1      31.491  34.091  31.827  0.00  0.00           D
ATOM   2186 D     CV B   1      32.491  34.091  31.827  0.00  0.00           D
ATOM   2187 D     CV B   1      33.491  34.091  31.827  0.00  0.00           D
ATOM   2188 D     CV B   1      34.491  34.091  31.827  0.00  0.00           D
ATOM   2189 D     CV B   1      35.491  34.091  31.827  0.00  0.00           D
ATOM   2190 D     CV B   1      36.491  34.091  31.827  0.00  0.00           D
ATOM   2191 D     CV B   1      40.491  34.091  31.827  0.00  0.00           D
ATOM   2192 D     CV B   1      41.491  34.091  31.827  0.00  0.00           D
ATOM   2193 D     CV B   1      42.491  34.091  31.827  0.00  0.01           D
ATOM   2194 D     CV B   1      43.491  34.091  31.827  0.00  0.02           D
ATOM   2195 D     CV B   1      23.491  35.091  31.827  0.00  0.05           D
ATOM   2196 D     CV B   1      24.491  35.091  31.827  0.00  0.04           D
ATOM   2197 D     CV B   1      25.491  35.091  31.827  0.00  0.03           D
ATOM   2198 D     CV B   1      26.491  35.091  31.827  0.00  0.02           D
ATOM   2199 D     CV B   1      27.491  35.091  31.827  0.00  0.01           D
ATOM   2200 D     CV B   1      28.491  35.091  31.827  0.00  0.01           D
ATOM   2201 D     CV B   1      29.491  35.091  31.827  0.00  0.01           D
ATOM   2202 D     CV B   1      30.491  35.091  31.827  0.00  0.00           D
ATOM   2203 D     CV B   1      31.491  35.091  31.827  0.00  0.00           D
ATOM   2204 D     CV B   1      32.491  35.091  31.827  0.00  0.00           D
ATOM   2205 D     CV B   1      33.491  35.091  31.827  0.00  0.00           D
ATOM   2206 D     CV B   1      34.491  35.091  31.827  0.00  0.00           D
ATOM   2207 D     CV B   1      35.491  35.091  31.827  0.00  0.00           D
ATOM   2208 D     CV B   1      36.491  35.091  31.827  0.00  0.00           D
ATOM   2209 D     CV B   1      37.491  35.091  31.827  0.00  0.00           D
ATOM   2210 D     CV B   1      40.491  35.091  31.827  0.00  0.00           D
ATOM   2211 D     CV B   1      41.491  35.091  31.827  0.00  0.00           D
ATOM   2212 D     CV B   1      42.491  35.091  31.827  0.00  0.01           D
ATOM   2213 D     CV B   1      43.491  35.091  31.827  0.00  0.02           D
ATOM   2214 D     CV B   1      44.491  35.091  31.827  0.00  0.04           D
ATOM   2215 D     CV B   1      23.491  36.091  31.827  0.00  0.03           D
ATOM   2216 D     CV B   1      24.491  36.091  31.827  0.00  0.03           D
ATOM   2217 D     CV B   1      25.491  36.091  31.827  0.00  0.02           D
ATOM   2218 D     CV B   1      26.491  36.091  31.827  0.00  0.02           D
ATOM   2219 D     CV B   1      27.491  36.091  31.827  0.00  0.01           D
ATOM   2220 D     CV B   1      28.491  36.091  31.827  0.00  0.01           D
ATOM   2221 D     CV B   1      29.491  36.091  31.827  0.00  0.01           D
ATOM   2222 D     CV B   1      30.491  36.091  31.827  0.00  0.00           D
ATOM   2223 D     CV B   1      31.491  36.091  31.827  0.00  0.00           D
ATOM   2224 D     CV B   1      32.491  36.091  31.827  0.00  0.00           D
ATOM   2225 D     CV B   1      33.491  36.091  31.827  0.00  0.00           D
ATOM   2226 D     CV B   1      34.491  36.091  31.827  0.00  0.00           D
ATOM   2227 D     CV B   1      35.491  36.091  31.827  0.00  0.00           D
ATOM   2228 D     CV B   1      36.491  36.091  31.827  0.00  0.00           D
ATOM   2229 D     CV B   1      37.491  36.091  31.827  0.00  0.00           D
ATOM   2230 D     CV B   1      39.491  36.091  31.827  0.00  0.00           D
ATOM   2231 D     CV B   1      40.491  36.091  31.827  0.00  0.00           D
ATOM   2232 D     CV B   1      41.491  36.091  31.827  0.00  0.00           D
ATOM   2233 D     CV B   1      42.491  36.091  31.827  0.00  0.01           D
ATOM   2234 D     CV B   1      43.491  36.091  31.827  0.00  0.02           D
ATOM   2235 D     CV B   1      23.491  37.091  31.827  0.00  0.04           D
ATOM   2236 D     CV B   1      24.491  37.091  31.827  0.00  0.03           D
ATOM   2237 D     CV B   1      25.491  37.091  31.827  0.00  0.03           D
ATOM   2238 D     CV B   1      26.491  37.091  31.827  0.00  0.02           D
ATOM   2239 D     CV B   1      27.491  37.091  31.827  0.00  0.02           D
ATOM   2240 D     CV B   1      28.491  37.091  31.827  0.00  0.01           D
ATOM   2241 D     CV B   1      29.491  37.091  31.827  0.00  0.01           D
ATOM   2242 D     CV B   1      30.491  37.091  31.827  0.00  0.00           D
ATOM   2243 D     CV B   1      31.491  37.091  31.827  0.00  0.00           D
ATOM   2244 D     CV B   1      32.491  37.091  31.827  0.00  0.00           D
ATOM   2245 D     CV B   1      33.491  37.091  31.827  0.00  0.00           D
ATOM   2246 D     CV B   1      34.491  37.091  31.827  0.00  0.00           D
ATOM   2247 D     CV B   1      35.491  37.091  31.827  0.00  0.00           D
ATOM   2248 D     CV B   1      36.491  37.091  31.827  0.00  0.00           D
ATOM   2249 D     CV B   1      38.491  37.091  31.827  0.00  0.00           D
ATOM   2250 D     CV B   1      39.491  37.091  31.827  0.00  0.00           D
ATOM   2251 D     CV B   1      40.491  37.091  31.827  0.00  0.00           D
ATOM   2252 D     CV B   1      41.491  37.091  31.827  0.00  0.01           D
ATOM   2253 D     CV B   1      42.491  37.091  31.827  0.00  0.01           D
ATOM   2254 D     CV B   1      43.491  37.091  31.827  0.00  0.02           D
ATOM   2255 D     CV B   1      26.491  38.091  31.827  0.00  0.03           D
ATOM   2256 D     CV B   1      27.491  38.091  31.827  0.00  0.02           D
ATOM   2257 D     CV B   1      28.491  38.091  31.827  0.00  0.02           D
ATOM   2258 D     CV B   1      29.491  38.091  31.827  0.00  0.01           D
ATOM   2259 D     CV B   1      30.491  38.091  31.827  0.00  0.01           D
ATOM   2260 D     CV B   1      31.491  38.091  31.827  0.00  0.00           D
ATOM   2261 D     CV B   1      32.491  38.091  31.827  0.00  0.00           D
ATOM   2262 D     CV B   1      33.491  38.091  31.827  0.00  0.00           D
ATOM   2263 D     CV B   1      34.491  38.091  31.827  0.00  0.00           D
ATOM   2264 D     CV B   1      36.491  38.091  31.827  0.00  0.00           D
ATOM   2265 D     CV B   1      37.491  38.091  31.827  0.00  0.00           D
ATOM   2266 D     CV B   1      38.491  38.091  31.827  0.00  0.00           D
ATOM   2267 D     CV B   1      39.491  38.091  31.827  0.00  0.00           D
ATOM   2268 D     CV B   1      40.491  38.091  31.827  0.00  0.00           D
ATOM   2269 D     CV B   1      41.491  38.091  31.827  0.00  0.01           D
ATOM   2270 D     CV B   1      42.491  38.091  31.827  0.00  0.01           D
ATOM   2271 D     CV B   1      43.491  38.091  31.827  0.00  0.02           D
ATOM   2272 D     CV B   1      44.491  38.091  31.827  0.00  0.04           D
ATOM   2273 D     CV B   1      27.491  39.091  31.827  0.00  0.04           D
ATOM   2274 D     CV B   1      28.491  39.091  31.827  0.00  0.02           D
ATOM   2275 D     CV B   1      29.491  39.091  31.827  0.00  0.01           D
ATOM   2276 D     CV B   1      30.491  39.091  31.827  0.00  0.01           D
ATOM   2277 D     CV B   1      31.491  39.091  31.827  0.00  0.01           D
ATOM   2278 D     CV B   1      32.491  39.091  31.827  0.00  0.00           D
ATOM   2279 D     CV B   1      33.491  39.091  31.827  0.00  0.00           D
ATOM   2280 D     CV B   1      34.491  39.091  31.827  0.00  0.00           D
ATOM   2281 D     CV B   1      35.491  39.091  31.827  0.00  0.00           D
ATOM   2282 D     CV B   1      36.491  39.091  31.827  0.00  0.00           D
ATOM   2283 D     CV B   1      37.491  39.091  31.827  0.00  0.00           D
ATOM   2284 D     CV B   1      38.491  39.091  31.827  0.00  0.00           D
ATOM   2285 D     CV B   1      39.491  39.091  31.827  0.00  0.00           D
ATOM   2286 D     CV B   1      40.491  39.091  31.827  0.00  0.00           D
ATOM   2287 D     CV B   1      41.491  39.091  31.827  0.00  0.01           D
ATOM   2288 D     CV B   1      42.491  39.091  31.827  0.00  0.01           D
ATOM   2289 D     CV B   1      43.491  39.091  31.827  0.00  0.02           D
ATOM   2290 D     CV B   1      44.491  39.091  31.827  0.00  0.03           D
ATOM   2291 D     CV B   1      27.491  40.091  31.827  0.00  0.05           D
ATOM   2292 D     CV B   1      28.491  40.091  31.827  0.00  0.03           D
ATOM   2293 D     CV B   1      29.491  40.091  31.827  0.00  0.02           D
ATOM   2294 D     CV B   1      30.491  40.091  31.827  0.00  0.01           D
ATOM   2295 D     CV B   1      31.491  40.091  31.827  0.00  0.01           D
ATOM   2296 D     CV B   1      32.491  40.091  31.827  0.00  0.00           D
ATOM   2297 D     CV B   1      33.491  40.091  31.827  0.00  0.00           D
ATOM   2298 D     CV B   1      34.491  40.091  31.827  0.00  0.00           D
ATOM   2299 D     CV B   1      35.491  40.091  31.827  0.00  0.00           D
ATOM   2300 D     CV B   1      36.491  40.091  31.827  0.00  0.00           D
ATOM   2301 D     CV B   1      37.491  40.091  31.827  0.00  0.00           D
ATOM   2302 D     CV B   1      38.491  40.091  31.827  0.00  0.00           D
ATOM   2303 D     CV B   1      39.491  40.091  31.827  0.00  0.00           D
ATOM   2304 D     CV B   1      40.491  40.091  31.827  0.00  0.01           D
ATOM   2305 D     CV B   1      41.491  40.091  31.827  0.00  0.01           D
ATOM   2306 D     CV B   1      42.491  40.091  31.827  0.00  0.01           D
ATOM   2307 D     CV B   1      43.491  40.091  31.827  0.00  0.01           D
ATOM   2308 D     CV B   1      44.491  40.091  31.827  0.00  0.02           D
ATOM   2309 D     CV B   1      45.491  40.091  31.827  0.00  0.03           D
ATOM   2310 D     CV B   1      46.491  40.091  31.827  0.00  0.03           D
ATOM   2311 D     CV B   1      28.491  41.091  31.827  0.00  0.03           D
ATOM   2312 D     CV B   1      29.491  41.091  31.827  0.00  0.02           D
ATOM   2313 D     CV B   1      30.491  41.091  31.827  0.00  0.02           D
ATOM   2314 D     CV B   1      31.491  41.091  31.827  0.00  0.01           D
ATOM   2315 D     CV B   1      32.491  41.091  31.827  0.00  0.01           D
ATOM   2316 D     CV B   1      33.491  41.091  31.827  0.00  0.00           D
ATOM   2317 D     CV B   1      34.491  41.091  31.827  0.00  0.00           D
ATOM   2318 D     CV B   1      35.491  41.091  31.827  0.00  0.00           D
ATOM   2319 D     CV B   1      36.491  41.091  31.827  0.00  0.00           D
ATOM   2320 D     CV B   1      37.491  41.091  31.827  0.00  0.00           D
ATOM   2321 D     CV B   1      38.491  41.091  31.827  0.00  0.00           D
ATOM   2322 D     CV B   1      39.491  41.091  31.827  0.00  0.01           D
ATOM   2323 D     CV B   1      40.491  41.091  31.827  0.00  0.01           D
ATOM   2324 D     CV B   1      41.491  41.091  31.827  0.00  0.01           D
ATOM   2325 D     CV B   1      42.491  41.091  31.827  0.00  0.01           D
ATOM   2326 D     CV B   1      43.491  41.091  31.827  0.00  0.01           D
ATOM   2327 D     CV B   1      44.491  41.091  31.827  0.00  0.01           D
ATOM   2328 D     CV B   1      45.491  41.091  31.827  0.00  0.02           D
ATOM   2329 D     CV B   1      27.491  42.091  31.827  0.00  0.05           D
ATOM   2330 D     CV B   1      28.491  42.091  31.827  0.00  0.04           D
ATOM   2331 D     CV B   1      29.491  42.091  31.827  0.00  0.03           D
ATOM   2332 D     CV B   1      30.491  42.091  31.827  0.00  0.02           D
ATOM   2333 D     CV B   1      31.491  42.091  31.827  0.00  0.01           D
ATOM   2334 D     CV B   1      32.491  42.091  31.827  0.00  0.01           D
ATOM   2335 D     CV B   1      33.491  42.091  31.827  0.00  0.01           D
ATOM   2336 D     CV B   1      34.491  42.091  31.827  0.00  0.01           D
ATOM   2337 D     CV B   1      35.491  42.091  31.827  0.00  0.01           D
ATOM   2338 D     CV B   1      36.491  42.091  31.827  0.00  0.01           D
ATOM   2339 D     CV B   1      37.491  42.091  31.827  0.00  0.01           D
ATOM   2340 D     CV B   1      38.491  42.091  31.827  0.00  0.01           D
ATOM   2341 D     CV B   1      39.491  42.091  31.827  0.00  0.01           D
ATOM   2342 D     CV B   1      40.491  42.091  31.827  0.00  0.01           D
ATOM   2343 D     CV B   1      41.491  42.091  31.827  0.00  0.01           D
ATOM   2344 D     CV B   1      42.491  42.091  31.827  0.00  0.01           D
ATOM   2345 D     CV B   1      43.491  42.091  31.827  0.00  0.01           D
ATOM   2346 D     CV B   1      44.491  42.091  31.827  0.00  0.01           D
ATOM   2347 D     CV B   1      26.491  43.091  31.827  0.00  0.06           D
ATOM   2348 D     CV B   1      27.491  43.091  31.827  0.00  0.06           D
ATOM   2349 D     CV B   1      30.491  43.091  31.827  0.00  0.03           D
ATOM   2350 D     CV B   1      31.491  43.091  31.827  0.00  0.02           D
ATOM   2351 D     CV B   1      32.491  43.091  31.827  0.00  0.01           D
ATOM   2352 D     CV B   1      33.491  43.091  31.827  0.00  0.01           D
ATOM   2353 D     CV B   1      34.491  43.091  31.827  0.00  0.01           D
ATOM   2354 D     CV B   1      35.491  43.091  31.827  0.00  0.01           D
ATOM   2355 D     CV B   1      36.491  43.091  31.827  0.00  0.01           D
ATOM   2356 D     CV B   1      37.491  43.091  31.827  0.00  0.01           D
ATOM   2357 D     CV B   1      38.491  43.091  31.827  0.00  0.01           D
ATOM   2358 D     CV B   1      39.491  43.091  31.827  0.00  0.01           D
ATOM   2359 D     CV B   1      40.491  43.091  31.827  0.00  0.01           D
ATOM   2360 D     CV B   1      41.491  43.091  31.827  0.00  0.01           D
ATOM   2361 D     CV B   1      42.491  43.091  31.827  0.00  0.01           D
ATOM   2362 D     CV B   1      26.491  44.091  31.827  0.00  0.06           D
ATOM   2363 D     CV B   1      31.491  44.091  31.827  0.00  0.03           D
ATOM   2364 D     CV B   1      32.491  44.091  31.827  0.00  0.02           D
ATOM   2365 D     CV B   1      33.491  44.091  31.827  0.00  0.02           D
ATOM   2366 D     CV B   1      34.491  44.091  31.827  0.00  0.02           D
ATOM   2367 D     CV B   1      35.491  44.091  31.827  0.00  0.02           D
ATOM   2368 D     CV B   1      36.491  44.091  31.827  0.00  0.02           D
ATOM   2369 D     CV B   1      37.491  44.091  31.827  0.00  0.02           D
ATOM   2370 D     CV B   1      38.491  44.091  31.827  0.00  0.02           D
ATOM   2371 D     CV B   1      39.491  44.091  31.827  0.00  0.02           D
ATOM   2372 D     CV B   1      40.491  44.091  31.827  0.00  0.02           D
ATOM   2373 D     CV B   1      41.491  44.091  31.827  0.00  0.01           D
ATOM   2374 D     CV B   1      42.491  44.091  31.827  0.00  0.01           D
ATOM   2375 D     CV B   1      32.491  45.091  31.827  0.00  0.04           D
ATOM   2376 D     CV B   1      33.491  45.091  31.827  0.00  0.03           D
ATOM   2377 D     CV B   1      34.491  45.091  31.827  0.00  0.03           D
ATOM   2378 D     CV B   1      35.491  45.091  31.827  0.00  0.04           D
ATOM   2379 D     CV B   1      36.491  45.091  31.827  0.00  0.04           D
ATOM   2380 D     CV B   1      37.491  45.091  31.827  0.00  0.04           D
ATOM   2381 D     CV B   1      38.491  45.091  31.827  0.00  0.04           D
ATOM   2382 D     CV B   1      39.491  45.091  31.827  0.00  0.03           D
ATOM   2383 D     CV B   1      40.491  45.091  31.827  0.00  0.02           D
ATOM   2384 D     CV B   1      41.491  45.091  31.827  0.00  0.01           D
ATOM   2385 D     CV B   1      33.491  46.091  31.827  0.00  0.04           D
ATOM   2386 D     CV B   1      34.491  46.091  31.827  0.00  0.05           D
ATOM   2387 D     CV B   1      39.491  46.091  31.827  0.00  0.04           D
ATOM   2388 D     CV B   1      40.491  46.091  31.827  0.00  0.03           D
ATOM   2389 D     CV B   1      41.491  46.091  31.827  0.00  0.02           D
ATOM   2390 D     CV B   1      40.491  47.091  31.827  0.00  0.04           D
ATOM   2391 D     CV B   1      41.491  24.091  32.827  0.00  0.03           D
ATOM   2392 D     CV B   1      29.491  25.091  32.827  0.00  0.03           D
ATOM   2393 D     CV B   1      40.491  25.091  32.827  0.00  0.04           D
ATOM   2394 D     CV B   1      41.491  25.091  32.827  0.00  0.02           D
ATOM   2395 D     CV B   1      42.491  25.091  32.827  0.00  0.02           D
ATOM   2396 D     CV B   1      28.491  26.091  32.827  0.00  0.02           D
ATOM   2397 D     CV B   1      29.491  26.091  32.827  0.00  0.02           D
ATOM   2398 D     CV B   1      30.491  26.091  32.827  0.00  0.03           D
ATOM   2399 D     CV B   1      31.491  26.091  32.827  0.00  0.04           D
ATOM   2400 D     CV B   1      32.491  26.091  32.827  0.00  0.04           D
ATOM   2401 D     CV B   1      34.491  26.091  32.827  0.00  0.04           D
ATOM   2402 D     CV B   1      35.491  26.091  32.827  0.00  0.04           D
ATOM   2403 D     CV B   1      36.491  26.091  32.827  0.00  0.04           D
ATOM   2404 D     CV B   1      37.491  26.091  32.827  0.00  0.04           D
ATOM   2405 D     CV B   1      38.491  26.091  32.827  0.00  0.04           D
ATOM   2406 D     CV B   1      39.491  26.091  32.827  0.00  0.03           D
ATOM   2407 D     CV B   1      40.491  26.091  32.827  0.00  0.02           D
ATOM   2408 D     CV B   1      41.491  26.091  32.827  0.00  0.02           D
ATOM   2409 D     CV B   1      42.491  26.091  32.827  0.00  0.01           D
ATOM   2410 D     CV B   1      43.491  26.091  32.827  0.00  0.01           D
ATOM   2411 D     CV B   1      27.491  27.091  32.827  0.00  0.01           D
ATOM   2412 D     CV B   1      28.491  27.091  32.827  0.00  0.02           D
ATOM   2413 D     CV B   1      29.491  27.091  32.827  0.00  0.02           D
ATOM   2414 D     CV B   1      30.491  27.091  32.827  0.00  0.02           D
ATOM   2415 D     CV B   1      31.491  27.091  32.827  0.00  0.02           D
ATOM   2416 D     CV B   1      32.491  27.091  32.827  0.00  0.02           D
ATOM   2417 D     CV B   1      33.491  27.091  32.827  0.00  0.02           D
ATOM   2418 D     CV B   1      34.491  27.091  32.827  0.00  0.02           D
ATOM   2419 D     CV B   1      35.491  27.091  32.827  0.00  0.02           D
ATOM   2420 D     CV B   1      36.491  27.091  32.827  0.00  0.02           D
ATOM   2421 D     CV B   1      37.491  27.091  32.827  0.00  0.02           D
ATOM   2422 D     CV B   1      38.491  27.091  32.827  0.00  0.02           D
ATOM   2423 D     CV B   1      39.491  27.091  32.827  0.00  0.02           D
ATOM   2424 D     CV B   1      40.491  27.091  32.827  0.00  0.02           D
ATOM   2425 D     CV B   1      41.491  27.091  32.827  0.00  0.01           D
ATOM   2426 D     CV B   1      42.491  27.091  32.827  0.00  0.01           D
ATOM   2427 D     CV B   1      43.491  27.091  32.827  0.00  0.01           D
ATOM   2428 D     CV B   1      44.491  27.091  32.827  0.00  0.01           D
ATOM   2429 D     CV B   1      26.491  28.091  32.827  0.00  0.02           D
ATOM   2430 D     CV B   1      27.491  28.091  32.827  0.00  0.02           D
ATOM   2431 D     CV B   1      28.491  28.091  32.827  0.00  0.02           D
ATOM   2432 D     CV B   1      29.491  28.091  32.827  0.00  0.02           D
ATOM   2433 D     CV B   1      30.491  28.091  32.827  0.00  0.02           D
ATOM   2434 D     CV B   1      31.491  28.091  32.827  0.00  0.01           D
ATOM   2435 D     CV B   1      32.491  28.091  32.827  0.00  0.01           D
ATOM   2436 D     CV B   1      33.491  28.091  32.827  0.00  0.01           D
ATOM   2437 D     CV B   1      34.491  28.091  32.827  0.00  0.01           D
ATOM   2438 D     CV B   1      35.491  28.091  32.827  0.00  0.01           D
ATOM   2439 D     CV B   1      36.491  28.091  32.827  0.00  0.01           D
ATOM   2440 D     CV B   1      37.491  28.091  32.827  0.00  0.01           D
ATOM   2441 D     CV B   1      38.491  28.091  32.827  0.00  0.01           D
ATOM   2442 D     CV B   1      39.491  28.091  32.827  0.00  0.01           D
ATOM   2443 D     CV B   1      40.491  28.091  32.827  0.00  0.01           D
ATOM   2444 D     CV B   1      41.491  28.091  32.827  0.00  0.01           D
ATOM   2445 D     CV B   1      42.491  28.091  32.827  0.00  0.01           D
ATOM   2446 D     CV B   1      43.491  28.091  32.827  0.00  0.01           D
ATOM   2447 D     CV B   1      44.491  28.091  32.827  0.00  0.01           D
ATOM   2448 D     CV B   1      45.491  28.091  32.827  0.00  0.01           D
ATOM   2449 D     CV B   1      25.491  29.091  32.827  0.00  0.04           D
ATOM   2450 D     CV B   1      26.491  29.091  32.827  0.00  0.03           D
ATOM   2451 D     CV B   1      27.491  29.091  32.827  0.00  0.02           D
ATOM   2452 D     CV B   1      28.491  29.091  32.827  0.00  0.02           D
ATOM   2453 D     CV B   1      29.491  29.091  32.827  0.00  0.01           D
ATOM   2454 D     CV B   1      30.491  29.091  32.827  0.00  0.01           D
ATOM   2455 D     CV B   1      31.491  29.091  32.827  0.00  0.01           D
ATOM   2456 D     CV B   1      32.491  29.091  32.827  0.00  0.01           D
ATOM   2457 D     CV B   1      33.491  29.091  32.827  0.00  0.01           D
ATOM   2458 D     CV B   1      34.491  29.091  32.827  0.00  0.00           D
ATOM   2459 D     CV B   1      35.491  29.091  32.827  0.00  0.00           D
ATOM   2460 D     CV B   1      36.491  29.091  32.827  0.00  0.00           D
ATOM   2461 D     CV B   1      37.491  29.091  32.827  0.00  0.00           D
ATOM   2462 D     CV B   1      38.491  29.091  32.827  0.00  0.01           D
ATOM   2463 D     CV B   1      39.491  29.091  32.827  0.00  0.01           D
ATOM   2464 D     CV B   1      40.491  29.091  32.827  0.00  0.01           D
ATOM   2465 D     CV B   1      41.491  29.091  32.827  0.00  0.01           D
ATOM   2466 D     CV B   1      42.491  29.091  32.827  0.00  0.01           D
ATOM   2467 D     CV B   1      43.491  29.091  32.827  0.00  0.01           D
ATOM   2468 D     CV B   1      44.491  29.091  32.827  0.00  0.01           D
ATOM   2469 D     CV B   1      45.491  29.091  32.827  0.00  0.02           D
ATOM   2470 D     CV B   1      46.491  29.091  32.827  0.00  0.03           D
ATOM   2471 D     CV B   1      27.491  30.091  32.827  0.00  0.03           D
ATOM   2472 D     CV B   1      28.491  30.091  32.827  0.00  0.02           D
ATOM   2473 D     CV B   1      29.491  30.091  32.827  0.00  0.01           D
ATOM   2474 D     CV B   1      30.491  30.091  32.827  0.00  0.01           D
ATOM   2475 D     CV B   1      31.491  30.091  32.827  0.00  0.01           D
ATOM   2476 D     CV B   1      32.491  30.091  32.827  0.00  0.00           D
ATOM   2477 D     CV B   1      33.491  30.091  32.827  0.00  0.00           D
ATOM   2478 D     CV B   1      34.491  30.091  32.827  0.00  0.00           D
ATOM   2479 D     CV B   1      35.491  30.091  32.827  0.00  0.00           D
ATOM   2480 D     CV B   1      36.491  30.091  32.827  0.00  0.00           D
ATOM   2481 D     CV B   1      37.491  30.091  32.827  0.00  0.00           D
ATOM   2482 D     CV B   1      38.491  30.091  32.827  0.00  0.00           D
ATOM   2483 D     CV B   1      39.491  30.091  32.827  0.00  0.00           D
ATOM   2484 D     CV B   1      40.491  30.091  32.827  0.00  0.00           D
ATOM   2485 D     CV B   1      41.491  30.091  32.827  0.00  0.01           D
ATOM   2486 D     CV B   1      42.491  30.091  32.827  0.00  0.01           D
ATOM   2487 D     CV B   1      43.491  30.091  32.827  0.00  0.01           D
ATOM   2488 D     CV B   1      44.491  30.091  32.827  0.00  0.02           D
ATOM   2489 D     CV B   1      45.491  30.091  32.827  0.00  0.03           D
ATOM   2490 D     CV B   1      46.491  30.091  32.827  0.00  0.04           D
ATOM   2491 D     CV B   1      27.491  31.091  32.827  0.00  0.03           D
ATOM   2492 D     CV B   1      28.491  31.091  32.827  0.00  0.02           D
ATOM   2493 D     CV B   1      29.491  31.091  32.827  0.00  0.01           D
ATOM   2494 D     CV B   1      30.491  31.091  32.827  0.00  0.01           D
ATOM   2495 D     CV B   1      31.491  31.091  32.827  0.00  0.00           D
ATOM   2496 D     CV B   1      32.491  31.091  32.827  0.00  0.00           D
ATOM   2497 D     CV B   1      33.491  31.091  32.827  0.00  0.00           D
ATOM   2498 D     CV B   1      34.491  31.091  32.827  0.00  0.00           D
ATOM   2499 D     CV B   1      37.491  31.091  32.827  0.00  0.00           D
ATOM   2500 D     CV B   1      38.491  31.091  32.827  0.00  0.00           D
ATOM   2501 D     CV B   1      39.491  31.091  32.827  0.00  0.00           D
ATOM   2502 D     CV B   1      40.491  31.091  32.827  0.00  0.00           D
ATOM   2503 D     CV B   1      41.491  31.091  32.827  0.00  0.00           D
ATOM   2504 D     CV B   1      42.491  31.091  32.827  0.00  0.01           D
ATOM   2505 D     CV B   1      43.491  31.091  32.827  0.00  0.01           D
ATOM   2506 D     CV B   1      44.491  31.091  32.827  0.00  0.02           D
ATOM   2507 D     CV B   1      45.491  31.091  32.827  0.00  0.04           D
ATOM   2508 D     CV B   1      26.491  32.091  32.827  0.00  0.05           D
ATOM   2509 D     CV B   1      27.491  32.091  32.827  0.00  0.03           D
ATOM   2510 D     CV B   1      28.491  32.091  32.827  0.00  0.02           D
ATOM   2511 D     CV B   1      29.491  32.091  32.827  0.00  0.01           D
ATOM   2512 D     CV B   1      30.491  32.091  32.827  0.00  0.01           D
ATOM   2513 D     CV B   1      31.491  32.091  32.827  0.00  0.00           D
ATOM   2514 D     CV B   1      32.491  32.091  32.827  0.00  0.00           D
ATOM   2515 D     CV B   1      33.491  32.091  32.827  0.00  0.00           D
ATOM   2516 D     CV B   1      34.491  32.091  32.827  0.00  0.00           D
ATOM   2517 D     CV B   1      38.491  32.091  32.827  0.00  0.00           D
ATOM   2518 D     CV B   1      39.491  32.091  32.827  0.00  0.00           D
ATOM   2519 D     CV B   1      40.491  32.091  32.827  0.00  0.00           D
ATOM   2520 D     CV B   1      41.491  32.091  32.827  0.00  0.00           D
ATOM   2521 D     CV B   1      42.491  32.091  32.827  0.00  0.01           D
ATOM   2522 D     CV B   1      43.491  32.091  32.827  0.00  0.02           D
ATOM   2523 D     CV B   1      44.491  32.091  32.827  0.00  0.03           D
ATOM   2524 D     CV B   1      45.491  32.091  32.827  0.00  0.05           D
ATOM   2525 D     CV B   1      26.491  33.091  32.827  0.00  0.04           D
ATOM   2526 D     CV B   1      27.491  33.091  32.827  0.00  0.02           D
ATOM   2527 D     CV B   1      28.491  33.091  32.827  0.00  0.01           D
ATOM   2528 D     CV B   1      29.491  33.091  32.827  0.00  0.01           D
ATOM   2529 D     CV B   1      30.491  33.091  32.827  0.00  0.00           D
ATOM   2530 D     CV B   1      31.491  33.091  32.827  0.00  0.00           D
ATOM   2531 D     CV B   1      32.491  33.091  32.827  0.00  0.00           D
ATOM   2532 D     CV B   1      33.491  33.091  32.827  0.00  0.00           D
ATOM   2533 D     CV B   1      34.491  33.091  32.827  0.00  0.00           D
ATOM   2534 D     CV B   1      35.491  33.091  32.827  0.00  0.00           D
ATOM   2535 D     CV B   1      36.491  33.091  32.827  0.00  0.00           D
ATOM   2536 D     CV B   1      37.491  33.091  32.827  0.00  0.00           D
ATOM   2537 D     CV B   1      39.491  33.091  32.827  0.00  0.00           D
ATOM   2538 D     CV B   1      40.491  33.091  32.827  0.00  0.00           D
ATOM   2539 D     CV B   1      41.491  33.091  32.827  0.00  0.00           D
ATOM   2540 D     CV B   1      42.491  33.091  32.827  0.00  0.01           D
ATOM   2541 D     CV B   1      43.491  33.091  32.827  0.00  0.02           D
ATOM   2542 D     CV B   1      44.491  33.091  32.827  0.00  0.03           D
ATOM   2543 D     CV B   1      26.491  34.091  32.827  0.00  0.03           D
ATOM   2544 D     CV B   1      27.491  34.091  32.827  0.00  0.02           D
ATOM   2545 D     CV B   1      28.491  34.091  32.827  0.00  0.01           D
ATOM   2546 D     CV B   1      29.491  34.091  32.827  0.00  0.01           D
ATOM   2547 D     CV B   1      30.491  34.091  32.827  0.00  0.00           D
ATOM   2548 D     CV B   1      31.491  34.091  32.827  0.00  0.00           D
ATOM   2549 D     CV B   1      32.491  34.091  32.827  0.00  0.00           D
ATOM   2550 D     CV B   1      33.491  34.091  32.827  0.00  0.00           D
ATOM   2551 D     CV B   1      34.491  34.091  32.827  0.00  0.00           D
ATOM   2552 D     CV B   1      35.491  34.091  32.827  0.00  0.00           D
ATOM   2553 D     CV B   1      36.491  34.091  32.827  0.00  0.00           D
ATOM   2554 D     CV B   1      37.491  34.091  32.827  0.00  0.00           D
ATOM   2555 D     CV B   1      38.491  34.091  32.827  0.00  0.00           D
ATOM   2556 D     CV B   1      40.491  34.091  32.827  0.00  0.00           D
ATOM   2557 D     CV B   1      41.491  34.091  32.827  0.00  0.00           D
ATOM   2558 D     CV B   1      42.491  34.091  32.827  0.00  0.01           D
ATOM   2559 D     CV B   1      43.491  34.091  32.827  0.00  0.02           D
ATOM   2560 D     CV B   1      44.491  34.091  32.827  0.00  0.03           D
ATOM   2561 D     CV B   1      24.491  35.091  32.827  0.00  0.05           D
ATOM   2562 D     CV B   1      25.491  35.091  32.827  0.00  0.03           D
ATOM   2563 D     CV B   1      26.491  35.091  32.827  0.00  0.02           D
ATOM   2564 D     CV B   1      27.491  35.091  32.827  0.00  0.01           D
ATOM   2565 D     CV B   1      28.491  35.091  32.827  0.00  0.01           D
ATOM   2566 D     CV B   1      29.491  35.091  32.827  0.00  0.00           D
ATOM   2567 D     CV B   1      30.491  35.091  32.827  0.00  0.00           D
ATOM   2568 D     CV B   1      31.491  35.091  32.827  0.00  0.00           D
ATOM   2569 D     CV B   1      32.491  35.091  32.827  0.00  0.00           D
ATOM   2570 D     CV B   1      33.491  35.091  32.827  0.00  0.00           D
ATOM   2571 D     CV B   1      34.491  35.091  32.827  0.00  0.00           D
ATOM   2572 D     CV B   1      35.491  35.091  32.827  0.00  0.00           D
ATOM   2573 D     CV B   1      36.491  35.091  32.827  0.00  0.00           D
ATOM   2574 D     CV B   1      37.491  35.091  32.827  0.00  0.00           D
ATOM   2575 D     CV B   1      38.491  35.091  32.827  0.00  0.00           D
ATOM   2576 D     CV B   1      40.491  35.091  32.827  0.00  0.00           D
ATOM   2577 D     CV B   1      41.491  35.091  32.827  0.00  0.00           D
ATOM   2578 D     CV B   1      42.491  35.091  32.827  0.00  0.01           D
ATOM   2579 D     CV B   1      43.491  35.091  32.827  0.00  0.02           D
ATOM   2580 D     CV B   1      44.491  35.091  32.827  0.00  0.03           D
ATOM   2581 D     CV B   1      23.491  36.091  32.827  0.00  0.05           D
ATOM   2582 D     CV B   1      24.491  36.091  32.827  0.00  0.04           D
ATOM   2583 D     CV B   1      25.491  36.091  32.827  0.00  0.03           D
ATOM   2584 D     CV B   1      26.491  36.091  32.827  0.00  0.02           D
ATOM   2585 D     CV B   1      27.491  36.091  32.827  0.00  0.01           D
ATOM   2586 D     CV B   1      28.491  36.091  32.827  0.00  0.01           D
ATOM   2587 D     CV B   1      29.491  36.091  32.827  0.00  0.00           D
ATOM   2588 D     CV B   1      30.491  36.091  32.827  0.00  0.00           D
ATOM   2589 D     CV B   1      31.491  36.091  32.827  0.00  0.00           D
ATOM   2590 D     CV B   1      32.491  36.091  32.827  0.00  0.00           D
ATOM   2591 D     CV B   1      33.491  36.091  32.827  0.00  0.00           D
ATOM   2592 D     CV B   1      34.491  36.091  32.827  0.00  0.00           D
ATOM   2593 D     CV B   1      35.491  36.091  32.827  0.00  0.00           D
ATOM   2594 D     CV B   1      36.491  36.091  32.827  0.00  0.00           D
ATOM   2595 D     CV B   1      37.491  36.091  32.827  0.00  0.00           D
ATOM   2596 D     CV B   1      38.491  36.091  32.827  0.00  0.00           D
ATOM   2597 D     CV B   1      40.491  36.091  32.827  0.00  0.00           D
ATOM   2598 D     CV B   1      41.491  36.091  32.827  0.00  0.00           D
ATOM   2599 D     CV B   1      42.491  36.091  32.827  0.00  0.01           D
ATOM   2600 D     CV B   1      43.491  36.091  32.827  0.00  0.02           D
ATOM   2601 D     CV B   1      44.491  36.091  32.827  0.00  0.03           D
ATOM   2602 D     CV B   1      24.491  37.091  32.827  0.00  0.05           D
ATOM   2603 D     CV B   1      25.491  37.091  32.827  0.00  0.04           D
ATOM   2604 D     CV B   1      26.491  37.091  32.827  0.00  0.02           D
ATOM   2605 D     CV B   1      27.491  37.091  32.827  0.00  0.01           D
ATOM   2606 D     CV B   1      28.491  37.091  32.827  0.00  0.01           D
ATOM   2607 D     CV B   1      29.491  37.091  32.827  0.00  0.00           D
ATOM   2608 D     CV B   1      30.491  37.091  32.827  0.00  0.00           D
ATOM   2609 D     CV B   1      31.491  37.091  32.827  0.00  0.00           D
ATOM   2610 D     CV B   1      32.491  37.091  32.827  0.00  0.00           D
ATOM   2611 D     CV B   1      33.491  37.091  32.827  0.00  0.00           D
ATOM   2612 D     CV B   1      34.491  37.091  32.827  0.00  0.00           D
ATOM   2613 D     CV B   1      35.491  37.091  32.827  0.00  0.00           D
ATOM   2614 D     CV B   1      36.491  37.091  32.827  0.00  0.00           D
ATOM   2615 D     CV B   1      37.491  37.091  32.827  0.00  0.00           D
ATOM   2616 D     CV B   1      38.491  37.091  32.827  0.00  0.00           D
ATOM   2617 D     CV B   1      40.491  37.091  32.827  0.00  0.00           D
ATOM   2618 D     CV B   1      41.491  37.091  32.827  0.00  0.00           D
ATOM   2619 D     CV B   1      42.491  37.091  32.827  0.00  0.01           D
ATOM   2620 D     CV B   1      43.491  37.091  32.827  0.00  0.02           D
ATOM   2621 D     CV B   1      44.491  37.091  32.827  0.00  0.03           D
ATOM   2622 D     CV B   1      25.491  38.091  32.827  0.00  0.05           D
ATOM   2623 D     CV B   1      26.491  38.091  32.827  0.00  0.03           D
ATOM   2624 D     CV B   1      27.491  38.091  32.827  0.00  0.02           D
ATOM   2625 D     CV B   1      28.491  38.091  32.827  0.00  0.01           D
ATOM   2626 D     CV B   1      29.491  38.091  32.827  0.00  0.01           D
ATOM   2627 D     CV B   1      30.491  38.091  32.827  0.00  0.00           D
ATOM   2628 D     CV B   1      31.491  38.091  32.827  0.00  0.00           D
ATOM   2629 D     CV B   1      32.491  38.091  32.827  0.00  0.00           D
ATOM   2630 D     CV B   1      33.491  38.091  32.827  0.00  0.00           D
ATOM   2631 D     CV B   1      34.491  38.091  32.827  0.00  0.00           D
ATOM   2632 D     CV B   1      35.491  38.091  32.827  0.00  0.00           D
ATOM   2633 D     CV B   1      36.491  38.091  32.827  0.00  0.00           D
ATOM   2634 D     CV B   1      37.491  38.091  32.827  0.00  0.00           D
ATOM   2635 D     CV B   1      39.491  38.091  32.827  0.00  0.00           D
ATOM   2636 D     CV B   1      40.491  38.091  32.827  0.00  0.00           D
ATOM   2637 D     CV B   1      41.491  38.091  32.827  0.00  0.00           D
ATOM   2638 D     CV B   1      42.491  38.091  32.827  0.00  0.01           D
ATOM   2639 D     CV B   1      43.491  38.091  32.827  0.00  0.02           D
ATOM   2640 D     CV B   1      44.491  38.091  32.827  0.00  0.03           D
ATOM   2641 D     CV B   1      26.491  39.091  32.827  0.00  0.04           D
ATOM   2642 D     CV B   1      27.491  39.091  32.827  0.00  0.03           D
ATOM   2643 D     CV B   1      28.491  39.091  32.827  0.00  0.01           D
ATOM   2644 D     CV B   1      29.491  39.091  32.827  0.00  0.01           D
ATOM   2645 D     CV B   1      30.491  39.091  32.827  0.00  0.01           D
ATOM   2646 D     CV B   1      31.491  39.091  32.827  0.00  0.00           D
ATOM   2647 D     CV B   1      32.491  39.091  32.827  0.00  0.00           D
ATOM   2648 D     CV B   1      33.491  39.091  32.827  0.00  0.00           D
ATOM   2649 D     CV B   1      34.491  39.091  32.827  0.00  0.00           D
ATOM   2650 D     CV B   1      37.491  39.091  32.827  0.00  0.00           D
ATOM   2651 D     CV B   1      38.491  39.091  32.827  0.00  0.00           D
ATOM   2652 D     CV B   1      39.491  39.091  32.827  0.00  0.00           D
ATOM   2653 D     CV B   1      40.491  39.091  32.827  0.00  0.00           D
ATOM   2654 D     CV B   1      41.491  39.091  32.827  0.00  0.00           D
ATOM   2655 D     CV B   1      42.491  39.091  32.827  0.00  0.01           D
ATOM   2656 D     CV B   1      43.491  39.091  32.827  0.00  0.01           D
ATOM   2657 D     CV B   1      44.491  39.091  32.827  0.00  0.02           D
ATOM   2658 D     CV B   1      45.491  39.091  32.827  0.00  0.03           D
ATOM   2659 D     CV B   1      46.491  39.091  32.827  0.00  0.04           D
ATOM   2660 D     CV B   1      27.491  40.091  32.827  0.00  0.03           D
ATOM   2661 D     CV B   1      28.491  40.091  32.827  0.00  0.02           D
ATOM   2662 D     CV B   1      29.491  40.091  32.827  0.00  0.01           D
ATOM   2663 D     CV B   1      30.491  40.091  32.827  0.00  0.01           D
ATOM   2664 D     CV B   1      31.491  40.091  32.827  0.00  0.00           D
ATOM   2665 D     CV B   1      32.491  40.091  32.827  0.00  0.00           D
ATOM   2666 D     CV B   1      33.491  40.091  32.827  0.00  0.00           D
ATOM   2667 D     CV B   1      34.491  40.091  32.827  0.00  0.00           D
ATOM   2668 D     CV B   1      36.491  40.091  32.827  0.00  0.00           D
ATOM   2669 D     CV B   1      37.491  40.091  32.827  0.00  0.00           D
ATOM   2670 D     CV B   1      38.491  40.091  32.827  0.00  0.00           D
ATOM   2671 D     CV B   1      39.491  40.091  32.827  0.00  0.00           D
ATOM   2672 D     CV B   1      40.491  40.091  32.827  0.00  0.00           D
ATOM   2673 D     CV B   1      41.491  40.091  32.827  0.00  0.00           D
ATOM   2674 D     CV B   1      42.491  40.091  32.827  0.00  0.01           D
ATOM   2675 D     CV B   1      43.491  40.091  32.827  0.00  0.01           D
ATOM   2676 D     CV B   1      44.491  40.091  32.827  0.00  0.01           D
ATOM   2677 D     CV B   1      45.491  40.091  32.827  0.00  0.02           D
ATOM   2678 D     CV B   1      46.491  40.091  32.827  0.00  0.03           D
ATOM   2679 D     CV B   1      26.491  41.091  32.827  0.00  0.05           D
ATOM   2680 D     CV B   1      27.491  41.091  32.827  0.00  0.03           D
ATOM   2681 D     CV B   1      28.491  41.091  32.827  0.00  0.02           D
ATOM   2682 D     CV B   1      29.491  41.091  32.827  0.00  0.01           D
ATOM   2683 D     CV B   1      30.491  41.091  32.827  0.00  0.01           D
ATOM   2684 D     CV B   1      31.491  41.091  32.827  0.00  0.01           D
ATOM   2685 D     CV B   1      32.491  41.091  32.827  0.00  0.00           D
ATOM   2686 D     CV B   1      33.491  41.091  32.827  0.00  0.00           D
ATOM   2687 D     CV B   1      34.491  41.091  32.827  0.00  0.00           D
ATOM   2688 D     CV B   1      35.491  41.091  32.827  0.00  0.00           D
ATOM   2689 D     CV B   1      36.491  41.091  32.827  0.00  0.00           D
ATOM   2690 D     CV B   1      37.491  41.091  32.827  0.00  0.00           D
ATOM   2691 D     CV B   1      38.491  41.091  32.827  0.00  0.00           D
ATOM   2692 D     CV B   1      39.491  41.091  32.827  0.00  0.00           D
ATOM   2693 D     CV B   1      40.491  41.091  32.827  0.00  0.00           D
ATOM   2694 D     CV B   1      41.491  41.091  32.827  0.00  0.00           D
ATOM   2695 D     CV B   1      42.491  41.091  32.827  0.00  0.01           D
ATOM   2696 D     CV B   1      43.491  41.091  32.827  0.00  0.01           D
ATOM   2697 D     CV B   1      44.491  41.091  32.827  0.00  0.01           D
ATOM   2698 D     CV B   1      45.491  41.091  32.827  0.00  0.01           D
ATOM   2699 D     CV B   1      46.491  41.091  32.827  0.00  0.02           D
ATOM   2700 D     CV B   1      26.491  42.091  32.827  0.00  0.05           D
ATOM   2701 D     CV B   1      27.491  42.091  32.827  0.00  0.03           D
ATOM   2702 D     CV B   1      28.491  42.091  32.827  0.00  0.03           D
ATOM   2703 D     CV B   1      29.491  42.091  32.827  0.00  0.02           D
ATOM   2704 D     CV B   1      30.491  42.091  32.827  0.00  0.01           D
ATOM   2705 D     CV B   1      31.491  42.091  32.827  0.00  0.01           D
ATOM   2706 D     CV B   1      32.491  42.091  32.827  0.00  0.01           D
ATOM   2707 D     CV B   1      33.491  42.091  32.827  0.00  0.01           D
ATOM   2708 D     CV B   1      34.491  42.091  32.827  0.00  0.00           D
ATOM   2709 D     CV B   1      35.491  42.091  32.827  0.00  0.00           D
ATOM   2710 D     CV B   1      36.491  42.091  32.827  0.00  0.00           D
ATOM   2711 D     CV B   1      37.491  42.091  32.827  0.00  0.00           D
ATOM   2712 D     CV B   1      38.491  42.091  32.827  0.00  0.00           D
ATOM   2713 D     CV B   1      39.491  42.091  32.827  0.00  0.00           D
ATOM   2714 D     CV B   1      40.491  42.091  32.827  0.00  0.00           D
ATOM   2715 D     CV B   1      41.491  42.091  32.827  0.00  0.00           D
ATOM   2716 D     CV B   1      42.491  42.091  32.827  0.00  0.00           D
ATOM   2717 D     CV B   1      43.491  42.091  32.827  0.00  0.01           D
ATOM   2718 D     CV B   1      44.491  42.091  32.827  0.00  0.01           D
ATOM   2719 D     CV B   1      45.491  42.091  32.827  0.00  0.01           D
ATOM   2720 D     CV B   1      25.491  43.091  32.827  0.00  0.05           D
ATOM   2721 D     CV B   1      26.491  43.091  32.827  0.00  0.04           D
ATOM   2722 D     CV B   1      27.491  43.091  32.827  0.00  0.04           D
ATOM   2723 D     CV B   1      28.491  43.091  32.827  0.00  0.03           D
ATOM   2724 D     CV B   1      29.491  43.091  32.827  0.00  0.03           D
ATOM   2725 D     CV B   1      30.491  43.091  32.827  0.00  0.02           D
ATOM   2726 D     CV B   1      31.491  43.091  32.827  0.00  0.02           D
ATOM   2727 D     CV B   1      32.491  43.091  32.827  0.00  0.01           D
ATOM   2728 D     CV B   1      33.491  43.091  32.827  0.00  0.01           D
ATOM   2729 D     CV B   1      34.491  43.091  32.827  0.00  0.01           D
ATOM   2730 D     CV B   1      35.491  43.091  32.827  0.00  0.01           D
ATOM   2731 D     CV B   1      36.491  43.091  32.827  0.00  0.01           D
ATOM   2732 D     CV B   1      37.491  43.091  32.827  0.00  0.01           D
ATOM   2733 D     CV B   1      38.491  43.091  32.827  0.00  0.01           D
ATOM   2734 D     CV B   1      39.491  43.091  32.827  0.00  0.01           D
ATOM   2735 D     CV B   1      40.491  43.091  32.827  0.00  0.01           D
ATOM   2736 D     CV B   1      41.491  43.091  32.827  0.00  0.01           D
ATOM   2737 D     CV B   1      42.491  43.091  32.827  0.00  0.00           D
ATOM   2738 D     CV B   1      26.491  44.091  32.827  0.00  0.04           D
ATOM   2739 D     CV B   1      30.491  44.091  32.827  0.00  0.04           D
ATOM   2740 D     CV B   1      31.491  44.091  32.827  0.00  0.03           D
ATOM   2741 D     CV B   1      32.491  44.091  32.827  0.00  0.02           D
ATOM   2742 D     CV B   1      33.491  44.091  32.827  0.00  0.02           D
ATOM   2743 D     CV B   1      34.491  44.091  32.827  0.00  0.02           D
ATOM   2744 D     CV B   1      35.491  44.091  32.827  0.00  0.02           D
ATOM   2745 D     CV B   1      36.491  44.091  32.827  0.00  0.02           D
ATOM   2746 D     CV B   1      37.491  44.091  32.827  0.00  0.02           D
ATOM   2747 D     CV B   1      38.491  44.091  32.827  0.00  0.02           D
ATOM   2748 D     CV B   1      39.491  44.091  32.827  0.00  0.01           D
ATOM   2749 D     CV B   1      40.491  44.091  32.827  0.00  0.01           D
ATOM   2750 D     CV B   1      41.491  44.091  32.827  0.00  0.01           D
ATOM   2751 D     CV B   1      32.491  45.091  32.827  0.00  0.04           D
ATOM   2752 D     CV B   1      33.491  45.091  32.827  0.00  0.03           D
ATOM   2753 D     CV B   1      34.491  45.091  32.827  0.00  0.03           D
ATOM   2754 D     CV B   1      37.491  45.091  32.827  0.00  0.03           D
ATOM   2755 D     CV B   1      38.491  45.091  32.827  0.00  0.03           D
ATOM   2756 D     CV B   1      39.491  45.091  32.827  0.00  0.02           D
ATOM   2757 D     CV B   1      40.491  45.091  32.827  0.00  0.01           D
ATOM   2758 D     CV B   1      41.491  45.091  32.827  0.00  0.01           D
ATOM   2759 D     CV B   1      38.491  46.091  32.827  0.00  0.04           D
ATOM   2760 D     CV B   1      39.491  46.091  32.827  0.00  0.03           D
ATOM   2761 D     CV B   1      40.491  46.091  32.827  0.00  0.02           D
ATOM   2762 D     CV B   1      41.491  46.091  32.827  0.00  0.01           D
ATOM   2763 D     CV B   1      39.491  47.091  32.827  0.00  0.04           D
ATOM   2764 D     CV B   1      40.491  47.091  32.827  0.00  0.03           D
ATOM   2765 D     CV B   1      39.491  48.091  32.827  0.00  0.05           D
ATOM   2766 D     CV B   1      40.491  23.091  33.827  0.00  0.04           D
ATOM   2767 D     CV B   1      29.491  24.091  33.827  0.00  0.02           D
ATOM   2768 D     CV B   1      30.491  24.091  33.827  0.00  0.04           D
ATOM   2769 D     CV B   1      40.491  24.091  33.827  0.00  0.03           D
ATOM   2770 D     CV B   1      41.491  24.091  33.827  0.00  0.02           D
ATOM   2771 D     CV B   1      29.491  25.091  33.827  0.00  0.02           D
ATOM   2772 D     CV B   1      30.491  25.091  33.827  0.00  0.03           D
ATOM   2773 D     CV B   1      31.491  25.091  33.827  0.00  0.04           D
ATOM   2774 D     CV B   1      39.491  25.091  33.827  0.00  0.04           D
ATOM   2775 D     CV B   1      40.491  25.091  33.827  0.00  0.02           D
ATOM   2776 D     CV B   1      41.491  25.091  33.827  0.00  0.01           D
ATOM   2777 D     CV B   1      28.491  26.091  33.827  0.00  0.01           D
ATOM   2778 D     CV B   1      29.491  26.091  33.827  0.00  0.01           D
ATOM   2779 D     CV B   1      30.491  26.091  33.827  0.00  0.02           D
ATOM   2780 D     CV B   1      31.491  26.091  33.827  0.00  0.03           D
ATOM   2781 D     CV B   1      32.491  26.091  33.827  0.00  0.03           D
ATOM   2782 D     CV B   1      33.491  26.091  33.827  0.00  0.04           D
ATOM   2783 D     CV B   1      34.491  26.091  33.827  0.00  0.04           D
ATOM   2784 D     CV B   1      35.491  26.091  33.827  0.00  0.04           D
ATOM   2785 D     CV B   1      37.491  26.091  33.827  0.00  0.04           D
ATOM   2786 D     CV B   1      38.491  26.091  33.827  0.00  0.03           D
ATOM   2787 D     CV B   1      39.491  26.091  33.827  0.00  0.02           D
ATOM   2788 D     CV B   1      40.491  26.091  33.827  0.00  0.02           D
ATOM   2789 D     CV B   1      41.491  26.091  33.827  0.00  0.01           D
ATOM   2790 D     CV B   1      42.491  26.091  33.827  0.00  0.01           D
ATOM   2791 D     CV B   1      44.491  26.091  33.827  0.00  0.00           D
ATOM   2792 D     CV B   1      28.491  27.091  33.827  0.00  0.01           D
ATOM   2793 D     CV B   1      29.491  27.091  33.827  0.00  0.01           D
ATOM   2794 D     CV B   1      30.491  27.091  33.827  0.00  0.01           D
ATOM   2795 D     CV B   1      31.491  27.091  33.827  0.00  0.01           D
ATOM   2796 D     CV B   1      32.491  27.091  33.827  0.00  0.02           D
ATOM   2797 D     CV B   1      33.491  27.091  33.827  0.00  0.02           D
ATOM   2798 D     CV B   1      34.491  27.091  33.827  0.00  0.02           D
ATOM   2799 D     CV B   1      35.491  27.091  33.827  0.00  0.02           D
ATOM   2800 D     CV B   1      36.491  27.091  33.827  0.00  0.02           D
ATOM   2801 D     CV B   1      37.491  27.091  33.827  0.00  0.02           D
ATOM   2802 D     CV B   1      38.491  27.091  33.827  0.00  0.01           D
ATOM   2803 D     CV B   1      39.491  27.091  33.827  0.00  0.01           D
ATOM   2804 D     CV B   1      40.491  27.091  33.827  0.00  0.01           D
ATOM   2805 D     CV B   1      41.491  27.091  33.827  0.00  0.01           D
ATOM   2806 D     CV B   1      42.491  27.091  33.827  0.00  0.01           D
ATOM   2807 D     CV B   1      43.491  27.091  33.827  0.00  0.00           D
ATOM   2808 D     CV B   1      44.491  27.091  33.827  0.00  0.00           D
ATOM   2809 D     CV B   1      27.491  28.091  33.827  0.00  0.01           D
ATOM   2810 D     CV B   1      28.491  28.091  33.827  0.00  0.01           D
ATOM   2811 D     CV B   1      29.491  28.091  33.827  0.00  0.01           D
ATOM   2812 D     CV B   1      30.491  28.091  33.827  0.00  0.01           D
ATOM   2813 D     CV B   1      31.491  28.091  33.827  0.00  0.01           D
ATOM   2814 D     CV B   1      32.491  28.091  33.827  0.00  0.01           D
ATOM   2815 D     CV B   1      33.491  28.091  33.827  0.00  0.01           D
ATOM   2816 D     CV B   1      34.491  28.091  33.827  0.00  0.01           D
ATOM   2817 D     CV B   1      35.491  28.091  33.827  0.00  0.01           D
ATOM   2818 D     CV B   1      36.491  28.091  33.827  0.00  0.01           D
ATOM   2819 D     CV B   1      37.491  28.091  33.827  0.00  0.01           D
ATOM   2820 D     CV B   1      38.491  28.091  33.827  0.00  0.01           D
ATOM   2821 D     CV B   1      39.491  28.091  33.827  0.00  0.01           D
ATOM   2822 D     CV B   1      40.491  28.091  33.827  0.00  0.01           D
ATOM   2823 D     CV B   1      41.491  28.091  33.827  0.00  0.01           D
ATOM   2824 D     CV B   1      42.491  28.091  33.827  0.00  0.01           D
ATOM   2825 D     CV B   1      43.491  28.091  33.827  0.00  0.01           D
ATOM   2826 D     CV B   1      44.491  28.091  33.827  0.00  0.01           D
ATOM   2827 D     CV B   1      45.491  28.091  33.827  0.00  0.01           D
ATOM   2828 D     CV B   1      25.491  29.091  33.827  0.00  0.02           D
ATOM   2829 D     CV B   1      26.491  29.091  33.827  0.00  0.02           D
ATOM   2830 D     CV B   1      27.491  29.091  33.827  0.00  0.01           D
ATOM   2831 D     CV B   1      28.491  29.091  33.827  0.00  0.01           D
ATOM   2832 D     CV B   1      29.491  29.091  33.827  0.00  0.01           D
ATOM   2833 D     CV B   1      30.491  29.091  33.827  0.00  0.01           D
ATOM   2834 D     CV B   1      31.491  29.091  33.827  0.00  0.01           D
ATOM   2835 D     CV B   1      32.491  29.091  33.827  0.00  0.00           D
ATOM   2836 D     CV B   1      33.491  29.091  33.827  0.00  0.00           D
ATOM   2837 D     CV B   1      34.491  29.091  33.827  0.00  0.00           D
ATOM   2838 D     CV B   1      35.491  29.091  33.827  0.00  0.00           D
ATOM   2839 D     CV B   1      36.491  29.091  33.827  0.00  0.00           D
ATOM   2840 D     CV B   1      37.491  29.091  33.827  0.00  0.00           D
ATOM   2841 D     CV B   1      38.491  29.091  33.827  0.00  0.00           D
ATOM   2842 D     CV B   1      39.491  29.091  33.827  0.00  0.00           D
ATOM   2843 D     CV B   1      40.491  29.091  33.827  0.00  0.00           D
ATOM   2844 D     CV B   1      41.491  29.091  33.827  0.00  0.00           D
ATOM   2845 D     CV B   1      42.491  29.091  33.827  0.00  0.00           D
ATOM   2846 D     CV B   1      43.491  29.091  33.827  0.00  0.01           D
ATOM   2847 D     CV B   1      44.491  29.091  33.827  0.00  0.01           D
ATOM   2848 D     CV B   1      45.491  29.091  33.827  0.00  0.01           D
ATOM   2849 D     CV B   1      46.491  29.091  33.827  0.00  0.01           D
ATOM   2850 D     CV B   1      25.491  30.091  33.827  0.00  0.03           D
ATOM   2851 D     CV B   1      26.491  30.091  33.827  0.00  0.02           D
ATOM   2852 D     CV B   1      27.491  30.091  33.827  0.00  0.02           D
ATOM   2853 D     CV B   1      28.491  30.091  33.827  0.00  0.01           D
ATOM   2854 D     CV B   1      29.491  30.091  33.827  0.00  0.01           D
ATOM   2855 D     CV B   1      30.491  30.091  33.827  0.00  0.00           D
ATOM   2856 D     CV B   1      31.491  30.091  33.827  0.00  0.00           D
ATOM   2857 D     CV B   1      32.491  30.091  33.827  0.00  0.00           D
ATOM   2858 D     CV B   1      33.491  30.091  33.827  0.00  0.00           D
ATOM   2859 D     CV B   1      34.491  30.091  33.827  0.00  0.00           D
ATOM   2860 D     CV B   1      35.491  30.091  33.827  0.00  0.00           D
ATOM   2861 D     CV B   1      36.491  30.091  33.827  0.00  0.00           D
ATOM   2862 D     CV B   1      37.491  30.091  33.827  0.00  0.00           D
ATOM   2863 D     CV B   1      38.491  30.091  33.827  0.00  0.00           D
ATOM   2864 D     CV B   1      39.491  30.091  33.827  0.00  0.00           D
ATOM   2865 D     CV B   1      40.491  30.091  33.827  0.00  0.00           D
ATOM   2866 D     CV B   1      41.491  30.091  33.827  0.00  0.00           D
ATOM   2867 D     CV B   1      42.491  30.091  33.827  0.00  0.00           D
ATOM   2868 D     CV B   1      43.491  30.091  33.827  0.00  0.01           D
ATOM   2869 D     CV B   1      44.491  30.091  33.827  0.00  0.01           D
ATOM   2870 D     CV B   1      45.491  30.091  33.827  0.00  0.02           D
ATOM   2871 D     CV B   1      46.491  30.091  33.827  0.00  0.02           D
ATOM   2872 D     CV B   1      25.491  31.091  33.827  0.00  0.05           D
ATOM   2873 D     CV B   1      26.491  31.091  33.827  0.00  0.03           D
ATOM   2874 D     CV B   1      27.491  31.091  33.827  0.00  0.02           D
ATOM   2875 D     CV B   1      28.491  31.091  33.827  0.00  0.01           D
ATOM   2876 D     CV B   1      29.491  31.091  33.827  0.00  0.01           D
ATOM   2877 D     CV B   1      30.491  31.091  33.827  0.00  0.00           D
ATOM   2878 D     CV B   1      31.491  31.091  33.827  0.00  0.00           D
ATOM   2879 D     CV B   1      32.491  31.091  33.827  0.00  0.00           D
ATOM   2880 D     CV B   1      33.491  31.091  33.827  0.00  0.00           D
ATOM   2881 D     CV B   1      38.491  31.091  33.827  0.00  0.00           D
ATOM   2882 D     CV B   1      39.491  31.091  33.827  0.00  0.00           D
ATOM   2883 D     CV B   1      40.491  31.091  33.827  0.00  0.00           D
ATOM   2884 D     CV B   1      41.491  31.091  33.827  0.00  0.00           D
ATOM   2885 D     CV B   1      42.491  31.091  33.827  0.00  0.01           D
ATOM   2886 D     CV B   1      43.491  31.091  33.827  0.00  0.01           D
ATOM   2887 D     CV B   1      44.491  31.091  33.827  0.00  0.02           D
ATOM   2888 D     CV B   1      45.491  31.091  33.827  0.00  0.03           D
ATOM   2889 D     CV B   1      46.491  31.091  33.827  0.00  0.04           D
ATOM   2890 D     CV B   1      47.491  31.091  33.827  0.00  0.04           D
ATOM   2891 D     CV B   1      26.491  32.091  33.827  0.00  0.03           D
ATOM   2892 D     CV B   1      27.491  32.091  33.827  0.00  0.02           D
ATOM   2893 D     CV B   1      28.491  32.091  33.827  0.00  0.01           D
ATOM   2894 D     CV B   1      29.491  32.091  33.827  0.00  0.01           D
ATOM   2895 D     CV B   1      30.491  32.091  33.827  0.00  0.00           D
ATOM   2896 D     CV B   1      31.491  32.091  33.827  0.00  0.00           D
ATOM   2897 D     CV B   1      32.491  32.091  33.827  0.00  0.00           D
ATOM   2898 D     CV B   1      33.491  32.091  33.827  0.00  0.00           D
ATOM   2899 D     CV B   1      34.491  32.091  33.827  0.00  0.00           D
ATOM   2900 D     CV B   1      35.491  32.091  33.827  0.00  0.00           D
ATOM   2901 D     CV B   1      36.491  32.091  33.827  0.00  0.00           D
ATOM   2902 D     CV B   1      40.491  32.091  33.827  0.00  0.00           D
ATOM   2903 D     CV B   1      41.491  32.091  33.827  0.00  0.00           D
ATOM   2904 D     CV B   1      42.491  32.091  33.827  0.00  0.01           D
ATOM   2905 D     CV B   1      43.491  32.091  33.827  0.00  0.01           D
ATOM   2906 D     CV B   1      44.491  32.091  33.827  0.00  0.02           D
ATOM   2907 D     CV B   1      26.491  33.091  33.827  0.00  0.03           D
ATOM   2908 D     CV B   1      27.491  33.091  33.827  0.00  0.02           D
ATOM   2909 D     CV B   1      28.491  33.091  33.827  0.00  0.01           D
ATOM   2910 D     CV B   1      29.491  33.091  33.827  0.00  0.00           D
ATOM   2911 D     CV B   1      30.491  33.091  33.827  0.00  0.00           D
ATOM   2912 D     CV B   1      31.491  33.091  33.827  0.00  0.00           D
ATOM   2913 D     CV B   1      32.491  33.091  33.827  0.00  0.00           D
ATOM   2914 D     CV B   1      33.491  33.091  33.827  0.00  0.00           D
ATOM   2915 D     CV B   1      34.491  33.091  33.827  0.00  0.00           D
ATOM   2916 D     CV B   1      35.491  33.091  33.827  0.00  0.00           D
ATOM   2917 D     CV B   1      36.491  33.091  33.827  0.00  0.00           D
ATOM   2918 D     CV B   1      37.491  33.091  33.827  0.00  0.00           D
ATOM   2919 D     CV B   1      38.491  33.091  33.827  0.00  0.00           D
ATOM   2920 D     CV B   1      40.491  33.091  33.827  0.00  0.00           D
ATOM   2921 D     CV B   1      41.491  33.091  33.827  0.00  0.00           D
ATOM   2922 D     CV B   1      42.491  33.091  33.827  0.00  0.01           D
ATOM   2923 D     CV B   1      43.491  33.091  33.827  0.00  0.01           D
ATOM   2924 D     CV B   1      44.491  33.091  33.827  0.00  0.03           D
ATOM   2925 D     CV B   1      26.491  34.091  33.827  0.00  0.03           D
ATOM   2926 D     CV B   1      27.491  34.091  33.827  0.00  0.01           D
ATOM   2927 D     CV B   1      28.491  34.091  33.827  0.00  0.01           D
ATOM   2928 D     CV B   1      29.491  34.091  33.827  0.00  0.00           D
ATOM   2929 D     CV B   1      30.491  34.091  33.827  0.00  0.00           D
ATOM   2930 D     CV B   1      31.491  34.091  33.827  0.00  0.00           D
ATOM   2931 D     CV B   1      32.491  34.091  33.827  0.00  0.00           D
ATOM   2932 D     CV B   1      33.491  34.091  33.827  0.00  0.00           D
ATOM   2933 D     CV B   1      34.491  34.091  33.827  0.00  0.00           D
ATOM   2934 D     CV B   1      35.491  34.091  33.827  0.00  0.00           D
ATOM   2935 D     CV B   1      36.491  34.091  33.827  0.00  0.00           D
ATOM   2936 D     CV B   1      37.491  34.091  33.827  0.00  0.00           D
ATOM   2937 D     CV B   1      38.491  34.091  33.827  0.00  0.00           D
ATOM   2938 D     CV B   1      40.491  34.091  33.827  0.00  0.00           D
ATOM   2939 D     CV B   1      41.491  34.091  33.827  0.00  0.00           D
ATOM   2940 D     CV B   1      42.491  34.091  33.827  0.00  0.01           D
ATOM   2941 D     CV B   1      43.491  34.091  33.827  0.00  0.01           D
ATOM   2942 D     CV B   1      44.491  34.091  33.827  0.00  0.03           D
ATOM   2943 D     CV B   1      25.491  35.091  33.827  0.00  0.04           D
ATOM   2944 D     CV B   1      26.491  35.091  33.827  0.00  0.02           D
ATOM   2945 D     CV B   1      27.491  35.091  33.827  0.00  0.01           D
ATOM   2946 D     CV B   1      28.491  35.091  33.827  0.00  0.01           D
ATOM   2947 D     CV B   1      29.491  35.091  33.827  0.00  0.00           D
ATOM   2948 D     CV B   1      30.491  35.091  33.827  0.00  0.00           D
ATOM   2949 D     CV B   1      32.491  35.091  33.827  0.00  0.00           D
ATOM   2950 D     CV B   1      33.491  35.091  33.827  0.00  0.00           D
ATOM   2951 D     CV B   1      34.491  35.091  33.827  0.00  0.00           D
ATOM   2952 D     CV B   1      35.491  35.091  33.827  0.00  0.00           D
ATOM   2953 D     CV B   1      36.491  35.091  33.827  0.00  0.00           D
ATOM   2954 D     CV B   1      37.491  35.091  33.827  0.00  0.00           D
ATOM   2955 D     CV B   1      38.491  35.091  33.827  0.00  0.00           D
ATOM   2956 D     CV B   1      40.491  35.091  33.827  0.00  0.00           D
ATOM   2957 D     CV B   1      41.491  35.091  33.827  0.00  0.00           D
ATOM   2958 D     CV B   1      42.491  35.091  33.827  0.00  0.01           D
ATOM   2959 D     CV B   1      43.491  35.091  33.827  0.00  0.01           D
ATOM   2960 D     CV B   1      44.491  35.091  33.827  0.00  0.03           D
ATOM   2961 D     CV B   1      25.491  36.091  33.827  0.00  0.04           D
ATOM   2962 D     CV B   1      26.491  36.091  33.827  0.00  0.02           D
ATOM   2963 D     CV B   1      27.491  36.091  33.827  0.00  0.01           D
ATOM   2964 D     CV B   1      28.491  36.091  33.827  0.00  0.01           D
ATOM   2965 D     CV B   1      29.491  36.091  33.827  0.00  0.00           D
ATOM   2966 D     CV B   1      30.491  36.091  33.827  0.00  0.00           D
ATOM   2967 D     CV B   1      32.491  36.091  33.827  0.00  0.00           D
ATOM   2968 D     CV B   1      33.491  36.091  33.827  0.00  0.00           D
ATOM   2969 D     CV B   1      34.491  36.091  33.827  0.00  0.00           D
ATOM   2970 D     CV B   1      35.491  36.091  33.827  0.00  0.00           D
ATOM   2971 D     CV B   1      36.491  36.091  33.827  0.00  0.00           D
ATOM   2972 D     CV B   1      37.491  36.091  33.827  0.00  0.00           D
ATOM   2973 D     CV B   1      38.491  36.091  33.827  0.00  0.00           D
ATOM   2974 D     CV B   1      40.491  36.091  33.827  0.00  0.00           D
ATOM   2975 D     CV B   1      41.491  36.091  33.827  0.00  0.00           D
ATOM   2976 D     CV B   1      42.491  36.091  33.827  0.00  0.01           D
ATOM   2977 D     CV B   1      43.491  36.091  33.827  0.00  0.02           D
ATOM   2978 D     CV B   1      44.491  36.091  33.827  0.00  0.03           D
ATOM   2979 D     CV B   1      25.491  37.091  33.827  0.00  0.05           D
ATOM   2980 D     CV B   1      26.491  37.091  33.827  0.00  0.03           D
ATOM   2981 D     CV B   1      27.491  37.091  33.827  0.00  0.01           D
ATOM   2982 D     CV B   1      28.491  37.091  33.827  0.00  0.01           D
ATOM   2983 D     CV B   1      29.491  37.091  33.827  0.00  0.00           D
ATOM   2984 D     CV B   1      30.491  37.091  33.827  0.00  0.00           D
ATOM   2985 D     CV B   1      32.491  37.091  33.827  0.00  0.00           D
ATOM   2986 D     CV B   1      33.491  37.091  33.827  0.00  0.00           D
ATOM   2987 D     CV B   1      34.491  37.091  33.827  0.00  0.00           D
ATOM   2988 D     CV B   1      35.491  37.091  33.827  0.00  0.00           D
ATOM   2989 D     CV B   1      36.491  37.091  33.827  0.00  0.00           D
ATOM   2990 D     CV B   1      37.491  37.091  33.827  0.00  0.00           D
ATOM   2991 D     CV B   1      38.491  37.091  33.827  0.00  0.00           D
ATOM   2992 D     CV B   1      40.491  37.091  33.827  0.00  0.00           D
ATOM   2993 D     CV B   1      41.491  37.091  33.827  0.00  0.00           D
ATOM   2994 D     CV B   1      42.491  37.091  33.827  0.00  0.01           D
ATOM   2995 D     CV B   1      43.491  37.091  33.827  0.00  0.01           D
ATOM   2996 D     CV B   1      44.491  37.091  33.827  0.00  0.03           D
ATOM   2997 D     CV B   1      26.491  38.091  33.827  0.00  0.03           D
ATOM   2998 D     CV B   1      27.491  38.091  33.827  0.00  0.02           D
ATOM   2999 D     CV B   1      28.491  38.091  33.827  0.00  0.01           D
ATOM   3000 D     CV B   1      29.491  38.091  33.827  0.00  0.00           D
ATOM   3001 D     CV B   1      30.491  38.091  33.827  0.00  0.00           D
ATOM   3002 D     CV B   1      31.491  38.091  33.827  0.00  0.00           D
ATOM   3003 D     CV B   1      32.491  38.091  33.827  0.00  0.00           D
ATOM   3004 D     CV B   1      33.491  38.091  33.827  0.00  0.00           D
ATOM   3005 D     CV B   1      34.491  38.091  33.827  0.00  0.00           D
ATOM   3006 D     CV B   1      35.491  38.091  33.827  0.00  0.00           D
ATOM   3007 D     CV B   1      36.491  38.091  33.827  0.00  0.00           D
ATOM   3008 D     CV B   1      37.491  38.091  33.827  0.00  0.00           D
ATOM   3009 D     CV B   1      38.491  38.091  33.827  0.00  0.00           D
ATOM   3010 D     CV B   1      40.491  38.091  33.827  0.00  0.00           D
ATOM   3011 D     CV B   1      41.491  38.091  33.827  0.00  0.00           D
ATOM   3012 D     CV B   1      42.491  38.091  33.827  0.00  0.01           D
ATOM   3013 D     CV B   1      43.491  38.091  33.827  0.00  0.01           D
ATOM   3014 D     CV B   1      44.491  38.091  33.827  0.00  0.03           D
ATOM   3015 D     CV B   1      26.491  39.091  33.827  0.00  0.04           D
ATOM   3016 D     CV B   1      27.491  39.091  33.827  0.00  0.02           D
ATOM   3017 D     CV B   1      28.491  39.091  33.827  0.00  0.01           D
ATOM   3018 D     CV B   1      29.491  39.091  33.827  0.00  0.01           D
ATOM   3019 D     CV B   1      30.491  39.091  33.827  0.00  0.00           D
ATOM   3020 D     CV B   1      31.491  39.091  33.827  0.00  0.00           D
ATOM   3021 D     CV B   1      32.491  39.091  33.827  0.00  0.00           D
ATOM   3022 D     CV B   1      34.491  39.091  33.827  0.00  0.00           D
ATOM   3023 D     CV B   1      35.491  39.091  33.827  0.00  0.00           D
ATOM   3024 D     CV B   1      36.491  39.091  33.827  0.00  0.00           D
ATOM   3025 D     CV B   1      40.491  39.091  33.827  0.00  0.00           D
ATOM   3026 D     CV B   1      41.491  39.091  33.827  0.00  0.00           D
ATOM   3027 D     CV B   1      42.491  39.091  33.827  0.00  0.01           D
ATOM   3028 D     CV B   1      43.491  39.091  33.827  0.00  0.01           D
ATOM   3029 D     CV B   1      44.491  39.091  33.827  0.00  0.02           D
ATOM   3030 D     CV B   1      45.491  39.091  33.827  0.00  0.03           D
ATOM   3031 D     CV B   1      26.491  40.091  33.827  0.00  0.04           D
ATOM   3032 D     CV B   1      27.491  40.091  33.827  0.00  0.02           D
ATOM   3033 D     CV B   1      28.491  40.091  33.827  0.00  0.01           D
ATOM   3034 D     CV B   1      29.491  40.091  33.827  0.00  0.01           D
ATOM   3035 D     CV B   1      30.491  40.091  33.827  0.00  0.00           D
ATOM   3036 D     CV B   1      31.491  40.091  33.827  0.00  0.00           D
ATOM   3037 D     CV B   1      32.491  40.091  33.827  0.00  0.00           D
ATOM   3038 D     CV B   1      33.491  40.091  33.827  0.00  0.00           D
ATOM   3039 D     CV B   1      38.491  40.091  33.827  0.00  0.00           D
ATOM   3040 D     CV B   1      39.491  40.091  33.827  0.00  0.00           D
ATOM   3041 D     CV B   1      40.491  40.091  33.827  0.00  0.00           D
ATOM   3042 D     CV B   1      41.491  40.091  33.827  0.00  0.00           D
ATOM   3043 D     CV B   1      42.491  40.091  33.827  0.00  0.01           D
ATOM   3044 D     CV B   1      43.491  40.091  33.827  0.00  0.01           D
ATOM   3045 D     CV B   1      44.491  40.091  33.827  0.00  0.02           D
ATOM   3046 D     CV B   1      45.491  40.091  33.827  0.00  0.03           D
ATOM   3047 D     CV B   1      46.491  40.091  33.827  0.00  0.04           D
ATOM   3048 D     CV B   1      26.491  41.091  33.827  0.00  0.03           D
ATOM   3049 D     CV B   1      27.491  41.091  33.827  0.00  0.02           D
ATOM   3050 D     CV B   1      28.491  41.091  33.827  0.00  0.01           D
ATOM   3051 D     CV B   1      29.491  41.091  33.827  0.00  0.01           D
ATOM   3052 D     CV B   1      30.491  41.091  33.827  0.00  0.01           D
ATOM   3053 D     CV B   1      31.491  41.091  33.827  0.00  0.00           D
ATOM   3054 D     CV B   1      32.491  41.091  33.827  0.00  0.00           D
ATOM   3055 D     CV B   1      33.491  41.091  33.827  0.00  0.00           D
ATOM   3056 D     CV B   1      34.491  41.091  33.827  0.00  0.00           D
ATOM   3057 D     CV B   1      35.491  41.091  33.827  0.00  0.00           D
ATOM   3058 D     CV B   1      36.491  41.091  33.827  0.00  0.00           D
ATOM   3059 D     CV B   1      37.491  41.091  33.827  0.00  0.00           D
ATOM   3060 D     CV B   1      38.491  41.091  33.827  0.00  0.00           D
ATOM   3061 D     CV B   1      39.491  41.091  33.827  0.00  0.00           D
ATOM   3062 D     CV B   1      40.491  41.091  33.827  0.00  0.00           D
ATOM   3063 D     CV B   1      41.491  41.091  33.827  0.00  0.00           D
ATOM   3064 D     CV B   1      42.491  41.091  33.827  0.00  0.00           D
ATOM   3065 D     CV B   1      43.491  41.091  33.827  0.00  0.01           D
ATOM   3066 D     CV B   1      44.491  41.091  33.827  0.00  0.01           D
ATOM   3067 D     CV B   1      45.491  41.091  33.827  0.00  0.02           D
ATOM   3068 D     CV B   1      46.491  41.091  33.827  0.00  0.03           D
ATOM   3069 D     CV B   1      25.491  42.091  33.827  0.00  0.05           D
ATOM   3070 D     CV B   1      26.491  42.091  33.827  0.00  0.03           D
ATOM   3071 D     CV B   1      27.491  42.091  33.827  0.00  0.02           D
ATOM   3072 D     CV B   1      28.491  42.091  33.827  0.00  0.01           D
ATOM   3073 D     CV B   1      29.491  42.091  33.827  0.00  0.01           D
ATOM   3074 D     CV B   1      30.491  42.091  33.827  0.00  0.01           D
ATOM   3075 D     CV B   1      31.491  42.091  33.827  0.00  0.01           D
ATOM   3076 D     CV B   1      32.491  42.091  33.827  0.00  0.01           D
ATOM   3077 D     CV B   1      33.491  42.091  33.827  0.00  0.00           D
ATOM   3078 D     CV B   1      34.491  42.091  33.827  0.00  0.00           D
ATOM   3079 D     CV B   1      35.491  42.091  33.827  0.00  0.00           D
ATOM   3080 D     CV B   1      36.491  42.091  33.827  0.00  0.00           D
ATOM   3081 D     CV B   1      37.491  42.091  33.827  0.00  0.00           D
ATOM   3082 D     CV B   1      38.491  42.091  33.827  0.00  0.00           D
ATOM   3083 D     CV B   1      39.491  42.091  33.827  0.00  0.00           D
ATOM   3084 D     CV B   1      40.491  42.091  33.827  0.00  0.00           D
ATOM   3085 D     CV B   1      41.491  42.091  33.827  0.00  0.00           D
ATOM   3086 D     CV B   1      42.491  42.091  33.827  0.00  0.00           D
ATOM   3087 D     CV B   1      43.491  42.091  33.827  0.00  0.01           D
ATOM   3088 D     CV B   1      44.491  42.091  33.827  0.00  0.01           D
ATOM   3089 D     CV B   1      45.491  42.091  33.827  0.00  0.01           D
ATOM   3090 D     CV B   1      25.491  43.091  33.827  0.00  0.03           D
ATOM   3091 D     CV B   1      26.491  43.091  33.827  0.00  0.02           D
ATOM   3092 D     CV B   1      27.491  43.091  33.827  0.00  0.02           D
ATOM   3093 D     CV B   1      28.491  43.091  33.827  0.00  0.02           D
ATOM   3094 D     CV B   1      29.491  43.091  33.827  0.00  0.02           D
ATOM   3095 D     CV B   1      30.491  43.091  33.827  0.00  0.01           D
ATOM   3096 D     CV B   1      31.491  43.091  33.827  0.00  0.01           D
ATOM   3097 D     CV B   1      32.491  43.091  33.827  0.00  0.01           D
ATOM   3098 D     CV B   1      33.491  43.091  33.827  0.00  0.01           D
ATOM   3099 D     CV B   1      34.491  43.091  33.827  0.00  0.01           D
ATOM   3100 D     CV B   1      35.491  43.091  33.827  0.00  0.01           D
ATOM   3101 D     CV B   1      36.491  43.091  33.827  0.00  0.01           D
ATOM   3102 D     CV B   1      37.491  43.091  33.827  0.00  0.01           D
ATOM   3103 D     CV B   1      38.491  43.091  33.827  0.00  0.01           D
ATOM   3104 D     CV B   1      39.491  43.091  33.827  0.00  0.01           D
ATOM   3105 D     CV B   1      40.491  43.091  33.827  0.00  0.01           D
ATOM   3106 D     CV B   1      41.491  43.091  33.827  0.00  0.00           D
ATOM   3107 D     CV B   1      43.491  43.091  33.827  0.00  0.00           D
ATOM   3108 D     CV B   1      44.491  43.091  33.827  0.00  0.01           D
ATOM   3109 D     CV B   1      26.491  44.091  33.827  0.00  0.02           D
ATOM   3110 D     CV B   1      27.491  44.091  33.827  0.00  0.02           D
ATOM   3111 D     CV B   1      28.491  44.091  33.827  0.00  0.03           D
ATOM   3112 D     CV B   1      29.491  44.091  33.827  0.00  0.03           D
ATOM   3113 D     CV B   1      30.491  44.091  33.827  0.00  0.03           D
ATOM   3114 D     CV B   1      31.491  44.091  33.827  0.00  0.03           D
ATOM   3115 D     CV B   1      32.491  44.091  33.827  0.00  0.02           D
ATOM   3116 D     CV B   1      33.491  44.091  33.827  0.00  0.02           D
ATOM   3117 D     CV B   1      34.491  44.091  33.827  0.00  0.02           D
ATOM   3118 D     CV B   1      35.491  44.091  33.827  0.00  0.02           D
ATOM   3119 D     CV B   1      36.491  44.091  33.827  0.00  0.02           D
ATOM   3120 D     CV B   1      37.491  44.091  33.827  0.00  0.01           D
ATOM   3121 D     CV B   1      38.491  44.091  33.827  0.00  0.01           D
ATOM   3122 D     CV B   1      39.491  44.091  33.827  0.00  0.01           D
ATOM   3123 D     CV B   1      40.491  44.091  33.827  0.00  0.01           D
ATOM   3124 D     CV B   1      41.491  44.091  33.827  0.00  0.01           D
ATOM   3125 D     CV B   1      27.491  45.091  33.827  0.00  0.03           D
ATOM   3126 D     CV B   1      28.491  45.091  33.827  0.00  0.03           D
ATOM   3127 D     CV B   1      29.491  45.091  33.827  0.00  0.04           D
ATOM   3128 D     CV B   1      33.491  45.091  33.827  0.00  0.04           D
ATOM   3129 D     CV B   1      34.491  45.091  33.827  0.00  0.03           D
ATOM   3130 D     CV B   1      36.491  45.091  33.827  0.00  0.03           D
ATOM   3131 D     CV B   1      37.491  45.091  33.827  0.00  0.03           D
ATOM   3132 D     CV B   1      38.491  45.091  33.827  0.00  0.02           D
ATOM   3133 D     CV B   1      39.491  45.091  33.827  0.00  0.02           D
ATOM   3134 D     CV B   1      40.491  45.091  33.827  0.00  0.01           D
ATOM   3135 D     CV B   1      41.491  45.091  33.827  0.00  0.01           D
ATOM   3136 D     CV B   1      28.491  46.091  33.827  0.00  0.04           D
ATOM   3137 D     CV B   1      38.491  46.091  33.827  0.00  0.04           D
ATOM   3138 D     CV B   1      39.491  46.091  33.827  0.00  0.03           D
ATOM   3139 D     CV B   1      40.491  46.091  33.827  0.00  0.02           D
ATOM   3140 D     CV B   1      41.491  46.091  33.827  0.00  0.01           D
ATOM   3141 D     CV B   1      28.491  47.091  33.827  0.00  0.05           D
ATOM   3142 D     CV B   1      39.491  47.091  33.827  0.00  0.04           D
ATOM   3143 D     CV B   1      40.491  47.091  33.827  0.00  0.03           D
ATOM   3144 D     CV B   1      39.491  48.091  33.827  0.00  0.04           D
ATOM   3145 D     CV B   1      30.491  23.091  34.827  0.00  0.04           D
ATOM   3146 D     CV B   1      29.491  24.091  34.827  0.00  0.02           D
ATOM   3147 D     CV B   1      30.491  24.091  34.827  0.00  0.03           D
ATOM   3148 D     CV B   1      31.491  24.091  34.827  0.00  0.05           D
ATOM   3149 D     CV B   1      39.491  24.091  34.827  0.00  0.03           D
ATOM   3150 D     CV B   1      40.491  24.091  34.827  0.00  0.02           D
ATOM   3151 D     CV B   1      29.491  25.091  34.827  0.00  0.01           D
ATOM   3152 D     CV B   1      30.491  25.091  34.827  0.00  0.02           D
ATOM   3153 D     CV B   1      31.491  25.091  34.827  0.00  0.03           D
ATOM   3154 D     CV B   1      32.491  25.091  34.827  0.00  0.05           D
ATOM   3155 D     CV B   1      38.491  25.091  34.827  0.00  0.04           D
ATOM   3156 D     CV B   1      39.491  25.091  34.827  0.00  0.03           D
ATOM   3157 D     CV B   1      40.491  25.091  34.827  0.00  0.02           D
ATOM   3158 D     CV B   1      41.491  25.091  34.827  0.00  0.01           D
ATOM   3159 D     CV B   1      29.491  26.091  34.827  0.00  0.01           D
ATOM   3160 D     CV B   1      30.491  26.091  34.827  0.00  0.01           D
ATOM   3161 D     CV B   1      31.491  26.091  34.827  0.00  0.02           D
ATOM   3162 D     CV B   1      32.491  26.091  34.827  0.00  0.03           D
ATOM   3163 D     CV B   1      33.491  26.091  34.827  0.00  0.03           D
ATOM   3164 D     CV B   1      34.491  26.091  34.827  0.00  0.03           D
ATOM   3165 D     CV B   1      35.491  26.091  34.827  0.00  0.03           D
ATOM   3166 D     CV B   1      36.491  26.091  34.827  0.00  0.03           D
ATOM   3167 D     CV B   1      37.491  26.091  34.827  0.00  0.03           D
ATOM   3168 D     CV B   1      38.491  26.091  34.827  0.00  0.02           D
ATOM   3169 D     CV B   1      39.491  26.091  34.827  0.00  0.02           D
ATOM   3170 D     CV B   1      40.491  26.091  34.827  0.00  0.01           D
ATOM   3171 D     CV B   1      41.491  26.091  34.827  0.00  0.01           D
ATOM   3172 D     CV B   1      28.491  27.091  34.827  0.00  0.01           D
ATOM   3173 D     CV B   1      29.491  27.091  34.827  0.00  0.01           D
ATOM   3174 D     CV B   1      30.491  27.091  34.827  0.00  0.01           D
ATOM   3175 D     CV B   1      31.491  27.091  34.827  0.00  0.01           D
ATOM   3176 D     CV B   1      32.491  27.091  34.827  0.00  0.01           D
ATOM   3177 D     CV B   1      33.491  27.091  34.827  0.00  0.01           D
ATOM   3178 D     CV B   1      34.491  27.091  34.827  0.00  0.02           D
ATOM   3179 D     CV B   1      35.491  27.091  34.827  0.00  0.02           D
ATOM   3180 D     CV B   1      36.491  27.091  34.827  0.00  0.02           D
ATOM   3181 D     CV B   1      37.491  27.091  34.827  0.00  0.01           D
ATOM   3182 D     CV B   1      38.491  27.091  34.827  0.00  0.01           D
ATOM   3183 D     CV B   1      39.491  27.091  34.827  0.00  0.01           D
ATOM   3184 D     CV B   1      40.491  27.091  34.827  0.00  0.01           D
ATOM   3185 D     CV B   1      41.491  27.091  34.827  0.00  0.01           D
ATOM   3186 D     CV B   1      28.491  28.091  34.827  0.00  0.01           D
ATOM   3187 D     CV B   1      29.491  28.091  34.827  0.00  0.01           D
ATOM   3188 D     CV B   1      30.491  28.091  34.827  0.00  0.01           D
ATOM   3189 D     CV B   1      31.491  28.091  34.827  0.00  0.01           D
ATOM   3190 D     CV B   1      32.491  28.091  34.827  0.00  0.01           D
ATOM   3191 D     CV B   1      33.491  28.091  34.827  0.00  0.01           D
ATOM   3192 D     CV B   1      34.491  28.091  34.827  0.00  0.01           D
ATOM   3193 D     CV B   1      35.491  28.091  34.827  0.00  0.01           D
ATOM   3194 D     CV B   1      36.491  28.091  34.827  0.00  0.01           D
ATOM   3195 D     CV B   1      37.491  28.091  34.827  0.00  0.01           D
ATOM   3196 D     CV B   1      38.491  28.091  34.827  0.00  0.01           D
ATOM   3197 D     CV B   1      39.491  28.091  34.827  0.00  0.01           D
ATOM   3198 D     CV B   1      40.491  28.091  34.827  0.00  0.00           D
ATOM   3199 D     CV B   1      41.491  28.091  34.827  0.00  0.00           D
ATOM   3200 D     CV B   1      25.491  29.091  34.827  0.00  0.01           D
ATOM   3201 D     CV B   1      26.491  29.091  34.827  0.00  0.01           D
ATOM   3202 D     CV B   1      27.491  29.091  34.827  0.00  0.01           D
ATOM   3203 D     CV B   1      28.491  29.091  34.827  0.00  0.01           D
ATOM   3204 D     CV B   1      29.491  29.091  34.827  0.00  0.00           D
ATOM   3205 D     CV B   1      30.491  29.091  34.827  0.00  0.00           D
ATOM   3206 D     CV B   1      31.491  29.091  34.827  0.00  0.00           D
ATOM   3207 D     CV B   1      32.491  29.091  34.827  0.00  0.00           D
ATOM   3208 D     CV B   1      33.491  29.091  34.827  0.00  0.00           D
ATOM   3209 D     CV B   1      34.491  29.091  34.827  0.00  0.00           D
ATOM   3210 D     CV B   1      35.491  29.091  34.827  0.00  0.00           D
ATOM   3211 D     CV B   1      36.491  29.091  34.827  0.00  0.00           D
ATOM   3212 D     CV B   1      37.491  29.091  34.827  0.00  0.00           D
ATOM   3213 D     CV B   1      38.491  29.091  34.827  0.00  0.00           D
ATOM   3214 D     CV B   1      39.491  29.091  34.827  0.00  0.00           D
ATOM   3215 D     CV B   1      40.491  29.091  34.827  0.00  0.00           D
ATOM   3216 D     CV B   1      41.491  29.091  34.827  0.00  0.00           D
ATOM   3217 D     CV B   1      42.491  29.091  34.827  0.00  0.00           D
ATOM   3218 D     CV B   1      43.491  29.091  34.827  0.00  0.00           D
ATOM   3219 D     CV B   1      44.491  29.091  34.827  0.00  0.01           D
ATOM   3220 D     CV B   1      45.491  29.091  34.827  0.00  0.01           D
ATOM   3221 D     CV B   1      24.491  30.091  34.827  0.00  0.03           D
ATOM   3222 D     CV B   1      25.491  30.091  34.827  0.00  0.02           D
ATOM   3223 D     CV B   1      26.491  30.091  34.827  0.00  0.01           D
ATOM   3224 D     CV B   1      27.491  30.091  34.827  0.00  0.01           D
ATOM   3225 D     CV B   1      28.491  30.091  34.827  0.00  0.01           D
ATOM   3226 D     CV B   1      29.491  30.091  34.827  0.00  0.00           D
ATOM   3227 D     CV B   1      30.491  30.091  34.827  0.00  0.00           D
ATOM   3228 D     CV B   1      31.491  30.091  34.827  0.00  0.00           D
ATOM   3229 D     CV B   1      32.491  30.091  34.827  0.00  0.00           D
ATOM   3230 D     CV B   1      33.491  30.091  34.827  0.00  0.00           D
ATOM   3231 D     CV B   1      34.491  30.091  34.827  0.00  0.00           D
ATOM   3232 D     CV B   1      35.491  30.091  34.827  0.00  0.00           D
ATOM   3233 D     CV B   1      36.491  30.091  34.827  0.00  0.00           D
ATOM   3234 D     CV B   1      37.491  30.091  34.827  0.00  0.00           D
ATOM   3235 D     CV B   1      38.491  30.091  34.827  0.00  0.00           D
ATOM   3236 D     CV B   1      39.491  30.091  34.827  0.00  0.00           D
ATOM   3237 D     CV B   1      40.491  30.091  34.827  0.00  0.00           D
ATOM   3238 D     CV B   1      41.491  30.091  34.827  0.00  0.00           D
ATOM   3239 D     CV B   1      42.491  30.091  34.827  0.00  0.00           D
ATOM   3240 D     CV B   1      43.491  30.091  34.827  0.00  0.01           D
ATOM   3241 D     CV B   1      44.491  30.091  34.827  0.00  0.01           D
ATOM   3242 D     CV B   1      45.491  30.091  34.827  0.00  0.02           D
ATOM   3243 D     CV B   1      46.491  30.091  34.827  0.00  0.02           D
ATOM   3244 D     CV B   1      25.491  31.091  34.827  0.00  0.03           D
ATOM   3245 D     CV B   1      26.491  31.091  34.827  0.00  0.02           D
ATOM   3246 D     CV B   1      27.491  31.091  34.827  0.00  0.01           D
ATOM   3247 D     CV B   1      28.491  31.091  34.827  0.00  0.01           D
ATOM   3248 D     CV B   1      29.491  31.091  34.827  0.00  0.00           D
ATOM   3249 D     CV B   1      30.491  31.091  34.827  0.00  0.00           D
ATOM   3250 D     CV B   1      31.491  31.091  34.827  0.00  0.00           D
ATOM   3251 D     CV B   1      32.491  31.091  34.827  0.00  0.00           D
ATOM   3252 D     CV B   1      40.491  31.091  34.827  0.00  0.00           D
ATOM   3253 D     CV B   1      41.491  31.091  34.827  0.00  0.00           D
ATOM   3254 D     CV B   1      42.491  31.091  34.827  0.00  0.01           D
ATOM   3255 D     CV B   1      43.491  31.091  34.827  0.00  0.01           D
ATOM   3256 D     CV B   1      44.491  31.091  34.827  0.00  0.02           D
ATOM   3257 D     CV B   1      45.491  31.091  34.827  0.00  0.03           D
ATOM   3258 D     CV B   1      46.491  31.091  34.827  0.00  0.04           D
ATOM   3259 D     CV B   1      26.491  32.091  34.827  0.00  0.03           D
ATOM   3260 D     CV B   1      27.491  32.091  34.827  0.00  0.01           D
ATOM   3261 D     CV B   1      28.491  32.091  34.827  0.00  0.01           D
ATOM   3262 D     CV B   1      29.491  32.091  34.827  0.00  0.00           D
ATOM   3263 D     CV B   1      30.491  32.091  34.827  0.00  0.00           D
ATOM   3264 D     CV B   1      31.491  32.091  34.827  0.00  0.00           D
ATOM   3265 D     CV B   1      33.491  32.091  34.827  0.00  0.00           D
ATOM   3266 D     CV B   1      34.491  32.091  34.827  0.00  0.00           D
ATOM   3267 D     CV B   1      35.491  32.091  34.827  0.00  0.00           D
ATOM   3268 D     CV B   1      36.491  32.091  34.827  0.00  0.00           D
ATOM   3269 D     CV B   1      37.491  32.091  34.827  0.00  0.00           D
ATOM   3270 D     CV B   1      40.491  32.091  34.827  0.00  0.00           D
ATOM   3271 D     CV B   1      41.491  32.091  34.827  0.00  0.00           D
ATOM   3272 D     CV B   1      42.491  32.091  34.827  0.00  0.01           D
ATOM   3273 D     CV B   1      43.491  32.091  34.827  0.00  0.01           D
ATOM   3274 D     CV B   1      44.491  32.091  34.827  0.00  0.02           D
ATOM   3275 D     CV B   1      45.491  32.091  34.827  0.00  0.04           D
ATOM   3276 D     CV B   1      26.491  33.091  34.827  0.00  0.03           D
ATOM   3277 D     CV B   1      27.491  33.091  34.827  0.00  0.01           D
ATOM   3278 D     CV B   1      28.491  33.091  34.827  0.00  0.01           D
ATOM   3279 D     CV B   1      29.491  33.091  34.827  0.00  0.00           D
ATOM   3280 D     CV B   1      30.491  33.091  34.827  0.00  0.00           D
ATOM   3281 D     CV B   1      31.491  33.091  34.827  0.00  0.00           D
ATOM   3282 D     CV B   1      32.491  33.091  34.827  0.00  0.00           D
ATOM   3283 D     CV B   1      33.491  33.091  34.827  0.00  0.00           D
ATOM   3284 D     CV B   1      34.491  33.091  34.827  0.00  0.00           D
ATOM   3285 D     CV B   1      35.491  33.091  34.827  0.00  0.00           D
ATOM   3286 D     CV B   1      36.491  33.091  34.827  0.00  0.00           D
ATOM   3287 D     CV B   1      37.491  33.091  34.827  0.00  0.00           D
ATOM   3288 D     CV B   1      38.491  33.091  34.827  0.00  0.00           D
ATOM   3289 D     CV B   1      40.491  33.091  34.827  0.00  0.00           D
ATOM   3290 D     CV B   1      41.491  33.091  34.827  0.00  0.00           D
ATOM   3291 D     CV B   1      42.491  33.091  34.827  0.00  0.01           D
ATOM   3292 D     CV B   1      43.491  33.091  34.827  0.00  0.01           D
ATOM   3293 D     CV B   1      44.491  33.091  34.827  0.00  0.03           D
ATOM   3294 D     CV B   1      26.491  34.091  34.827  0.00  0.03           D
ATOM   3295 D     CV B   1      27.491  34.091  34.827  0.00  0.01           D
ATOM   3296 D     CV B   1      28.491  34.091  34.827  0.00  0.01           D
ATOM   3297 D     CV B   1      29.491  34.091  34.827  0.00  0.00           D
ATOM   3298 D     CV B   1      30.491  34.091  34.827  0.00  0.00           D
ATOM   3299 D     CV B   1      32.491  34.091  34.827  0.00  0.00           D
ATOM   3300 D     CV B   1      33.491  34.091  34.827  0.00  0.00           D
ATOM   3301 D     CV B   1      34.491  34.091  34.827  0.00  0.00           D
ATOM   3302 D     CV B   1      35.491  34.091  34.827  0.00  0.00           D
ATOM   3303 D     CV B   1      36.491  34.091  34.827  0.00  0.00           D
ATOM   3304 D     CV B   1      37.491  34.091  34.827  0.00  0.00           D
ATOM   3305 D     CV B   1      38.491  34.091  34.827  0.00  0.00           D
ATOM   3306 D     CV B   1      40.491  34.091  34.827  0.00  0.00           D
ATOM   3307 D     CV B   1      41.491  34.091  34.827  0.00  0.00           D
ATOM   3308 D     CV B   1      42.491  34.091  34.827  0.00  0.01           D
ATOM   3309 D     CV B   1      43.491  34.091  34.827  0.00  0.01           D
ATOM   3310 D     CV B   1      44.491  34.091  34.827  0.00  0.03           D
ATOM   3311 D     CV B   1      26.491  35.091  34.827  0.00  0.03           D
ATOM   3312 D     CV B   1      27.491  35.091  34.827  0.00  0.01           D
ATOM   3313 D     CV B   1      28.491  35.091  34.827  0.00  0.01           D
ATOM   3314 D     CV B   1      29.491  35.091  34.827  0.00  0.00           D
ATOM   3315 D     CV B   1      30.491  35.091  34.827  0.00  0.00           D
ATOM   3316 D     CV B   1      31.491  35.091  34.827  0.00  0.00           D
ATOM   3317 D     CV B   1      32.491  35.091  34.827  0.00  0.00           D
ATOM   3318 D     CV B   1      33.491  35.091  34.827  0.00  0.00           D
ATOM   3319 D     CV B   1      34.491  35.091  34.827  0.00  0.00           D
ATOM   3320 D     CV B   1      35.491  35.091  34.827  0.00  0.00           D
ATOM   3321 D     CV B   1      36.491  35.091  34.827  0.00  0.00           D
ATOM   3322 D     CV B   1      37.491  35.091  34.827  0.00  0.00           D
ATOM   3323 D     CV B   1      38.491  35.091  34.827  0.00  0.00           D
ATOM   3324 D     CV B   1      39.491  35.091  34.827  0.00  0.00           D
ATOM   3325 D     CV B   1      40.491  35.091  34.827  0.00  0.00           D
ATOM   3326 D     CV B   1      41.491  35.091  34.827  0.00  0.00           D
ATOM   3327 D     CV B   1      42.491  35.091  34.827  0.00  0.01           D
ATOM   3328 D     CV B   1      43.491  35.091  34.827  0.00  0.01           D
ATOM   3329 D     CV B   1      44.491  35.091  34.827  0.00  0.03           D
ATOM   3330 D     CV B   1      26.491  36.091  34.827  0.00  0.03           D
ATOM   3331 D     CV B   1      27.491  36.091  34.827  0.00  0.01           D
ATOM   3332 D     CV B   1      28.491  36.091  34.827  0.00  0.01           D
ATOM   3333 D     CV B   1      29.491  36.091  34.827  0.00  0.00           D
ATOM   3334 D     CV B   1      30.491  36.091  34.827  0.00  0.00           D
ATOM   3335 D     CV B   1      31.491  36.091  34.827  0.00  0.00           D
ATOM   3336 D     CV B   1      32.491  36.091  34.827  0.00  0.00           D
ATOM   3337 D     CV B   1      33.491  36.091  34.827  0.00  0.00           D
ATOM   3338 D     CV B   1      34.491  36.091  34.827  0.00  0.00           D
ATOM   3339 D     CV B   1      35.491  36.091  34.827  0.00  0.00           D
ATOM   3340 D     CV B   1      36.491  36.091  34.827  0.00  0.00           D
ATOM   3341 D     CV B   1      37.491  36.091  34.827  0.00  0.00           D
ATOM   3342 D     CV B   1      38.491  36.091  34.827  0.00  0.00           D
ATOM   3343 D     CV B   1      39.491  36.091  34.827  0.00  0.00           D
ATOM   3344 D     CV B   1      40.491  36.091  34.827  0.00  0.00           D
ATOM   3345 D     CV B   1      41.491  36.091  34.827  0.00  0.00           D
ATOM   3346 D     CV B   1      42.491  36.091  34.827  0.00  0.01           D
ATOM   3347 D     CV B   1      43.491  36.091  34.827  0.00  0.02           D
ATOM   3348 D     CV B   1      44.491  36.091  34.827  0.00  0.03           D
ATOM   3349 D     CV B   1      26.491  37.091  34.827  0.00  0.03           D
ATOM   3350 D     CV B   1      27.491  37.091  34.827  0.00  0.01           D
ATOM   3351 D     CV B   1      28.491  37.091  34.827  0.00  0.01           D
ATOM   3352 D     CV B   1      29.491  37.091  34.827  0.00  0.00           D
ATOM   3353 D     CV B   1      30.491  37.091  34.827  0.00  0.00           D
ATOM   3354 D     CV B   1      32.491  37.091  34.827  0.00  0.00           D
ATOM   3355 D     CV B   1      33.491  37.091  34.827  0.00  0.00           D
ATOM   3356 D     CV B   1      34.491  37.091  34.827  0.00  0.00           D
ATOM   3357 D     CV B   1      35.491  37.091  34.827  0.00  0.00           D
ATOM   3358 D     CV B   1      36.491  37.091  34.827  0.00  0.00           D
ATOM   3359 D     CV B   1      37.491  37.091  34.827  0.00  0.00           D
ATOM   3360 D     CV B   1      38.491  37.091  34.827  0.00  0.00           D
ATOM   3361 D     CV B   1      40.491  37.091  34.827  0.00  0.00           D
ATOM   3362 D     CV B   1      41.491  37.091  34.827  0.00  0.00           D
ATOM   3363 D     CV B   1      42.491  37.091  34.827  0.00  0.01           D
ATOM   3364 D     CV B   1      43.491  37.091  34.827  0.00  0.02           D
ATOM   3365 D     CV B   1      44.491  37.091  34.827  0.00  0.03           D
ATOM   3366 D     CV B   1      26.491  38.091  34.827  0.00  0.03           D
ATOM   3367 D     CV B   1      27.491  38.091  34.827  0.00  0.02           D
ATOM   3368 D     CV B   1      28.491  38.091  34.827  0.00  0.01           D
ATOM   3369 D     CV B   1      29.491  38.091  34.827  0.00  0.00           D
ATOM   3370 D     CV B   1      30.491  38.091  34.827  0.00  0.00           D
ATOM   3371 D     CV B   1      32.491  38.091  34.827  0.00  0.00           D
ATOM   3372 D     CV B   1      33.491  38.091  34.827  0.00  0.00           D
ATOM   3373 D     CV B   1      34.491  38.091  34.827  0.00  0.00           D
ATOM   3374 D     CV B   1      35.491  38.091  34.827  0.00  0.00           D
ATOM   3375 D     CV B   1      36.491  38.091  34.827  0.00  0.00           D
ATOM   3376 D     CV B   1      37.491  38.091  34.827  0.00  0.00           D
ATOM   3377 D     CV B   1      38.491  38.091  34.827  0.00  0.00           D
ATOM   3378 D     CV B   1      40.491  38.091  34.827  0.00  0.00           D
ATOM   3379 D     CV B   1      41.491  38.091  34.827  0.00  0.00           D
ATOM   3380 D     CV B   1      42.491  38.091  34.827  0.00  0.01           D
ATOM   3381 D     CV B   1      43.491  38.091  34.827  0.00  0.02           D
ATOM   3382 D     CV B   1      44.491  38.091  34.827  0.00  0.03           D
ATOM   3383 D     CV B   1      26.491  39.091  34.827  0.00  0.03           D
ATOM   3384 D     CV B   1      27.491  39.091  34.827  0.00  0.02           D
ATOM   3385 D     CV B   1      28.491  39.091  34.827  0.00  0.01           D
ATOM   3386 D     CV B   1      29.491  39.091  34.827  0.00  0.00           D
ATOM   3387 D     CV B   1      30.491  39.091  34.827  0.00  0.00           D
ATOM   3388 D     CV B   1      33.491  39.091  34.827  0.00  0.00           D
ATOM   3389 D     CV B   1      34.491  39.091  34.827  0.00  0.00           D
ATOM   3390 D     CV B   1      35.491  39.091  34.827  0.00  0.00           D
ATOM   3391 D     CV B   1      36.491  39.091  34.827  0.00  0.00           D
ATOM   3392 D     CV B   1      37.491  39.091  34.827  0.00  0.00           D
ATOM   3393 D     CV B   1      40.491  39.091  34.827  0.00  0.00           D
ATOM   3394 D     CV B   1      41.491  39.091  34.827  0.00  0.00           D
ATOM   3395 D     CV B   1      42.491  39.091  34.827  0.00  0.01           D
ATOM   3396 D     CV B   1      43.491  39.091  34.827  0.00  0.01           D
ATOM   3397 D     CV B   1      44.491  39.091  34.827  0.00  0.03           D
ATOM   3398 D     CV B   1      26.491  40.091  34.827  0.00  0.03           D
ATOM   3399 D     CV B   1      27.491  40.091  34.827  0.00  0.01           D
ATOM   3400 D     CV B   1      28.491  40.091  34.827  0.00  0.01           D
ATOM   3401 D     CV B   1      29.491  40.091  34.827  0.00  0.00           D
ATOM   3402 D     CV B   1      30.491  40.091  34.827  0.00  0.00           D
ATOM   3403 D     CV B   1      31.491  40.091  34.827  0.00  0.00           D
ATOM   3404 D     CV B   1      32.491  40.091  34.827  0.00  0.00           D
ATOM   3405 D     CV B   1      39.491  40.091  34.827  0.00  0.00           D
ATOM   3406 D     CV B   1      40.491  40.091  34.827  0.00  0.00           D
ATOM   3407 D     CV B   1      41.491  40.091  34.827  0.00  0.00           D
ATOM   3408 D     CV B   1      42.491  40.091  34.827  0.00  0.01           D
ATOM   3409 D     CV B   1      43.491  40.091  34.827  0.00  0.01           D
ATOM   3410 D     CV B   1      44.491  40.091  34.827  0.00  0.02           D
ATOM   3411 D     CV B   1      45.491  40.091  34.827  0.00  0.04           D
ATOM   3412 D     CV B   1      25.491  41.091  34.827  0.00  0.04           D
ATOM   3413 D     CV B   1      26.491  41.091  34.827  0.00  0.02           D
ATOM   3414 D     CV B   1      27.491  41.091  34.827  0.00  0.01           D
ATOM   3415 D     CV B   1      28.491  41.091  34.827  0.00  0.01           D
ATOM   3416 D     CV B   1      29.491  41.091  34.827  0.00  0.01           D
ATOM   3417 D     CV B   1      30.491  41.091  34.827  0.00  0.00           D
ATOM   3418 D     CV B   1      31.491  41.091  34.827  0.00  0.00           D
ATOM   3419 D     CV B   1      32.491  41.091  34.827  0.00  0.00           D
ATOM   3420 D     CV B   1      33.491  41.091  34.827  0.00  0.00           D
ATOM   3421 D     CV B   1      34.491  41.091  34.827  0.00  0.00           D
ATOM   3422 D     CV B   1      35.491  41.091  34.827  0.00  0.00           D
ATOM   3423 D     CV B   1      36.491  41.091  34.827  0.00  0.00           D
ATOM   3424 D     CV B   1      37.491  41.091  34.827  0.00  0.00           D
ATOM   3425 D     CV B   1      38.491  41.091  34.827  0.00  0.00           D
ATOM   3426 D     CV B   1      39.491  41.091  34.827  0.00  0.00           D
ATOM   3427 D     CV B   1      40.491  41.091  34.827  0.00  0.00           D
ATOM   3428 D     CV B   1      41.491  41.091  34.827  0.00  0.00           D
ATOM   3429 D     CV B   1      42.491  41.091  34.827  0.00  0.01           D
ATOM   3430 D     CV B   1      43.491  41.091  34.827  0.00  0.01           D
ATOM   3431 D     CV B   1      44.491  41.091  34.827  0.00  0.02           D
ATOM   3432 D     CV B   1      45.491  41.091  34.827  0.00  0.03           D
ATOM   3433 D     CV B   1      46.491  41.091  34.827  0.00  0.04           D
ATOM   3434 D     CV B   1      24.491  42.091  34.827  0.00  0.05           D
ATOM   3435 D     CV B   1      25.491  42.091  34.827  0.00  0.03           D
ATOM   3436 D     CV B   1      26.491  42.091  34.827  0.00  0.02           D
ATOM   3437 D     CV B   1      27.491  42.091  34.827  0.00  0.01           D
ATOM   3438 D     CV B   1      28.491  42.091  34.827  0.00  0.01           D
ATOM   3439 D     CV B   1      29.491  42.091  34.827  0.00  0.01           D
ATOM   3440 D     CV B   1      30.491  42.091  34.827  0.00  0.01           D
ATOM   3441 D     CV B   1      31.491  42.091  34.827  0.00  0.01           D
ATOM   3442 D     CV B   1      32.491  42.091  34.827  0.00  0.00           D
ATOM   3443 D     CV B   1      33.491  42.091  34.827  0.00  0.00           D
ATOM   3444 D     CV B   1      34.491  42.091  34.827  0.00  0.00           D
ATOM   3445 D     CV B   1      35.491  42.091  34.827  0.00  0.00           D
ATOM   3446 D     CV B   1      36.491  42.091  34.827  0.00  0.00           D
ATOM   3447 D     CV B   1      37.491  42.091  34.827  0.00  0.00           D
ATOM   3448 D     CV B   1      38.491  42.091  34.827  0.00  0.00           D
ATOM   3449 D     CV B   1      39.491  42.091  34.827  0.00  0.00           D
ATOM   3450 D     CV B   1      40.491  42.091  34.827  0.00  0.00           D
ATOM   3451 D     CV B   1      41.491  42.091  34.827  0.00  0.00           D
ATOM   3452 D     CV B   1      42.491  42.091  34.827  0.00  0.01           D
ATOM   3453 D     CV B   1      43.491  42.091  34.827  0.00  0.01           D
ATOM   3454 D     CV B   1      44.491  42.091  34.827  0.00  0.01           D
ATOM   3455 D     CV B   1      45.491  42.091  34.827  0.00  0.02           D
ATOM   3456 D     CV B   1      46.491  42.091  34.827  0.00  0.03           D
ATOM   3457 D     CV B   1      24.491  43.091  34.827  0.00  0.03           D
ATOM   3458 D     CV B   1      25.491  43.091  34.827  0.00  0.02           D
ATOM   3459 D     CV B   1      26.491  43.091  34.827  0.00  0.01           D
ATOM   3460 D     CV B   1      27.491  43.091  34.827  0.00  0.01           D
ATOM   3461 D     CV B   1      28.491  43.091  34.827  0.00  0.01           D
ATOM   3462 D     CV B   1      29.491  43.091  34.827  0.00  0.01           D
ATOM   3463 D     CV B   1      30.491  43.091  34.827  0.00  0.01           D
ATOM   3464 D     CV B   1      31.491  43.091  34.827  0.00  0.01           D
ATOM   3465 D     CV B   1      32.491  43.091  34.827  0.00  0.01           D
ATOM   3466 D     CV B   1      33.491  43.091  34.827  0.00  0.01           D
ATOM   3467 D     CV B   1      34.491  43.091  34.827  0.00  0.01           D
ATOM   3468 D     CV B   1      35.491  43.091  34.827  0.00  0.01           D
ATOM   3469 D     CV B   1      36.491  43.091  34.827  0.00  0.01           D
ATOM   3470 D     CV B   1      37.491  43.091  34.827  0.00  0.01           D
ATOM   3471 D     CV B   1      38.491  43.091  34.827  0.00  0.01           D
ATOM   3472 D     CV B   1      39.491  43.091  34.827  0.00  0.01           D
ATOM   3473 D     CV B   1      40.491  43.091  34.827  0.00  0.01           D
ATOM   3474 D     CV B   1      41.491  43.091  34.827  0.00  0.01           D
ATOM   3475 D     CV B   1      42.491  43.091  34.827  0.00  0.01           D
ATOM   3476 D     CV B   1      43.491  43.091  34.827  0.00  0.01           D
ATOM   3477 D     CV B   1      44.491  43.091  34.827  0.00  0.01           D
ATOM   3478 D     CV B   1      45.491  43.091  34.827  0.00  0.01           D
ATOM   3479 D     CV B   1      26.491  44.091  34.827  0.00  0.01           D
ATOM   3480 D     CV B   1      27.491  44.091  34.827  0.00  0.01           D
ATOM   3481 D     CV B   1      28.491  44.091  34.827  0.00  0.01           D
ATOM   3482 D     CV B   1      29.491  44.091  34.827  0.00  0.02           D
ATOM   3483 D     CV B   1      30.491  44.091  34.827  0.00  0.02           D
ATOM   3484 D     CV B   1      31.491  44.091  34.827  0.00  0.02           D
ATOM   3485 D     CV B   1      32.491  44.091  34.827  0.00  0.02           D
ATOM   3486 D     CV B   1      33.491  44.091  34.827  0.00  0.02           D
ATOM   3487 D     CV B   1      34.491  44.091  34.827  0.00  0.02           D
ATOM   3488 D     CV B   1      35.491  44.091  34.827  0.00  0.01           D
ATOM   3489 D     CV B   1      36.491  44.091  34.827  0.00  0.01           D
ATOM   3490 D     CV B   1      37.491  44.091  34.827  0.00  0.01           D
ATOM   3491 D     CV B   1      38.491  44.091  34.827  0.00  0.01           D
ATOM   3492 D     CV B   1      39.491  44.091  34.827  0.00  0.01           D
ATOM   3493 D     CV B   1      40.491  44.091  34.827  0.00  0.01           D
ATOM   3494 D     CV B   1      41.491  44.091  34.827  0.00  0.01           D
ATOM   3495 D     CV B   1      42.491  44.091  34.827  0.00  0.01           D
ATOM   3496 D     CV B   1      43.491  44.091  34.827  0.00  0.01           D
ATOM   3497 D     CV B   1      27.491  45.091  34.827  0.00  0.01           D
ATOM   3498 D     CV B   1      28.491  45.091  34.827  0.00  0.02           D
ATOM   3499 D     CV B   1      29.491  45.091  34.827  0.00  0.03           D
ATOM   3500 D     CV B   1      32.491  45.091  34.827  0.00  0.04           D
ATOM   3501 D     CV B   1      34.491  45.091  34.827  0.00  0.03           D
ATOM   3502 D     CV B   1      35.491  45.091  34.827  0.00  0.03           D
ATOM   3503 D     CV B   1      36.491  45.091  34.827  0.00  0.03           D
ATOM   3504 D     CV B   1      37.491  45.091  34.827  0.00  0.03           D
ATOM   3505 D     CV B   1      38.491  45.091  34.827  0.00  0.03           D
ATOM   3506 D     CV B   1      39.491  45.091  34.827  0.00  0.02           D
ATOM   3507 D     CV B   1      40.491  45.091  34.827  0.00  0.02           D
ATOM   3508 D     CV B   1      41.491  45.091  34.827  0.00  0.01           D
ATOM   3509 D     CV B   1      42.491  45.091  34.827  0.00  0.01           D
ATOM   3510 D     CV B   1      28.491  46.091  34.827  0.00  0.03           D
ATOM   3511 D     CV B   1      39.491  46.091  34.827  0.00  0.04           D
ATOM   3512 D     CV B   1      40.491  46.091  34.827  0.00  0.03           D
ATOM   3513 D     CV B   1      41.491  46.091  34.827  0.00  0.02           D
ATOM   3514 D     CV B   1      40.491  47.091  34.827  0.00  0.04           D
ATOM   3515 D     CV B   1      29.491  24.091  35.827  0.00  0.02           D
ATOM   3516 D     CV B   1      30.491  24.091  35.827  0.00  0.04           D
ATOM   3517 D     CV B   1      39.491  24.091  35.827  0.00  0.03           D
ATOM   3518 D     CV B   1      40.491  24.091  35.827  0.00  0.02           D
ATOM   3519 D     CV B   1      29.491  25.091  35.827  0.00  0.01           D
ATOM   3520 D     CV B   1      30.491  25.091  35.827  0.00  0.03           D
ATOM   3521 D     CV B   1      34.491  25.091  35.827  0.00  0.05           D
ATOM   3522 D     CV B   1      38.491  25.091  35.827  0.00  0.04           D
ATOM   3523 D     CV B   1      39.491  25.091  35.827  0.00  0.03           D
ATOM   3524 D     CV B   1      40.491  25.091  35.827  0.00  0.02           D
ATOM   3525 D     CV B   1      41.491  25.091  35.827  0.00  0.01           D
ATOM   3526 D     CV B   1      28.491  26.091  35.827  0.00  0.01           D
ATOM   3527 D     CV B   1      29.491  26.091  35.827  0.00  0.01           D
ATOM   3528 D     CV B   1      30.491  26.091  35.827  0.00  0.01           D
ATOM   3529 D     CV B   1      31.491  26.091  35.827  0.00  0.02           D
ATOM   3530 D     CV B   1      32.491  26.091  35.827  0.00  0.03           D
ATOM   3531 D     CV B   1      33.491  26.091  35.827  0.00  0.03           D
ATOM   3532 D     CV B   1      34.491  26.091  35.827  0.00  0.03           D
ATOM   3533 D     CV B   1      35.491  26.091  35.827  0.00  0.03           D
ATOM   3534 D     CV B   1      36.491  26.091  35.827  0.00  0.03           D
ATOM   3535 D     CV B   1      37.491  26.091  35.827  0.00  0.03           D
ATOM   3536 D     CV B   1      38.491  26.091  35.827  0.00  0.02           D
ATOM   3537 D     CV B   1      39.491  26.091  35.827  0.00  0.02           D
ATOM   3538 D     CV B   1      40.491  26.091  35.827  0.00  0.01           D
ATOM   3539 D     CV B   1      41.491  26.091  35.827  0.00  0.01           D
ATOM   3540 D     CV B   1      29.491  27.091  35.827  0.00  0.01           D
ATOM   3541 D     CV B   1      30.491  27.091  35.827  0.00  0.01           D
ATOM   3542 D     CV B   1      31.491  27.091  35.827  0.00  0.01           D
ATOM   3543 D     CV B   1      32.491  27.091  35.827  0.00  0.01           D
ATOM   3544 D     CV B   1      33.491  27.091  35.827  0.00  0.01           D
ATOM   3545 D     CV B   1      34.491  27.091  35.827  0.00  0.01           D
ATOM   3546 D     CV B   1      35.491  27.091  35.827  0.00  0.01           D
ATOM   3547 D     CV B   1      36.491  27.091  35.827  0.00  0.01           D
ATOM   3548 D     CV B   1      37.491  27.091  35.827  0.00  0.01           D
ATOM   3549 D     CV B   1      38.491  27.091  35.827  0.00  0.01           D
ATOM   3550 D     CV B   1      39.491  27.091  35.827  0.00  0.01           D
ATOM   3551 D     CV B   1      40.491  27.091  35.827  0.00  0.01           D
ATOM   3552 D     CV B   1      41.491  27.091  35.827  0.00  0.01           D
ATOM   3553 D     CV B   1      29.491  28.091  35.827  0.00  0.00           D
ATOM   3554 D     CV B   1      30.491  28.091  35.827  0.00  0.00           D
ATOM   3555 D     CV B   1      31.491  28.091  35.827  0.00  0.01           D
ATOM   3556 D     CV B   1      32.491  28.091  35.827  0.00  0.01           D
ATOM   3557 D     CV B   1      33.491  28.091  35.827  0.00  0.01           D
ATOM   3558 D     CV B   1      34.491  28.091  35.827  0.00  0.01           D
ATOM   3559 D     CV B   1      35.491  28.091  35.827  0.00  0.01           D
ATOM   3560 D     CV B   1      36.491  28.091  35.827  0.00  0.01           D
ATOM   3561 D     CV B   1      37.491  28.091  35.827  0.00  0.01           D
ATOM   3562 D     CV B   1      38.491  28.091  35.827  0.00  0.01           D
ATOM   3563 D     CV B   1      39.491  28.091  35.827  0.00  0.01           D
ATOM   3564 D     CV B   1      40.491  28.091  35.827  0.00  0.01           D
ATOM   3565 D     CV B   1      41.491  28.091  35.827  0.00  0.00           D
ATOM   3566 D     CV B   1      42.491  28.091  35.827  0.00  0.00           D
ATOM   3567 D     CV B   1      26.491  29.091  35.827  0.00  0.01           D
ATOM   3568 D     CV B   1      27.491  29.091  35.827  0.00  0.01           D
ATOM   3569 D     CV B   1      28.491  29.091  35.827  0.00  0.00           D
ATOM   3570 D     CV B   1      29.491  29.091  35.827  0.00  0.00           D
ATOM   3571 D     CV B   1      30.491  29.091  35.827  0.00  0.00           D
ATOM   3572 D     CV B   1      31.491  29.091  35.827  0.00  0.00           D
ATOM   3573 D     CV B   1      32.491  29.091  35.827  0.00  0.00           D
ATOM   3574 D     CV B   1      33.491  29.091  35.827  0.00  0.00           D
ATOM   3575 D     CV B   1      34.491  29.091  35.827  0.00  0.00           D
ATOM   3576 D     CV B   1      35.491  29.091  35.827  0.00  0.00           D
ATOM   3577 D     CV B   1      36.491  29.091  35.827  0.00  0.00           D
ATOM   3578 D     CV B   1      37.491  29.091  35.827  0.00  0.00           D
ATOM   3579 D     CV B   1      38.491  29.091  35.827  0.00  0.00           D
ATOM   3580 D     CV B   1      39.491  29.091  35.827  0.00  0.00           D
ATOM   3581 D     CV B   1      40.491  29.091  35.827  0.00  0.00           D
ATOM   3582 D     CV B   1      41.491  29.091  35.827  0.00  0.00           D
ATOM   3583 D     CV B   1      42.491  29.091  35.827  0.00  0.00           D
ATOM   3584 D     CV B   1      43.491  29.091  35.827  0.00  0.01           D
ATOM   3585 D     CV B   1      24.491  30.091  35.827  0.00  0.02           D
ATOM   3586 D     CV B   1      25.491  30.091  35.827  0.00  0.02           D
ATOM   3587 D     CV B   1      26.491  30.091  35.827  0.00  0.01           D
ATOM   3588 D     CV B   1      27.491  30.091  35.827  0.00  0.01           D
ATOM   3589 D     CV B   1      28.491  30.091  35.827  0.00  0.00           D
ATOM   3590 D     CV B   1      29.491  30.091  35.827  0.00  0.00           D
ATOM   3591 D     CV B   1      30.491  30.091  35.827  0.00  0.00           D
ATOM   3592 D     CV B   1      31.491  30.091  35.827  0.00  0.00           D
ATOM   3593 D     CV B   1      32.491  30.091  35.827  0.00  0.00           D
ATOM   3594 D     CV B   1      33.491  30.091  35.827  0.00  0.00           D
ATOM   3595 D     CV B   1      34.491  30.091  35.827  0.00  0.00           D
ATOM   3596 D     CV B   1      35.491  30.091  35.827  0.00  0.00           D
ATOM   3597 D     CV B   1      36.491  30.091  35.827  0.00  0.00           D
ATOM   3598 D     CV B   1      37.491  30.091  35.827  0.00  0.00           D
ATOM   3599 D     CV B   1      38.491  30.091  35.827  0.00  0.00           D
ATOM   3600 D     CV B   1      39.491  30.091  35.827  0.00  0.00           D
ATOM   3601 D     CV B   1      40.491  30.091  35.827  0.00  0.00           D
ATOM   3602 D     CV B   1      41.491  30.091  35.827  0.00  0.00           D
ATOM   3603 D     CV B   1      42.491  30.091  35.827  0.00  0.01           D
ATOM   3604 D     CV B   1      43.491  30.091  35.827  0.00  0.01           D
ATOM   3605 D     CV B   1      44.491  30.091  35.827  0.00  0.01           D
ATOM   3606 D     CV B   1      45.491  30.091  35.827  0.00  0.02           D
ATOM   3607 D     CV B   1      24.491  31.091  35.827  0.00  0.04           D
ATOM   3608 D     CV B   1      25.491  31.091  35.827  0.00  0.03           D
ATOM   3609 D     CV B   1      26.491  31.091  35.827  0.00  0.02           D
ATOM   3610 D     CV B   1      27.491  31.091  35.827  0.00  0.01           D
ATOM   3611 D     CV B   1      28.491  31.091  35.827  0.00  0.01           D
ATOM   3612 D     CV B   1      29.491  31.091  35.827  0.00  0.00           D
ATOM   3613 D     CV B   1      30.491  31.091  35.827  0.00  0.00           D
ATOM   3614 D     CV B   1      31.491  31.091  35.827  0.00  0.00           D
ATOM   3615 D     CV B   1      38.491  31.091  35.827  0.00  0.00           D
ATOM   3616 D     CV B   1      39.491  31.091  35.827  0.00  0.00           D
ATOM   3617 D     CV B   1      40.491  31.091  35.827  0.00  0.00           D
ATOM   3618 D     CV B   1      41.491  31.091  35.827  0.00  0.00           D
ATOM   3619 D     CV B   1      42.491  31.091  35.827  0.00  0.01           D
ATOM   3620 D     CV B   1      43.491  31.091  35.827  0.00  0.01           D
ATOM   3621 D     CV B   1      44.491  31.091  35.827  0.00  0.02           D
ATOM   3622 D     CV B   1      45.491  31.091  35.827  0.00  0.03           D
ATOM   3623 D     CV B   1      25.491  32.091  35.827  0.00  0.04           D
ATOM   3624 D     CV B   1      26.491  32.091  35.827  0.00  0.02           D
ATOM   3625 D     CV B   1      27.491  32.091  35.827  0.00  0.01           D
ATOM   3626 D     CV B   1      28.491  32.091  35.827  0.00  0.01           D
ATOM   3627 D     CV B   1      29.491  32.091  35.827  0.00  0.00           D
ATOM   3628 D     CV B   1      30.491  32.091  35.827  0.00  0.00           D
ATOM   3629 D     CV B   1      33.491  32.091  35.827  0.00  0.00           D
ATOM   3630 D     CV B   1      34.491  32.091  35.827  0.00  0.00           D
ATOM   3631 D     CV B   1      35.491  32.091  35.827  0.00  0.00           D
ATOM   3632 D     CV B   1      36.491  32.091  35.827  0.00  0.00           D
ATOM   3633 D     CV B   1      37.491  32.091  35.827  0.00  0.00           D
ATOM   3634 D     CV B   1      39.491  32.091  35.827  0.00  0.00           D
ATOM   3635 D     CV B   1      40.491  32.091  35.827  0.00  0.00           D
ATOM   3636 D     CV B   1      41.491  32.091  35.827  0.00  0.00           D
ATOM   3637 D     CV B   1      42.491  32.091  35.827  0.00  0.01           D
ATOM   3638 D     CV B   1      43.491  32.091  35.827  0.00  0.01           D
ATOM   3639 D     CV B   1      44.491  32.091  35.827  0.00  0.03           D
ATOM   3640 D     CV B   1      26.491  33.091  35.827  0.00  0.03           D
ATOM   3641 D     CV B   1      27.491  33.091  35.827  0.00  0.01           D
ATOM   3642 D     CV B   1      28.491  33.091  35.827  0.00  0.01           D
ATOM   3643 D     CV B   1      29.491  33.091  35.827  0.00  0.00           D
ATOM   3644 D     CV B   1      30.491  33.091  35.827  0.00  0.00           D
ATOM   3645 D     CV B   1      32.491  33.091  35.827  0.00  0.00           D
ATOM   3646 D     CV B   1      33.491  33.091  35.827  0.00  0.00           D
ATOM   3647 D     CV B   1      34.491  33.091  35.827  0.00  0.00           D
ATOM   3648 D     CV B   1      35.491  33.091  35.827  0.00  0.00           D
ATOM   3649 D     CV B   1      36.491  33.091  35.827  0.00  0.00           D
ATOM   3650 D     CV B   1      37.491  33.091  35.827  0.00  0.00           D
ATOM   3651 D     CV B   1      38.491  33.091  35.827  0.00  0.00           D
ATOM   3652 D     CV B   1      39.491  33.091  35.827  0.00  0.00           D
ATOM   3653 D     CV B   1      40.491  33.091  35.827  0.00  0.00           D
ATOM   3654 D     CV B   1      41.491  33.091  35.827  0.00  0.00           D
ATOM   3655 D     CV B   1      42.491  33.091  35.827  0.00  0.01           D
ATOM   3656 D     CV B   1      43.491  33.091  35.827  0.00  0.02           D
ATOM   3657 D     CV B   1      44.491  33.091  35.827  0.00  0.03           D
ATOM   3658 D     CV B   1      26.491  34.091  35.827  0.00  0.03           D
ATOM   3659 D     CV B   1      27.491  34.091  35.827  0.00  0.01           D
ATOM   3660 D     CV B   1      28.491  34.091  35.827  0.00  0.01           D
ATOM   3661 D     CV B   1      29.491  34.091  35.827  0.00  0.00           D
ATOM   3662 D     CV B   1      30.491  34.091  35.827  0.00  0.00           D
ATOM   3663 D     CV B   1      32.491  34.091  35.827  0.00  0.00           D
ATOM   3664 D     CV B   1      33.491  34.091  35.827  0.00  0.00           D
ATOM   3665 D     CV B   1      34.491  34.091  35.827  0.00  0.00           D
ATOM   3666 D     CV B   1      35.491  34.091  35.827  0.00  0.00           D
ATOM   3667 D     CV B   1      36.491  34.091  35.827  0.00  0.00           D
ATOM   3668 D     CV B   1      37.491  34.091  35.827  0.00  0.00           D
ATOM   3669 D     CV B   1      38.491  34.091  35.827  0.00  0.00           D
ATOM   3670 D     CV B   1      40.491  34.091  35.827  0.00  0.00           D
ATOM   3671 D     CV B   1      41.491  34.091  35.827  0.00  0.00           D
ATOM   3672 D     CV B   1      42.491  34.091  35.827  0.00  0.01           D
ATOM   3673 D     CV B   1      43.491  34.091  35.827  0.00  0.02           D
ATOM   3674 D     CV B   1      44.491  34.091  35.827  0.00  0.03           D
ATOM   3675 D     CV B   1      26.491  35.091  35.827  0.00  0.03           D
ATOM   3676 D     CV B   1      27.491  35.091  35.827  0.00  0.01           D
ATOM   3677 D     CV B   1      28.491  35.091  35.827  0.00  0.01           D
ATOM   3678 D     CV B   1      29.491  35.091  35.827  0.00  0.00           D
ATOM   3679 D     CV B   1      30.491  35.091  35.827  0.00  0.00           D
ATOM   3680 D     CV B   1      31.491  35.091  35.827  0.00  0.00           D
ATOM   3681 D     CV B   1      32.491  35.091  35.827  0.00  0.00           D
ATOM   3682 D     CV B   1      33.491  35.091  35.827  0.00  0.00           D
ATOM   3683 D     CV B   1      34.491  35.091  35.827  0.00  0.00           D
ATOM   3684 D     CV B   1      35.491  35.091  35.827  0.00  0.00           D
ATOM   3685 D     CV B   1      36.491  35.091  35.827  0.00  0.00           D
ATOM   3686 D     CV B   1      37.491  35.091  35.827  0.00  0.00           D
ATOM   3687 D     CV B   1      38.491  35.091  35.827  0.00  0.00           D
ATOM   3688 D     CV B   1      39.491  35.091  35.827  0.00  0.00           D
ATOM   3689 D     CV B   1      40.491  35.091  35.827  0.00  0.00           D
ATOM   3690 D     CV B   1      41.491  35.091  35.827  0.00  0.00           D
ATOM   3691 D     CV B   1      42.491  35.091  35.827  0.00  0.01           D
ATOM   3692 D     CV B   1      43.491  35.091  35.827  0.00  0.02           D
ATOM   3693 D     CV B   1      44.491  35.091  35.827  0.00  0.03           D
ATOM   3694 D     CV B   1      26.491  36.091  35.827  0.00  0.03           D
ATOM   3695 D     CV B   1      27.491  36.091  35.827  0.00  0.01           D
ATOM   3696 D     CV B   1      28.491  36.091  35.827  0.00  0.01           D
ATOM   3697 D     CV B   1      29.491  36.091  35.827  0.00  0.00           D
ATOM   3698 D     CV B   1      30.491  36.091  35.827  0.00  0.00           D
ATOM   3699 D     CV B   1      31.491  36.091  35.827  0.00  0.00           D
ATOM   3700 D     CV B   1      32.491  36.091  35.827  0.00  0.00           D
ATOM   3701 D     CV B   1      33.491  36.091  35.827  0.00  0.00           D
ATOM   3702 D     CV B   1      34.491  36.091  35.827  0.00  0.00           D
ATOM   3703 D     CV B   1      35.491  36.091  35.827  0.00  0.00           D
ATOM   3704 D     CV B   1      36.491  36.091  35.827  0.00  0.00           D
ATOM   3705 D     CV B   1      37.491  36.091  35.827  0.00  0.00           D
ATOM   3706 D     CV B   1      38.491  36.091  35.827  0.00  0.00           D
ATOM   3707 D     CV B   1      39.491  36.091  35.827  0.00  0.00           D
ATOM   3708 D     CV B   1      40.491  36.091  35.827  0.00  0.00           D
ATOM   3709 D     CV B   1      41.491  36.091  35.827  0.00  0.00           D
ATOM   3710 D     CV B   1      42.491  36.091  35.827  0.00  0.01           D
ATOM   3711 D     CV B   1      43.491  36.091  35.827  0.00  0.02           D
ATOM   3712 D     CV B   1      44.491  36.091  35.827  0.00  0.03           D
ATOM   3713 D     CV B   1      26.491  37.091  35.827  0.00  0.03           D
ATOM   3714 D     CV B   1      27.491  37.091  35.827  0.00  0.01           D
ATOM   3715 D     CV B   1      28.491  37.091  35.827  0.00  0.01           D
ATOM   3716 D     CV B   1      29.491  37.091  35.827  0.00  0.00           D
ATOM   3717 D     CV B   1      30.491  37.091  35.827  0.00  0.00           D
ATOM   3718 D     CV B   1      32.491  37.091  35.827  0.00  0.00           D
ATOM   3719 D     CV B   1      33.491  37.091  35.827  0.00  0.00           D
ATOM   3720 D     CV B   1      34.491  37.091  35.827  0.00  0.00           D
ATOM   3721 D     CV B   1      35.491  37.091  35.827  0.00  0.00           D
ATOM   3722 D     CV B   1      36.491  37.091  35.827  0.00  0.00           D
ATOM   3723 D     CV B   1      37.491  37.091  35.827  0.00  0.00           D
ATOM   3724 D     CV B   1      38.491  37.091  35.827  0.00  0.00           D
ATOM   3725 D     CV B   1      40.491  37.091  35.827  0.00  0.00           D
ATOM   3726 D     CV B   1      41.491  37.091  35.827  0.00  0.00           D
ATOM   3727 D     CV B   1      42.491  37.091  35.827  0.00  0.01           D
ATOM   3728 D     CV B   1      43.491  37.091  35.827  0.00  0.02           D
ATOM   3729 D     CV B   1      44.491  37.091  35.827  0.00  0.04           D
ATOM   3730 D     CV B   1      26.491  38.091  35.827  0.00  0.03           D
ATOM   3731 D     CV B   1      27.491  38.091  35.827  0.00  0.01           D
ATOM   3732 D     CV B   1      28.491  38.091  35.827  0.00  0.01           D
ATOM   3733 D     CV B   1      29.491  38.091  35.827  0.00  0.00           D
ATOM   3734 D     CV B   1      30.491  38.091  35.827  0.00  0.00           D
ATOM   3735 D     CV B   1      32.491  38.091  35.827  0.00  0.00           D
ATOM   3736 D     CV B   1      33.491  38.091  35.827  0.00  0.00           D
ATOM   3737 D     CV B   1      34.491  38.091  35.827  0.00  0.00           D
ATOM   3738 D     CV B   1      35.491  38.091  35.827  0.00  0.00           D
ATOM   3739 D     CV B   1      36.491  38.091  35.827  0.00  0.00           D
ATOM   3740 D     CV B   1      37.491  38.091  35.827  0.00  0.00           D
ATOM   3741 D     CV B   1      38.491  38.091  35.827  0.00  0.00           D
ATOM   3742 D     CV B   1      40.491  38.091  35.827  0.00  0.00           D
ATOM   3743 D     CV B   1      41.491  38.091  35.827  0.00  0.00           D
ATOM   3744 D     CV B   1      42.491  38.091  35.827  0.00  0.01           D
ATOM   3745 D     CV B   1      43.491  38.091  35.827  0.00  0.02           D
ATOM   3746 D     CV B   1      44.491  38.091  35.827  0.00  0.04           D
ATOM   3747 D     CV B   1      26.491  39.091  35.827  0.00  0.03           D
ATOM   3748 D     CV B   1      27.491  39.091  35.827  0.00  0.01           D
ATOM   3749 D     CV B   1      28.491  39.091  35.827  0.00  0.01           D
ATOM   3750 D     CV B   1      29.491  39.091  35.827  0.00  0.00           D
ATOM   3751 D     CV B   1      30.491  39.091  35.827  0.00  0.00           D
ATOM   3752 D     CV B   1      33.491  39.091  35.827  0.00  0.00           D
ATOM   3753 D     CV B   1      34.491  39.091  35.827  0.00  0.00           D
ATOM   3754 D     CV B   1      35.491  39.091  35.827  0.00  0.00           D
ATOM   3755 D     CV B   1      36.491  39.091  35.827  0.00  0.00           D
ATOM   3756 D     CV B   1      37.491  39.091  35.827  0.00  0.00           D
ATOM   3757 D     CV B   1      39.491  39.091  35.827  0.00  0.00           D
ATOM   3758 D     CV B   1      40.491  39.091  35.827  0.00  0.00           D
ATOM   3759 D     CV B   1      41.491  39.091  35.827  0.00  0.00           D
ATOM   3760 D     CV B   1      42.491  39.091  35.827  0.00  0.01           D
ATOM   3761 D     CV B   1      43.491  39.091  35.827  0.00  0.02           D
ATOM   3762 D     CV B   1      44.491  39.091  35.827  0.00  0.04           D
ATOM   3763 D     CV B   1      26.491  40.091  35.827  0.00  0.02           D
ATOM   3764 D     CV B   1      27.491  40.091  35.827  0.00  0.01           D
ATOM   3765 D     CV B   1      28.491  40.091  35.827  0.00  0.01           D
ATOM   3766 D     CV B   1      29.491  40.091  35.827  0.00  0.00           D
ATOM   3767 D     CV B   1      30.491  40.091  35.827  0.00  0.00           D
ATOM   3768 D     CV B   1      31.491  40.091  35.827  0.00  0.00           D
ATOM   3769 D     CV B   1      38.491  40.091  35.827  0.00  0.00           D
ATOM   3770 D     CV B   1      39.491  40.091  35.827  0.00  0.00           D
ATOM   3771 D     CV B   1      40.491  40.091  35.827  0.00  0.00           D
ATOM   3772 D     CV B   1      41.491  40.091  35.827  0.00  0.00           D
ATOM   3773 D     CV B   1      42.491  40.091  35.827  0.00  0.01           D
ATOM   3774 D     CV B   1      43.491  40.091  35.827  0.00  0.02           D
ATOM   3775 D     CV B   1      44.491  40.091  35.827  0.00  0.03           D
ATOM   3776 D     CV B   1      24.491  41.091  35.827  0.00  0.05           D
ATOM   3777 D     CV B   1      25.491  41.091  35.827  0.00  0.03           D
ATOM   3778 D     CV B   1      26.491  41.091  35.827  0.00  0.02           D
ATOM   3779 D     CV B   1      27.491  41.091  35.827  0.00  0.01           D
ATOM   3780 D     CV B   1      28.491  41.091  35.827  0.00  0.01           D
ATOM   3781 D     CV B   1      29.491  41.091  35.827  0.00  0.00           D
ATOM   3782 D     CV B   1      30.491  41.091  35.827  0.00  0.00           D
ATOM   3783 D     CV B   1      31.491  41.091  35.827  0.00  0.00           D
ATOM   3784 D     CV B   1      32.491  41.091  35.827  0.00  0.00           D
ATOM   3785 D     CV B   1      33.491  41.091  35.827  0.00  0.00           D
ATOM   3786 D     CV B   1      34.491  41.091  35.827  0.00  0.00           D
ATOM   3787 D     CV B   1      35.491  41.091  35.827  0.00  0.00           D
ATOM   3788 D     CV B   1      36.491  41.091  35.827  0.00  0.00           D
ATOM   3789 D     CV B   1      37.491  41.091  35.827  0.00  0.00           D
ATOM   3790 D     CV B   1      38.491  41.091  35.827  0.00  0.00           D
ATOM   3791 D     CV B   1      39.491  41.091  35.827  0.00  0.00           D
ATOM   3792 D     CV B   1      40.491  41.091  35.827  0.00  0.00           D
ATOM   3793 D     CV B   1      41.491  41.091  35.827  0.00  0.00           D
ATOM   3794 D     CV B   1      42.491  41.091  35.827  0.00  0.01           D
ATOM   3795 D     CV B   1      43.491  41.091  35.827  0.00  0.01           D
ATOM   3796 D     CV B   1      44.491  41.091  35.827  0.00  0.02           D
ATOM   3797 D     CV B   1      45.491  41.091  35.827  0.00  0.04           D
ATOM   3798 D     CV B   1      24.491  42.091  35.827  0.00  0.03           D
ATOM   3799 D     CV B   1      25.491  42.091  35.827  0.00  0.02           D
ATOM   3800 D     CV B   1      26.491  42.091  35.827  0.00  0.01           D
ATOM   3801 D     CV B   1      27.491  42.091  35.827  0.00  0.01           D
ATOM   3802 D     CV B   1      28.491  42.091  35.827  0.00  0.01           D
ATOM   3803 D     CV B   1      29.491  42.091  35.827  0.00  0.00           D
ATOM   3804 D     CV B   1      30.491  42.091  35.827  0.00  0.00           D
ATOM   3805 D     CV B   1      31.491  42.091  35.827  0.00  0.00           D
ATOM   3806 D     CV B   1      32.491  42.091  35.827  0.00  0.00           D
ATOM   3807 D     CV B   1      33.491  42.091  35.827  0.00  0.00           D
ATOM   3808 D     CV B   1      34.491  42.091  35.827  0.00  0.00           D
ATOM   3809 D     CV B   1      35.491  42.091  35.827  0.00  0.00           D
ATOM   3810 D     CV B   1      36.491  42.091  35.827  0.00  0.00           D
ATOM   3811 D     CV B   1      37.491  42.091  35.827  0.00  0.00           D
ATOM   3812 D     CV B   1      38.491  42.091  35.827  0.00  0.00           D
ATOM   3813 D     CV B   1      39.491  42.091  35.827  0.00  0.00           D
ATOM   3814 D     CV B   1      40.491  42.091  35.827  0.00  0.01           D
ATOM   3815 D     CV B   1      41.491  42.091  35.827  0.00  0.01           D
ATOM   3816 D     CV B   1      42.491  42.091  35.827  0.00  0.01           D
ATOM   3817 D     CV B   1      43.491  42.091  35.827  0.00  0.01           D
ATOM   3818 D     CV B   1      44.491  42.091  35.827  0.00  0.02           D
ATOM   3819 D     CV B   1      45.491  42.091  35.827  0.00  0.03           D
ATOM   3820 D     CV B   1      46.491  42.091  35.827  0.00  0.05           D
ATOM   3821 D     CV B   1      25.491  43.091  35.827  0.00  0.01           D
ATOM   3822 D     CV B   1      26.491  43.091  35.827  0.00  0.01           D
ATOM   3823 D     CV B   1      27.491  43.091  35.827  0.00  0.01           D
ATOM   3824 D     CV B   1      28.491  43.091  35.827  0.00  0.01           D
ATOM   3825 D     CV B   1      29.491  43.091  35.827  0.00  0.01           D
ATOM   3826 D     CV B   1      30.491  43.091  35.827  0.00  0.01           D
ATOM   3827 D     CV B   1      31.491  43.091  35.827  0.00  0.01           D
ATOM   3828 D     CV B   1      32.491  43.091  35.827  0.00  0.01           D
ATOM   3829 D     CV B   1      33.491  43.091  35.827  0.00  0.01           D
ATOM   3830 D     CV B   1      34.491  43.091  35.827  0.00  0.01           D
ATOM   3831 D     CV B   1      35.491  43.091  35.827  0.00  0.01           D
ATOM   3832 D     CV B   1      36.491  43.091  35.827  0.00  0.01           D
ATOM   3833 D     CV B   1      37.491  43.091  35.827  0.00  0.01           D
ATOM   3834 D     CV B   1      38.491  43.091  35.827  0.00  0.01           D
ATOM   3835 D     CV B   1      39.491  43.091  35.827  0.00  0.01           D
ATOM   3836 D     CV B   1      40.491  43.091  35.827  0.00  0.01           D
ATOM   3837 D     CV B   1      41.491  43.091  35.827  0.00  0.01           D
ATOM   3838 D     CV B   1      42.491  43.091  35.827  0.00  0.01           D
ATOM   3839 D     CV B   1      43.491  43.091  35.827  0.00  0.01           D
ATOM   3840 D     CV B   1      44.491  43.091  35.827  0.00  0.01           D
ATOM   3841 D     CV B   1      45.491  43.091  35.827  0.00  0.02           D
ATOM   3842 D     CV B   1      27.491  44.091  35.827  0.00  0.01           D
ATOM   3843 D     CV B   1      28.491  44.091  35.827  0.00  0.01           D
ATOM   3844 D     CV B   1      29.491  44.091  35.827  0.00  0.01           D
ATOM   3845 D     CV B   1      30.491  44.091  35.827  0.00  0.01           D
ATOM   3846 D     CV B   1      31.491  44.091  35.827  0.00  0.02           D
ATOM   3847 D     CV B   1      32.491  44.091  35.827  0.00  0.02           D
ATOM   3848 D     CV B   1      33.491  44.091  35.827  0.00  0.02           D
ATOM   3849 D     CV B   1      34.491  44.091  35.827  0.00  0.02           D
ATOM   3850 D     CV B   1      35.491  44.091  35.827  0.00  0.02           D
ATOM   3851 D     CV B   1      36.491  44.091  35.827  0.00  0.02           D
ATOM   3852 D     CV B   1      37.491  44.091  35.827  0.00  0.02           D
ATOM   3853 D     CV B   1      38.491  44.091  35.827  0.00  0.02           D
ATOM   3854 D     CV B   1      39.491  44.091  35.827  0.00  0.02           D
ATOM   3855 D     CV B   1      40.491  44.091  35.827  0.00  0.02           D
ATOM   3856 D     CV B   1      41.491  44.091  35.827  0.00  0.01           D
ATOM   3857 D     CV B   1      42.491  44.091  35.827  0.00  0.01           D
ATOM   3858 D     CV B   1      43.491  44.091  35.827  0.00  0.01           D
ATOM   3859 D     CV B   1      27.491  45.091  35.827  0.00  0.01           D
ATOM   3860 D     CV B   1      28.491  45.091  35.827  0.00  0.01           D
ATOM   3861 D     CV B   1      29.491  45.091  35.827  0.00  0.02           D
ATOM   3862 D     CV B   1      30.491  45.091  35.827  0.00  0.02           D
ATOM   3863 D     CV B   1      31.491  45.091  35.827  0.00  0.03           D
ATOM   3864 D     CV B   1      32.491  45.091  35.827  0.00  0.03           D
ATOM   3865 D     CV B   1      34.491  45.091  35.827  0.00  0.03           D
ATOM   3866 D     CV B   1      35.491  45.091  35.827  0.00  0.03           D
ATOM   3867 D     CV B   1      36.491  45.091  35.827  0.00  0.03           D
ATOM   3868 D     CV B   1      37.491  45.091  35.827  0.00  0.03           D
ATOM   3869 D     CV B   1      38.491  45.091  35.827  0.00  0.03           D
ATOM   3870 D     CV B   1      39.491  45.091  35.827  0.00  0.03           D
ATOM   3871 D     CV B   1      40.491  45.091  35.827  0.00  0.03           D
ATOM   3872 D     CV B   1      41.491  45.091  35.827  0.00  0.02           D
ATOM   3873 D     CV B   1      42.491  45.091  35.827  0.00  0.02           D
ATOM   3874 D     CV B   1      43.491  45.091  35.827  0.00  0.01           D
ATOM   3875 D     CV B   1      28.491  46.091  35.827  0.00  0.01           D
ATOM   3876 D     CV B   1      29.491  46.091  35.827  0.00  0.02           D
ATOM   3877 D     CV B   1      41.491  46.091  35.827  0.00  0.03           D
ATOM   3878 D     CV B   1      42.491  46.091  35.827  0.00  0.02           D
ATOM   3879 D     CV B   1      29.491  24.091  36.827  0.00  0.03           D
ATOM   3880 D     CV B   1      40.491  24.091  36.827  0.00  0.03           D
ATOM   3881 D     CV B   1      27.491  25.091  36.827  0.00  0.01           D
ATOM   3882 D     CV B   1      28.491  25.091  36.827  0.00  0.01           D
ATOM   3883 D     CV B   1      29.491  25.091  36.827  0.00  0.02           D
ATOM   3884 D     CV B   1      30.491  25.091  36.827  0.00  0.03           D
ATOM   3885 D     CV B   1      34.491  25.091  36.827  0.00  0.05           D
ATOM   3886 D     CV B   1      39.491  25.091  36.827  0.00  0.04           D
ATOM   3887 D     CV B   1      40.491  25.091  36.827  0.00  0.03           D
ATOM   3888 D     CV B   1      41.491  25.091  36.827  0.00  0.02           D
ATOM   3889 D     CV B   1      27.491  26.091  36.827  0.00  0.00           D
ATOM   3890 D     CV B   1      28.491  26.091  36.827  0.00  0.01           D
ATOM   3891 D     CV B   1      29.491  26.091  36.827  0.00  0.01           D
ATOM   3892 D     CV B   1      30.491  26.091  36.827  0.00  0.02           D
ATOM   3893 D     CV B   1      31.491  26.091  36.827  0.00  0.02           D
ATOM   3894 D     CV B   1      32.491  26.091  36.827  0.00  0.03           D
ATOM   3895 D     CV B   1      33.491  26.091  36.827  0.00  0.03           D
ATOM   3896 D     CV B   1      34.491  26.091  36.827  0.00  0.03           D
ATOM   3897 D     CV B   1      35.491  26.091  36.827  0.00  0.03           D
ATOM   3898 D     CV B   1      36.491  26.091  36.827  0.00  0.03           D
ATOM   3899 D     CV B   1      37.491  26.091  36.827  0.00  0.03           D
ATOM   3900 D     CV B   1      38.491  26.091  36.827  0.00  0.03           D
ATOM   3901 D     CV B   1      39.491  26.091  36.827  0.00  0.02           D
ATOM   3902 D     CV B   1      40.491  26.091  36.827  0.00  0.02           D
ATOM   3903 D     CV B   1      41.491  26.091  36.827  0.00  0.01           D
ATOM   3904 D     CV B   1      28.491  27.091  36.827  0.00  0.01           D
ATOM   3905 D     CV B   1      29.491  27.091  36.827  0.00  0.01           D
ATOM   3906 D     CV B   1      30.491  27.091  36.827  0.00  0.01           D
ATOM   3907 D     CV B   1      31.491  27.091  36.827  0.00  0.01           D
ATOM   3908 D     CV B   1      32.491  27.091  36.827  0.00  0.01           D
ATOM   3909 D     CV B   1      33.491  27.091  36.827  0.00  0.01           D
ATOM   3910 D     CV B   1      34.491  27.091  36.827  0.00  0.01           D
ATOM   3911 D     CV B   1      35.491  27.091  36.827  0.00  0.01           D
ATOM   3912 D     CV B   1      36.491  27.091  36.827  0.00  0.01           D
ATOM   3913 D     CV B   1      37.491  27.091  36.827  0.00  0.02           D
ATOM   3914 D     CV B   1      38.491  27.091  36.827  0.00  0.02           D
ATOM   3915 D     CV B   1      39.491  27.091  36.827  0.00  0.01           D
ATOM   3916 D     CV B   1      40.491  27.091  36.827  0.00  0.01           D
ATOM   3917 D     CV B   1      41.491  27.091  36.827  0.00  0.01           D
ATOM   3918 D     CV B   1      42.491  27.091  36.827  0.00  0.01           D
ATOM   3919 D     CV B   1      28.491  28.091  36.827  0.00  0.00           D
ATOM   3920 D     CV B   1      29.491  28.091  36.827  0.00  0.00           D
ATOM   3921 D     CV B   1      30.491  28.091  36.827  0.00  0.01           D
ATOM   3922 D     CV B   1      31.491  28.091  36.827  0.00  0.01           D
ATOM   3923 D     CV B   1      32.491  28.091  36.827  0.00  0.01           D
ATOM   3924 D     CV B   1      33.491  28.091  36.827  0.00  0.01           D
ATOM   3925 D     CV B   1      34.491  28.091  36.827  0.00  0.01           D
ATOM   3926 D     CV B   1      35.491  28.091  36.827  0.00  0.01           D
ATOM   3927 D     CV B   1      36.491  28.091  36.827  0.00  0.01           D
ATOM   3928 D     CV B   1      37.491  28.091  36.827  0.00  0.01           D
ATOM   3929 D     CV B   1      38.491  28.091  36.827  0.00  0.01           D
ATOM   3930 D     CV B   1      39.491  28.091  36.827  0.00  0.01           D
ATOM   3931 D     CV B   1      40.491  28.091  36.827  0.00  0.01           D
ATOM   3932 D     CV B   1      41.491  28.091  36.827  0.00  0.01           D
ATOM   3933 D     CV B   1      42.491  28.091  36.827  0.00  0.01           D
ATOM   3934 D     CV B   1      43.491  28.091  36.827  0.00  0.01           D
ATOM   3935 D     CV B   1      25.491  29.091  36.827  0.00  0.01           D
ATOM   3936 D     CV B   1      26.491  29.091  36.827  0.00  0.01           D
ATOM   3937 D     CV B   1      27.491  29.091  36.827  0.00  0.01           D
ATOM   3938 D     CV B   1      28.491  29.091  36.827  0.00  0.00           D
ATOM   3939 D     CV B   1      29.491  29.091  36.827  0.00  0.00           D
ATOM   3940 D     CV B   1      30.491  29.091  36.827  0.00  0.00           D
ATOM   3941 D     CV B   1      31.491  29.091  36.827  0.00  0.00           D
ATOM   3942 D     CV B   1      32.491  29.091  36.827  0.00  0.00           D
ATOM   3943 D     CV B   1      33.491  29.091  36.827  0.00  0.00           D
ATOM   3944 D     CV B   1      34.491  29.091  36.827  0.00  0.00           D
ATOM   3945 D     CV B   1      35.491  29.091  36.827  0.00  0.00           D
ATOM   3946 D     CV B   1      36.491  29.091  36.827  0.00  0.00           D
ATOM   3947 D     CV B   1      37.491  29.091  36.827  0.00  0.00           D
ATOM   3948 D     CV B   1      38.491  29.091  36.827  0.00  0.00           D
ATOM   3949 D     CV B   1      39.491  29.091  36.827  0.00  0.01           D
ATOM   3950 D     CV B   1      40.491  29.091  36.827  0.00  0.01           D
ATOM   3951 D     CV B   1      41.491  29.091  36.827  0.00  0.01           D
ATOM   3952 D     CV B   1      42.491  29.091  36.827  0.00  0.01           D
ATOM   3953 D     CV B   1      43.491  29.091  36.827  0.00  0.01           D
ATOM   3954 D     CV B   1      44.491  29.091  36.827  0.00  0.01           D
ATOM   3955 D     CV B   1      24.491  30.091  36.827  0.00  0.02           D
ATOM   3956 D     CV B   1      25.491  30.091  36.827  0.00  0.02           D
ATOM   3957 D     CV B   1      26.491  30.091  36.827  0.00  0.01           D
ATOM   3958 D     CV B   1      27.491  30.091  36.827  0.00  0.01           D
ATOM   3959 D     CV B   1      28.491  30.091  36.827  0.00  0.00           D
ATOM   3960 D     CV B   1      29.491  30.091  36.827  0.00  0.00           D
ATOM   3961 D     CV B   1      30.491  30.091  36.827  0.00  0.00           D
ATOM   3962 D     CV B   1      31.491  30.091  36.827  0.00  0.00           D
ATOM   3963 D     CV B   1      32.491  30.091  36.827  0.00  0.00           D
ATOM   3964 D     CV B   1      33.491  30.091  36.827  0.00  0.00           D
ATOM   3965 D     CV B   1      34.491  30.091  36.827  0.00  0.00           D
ATOM   3966 D     CV B   1      35.491  30.091  36.827  0.00  0.00           D
ATOM   3967 D     CV B   1      36.491  30.091  36.827  0.00  0.00           D
ATOM   3968 D     CV B   1      37.491  30.091  36.827  0.00  0.00           D
ATOM   3969 D     CV B   1      38.491  30.091  36.827  0.00  0.00           D
ATOM   3970 D     CV B   1      39.491  30.091  36.827  0.00  0.00           D
ATOM   3971 D     CV B   1      40.491  30.091  36.827  0.00  0.00           D
ATOM   3972 D     CV B   1      41.491  30.091  36.827  0.00  0.01           D
ATOM   3973 D     CV B   1      42.491  30.091  36.827  0.00  0.01           D
ATOM   3974 D     CV B   1      43.491  30.091  36.827  0.00  0.01           D
ATOM   3975 D     CV B   1      44.491  30.091  36.827  0.00  0.02           D
ATOM   3976 D     CV B   1      45.491  30.091  36.827  0.00  0.02           D
ATOM   3977 D     CV B   1      24.491  31.091  36.827  0.00  0.03           D
ATOM   3978 D     CV B   1      25.491  31.091  36.827  0.00  0.03           D
ATOM   3979 D     CV B   1      26.491  31.091  36.827  0.00  0.02           D
ATOM   3980 D     CV B   1      27.491  31.091  36.827  0.00  0.01           D
ATOM   3981 D     CV B   1      28.491  31.091  36.827  0.00  0.01           D
ATOM   3982 D     CV B   1      29.491  31.091  36.827  0.00  0.00           D
ATOM   3983 D     CV B   1      30.491  31.091  36.827  0.00  0.00           D
ATOM   3984 D     CV B   1      31.491  31.091  36.827  0.00  0.00           D
ATOM   3985 D     CV B   1      32.491  31.091  36.827  0.00  0.00           D
ATOM   3986 D     CV B   1      36.491  31.091  36.827  0.00  0.00           D
ATOM   3987 D     CV B   1      37.491  31.091  36.827  0.00  0.00           D
ATOM   3988 D     CV B   1      38.491  31.091  36.827  0.00  0.00           D
ATOM   3989 D     CV B   1      39.491  31.091  36.827  0.00  0.00           D
ATOM   3990 D     CV B   1      40.491  31.091  36.827  0.00  0.00           D
ATOM   3991 D     CV B   1      41.491  31.091  36.827  0.00  0.01           D
ATOM   3992 D     CV B   1      42.491  31.091  36.827  0.00  0.01           D
ATOM   3993 D     CV B   1      43.491  31.091  36.827  0.00  0.02           D
ATOM   3994 D     CV B   1      44.491  31.091  36.827  0.00  0.03           D
ATOM   3995 D     CV B   1      45.491  31.091  36.827  0.00  0.04           D
ATOM   3996 D     CV B   1      25.491  32.091  36.827  0.00  0.04           D
ATOM   3997 D     CV B   1      26.491  32.091  36.827  0.00  0.02           D
ATOM   3998 D     CV B   1      27.491  32.091  36.827  0.00  0.01           D
ATOM   3999 D     CV B   1      28.491  32.091  36.827  0.00  0.01           D
ATOM   4000 D     CV B   1      29.491  32.091  36.827  0.00  0.00           D
ATOM   4001 D     CV B   1      30.491  32.091  36.827  0.00  0.00           D
ATOM   4002 D     CV B   1      34.491  32.091  36.827  0.00  0.00           D
ATOM   4003 D     CV B   1      35.491  32.091  36.827  0.00  0.00           D
ATOM   4004 D     CV B   1      36.491  32.091  36.827  0.00  0.00           D
ATOM   4005 D     CV B   1      37.491  32.091  36.827  0.00  0.00           D
ATOM   4006 D     CV B   1      38.491  32.091  36.827  0.00  0.00           D
ATOM   4007 D     CV B   1      39.491  32.091  36.827  0.00  0.00           D
ATOM   4008 D     CV B   1      40.491  32.091  36.827  0.00  0.00           D
ATOM   4009 D     CV B   1      41.491  32.091  36.827  0.00  0.01           D
ATOM   4010 D     CV B   1      42.491  32.091  36.827  0.00  0.01           D
ATOM   4011 D     CV B   1      43.491  32.091  36.827  0.00  0.02           D
ATOM   4012 D     CV B   1      44.491  32.091  36.827  0.00  0.03           D
ATOM   4013 D     CV B   1      26.491  33.091  36.827  0.00  0.03           D
ATOM   4014 D     CV B   1      27.491  33.091  36.827  0.00  0.01           D
ATOM   4015 D     CV B   1      28.491  33.091  36.827  0.00  0.01           D
ATOM   4016 D     CV B   1      29.491  33.091  36.827  0.00  0.00           D
ATOM   4017 D     CV B   1      30.491  33.091  36.827  0.00  0.00           D
ATOM   4018 D     CV B   1      32.491  33.091  36.827  0.00  0.00           D
ATOM   4019 D     CV B   1      33.491  33.091  36.827  0.00  0.00           D
ATOM   4020 D     CV B   1      34.491  33.091  36.827  0.00  0.00           D
ATOM   4021 D     CV B   1      35.491  33.091  36.827  0.00  0.00           D
ATOM   4022 D     CV B   1      36.491  33.091  36.827  0.00  0.00           D
ATOM   4023 D     CV B   1      37.491  33.091  36.827  0.00  0.00           D
ATOM   4024 D     CV B   1      38.491  33.091  36.827  0.00  0.00           D
ATOM   4025 D     CV B   1      39.491  33.091  36.827  0.00  0.00           D
ATOM   4026 D     CV B   1      40.491  33.091  36.827  0.00  0.00           D
ATOM   4027 D     CV B   1      41.491  33.091  36.827  0.00  0.01           D
ATOM   4028 D     CV B   1      42.491  33.091  36.827  0.00  0.01           D
ATOM   4029 D     CV B   1      43.491  33.091  36.827  0.00  0.02           D
ATOM   4030 D     CV B   1      44.491  33.091  36.827  0.00  0.04           D
ATOM   4031 D     CV B   1      26.491  34.091  36.827  0.00  0.03           D
ATOM   4032 D     CV B   1      27.491  34.091  36.827  0.00  0.02           D
ATOM   4033 D     CV B   1      28.491  34.091  36.827  0.00  0.01           D
ATOM   4034 D     CV B   1      29.491  34.091  36.827  0.00  0.00           D
ATOM   4035 D     CV B   1      30.491  34.091  36.827  0.00  0.00           D
ATOM   4036 D     CV B   1      32.491  34.091  36.827  0.00  0.00           D
ATOM   4037 D     CV B   1      33.491  34.091  36.827  0.00  0.00           D
ATOM   4038 D     CV B   1      34.491  34.091  36.827  0.00  0.00           D
ATOM   4039 D     CV B   1      35.491  34.091  36.827  0.00  0.00           D
ATOM   4040 D     CV B   1      36.491  34.091  36.827  0.00  0.00           D
ATOM   4041 D     CV B   1      37.491  34.091  36.827  0.00  0.00           D
ATOM   4042 D     CV B   1      38.491  34.091  36.827  0.00  0.00           D
ATOM   4043 D     CV B   1      39.491  34.091  36.827  0.00  0.00           D
ATOM   4044 D     CV B   1      40.491  34.091  36.827  0.00  0.00           D
ATOM   4045 D     CV B   1      41.491  34.091  36.827  0.00  0.00           D
ATOM   4046 D     CV B   1      42.491  34.091  36.827  0.00  0.01           D
ATOM   4047 D     CV B   1      43.491  34.091  36.827  0.00  0.02           D
ATOM   4048 D     CV B   1      44.491  34.091  36.827  0.00  0.03           D
ATOM   4049 D     CV B   1      26.491  35.091  36.827  0.00  0.03           D
ATOM   4050 D     CV B   1      27.491  35.091  36.827  0.00  0.02           D
ATOM   4051 D     CV B   1      28.491  35.091  36.827  0.00  0.01           D
ATOM   4052 D     CV B   1      29.491  35.091  36.827  0.00  0.00           D
ATOM   4053 D     CV B   1      30.491  35.091  36.827  0.00  0.00           D
ATOM   4054 D     CV B   1      32.491  35.091  36.827  0.00  0.00           D
ATOM   4055 D     CV B   1      33.491  35.091  36.827  0.00  0.00           D
ATOM   4056 D     CV B   1      34.491  35.091  36.827  0.00  0.00           D
ATOM   4057 D     CV B   1      35.491  35.091  36.827  0.00  0.00           D
ATOM   4058 D     CV B   1      36.491  35.091  36.827  0.00  0.00           D
ATOM   4059 D     CV B   1      37.491  35.091  36.827  0.00  0.00           D
ATOM   4060 D     CV B   1      38.491  35.091  36.827  0.00  0.00           D
ATOM   4061 D     CV B   1      39.491  35.091  36.827  0.00  0.00           D
ATOM   4062 D     CV B   1      40.491  35.091  36.827  0.00  0.00           D
ATOM   4063 D     CV B   1      41.491  35.091  36.827  0.00  0.00           D
ATOM   4064 D     CV B   1      42.491  35.091  36.827  0.00  0.01           D
ATOM   4065 D     CV B   1      43.491  35.091  36.827  0.00  0.02           D
ATOM   4066 D     CV B   1      44.491  35.091  36.827  0.00  0.03           D
ATOM   4067 D     CV B   1      45.491  35.091  36.827  0.00  0.05           D
ATOM   4068 D     CV B   1      26.491  36.091  36.827  0.00  0.03           D
ATOM   4069 D     CV B   1      27.491  36.091  36.827  0.00  0.01           D
ATOM   4070 D     CV B   1      28.491  36.091  36.827  0.00  0.01           D
ATOM   4071 D     CV B   1      29.491  36.091  36.827  0.00  0.00           D
ATOM   4072 D     CV B   1      30.491  36.091  36.827  0.00  0.00           D
ATOM   4073 D     CV B   1      32.491  36.091  36.827  0.00  0.00           D
ATOM   4074 D     CV B   1      33.491  36.091  36.827  0.00  0.00           D
ATOM   4075 D     CV B   1      34.491  36.091  36.827  0.00  0.00           D
ATOM   4076 D     CV B   1      35.491  36.091  36.827  0.00  0.00           D
ATOM   4077 D     CV B   1      36.491  36.091  36.827  0.00  0.00           D
ATOM   4078 D     CV B   1      37.491  36.091  36.827  0.00  0.00           D
ATOM   4079 D     CV B   1      38.491  36.091  36.827  0.00  0.00           D
ATOM   4080 D     CV B   1      40.491  36.091  36.827  0.00  0.00           D
ATOM   4081 D     CV B   1      41.491  36.091  36.827  0.00  0.00           D
ATOM   4082 D     CV B   1      42.491  36.091  36.827  0.00  0.01           D
ATOM   4083 D     CV B   1      43.491  36.091  36.827  0.00  0.01           D
ATOM   4084 D     CV B   1      44.491  36.091  36.827  0.00  0.03           D
ATOM   4085 D     CV B   1      45.491  36.091  36.827  0.00  0.05           D
ATOM   4086 D     CV B   1      26.491  37.091  36.827  0.00  0.03           D
ATOM   4087 D     CV B   1      27.491  37.091  36.827  0.00  0.01           D
ATOM   4088 D     CV B   1      28.491  37.091  36.827  0.00  0.01           D
ATOM   4089 D     CV B   1      29.491  37.091  36.827  0.00  0.00           D
ATOM   4090 D     CV B   1      30.491  37.091  36.827  0.00  0.00           D
ATOM   4091 D     CV B   1      32.491  37.091  36.827  0.00  0.00           D
ATOM   4092 D     CV B   1      33.491  37.091  36.827  0.00  0.00           D
ATOM   4093 D     CV B   1      34.491  37.091  36.827  0.00  0.00           D
ATOM   4094 D     CV B   1      35.491  37.091  36.827  0.00  0.00           D
ATOM   4095 D     CV B   1      36.491  37.091  36.827  0.00  0.00           D
ATOM   4096 D     CV B   1      37.491  37.091  36.827  0.00  0.00           D
ATOM   4097 D     CV B   1      38.491  37.091  36.827  0.00  0.00           D
ATOM   4098 D     CV B   1      40.491  37.091  36.827  0.00  0.00           D
ATOM   4099 D     CV B   1      41.491  37.091  36.827  0.00  0.00           D
ATOM   4100 D     CV B   1      42.491  37.091  36.827  0.00  0.01           D
ATOM   4101 D     CV B   1      43.491  37.091  36.827  0.00  0.02           D
ATOM   4102 D     CV B   1      44.491  37.091  36.827  0.00  0.03           D
ATOM   4103 D     CV B   1      26.491  38.091  36.827  0.00  0.02           D
ATOM   4104 D     CV B   1      27.491  38.091  36.827  0.00  0.01           D
ATOM   4105 D     CV B   1      28.491  38.091  36.827  0.00  0.01           D
ATOM   4106 D     CV B   1      29.491  38.091  36.827  0.00  0.00           D
ATOM   4107 D     CV B   1      30.491  38.091  36.827  0.00  0.00           D
ATOM   4108 D     CV B   1      32.491  38.091  36.827  0.00  0.00           D
ATOM   4109 D     CV B   1      33.491  38.091  36.827  0.00  0.00           D
ATOM   4110 D     CV B   1      34.491  38.091  36.827  0.00  0.00           D
ATOM   4111 D     CV B   1      35.491  38.091  36.827  0.00  0.00           D
ATOM   4112 D     CV B   1      36.491  38.091  36.827  0.00  0.00           D
ATOM   4113 D     CV B   1      37.491  38.091  36.827  0.00  0.00           D
ATOM   4114 D     CV B   1      38.491  38.091  36.827  0.00  0.00           D
ATOM   4115 D     CV B   1      39.491  38.091  36.827  0.00  0.00           D
ATOM   4116 D     CV B   1      40.491  38.091  36.827  0.00  0.00           D
ATOM   4117 D     CV B   1      41.491  38.091  36.827  0.00  0.00           D
ATOM   4118 D     CV B   1      42.491  38.091  36.827  0.00  0.01           D
ATOM   4119 D     CV B   1      43.491  38.091  36.827  0.00  0.02           D
ATOM   4120 D     CV B   1      25.491  39.091  36.827  0.00  0.03           D
ATOM   4121 D     CV B   1      26.491  39.091  36.827  0.00  0.02           D
ATOM   4122 D     CV B   1      27.491  39.091  36.827  0.00  0.01           D
ATOM   4123 D     CV B   1      28.491  39.091  36.827  0.00  0.01           D
ATOM   4124 D     CV B   1      29.491  39.091  36.827  0.00  0.00           D
ATOM   4125 D     CV B   1      30.491  39.091  36.827  0.00  0.00           D
ATOM   4126 D     CV B   1      34.491  39.091  36.827  0.00  0.00           D
ATOM   4127 D     CV B   1      35.491  39.091  36.827  0.00  0.00           D
ATOM   4128 D     CV B   1      36.491  39.091  36.827  0.00  0.00           D
ATOM   4129 D     CV B   1      38.491  39.091  36.827  0.00  0.00           D
ATOM   4130 D     CV B   1      39.491  39.091  36.827  0.00  0.00           D
ATOM   4131 D     CV B   1      40.491  39.091  36.827  0.00  0.00           D
ATOM   4132 D     CV B   1      41.491  39.091  36.827  0.00  0.01           D
ATOM   4133 D     CV B   1      42.491  39.091  36.827  0.00  0.01           D
ATOM   4134 D     CV B   1      43.491  39.091  36.827  0.00  0.02           D
ATOM   4135 D     CV B   1      44.491  39.091  36.827  0.00  0.04           D
ATOM   4136 D     CV B   1      24.491  40.091  36.827  0.00  0.04           D
ATOM   4137 D     CV B   1      25.491  40.091  36.827  0.00  0.03           D
ATOM   4138 D     CV B   1      26.491  40.091  36.827  0.00  0.02           D
ATOM   4139 D     CV B   1      27.491  40.091  36.827  0.00  0.01           D
ATOM   4140 D     CV B   1      28.491  40.091  36.827  0.00  0.01           D
ATOM   4141 D     CV B   1      29.491  40.091  36.827  0.00  0.00           D
ATOM   4142 D     CV B   1      30.491  40.091  36.827  0.00  0.00           D
ATOM   4143 D     CV B   1      31.491  40.091  36.827  0.00  0.00           D
ATOM   4144 D     CV B   1      37.491  40.091  36.827  0.00  0.00           D
ATOM   4145 D     CV B   1      38.491  40.091  36.827  0.00  0.00           D
ATOM   4146 D     CV B   1      39.491  40.091  36.827  0.00  0.00           D
ATOM   4147 D     CV B   1      40.491  40.091  36.827  0.00  0.00           D
ATOM   4148 D     CV B   1      41.491  40.091  36.827  0.00  0.01           D
ATOM   4149 D     CV B   1      42.491  40.091  36.827  0.00  0.01           D
ATOM   4150 D     CV B   1      43.491  40.091  36.827  0.00  0.02           D
ATOM   4151 D     CV B   1      44.491  40.091  36.827  0.00  0.04           D
ATOM   4152 D     CV B   1      23.491  41.091  36.827  0.00  0.04           D
ATOM   4153 D     CV B   1      24.491  41.091  36.827  0.00  0.03           D
ATOM   4154 D     CV B   1      25.491  41.091  36.827  0.00  0.02           D
ATOM   4155 D     CV B   1      26.491  41.091  36.827  0.00  0.01           D
ATOM   4156 D     CV B   1      27.491  41.091  36.827  0.00  0.01           D
ATOM   4157 D     CV B   1      28.491  41.091  36.827  0.00  0.00           D
ATOM   4158 D     CV B   1      29.491  41.091  36.827  0.00  0.00           D
ATOM   4159 D     CV B   1      30.491  41.091  36.827  0.00  0.00           D
ATOM   4160 D     CV B   1      31.491  41.091  36.827  0.00  0.00           D
ATOM   4161 D     CV B   1      32.491  41.091  36.827  0.00  0.00           D
ATOM   4162 D     CV B   1      33.491  41.091  36.827  0.00  0.00           D
ATOM   4163 D     CV B   1      34.491  41.091  36.827  0.00  0.00           D
ATOM   4164 D     CV B   1      35.491  41.091  36.827  0.00  0.00           D
ATOM   4165 D     CV B   1      36.491  41.091  36.827  0.00  0.00           D
ATOM   4166 D     CV B   1      37.491  41.091  36.827  0.00  0.00           D
ATOM   4167 D     CV B   1      38.491  41.091  36.827  0.00  0.00           D
ATOM   4168 D     CV B   1      39.491  41.091  36.827  0.00  0.00           D
ATOM   4169 D     CV B   1      40.491  41.091  36.827  0.00  0.01           D
ATOM   4170 D     CV B   1      41.491  41.091  36.827  0.00  0.01           D
ATOM   4171 D     CV B   1      42.491  41.091  36.827  0.00  0.01           D
ATOM   4172 D     CV B   1      43.491  41.091  36.827  0.00  0.02           D
ATOM   4173 D     CV B   1      44.491  41.091  36.827  0.00  0.03           D
ATOM   4174 D     CV B   1      24.491  42.091  36.827  0.00  0.02           D
ATOM   4175 D     CV B   1      25.491  42.091  36.827  0.00  0.01           D
ATOM   4176 D     CV B   1      26.491  42.091  36.827  0.00  0.01           D
ATOM   4177 D     CV B   1      27.491  42.091  36.827  0.00  0.01           D
ATOM   4178 D     CV B   1      28.491  42.091  36.827  0.00  0.00           D
ATOM   4179 D     CV B   1      29.491  42.091  36.827  0.00  0.00           D
ATOM   4180 D     CV B   1      30.491  42.091  36.827  0.00  0.00           D
ATOM   4181 D     CV B   1      31.491  42.091  36.827  0.00  0.00           D
ATOM   4182 D     CV B   1      32.491  42.091  36.827  0.00  0.00           D
ATOM   4183 D     CV B   1      33.491  42.091  36.827  0.00  0.00           D
ATOM   4184 D     CV B   1      34.491  42.091  36.827  0.00  0.00           D
ATOM   4185 D     CV B   1      35.491  42.091  36.827  0.00  0.00           D
ATOM   4186 D     CV B   1      36.491  42.091  36.827  0.00  0.00           D
ATOM   4187 D     CV B   1      37.491  42.091  36.827  0.00  0.00           D
ATOM   4188 D     CV B   1      38.491  42.091  36.827  0.00  0.01           D
ATOM   4189 D     CV B   1      39.491  42.091  36.827  0.00  0.01           D
ATOM   4190 D     CV B   1      40.491  42.091  36.827  0.00  0.01           D
ATOM   4191 D     CV B   1      41.491  42.091  36.827  0.00  0.01           D
ATOM   4192 D     CV B   1      42.491  42.091  36.827  0.00  0.01           D
ATOM   4193 D     CV B   1      43.491  42.091  36.827  0.00  0.02           D
ATOM   4194 D     CV B   1      44.491  42.091  36.827  0.00  0.03           D
ATOM   4195 D     CV B   1      45.491  42.091  36.827  0.00  0.04           D
ATOM   4196 D     CV B   1      26.491  43.091  36.827  0.00  0.01           D
ATOM   4197 D     CV B   1      27.491  43.091  36.827  0.00  0.01           D
ATOM   4198 D     CV B   1      28.491  43.091  36.827  0.00  0.00           D
ATOM   4199 D     CV B   1      29.491  43.091  36.827  0.00  0.00           D
ATOM   4200 D     CV B   1      30.491  43.091  36.827  0.00  0.01           D
ATOM   4201 D     CV B   1      31.491  43.091  36.827  0.00  0.01           D
ATOM   4202 D     CV B   1      32.491  43.091  36.827  0.00  0.01           D
ATOM   4203 D     CV B   1      33.491  43.091  36.827  0.00  0.01           D
ATOM   4204 D     CV B   1      34.491  43.091  36.827  0.00  0.01           D
ATOM   4205 D     CV B   1      35.491  43.091  36.827  0.00  0.01           D
ATOM   4206 D     CV B   1      36.491  43.091  36.827  0.00  0.01           D
ATOM   4207 D     CV B   1      37.491  43.091  36.827  0.00  0.01           D
ATOM   4208 D     CV B   1      38.491  43.091  36.827  0.00  0.01           D
ATOM   4209 D     CV B   1      39.491  43.091  36.827  0.00  0.01           D
ATOM   4210 D     CV B   1      40.491  43.091  36.827  0.00  0.01           D
ATOM   4211 D     CV B   1      41.491  43.091  36.827  0.00  0.02           D
ATOM   4212 D     CV B   1      42.491  43.091  36.827  0.00  0.02           D
ATOM   4213 D     CV B   1      43.491  43.091  36.827  0.00  0.02           D
ATOM   4214 D     CV B   1      44.491  43.091  36.827  0.00  0.02           D
ATOM   4215 D     CV B   1      45.491  43.091  36.827  0.00  0.03           D
ATOM   4216 D     CV B   1      29.491  44.091  36.827  0.00  0.01           D
ATOM   4217 D     CV B   1      30.491  44.091  36.827  0.00  0.01           D
ATOM   4218 D     CV B   1      31.491  44.091  36.827  0.00  0.01           D
ATOM   4219 D     CV B   1      32.491  44.091  36.827  0.00  0.01           D
ATOM   4220 D     CV B   1      33.491  44.091  36.827  0.00  0.02           D
ATOM   4221 D     CV B   1      34.491  44.091  36.827  0.00  0.02           D
ATOM   4222 D     CV B   1      35.491  44.091  36.827  0.00  0.02           D
ATOM   4223 D     CV B   1      36.491  44.091  36.827  0.00  0.02           D
ATOM   4224 D     CV B   1      37.491  44.091  36.827  0.00  0.02           D
ATOM   4225 D     CV B   1      38.491  44.091  36.827  0.00  0.02           D
ATOM   4226 D     CV B   1      39.491  44.091  36.827  0.00  0.02           D
ATOM   4227 D     CV B   1      40.491  44.091  36.827  0.00  0.02           D
ATOM   4228 D     CV B   1      41.491  44.091  36.827  0.00  0.02           D
ATOM   4229 D     CV B   1      42.491  44.091  36.827  0.00  0.02           D
ATOM   4230 D     CV B   1      43.491  44.091  36.827  0.00  0.02           D
ATOM   4231 D     CV B   1      44.491  44.091  36.827  0.00  0.02           D
ATOM   4232 D     CV B   1      29.491  45.091  36.827  0.00  0.01           D
ATOM   4233 D     CV B   1      30.491  45.091  36.827  0.00  0.02           D
ATOM   4234 D     CV B   1      31.491  45.091  36.827  0.00  0.02           D
ATOM   4235 D     CV B   1      32.491  45.091  36.827  0.00  0.03           D
ATOM   4236 D     CV B   1      33.491  45.091  36.827  0.00  0.03           D
ATOM   4237 D     CV B   1      34.491  45.091  36.827  0.00  0.03           D
ATOM   4238 D     CV B   1      35.491  45.091  36.827  0.00  0.03           D
ATOM   4239 D     CV B   1      36.491  45.091  36.827  0.00  0.03           D
ATOM   4240 D     CV B   1      37.491  45.091  36.827  0.00  0.04           D
ATOM   4241 D     CV B   1      38.491  45.091  36.827  0.00  0.04           D
ATOM   4242 D     CV B   1      40.491  45.091  36.827  0.00  0.04           D
ATOM   4243 D     CV B   1      41.491  45.091  36.827  0.00  0.04           D
ATOM   4244 D     CV B   1      42.491  45.091  36.827  0.00  0.03           D
ATOM   4245 D     CV B   1      43.491  45.091  36.827  0.00  0.02           D
ATOM   4246 D     CV B   1      29.491  46.091  36.827  0.00  0.01           D
ATOM   4247 D     CV B   1      30.491  46.091  36.827  0.00  0.02           D
ATOM   4248 D     CV B   1      31.491  46.091  36.827  0.00  0.03           D
ATOM   4249 D     CV B   1      42.491  46.091  36.827  0.00  0.04           D
ATOM   4250 D     CV B   1      30.491  47.091  36.827  0.00  0.03           D
ATOM   4251 D     CV B   1      31.491  47.091  36.827  0.00  0.04           D
ATOM   4252 D     CV B   1      42.491  47.091  36.827  0.00  0.04           D
ATOM   4253 D     CV B   1      28.491  24.091  37.827  0.00  0.02           D
ATOM   4254 D     CV B   1      29.491  24.091  37.827  0.00  0.03           D
ATOM   4255 D     CV B   1      41.491  24.091  37.827  0.00  0.04           D
ATOM   4256 D     CV B   1      27.491  25.091  37.827  0.00  0.01           D
ATOM   4257 D     CV B   1      28.491  25.091  37.827  0.00  0.01           D
ATOM   4258 D     CV B   1      29.491  25.091  37.827  0.00  0.02           D
ATOM   4259 D     CV B   1      30.491  25.091  37.827  0.00  0.04           D
ATOM   4260 D     CV B   1      34.491  25.091  37.827  0.00  0.04           D
ATOM   4261 D     CV B   1      35.491  25.091  37.827  0.00  0.05           D
ATOM   4262 D     CV B   1      41.491  25.091  37.827  0.00  0.03           D
ATOM   4263 D     CV B   1      27.491  26.091  37.827  0.00  0.01           D
ATOM   4264 D     CV B   1      28.491  26.091  37.827  0.00  0.01           D
ATOM   4265 D     CV B   1      29.491  26.091  37.827  0.00  0.02           D
ATOM   4266 D     CV B   1      30.491  26.091  37.827  0.00  0.02           D
ATOM   4267 D     CV B   1      31.491  26.091  37.827  0.00  0.03           D
ATOM   4268 D     CV B   1      32.491  26.091  37.827  0.00  0.03           D
ATOM   4269 D     CV B   1      33.491  26.091  37.827  0.00  0.03           D
ATOM   4270 D     CV B   1      34.491  26.091  37.827  0.00  0.02           D
ATOM   4271 D     CV B   1      35.491  26.091  37.827  0.00  0.03           D
ATOM   4272 D     CV B   1      36.491  26.091  37.827  0.00  0.03           D
ATOM   4273 D     CV B   1      37.491  26.091  37.827  0.00  0.04           D
ATOM   4274 D     CV B   1      38.491  26.091  37.827  0.00  0.04           D
ATOM   4275 D     CV B   1      39.491  26.091  37.827  0.00  0.04           D
ATOM   4276 D     CV B   1      40.491  26.091  37.827  0.00  0.03           D
ATOM   4277 D     CV B   1      41.491  26.091  37.827  0.00  0.03           D
ATOM   4278 D     CV B   1      42.491  26.091  37.827  0.00  0.02           D
ATOM   4279 D     CV B   1      26.491  27.091  37.827  0.00  0.01           D
ATOM   4280 D     CV B   1      27.491  27.091  37.827  0.00  0.01           D
ATOM   4281 D     CV B   1      28.491  27.091  37.827  0.00  0.01           D
ATOM   4282 D     CV B   1      29.491  27.091  37.827  0.00  0.01           D
ATOM   4283 D     CV B   1      30.491  27.091  37.827  0.00  0.01           D
ATOM   4284 D     CV B   1      31.491  27.091  37.827  0.00  0.01           D
ATOM   4285 D     CV B   1      32.491  27.091  37.827  0.00  0.01           D
ATOM   4286 D     CV B   1      33.491  27.091  37.827  0.00  0.01           D
ATOM   4287 D     CV B   1      34.491  27.091  37.827  0.00  0.01           D
ATOM   4288 D     CV B   1      35.491  27.091  37.827  0.00  0.01           D
ATOM   4289 D     CV B   1      36.491  27.091  37.827  0.00  0.02           D
ATOM   4290 D     CV B   1      37.491  27.091  37.827  0.00  0.02           D
ATOM   4291 D     CV B   1      38.491  27.091  37.827  0.00  0.02           D
ATOM   4292 D     CV B   1      39.491  27.091  37.827  0.00  0.02           D
ATOM   4293 D     CV B   1      40.491  27.091  37.827  0.00  0.02           D
ATOM   4294 D     CV B   1      41.491  27.091  37.827  0.00  0.02           D
ATOM   4295 D     CV B   1      42.491  27.091  37.827  0.00  0.01           D
ATOM   4296 D     CV B   1      25.491  28.091  37.827  0.00  0.01           D
ATOM   4297 D     CV B   1      26.491  28.091  37.827  0.00  0.01           D
ATOM   4298 D     CV B   1      27.491  28.091  37.827  0.00  0.01           D
ATOM   4299 D     CV B   1      28.491  28.091  37.827  0.00  0.01           D
ATOM   4300 D     CV B   1      29.491  28.091  37.827  0.00  0.01           D
ATOM   4301 D     CV B   1      30.491  28.091  37.827  0.00  0.01           D
ATOM   4302 D     CV B   1      31.491  28.091  37.827  0.00  0.01           D
ATOM   4303 D     CV B   1      32.491  28.091  37.827  0.00  0.01           D
ATOM   4304 D     CV B   1      33.491  28.091  37.827  0.00  0.01           D
ATOM   4305 D     CV B   1      34.491  28.091  37.827  0.00  0.01           D
ATOM   4306 D     CV B   1      35.491  28.091  37.827  0.00  0.01           D
ATOM   4307 D     CV B   1      36.491  28.091  37.827  0.00  0.01           D
ATOM   4308 D     CV B   1      37.491  28.091  37.827  0.00  0.01           D
ATOM   4309 D     CV B   1      38.491  28.091  37.827  0.00  0.01           D
ATOM   4310 D     CV B   1      39.491  28.091  37.827  0.00  0.02           D
ATOM   4311 D     CV B   1      40.491  28.091  37.827  0.00  0.02           D
ATOM   4312 D     CV B   1      41.491  28.091  37.827  0.00  0.02           D
ATOM   4313 D     CV B   1      42.491  28.091  37.827  0.00  0.01           D
ATOM   4314 D     CV B   1      43.491  28.091  37.827  0.00  0.01           D
ATOM   4315 D     CV B   1      25.491  29.091  37.827  0.00  0.01           D
ATOM   4316 D     CV B   1      26.491  29.091  37.827  0.00  0.01           D
ATOM   4317 D     CV B   1      27.491  29.091  37.827  0.00  0.01           D
ATOM   4318 D     CV B   1      28.491  29.091  37.827  0.00  0.01           D
ATOM   4319 D     CV B   1      29.491  29.091  37.827  0.00  0.01           D
ATOM   4320 D     CV B   1      30.491  29.091  37.827  0.00  0.01           D
ATOM   4321 D     CV B   1      31.491  29.091  37.827  0.00  0.00           D
ATOM   4322 D     CV B   1      32.491  29.091  37.827  0.00  0.00           D
ATOM   4323 D     CV B   1      33.491  29.091  37.827  0.00  0.00           D
ATOM   4324 D     CV B   1      34.491  29.091  37.827  0.00  0.00           D
ATOM   4325 D     CV B   1      35.491  29.091  37.827  0.00  0.00           D
ATOM   4326 D     CV B   1      36.491  29.091  37.827  0.00  0.00           D
ATOM   4327 D     CV B   1      37.491  29.091  37.827  0.00  0.01           D
ATOM   4328 D     CV B   1      38.491  29.091  37.827  0.00  0.01           D
ATOM   4329 D     CV B   1      39.491  29.091  37.827  0.00  0.01           D
ATOM   4330 D     CV B   1      40.491  29.091  37.827  0.00  0.01           D
ATOM   4331 D     CV B   1      41.491  29.091  37.827  0.00  0.01           D
ATOM   4332 D     CV B   1      42.491  29.091  37.827  0.00  0.01           D
ATOM   4333 D     CV B   1      43.491  29.091  37.827  0.00  0.01           D
ATOM   4334 D     CV B   1      44.491  29.091  37.827  0.00  0.02           D
ATOM   4335 D     CV B   1      24.491  30.091  37.827  0.00  0.03           D
ATOM   4336 D     CV B   1      25.491  30.091  37.827  0.00  0.02           D
ATOM   4337 D     CV B   1      26.491  30.091  37.827  0.00  0.02           D
ATOM   4338 D     CV B   1      27.491  30.091  37.827  0.00  0.01           D
ATOM   4339 D     CV B   1      28.491  30.091  37.827  0.00  0.01           D
ATOM   4340 D     CV B   1      29.491  30.091  37.827  0.00  0.01           D
ATOM   4341 D     CV B   1      30.491  30.091  37.827  0.00  0.00           D
ATOM   4342 D     CV B   1      31.491  30.091  37.827  0.00  0.00           D
ATOM   4343 D     CV B   1      32.491  30.091  37.827  0.00  0.00           D
ATOM   4344 D     CV B   1      33.491  30.091  37.827  0.00  0.00           D
ATOM   4345 D     CV B   1      34.491  30.091  37.827  0.00  0.00           D
ATOM   4346 D     CV B   1      35.491  30.091  37.827  0.00  0.00           D
ATOM   4347 D     CV B   1      36.491  30.091  37.827  0.00  0.00           D
ATOM   4348 D     CV B   1      37.491  30.091  37.827  0.00  0.00           D
ATOM   4349 D     CV B   1      38.491  30.091  37.827  0.00  0.00           D
ATOM   4350 D     CV B   1      39.491  30.091  37.827  0.00  0.01           D
ATOM   4351 D     CV B   1      40.491  30.091  37.827  0.00  0.01           D
ATOM   4352 D     CV B   1      41.491  30.091  37.827  0.00  0.01           D
ATOM   4353 D     CV B   1      42.491  30.091  37.827  0.00  0.01           D
ATOM   4354 D     CV B   1      43.491  30.091  37.827  0.00  0.02           D
ATOM   4355 D     CV B   1      44.491  30.091  37.827  0.00  0.03           D
ATOM   4356 D     CV B   1      45.491  30.091  37.827  0.00  0.04           D
ATOM   4357 D     CV B   1      25.491  31.091  37.827  0.00  0.04           D
ATOM   4358 D     CV B   1      26.491  31.091  37.827  0.00  0.02           D
ATOM   4359 D     CV B   1      27.491  31.091  37.827  0.00  0.01           D
ATOM   4360 D     CV B   1      28.491  31.091  37.827  0.00  0.01           D
ATOM   4361 D     CV B   1      29.491  31.091  37.827  0.00  0.00           D
ATOM   4362 D     CV B   1      30.491  31.091  37.827  0.00  0.00           D
ATOM   4363 D     CV B   1      31.491  31.091  37.827  0.00  0.00           D
ATOM   4364 D     CV B   1      32.491  31.091  37.827  0.00  0.00           D
ATOM   4365 D     CV B   1      33.491  31.091  37.827  0.00  0.00           D
ATOM   4366 D     CV B   1      36.491  31.091  37.827  0.00  0.00           D
ATOM   4367 D     CV B   1      37.491  31.091  37.827  0.00  0.00           D
ATOM   4368 D     CV B   1      38.491  31.091  37.827  0.00  0.00           D
ATOM   4369 D     CV B   1      39.491  31.091  37.827  0.00  0.00           D
ATOM   4370 D     CV B   1      40.491  31.091  37.827  0.00  0.01           D
ATOM   4371 D     CV B   1      41.491  31.091  37.827  0.00  0.01           D
ATOM   4372 D     CV B   1      42.491  31.091  37.827  0.00  0.02           D
ATOM   4373 D     CV B   1      43.491  31.091  37.827  0.00  0.03           D
ATOM   4374 D     CV B   1      44.491  31.091  37.827  0.00  0.04           D
ATOM   4375 D     CV B   1      26.491  32.091  37.827  0.00  0.03           D
ATOM   4376 D     CV B   1      27.491  32.091  37.827  0.00  0.02           D
ATOM   4377 D     CV B   1      28.491  32.091  37.827  0.00  0.01           D
ATOM   4378 D     CV B   1      29.491  32.091  37.827  0.00  0.00           D
ATOM   4379 D     CV B   1      30.491  32.091  37.827  0.00  0.00           D
ATOM   4380 D     CV B   1      31.491  32.091  37.827  0.00  0.00           D
ATOM   4381 D     CV B   1      32.491  32.091  37.827  0.00  0.00           D
ATOM   4382 D     CV B   1      36.491  32.091  37.827  0.00  0.00           D
ATOM   4383 D     CV B   1      37.491  32.091  37.827  0.00  0.00           D
ATOM   4384 D     CV B   1      38.491  32.091  37.827  0.00  0.00           D
ATOM   4385 D     CV B   1      39.491  32.091  37.827  0.00  0.00           D
ATOM   4386 D     CV B   1      40.491  32.091  37.827  0.00  0.01           D
ATOM   4387 D     CV B   1      41.491  32.091  37.827  0.00  0.01           D
ATOM   4388 D     CV B   1      42.491  32.091  37.827  0.00  0.02           D
ATOM   4389 D     CV B   1      43.491  32.091  37.827  0.00  0.03           D
ATOM   4390 D     CV B   1      44.491  32.091  37.827  0.00  0.05           D
ATOM   4391 D     CV B   1      26.491  33.091  37.827  0.00  0.04           D
ATOM   4392 D     CV B   1      27.491  33.091  37.827  0.00  0.02           D
ATOM   4393 D     CV B   1      28.491  33.091  37.827  0.00  0.01           D
ATOM   4394 D     CV B   1      29.491  33.091  37.827  0.00  0.00           D
ATOM   4395 D     CV B   1      30.491  33.091  37.827  0.00  0.00           D
ATOM   4396 D     CV B   1      31.491  33.091  37.827  0.00  0.00           D
ATOM   4397 D     CV B   1      33.491  33.091  37.827  0.00  0.00           D
ATOM   4398 D     CV B   1      34.491  33.091  37.827  0.00  0.00           D
ATOM   4399 D     CV B   1      35.491  33.091  37.827  0.00  0.00           D
ATOM   4400 D     CV B   1      36.491  33.091  37.827  0.00  0.00           D
ATOM   4401 D     CV B   1      37.491  33.091  37.827  0.00  0.00           D
ATOM   4402 D     CV B   1      38.491  33.091  37.827  0.00  0.00           D
ATOM   4403 D     CV B   1      39.491  33.091  37.827  0.00  0.00           D
ATOM   4404 D     CV B   1      40.491  33.091  37.827  0.00  0.00           D
ATOM   4405 D     CV B   1      41.491  33.091  37.827  0.00  0.01           D
ATOM   4406 D     CV B   1      42.491  33.091  37.827  0.00  0.01           D
ATOM   4407 D     CV B   1      43.491  33.091  37.827  0.00  0.03           D
ATOM   4408 D     CV B   1      44.491  33.091  37.827  0.00  0.05           D
ATOM   4409 D     CV B   1      27.491  34.091  37.827  0.00  0.02           D
ATOM   4410 D     CV B   1      28.491  34.091  37.827  0.00  0.01           D
ATOM   4411 D     CV B   1      29.491  34.091  37.827  0.00  0.00           D
ATOM   4412 D     CV B   1      30.491  34.091  37.827  0.00  0.00           D
ATOM   4413 D     CV B   1      32.491  34.091  37.827  0.00  0.00           D
ATOM   4414 D     CV B   1      33.491  34.091  37.827  0.00  0.00           D
ATOM   4415 D     CV B   1      34.491  34.091  37.827  0.00  0.00           D
ATOM   4416 D     CV B   1      35.491  34.091  37.827  0.00  0.00           D
ATOM   4417 D     CV B   1      36.491  34.091  37.827  0.00  0.00           D
ATOM   4418 D     CV B   1      37.491  34.091  37.827  0.00  0.00           D
ATOM   4419 D     CV B   1      38.491  34.091  37.827  0.00  0.00           D
ATOM   4420 D     CV B   1      39.491  34.091  37.827  0.00  0.00           D
ATOM   4421 D     CV B   1      40.491  34.091  37.827  0.00  0.00           D
ATOM   4422 D     CV B   1      41.491  34.091  37.827  0.00  0.01           D
ATOM   4423 D     CV B   1      42.491  34.091  37.827  0.00  0.01           D
ATOM   4424 D     CV B   1      43.491  34.091  37.827  0.00  0.02           D
ATOM   4425 D     CV B   1      44.491  34.091  37.827  0.00  0.04           D
ATOM   4426 D     CV B   1      26.491  35.091  37.827  0.00  0.03           D
ATOM   4427 D     CV B   1      27.491  35.091  37.827  0.00  0.02           D
ATOM   4428 D     CV B   1      28.491  35.091  37.827  0.00  0.01           D
ATOM   4429 D     CV B   1      29.491  35.091  37.827  0.00  0.00           D
ATOM   4430 D     CV B   1      30.491  35.091  37.827  0.00  0.00           D
ATOM   4431 D     CV B   1      32.491  35.091  37.827  0.00  0.00           D
ATOM   4432 D     CV B   1      33.491  35.091  37.827  0.00  0.00           D
ATOM   4433 D     CV B   1      34.491  35.091  37.827  0.00  0.00           D
ATOM   4434 D     CV B   1      35.491  35.091  37.827  0.00  0.00           D
ATOM   4435 D     CV B   1      36.491  35.091  37.827  0.00  0.00           D
ATOM   4436 D     CV B   1      37.491  35.091  37.827  0.00  0.00           D
ATOM   4437 D     CV B   1      38.491  35.091  37.827  0.00  0.00           D
ATOM   4438 D     CV B   1      39.491  35.091  37.827  0.00  0.00           D
ATOM   4439 D     CV B   1      40.491  35.091  37.827  0.00  0.00           D
ATOM   4440 D     CV B   1      41.491  35.091  37.827  0.00  0.00           D
ATOM   4441 D     CV B   1      42.491  35.091  37.827  0.00  0.01           D
ATOM   4442 D     CV B   1      43.491  35.091  37.827  0.00  0.02           D
ATOM   4443 D     CV B   1      44.491  35.091  37.827  0.00  0.03           D
ATOM   4444 D     CV B   1      45.491  35.091  37.827  0.00  0.05           D
ATOM   4445 D     CV B   1      26.491  36.091  37.827  0.00  0.03           D
ATOM   4446 D     CV B   1      27.491  36.091  37.827  0.00  0.02           D
ATOM   4447 D     CV B   1      28.491  36.091  37.827  0.00  0.01           D
ATOM   4448 D     CV B   1      29.491  36.091  37.827  0.00  0.00           D
ATOM   4449 D     CV B   1      30.491  36.091  37.827  0.00  0.00           D
ATOM   4450 D     CV B   1      32.491  36.091  37.827  0.00  0.00           D
ATOM   4451 D     CV B   1      33.491  36.091  37.827  0.00  0.00           D
ATOM   4452 D     CV B   1      34.491  36.091  37.827  0.00  0.00           D
ATOM   4453 D     CV B   1      35.491  36.091  37.827  0.00  0.00           D
ATOM   4454 D     CV B   1      36.491  36.091  37.827  0.00  0.00           D
ATOM   4455 D     CV B   1      37.491  36.091  37.827  0.00  0.00           D
ATOM   4456 D     CV B   1      38.491  36.091  37.827  0.00  0.00           D
ATOM   4457 D     CV B   1      39.491  36.091  37.827  0.00  0.00           D
ATOM   4458 D     CV B   1      40.491  36.091  37.827  0.00  0.00           D
ATOM   4459 D     CV B   1      41.491  36.091  37.827  0.00  0.00           D
ATOM   4460 D     CV B   1      42.491  36.091  37.827  0.00  0.01           D
ATOM   4461 D     CV B   1      43.491  36.091  37.827  0.00  0.01           D
ATOM   4462 D     CV B   1      44.491  36.091  37.827  0.00  0.03           D
ATOM   4463 D     CV B   1      45.491  36.091  37.827  0.00  0.04           D
ATOM   4464 D     CV B   1      46.491  36.091  37.827  0.00  0.06           D
ATOM   4465 D     CV B   1      47.491  36.091  37.827  0.00  0.07           D
ATOM   4466 D     CV B   1      26.491  37.091  37.827  0.00  0.03           D
ATOM   4467 D     CV B   1      27.491  37.091  37.827  0.00  0.02           D
ATOM   4468 D     CV B   1      28.491  37.091  37.827  0.00  0.01           D
ATOM   4469 D     CV B   1      29.491  37.091  37.827  0.00  0.00           D
ATOM   4470 D     CV B   1      30.491  37.091  37.827  0.00  0.00           D
ATOM   4471 D     CV B   1      32.491  37.091  37.827  0.00  0.00           D
ATOM   4472 D     CV B   1      33.491  37.091  37.827  0.00  0.00           D
ATOM   4473 D     CV B   1      34.491  37.091  37.827  0.00  0.00           D
ATOM   4474 D     CV B   1      35.491  37.091  37.827  0.00  0.00           D
ATOM   4475 D     CV B   1      36.491  37.091  37.827  0.00  0.00           D
ATOM   4476 D     CV B   1      37.491  37.091  37.827  0.00  0.00           D
ATOM   4477 D     CV B   1      38.491  37.091  37.827  0.00  0.00           D
ATOM   4478 D     CV B   1      39.491  37.091  37.827  0.00  0.00           D
ATOM   4479 D     CV B   1      40.491  37.091  37.827  0.00  0.00           D
ATOM   4480 D     CV B   1      41.491  37.091  37.827  0.00  0.00           D
ATOM   4481 D     CV B   1      42.491  37.091  37.827  0.00  0.01           D
ATOM   4482 D     CV B   1      43.491  37.091  37.827  0.00  0.02           D
ATOM   4483 D     CV B   1      44.491  37.091  37.827  0.00  0.03           D
ATOM   4484 D     CV B   1      26.491  38.091  37.827  0.00  0.03           D
ATOM   4485 D     CV B   1      27.491  38.091  37.827  0.00  0.01           D
ATOM   4486 D     CV B   1      28.491  38.091  37.827  0.00  0.01           D
ATOM   4487 D     CV B   1      29.491  38.091  37.827  0.00  0.00           D
ATOM   4488 D     CV B   1      30.491  38.091  37.827  0.00  0.00           D
ATOM   4489 D     CV B   1      31.491  38.091  37.827  0.00  0.00           D
ATOM   4490 D     CV B   1      33.491  38.091  37.827  0.00  0.00           D
ATOM   4491 D     CV B   1      34.491  38.091  37.827  0.00  0.00           D
ATOM   4492 D     CV B   1      35.491  38.091  37.827  0.00  0.00           D
ATOM   4493 D     CV B   1      36.491  38.091  37.827  0.00  0.00           D
ATOM   4494 D     CV B   1      37.491  38.091  37.827  0.00  0.00           D
ATOM   4495 D     CV B   1      38.491  38.091  37.827  0.00  0.00           D
ATOM   4496 D     CV B   1      39.491  38.091  37.827  0.00  0.00           D
ATOM   4497 D     CV B   1      40.491  38.091  37.827  0.00  0.00           D
ATOM   4498 D     CV B   1      41.491  38.091  37.827  0.00  0.01           D
ATOM   4499 D     CV B   1      42.491  38.091  37.827  0.00  0.01           D
ATOM   4500 D     CV B   1      43.491  38.091  37.827  0.00  0.02           D
ATOM   4501 D     CV B   1      44.491  38.091  37.827  0.00  0.04           D
ATOM   4502 D     CV B   1      25.491  39.091  37.827  0.00  0.03           D
ATOM   4503 D     CV B   1      26.491  39.091  37.827  0.00  0.02           D
ATOM   4504 D     CV B   1      27.491  39.091  37.827  0.00  0.01           D
ATOM   4505 D     CV B   1      28.491  39.091  37.827  0.00  0.01           D
ATOM   4506 D     CV B   1      29.491  39.091  37.827  0.00  0.00           D
ATOM   4507 D     CV B   1      30.491  39.091  37.827  0.00  0.00           D
ATOM   4508 D     CV B   1      31.491  39.091  37.827  0.00  0.00           D
ATOM   4509 D     CV B   1      32.491  39.091  37.827  0.00  0.00           D
ATOM   4510 D     CV B   1      37.491  39.091  37.827  0.00  0.00           D
ATOM   4511 D     CV B   1      38.491  39.091  37.827  0.00  0.00           D
ATOM   4512 D     CV B   1      39.491  39.091  37.827  0.00  0.00           D
ATOM   4513 D     CV B   1      40.491  39.091  37.827  0.00  0.00           D
ATOM   4514 D     CV B   1      41.491  39.091  37.827  0.00  0.01           D
ATOM   4515 D     CV B   1      42.491  39.091  37.827  0.00  0.01           D
ATOM   4516 D     CV B   1      43.491  39.091  37.827  0.00  0.03           D
ATOM   4517 D     CV B   1      44.491  39.091  37.827  0.00  0.05           D
ATOM   4518 D     CV B   1      23.491  40.091  37.827  0.00  0.04           D
ATOM   4519 D     CV B   1      24.491  40.091  37.827  0.00  0.03           D
ATOM   4520 D     CV B   1      25.491  40.091  37.827  0.00  0.02           D
ATOM   4521 D     CV B   1      26.491  40.091  37.827  0.00  0.02           D
ATOM   4522 D     CV B   1      27.491  40.091  37.827  0.00  0.01           D
ATOM   4523 D     CV B   1      28.491  40.091  37.827  0.00  0.01           D
ATOM   4524 D     CV B   1      29.491  40.091  37.827  0.00  0.00           D
ATOM   4525 D     CV B   1      30.491  40.091  37.827  0.00  0.00           D
ATOM   4526 D     CV B   1      31.491  40.091  37.827  0.00  0.00           D
ATOM   4527 D     CV B   1      32.491  40.091  37.827  0.00  0.00           D
ATOM   4528 D     CV B   1      33.491  40.091  37.827  0.00  0.00           D
ATOM   4529 D     CV B   1      34.491  40.091  37.827  0.00  0.00           D
ATOM   4530 D     CV B   1      37.491  40.091  37.827  0.00  0.00           D
ATOM   4531 D     CV B   1      38.491  40.091  37.827  0.00  0.00           D
ATOM   4532 D     CV B   1      39.491  40.091  37.827  0.00  0.00           D
ATOM   4533 D     CV B   1      40.491  40.091  37.827  0.00  0.01           D
ATOM   4534 D     CV B   1      41.491  40.091  37.827  0.00  0.01           D
ATOM   4535 D     CV B   1      42.491  40.091  37.827  0.00  0.02           D
ATOM   4536 D     CV B   1      43.491  40.091  37.827  0.00  0.03           D
ATOM   4537 D     CV B   1      44.491  40.091  37.827  0.00  0.05           D
ATOM   4538 D     CV B   1      24.491  41.091  37.827  0.00  0.02           D
ATOM   4539 D     CV B   1      25.491  41.091  37.827  0.00  0.02           D
ATOM   4540 D     CV B   1      26.491  41.091  37.827  0.00  0.01           D
ATOM   4541 D     CV B   1      27.491  41.091  37.827  0.00  0.01           D
ATOM   4542 D     CV B   1      28.491  41.091  37.827  0.00  0.01           D
ATOM   4543 D     CV B   1      29.491  41.091  37.827  0.00  0.00           D
ATOM   4544 D     CV B   1      30.491  41.091  37.827  0.00  0.00           D
ATOM   4545 D     CV B   1      31.491  41.091  37.827  0.00  0.00           D
ATOM   4546 D     CV B   1      32.491  41.091  37.827  0.00  0.00           D
ATOM   4547 D     CV B   1      33.491  41.091  37.827  0.00  0.00           D
ATOM   4548 D     CV B   1      34.491  41.091  37.827  0.00  0.00           D
ATOM   4549 D     CV B   1      35.491  41.091  37.827  0.00  0.00           D
ATOM   4550 D     CV B   1      36.491  41.091  37.827  0.00  0.00           D
ATOM   4551 D     CV B   1      37.491  41.091  37.827  0.00  0.00           D
ATOM   4552 D     CV B   1      38.491  41.091  37.827  0.00  0.00           D
ATOM   4553 D     CV B   1      39.491  41.091  37.827  0.00  0.01           D
ATOM   4554 D     CV B   1      40.491  41.091  37.827  0.00  0.01           D
ATOM   4555 D     CV B   1      41.491  41.091  37.827  0.00  0.01           D
ATOM   4556 D     CV B   1      42.491  41.091  37.827  0.00  0.02           D
ATOM   4557 D     CV B   1      43.491  41.091  37.827  0.00  0.03           D
ATOM   4558 D     CV B   1      44.491  41.091  37.827  0.00  0.05           D
ATOM   4559 D     CV B   1      25.491  42.091  37.827  0.00  0.01           D
ATOM   4560 D     CV B   1      26.491  42.091  37.827  0.00  0.01           D
ATOM   4561 D     CV B   1      27.491  42.091  37.827  0.00  0.01           D
ATOM   4562 D     CV B   1      28.491  42.091  37.827  0.00  0.01           D
ATOM   4563 D     CV B   1      29.491  42.091  37.827  0.00  0.00           D
ATOM   4564 D     CV B   1      30.491  42.091  37.827  0.00  0.00           D
ATOM   4565 D     CV B   1      31.491  42.091  37.827  0.00  0.00           D
ATOM   4566 D     CV B   1      32.491  42.091  37.827  0.00  0.00           D
ATOM   4567 D     CV B   1      33.491  42.091  37.827  0.00  0.00           D
ATOM   4568 D     CV B   1      34.491  42.091  37.827  0.00  0.00           D
ATOM   4569 D     CV B   1      35.491  42.091  37.827  0.00  0.00           D
ATOM   4570 D     CV B   1      36.491  42.091  37.827  0.00  0.00           D
ATOM   4571 D     CV B   1      37.491  42.091  37.827  0.00  0.01           D
ATOM   4572 D     CV B   1      38.491  42.091  37.827  0.00  0.01           D
ATOM   4573 D     CV B   1      39.491  42.091  37.827  0.00  0.01           D
ATOM   4574 D     CV B   1      40.491  42.091  37.827  0.00  0.01           D
ATOM   4575 D     CV B   1      41.491  42.091  37.827  0.00  0.02           D
ATOM   4576 D     CV B   1      42.491  42.091  37.827  0.00  0.02           D
ATOM   4577 D     CV B   1      43.491  42.091  37.827  0.00  0.03           D
ATOM   4578 D     CV B   1      44.491  42.091  37.827  0.00  0.04           D
ATOM   4579 D     CV B   1      28.491  43.091  37.827  0.00  0.00           D
ATOM   4580 D     CV B   1      29.491  43.091  37.827  0.00  0.01           D
ATOM   4581 D     CV B   1      30.491  43.091  37.827  0.00  0.01           D
ATOM   4582 D     CV B   1      31.491  43.091  37.827  0.00  0.01           D
ATOM   4583 D     CV B   1      32.491  43.091  37.827  0.00  0.01           D
ATOM   4584 D     CV B   1      33.491  43.091  37.827  0.00  0.01           D
ATOM   4585 D     CV B   1      34.491  43.091  37.827  0.00  0.01           D
ATOM   4586 D     CV B   1      35.491  43.091  37.827  0.00  0.01           D
ATOM   4587 D     CV B   1      36.491  43.091  37.827  0.00  0.01           D
ATOM   4588 D     CV B   1      37.491  43.091  37.827  0.00  0.01           D
ATOM   4589 D     CV B   1      38.491  43.091  37.827  0.00  0.01           D
ATOM   4590 D     CV B   1      39.491  43.091  37.827  0.00  0.02           D
ATOM   4591 D     CV B   1      40.491  43.091  37.827  0.00  0.02           D
ATOM   4592 D     CV B   1      41.491  43.091  37.827  0.00  0.03           D
ATOM   4593 D     CV B   1      42.491  43.091  37.827  0.00  0.03           D
ATOM   4594 D     CV B   1      43.491  43.091  37.827  0.00  0.03           D
ATOM   4595 D     CV B   1      44.491  43.091  37.827  0.00  0.04           D
ATOM   4596 D     CV B   1      45.491  43.091  37.827  0.00  0.05           D
ATOM   4597 D     CV B   1      29.491  44.091  37.827  0.00  0.01           D
ATOM   4598 D     CV B   1      30.491  44.091  37.827  0.00  0.01           D
ATOM   4599 D     CV B   1      31.491  44.091  37.827  0.00  0.01           D
ATOM   4600 D     CV B   1      32.491  44.091  37.827  0.00  0.01           D
ATOM   4601 D     CV B   1      33.491  44.091  37.827  0.00  0.02           D
ATOM   4602 D     CV B   1      34.491  44.091  37.827  0.00  0.02           D
ATOM   4603 D     CV B   1      35.491  44.091  37.827  0.00  0.02           D
ATOM   4604 D     CV B   1      36.491  44.091  37.827  0.00  0.02           D
ATOM   4605 D     CV B   1      37.491  44.091  37.827  0.00  0.02           D
ATOM   4606 D     CV B   1      38.491  44.091  37.827  0.00  0.02           D
ATOM   4607 D     CV B   1      39.491  44.091  37.827  0.00  0.03           D
ATOM   4608 D     CV B   1      40.491  44.091  37.827  0.00  0.04           D
ATOM   4609 D     CV B   1      43.491  44.091  37.827  0.00  0.03           D
ATOM   4610 D     CV B   1      44.491  44.091  37.827  0.00  0.03           D
ATOM   4611 D     CV B   1      29.491  45.091  37.827  0.00  0.01           D
ATOM   4612 D     CV B   1      30.491  45.091  37.827  0.00  0.01           D
ATOM   4613 D     CV B   1      31.491  45.091  37.827  0.00  0.02           D
ATOM   4614 D     CV B   1      32.491  45.091  37.827  0.00  0.03           D
ATOM   4615 D     CV B   1      33.491  45.091  37.827  0.00  0.03           D
ATOM   4616 D     CV B   1      34.491  45.091  37.827  0.00  0.04           D
ATOM   4617 D     CV B   1      35.491  45.091  37.827  0.00  0.04           D
ATOM   4618 D     CV B   1      36.491  45.091  37.827  0.00  0.03           D
ATOM   4619 D     CV B   1      37.491  45.091  37.827  0.00  0.03           D
ATOM   4620 D     CV B   1      38.491  45.091  37.827  0.00  0.04           D
ATOM   4621 D     CV B   1      39.491  45.091  37.827  0.00  0.05           D
ATOM   4622 D     CV B   1      43.491  45.091  37.827  0.00  0.04           D
ATOM   4623 D     CV B   1      29.491  46.091  37.827  0.00  0.01           D
ATOM   4624 D     CV B   1      30.491  46.091  37.827  0.00  0.02           D
ATOM   4625 D     CV B   1      31.491  46.091  37.827  0.00  0.03           D
ATOM   4626 D     CV B   1      32.491  46.091  37.827  0.00  0.04           D
ATOM   4627 D     CV B   1      30.491  47.091  37.827  0.00  0.03           D
ATOM   4628 D     CV B   1      31.491  47.091  37.827  0.00  0.04           D
ATOM   4629 D     CV B   1      28.491  24.091  38.827  0.00  0.03           D
ATOM   4630 D     CV B   1      34.491  24.091  38.827  0.00  0.05           D
ATOM   4631 D     CV B   1      35.491  24.091  38.827  0.00  0.05           D
ATOM   4632 D     CV B   1      28.491  25.091  38.827  0.00  0.02           D
ATOM   4633 D     CV B   1      29.491  25.091  38.827  0.00  0.03           D
ATOM   4634 D     CV B   1      33.491  25.091  38.827  0.00  0.04           D
ATOM   4635 D     CV B   1      34.491  25.091  38.827  0.00  0.03           D
ATOM   4636 D     CV B   1      35.491  25.091  38.827  0.00  0.04           D
ATOM   4637 D     CV B   1      27.491  26.091  38.827  0.00  0.01           D
ATOM   4638 D     CV B   1      28.491  26.091  38.827  0.00  0.02           D
ATOM   4639 D     CV B   1      29.491  26.091  38.827  0.00  0.02           D
ATOM   4640 D     CV B   1      30.491  26.091  38.827  0.00  0.03           D
ATOM   4641 D     CV B   1      31.491  26.091  38.827  0.00  0.03           D
ATOM   4642 D     CV B   1      32.491  26.091  38.827  0.00  0.03           D
ATOM   4643 D     CV B   1      33.491  26.091  38.827  0.00  0.02           D
ATOM   4644 D     CV B   1      34.491  26.091  38.827  0.00  0.02           D
ATOM   4645 D     CV B   1      35.491  26.091  38.827  0.00  0.02           D
ATOM   4646 D     CV B   1      36.491  26.091  38.827  0.00  0.03           D
ATOM   4647 D     CV B   1      37.491  26.091  38.827  0.00  0.04           D
ATOM   4648 D     CV B   1      38.491  26.091  38.827  0.00  0.05           D
ATOM   4649 D     CV B   1      42.491  26.091  38.827  0.00  0.03           D
ATOM   4650 D     CV B   1      26.491  27.091  38.827  0.00  0.01           D
ATOM   4651 D     CV B   1      27.491  27.091  38.827  0.00  0.01           D
ATOM   4652 D     CV B   1      28.491  27.091  38.827  0.00  0.01           D
ATOM   4653 D     CV B   1      29.491  27.091  38.827  0.00  0.02           D
ATOM   4654 D     CV B   1      30.491  27.091  38.827  0.00  0.02           D
ATOM   4655 D     CV B   1      31.491  27.091  38.827  0.00  0.02           D
ATOM   4656 D     CV B   1      32.491  27.091  38.827  0.00  0.02           D
ATOM   4657 D     CV B   1      33.491  27.091  38.827  0.00  0.01           D
ATOM   4658 D     CV B   1      34.491  27.091  38.827  0.00  0.01           D
ATOM   4659 D     CV B   1      35.491  27.091  38.827  0.00  0.01           D
ATOM   4660 D     CV B   1      36.491  27.091  38.827  0.00  0.02           D
ATOM   4661 D     CV B   1      37.491  27.091  38.827  0.00  0.02           D
ATOM   4662 D     CV B   1      38.491  27.091  38.827  0.00  0.03           D
ATOM   4663 D     CV B   1      42.491  27.091  38.827  0.00  0.03           D
ATOM   4664 D     CV B   1      25.491  28.091  38.827  0.00  0.02           D
ATOM   4665 D     CV B   1      26.491  28.091  38.827  0.00  0.01           D
ATOM   4666 D     CV B   1      27.491  28.091  38.827  0.00  0.01           D
ATOM   4667 D     CV B   1      28.491  28.091  38.827  0.00  0.01           D
ATOM   4668 D     CV B   1      29.491  28.091  38.827  0.00  0.01           D
ATOM   4669 D     CV B   1      30.491  28.091  38.827  0.00  0.01           D
ATOM   4670 D     CV B   1      31.491  28.091  38.827  0.00  0.01           D
ATOM   4671 D     CV B   1      32.491  28.091  38.827  0.00  0.01           D
ATOM   4672 D     CV B   1      33.491  28.091  38.827  0.00  0.01           D
ATOM   4673 D     CV B   1      34.491  28.091  38.827  0.00  0.01           D
ATOM   4674 D     CV B   1      35.491  28.091  38.827  0.00  0.01           D
ATOM   4675 D     CV B   1      36.491  28.091  38.827  0.00  0.01           D
ATOM   4676 D     CV B   1      37.491  28.091  38.827  0.00  0.01           D
ATOM   4677 D     CV B   1      38.491  28.091  38.827  0.00  0.02           D
ATOM   4678 D     CV B   1      39.491  28.091  38.827  0.00  0.03           D
ATOM   4679 D     CV B   1      40.491  28.091  38.827  0.00  0.03           D
ATOM   4680 D     CV B   1      41.491  28.091  38.827  0.00  0.03           D
ATOM   4681 D     CV B   1      42.491  28.091  38.827  0.00  0.02           D
ATOM   4682 D     CV B   1      43.491  28.091  38.827  0.00  0.02           D
ATOM   4683 D     CV B   1      24.491  29.091  38.827  0.00  0.03           D
ATOM   4684 D     CV B   1      25.491  29.091  38.827  0.00  0.03           D
ATOM   4685 D     CV B   1      26.491  29.091  38.827  0.00  0.02           D
ATOM   4686 D     CV B   1      27.491  29.091  38.827  0.00  0.01           D
ATOM   4687 D     CV B   1      28.491  29.091  38.827  0.00  0.01           D
ATOM   4688 D     CV B   1      29.491  29.091  38.827  0.00  0.01           D
ATOM   4689 D     CV B   1      30.491  29.091  38.827  0.00  0.01           D
ATOM   4690 D     CV B   1      31.491  29.091  38.827  0.00  0.01           D
ATOM   4691 D     CV B   1      32.491  29.091  38.827  0.00  0.01           D
ATOM   4692 D     CV B   1      33.491  29.091  38.827  0.00  0.01           D
ATOM   4693 D     CV B   1      34.491  29.091  38.827  0.00  0.00           D
ATOM   4694 D     CV B   1      35.491  29.091  38.827  0.00  0.00           D
ATOM   4695 D     CV B   1      36.491  29.091  38.827  0.00  0.01           D
ATOM   4696 D     CV B   1      37.491  29.091  38.827  0.00  0.01           D
ATOM   4697 D     CV B   1      38.491  29.091  38.827  0.00  0.01           D
ATOM   4698 D     CV B   1      39.491  29.091  38.827  0.00  0.02           D
ATOM   4699 D     CV B   1      40.491  29.091  38.827  0.00  0.02           D
ATOM   4700 D     CV B   1      41.491  29.091  38.827  0.00  0.02           D
ATOM   4701 D     CV B   1      42.491  29.091  38.827  0.00  0.02           D
ATOM   4702 D     CV B   1      43.491  29.091  38.827  0.00  0.02           D
ATOM   4703 D     CV B   1      44.491  29.091  38.827  0.00  0.03           D
ATOM   4704 D     CV B   1      24.491  30.091  38.827  0.00  0.05           D
ATOM   4705 D     CV B   1      25.491  30.091  38.827  0.00  0.04           D
ATOM   4706 D     CV B   1      26.491  30.091  38.827  0.00  0.03           D
ATOM   4707 D     CV B   1      27.491  30.091  38.827  0.00  0.02           D
ATOM   4708 D     CV B   1      28.491  30.091  38.827  0.00  0.01           D
ATOM   4709 D     CV B   1      29.491  30.091  38.827  0.00  0.01           D
ATOM   4710 D     CV B   1      30.491  30.091  38.827  0.00  0.01           D
ATOM   4711 D     CV B   1      31.491  30.091  38.827  0.00  0.01           D
ATOM   4712 D     CV B   1      32.491  30.091  38.827  0.00  0.00           D
ATOM   4713 D     CV B   1      33.491  30.091  38.827  0.00  0.00           D
ATOM   4714 D     CV B   1      34.491  30.091  38.827  0.00  0.00           D
ATOM   4715 D     CV B   1      35.491  30.091  38.827  0.00  0.00           D
ATOM   4716 D     CV B   1      36.491  30.091  38.827  0.00  0.00           D
ATOM   4717 D     CV B   1      37.491  30.091  38.827  0.00  0.01           D
ATOM   4718 D     CV B   1      38.491  30.091  38.827  0.00  0.01           D
ATOM   4719 D     CV B   1      39.491  30.091  38.827  0.00  0.01           D
ATOM   4720 D     CV B   1      40.491  30.091  38.827  0.00  0.02           D
ATOM   4721 D     CV B   1      41.491  30.091  38.827  0.00  0.02           D
ATOM   4722 D     CV B   1      42.491  30.091  38.827  0.00  0.02           D
ATOM   4723 D     CV B   1      26.491  31.091  38.827  0.00  0.04           D
ATOM   4724 D     CV B   1      27.491  31.091  38.827  0.00  0.02           D
ATOM   4725 D     CV B   1      28.491  31.091  38.827  0.00  0.01           D
ATOM   4726 D     CV B   1      29.491  31.091  38.827  0.00  0.01           D
ATOM   4727 D     CV B   1      30.491  31.091  38.827  0.00  0.01           D
ATOM   4728 D     CV B   1      31.491  31.091  38.827  0.00  0.00           D
ATOM   4729 D     CV B   1      32.491  31.091  38.827  0.00  0.00           D
ATOM   4730 D     CV B   1      33.491  31.091  38.827  0.00  0.00           D
ATOM   4731 D     CV B   1      34.491  31.091  38.827  0.00  0.00           D
ATOM   4732 D     CV B   1      35.491  31.091  38.827  0.00  0.00           D
ATOM   4733 D     CV B   1      36.491  31.091  38.827  0.00  0.00           D
ATOM   4734 D     CV B   1      37.491  31.091  38.827  0.00  0.00           D
ATOM   4735 D     CV B   1      38.491  31.091  38.827  0.00  0.01           D
ATOM   4736 D     CV B   1      39.491  31.091  38.827  0.00  0.01           D
ATOM   4737 D     CV B   1      40.491  31.091  38.827  0.00  0.01           D
ATOM   4738 D     CV B   1      41.491  31.091  38.827  0.00  0.02           D
ATOM   4739 D     CV B   1      42.491  31.091  38.827  0.00  0.03           D
ATOM   4740 D     CV B   1      27.491  32.091  38.827  0.00  0.02           D
ATOM   4741 D     CV B   1      28.491  32.091  38.827  0.00  0.01           D
ATOM   4742 D     CV B   1      29.491  32.091  38.827  0.00  0.01           D
ATOM   4743 D     CV B   1      30.491  32.091  38.827  0.00  0.00           D
ATOM   4744 D     CV B   1      31.491  32.091  38.827  0.00  0.00           D
ATOM   4745 D     CV B   1      32.491  32.091  38.827  0.00  0.00           D
ATOM   4746 D     CV B   1      33.491  32.091  38.827  0.00  0.00           D
ATOM   4747 D     CV B   1      34.491  32.091  38.827  0.00  0.00           D
ATOM   4748 D     CV B   1      36.491  32.091  38.827  0.00  0.00           D
ATOM   4749 D     CV B   1      37.491  32.091  38.827  0.00  0.00           D
ATOM   4750 D     CV B   1      38.491  32.091  38.827  0.00  0.00           D
ATOM   4751 D     CV B   1      39.491  32.091  38.827  0.00  0.01           D
ATOM   4752 D     CV B   1      40.491  32.091  38.827  0.00  0.01           D
ATOM   4753 D     CV B   1      41.491  32.091  38.827  0.00  0.02           D
ATOM   4754 D     CV B   1      42.491  32.091  38.827  0.00  0.03           D
ATOM   4755 D     CV B   1      27.491  33.091  38.827  0.00  0.02           D
ATOM   4756 D     CV B   1      28.491  33.091  38.827  0.00  0.01           D
ATOM   4757 D     CV B   1      29.491  33.091  38.827  0.00  0.01           D
ATOM   4758 D     CV B   1      30.491  33.091  38.827  0.00  0.00           D
ATOM   4759 D     CV B   1      31.491  33.091  38.827  0.00  0.00           D
ATOM   4760 D     CV B   1      32.491  33.091  38.827  0.00  0.00           D
ATOM   4761 D     CV B   1      33.491  33.091  38.827  0.00  0.00           D
ATOM   4762 D     CV B   1      36.491  33.091  38.827  0.00  0.00           D
ATOM   4763 D     CV B   1      37.491  33.091  38.827  0.00  0.00           D
ATOM   4764 D     CV B   1      38.491  33.091  38.827  0.00  0.00           D
ATOM   4765 D     CV B   1      39.491  33.091  38.827  0.00  0.00           D
ATOM   4766 D     CV B   1      40.491  33.091  38.827  0.00  0.01           D
ATOM   4767 D     CV B   1      41.491  33.091  38.827  0.00  0.01           D
ATOM   4768 D     CV B   1      42.491  33.091  38.827  0.00  0.02           D
ATOM   4769 D     CV B   1      27.491  34.091  38.827  0.00  0.02           D
ATOM   4770 D     CV B   1      28.491  34.091  38.827  0.00  0.01           D
ATOM   4771 D     CV B   1      29.491  34.091  38.827  0.00  0.01           D
ATOM   4772 D     CV B   1      30.491  34.091  38.827  0.00  0.00           D
ATOM   4773 D     CV B   1      31.491  34.091  38.827  0.00  0.00           D
ATOM   4774 D     CV B   1      32.491  34.091  38.827  0.00  0.00           D
ATOM   4775 D     CV B   1      34.491  34.091  38.827  0.00  0.00           D
ATOM   4776 D     CV B   1      35.491  34.091  38.827  0.00  0.00           D
ATOM   4777 D     CV B   1      36.491  34.091  38.827  0.00  0.00           D
ATOM   4778 D     CV B   1      37.491  34.091  38.827  0.00  0.00           D
ATOM   4779 D     CV B   1      38.491  34.091  38.827  0.00  0.00           D
ATOM   4780 D     CV B   1      39.491  34.091  38.827  0.00  0.00           D
ATOM   4781 D     CV B   1      40.491  34.091  38.827  0.00  0.01           D
ATOM   4782 D     CV B   1      41.491  34.091  38.827  0.00  0.01           D
ATOM   4783 D     CV B   1      42.491  34.091  38.827  0.00  0.02           D
ATOM   4784 D     CV B   1      43.491  34.091  38.827  0.00  0.03           D
ATOM   4785 D     CV B   1      44.491  34.091  38.827  0.00  0.04           D
ATOM   4786 D     CV B   1      45.491  34.091  38.827  0.00  0.06           D
ATOM   4787 D     CV B   1      26.491  35.091  38.827  0.00  0.04           D
ATOM   4788 D     CV B   1      27.491  35.091  38.827  0.00  0.02           D
ATOM   4789 D     CV B   1      28.491  35.091  38.827  0.00  0.01           D
ATOM   4790 D     CV B   1      29.491  35.091  38.827  0.00  0.01           D
ATOM   4791 D     CV B   1      30.491  35.091  38.827  0.00  0.00           D
ATOM   4792 D     CV B   1      31.491  35.091  38.827  0.00  0.00           D
ATOM   4793 D     CV B   1      33.491  35.091  38.827  0.00  0.00           D
ATOM   4794 D     CV B   1      34.491  35.091  38.827  0.00  0.00           D
ATOM   4795 D     CV B   1      35.491  35.091  38.827  0.00  0.00           D
ATOM   4796 D     CV B   1      36.491  35.091  38.827  0.00  0.00           D
ATOM   4797 D     CV B   1      37.491  35.091  38.827  0.00  0.00           D
ATOM   4798 D     CV B   1      38.491  35.091  38.827  0.00  0.00           D
ATOM   4799 D     CV B   1      39.491  35.091  38.827  0.00  0.00           D
ATOM   4800 D     CV B   1      40.491  35.091  38.827  0.00  0.00           D
ATOM   4801 D     CV B   1      41.491  35.091  38.827  0.00  0.01           D
ATOM   4802 D     CV B   1      42.491  35.091  38.827  0.00  0.01           D
ATOM   4803 D     CV B   1      43.491  35.091  38.827  0.00  0.02           D
ATOM   4804 D     CV B   1      44.491  35.091  38.827  0.00  0.03           D
ATOM   4805 D     CV B   1      45.491  35.091  38.827  0.00  0.04           D
ATOM   4806 D     CV B   1      46.491  35.091  38.827  0.00  0.06           D
ATOM   4807 D     CV B   1      27.491  36.091  38.827  0.00  0.02           D
ATOM   4808 D     CV B   1      28.491  36.091  38.827  0.00  0.01           D
ATOM   4809 D     CV B   1      29.491  36.091  38.827  0.00  0.01           D
ATOM   4810 D     CV B   1      30.491  36.091  38.827  0.00  0.00           D
ATOM   4811 D     CV B   1      31.491  36.091  38.827  0.00  0.00           D
ATOM   4812 D     CV B   1      32.491  36.091  38.827  0.00  0.00           D
ATOM   4813 D     CV B   1      33.491  36.091  38.827  0.00  0.00           D
ATOM   4814 D     CV B   1      34.491  36.091  38.827  0.00  0.00           D
ATOM   4815 D     CV B   1      35.491  36.091  38.827  0.00  0.00           D
ATOM   4816 D     CV B   1      36.491  36.091  38.827  0.00  0.00           D
ATOM   4817 D     CV B   1      37.491  36.091  38.827  0.00  0.00           D
ATOM   4818 D     CV B   1      38.491  36.091  38.827  0.00  0.00           D
ATOM   4819 D     CV B   1      39.491  36.091  38.827  0.00  0.00           D
ATOM   4820 D     CV B   1      40.491  36.091  38.827  0.00  0.00           D
ATOM   4821 D     CV B   1      41.491  36.091  38.827  0.00  0.01           D
ATOM   4822 D     CV B   1      42.491  36.091  38.827  0.00  0.01           D
ATOM   4823 D     CV B   1      43.491  36.091  38.827  0.00  0.01           D
ATOM   4824 D     CV B   1      44.491  36.091  38.827  0.00  0.02           D
ATOM   4825 D     CV B   1      45.491  36.091  38.827  0.00  0.03           D
ATOM   4826 D     CV B   1      46.491  36.091  38.827  0.00  0.04           D
ATOM   4827 D     CV B   1      47.491  36.091  38.827  0.00  0.05           D
ATOM   4828 D     CV B   1      27.491  37.091  38.827  0.00  0.02           D
ATOM   4829 D     CV B   1      28.491  37.091  38.827  0.00  0.01           D
ATOM   4830 D     CV B   1      29.491  37.091  38.827  0.00  0.01           D
ATOM   4831 D     CV B   1      30.491  37.091  38.827  0.00  0.00           D
ATOM   4832 D     CV B   1      31.491  37.091  38.827  0.00  0.00           D
ATOM   4833 D     CV B   1      32.491  37.091  38.827  0.00  0.00           D
ATOM   4834 D     CV B   1      34.491  37.091  38.827  0.00  0.00           D
ATOM   4835 D     CV B   1      35.491  37.091  38.827  0.00  0.00           D
ATOM   4836 D     CV B   1      36.491  37.091  38.827  0.00  0.00           D
ATOM   4837 D     CV B   1      37.491  37.091  38.827  0.00  0.00           D
ATOM   4838 D     CV B   1      38.491  37.091  38.827  0.00  0.00           D
ATOM   4839 D     CV B   1      39.491  37.091  38.827  0.00  0.00           D
ATOM   4840 D     CV B   1      40.491  37.091  38.827  0.00  0.00           D
ATOM   4841 D     CV B   1      41.491  37.091  38.827  0.00  0.01           D
ATOM   4842 D     CV B   1      42.491  37.091  38.827  0.00  0.01           D
ATOM   4843 D     CV B   1      43.491  37.091  38.827  0.00  0.02           D
ATOM   4844 D     CV B   1      44.491  37.091  38.827  0.00  0.03           D
ATOM   4845 D     CV B   1      45.491  37.091  38.827  0.00  0.04           D
ATOM   4846 D     CV B   1      46.491  37.091  38.827  0.00  0.05           D
ATOM   4847 D     CV B   1      47.491  37.091  38.827  0.00  0.05           D
ATOM   4848 D     CV B   1      26.491  38.091  38.827  0.00  0.04           D
ATOM   4849 D     CV B   1      27.491  38.091  38.827  0.00  0.02           D
ATOM   4850 D     CV B   1      28.491  38.091  38.827  0.00  0.01           D
ATOM   4851 D     CV B   1      29.491  38.091  38.827  0.00  0.01           D
ATOM   4852 D     CV B   1      30.491  38.091  38.827  0.00  0.00           D
ATOM   4853 D     CV B   1      31.491  38.091  38.827  0.00  0.00           D
ATOM   4854 D     CV B   1      32.491  38.091  38.827  0.00  0.00           D
ATOM   4855 D     CV B   1      33.491  38.091  38.827  0.00  0.00           D
ATOM   4856 D     CV B   1      34.491  38.091  38.827  0.00  0.00           D
ATOM   4857 D     CV B   1      37.491  38.091  38.827  0.00  0.00           D
ATOM   4858 D     CV B   1      38.491  38.091  38.827  0.00  0.00           D
ATOM   4859 D     CV B   1      39.491  38.091  38.827  0.00  0.00           D
ATOM   4860 D     CV B   1      40.491  38.091  38.827  0.00  0.00           D
ATOM   4861 D     CV B   1      41.491  38.091  38.827  0.00  0.01           D
ATOM   4862 D     CV B   1      42.491  38.091  38.827  0.00  0.01           D
ATOM   4863 D     CV B   1      43.491  38.091  38.827  0.00  0.02           D
ATOM   4864 D     CV B   1      44.491  38.091  38.827  0.00  0.04           D
ATOM   4865 D     CV B   1      26.491  39.091  38.827  0.00  0.03           D
ATOM   4866 D     CV B   1      27.491  39.091  38.827  0.00  0.02           D
ATOM   4867 D     CV B   1      28.491  39.091  38.827  0.00  0.01           D
ATOM   4868 D     CV B   1      29.491  39.091  38.827  0.00  0.01           D
ATOM   4869 D     CV B   1      30.491  39.091  38.827  0.00  0.00           D
ATOM   4870 D     CV B   1      31.491  39.091  38.827  0.00  0.00           D
ATOM   4871 D     CV B   1      32.491  39.091  38.827  0.00  0.00           D
ATOM   4872 D     CV B   1      33.491  39.091  38.827  0.00  0.00           D
ATOM   4873 D     CV B   1      34.491  39.091  38.827  0.00  0.00           D
ATOM   4874 D     CV B   1      35.491  39.091  38.827  0.00  0.00           D
ATOM   4875 D     CV B   1      36.491  39.091  38.827  0.00  0.00           D
ATOM   4876 D     CV B   1      37.491  39.091  38.827  0.00  0.00           D
ATOM   4877 D     CV B   1      38.491  39.091  38.827  0.00  0.00           D
ATOM   4878 D     CV B   1      39.491  39.091  38.827  0.00  0.00           D
ATOM   4879 D     CV B   1      40.491  39.091  38.827  0.00  0.01           D
ATOM   4880 D     CV B   1      41.491  39.091  38.827  0.00  0.01           D
ATOM   4881 D     CV B   1      42.491  39.091  38.827  0.00  0.02           D
ATOM   4882 D     CV B   1      43.491  39.091  38.827  0.00  0.04           D
ATOM   4883 D     CV B   1      24.491  40.091  38.827  0.00  0.04           D
ATOM   4884 D     CV B   1      25.491  40.091  38.827  0.00  0.03           D
ATOM   4885 D     CV B   1      26.491  40.091  38.827  0.00  0.02           D
ATOM   4886 D     CV B   1      27.491  40.091  38.827  0.00  0.02           D
ATOM   4887 D     CV B   1      28.491  40.091  38.827  0.00  0.01           D
ATOM   4888 D     CV B   1      29.491  40.091  38.827  0.00  0.01           D
ATOM   4889 D     CV B   1      30.491  40.091  38.827  0.00  0.00           D
ATOM   4890 D     CV B   1      31.491  40.091  38.827  0.00  0.00           D
ATOM   4891 D     CV B   1      32.491  40.091  38.827  0.00  0.00           D
ATOM   4892 D     CV B   1      33.491  40.091  38.827  0.00  0.00           D
ATOM   4893 D     CV B   1      34.491  40.091  38.827  0.00  0.00           D
ATOM   4894 D     CV B   1      35.491  40.091  38.827  0.00  0.00           D
ATOM   4895 D     CV B   1      36.491  40.091  38.827  0.00  0.00           D
ATOM   4896 D     CV B   1      37.491  40.091  38.827  0.00  0.00           D
ATOM   4897 D     CV B   1      38.491  40.091  38.827  0.00  0.00           D
ATOM   4898 D     CV B   1      39.491  40.091  38.827  0.00  0.01           D
ATOM   4899 D     CV B   1      40.491  40.091  38.827  0.00  0.01           D
ATOM   4900 D     CV B   1      41.491  40.091  38.827  0.00  0.02           D
ATOM   4901 D     CV B   1      42.491  40.091  38.827  0.00  0.03           D
ATOM   4902 D     CV B   1      43.491  40.091  38.827  0.00  0.05           D
ATOM   4903 D     CV B   1      24.491  41.091  38.827  0.00  0.03           D
ATOM   4904 D     CV B   1      25.491  41.091  38.827  0.00  0.02           D
ATOM   4905 D     CV B   1      26.491  41.091  38.827  0.00  0.02           D
ATOM   4906 D     CV B   1      27.491  41.091  38.827  0.00  0.01           D
ATOM   4907 D     CV B   1      28.491  41.091  38.827  0.00  0.01           D
ATOM   4908 D     CV B   1      29.491  41.091  38.827  0.00  0.01           D
ATOM   4909 D     CV B   1      30.491  41.091  38.827  0.00  0.01           D
ATOM   4910 D     CV B   1      31.491  41.091  38.827  0.00  0.00           D
ATOM   4911 D     CV B   1      32.491  41.091  38.827  0.00  0.00           D
ATOM   4912 D     CV B   1      33.491  41.091  38.827  0.00  0.00           D
ATOM   4913 D     CV B   1      34.491  41.091  38.827  0.00  0.00           D
ATOM   4914 D     CV B   1      35.491  41.091  38.827  0.00  0.00           D
ATOM   4915 D     CV B   1      36.491  41.091  38.827  0.00  0.00           D
ATOM   4916 D     CV B   1      37.491  41.091  38.827  0.00  0.00           D
ATOM   4917 D     CV B   1      38.491  41.091  38.827  0.00  0.01           D
ATOM   4918 D     CV B   1      39.491  41.091  38.827  0.00  0.01           D
ATOM   4919 D     CV B   1      40.491  41.091  38.827  0.00  0.01           D
ATOM   4920 D     CV B   1      41.491  41.091  38.827  0.00  0.02           D
ATOM   4921 D     CV B   1      42.491  41.091  38.827  0.00  0.03           D
ATOM   4922 D     CV B   1      25.491  42.091  38.827  0.00  0.01           D
ATOM   4923 D     CV B   1      26.491  42.091  38.827  0.00  0.01           D
ATOM   4924 D     CV B   1      27.491  42.091  38.827  0.00  0.01           D
ATOM   4925 D     CV B   1      28.491  42.091  38.827  0.00  0.01           D
ATOM   4926 D     CV B   1      29.491  42.091  38.827  0.00  0.01           D
ATOM   4927 D     CV B   1      30.491  42.091  38.827  0.00  0.01           D
ATOM   4928 D     CV B   1      31.491  42.091  38.827  0.00  0.01           D
ATOM   4929 D     CV B   1      32.491  42.091  38.827  0.00  0.01           D
ATOM   4930 D     CV B   1      33.491  42.091  38.827  0.00  0.01           D
ATOM   4931 D     CV B   1      34.491  42.091  38.827  0.00  0.01           D
ATOM   4932 D     CV B   1      35.491  42.091  38.827  0.00  0.01           D
ATOM   4933 D     CV B   1      36.491  42.091  38.827  0.00  0.01           D
ATOM   4934 D     CV B   1      37.491  42.091  38.827  0.00  0.01           D
ATOM   4935 D     CV B   1      38.491  42.091  38.827  0.00  0.01           D
ATOM   4936 D     CV B   1      39.491  42.091  38.827  0.00  0.01           D
ATOM   4937 D     CV B   1      40.491  42.091  38.827  0.00  0.02           D
ATOM   4938 D     CV B   1      27.491  43.091  38.827  0.00  0.01           D
ATOM   4939 D     CV B   1      28.491  43.091  38.827  0.00  0.01           D
ATOM   4940 D     CV B   1      29.491  43.091  38.827  0.00  0.01           D
ATOM   4941 D     CV B   1      30.491  43.091  38.827  0.00  0.01           D
ATOM   4942 D     CV B   1      31.491  43.091  38.827  0.00  0.01           D
ATOM   4943 D     CV B   1      32.491  43.091  38.827  0.00  0.01           D
ATOM   4944 D     CV B   1      33.491  43.091  38.827  0.00  0.01           D
ATOM   4945 D     CV B   1      34.491  43.091  38.827  0.00  0.01           D
ATOM   4946 D     CV B   1      35.491  43.091  38.827  0.00  0.01           D
ATOM   4947 D     CV B   1      36.491  43.091  38.827  0.00  0.01           D
ATOM   4948 D     CV B   1      37.491  43.091  38.827  0.00  0.01           D
ATOM   4949 D     CV B   1      38.491  43.091  38.827  0.00  0.01           D
ATOM   4950 D     CV B   1      39.491  43.091  38.827  0.00  0.02           D
ATOM   4951 D     CV B   1      40.491  43.091  38.827  0.00  0.04           D
ATOM   4952 D     CV B   1      44.491  43.091  38.827  0.00  0.05           D
ATOM   4953 D     CV B   1      28.491  44.091  38.827  0.00  0.01           D
ATOM   4954 D     CV B   1      29.491  44.091  38.827  0.00  0.01           D
ATOM   4955 D     CV B   1      30.491  44.091  38.827  0.00  0.01           D
ATOM   4956 D     CV B   1      31.491  44.091  38.827  0.00  0.01           D
ATOM   4957 D     CV B   1      32.491  44.091  38.827  0.00  0.02           D
ATOM   4958 D     CV B   1      33.491  44.091  38.827  0.00  0.02           D
ATOM   4959 D     CV B   1      34.491  44.091  38.827  0.00  0.02           D
ATOM   4960 D     CV B   1      35.491  44.091  38.827  0.00  0.02           D
ATOM   4961 D     CV B   1      36.491  44.091  38.827  0.00  0.02           D
ATOM   4962 D     CV B   1      37.491  44.091  38.827  0.00  0.02           D
ATOM   4963 D     CV B   1      38.491  44.091  38.827  0.00  0.02           D
ATOM   4964 D     CV B   1      39.491  44.091  38.827  0.00  0.04           D
ATOM   4965 D     CV B   1      44.491  44.091  38.827  0.00  0.04           D
ATOM   4966 D     CV B   1      29.491  45.091  38.827  0.00  0.01           D
ATOM   4967 D     CV B   1      30.491  45.091  38.827  0.00  0.02           D
ATOM   4968 D     CV B   1      31.491  45.091  38.827  0.00  0.02           D
ATOM   4969 D     CV B   1      32.491  45.091  38.827  0.00  0.03           D
ATOM   4970 D     CV B   1      33.491  45.091  38.827  0.00  0.04           D
ATOM   4971 D     CV B   1      35.491  45.091  38.827  0.00  0.04           D
ATOM   4972 D     CV B   1      36.491  45.091  38.827  0.00  0.03           D
ATOM   4973 D     CV B   1      37.491  45.091  38.827  0.00  0.03           D
ATOM   4974 D     CV B   1      38.491  45.091  38.827  0.00  0.04           D
ATOM   4975 D     CV B   1      29.491  46.091  38.827  0.00  0.01           D
ATOM   4976 D     CV B   1      30.491  46.091  38.827  0.00  0.02           D
ATOM   4977 D     CV B   1      31.491  46.091  38.827  0.00  0.04           D
ATOM   4978 D     CV B   1      37.491  46.091  38.827  0.00  0.05           D
ATOM   4979 D     CV B   1      30.491  47.091  38.827  0.00  0.03           D
ATOM   4980 D     CV B   1      31.491  47.091  38.827  0.00  0.05           D
ATOM   4981 D     CV B   1      34.491  23.091  39.827  0.00  0.03           D
ATOM   4982 D     CV B   1      35.491  23.091  39.827  0.00  0.04           D
ATOM   4983 D     CV B   1      34.491  24.091  39.827  0.00  0.03           D
ATOM   4984 D     CV B   1      35.491  24.091  39.827  0.00  0.04           D
ATOM   4985 D     CV B   1      28.491  25.091  39.827  0.00  0.04           D
ATOM   4986 D     CV B   1      34.491  25.091  39.827  0.00  0.03           D
ATOM   4987 D     CV B   1      35.491  25.091  39.827  0.00  0.03           D
ATOM   4988 D     CV B   1      36.491  25.091  39.827  0.00  0.04           D
ATOM   4989 D     CV B   1      27.491  26.091  39.827  0.00  0.02           D
ATOM   4990 D     CV B   1      28.491  26.091  39.827  0.00  0.03           D
ATOM   4991 D     CV B   1      29.491  26.091  39.827  0.00  0.04           D
ATOM   4992 D     CV B   1      33.491  26.091  39.827  0.00  0.03           D
ATOM   4993 D     CV B   1      34.491  26.091  39.827  0.00  0.02           D
ATOM   4994 D     CV B   1      35.491  26.091  39.827  0.00  0.02           D
ATOM   4995 D     CV B   1      36.491  26.091  39.827  0.00  0.03           D
ATOM   4996 D     CV B   1      37.491  26.091  39.827  0.00  0.04           D
ATOM   4997 D     CV B   1      26.491  27.091  39.827  0.00  0.02           D
ATOM   4998 D     CV B   1      27.491  27.091  39.827  0.00  0.02           D
ATOM   4999 D     CV B   1      28.491  27.091  39.827  0.00  0.02           D
ATOM   5000 D     CV B   1      29.491  27.091  39.827  0.00  0.03           D
ATOM   5001 D     CV B   1      32.491  27.091  39.827  0.00  0.03           D
ATOM   5002 D     CV B   1      33.491  27.091  39.827  0.00  0.02           D
ATOM   5003 D     CV B   1      34.491  27.091  39.827  0.00  0.01           D
ATOM   5004 D     CV B   1      35.491  27.091  39.827  0.00  0.01           D
ATOM   5005 D     CV B   1      36.491  27.091  39.827  0.00  0.02           D
ATOM   5006 D     CV B   1      37.491  27.091  39.827  0.00  0.03           D
ATOM   5007 D     CV B   1      25.491  28.091  39.827  0.00  0.03           D
ATOM   5008 D     CV B   1      26.491  28.091  39.827  0.00  0.02           D
ATOM   5009 D     CV B   1      27.491  28.091  39.827  0.00  0.02           D
ATOM   5010 D     CV B   1      28.491  28.091  39.827  0.00  0.02           D
ATOM   5011 D     CV B   1      29.491  28.091  39.827  0.00  0.02           D
ATOM   5012 D     CV B   1      30.491  28.091  39.827  0.00  0.03           D
ATOM   5013 D     CV B   1      31.491  28.091  39.827  0.00  0.02           D
ATOM   5014 D     CV B   1      32.491  28.091  39.827  0.00  0.02           D
ATOM   5015 D     CV B   1      33.491  28.091  39.827  0.00  0.01           D
ATOM   5016 D     CV B   1      34.491  28.091  39.827  0.00  0.01           D
ATOM   5017 D     CV B   1      35.491  28.091  39.827  0.00  0.01           D
ATOM   5018 D     CV B   1      36.491  28.091  39.827  0.00  0.01           D
ATOM   5019 D     CV B   1      37.491  28.091  39.827  0.00  0.02           D
ATOM   5020 D     CV B   1      38.491  28.091  39.827  0.00  0.03           D
ATOM   5021 D     CV B   1      24.491  29.091  39.827  0.00  0.06           D
ATOM   5022 D     CV B   1      25.491  29.091  39.827  0.00  0.05           D
ATOM   5023 D     CV B   1      26.491  29.091  39.827  0.00  0.04           D
ATOM   5024 D     CV B   1      27.491  29.091  39.827  0.00  0.03           D
ATOM   5025 D     CV B   1      28.491  29.091  39.827  0.00  0.02           D
ATOM   5026 D     CV B   1      29.491  29.091  39.827  0.00  0.02           D
ATOM   5027 D     CV B   1      30.491  29.091  39.827  0.00  0.02           D
ATOM   5028 D     CV B   1      31.491  29.091  39.827  0.00  0.02           D
ATOM   5029 D     CV B   1      32.491  29.091  39.827  0.00  0.01           D
ATOM   5030 D     CV B   1      33.491  29.091  39.827  0.00  0.01           D
ATOM   5031 D     CV B   1      34.491  29.091  39.827  0.00  0.01           D
ATOM   5032 D     CV B   1      35.491  29.091  39.827  0.00  0.01           D
ATOM   5033 D     CV B   1      36.491  29.091  39.827  0.00  0.01           D
ATOM   5034 D     CV B   1      37.491  29.091  39.827  0.00  0.01           D
ATOM   5035 D     CV B   1      38.491  29.091  39.827  0.00  0.02           D
ATOM   5036 D     CV B   1      39.491  29.091  39.827  0.00  0.03           D
ATOM   5037 D     CV B   1      26.491  30.091  39.827  0.00  0.05           D
ATOM   5038 D     CV B   1      27.491  30.091  39.827  0.00  0.03           D
ATOM   5039 D     CV B   1      28.491  30.091  39.827  0.00  0.02           D
ATOM   5040 D     CV B   1      29.491  30.091  39.827  0.00  0.02           D
ATOM   5041 D     CV B   1      30.491  30.091  39.827  0.00  0.01           D
ATOM   5042 D     CV B   1      31.491  30.091  39.827  0.00  0.01           D
ATOM   5043 D     CV B   1      32.491  30.091  39.827  0.00  0.01           D
ATOM   5044 D     CV B   1      33.491  30.091  39.827  0.00  0.01           D
ATOM   5045 D     CV B   1      34.491  30.091  39.827  0.00  0.00           D
ATOM   5046 D     CV B   1      35.491  30.091  39.827  0.00  0.00           D
ATOM   5047 D     CV B   1      36.491  30.091  39.827  0.00  0.01           D
ATOM   5048 D     CV B   1      37.491  30.091  39.827  0.00  0.01           D
ATOM   5049 D     CV B   1      38.491  30.091  39.827  0.00  0.01           D
ATOM   5050 D     CV B   1      39.491  30.091  39.827  0.00  0.02           D
ATOM   5051 D     CV B   1      40.491  30.091  39.827  0.00  0.03           D
ATOM   5052 D     CV B   1      27.491  31.091  39.827  0.00  0.03           D
ATOM   5053 D     CV B   1      28.491  31.091  39.827  0.00  0.02           D
ATOM   5054 D     CV B   1      29.491  31.091  39.827  0.00  0.01           D
ATOM   5055 D     CV B   1      30.491  31.091  39.827  0.00  0.01           D
ATOM   5056 D     CV B   1      31.491  31.091  39.827  0.00  0.01           D
ATOM   5057 D     CV B   1      32.491  31.091  39.827  0.00  0.01           D
ATOM   5058 D     CV B   1      33.491  31.091  39.827  0.00  0.00           D
ATOM   5059 D     CV B   1      34.491  31.091  39.827  0.00  0.00           D
ATOM   5060 D     CV B   1      35.491  31.091  39.827  0.00  0.00           D
ATOM   5061 D     CV B   1      36.491  31.091  39.827  0.00  0.00           D
ATOM   5062 D     CV B   1      37.491  31.091  39.827  0.00  0.01           D
[truncated: 97,013 more chars]
