# Supplementary material for: CageCavityCalc (C3): A Computational Tool for Calculating and Visualizing Cavities in Molecular Cages
Source: J Chem Inf Model. 2024 Jul 9;64(14):5604–16. doi: 10.1021/acs.jcim.4c00355 (PMC11267575; doi:10.1021/acs.jcim.4c00355)
Supplement: Supplementary file 2 — ci4c00355_si_002.zip [file ci4c00355_si_002.zip › CageCavityCalc-v.1.0.5/CageCavityCalc/examples/8_hydrophobicity/cage_cavity_hydrophobicity.pdb]

ATOM      0 C     CG A   0     -10.027  -5.095  -1.081  0.00  0.00           C
ATOM      1 C     CG A   0     -10.421  -6.624   1.283  0.00  0.00           C
ATOM      2 C     CG A   0     -10.352  -6.468  -1.168  0.00  0.00           C
ATOM      3 C     CG A   0     -10.001  -4.464   0.170  0.00  0.00           C
ATOM      4 C     CG A   0     -10.175  -5.242   1.335  0.00  0.00           C
ATOM      5 C     CG A   0     -10.507  -7.217   0.017  0.00  0.00           C
ATOM      6 H     CG A   0     -10.677  -8.287  -0.056  0.00  0.00           H
ATOM      7 C     CG A   0     -10.477  -7.137  -2.532  0.00  0.00           C
ATOM      8 H     CG A   0     -10.794  -6.375  -3.257  0.00  0.00           H
ATOM      9 C     CG A   0     -10.479  -7.437   2.579  0.00  0.00           C
ATOM     10 H     CG A   0     -10.916  -6.804   3.363  0.00  0.00           H
ATOM     11 O     CG A   0      -9.789  -4.391  -2.235  0.00  0.00           O
ATOM     12 O     CG A   0     -10.176  -4.630   2.568  0.00  0.00           O
ATOM     13 C     CG A   0     -11.621  -8.165  -2.632  0.00  0.00           C
ATOM     14 H     CG A   0     -12.579  -7.697  -2.377  0.00  0.00           H
ATOM     15 H     CG A   0     -11.497  -9.028  -1.971  0.00  0.00           H
ATOM     16 H     CG A   0     -11.700  -8.551  -3.655  0.00  0.00           H
ATOM     17 C     CG A   0     -11.448  -8.631   2.531  0.00  0.00           C
ATOM     18 H     CG A   0     -12.462  -8.291   2.290  0.00  0.00           H
ATOM     19 H     CG A   0     -11.486  -9.132   3.505  0.00  0.00           H
ATOM     20 H     CG A   0     -11.177  -9.387   1.788  0.00  0.00           H
ATOM     21 C     CG A   0      -9.121  -7.675  -2.974  0.00  0.00           C
ATOM     22 C     CG A   0      -6.670  -8.691  -3.869  0.00  0.00           C
ATOM     23 C     CG A   0      -8.708  -8.978  -2.630  0.00  0.00           C
ATOM     24 C     CG A   0      -8.244  -6.850  -3.706  0.00  0.00           C
ATOM     25 C     CG A   0      -7.053  -7.381  -4.213  0.00  0.00           C
ATOM     26 C     CG A   0      -7.483  -9.506  -3.062  0.00  0.00           C
ATOM     27 H     CG A   0      -9.351  -9.581  -1.995  0.00  0.00           H
ATOM     28 C     CG A   0      -9.051  -7.790   3.001  0.00  0.00           C
ATOM     29 C     CG A   0      -6.295  -8.270   3.478  0.00  0.00           C
ATOM     30 C     CG A   0      -8.445  -8.988   2.602  0.00  0.00           C
ATOM     31 C     CG A   0      -8.257  -6.860   3.697  0.00  0.00           C
ATOM     32 C     CG A   0      -6.889  -7.087   3.927  0.00  0.00           C
ATOM     33 C     CG A   0      -7.092  -9.266   2.877  0.00  0.00           C
ATOM     34 H     CG A   0      -9.029  -9.717   2.049  0.00  0.00           H
ATOM     35 C     CG A   0      -6.986 -10.876  -2.601  0.00  0.00           C
ATOM     36 H     CG A   0      -6.354 -11.293  -3.397  0.00  0.00           H
ATOM     37 C     CG A   0      -6.483 -10.604   2.483  0.00  0.00           C
ATOM     38 H     CG A   0      -5.671 -10.821   3.191  0.00  0.00           H
ATOM     39 O     CG A   0      -5.481  -9.189  -4.349  0.00  0.00           O
ATOM     40 O     CG A   0      -8.612  -5.559  -3.988  0.00  0.00           O
ATOM     41 O     CG A   0      -4.965  -8.507   3.721  0.00  0.00           O
ATOM     42 O     CG A   0      -8.832  -5.713   4.185  0.00  0.00           O
ATOM     43 C     CG A   0      -6.118 -10.701  -1.353  0.00  0.00           C
ATOM     44 C     CG A   0      -4.544 -10.124   0.926  0.00  0.00           C
ATOM     45 C     CG A   0      -4.751 -10.389  -1.473  0.00  0.00           C
ATOM     46 C     CG A   0      -6.665 -10.762  -0.062  0.00  0.00           C
ATOM     47 C     CG A   0      -5.888 -10.512   1.084  0.00  0.00           C
ATOM     48 C     CG A   0      -3.949 -10.145  -0.342  0.00  0.00           C
ATOM     49 H     CG A   0      -7.721 -10.982   0.059  0.00  0.00           H
ATOM     50 O     CG A   0      -4.182 -10.341  -2.724  0.00  0.00           O
ATOM     51 O     CG A   0      -3.823  -9.786   2.044  0.00  0.00           O
ATOM     52 C     CG A   0      -7.416 -11.812   2.688  0.00  0.00           C
ATOM     53 H     CG A   0      -7.765 -11.854   3.726  0.00  0.00           H
ATOM     54 H     CG A   0      -6.882 -12.745   2.477  0.00  0.00           H
ATOM     55 H     CG A   0      -8.303 -11.796   2.048  0.00  0.00           H
ATOM     56 C     CG A   0      -8.089 -11.940  -2.457  0.00  0.00           C
ATOM     57 H     CG A   0      -8.625 -12.067  -3.405  0.00  0.00           H
ATOM     58 H     CG A   0      -8.836 -11.698  -1.695  0.00  0.00           H
ATOM     59 H     CG A   0      -7.654 -12.909  -2.187  0.00  0.00           H
ATOM     60 C     CG A   0      -8.879  -4.697   3.178  0.00  0.00           C
ATOM     61 H     CG A   0      -8.060  -4.772   2.446  0.00  0.00           H
ATOM     62 C     CG A   0      -4.173  -8.466   2.515  0.00  0.00           C
ATOM     63 H     CG A   0      -4.626  -7.836   1.733  0.00  0.00           H
ATOM     64 C     CG A   0      -4.442  -9.080  -3.364  0.00  0.00           C
ATOM     65 H     CG A   0      -4.609  -8.260  -2.647  0.00  0.00           H
ATOM     66 C     CG A   0      -8.508  -4.708  -2.824  0.00  0.00           C
ATOM     67 H     CG A   0      -7.787  -5.089  -2.084  0.00  0.00           H
ATOM     68 H     CG A   0      -3.529  -8.823  -3.911  0.00  0.00           H
ATOM     69 H     CG A   0      -8.736  -3.742   3.697  0.00  0.00           H
ATOM     70 H     CG A   0      -8.101  -3.758  -3.185  0.00  0.00           H
ATOM     71 H     CG A   0      -3.230  -7.982   2.788  0.00  0.00           H
ATOM     72 C     CG A   0      -6.174  -6.660  -5.152  0.00  0.00           C
ATOM     73 C     CG A   0      -2.494  -9.979  -0.557  0.00  0.00           C
ATOM     74 C     CG A   0      -6.143  -6.013   4.612  0.00  0.00           C
ATOM     75 C     CG A   0      -9.825  -3.012   0.399  0.00  0.00           C
ATOM     76 H     CG A   0      -5.828  -7.267  -6.011  0.00  0.00           H
ATOM     77 H     CG A   0      -2.104 -10.381  -1.511  0.00  0.00           H
ATOM     78 H     CG A   0      -6.647  -5.579   5.496  0.00  0.00           H
ATOM     79 H     CG A   0      -9.663  -2.721   1.452  0.00  0.00           H
ATOM     80 C     CG A   0     -10.042   4.627   0.785  0.00  0.00           C
ATOM     81 C     CG A   0     -10.432   6.345  -1.433  0.00  0.00           C
ATOM     82 C     CG A   0     -10.321   5.997   0.993  0.00  0.00           C
ATOM     83 C     CG A   0     -10.056   4.097  -0.513  0.00  0.00           C
ATOM     84 C     CG A   0     -10.184   4.975  -1.606  0.00  0.00           C
ATOM     85 C     CG A   0     -10.490   6.838  -0.124  0.00  0.00           C
ATOM     86 H     CG A   0     -10.646   7.901   0.034  0.00  0.00           H
ATOM     87 C     CG A   0     -10.382   6.564   2.409  0.00  0.00           C
ATOM     88 H     CG A   0     -10.686   5.756   3.089  0.00  0.00           H
ATOM     89 C     CG A   0     -10.560   7.255  -2.652  0.00  0.00           C
ATOM     90 H     CG A   0     -10.965   6.660  -3.482  0.00  0.00           H
ATOM     91 O     CG A   0      -9.812   3.828   1.877  0.00  0.00           O
ATOM     92 O     CG A   0     -10.097   4.479  -2.887  0.00  0.00           O
ATOM     93 C     CG A   0     -11.502   7.600   2.625  0.00  0.00           C
ATOM     94 H     CG A   0     -12.477   7.165   2.376  0.00  0.00           H
ATOM     95 H     CG A   0     -11.388   8.504   2.020  0.00  0.00           H
ATOM     96 H     CG A   0     -11.535   7.914   3.675  0.00  0.00           H
ATOM     97 C     CG A   0     -11.617   8.361  -2.495  0.00  0.00           C
ATOM     98 H     CG A   0     -12.597   7.923  -2.272  0.00  0.00           H
ATOM     99 H     CG A   0     -11.711   8.935  -3.424  0.00  0.00           H
ATOM    100 H     CG A   0     -11.392   9.072  -1.694  0.00  0.00           H
ATOM    101 C     CG A   0      -8.995   7.037   2.828  0.00  0.00           C
ATOM    102 C     CG A   0      -6.426   7.887   3.592  0.00  0.00           C
ATOM    103 C     CG A   0      -8.573   8.363   2.608  0.00  0.00           C
ATOM    104 C     CG A   0      -8.087   6.123   3.396  0.00  0.00           C
ATOM    105 C     CG A   0      -6.822   6.556   3.819  0.00  0.00           C
ATOM    106 C     CG A   0      -7.299   8.813   2.992  0.00  0.00           C
ATOM    107 H     CG A   0      -9.251   9.052   2.111  0.00  0.00           H
ATOM    108 C     CG A   0      -9.176   7.745  -3.067  0.00  0.00           C
ATOM    109 C     CG A   0      -6.534   8.557  -3.701  0.00  0.00           C
ATOM    110 C     CG A   0      -8.653   8.950  -2.582  0.00  0.00           C
ATOM    111 C     CG A   0      -8.351   6.957  -3.887  0.00  0.00           C
ATOM    112 C     CG A   0      -7.046   7.363  -4.218  0.00  0.00           C
ATOM    113 C     CG A   0      -7.358   9.390  -2.916  0.00  0.00           C
ATOM    114 H     CG A   0      -9.260   9.558  -1.917  0.00  0.00           H
ATOM    115 C     CG A   0      -6.832  10.238   2.701  0.00  0.00           C
ATOM    116 H     CG A   0      -6.128  10.528   3.492  0.00  0.00           H
ATOM    117 C     CG A   0      -6.829  10.717  -2.390  0.00  0.00           C
ATOM    118 H     CG A   0      -6.115  11.110  -3.127  0.00  0.00           H
ATOM    119 O     CG A   0      -5.176   8.297   3.996  0.00  0.00           O
ATOM    120 O     CG A   0      -8.505   4.835   3.629  0.00  0.00           O
ATOM    121 O     CG A   0      -5.277   8.981  -4.052  0.00  0.00           O
ATOM    122 O     CG A   0      -8.831   5.779  -4.409  0.00  0.00           O
ATOM    123 C     CG A   0      -6.085  10.273   1.368  0.00  0.00           C
ATOM    124 C     CG A   0      -4.717  10.173  -1.101  0.00  0.00           C
ATOM    125 C     CG A   0      -4.704  10.007   1.315  0.00  0.00           C
ATOM    126 C     CG A   0      -6.760  10.501   0.158  0.00  0.00           C
ATOM    127 C     CG A   0      -6.090  10.480  -1.079  0.00  0.00           C
ATOM    128 C     CG A   0      -4.007  10.011   0.096  0.00  0.00           C
ATOM    129 H     CG A   0      -7.832  10.671   0.171  0.00  0.00           H
ATOM    130 O     CG A   0      -4.021   9.731   2.476  0.00  0.00           O
ATOM    131 O     CG A   0      -4.077  10.109  -2.313  0.00  0.00           O
ATOM    132 C     CG A   0      -7.877  11.843  -2.328  0.00  0.00           C
ATOM    133 H     CG A   0      -8.333  11.996  -3.313  0.00  0.00           H
ATOM    134 H     CG A   0      -7.407  12.786  -2.028  0.00  0.00           H
ATOM    135 H     CG A   0      -8.690  11.651  -1.621  0.00  0.00           H
ATOM    136 C     CG A   0      -7.933  11.309   2.827  0.00  0.00           C
ATOM    137 H     CG A   0      -8.381  11.282   3.827  0.00  0.00           H
ATOM    138 H     CG A   0      -8.746  11.190   2.105  0.00  0.00           H
ATOM    139 H     CG A   0      -7.512  12.310   2.676  0.00  0.00           H
ATOM    140 C     CG A   0      -8.793   4.724  -3.438  0.00  0.00           C
ATOM    141 H     CG A   0      -8.016   4.871  -2.671  0.00  0.00           H
ATOM    142 C     CG A   0      -4.332   8.849  -2.971  0.00  0.00           C
ATOM    143 H     CG A   0      -4.603   8.045  -2.269  0.00  0.00           H
ATOM    144 C     CG A   0      -4.261   8.372   2.889  0.00  0.00           C
ATOM    145 H     CG A   0      -4.541   7.709   2.055  0.00  0.00           H
ATOM    146 C     CG A   0      -8.492   4.033   2.428  0.00  0.00           C
ATOM    147 H     CG A   0      -7.774   4.402   1.681  0.00  0.00           H
ATOM    148 H     CG A   0      -3.303   7.998   3.264  0.00  0.00           H
ATOM    149 H     CG A   0      -8.514   3.814  -3.980  0.00  0.00           H
ATOM    150 H     CG A   0      -8.137   3.043   2.733  0.00  0.00           H
ATOM    151 H     CG A   0      -3.384   8.549  -3.430  0.00  0.00           H
ATOM    152 C     CG A   0      -5.876   5.670   4.530  0.00  0.00           C
ATOM    153 C     CG A   0      -2.529   9.964   0.124  0.00  0.00           C
ATOM    154 C     CG A   0      -6.293   6.489  -5.134  0.00  0.00           C
ATOM    155 C     CG A   0     -10.038   2.655  -0.851  0.00  0.00           C
ATOM    156 H     CG A   0      -5.263   6.157   5.311  0.00  0.00           H
ATOM    157 H     CG A   0      -2.058  10.512   0.962  0.00  0.00           H
ATOM    158 H     CG A   0      -6.898   6.035  -5.943  0.00  0.00           H
ATOM    159 H     CG A   0     -10.144   2.419  -1.926  0.00  0.00           H
ATOM    160 C     CG A   0       9.596  -4.788   0.731  0.00  0.00           C
ATOM    161 C     CG A   0       9.743  -6.525  -1.498  0.00  0.00           C
ATOM    162 C     CG A   0      10.019  -6.123   0.907  0.00  0.00           C
ATOM    163 C     CG A   0       9.343  -4.291  -0.559  0.00  0.00           C
ATOM    164 C     CG A   0       9.341  -5.185  -1.649  0.00  0.00           C
ATOM    165 C     CG A   0      10.065  -6.975  -0.210  0.00  0.00           C
ATOM    166 H     CG A   0      10.343  -8.015  -0.068  0.00  0.00           H
ATOM    167 C     CG A   0      10.383  -6.639   2.295  0.00  0.00           C
ATOM    168 H     CG A   0      10.727  -5.788   2.897  0.00  0.00           H
ATOM    169 C     CG A   0       9.788  -7.463  -2.703  0.00  0.00           C
ATOM    170 H     CG A   0      10.004  -6.860  -3.595  0.00  0.00           H
ATOM    171 O     CG A   0       9.472  -3.983   1.837  0.00  0.00           O
ATOM    172 O     CG A   0       9.011  -4.721  -2.902  0.00  0.00           O
ATOM    173 C     CG A   0      11.613  -7.566   2.322  0.00  0.00           C
ATOM    174 H     CG A   0      12.485  -7.057   1.896  0.00  0.00           H
ATOM    175 H     CG A   0      11.477  -8.496   1.762  0.00  0.00           H
ATOM    176 H     CG A   0      11.859  -7.843   3.354  0.00  0.00           H
ATOM    177 C     CG A   0      10.968  -8.451  -2.685  0.00  0.00           C
ATOM    178 H     CG A   0      11.919  -7.909  -2.616  0.00  0.00           H
ATOM    179 H     CG A   0      10.987  -9.042  -3.607  0.00  0.00           H
ATOM    180 H     CG A   0      10.940  -9.157  -1.849  0.00  0.00           H
ATOM    181 C     CG A   0       9.145  -7.222   2.966  0.00  0.00           C
ATOM    182 C     CG A   0       6.866  -8.274   4.204  0.00  0.00           C
ATOM    183 C     CG A   0       8.815  -8.588   2.839  0.00  0.00           C
ATOM    184 C     CG A   0       8.283  -6.373   3.687  0.00  0.00           C
ATOM    185 C     CG A   0       7.176  -6.910   4.350  0.00  0.00           C
ATOM    186 C     CG A   0       7.683  -9.139   3.458  0.00  0.00           C
ATOM    187 H     CG A   0       9.446  -9.227   2.228  0.00  0.00           H
ATOM    188 C     CG A   0       8.418  -8.112  -2.889  0.00  0.00           C
ATOM    189 C     CG A   0       5.827  -9.192  -3.088  0.00  0.00           C
ATOM    190 C     CG A   0       8.103  -9.342  -2.290  0.00  0.00           C
ATOM    191 C     CG A   0       7.410  -7.432  -3.602  0.00  0.00           C
ATOM    192 C     CG A   0       6.118  -7.972  -3.724  0.00  0.00           C
ATOM    193 C     CG A   0       6.826  -9.915  -2.406  0.00  0.00           C
ATOM    194 H     CG A   0       8.861  -9.854  -1.707  0.00  0.00           H
ATOM    195 C     CG A   0       7.283 -10.602   3.269  0.00  0.00           C
ATOM    196 H     CG A   0       6.731 -10.923   4.164  0.00  0.00           H
ATOM    197 C     CG A   0       6.503 -11.255  -1.750  0.00  0.00           C
ATOM    198 H     CG A   0       5.711 -11.736  -2.339  0.00  0.00           H
ATOM    199 O     CG A   0       5.740  -8.772   4.817  0.00  0.00           O
ATOM    200 O     CG A   0       8.597  -5.043   3.811  0.00  0.00           O
ATOM    201 O     CG A   0       4.562  -9.720  -3.197  0.00  0.00           O
ATOM    202 O     CG A   0       7.743  -6.250  -4.213  0.00  0.00           O
ATOM    203 C     CG A   0       6.337 -10.723   2.074  0.00  0.00           C
ATOM    204 C     CG A   0       4.602 -10.736  -0.152  0.00  0.00           C
ATOM    205 C     CG A   0       4.960 -10.476   2.229  0.00  0.00           C
ATOM    206 C     CG A   0       6.821 -10.977   0.778  0.00  0.00           C
ATOM    207 C     CG A   0       5.968 -11.018  -0.341  0.00  0.00           C
ATOM    208 C     CG A   0       4.095 -10.484   1.127  0.00  0.00           C
ATOM    209 H     CG A   0       7.887 -11.121   0.630  0.00  0.00           H
ATOM    210 O     CG A   0       4.441 -10.238   3.478  0.00  0.00           O
ATOM    211 O     CG A   0       3.755 -10.786  -1.229  0.00  0.00           O
ATOM    212 C     CG A   0       7.643 -12.288  -1.829  0.00  0.00           C
ATOM    213 H     CG A   0       7.934 -12.457  -2.872  0.00  0.00           H
ATOM    214 H     CG A   0       7.318 -13.248  -1.412  0.00  0.00           H
ATOM    215 H     CG A   0       8.545 -11.990  -1.287  0.00  0.00           H
ATOM    216 C     CG A   0       8.470 -11.580   3.241  0.00  0.00           C
ATOM    217 H     CG A   0       9.056 -11.496   4.163  0.00  0.00           H
ATOM    218 H     CG A   0       9.156 -11.413   2.406  0.00  0.00           H
ATOM    219 H     CG A   0       8.113 -12.614   3.165  0.00  0.00           H
ATOM    220 C     CG A   0       7.693  -5.151  -3.298  0.00  0.00           C
ATOM    221 H     CG A   0       7.031  -5.332  -2.436  0.00  0.00           H
ATOM    222 C     CG A   0       3.811  -9.564  -1.978  0.00  0.00           C
ATOM    223 H     CG A   0       4.147  -8.699  -1.383  0.00  0.00           H
ATOM    224 C     CG A   0       4.654  -8.877   3.882  0.00  0.00           C
ATOM    225 H     CG A   0       4.745  -8.184   3.031  0.00  0.00           H
ATOM    226 C     CG A   0       8.296  -4.303   2.610  0.00  0.00           C
ATOM    227 H     CG A   0       7.507  -4.778   2.005  0.00  0.00           H
ATOM    228 H     CG A   0       3.752  -8.574   4.425  0.00  0.00           H
ATOM    229 H     CG A   0       7.254  -4.311  -3.847  0.00  0.00           H
ATOM    230 H     CG A   0       7.885  -3.343   2.943  0.00  0.00           H
ATOM    231 H     CG A   0       2.783  -9.343  -2.285  0.00  0.00           H
ATOM    232 C     CG A   0       6.302  -6.129   5.242  0.00  0.00           C
ATOM    233 C     CG A   0       2.674 -10.155   1.353  0.00  0.00           C
ATOM    234 C     CG A   0       5.036  -7.312  -4.498  0.00  0.00           C
ATOM    235 C     CG A   0       9.218  -2.848  -0.888  0.00  0.00           C
ATOM    236 H     CG A   0       5.901  -6.693   6.107  0.00  0.00           H
ATOM    237 H     CG A   0       2.213 -10.603   2.252  0.00  0.00           H
ATOM    238 H     CG A   0       4.018  -7.729  -4.390  0.00  0.00           H
ATOM    239 H     CG A   0       8.872  -2.608  -1.910  0.00  0.00           H
ATOM    240 C     CG A   0       4.695   9.896   1.578  0.00  0.00           C
ATOM    241 C     CG A   0       5.866  10.374  -0.943  0.00  0.00           C
ATOM    242 C     CG A   0       6.027  10.354   1.506  0.00  0.00           C
ATOM    243 C     CG A   0       3.923   9.741   0.414  0.00  0.00           C
ATOM    244 C     CG A   0       4.518   9.972  -0.838  0.00  0.00           C
ATOM    245 C     CG A   0       6.601  10.549   0.238  0.00  0.00           C
ATOM    246 H     CG A   0       7.649  10.823   0.170  0.00  0.00           H
ATOM    247 C     CG A   0       6.852  10.572   2.769  0.00  0.00           C
ATOM    248 H     CG A   0       6.159  10.858   3.572  0.00  0.00           H
ATOM    249 C     CG A   0       6.525  10.499  -2.316  0.00  0.00           C
ATOM    250 H     CG A   0       5.767  10.855  -3.027  0.00  0.00           H
ATOM    251 O     CG A   0       4.122   9.632   2.800  0.00  0.00           O
ATOM    252 O     CG A   0       3.776   9.902  -1.990  0.00  0.00           O
ATOM    253 C     CG A   0       7.798  11.786   2.710  0.00  0.00           C
ATOM    254 H     CG A   0       7.236  12.698   2.481  0.00  0.00           H
ATOM    255 H     CG A   0       8.586  11.693   1.957  0.00  0.00           H
ATOM    256 H     CG A   0       8.292  11.932   3.678  0.00  0.00           H
ATOM    257 C     CG A   0       7.609  11.587  -2.416  0.00  0.00           C
ATOM    258 H     CG A   0       7.197  12.564  -2.138  0.00  0.00           H
ATOM    259 H     CG A   0       7.981  11.661  -3.444  0.00  0.00           H
ATOM    260 H     CG A   0       8.475  11.406  -1.773  0.00  0.00           H
ATOM    261 C     CG A   0       7.540   9.273   3.174  0.00  0.00           C
ATOM    262 C     CG A   0       8.771   6.873   3.955  0.00  0.00           C
ATOM    263 C     CG A   0       8.822   8.930   2.701  0.00  0.00           C
ATOM    264 C     CG A   0       6.856   8.355   3.991  0.00  0.00           C
ATOM    265 C     CG A   0       7.482   7.180   4.417  0.00  0.00           C
ATOM    266 C     CG A   0       9.459   7.735   3.081  0.00  0.00           C
ATOM    267 H     CG A   0       9.319   9.597   2.002  0.00  0.00           H
ATOM    268 C     CG A   0       6.986   9.113  -2.762  0.00  0.00           C
ATOM    269 C     CG A   0       7.728   6.458  -3.414  0.00  0.00           C
ATOM    270 C     CG A   0       8.271   8.628  -2.473  0.00  0.00           C
ATOM    271 C     CG A   0       6.090   8.249  -3.414  0.00  0.00           C
ATOM    272 C     CG A   0       6.469   6.946  -3.780  0.00  0.00           C
ATOM    273 C     CG A   0       8.668   7.322  -2.822  0.00  0.00           C
ATOM    274 H     CG A   0       8.975   9.270  -1.953  0.00  0.00           H
ATOM    275 C     CG A   0      10.801   7.311   2.482  0.00  0.00           C
ATOM    276 H     CG A   0      11.328   6.701   3.228  0.00  0.00           H
ATOM    277 C     CG A   0      10.079   6.820  -2.544  0.00  0.00           C
ATOM    278 H     CG A   0      10.317   6.036  -3.276  0.00  0.00           H
ATOM    279 O     CG A   0       9.373   5.713   4.380  0.00  0.00           O
ATOM    280 O     CG A   0       5.590   8.666   4.418  0.00  0.00           O
ATOM    281 O     CG A   0       8.104   5.172  -3.710  0.00  0.00           O
ATOM    282 O     CG A   0       4.837   8.706  -3.749  0.00  0.00           O
ATOM    283 C     CG A   0      10.546   6.438   1.252  0.00  0.00           C
ATOM    284 C     CG A   0       9.823   4.832  -0.974  0.00  0.00           C
ATOM    285 C     CG A   0      10.300   5.059   1.391  0.00  0.00           C
ATOM    286 C     CG A   0      10.454   6.986  -0.033  0.00  0.00           C
ATOM    287 C     CG A   0      10.137   6.198  -1.155  0.00  0.00           C
ATOM    288 C     CG A   0       9.951   4.243   0.293  0.00  0.00           C
ATOM    289 H     CG A   0      10.615   8.051  -0.168  0.00  0.00           H
ATOM    290 O     CG A   0      10.429   4.497   2.641  0.00  0.00           O
ATOM    291 O     CG A   0       9.483   4.081  -2.072  0.00  0.00           O
ATOM    292 C     CG A   0      11.180   7.860  -2.827  0.00  0.00           C
ATOM    293 H     CG A   0      11.123   8.201  -3.868  0.00  0.00           H
ATOM    294 H     CG A   0      12.171   7.418  -2.675  0.00  0.00           H
ATOM    295 H     CG A   0      11.120   8.749  -2.194  0.00  0.00           H
ATOM    296 C     CG A   0      11.784   8.471   2.242  0.00  0.00           C
ATOM    297 H     CG A   0      11.975   9.010   3.177  0.00  0.00           H
ATOM    298 H     CG A   0      11.428   9.205   1.513  0.00  0.00           H
ATOM    299 H     CG A   0      12.744   8.089   1.875  0.00  0.00           H
ATOM    300 C     CG A   0       3.931   8.628  -2.632  0.00  0.00           C
ATOM    301 H     CG A   0       4.188   7.817  -1.934  0.00  0.00           H
ATOM    302 C     CG A   0       8.141   4.343  -2.529  0.00  0.00           C
ATOM    303 H     CG A   0       7.487   4.717  -1.725  0.00  0.00           H
ATOM    304 C     CG A   0       9.229   4.669   3.408  0.00  0.00           C
ATOM    305 H     CG A   0       8.328   4.780   2.784  0.00  0.00           H
ATOM    306 C     CG A   0       4.626   8.411   3.382  0.00  0.00           C
ATOM    307 H     CG A   0       4.979   7.696   2.621  0.00  0.00           H
ATOM    308 H     CG A   0       9.093   3.741   3.974  0.00  0.00           H
ATOM    309 H     CG A   0       2.953   8.374  -3.055  0.00  0.00           H
ATOM    310 H     CG A   0       3.769   7.935   3.871  0.00  0.00           H
ATOM    311 H     CG A   0       7.729   3.373  -2.828  0.00  0.00           H
ATOM    312 C     CG A   0       6.829   6.218   5.326  0.00  0.00           C
ATOM    313 C     CG A   0       9.827   2.787   0.561  0.00  0.00           C
ATOM    314 C     CG A   0       5.561   6.218  -4.683  0.00  0.00           C
ATOM    315 C     CG A   0       2.496   9.349   0.546  0.00  0.00           C
ATOM    316 H     CG A   0       7.500   5.676   6.018  0.00  0.00           H
ATOM    317 H     CG A   0      10.096   2.472   1.586  0.00  0.00           H
ATOM    318 H     CG A   0       4.895   6.871  -5.281  0.00  0.00           H
ATOM    319 H     CG A   0       1.996   9.629   1.490  0.00  0.00           H
ATOM    320 C     CG A   0      -0.869  -3.577   9.686  0.00  0.00           C
ATOM    321 C     CG A   0      -2.585  -1.717  10.900  0.00  0.00           C
ATOM    322 C     CG A   0      -0.499  -3.011  10.919  0.00  0.00           C
ATOM    323 C     CG A   0      -2.103  -3.272   9.079  0.00  0.00           C
ATOM    324 C     CG A   0      -2.928  -2.295   9.659  0.00  0.00           C
ATOM    325 C     CG A   0      -1.363  -2.071  11.498  0.00  0.00           C
ATOM    326 H     CG A   0      -1.070  -1.587  12.426  0.00  0.00           H
ATOM    327 C     CG A   0       0.835  -3.366  11.570  0.00  0.00           C
ATOM    328 H     CG A   0       1.097  -4.389  11.268  0.00  0.00           H
ATOM    329 C     CG A   0      -3.498  -0.682  11.549  0.00  0.00           C
ATOM    330 H     CG A   0      -4.532  -0.907  11.253  0.00  0.00           H
ATOM    331 O     CG A   0      -0.021  -4.471   9.072  0.00  0.00           O
ATOM    332 O     CG A   0      -4.122  -1.950   9.078  0.00  0.00           O
ATOM    333 C     CG A   0       0.773  -3.484  13.104  0.00  0.00           C
ATOM    334 H     CG A   0       0.020  -4.223  13.400  0.00  0.00           H
ATOM    335 H     CG A   0       0.521  -2.547  13.607  0.00  0.00           H
ATOM    336 H     CG A   0       1.740  -3.815  13.501  0.00  0.00           H
ATOM    337 C     CG A   0      -3.578  -0.773  13.085  0.00  0.00           C
ATOM    338 H     CG A   0      -3.906  -1.773  13.391  0.00  0.00           H
ATOM    339 H     CG A   0      -4.305  -0.050  13.472  0.00  0.00           H
ATOM    340 H     CG A   0      -2.628  -0.576  13.588  0.00  0.00           H
ATOM    341 C     CG A   0       1.921  -2.428  11.050  0.00  0.00           C
ATOM    342 C     CG A   0       3.867  -0.674  10.013  0.00  0.00           C
ATOM    343 C     CG A   0       2.249  -1.234  11.717  0.00  0.00           C
ATOM    344 C     CG A   0       2.566  -2.713   9.833  0.00  0.00           C
ATOM    345 C     CG A   0       3.550  -1.853   9.326  0.00  0.00           C
ATOM    346 C     CG A   0       3.233  -0.355  11.228  0.00  0.00           C
ATOM    347 H     CG A   0       1.713  -0.975  12.625  0.00  0.00           H
ATOM    348 C     CG A   0      -3.143   0.704  11.024  0.00  0.00           C
ATOM    349 C     CG A   0      -2.468   3.231   9.998  0.00  0.00           C
ATOM    350 C     CG A   0      -2.201   1.521  11.676  0.00  0.00           C
ATOM    351 C     CG A   0      -3.727   1.165   9.829  0.00  0.00           C
ATOM    352 C     CG A   0      -3.432   2.447   9.344  0.00  0.00           C
ATOM    353 C     CG A   0      -1.862   2.795  11.192  0.00  0.00           C
ATOM    354 H     CG A   0      -1.708   1.147  12.569  0.00  0.00           H
ATOM    355 C     CG A   0       3.541   0.962  11.937  0.00  0.00           C
ATOM    356 H     CG A   0       4.590   1.217  11.731  0.00  0.00           H
ATOM    357 C     CG A   0      -0.818   3.660  11.897  0.00  0.00           C
ATOM    358 H     CG A   0      -1.051   4.712  11.681  0.00  0.00           H
ATOM    359 O     CG A   0       4.835   0.156   9.500  0.00  0.00           O
ATOM    360 O     CG A   0       2.287  -3.897   9.197  0.00  0.00           O
ATOM    361 O     CG A   0      -2.118   4.448   9.460  0.00  0.00           O
ATOM    362 O     CG A   0      -4.664   0.378   9.207  0.00  0.00           O
ATOM    363 C     CG A   0       2.661   2.068  11.354  0.00  0.00           C
ATOM    364 C     CG A   0       1.007   4.020  10.170  0.00  0.00           C
ATOM    365 C     CG A   0       3.068   2.743  10.187  0.00  0.00           C
ATOM    366 C     CG A   0       1.401   2.378  11.897  0.00  0.00           C
ATOM    367 C     CG A   0       0.568   3.363  11.333  0.00  0.00           C
ATOM    368 C     CG A   0       2.259   3.732   9.612  0.00  0.00           C
ATOM    369 H     CG A   0       1.051   1.823  12.763  0.00  0.00           H
ATOM    370 O     CG A   0       4.305   2.469   9.662  0.00  0.00           O
ATOM    371 O     CG A   0       0.209   4.970   9.577  0.00  0.00           O
ATOM    372 C     CG A   0      -0.894   3.615  13.434  0.00  0.00           C
ATOM    373 H     CG A   0      -1.890   3.915  13.778  0.00  0.00           H
ATOM    374 H     CG A   0      -0.166   4.308  13.874  0.00  0.00           H
ATOM    375 H     CG A   0      -0.692   2.626  13.855  0.00  0.00           H
ATOM    376 C     CG A   0       3.518   0.876  13.473  0.00  0.00           C
ATOM    377 H     CG A   0       4.216   0.107  13.824  0.00  0.00           H
ATOM    378 H     CG A   0       2.534   0.631  13.885  0.00  0.00           H
ATOM    379 H     CG A   0       3.824   1.832  13.914  0.00  0.00           H
ATOM    380 C     CG A   0      -4.049  -0.666   8.424  0.00  0.00           C
ATOM    381 H     CG A   0      -3.027  -0.412   8.101  0.00  0.00           H
ATOM    382 C     CG A   0      -0.840   4.365   8.801  0.00  0.00           C
ATOM    383 H     CG A   0      -0.593   3.346   8.463  0.00  0.00           H
ATOM    384 C     CG A   0       4.259   1.296   8.834  0.00  0.00           C
ATOM    385 H     CG A   0       3.257   1.086   8.426  0.00  0.00           H
ATOM    386 C     CG A   0       1.079  -3.797   8.426  0.00  0.00           C
ATOM    387 H     CG A   0       0.832  -2.764   8.135  0.00  0.00           H
ATOM    388 H     CG A   0       4.905   1.499   7.973  0.00  0.00           H
ATOM    389 H     CG A   0      -4.648  -0.755   7.511  0.00  0.00           H
ATOM    390 H     CG A   0       1.261  -4.344   7.495  0.00  0.00           H
ATOM    391 H     CG A   0      -0.930   4.970   7.892  0.00  0.00           H
ATOM    392 C     CG A   0       4.279  -2.162   8.081  0.00  0.00           C
ATOM    393 C     CG A   0       2.678   4.481   8.411  0.00  0.00           C
ATOM    394 C     CG A   0      -4.186   3.039   8.218  0.00  0.00           C
ATOM    395 C     CG A   0      -2.487  -4.073   7.894  0.00  0.00           C
ATOM    396 H     CG A   0       5.359  -1.923   8.081  0.00  0.00           H
ATOM    397 H     CG A   0       2.403   5.551   8.394  0.00  0.00           H
ATOM    398 H     CG A   0      -4.417   4.116   8.318  0.00  0.00           H
ATOM    399 H     CG A   0      -1.985  -5.056   7.812  0.00  0.00           H
ATOM    400 C     CG A   0      -3.446  -0.835  -9.525  0.00  0.00           C
ATOM    401 C     CG A   0      -1.525  -2.390 -10.855  0.00  0.00           C
ATOM    402 C     CG A   0      -3.003  -0.433 -10.799  0.00  0.00           C
ATOM    403 C     CG A   0      -2.986  -2.028  -8.929  0.00  0.00           C
ATOM    404 C     CG A   0      -1.971  -2.760  -9.569  0.00  0.00           C
ATOM    405 C     CG A   0      -2.034  -1.218 -11.440  0.00  0.00           C
ATOM    406 H     CG A   0      -1.649  -0.901 -12.404  0.00  0.00           H
ATOM    407 C     CG A   0      -3.521   0.856 -11.434  0.00  0.00           C
ATOM    408 H     CG A   0      -4.542   1.028 -11.067  0.00  0.00           H
ATOM    409 C     CG A   0      -0.467  -3.227 -11.569  0.00  0.00           C
ATOM    410 H     CG A   0      -0.562  -4.266 -11.224  0.00  0.00           H
ATOM    411 O     CG A   0      -4.374  -0.065  -8.862  0.00  0.00           O
ATOM    412 O     CG A   0      -1.437  -3.887  -8.995  0.00  0.00           O
ATOM    413 C     CG A   0      -3.732   0.768 -12.957  0.00  0.00           C
ATOM    414 H     CG A   0      -4.420  -0.049 -13.201  0.00  0.00           H
ATOM    415 H     CG A   0      -2.811   0.593 -13.519  0.00  0.00           H
ATOM    416 H     CG A   0      -4.171   1.699 -13.337  0.00  0.00           H
ATOM    417 C     CG A   0      -0.692  -3.373 -13.086  0.00  0.00           C
ATOM    418 H     CG A   0      -1.678  -3.809 -13.285  0.00  0.00           H
ATOM    419 H     CG A   0       0.063  -4.038 -13.521  0.00  0.00           H
ATOM    420 H     CG A   0      -0.642  -2.427 -13.633  0.00  0.00           H
ATOM    421 C     CG A   0      -2.655   2.030 -10.985  0.00  0.00           C
ATOM    422 C     CG A   0      -1.009   4.129 -10.075  0.00  0.00           C
ATOM    423 C     CG A   0      -1.549   2.462 -11.737  0.00  0.00           C
ATOM    424 C     CG A   0      -2.914   2.663  -9.754  0.00  0.00           C
ATOM    425 C     CG A   0      -2.111   3.723  -9.309  0.00  0.00           C
ATOM    426 C     CG A   0      -0.731   3.524 -11.315  0.00  0.00           C
ATOM    427 H     CG A   0      -1.309   1.949 -12.664  0.00  0.00           H
ATOM    428 C     CG A   0       0.923  -2.727 -11.189  0.00  0.00           C
ATOM    429 C     CG A   0       3.463  -1.792 -10.476  0.00  0.00           C
ATOM    430 C     CG A   0       1.561  -1.723 -11.942  0.00  0.00           C
ATOM    431 C     CG A   0       1.568  -3.242 -10.045  0.00  0.00           C
ATOM    432 C     CG A   0       2.869  -2.826  -9.723  0.00  0.00           C
ATOM    433 C     CG A   0       2.839  -1.252 -11.614  0.00  0.00           C
ATOM    434 H     CG A   0       1.042  -1.291 -12.793  0.00  0.00           H
ATOM    435 C     CG A   0       0.485   3.956 -12.128  0.00  0.00           C
ATOM    436 H     CG A   0       0.665   5.021 -11.926  0.00  0.00           H
ATOM    437 C     CG A   0       3.522  -0.148 -12.421  0.00  0.00           C
ATOM    438 H     CG A   0       4.608  -0.289 -12.337  0.00  0.00           H
ATOM    439 O     CG A   0      -0.221   5.155  -9.613  0.00  0.00           O
ATOM    440 O     CG A   0      -4.025   2.287  -9.042  0.00  0.00           O
ATOM    441 O     CG A   0       4.715  -1.337 -10.130  0.00  0.00           O
ATOM    442 O     CG A   0       0.926  -4.200  -9.300  0.00  0.00           O
ATOM    443 C     CG A   0       1.709   3.170 -11.664  0.00  0.00           C
ATOM    444 C     CG A   0       3.928   1.716 -10.737  0.00  0.00           C
ATOM    445 C     CG A   0       2.458   3.628 -10.562  0.00  0.00           C
ATOM    446 C     CG A   0       2.069   1.949 -12.258  0.00  0.00           C
ATOM    447 C     CG A   0       3.180   1.212 -11.818  0.00  0.00           C
ATOM    448 C     CG A   0       3.599   2.937 -10.125  0.00  0.00           C
ATOM    449 H     CG A   0       1.456   1.555 -13.064  0.00  0.00           H
ATOM    450 O     CG A   0       2.103   4.828  -9.999  0.00  0.00           O
ATOM    451 O     CG A   0       5.023   1.013 -10.292  0.00  0.00           O
ATOM    452 C     CG A   0       3.296  -0.245 -13.940  0.00  0.00           C
ATOM    453 H     CG A   0       3.634  -1.218 -14.315  0.00  0.00           H
ATOM    454 H     CG A   0       3.867   0.531 -14.462  0.00  0.00           H
ATOM    455 H     CG A   0       2.249  -0.130 -14.236  0.00  0.00           H
ATOM    456 C     CG A   0       0.269   3.947 -13.652  0.00  0.00           C
ATOM    457 H     CG A   0      -0.581   4.585 -13.921  0.00  0.00           H
ATOM    458 H     CG A   0       0.069   2.953 -14.062  0.00  0.00           H
ATOM    459 H     CG A   0       1.155   4.337 -14.166  0.00  0.00           H
ATOM    460 C     CG A   0      -0.115  -3.645  -8.469  0.00  0.00           C
ATOM    461 H     CG A   0       0.059  -2.584  -8.227  0.00  0.00           H
ATOM    462 C     CG A   0       4.635  -0.078  -9.445  0.00  0.00           C
ATOM    463 H     CG A   0       3.665   0.084  -8.949  0.00  0.00           H
ATOM    464 C     CG A   0       1.024   4.670  -9.070  0.00  0.00           C
ATOM    465 H     CG A   0       0.939   3.648  -8.668  0.00  0.00           H
ATOM    466 C     CG A   0      -3.768   1.104  -8.270  0.00  0.00           C
ATOM    467 H     CG A   0      -2.701   0.957  -8.040  0.00  0.00           H
ATOM    468 H     CG A   0       1.252   5.317  -8.216  0.00  0.00           H
ATOM    469 H     CG A   0      -0.063  -4.186  -7.518  0.00  0.00           H
ATOM    470 H     CG A   0      -4.272   1.248  -7.308  0.00  0.00           H
ATOM    471 H     CG A   0       5.380  -0.120  -8.643  0.00  0.00           H
ATOM    472 C     CG A   0      -2.401   4.456  -8.061  0.00  0.00           C
ATOM    473 C     CG A   0       4.430   3.386  -8.981  0.00  0.00           C
ATOM    474 C     CG A   0       3.701  -3.435  -8.658  0.00  0.00           C
ATOM    475 C     CG A   0      -3.662  -2.475  -7.682  0.00  0.00           C
ATOM    476 H     CG A   0      -2.202   5.543  -8.085  0.00  0.00           H
ATOM    477 H     CG A   0       5.319   2.775  -8.747  0.00  0.00           H
ATOM    478 H     CG A   0       4.722  -3.024  -8.558  0.00  0.00           H
ATOM    479 H     CG A   0      -4.618  -1.969  -7.454  0.00  0.00           H
ATOM    480 H     CG A   0     -10.683  -0.693   0.954  0.00  0.00           H
ATOM    481 C     CG A   0      -9.860  -0.762   0.230  0.00  0.00           C
ATOM    482 H     CG A   0      -8.913  -0.669   0.779  0.00  0.00           H
ATOM    483 C     CG A   0      -9.972   0.386  -0.756  0.00  0.00           C
ATOM    484 H     CG A   0     -10.915   0.295  -1.311  0.00  0.00           H
ATOM    485 H     CG A   0      -9.143   0.331  -1.473  0.00  0.00           H
ATOM    486 N     CG A   0      -9.930   1.672  -0.018  0.00  0.00           N
ATOM    487 N     CG A   0      -9.914  -2.066  -0.481  0.00  0.00           N
ATOM    488 H     CG A   0      -0.044   9.875  -1.725  0.00  0.00           H
ATOM    489 C     CG A   0      -0.378   9.657  -0.703  0.00  0.00           C
ATOM    490 H     CG A   0      -0.164  10.566  -0.125  0.00  0.00           H
ATOM    491 C     CG A   0       0.428   8.482  -0.143  0.00  0.00           C
ATOM    492 H     CG A   0       0.144   7.557  -0.658  0.00  0.00           H
ATOM    493 H     CG A   0       0.204   8.328   0.920  0.00  0.00           H
ATOM    494 N     CG A   0       1.863   8.715  -0.382  0.00  0.00           N
ATOM    495 N     CG A   0      -1.822   9.363  -0.771  0.00  0.00           N
ATOM    496 H     CG A   0      10.719   0.386   0.613  0.00  0.00           H
ATOM    497 C     CG A   0       9.677   0.529   0.299  0.00  0.00           C
ATOM    498 H     CG A   0       9.038   0.427   1.187  0.00  0.00           H
ATOM    499 C     CG A   0       9.306  -0.558  -0.706  0.00  0.00           C
ATOM    500 H     CG A   0       9.935  -0.459  -1.600  0.00  0.00           H
ATOM    501 H     CG A   0       8.258  -0.434  -1.007  0.00  0.00           H
ATOM    502 N     CG A   0       9.507  -1.882  -0.079  0.00  0.00           N
ATOM    503 N     CG A   0       9.508   1.875  -0.300  0.00  0.00           N
ATOM    504 H     CG A   0      -0.038 -10.517  -0.484  0.00  0.00           H
ATOM    505 C     CG A   0      -0.288  -9.496  -0.165  0.00  0.00           C
ATOM    506 H     CG A   0      -0.129  -8.827  -1.019  0.00  0.00           H
ATOM    507 C     CG A   0       0.639  -9.096   0.983  0.00  0.00           C
ATOM    508 H     CG A   0       0.355  -9.636   1.895  0.00  0.00           H
ATOM    509 H     CG A   0       0.516  -8.029   1.201  0.00  0.00           H
ATOM    510 N     CG A   0       2.037  -9.337   0.585  0.00  0.00           N
ATOM    511 N     CG A   0      -1.689  -9.424   0.287  0.00  0.00           N
ATOM    512 H     CG A   0      -2.609  -5.078   5.525  0.00  0.00           H
ATOM    513 C     CG A   0      -3.555  -4.803   6.009  0.00  0.00           C
ATOM    514 H     CG A   0      -3.941  -5.691   6.528  0.00  0.00           H
ATOM    515 C     CG A   0      -4.556  -4.366   4.941  0.00  0.00           C
ATOM    516 H     CG A   0      -4.074  -3.665   4.250  0.00  0.00           H
ATOM    517 H     CG A   0      -5.390  -3.811   5.391  0.00  0.00           H
ATOM    518 N     CG A   0      -5.031  -5.533   4.161  0.00  0.00           N
ATOM    519 N     CG A   0      -3.346  -3.716   6.993  0.00  0.00           N
ATOM    520 H     CG A   0      -6.239   2.368   5.936  0.00  0.00           H
ATOM    521 C     CG A   0      -5.494   3.085   6.302  0.00  0.00           C
ATOM    522 H     CG A   0      -6.065   3.848   6.848  0.00  0.00           H
ATOM    523 C     CG A   0      -4.768   3.714   5.112  0.00  0.00           C
ATOM    524 H     CG A   0      -4.283   2.933   4.516  0.00  0.00           H
ATOM    525 H     CG A   0      -3.964   4.379   5.456  0.00  0.00           H
ATOM    526 N     CG A   0      -5.741   4.417   4.255  0.00  0.00           N
ATOM    527 N     CG A   0      -4.570   2.359   7.192  0.00  0.00           N
ATOM    528 H     CG A   0       4.082  -2.888   5.000  0.00  0.00           H
ATOM    529 C     CG A   0       4.612  -3.015   5.951  0.00  0.00           C
ATOM    530 H     CG A   0       5.487  -2.353   5.911  0.00  0.00           H
ATOM    531 C     CG A   0       5.038  -4.473   6.123  0.00  0.00           C
ATOM    532 H     CG A   0       4.139  -5.106   6.121  0.00  0.00           H
ATOM    533 H     CG A   0       5.527  -4.590   7.100  0.00  0.00           H
ATOM    534 N     CG A   0       5.957  -4.895   5.047  0.00  0.00           N
ATOM    535 N     CG A   0       3.693  -2.672   7.051  0.00  0.00           N
ATOM    536 H     CG A   0       3.304   4.401   5.391  0.00  0.00           H
ATOM    537 C     CG A   0       3.660   4.825   6.337  0.00  0.00           C
ATOM    538 H     CG A   0       3.193   5.814   6.427  0.00  0.00           H
ATOM    539 C     CG A   0       5.182   4.966   6.302  0.00  0.00           C
ATOM    540 H     CG A   0       5.633   3.995   6.060  0.00  0.00           H
ATOM    541 H     CG A   0       5.540   5.267   7.296  0.00  0.00           H
ATOM    542 N     CG A   0       5.561   5.970   5.294  0.00  0.00           N
ATOM    543 N     CG A   0       3.293   3.914   7.430  0.00  0.00           N
ATOM    544 H     CG A   0      -3.536  -3.843  -4.874  0.00  0.00           H
ATOM    545 C     CG A   0      -4.135  -3.740  -5.786  0.00  0.00           C
ATOM    546 H     CG A   0      -4.870  -2.951  -5.584  0.00  0.00           H
ATOM    547 C     CG A   0      -4.849  -5.061  -6.092  0.00  0.00           C
ATOM    548 H     CG A   0      -4.089  -5.838  -6.252  0.00  0.00           H
ATOM    549 H     CG A   0      -5.424  -4.957  -7.021  0.00  0.00           H
ATOM    550 N     CG A   0      -5.763  -5.443  -4.988  0.00  0.00           N
ATOM    551 N     CG A   0      -3.225  -3.408  -6.905  0.00  0.00           N
ATOM    552 H     CG A   0      -3.034   4.303  -4.953  0.00  0.00           H
ATOM    553 C     CG A   0      -3.180   4.816  -5.910  0.00  0.00           C
ATOM    554 H     CG A   0      -2.515   5.689  -5.898  0.00  0.00           H
ATOM    555 C     CG A   0      -4.642   5.242  -6.059  0.00  0.00           C
ATOM    556 H     CG A   0      -5.274   4.344  -6.019  0.00  0.00           H
ATOM    557 H     CG A   0      -4.784   5.707  -7.044  0.00  0.00           H
ATOM    558 N     CG A   0      -5.039   6.193  -4.999  0.00  0.00           N
ATOM    559 N     CG A   0      -2.856   3.874  -7.001  0.00  0.00           N
ATOM    560 H     CG A   0       5.325  -5.043  -7.527  0.00  0.00           H
ATOM    561 C     CG A   0       4.442  -4.740  -6.948  0.00  0.00           C
ATOM    562 H     CG A   0       4.720  -3.870  -6.339  0.00  0.00           H
ATOM    563 C     CG A   0       4.036  -5.886  -6.024  0.00  0.00           C
ATOM    564 H     CG A   0       3.622  -6.711  -6.616  0.00  0.00           H
ATOM    565 H     CG A   0       3.267  -5.542  -5.322  0.00  0.00           H
ATOM    566 N     CG A   0       5.243  -6.330  -5.307  0.00  0.00           N
ATOM    567 N     CG A   0       3.338  -4.395  -7.869  0.00  0.00           N
ATOM    568 H     CG A   0       6.015   4.117  -7.256  0.00  0.00           H
ATOM    569 C     CG A   0       5.111   4.739  -7.212  0.00  0.00           C
ATOM    570 H     CG A   0       5.456   5.769  -7.358  0.00  0.00           H
ATOM    571 C     CG A   0       4.466   4.587  -5.827  0.00  0.00           C
ATOM    572 H     CG A   0       4.159   3.547  -5.670  0.00  0.00           H
ATOM    573 H     CG A   0       3.556   5.194  -5.736  0.00  0.00           H
ATOM    574 N     CG A   0       5.480   4.931  -4.802  0.00  0.00           N
ATOM    575 N     CG A   0       4.165   4.437  -8.288  0.00  0.00           N
ATOM    576 D     CV B   1       0.003   0.499 -10.499  0.00  0.12           D
ATOM    577 D     CV B   1       0.003  -0.501  -9.499  0.00  0.10           D
ATOM    578 D     CV B   1       1.003  -0.501  -9.499  0.00  0.10           D
ATOM    579 D     CV B   1       0.003   0.499  -9.499  0.00  0.10           D
ATOM    580 D     CV B   1       1.003   0.499  -9.499  0.00  0.10           D
ATOM    581 D     CV B   1       0.003   1.499  -9.499  0.00  0.10           D
ATOM    582 D     CV B   1       1.003   1.499  -9.499  0.00  0.10           D
ATOM    583 D     CV B   1       1.003  -0.501  -8.499  0.00  0.10           D
ATOM    584 D     CV B   1       0.003   0.499  -8.499  0.00  0.09           D
ATOM    585 D     CV B   1       1.003   0.499  -8.499  0.00  0.09           D
ATOM    586 D     CV B   1       0.003   1.499  -8.499  0.00  0.10           D
ATOM    587 D     CV B   1       2.003  -1.501  -7.499  0.00  0.08           D
ATOM    588 D     CV B   1      -0.997  -0.501  -7.499  0.00  0.09           D
ATOM    589 D     CV B   1       0.003  -0.501  -7.499  0.00  0.08           D
ATOM    590 D     CV B   1       1.003  -0.501  -7.499  0.00  0.08           D
ATOM    591 D     CV B   1       2.003  -0.501  -7.499  0.00  0.08           D
ATOM    592 D     CV B   1       0.003   0.499  -7.499  0.00  0.07           D
ATOM    593 D     CV B   1       1.003   0.499  -7.499  0.00  0.07           D
ATOM    594 D     CV B   1       2.003   0.499  -7.499  0.00  0.08           D
ATOM    595 D     CV B   1       0.003   1.499  -7.499  0.00  0.08           D
ATOM    596 D     CV B   1       1.003   1.499  -7.499  0.00  0.08           D
ATOM    597 D     CV B   1       2.003   1.499  -7.499  0.00  0.08           D
ATOM    598 D     CV B   1       2.003  -2.501  -6.499  0.00  0.06           D
ATOM    599 D     CV B   1      -0.997  -1.501  -6.499  0.00  0.07           D
ATOM    600 D     CV B   1       1.003  -1.501  -6.499  0.00  0.07           D
ATOM    601 D     CV B   1       2.003  -1.501  -6.499  0.00  0.06           D
ATOM    602 D     CV B   1       3.003  -1.501  -6.499  0.00  0.06           D
ATOM    603 D     CV B   1       4.003  -1.501  -6.499  0.00  0.06           D
ATOM    604 D     CV B   1       5.003  -1.501  -6.499  0.00  0.07           D
ATOM    605 D     CV B   1      -1.997  -0.501  -6.499  0.00  0.07           D
ATOM    606 D     CV B   1      -0.997  -0.501  -6.499  0.00  0.06           D
ATOM    607 D     CV B   1       0.003  -0.501  -6.499  0.00  0.06           D
ATOM    608 D     CV B   1       1.003  -0.501  -6.499  0.00  0.05           D
ATOM    609 D     CV B   1       2.003  -0.501  -6.499  0.00  0.05           D
ATOM    610 D     CV B   1       3.003  -0.501  -6.499  0.00  0.06           D
ATOM    611 D     CV B   1       4.003  -0.501  -6.499  0.00  0.06           D
ATOM    612 D     CV B   1       5.003  -0.501  -6.499  0.00  0.07           D
ATOM    613 D     CV B   1      -0.997   0.499  -6.499  0.00  0.07           D
ATOM    614 D     CV B   1       0.003   0.499  -6.499  0.00  0.05           D
ATOM    615 D     CV B   1       1.003   0.499  -6.499  0.00  0.05           D
ATOM    616 D     CV B   1       2.003   0.499  -6.499  0.00  0.05           D
ATOM    617 D     CV B   1       3.003   0.499  -6.499  0.00  0.06           D
ATOM    618 D     CV B   1       4.003   0.499  -6.499  0.00  0.07           D
ATOM    619 D     CV B   1       5.003   0.499  -6.499  0.00  0.07           D
ATOM    620 D     CV B   1      -0.997   1.499  -6.499  0.00  0.07           D
ATOM    621 D     CV B   1       0.003   1.499  -6.499  0.00  0.05           D
ATOM    622 D     CV B   1       1.003   1.499  -6.499  0.00  0.05           D
ATOM    623 D     CV B   1       2.003   1.499  -6.499  0.00  0.06           D
ATOM    624 D     CV B   1       3.003   1.499  -6.499  0.00  0.07           D
ATOM    625 D     CV B   1       4.003   1.499  -6.499  0.00  0.07           D
ATOM    626 D     CV B   1       5.003   1.499  -6.499  0.00  0.06           D
ATOM    627 D     CV B   1       6.003   1.499  -6.499  0.00  0.05           D
ATOM    628 D     CV B   1       0.003   2.499  -6.499  0.00  0.06           D
ATOM    629 D     CV B   1       1.003   2.499  -6.499  0.00  0.07           D
ATOM    630 D     CV B   1       2.003   2.499  -6.499  0.00  0.07           D
ATOM    631 D     CV B   1       0.003   3.499  -6.499  0.00  0.07           D
ATOM    632 D     CV B   1       2.003   3.499  -6.499  0.00  0.09           D
ATOM    633 D     CV B   1       0.003   4.499  -6.499  0.00  0.08           D
ATOM    634 D     CV B   1      -1.997  -5.501  -5.499  0.00  0.06           D
ATOM    635 D     CV B   1      -0.997  -5.501  -5.499  0.00  0.05           D
ATOM    636 D     CV B   1       0.003  -5.501  -5.499  0.00  0.06           D
ATOM    637 D     CV B   1       1.003  -5.501  -5.499  0.00  0.07           D
ATOM    638 D     CV B   1      -0.997  -4.501  -5.499  0.00  0.06           D
ATOM    639 D     CV B   1       1.003  -4.501  -5.499  0.00  0.07           D
ATOM    640 D     CV B   1      -0.997  -3.501  -5.499  0.00  0.06           D
ATOM    641 D     CV B   1       1.003  -3.501  -5.499  0.00  0.06           D
ATOM    642 D     CV B   1       2.003  -3.501  -5.499  0.00  0.05           D
ATOM    643 D     CV B   1      -0.997  -2.501  -5.499  0.00  0.05           D
ATOM    644 D     CV B   1       0.003  -2.501  -5.499  0.00  0.05           D
ATOM    645 D     CV B   1       1.003  -2.501  -5.499  0.00  0.05           D
ATOM    646 D     CV B   1       2.003  -2.501  -5.499  0.00  0.04           D
ATOM    647 D     CV B   1       3.003  -2.501  -5.499  0.00  0.05           D
ATOM    648 D     CV B   1      -1.997  -1.501  -5.499  0.00  0.04           D
ATOM    649 D     CV B   1      -0.997  -1.501  -5.499  0.00  0.04           D
ATOM    650 D     CV B   1       0.003  -1.501  -5.499  0.00  0.04           D
ATOM    651 D     CV B   1       1.003  -1.501  -5.499  0.00  0.04           D
ATOM    652 D     CV B   1       2.003  -1.501  -5.499  0.00  0.04           D
ATOM    653 D     CV B   1       3.003  -1.501  -5.499  0.00  0.04           D
ATOM    654 D     CV B   1       4.003  -1.501  -5.499  0.00  0.05           D
ATOM    655 D     CV B   1       5.003  -1.501  -5.499  0.00  0.06           D
ATOM    656 D     CV B   1       6.003  -1.501  -5.499  0.00  0.05           D
ATOM    657 D     CV B   1      -4.997  -0.501  -5.499  0.00  0.06           D
ATOM    658 D     CV B   1      -3.997  -0.501  -5.499  0.00  0.06           D
ATOM    659 D     CV B   1      -2.997  -0.501  -5.499  0.00  0.05           D
ATOM    660 D     CV B   1      -1.997  -0.501  -5.499  0.00  0.04           D
ATOM    661 D     CV B   1      -0.997  -0.501  -5.499  0.00  0.04           D
ATOM    662 D     CV B   1       0.003  -0.501  -5.499  0.00  0.03           D
ATOM    663 D     CV B   1       1.003  -0.501  -5.499  0.00  0.03           D
ATOM    664 D     CV B   1       2.003  -0.501  -5.499  0.00  0.03           D
ATOM    665 D     CV B   1       3.003  -0.501  -5.499  0.00  0.04           D
ATOM    666 D     CV B   1       4.003  -0.501  -5.499  0.00  0.04           D
ATOM    667 D     CV B   1       5.003  -0.501  -5.499  0.00  0.04           D
ATOM    668 D     CV B   1       6.003  -0.501  -5.499  0.00  0.04           D
ATOM    669 D     CV B   1      -2.997   0.499  -5.499  0.00  0.06           D
ATOM    670 D     CV B   1      -1.997   0.499  -5.499  0.00  0.05           D
ATOM    671 D     CV B   1      -0.997   0.499  -5.499  0.00  0.04           D
ATOM    672 D     CV B   1       0.003   0.499  -5.499  0.00  0.03           D
ATOM    673 D     CV B   1       1.003   0.499  -5.499  0.00  0.03           D
ATOM    674 D     CV B   1       2.003   0.499  -5.499  0.00  0.03           D
ATOM    675 D     CV B   1       3.003   0.499  -5.499  0.00  0.04           D
ATOM    676 D     CV B   1       4.003   0.499  -5.499  0.00  0.05           D
ATOM    677 D     CV B   1       5.003   0.499  -5.499  0.00  0.04           D
ATOM    678 D     CV B   1       6.003   0.499  -5.499  0.00  0.04           D
ATOM    679 D     CV B   1      -5.997   1.499  -5.499  0.00  0.06           D
ATOM    680 D     CV B   1      -2.997   1.499  -5.499  0.00  0.07           D
ATOM    681 D     CV B   1      -1.997   1.499  -5.499  0.00  0.05           D
ATOM    682 D     CV B   1      -0.997   1.499  -5.499  0.00  0.04           D
ATOM    683 D     CV B   1       0.003   1.499  -5.499  0.00  0.04           D
ATOM    684 D     CV B   1       1.003   1.499  -5.499  0.00  0.04           D
ATOM    685 D     CV B   1       2.003   1.499  -5.499  0.00  0.04           D
ATOM    686 D     CV B   1       3.003   1.499  -5.499  0.00  0.06           D
ATOM    687 D     CV B   1       5.003   1.499  -5.499  0.00  0.06           D
ATOM    688 D     CV B   1       6.003   1.499  -5.499  0.00  0.05           D
ATOM    689 D     CV B   1      -0.997   2.499  -5.499  0.00  0.05           D
ATOM    690 D     CV B   1       0.003   2.499  -5.499  0.00  0.04           D
ATOM    691 D     CV B   1       1.003   2.499  -5.499  0.00  0.05           D
ATOM    692 D     CV B   1       2.003   2.499  -5.499  0.00  0.06           D
ATOM    693 D     CV B   1       0.003   3.499  -5.499  0.00  0.05           D
ATOM    694 D     CV B   1       1.003   3.499  -5.499  0.00  0.06           D
ATOM    695 D     CV B   1       0.003   4.499  -5.499  0.00  0.06           D
ATOM    696 D     CV B   1       1.003   4.499  -5.499  0.00  0.07           D
ATOM    697 D     CV B   1       0.003   5.499  -5.499  0.00  0.07           D
ATOM    698 D     CV B   1       1.003   5.499  -5.499  0.00  0.07           D
ATOM    699 D     CV B   1      -1.997  -6.501  -4.499  0.00  0.06           D
ATOM    700 D     CV B   1      -0.997  -6.501  -4.499  0.00  0.04           D
ATOM    701 D     CV B   1       0.003  -6.501  -4.499  0.00  0.04           D
ATOM    702 D     CV B   1       1.003  -6.501  -4.499  0.00  0.05           D
ATOM    703 D     CV B   1      -1.997  -5.501  -4.499  0.00  0.06           D
ATOM    704 D     CV B   1      -0.997  -5.501  -4.499  0.00  0.05           D
ATOM    705 D     CV B   1       0.003  -5.501  -4.499  0.00  0.04           D
ATOM    706 D     CV B   1       1.003  -5.501  -4.499  0.00  0.06           D
ATOM    707 D     CV B   1      -0.997  -4.501  -4.499  0.00  0.05           D
ATOM    708 D     CV B   1       0.003  -4.501  -4.499  0.00  0.04           D
ATOM    709 D     CV B   1       1.003  -4.501  -4.499  0.00  0.05           D
ATOM    710 D     CV B   1      -0.997  -3.501  -4.499  0.00  0.05           D
ATOM    711 D     CV B   1       0.003  -3.501  -4.499  0.00  0.04           D
ATOM    712 D     CV B   1       1.003  -3.501  -4.499  0.00  0.04           D
ATOM    713 D     CV B   1       2.003  -3.501  -4.499  0.00  0.05           D
ATOM    714 D     CV B   1       3.003  -3.501  -4.499  0.00  0.05           D
ATOM    715 D     CV B   1      -0.997  -2.501  -4.499  0.00  0.04           D
ATOM    716 D     CV B   1       0.003  -2.501  -4.499  0.00  0.03           D
ATOM    717 D     CV B   1       1.003  -2.501  -4.499  0.00  0.03           D
ATOM    718 D     CV B   1       2.003  -2.501  -4.499  0.00  0.03           D
ATOM    719 D     CV B   1       3.003  -2.501  -4.499  0.00  0.04           D
ATOM    720 D     CV B   1       4.003  -2.501  -4.499  0.00  0.05           D
ATOM    721 D     CV B   1       5.003  -2.501  -4.499  0.00  0.06           D
ATOM    722 D     CV B   1       6.003  -2.501  -4.499  0.00  0.07           D
ATOM    723 D     CV B   1      -2.997  -1.501  -4.499  0.00  0.05           D
ATOM    724 D     CV B   1      -1.997  -1.501  -4.499  0.00  0.04           D
ATOM    725 D     CV B   1      -0.997  -1.501  -4.499  0.00  0.03           D
ATOM    726 D     CV B   1       0.003  -1.501  -4.499  0.00  0.02           D
ATOM    727 D     CV B   1       1.003  -1.501  -4.499  0.00  0.02           D
ATOM    728 D     CV B   1       2.003  -1.501  -4.499  0.00  0.02           D
ATOM    729 D     CV B   1       3.003  -1.501  -4.499  0.00  0.03           D
ATOM    730 D     CV B   1       4.003  -1.501  -4.499  0.00  0.03           D
ATOM    731 D     CV B   1       5.003  -1.501  -4.499  0.00  0.04           D
ATOM    732 D     CV B   1       6.003  -1.501  -4.499  0.00  0.04           D
ATOM    733 D     CV B   1      -5.997  -0.501  -4.499  0.00  0.05           D
ATOM    734 D     CV B   1      -4.997  -0.501  -4.499  0.00  0.05           D
ATOM    735 D     CV B   1      -3.997  -0.501  -4.499  0.00  0.05           D
ATOM    736 D     CV B   1      -2.997  -0.501  -4.499  0.00  0.04           D
ATOM    737 D     CV B   1      -1.997  -0.501  -4.499  0.00  0.03           D
ATOM    738 D     CV B   1      -0.997  -0.501  -4.499  0.00  0.02           D
ATOM    739 D     CV B   1       0.003  -0.501  -4.499  0.00  0.02           D
ATOM    740 D     CV B   1       1.003  -0.501  -4.499  0.00  0.02           D
ATOM    741 D     CV B   1       2.003  -0.501  -4.499  0.00  0.02           D
ATOM    742 D     CV B   1       3.003  -0.501  -4.499  0.00  0.02           D
ATOM    743 D     CV B   1       4.003  -0.501  -4.499  0.00  0.03           D
ATOM    744 D     CV B   1       5.003  -0.501  -4.499  0.00  0.03           D
ATOM    745 D     CV B   1       6.003  -0.501  -4.499  0.00  0.03           D
ATOM    746 D     CV B   1      -5.997   0.499  -4.499  0.00  0.04           D
ATOM    747 D     CV B   1      -4.997   0.499  -4.499  0.00  0.04           D
ATOM    748 D     CV B   1      -3.997   0.499  -4.499  0.00  0.04           D
ATOM    749 D     CV B   1      -2.997   0.499  -4.499  0.00  0.04           D
ATOM    750 D     CV B   1      -1.997   0.499  -4.499  0.00  0.03           D
ATOM    751 D     CV B   1      -0.997   0.499  -4.499  0.00  0.02           D
ATOM    752 D     CV B   1       0.003   0.499  -4.499  0.00  0.02           D
ATOM    753 D     CV B   1       1.003   0.499  -4.499  0.00  0.02           D
ATOM    754 D     CV B   1       2.003   0.499  -4.499  0.00  0.02           D
ATOM    755 D     CV B   1       3.003   0.499  -4.499  0.00  0.03           D
ATOM    756 D     CV B   1       4.003   0.499  -4.499  0.00  0.03           D
ATOM    757 D     CV B   1       5.003   0.499  -4.499  0.00  0.03           D
ATOM    758 D     CV B   1       6.003   0.499  -4.499  0.00  0.03           D
ATOM    759 D     CV B   1      -5.997   1.499  -4.499  0.00  0.05           D
ATOM    760 D     CV B   1      -4.997   1.499  -4.499  0.00  0.05           D
ATOM    761 D     CV B   1      -3.997   1.499  -4.499  0.00  0.05           D
ATOM    762 D     CV B   1      -2.997   1.499  -4.499  0.00  0.05           D
ATOM    763 D     CV B   1      -1.997   1.499  -4.499  0.00  0.04           D
ATOM    764 D     CV B   1      -0.997   1.499  -4.499  0.00  0.03           D
ATOM    765 D     CV B   1       0.003   1.499  -4.499  0.00  0.02           D
ATOM    766 D     CV B   1       1.003   1.499  -4.499  0.00  0.02           D
ATOM    767 D     CV B   1       2.003   1.499  -4.499  0.00  0.03           D
ATOM    768 D     CV B   1       3.003   1.499  -4.499  0.00  0.04           D
ATOM    769 D     CV B   1       4.003   1.499  -4.499  0.00  0.05           D
ATOM    770 D     CV B   1       5.003   1.499  -4.499  0.00  0.05           D
ATOM    771 D     CV B   1       6.003   1.499  -4.499  0.00  0.04           D
ATOM    772 D     CV B   1       7.003   1.499  -4.499  0.00  0.04           D
ATOM    773 D     CV B   1      -5.997   2.499  -4.499  0.00  0.07           D
ATOM    774 D     CV B   1      -4.997   2.499  -4.499  0.00  0.06           D
ATOM    775 D     CV B   1      -0.997   2.499  -4.499  0.00  0.04           D
ATOM    776 D     CV B   1       0.003   2.499  -4.499  0.00  0.03           D
ATOM    777 D     CV B   1       1.003   2.499  -4.499  0.00  0.03           D
ATOM    778 D     CV B   1       2.003   2.499  -4.499  0.00  0.04           D
ATOM    779 D     CV B   1      -0.997   3.499  -4.499  0.00  0.06           D
ATOM    780 D     CV B   1       0.003   3.499  -4.499  0.00  0.04           D
ATOM    781 D     CV B   1       1.003   3.499  -4.499  0.00  0.04           D
ATOM    782 D     CV B   1       2.003   3.499  -4.499  0.00  0.06           D
ATOM    783 D     CV B   1       0.003   4.499  -4.499  0.00  0.05           D
ATOM    784 D     CV B   1       1.003   4.499  -4.499  0.00  0.05           D
ATOM    785 D     CV B   1       0.003   5.499  -4.499  0.00  0.06           D
ATOM    786 D     CV B   1       1.003   5.499  -4.499  0.00  0.06           D
ATOM    787 D     CV B   1      -0.997   6.499  -4.499  0.00  0.08           D
ATOM    788 D     CV B   1       0.003   6.499  -4.499  0.00  0.06           D
ATOM    789 D     CV B   1       1.003   6.499  -4.499  0.00  0.06           D
ATOM    790 D     CV B   1       2.003   6.499  -4.499  0.00  0.08           D
ATOM    791 D     CV B   1      -0.997  -7.501  -3.499  0.00  0.06           D
ATOM    792 D     CV B   1       0.003  -7.501  -3.499  0.00  0.05           D
ATOM    793 D     CV B   1       1.003  -7.501  -3.499  0.00  0.06           D
ATOM    794 D     CV B   1       2.003  -7.501  -3.499  0.00  0.07           D
ATOM    795 D     CV B   1      -2.997  -6.501  -3.499  0.00  0.07           D
ATOM    796 D     CV B   1      -1.997  -6.501  -3.499  0.00  0.05           D
ATOM    797 D     CV B   1      -0.997  -6.501  -3.499  0.00  0.04           D
ATOM    798 D     CV B   1       0.003  -6.501  -3.499  0.00  0.04           D
ATOM    799 D     CV B   1       1.003  -6.501  -3.499  0.00  0.05           D
ATOM    800 D     CV B   1       2.003  -6.501  -3.499  0.00  0.06           D
ATOM    801 D     CV B   1      -2.997  -5.501  -3.499  0.00  0.06           D
ATOM    802 D     CV B   1      -1.997  -5.501  -3.499  0.00  0.05           D
ATOM    803 D     CV B   1      -0.997  -5.501  -3.499  0.00  0.04           D
ATOM    804 D     CV B   1       0.003  -5.501  -3.499  0.00  0.04           D
ATOM    805 D     CV B   1       1.003  -5.501  -3.499  0.00  0.04           D
ATOM    806 D     CV B   1       2.003  -5.501  -3.499  0.00  0.06           D
ATOM    807 D     CV B   1      -0.997  -4.501  -3.499  0.00  0.04           D
ATOM    808 D     CV B   1       0.003  -4.501  -3.499  0.00  0.03           D
ATOM    809 D     CV B   1       1.003  -4.501  -3.499  0.00  0.03           D
ATOM    810 D     CV B   1       2.003  -4.501  -3.499  0.00  0.05           D
ATOM    811 D     CV B   1       4.003  -4.501  -3.499  0.00  0.06           D
ATOM    812 D     CV B   1       5.003  -4.501  -3.499  0.00  0.07           D
ATOM    813 D     CV B   1      -0.997  -3.501  -3.499  0.00  0.03           D
ATOM    814 D     CV B   1       0.003  -3.501  -3.499  0.00  0.03           D
ATOM    815 D     CV B   1       1.003  -3.501  -3.499  0.00  0.03           D
ATOM    816 D     CV B   1       2.003  -3.501  -3.499  0.00  0.03           D
ATOM    817 D     CV B   1       3.003  -3.501  -3.499  0.00  0.04           D
ATOM    818 D     CV B   1       4.003  -3.501  -3.499  0.00  0.05           D
ATOM    819 D     CV B   1       5.003  -3.501  -3.499  0.00  0.06           D
ATOM    820 D     CV B   1      -5.997  -2.501  -3.499  0.00  0.07           D
ATOM    821 D     CV B   1      -1.997  -2.501  -3.499  0.00  0.04           D
ATOM    822 D     CV B   1      -0.997  -2.501  -3.499  0.00  0.03           D
ATOM    823 D     CV B   1       0.003  -2.501  -3.499  0.00  0.02           D
ATOM    824 D     CV B   1       1.003  -2.501  -3.499  0.00  0.02           D
ATOM    825 D     CV B   1       2.003  -2.501  -3.499  0.00  0.02           D
ATOM    826 D     CV B   1       3.003  -2.501  -3.499  0.00  0.03           D
ATOM    827 D     CV B   1       4.003  -2.501  -3.499  0.00  0.03           D
ATOM    828 D     CV B   1       5.003  -2.501  -3.499  0.00  0.05           D
ATOM    829 D     CV B   1       6.003  -2.501  -3.499  0.00  0.06           D
ATOM    830 D     CV B   1      -7.997  -1.501  -3.499  0.00  0.06           D
ATOM    831 D     CV B   1      -6.997  -1.501  -3.499  0.00  0.06           D
ATOM    832 D     CV B   1      -5.997  -1.501  -3.499  0.00  0.05           D
ATOM    833 D     CV B   1      -4.997  -1.501  -3.499  0.00  0.05           D
ATOM    834 D     CV B   1      -3.997  -1.501  -3.499  0.00  0.05           D
ATOM    835 D     CV B   1      -2.997  -1.501  -3.499  0.00  0.04           D
ATOM    836 D     CV B   1      -1.997  -1.501  -3.499  0.00  0.03           D
ATOM    837 D     CV B   1      -0.997  -1.501  -3.499  0.00  0.02           D
ATOM    838 D     CV B   1       0.003  -1.501  -3.499  0.00  0.01           D
ATOM    839 D     CV B   1       1.003  -1.501  -3.499  0.00  0.01           D
ATOM    840 D     CV B   1       2.003  -1.501  -3.499  0.00  0.01           D
ATOM    841 D     CV B   1       3.003  -1.501  -3.499  0.00  0.02           D
ATOM    842 D     CV B   1       4.003  -1.501  -3.499  0.00  0.02           D
ATOM    843 D     CV B   1       5.003  -1.501  -3.499  0.00  0.03           D
ATOM    844 D     CV B   1       6.003  -1.501  -3.499  0.00  0.04           D
ATOM    845 D     CV B   1       7.003  -1.501  -3.499  0.00  0.05           D
ATOM    846 D     CV B   1      -6.997  -0.501  -3.499  0.00  0.05           D
ATOM    847 D     CV B   1      -5.997  -0.501  -3.499  0.00  0.04           D
ATOM    848 D     CV B   1      -4.997  -0.501  -3.499  0.00  0.04           D
ATOM    849 D     CV B   1      -3.997  -0.501  -3.499  0.00  0.03           D
ATOM    850 D     CV B   1      -2.997  -0.501  -3.499  0.00  0.03           D
ATOM    851 D     CV B   1      -1.997  -0.501  -3.499  0.00  0.02           D
ATOM    852 D     CV B   1      -0.997  -0.501  -3.499  0.00  0.02           D
ATOM    853 D     CV B   1       0.003  -0.501  -3.499  0.00  0.01           D
ATOM    854 D     CV B   1       1.003  -0.501  -3.499  0.00  0.01           D
ATOM    855 D     CV B   1       2.003  -0.501  -3.499  0.00  0.01           D
ATOM    856 D     CV B   1       3.003  -0.501  -3.499  0.00  0.02           D
ATOM    857 D     CV B   1       4.003  -0.501  -3.499  0.00  0.02           D
ATOM    858 D     CV B   1       5.003  -0.501  -3.499  0.00  0.03           D
ATOM    859 D     CV B   1       6.003  -0.501  -3.499  0.00  0.04           D
ATOM    860 D     CV B   1       7.003  -0.501  -3.499  0.00  0.05           D
ATOM    861 D     CV B   1      -6.997   0.499  -3.499  0.00  0.04           D
ATOM    862 D     CV B   1      -5.997   0.499  -3.499  0.00  0.04           D
ATOM    863 D     CV B   1      -4.997   0.499  -3.499  0.00  0.03           D
ATOM    864 D     CV B   1      -3.997   0.499  -3.499  0.00  0.03           D
ATOM    865 D     CV B   1      -2.997   0.499  -3.499  0.00  0.02           D
ATOM    866 D     CV B   1      -1.997   0.499  -3.499  0.00  0.02           D
ATOM    867 D     CV B   1      -0.997   0.499  -3.499  0.00  0.02           D
ATOM    868 D     CV B   1       0.003   0.499  -3.499  0.00  0.01           D
ATOM    869 D     CV B   1       1.003   0.499  -3.499  0.00  0.01           D
ATOM    870 D     CV B   1       2.003   0.499  -3.499  0.00  0.01           D
ATOM    871 D     CV B   1       3.003   0.499  -3.499  0.00  0.02           D
ATOM    872 D     CV B   1       4.003   0.499  -3.499  0.00  0.02           D
ATOM    873 D     CV B   1       5.003   0.499  -3.499  0.00  0.03           D
ATOM    874 D     CV B   1       6.003   0.499  -3.499  0.00  0.04           D
ATOM    875 D     CV B   1       7.003   0.499  -3.499  0.00  0.05           D
ATOM    876 D     CV B   1      -7.997   1.499  -3.499  0.00  0.07           D
ATOM    877 D     CV B   1      -6.997   1.499  -3.499  0.00  0.05           D
ATOM    878 D     CV B   1      -5.997   1.499  -3.499  0.00  0.04           D
ATOM    879 D     CV B   1      -4.997   1.499  -3.499  0.00  0.03           D
ATOM    880 D     CV B   1      -3.997   1.499  -3.499  0.00  0.03           D
ATOM    881 D     CV B   1      -2.997   1.499  -3.499  0.00  0.03           D
ATOM    882 D     CV B   1      -1.997   1.499  -3.499  0.00  0.03           D
ATOM    883 D     CV B   1      -0.997   1.499  -3.499  0.00  0.02           D
ATOM    884 D     CV B   1       0.003   1.499  -3.499  0.00  0.02           D
ATOM    885 D     CV B   1       1.003   1.499  -3.499  0.00  0.02           D
ATOM    886 D     CV B   1       2.003   1.499  -3.499  0.00  0.02           D
ATOM    887 D     CV B   1       3.003   1.499  -3.499  0.00  0.03           D
ATOM    888 D     CV B   1       4.003   1.499  -3.499  0.00  0.03           D
ATOM    889 D     CV B   1       5.003   1.499  -3.499  0.00  0.04           D
ATOM    890 D     CV B   1       6.003   1.499  -3.499  0.00  0.05           D
ATOM    891 D     CV B   1      -5.997   2.499  -3.499  0.00  0.05           D
ATOM    892 D     CV B   1      -4.997   2.499  -3.499  0.00  0.04           D
ATOM    893 D     CV B   1      -3.997   2.499  -3.499  0.00  0.05           D
ATOM    894 D     CV B   1      -2.997   2.499  -3.499  0.00  0.05           D
ATOM    895 D     CV B   1      -1.997   2.499  -3.499  0.00  0.04           D
ATOM    896 D     CV B   1      -0.997   2.499  -3.499  0.00  0.03           D
ATOM    897 D     CV B   1       0.003   2.499  -3.499  0.00  0.02           D
ATOM    898 D     CV B   1       1.003   2.499  -3.499  0.00  0.02           D
ATOM    899 D     CV B   1       2.003   2.499  -3.499  0.00  0.03           D
ATOM    900 D     CV B   1       3.003   2.499  -3.499  0.00  0.04           D
ATOM    901 D     CV B   1       4.003   2.499  -3.499  0.00  0.04           D
ATOM    902 D     CV B   1       5.003   2.499  -3.499  0.00  0.05           D
ATOM    903 D     CV B   1      -5.997   3.499  -3.499  0.00  0.07           D
ATOM    904 D     CV B   1      -4.997   3.499  -3.499  0.00  0.05           D
ATOM    905 D     CV B   1      -0.997   3.499  -3.499  0.00  0.04           D
ATOM    906 D     CV B   1       0.003   3.499  -3.499  0.00  0.03           D
ATOM    907 D     CV B   1       1.003   3.499  -3.499  0.00  0.03           D
ATOM    908 D     CV B   1       2.003   3.499  -3.499  0.00  0.04           D
ATOM    909 D     CV B   1       3.003   3.499  -3.499  0.00  0.05           D
ATOM    910 D     CV B   1      -0.997   4.499  -3.499  0.00  0.05           D
ATOM    911 D     CV B   1       0.003   4.499  -3.499  0.00  0.04           D
ATOM    912 D     CV B   1       1.003   4.499  -3.499  0.00  0.04           D
ATOM    913 D     CV B   1       2.003   4.499  -3.499  0.00  0.05           D
ATOM    914 D     CV B   1       3.003   4.499  -3.499  0.00  0.05           D
ATOM    915 D     CV B   1      -0.997   5.499  -3.499  0.00  0.06           D
ATOM    916 D     CV B   1       0.003   5.499  -3.499  0.00  0.05           D
ATOM    917 D     CV B   1       1.003   5.499  -3.499  0.00  0.05           D
ATOM    918 D     CV B   1       2.003   5.499  -3.499  0.00  0.06           D
ATOM    919 D     CV B   1       3.003   5.499  -3.499  0.00  0.07           D
ATOM    920 D     CV B   1      -1.997   6.499  -3.499  0.00  0.08           D
ATOM    921 D     CV B   1      -0.997   6.499  -3.499  0.00  0.06           D
ATOM    922 D     CV B   1       0.003   6.499  -3.499  0.00  0.06           D
ATOM    923 D     CV B   1       1.003   6.499  -3.499  0.00  0.06           D
ATOM    924 D     CV B   1      -0.997   7.499  -3.499  0.00  0.07           D
ATOM    925 D     CV B   1       0.003   7.499  -3.499  0.00  0.06           D
ATOM    926 D     CV B   1      -1.997  -7.501  -2.499  0.00  0.07           D
ATOM    927 D     CV B   1       1.003  -7.501  -2.499  0.00  0.08           D
ATOM    928 D     CV B   1      -2.997  -6.501  -2.499  0.00  0.07           D
ATOM    929 D     CV B   1      -1.997  -6.501  -2.499  0.00  0.05           D
ATOM    930 D     CV B   1      -0.997  -6.501  -2.499  0.00  0.05           D
ATOM    931 D     CV B   1       0.003  -6.501  -2.499  0.00  0.05           D
ATOM    932 D     CV B   1       1.003  -6.501  -2.499  0.00  0.05           D
ATOM    933 D     CV B   1       2.003  -6.501  -2.499  0.00  0.05           D
ATOM    934 D     CV B   1       3.003  -6.501  -2.499  0.00  0.06           D
ATOM    935 D     CV B   1      -4.997  -5.501  -2.499  0.00  0.07           D
ATOM    936 D     CV B   1      -3.997  -5.501  -2.499  0.00  0.06           D
ATOM    937 D     CV B   1      -2.997  -5.501  -2.499  0.00  0.05           D
ATOM    938 D     CV B   1      -1.997  -5.501  -2.499  0.00  0.04           D
ATOM    939 D     CV B   1      -0.997  -5.501  -2.499  0.00  0.03           D
ATOM    940 D     CV B   1       0.003  -5.501  -2.499  0.00  0.03           D
ATOM    941 D     CV B   1       1.003  -5.501  -2.499  0.00  0.03           D
ATOM    942 D     CV B   1       2.003  -5.501  -2.499  0.00  0.04           D
ATOM    943 D     CV B   1       3.003  -5.501  -2.499  0.00  0.05           D
ATOM    944 D     CV B   1       4.003  -5.501  -2.499  0.00  0.06           D
ATOM    945 D     CV B   1      -4.997  -4.501  -2.499  0.00  0.06           D
ATOM    946 D     CV B   1      -3.997  -4.501  -2.499  0.00  0.05           D
ATOM    947 D     CV B   1      -2.997  -4.501  -2.499  0.00  0.05           D
ATOM    948 D     CV B   1      -1.997  -4.501  -2.499  0.00  0.04           D
ATOM    949 D     CV B   1      -0.997  -4.501  -2.499  0.00  0.03           D
ATOM    950 D     CV B   1       0.003  -4.501  -2.499  0.00  0.02           D
ATOM    951 D     CV B   1       1.003  -4.501  -2.499  0.00  0.02           D
ATOM    952 D     CV B   1       2.003  -4.501  -2.499  0.00  0.03           D
ATOM    953 D     CV B   1       3.003  -4.501  -2.499  0.00  0.04           D
ATOM    954 D     CV B   1       4.003  -4.501  -2.499  0.00  0.05           D
ATOM    955 D     CV B   1      -5.997  -3.501  -2.499  0.00  0.07           D
ATOM    956 D     CV B   1      -4.997  -3.501  -2.499  0.00  0.05           D
ATOM    957 D     CV B   1      -3.997  -3.501  -2.499  0.00  0.05           D
ATOM    958 D     CV B   1      -2.997  -3.501  -2.499  0.00  0.05           D
ATOM    959 D     CV B   1      -1.997  -3.501  -2.499  0.00  0.03           D
ATOM    960 D     CV B   1      -0.997  -3.501  -2.499  0.00  0.02           D
ATOM    961 D     CV B   1       0.003  -3.501  -2.499  0.00  0.02           D
ATOM    962 D     CV B   1       1.003  -3.501  -2.499  0.00  0.02           D
ATOM    963 D     CV B   1       2.003  -3.501  -2.499  0.00  0.02           D
ATOM    964 D     CV B   1       3.003  -3.501  -2.499  0.00  0.03           D
ATOM    965 D     CV B   1       4.003  -3.501  -2.499  0.00  0.03           D
ATOM    966 D     CV B   1       5.003  -3.501  -2.499  0.00  0.05           D
ATOM    967 D     CV B   1      -5.997  -2.501  -2.499  0.00  0.06           D
ATOM    968 D     CV B   1      -4.997  -2.501  -2.499  0.00  0.04           D
ATOM    969 D     CV B   1      -3.997  -2.501  -2.499  0.00  0.04           D
ATOM    970 D     CV B   1      -2.997  -2.501  -2.499  0.00  0.03           D
ATOM    971 D     CV B   1      -1.997  -2.501  -2.499  0.00  0.03           D
ATOM    972 D     CV B   1      -0.997  -2.501  -2.499  0.00  0.02           D
ATOM    973 D     CV B   1       0.003  -2.501  -2.499  0.00  0.01           D
ATOM    974 D     CV B   1       1.003  -2.501  -2.499  0.00  0.01           D
ATOM    975 D     CV B   1       2.003  -2.501  -2.499  0.00  0.01           D
ATOM    976 D     CV B   1       3.003  -2.501  -2.499  0.00  0.02           D
ATOM    977 D     CV B   1       4.003  -2.501  -2.499  0.00  0.02           D
ATOM    978 D     CV B   1       5.003  -2.501  -2.499  0.00  0.04           D
ATOM    979 D     CV B   1       6.003  -2.501  -2.499  0.00  0.05           D
ATOM    980 D     CV B   1      -7.997  -1.501  -2.499  0.00  0.06           D
ATOM    981 D     CV B   1      -6.997  -1.501  -2.499  0.00  0.05           D
ATOM    982 D     CV B   1      -5.997  -1.501  -2.499  0.00  0.04           D
ATOM    983 D     CV B   1      -4.997  -1.501  -2.499  0.00  0.03           D
ATOM    984 D     CV B   1      -3.997  -1.501  -2.499  0.00  0.03           D
ATOM    985 D     CV B   1      -2.997  -1.501  -2.499  0.00  0.02           D
ATOM    986 D     CV B   1      -1.997  -1.501  -2.499  0.00  0.02           D
ATOM    987 D     CV B   1      -0.997  -1.501  -2.499  0.00  0.01           D
ATOM    988 D     CV B   1       0.003  -1.501  -2.499  0.00  0.01           D
ATOM    989 D     CV B   1       1.003  -1.501  -2.499  0.00  0.01           D
ATOM    990 D     CV B   1       2.003  -1.501  -2.499  0.00  0.01           D
ATOM    991 D     CV B   1       3.003  -1.501  -2.499  0.00  0.01           D
ATOM    992 D     CV B   1       4.003  -1.501  -2.499  0.00  0.02           D
ATOM    993 D     CV B   1       5.003  -1.501  -2.499  0.00  0.03           D
ATOM    994 D     CV B   1       6.003  -1.501  -2.499  0.00  0.04           D
ATOM    995 D     CV B   1       7.003  -1.501  -2.499  0.00  0.06           D
ATOM    996 D     CV B   1      -6.997  -0.501  -2.499  0.00  0.05           D
ATOM    997 D     CV B   1      -5.997  -0.501  -2.499  0.00  0.03           D
ATOM    998 D     CV B   1      -4.997  -0.501  -2.499  0.00  0.03           D
ATOM    999 D     CV B   1      -3.997  -0.501  -2.499  0.00  0.02           D
ATOM   1000 D     CV B   1      -2.997  -0.501  -2.499  0.00  0.02           D
ATOM   1001 D     CV B   1      -1.997  -0.501  -2.499  0.00  0.01           D
ATOM   1002 D     CV B   1      -0.997  -0.501  -2.499  0.00  0.01           D
ATOM   1003 D     CV B   1       0.003  -0.501  -2.499  0.00  0.01           D
ATOM   1004 D     CV B   1       1.003  -0.501  -2.499  0.00  0.01           D
ATOM   1005 D     CV B   1       2.003  -0.501  -2.499  0.00  0.01           D
ATOM   1006 D     CV B   1       3.003  -0.501  -2.499  0.00  0.01           D
ATOM   1007 D     CV B   1       4.003  -0.501  -2.499  0.00  0.02           D
ATOM   1008 D     CV B   1       5.003  -0.501  -2.499  0.00  0.03           D
ATOM   1009 D     CV B   1       6.003  -0.501  -2.499  0.00  0.04           D
ATOM   1010 D     CV B   1      -6.997   0.499  -2.499  0.00  0.05           D
ATOM   1011 D     CV B   1      -5.997   0.499  -2.499  0.00  0.03           D
ATOM   1012 D     CV B   1      -4.997   0.499  -2.499  0.00  0.02           D
ATOM   1013 D     CV B   1      -3.997   0.499  -2.499  0.00  0.02           D
ATOM   1014 D     CV B   1      -2.997   0.499  -2.499  0.00  0.02           D
ATOM   1015 D     CV B   1      -1.997   0.499  -2.499  0.00  0.01           D
ATOM   1016 D     CV B   1      -0.997   0.499  -2.499  0.00  0.01           D
ATOM   1017 D     CV B   1       0.003   0.499  -2.499  0.00  0.01           D
ATOM   1018 D     CV B   1       1.003   0.499  -2.499  0.00  0.01           D
ATOM   1019 D     CV B   1       2.003   0.499  -2.499  0.00  0.01           D
ATOM   1020 D     CV B   1       3.003   0.499  -2.499  0.00  0.01           D
ATOM   1021 D     CV B   1       4.003   0.499  -2.499  0.00  0.02           D
ATOM   1022 D     CV B   1       5.003   0.499  -2.499  0.00  0.03           D
ATOM   1023 D     CV B   1       6.003   0.499  -2.499  0.00  0.04           D
ATOM   1024 D     CV B   1      -6.997   1.499  -2.499  0.00  0.05           D
ATOM   1025 D     CV B   1      -5.997   1.499  -2.499  0.00  0.04           D
ATOM   1026 D     CV B   1      -4.997   1.499  -2.499  0.00  0.03           D
ATOM   1027 D     CV B   1      -3.997   1.499  -2.499  0.00  0.02           D
ATOM   1028 D     CV B   1      -2.997   1.499  -2.499  0.00  0.02           D
ATOM   1029 D     CV B   1      -1.997   1.499  -2.499  0.00  0.02           D
ATOM   1030 D     CV B   1      -0.997   1.499  -2.499  0.00  0.01           D
ATOM   1031 D     CV B   1       0.003   1.499  -2.499  0.00  0.01           D
ATOM   1032 D     CV B   1       1.003   1.499  -2.499  0.00  0.01           D
ATOM   1033 D     CV B   1       2.003   1.499  -2.499  0.00  0.01           D
ATOM   1034 D     CV B   1       3.003   1.499  -2.499  0.00  0.02           D
ATOM   1035 D     CV B   1       4.003   1.499  -2.499  0.00  0.02           D
ATOM   1036 D     CV B   1       5.003   1.499  -2.499  0.00  0.03           D
ATOM   1037 D     CV B   1       6.003   1.499  -2.499  0.00  0.05           D
ATOM   1038 D     CV B   1      -6.997   2.499  -2.499  0.00  0.07           D
ATOM   1039 D     CV B   1      -5.997   2.499  -2.499  0.00  0.05           D
ATOM   1040 D     CV B   1      -4.997   2.499  -2.499  0.00  0.03           D
ATOM   1041 D     CV B   1      -3.997   2.499  -2.499  0.00  0.03           D
ATOM   1042 D     CV B   1      -2.997   2.499  -2.499  0.00  0.03           D
ATOM   1043 D     CV B   1      -1.997   2.499  -2.499  0.00  0.02           D
ATOM   1044 D     CV B   1      -0.997   2.499  -2.499  0.00  0.02           D
ATOM   1045 D     CV B   1       0.003   2.499  -2.499  0.00  0.01           D
ATOM   1046 D     CV B   1       1.003   2.499  -2.499  0.00  0.01           D
ATOM   1047 D     CV B   1       2.003   2.499  -2.499  0.00  0.02           D
ATOM   1048 D     CV B   1       3.003   2.499  -2.499  0.00  0.02           D
ATOM   1049 D     CV B   1       4.003   2.499  -2.499  0.00  0.03           D
ATOM   1050 D     CV B   1       5.003   2.499  -2.499  0.00  0.04           D
ATOM   1051 D     CV B   1      -5.997   3.499  -2.499  0.00  0.06           D
ATOM   1052 D     CV B   1      -4.997   3.499  -2.499  0.00  0.04           D
ATOM   1053 D     CV B   1      -3.997   3.499  -2.499  0.00  0.04           D
ATOM   1054 D     CV B   1      -2.997   3.499  -2.499  0.00  0.04           D
ATOM   1055 D     CV B   1      -1.997   3.499  -2.499  0.00  0.04           D
ATOM   1056 D     CV B   1      -0.997   3.499  -2.499  0.00  0.03           D
ATOM   1057 D     CV B   1       0.003   3.499  -2.499  0.00  0.02           D
ATOM   1058 D     CV B   1       1.003   3.499  -2.499  0.00  0.02           D
ATOM   1059 D     CV B   1       2.003   3.499  -2.499  0.00  0.02           D
ATOM   1060 D     CV B   1       3.003   3.499  -2.499  0.00  0.03           D
ATOM   1061 D     CV B   1       4.003   3.499  -2.499  0.00  0.04           D
ATOM   1062 D     CV B   1       5.003   3.499  -2.499  0.00  0.05           D
ATOM   1063 D     CV B   1      -4.997   4.499  -2.499  0.00  0.05           D
ATOM   1064 D     CV B   1      -3.997   4.499  -2.499  0.00  0.05           D
ATOM   1065 D     CV B   1      -2.997   4.499  -2.499  0.00  0.05           D
ATOM   1066 D     CV B   1      -1.997   4.499  -2.499  0.00  0.05           D
ATOM   1067 D     CV B   1      -0.997   4.499  -2.499  0.00  0.04           D
ATOM   1068 D     CV B   1       0.003   4.499  -2.499  0.00  0.03           D
ATOM   1069 D     CV B   1       1.003   4.499  -2.499  0.00  0.03           D
ATOM   1070 D     CV B   1       2.003   4.499  -2.499  0.00  0.03           D
ATOM   1071 D     CV B   1       3.003   4.499  -2.499  0.00  0.04           D
ATOM   1072 D     CV B   1       4.003   4.499  -2.499  0.00  0.04           D
ATOM   1073 D     CV B   1      -4.997   5.499  -2.499  0.00  0.07           D
ATOM   1074 D     CV B   1      -3.997   5.499  -2.499  0.00  0.06           D
ATOM   1075 D     CV B   1      -2.997   5.499  -2.499  0.00  0.06           D
ATOM   1076 D     CV B   1      -1.997   5.499  -2.499  0.00  0.05           D
ATOM   1077 D     CV B   1      -0.997   5.499  -2.499  0.00  0.05           D
ATOM   1078 D     CV B   1       0.003   5.499  -2.499  0.00  0.05           D
ATOM   1079 D     CV B   1       1.003   5.499  -2.499  0.00  0.05           D
ATOM   1080 D     CV B   1       2.003   5.499  -2.499  0.00  0.05           D
ATOM   1081 D     CV B   1       3.003   5.499  -2.499  0.00  0.06           D
ATOM   1082 D     CV B   1       4.003   5.499  -2.499  0.00  0.07           D
ATOM   1083 D     CV B   1      -2.997   6.499  -2.499  0.00  0.08           D
ATOM   1084 D     CV B   1      -1.997   6.499  -2.499  0.00  0.07           D
ATOM   1085 D     CV B   1      -0.997   6.499  -2.499  0.00  0.06           D
ATOM   1086 D     CV B   1       1.003   6.499  -2.499  0.00  0.07           D
ATOM   1087 D     CV B   1      -5.997  -6.501  -1.499  0.00  0.10           D
ATOM   1088 D     CV B   1      -2.997  -6.501  -1.499  0.00  0.06           D
ATOM   1089 D     CV B   1      -1.997  -6.501  -1.499  0.00  0.05           D
ATOM   1090 D     CV B   1      -0.997  -6.501  -1.499  0.00  0.05           D
ATOM   1091 D     CV B   1       0.003  -6.501  -1.499  0.00  0.05           D
ATOM   1092 D     CV B   1       1.003  -6.501  -1.499  0.00  0.05           D
ATOM   1093 D     CV B   1       2.003  -6.501  -1.499  0.00  0.05           D
ATOM   1094 D     CV B   1       3.003  -6.501  -1.499  0.00  0.06           D
ATOM   1095 D     CV B   1       4.003  -6.501  -1.499  0.00  0.08           D
ATOM   1096 D     CV B   1       5.003  -6.501  -1.499  0.00  0.09           D
ATOM   1097 D     CV B   1      -4.997  -5.501  -1.499  0.00  0.06           D
ATOM   1098 D     CV B   1      -3.997  -5.501  -1.499  0.00  0.05           D
ATOM   1099 D     CV B   1      -2.997  -5.501  -1.499  0.00  0.04           D
ATOM   1100 D     CV B   1      -1.997  -5.501  -1.499  0.00  0.03           D
ATOM   1101 D     CV B   1      -0.997  -5.501  -1.499  0.00  0.03           D
ATOM   1102 D     CV B   1       0.003  -5.501  -1.499  0.00  0.03           D
ATOM   1103 D     CV B   1       1.003  -5.501  -1.499  0.00  0.03           D
ATOM   1104 D     CV B   1       2.003  -5.501  -1.499  0.00  0.03           D
ATOM   1105 D     CV B   1       3.003  -5.501  -1.499  0.00  0.04           D
ATOM   1106 D     CV B   1       4.003  -5.501  -1.499  0.00  0.05           D
ATOM   1107 D     CV B   1       5.003  -5.501  -1.499  0.00  0.07           D
ATOM   1108 D     CV B   1      -4.997  -4.501  -1.499  0.00  0.05           D
ATOM   1109 D     CV B   1      -3.997  -4.501  -1.499  0.00  0.04           D
ATOM   1110 D     CV B   1      -2.997  -4.501  -1.499  0.00  0.03           D
ATOM   1111 D     CV B   1      -1.997  -4.501  -1.499  0.00  0.02           D
ATOM   1112 D     CV B   1      -0.997  -4.501  -1.499  0.00  0.02           D
ATOM   1113 D     CV B   1       0.003  -4.501  -1.499  0.00  0.02           D
ATOM   1114 D     CV B   1       1.003  -4.501  -1.499  0.00  0.02           D
ATOM   1115 D     CV B   1       2.003  -4.501  -1.499  0.00  0.02           D
ATOM   1116 D     CV B   1       3.003  -4.501  -1.499  0.00  0.03           D
ATOM   1117 D     CV B   1       4.003  -4.501  -1.499  0.00  0.04           D
ATOM   1118 D     CV B   1       5.003  -4.501  -1.499  0.00  0.06           D
ATOM   1119 D     CV B   1      -5.997  -3.501  -1.499  0.00  0.06           D
ATOM   1120 D     CV B   1      -4.997  -3.501  -1.499  0.00  0.04           D
ATOM   1121 D     CV B   1      -3.997  -3.501  -1.499  0.00  0.03           D
ATOM   1122 D     CV B   1      -2.997  -3.501  -1.499  0.00  0.03           D
ATOM   1123 D     CV B   1      -1.997  -3.501  -1.499  0.00  0.02           D
ATOM   1124 D     CV B   1      -0.997  -3.501  -1.499  0.00  0.01           D
ATOM   1125 D     CV B   1       0.003  -3.501  -1.499  0.00  0.01           D
ATOM   1126 D     CV B   1       1.003  -3.501  -1.499  0.00  0.01           D
ATOM   1127 D     CV B   1       2.003  -3.501  -1.499  0.00  0.01           D
ATOM   1128 D     CV B   1       3.003  -3.501  -1.499  0.00  0.02           D
ATOM   1129 D     CV B   1       4.003  -3.501  -1.499  0.00  0.03           D
ATOM   1130 D     CV B   1       5.003  -3.501  -1.499  0.00  0.04           D
ATOM   1131 D     CV B   1       6.003  -3.501  -1.499  0.00  0.06           D
ATOM   1132 D     CV B   1      -6.997  -2.501  -1.499  0.00  0.06           D
ATOM   1133 D     CV B   1      -5.997  -2.501  -1.499  0.00  0.04           D
ATOM   1134 D     CV B   1      -4.997  -2.501  -1.499  0.00  0.03           D
ATOM   1135 D     CV B   1      -3.997  -2.501  -1.499  0.00  0.02           D
ATOM   1136 D     CV B   1      -2.997  -2.501  -1.499  0.00  0.02           D
ATOM   1137 D     CV B   1      -1.997  -2.501  -1.499  0.00  0.01           D
ATOM   1138 D     CV B   1      -0.997  -2.501  -1.499  0.00  0.01           D
ATOM   1139 D     CV B   1       0.003  -2.501  -1.499  0.00  0.01           D
ATOM   1140 D     CV B   1       1.003  -2.501  -1.499  0.00  0.01           D
ATOM   1141 D     CV B   1       2.003  -2.501  -1.499  0.00  0.01           D
ATOM   1142 D     CV B   1       3.003  -2.501  -1.499  0.00  0.01           D
ATOM   1143 D     CV B   1       4.003  -2.501  -1.499  0.00  0.02           D
ATOM   1144 D     CV B   1       5.003  -2.501  -1.499  0.00  0.03           D
ATOM   1145 D     CV B   1       6.003  -2.501  -1.499  0.00  0.05           D
ATOM   1146 D     CV B   1      -6.997  -1.501  -1.499  0.00  0.05           D
ATOM   1147 D     CV B   1      -5.997  -1.501  -1.499  0.00  0.03           D
ATOM   1148 D     CV B   1      -4.997  -1.501  -1.499  0.00  0.02           D
ATOM   1149 D     CV B   1      -3.997  -1.501  -1.499  0.00  0.02           D
ATOM   1150 D     CV B   1      -2.997  -1.501  -1.499  0.00  0.01           D
ATOM   1151 D     CV B   1      -1.997  -1.501  -1.499  0.00  0.01           D
ATOM   1152 D     CV B   1      -0.997  -1.501  -1.499  0.00  0.01           D
ATOM   1153 D     CV B   1       0.003  -1.501  -1.499  0.00  0.01           D
ATOM   1154 D     CV B   1       1.003  -1.501  -1.499  0.00  0.01           D
ATOM   1155 D     CV B   1       2.003  -1.501  -1.499  0.00  0.01           D
ATOM   1156 D     CV B   1       3.003  -1.501  -1.499  0.00  0.01           D
ATOM   1157 D     CV B   1       4.003  -1.501  -1.499  0.00  0.02           D
ATOM   1158 D     CV B   1       5.003  -1.501  -1.499  0.00  0.03           D
ATOM   1159 D     CV B   1       6.003  -1.501  -1.499  0.00  0.05           D
ATOM   1160 D     CV B   1      -6.997  -0.501  -1.499  0.00  0.05           D
ATOM   1161 D     CV B   1      -5.997  -0.501  -1.499  0.00  0.03           D
ATOM   1162 D     CV B   1      -4.997  -0.501  -1.499  0.00  0.02           D
ATOM   1163 D     CV B   1      -3.997  -0.501  -1.499  0.00  0.01           D
ATOM   1164 D     CV B   1      -2.997  -0.501  -1.499  0.00  0.01           D
ATOM   1165 D     CV B   1      -1.997  -0.501  -1.499  0.00  0.01           D
ATOM   1166 D     CV B   1      -0.997  -0.501  -1.499  0.00  0.01           D
ATOM   1167 D     CV B   1       0.003  -0.501  -1.499  0.00  0.01           D
ATOM   1168 D     CV B   1       1.003  -0.501  -1.499  0.00  0.01           D
ATOM   1169 D     CV B   1       2.003  -0.501  -1.499  0.00  0.01           D
ATOM   1170 D     CV B   1       3.003  -0.501  -1.499  0.00  0.01           D
ATOM   1171 D     CV B   1       4.003  -0.501  -1.499  0.00  0.01           D
ATOM   1172 D     CV B   1       5.003  -0.501  -1.499  0.00  0.03           D
ATOM   1173 D     CV B   1       6.003  -0.501  -1.499  0.00  0.05           D
ATOM   1174 D     CV B   1      -5.997   0.499  -1.499  0.00  0.03           D
ATOM   1175 D     CV B   1      -4.997   0.499  -1.499  0.00  0.02           D
ATOM   1176 D     CV B   1      -3.997   0.499  -1.499  0.00  0.01           D
ATOM   1177 D     CV B   1      -2.997   0.499  -1.499  0.00  0.01           D
ATOM   1178 D     CV B   1      -1.997   0.499  -1.499  0.00  0.01           D
ATOM   1179 D     CV B   1      -0.997   0.499  -1.499  0.00  0.01           D
ATOM   1180 D     CV B   1       0.003   0.499  -1.499  0.00  0.01           D
ATOM   1181 D     CV B   1       1.003   0.499  -1.499  0.00  0.01           D
ATOM   1182 D     CV B   1       2.003   0.499  -1.499  0.00  0.01           D
ATOM   1183 D     CV B   1       3.003   0.499  -1.499  0.00  0.01           D
ATOM   1184 D     CV B   1       4.003   0.499  -1.499  0.00  0.01           D
ATOM   1185 D     CV B   1       5.003   0.499  -1.499  0.00  0.03           D
ATOM   1186 D     CV B   1       6.003   0.499  -1.499  0.00  0.05           D
ATOM   1187 D     CV B   1      -6.997   1.499  -1.499  0.00  0.05           D
ATOM   1188 D     CV B   1      -5.997   1.499  -1.499  0.00  0.03           D
ATOM   1189 D     CV B   1      -4.997   1.499  -1.499  0.00  0.02           D
ATOM   1190 D     CV B   1      -3.997   1.499  -1.499  0.00  0.02           D
ATOM   1191 D     CV B   1      -2.997   1.499  -1.499  0.00  0.01           D
ATOM   1192 D     CV B   1      -1.997   1.499  -1.499  0.00  0.01           D
ATOM   1193 D     CV B   1      -0.997   1.499  -1.499  0.00  0.01           D
ATOM   1194 D     CV B   1       0.003   1.499  -1.499  0.00  0.01           D
ATOM   1195 D     CV B   1       1.003   1.499  -1.499  0.00  0.01           D
ATOM   1196 D     CV B   1       2.003   1.499  -1.499  0.00  0.01           D
ATOM   1197 D     CV B   1       3.003   1.499  -1.499  0.00  0.01           D
ATOM   1198 D     CV B   1       4.003   1.499  -1.499  0.00  0.02           D
ATOM   1199 D     CV B   1       5.003   1.499  -1.499  0.00  0.03           D
ATOM   1200 D     CV B   1       6.003   1.499  -1.499  0.00  0.05           D
ATOM   1201 D     CV B   1       7.003   1.499  -1.499  0.00  0.06           D
ATOM   1202 D     CV B   1      -6.997   2.499  -1.499  0.00  0.06           D
ATOM   1203 D     CV B   1      -5.997   2.499  -1.499  0.00  0.04           D
ATOM   1204 D     CV B   1      -4.997   2.499  -1.499  0.00  0.03           D
ATOM   1205 D     CV B   1      -3.997   2.499  -1.499  0.00  0.02           D
ATOM   1206 D     CV B   1      -2.997   2.499  -1.499  0.00  0.02           D
ATOM   1207 D     CV B   1      -1.997   2.499  -1.499  0.00  0.01           D
ATOM   1208 D     CV B   1      -0.997   2.499  -1.499  0.00  0.01           D
ATOM   1209 D     CV B   1       0.003   2.499  -1.499  0.00  0.01           D
ATOM   1210 D     CV B   1       1.003   2.499  -1.499  0.00  0.01           D
ATOM   1211 D     CV B   1       2.003   2.499  -1.499  0.00  0.01           D
ATOM   1212 D     CV B   1       3.003   2.499  -1.499  0.00  0.02           D
ATOM   1213 D     CV B   1       4.003   2.499  -1.499  0.00  0.02           D
ATOM   1214 D     CV B   1       5.003   2.499  -1.499  0.00  0.03           D
ATOM   1215 D     CV B   1       6.003   2.499  -1.499  0.00  0.06           D
ATOM   1216 D     CV B   1      -5.997   3.499  -1.499  0.00  0.05           D
ATOM   1217 D     CV B   1      -4.997   3.499  -1.499  0.00  0.04           D
ATOM   1218 D     CV B   1      -3.997   3.499  -1.499  0.00  0.03           D
ATOM   1219 D     CV B   1      -2.997   3.499  -1.499  0.00  0.02           D
ATOM   1220 D     CV B   1      -1.997   3.499  -1.499  0.00  0.02           D
ATOM   1221 D     CV B   1      -0.997   3.499  -1.499  0.00  0.02           D
ATOM   1222 D     CV B   1       0.003   3.499  -1.499  0.00  0.02           D
ATOM   1223 D     CV B   1       1.003   3.499  -1.499  0.00  0.02           D
ATOM   1224 D     CV B   1       2.003   3.499  -1.499  0.00  0.02           D
ATOM   1225 D     CV B   1       3.003   3.499  -1.499  0.00  0.02           D
ATOM   1226 D     CV B   1       4.003   3.499  -1.499  0.00  0.03           D
ATOM   1227 D     CV B   1       5.003   3.499  -1.499  0.00  0.05           D
ATOM   1228 D     CV B   1      -5.997   4.499  -1.499  0.00  0.07           D
ATOM   1229 D     CV B   1      -4.997   4.499  -1.499  0.00  0.05           D
ATOM   1230 D     CV B   1      -3.997   4.499  -1.499  0.00  0.04           D
ATOM   1231 D     CV B   1      -2.997   4.499  -1.499  0.00  0.03           D
ATOM   1232 D     CV B   1      -1.997   4.499  -1.499  0.00  0.03           D
ATOM   1233 D     CV B   1      -0.997   4.499  -1.499  0.00  0.03           D
ATOM   1234 D     CV B   1       0.003   4.499  -1.499  0.00  0.03           D
ATOM   1235 D     CV B   1       1.003   4.499  -1.499  0.00  0.03           D
ATOM   1236 D     CV B   1       2.003   4.499  -1.499  0.00  0.03           D
ATOM   1237 D     CV B   1       3.003   4.499  -1.499  0.00  0.03           D
ATOM   1238 D     CV B   1       4.003   4.499  -1.499  0.00  0.04           D
ATOM   1239 D     CV B   1       5.003   4.499  -1.499  0.00  0.06           D
ATOM   1240 D     CV B   1      -5.997   5.499  -1.499  0.00  0.08           D
ATOM   1241 D     CV B   1      -4.997   5.499  -1.499  0.00  0.07           D
ATOM   1242 D     CV B   1      -3.997   5.499  -1.499  0.00  0.06           D
ATOM   1243 D     CV B   1      -2.997   5.499  -1.499  0.00  0.05           D
ATOM   1244 D     CV B   1      -1.997   5.499  -1.499  0.00  0.05           D
ATOM   1245 D     CV B   1      -0.997   5.499  -1.499  0.00  0.05           D
ATOM   1246 D     CV B   1       0.003   5.499  -1.499  0.00  0.06           D
ATOM   1247 D     CV B   1       1.003   5.499  -1.499  0.00  0.05           D
ATOM   1248 D     CV B   1       2.003   5.499  -1.499  0.00  0.05           D
ATOM   1249 D     CV B   1       3.003   5.499  -1.499  0.00  0.05           D
ATOM   1250 D     CV B   1       4.003   5.499  -1.499  0.00  0.07           D
ATOM   1251 D     CV B   1       5.003   5.499  -1.499  0.00  0.08           D
ATOM   1252 D     CV B   1      -6.997   6.499  -1.499  0.00  0.10           D
ATOM   1253 D     CV B   1      -5.997   6.499  -1.499  0.00  0.10           D
ATOM   1254 D     CV B   1      -2.997   6.499  -1.499  0.00  0.07           D
ATOM   1255 D     CV B   1      -1.997   6.499  -1.499  0.00  0.06           D
ATOM   1256 D     CV B   1      -6.997  -7.501  -0.499  0.00  0.10           D
ATOM   1257 D     CV B   1      -5.997  -7.501  -0.499  0.00  0.10           D
ATOM   1258 D     CV B   1      -4.997  -7.501  -0.499  0.00  0.11           D
ATOM   1259 D     CV B   1       6.003  -7.501  -0.499  0.00  0.10           D
ATOM   1260 D     CV B   1       7.003  -7.501  -0.499  0.00  0.10           D
ATOM   1261 D     CV B   1      -6.997  -6.501  -0.499  0.00  0.10           D
ATOM   1262 D     CV B   1      -5.997  -6.501  -0.499  0.00  0.09           D
ATOM   1263 D     CV B   1      -4.997  -6.501  -0.499  0.00  0.08           D
ATOM   1264 D     CV B   1      -3.997  -6.501  -0.499  0.00  0.07           D
ATOM   1265 D     CV B   1      -2.997  -6.501  -0.499  0.00  0.05           D
ATOM   1266 D     CV B   1      -1.997  -6.501  -0.499  0.00  0.04           D
ATOM   1267 D     CV B   1      -0.997  -6.501  -0.499  0.00  0.05           D
ATOM   1268 D     CV B   1       0.003  -6.501  -0.499  0.00  0.05           D
ATOM   1269 D     CV B   1       1.003  -6.501  -0.499  0.00  0.05           D
ATOM   1270 D     CV B   1       2.003  -6.501  -0.499  0.00  0.05           D
ATOM   1271 D     CV B   1       3.003  -6.501  -0.499  0.00  0.06           D
ATOM   1272 D     CV B   1       4.003  -6.501  -0.499  0.00  0.07           D
ATOM   1273 D     CV B   1       5.003  -6.501  -0.499  0.00  0.08           D
ATOM   1274 D     CV B   1       6.003  -6.501  -0.499  0.00  0.09           D
ATOM   1275 D     CV B   1       7.003  -6.501  -0.499  0.00  0.10           D
ATOM   1276 D     CV B   1      -5.997  -5.501  -0.499  0.00  0.08           D
ATOM   1277 D     CV B   1      -4.997  -5.501  -0.499  0.00  0.06           D
ATOM   1278 D     CV B   1      -3.997  -5.501  -0.499  0.00  0.05           D
ATOM   1279 D     CV B   1      -2.997  -5.501  -0.499  0.00  0.04           D
ATOM   1280 D     CV B   1      -1.997  -5.501  -0.499  0.00  0.03           D
ATOM   1281 D     CV B   1      -0.997  -5.501  -0.499  0.00  0.03           D
ATOM   1282 D     CV B   1       0.003  -5.501  -0.499  0.00  0.03           D
ATOM   1283 D     CV B   1       1.003  -5.501  -0.499  0.00  0.03           D
ATOM   1284 D     CV B   1       2.003  -5.501  -0.499  0.00  0.03           D
ATOM   1285 D     CV B   1       3.003  -5.501  -0.499  0.00  0.04           D
ATOM   1286 D     CV B   1       4.003  -5.501  -0.499  0.00  0.05           D
ATOM   1287 D     CV B   1       5.003  -5.501  -0.499  0.00  0.06           D
ATOM   1288 D     CV B   1      -5.997  -4.501  -0.499  0.00  0.07           D
ATOM   1289 D     CV B   1      -4.997  -4.501  -0.499  0.00  0.04           D
ATOM   1290 D     CV B   1      -3.997  -4.501  -0.499  0.00  0.03           D
ATOM   1291 D     CV B   1      -2.997  -4.501  -0.499  0.00  0.03           D
ATOM   1292 D     CV B   1      -1.997  -4.501  -0.499  0.00  0.02           D
ATOM   1293 D     CV B   1      -0.997  -4.501  -0.499  0.00  0.02           D
ATOM   1294 D     CV B   1       0.003  -4.501  -0.499  0.00  0.02           D
ATOM   1295 D     CV B   1       1.003  -4.501  -0.499  0.00  0.02           D
ATOM   1296 D     CV B   1       2.003  -4.501  -0.499  0.00  0.02           D
ATOM   1297 D     CV B   1       3.003  -4.501  -0.499  0.00  0.02           D
ATOM   1298 D     CV B   1       4.003  -4.501  -0.499  0.00  0.03           D
ATOM   1299 D     CV B   1       5.003  -4.501  -0.499  0.00  0.05           D
ATOM   1300 D     CV B   1       6.003  -4.501  -0.499  0.00  0.08           D
ATOM   1301 D     CV B   1      -6.997  -3.501  -0.499  0.00  0.07           D
ATOM   1302 D     CV B   1      -5.997  -3.501  -0.499  0.00  0.05           D
ATOM   1303 D     CV B   1      -4.997  -3.501  -0.499  0.00  0.03           D
ATOM   1304 D     CV B   1      -3.997  -3.501  -0.499  0.00  0.02           D
ATOM   1305 D     CV B   1      -2.997  -3.501  -0.499  0.00  0.02           D
ATOM   1306 D     CV B   1      -1.997  -3.501  -0.499  0.00  0.01           D
ATOM   1307 D     CV B   1      -0.997  -3.501  -0.499  0.00  0.01           D
ATOM   1308 D     CV B   1       0.003  -3.501  -0.499  0.00  0.01           D
ATOM   1309 D     CV B   1       1.003  -3.501  -0.499  0.00  0.01           D
ATOM   1310 D     CV B   1       2.003  -3.501  -0.499  0.00  0.01           D
ATOM   1311 D     CV B   1       3.003  -3.501  -0.499  0.00  0.02           D
ATOM   1312 D     CV B   1       4.003  -3.501  -0.499  0.00  0.02           D
ATOM   1313 D     CV B   1       5.003  -3.501  -0.499  0.00  0.04           D
ATOM   1314 D     CV B   1       6.003  -3.501  -0.499  0.00  0.06           D
ATOM   1315 D     CV B   1      -6.997  -2.501  -0.499  0.00  0.05           D
ATOM   1316 D     CV B   1      -5.997  -2.501  -0.499  0.00  0.04           D
ATOM   1317 D     CV B   1      -4.997  -2.501  -0.499  0.00  0.03           D
ATOM   1318 D     CV B   1      -3.997  -2.501  -0.499  0.00  0.02           D
ATOM   1319 D     CV B   1      -2.997  -2.501  -0.499  0.00  0.01           D
ATOM   1320 D     CV B   1      -1.997  -2.501  -0.499  0.00  0.01           D
ATOM   1321 D     CV B   1      -0.997  -2.501  -0.499  0.00  0.01           D
ATOM   1322 D     CV B   1       0.003  -2.501  -0.499  0.00  0.01           D
ATOM   1323 D     CV B   1       1.003  -2.501  -0.499  0.00  0.01           D
ATOM   1324 D     CV B   1       2.003  -2.501  -0.499  0.00  0.01           D
ATOM   1325 D     CV B   1       3.003  -2.501  -0.499  0.00  0.01           D
ATOM   1326 D     CV B   1       4.003  -2.501  -0.499  0.00  0.02           D
ATOM   1327 D     CV B   1       5.003  -2.501  -0.499  0.00  0.03           D
ATOM   1328 D     CV B   1       6.003  -2.501  -0.499  0.00  0.04           D
ATOM   1329 D     CV B   1      -6.997  -1.501  -0.499  0.00  0.05           D
ATOM   1330 D     CV B   1      -5.997  -1.501  -0.499  0.00  0.03           D
ATOM   1331 D     CV B   1      -4.997  -1.501  -0.499  0.00  0.02           D
ATOM   1332 D     CV B   1      -3.997  -1.501  -0.499  0.00  0.02           D
ATOM   1333 D     CV B   1      -2.997  -1.501  -0.499  0.00  0.01           D
ATOM   1334 D     CV B   1      -1.997  -1.501  -0.499  0.00  0.01           D
ATOM   1335 D     CV B   1      -0.997  -1.501  -0.499  0.00  0.01           D
ATOM   1336 D     CV B   1       0.003  -1.501  -0.499  0.00  0.01           D
ATOM   1337 D     CV B   1       1.003  -1.501  -0.499  0.00  0.01           D
ATOM   1338 D     CV B   1       2.003  -1.501  -0.499  0.00  0.01           D
ATOM   1339 D     CV B   1       3.003  -1.501  -0.499  0.00  0.01           D
ATOM   1340 D     CV B   1       4.003  -1.501  -0.499  0.00  0.01           D
ATOM   1341 D     CV B   1       5.003  -1.501  -0.499  0.00  0.02           D
ATOM   1342 D     CV B   1       6.003  -1.501  -0.499  0.00  0.04           D
ATOM   1343 D     CV B   1      -6.997  -0.501  -0.499  0.00  0.05           D
ATOM   1344 D     CV B   1      -5.997  -0.501  -0.499  0.00  0.03           D
ATOM   1345 D     CV B   1      -4.997  -0.501  -0.499  0.00  0.02           D
ATOM   1346 D     CV B   1      -3.997  -0.501  -0.499  0.00  0.01           D
ATOM   1347 D     CV B   1      -2.997  -0.501  -0.499  0.00  0.01           D
ATOM   1348 D     CV B   1      -1.997  -0.501  -0.499  0.00  0.01           D
ATOM   1349 D     CV B   1      -0.997  -0.501  -0.499  0.00  0.01           D
ATOM   1350 D     CV B   1       0.003  -0.501  -0.499  0.00  0.00           D
ATOM   1351 D     CV B   1       1.003  -0.501  -0.499  0.00  0.00           D
ATOM   1352 D     CV B   1       2.003  -0.501  -0.499  0.00  0.01           D
ATOM   1353 D     CV B   1       3.003  -0.501  -0.499  0.00  0.01           D
ATOM   1354 D     CV B   1       4.003  -0.501  -0.499  0.00  0.01           D
ATOM   1355 D     CV B   1       5.003  -0.501  -0.499  0.00  0.02           D
ATOM   1356 D     CV B   1       6.003  -0.501  -0.499  0.00  0.05           D
ATOM   1357 D     CV B   1      -6.997   0.499  -0.499  0.00  0.05           D
ATOM   1358 D     CV B   1      -5.997   0.499  -0.499  0.00  0.03           D
ATOM   1359 D     CV B   1      -4.997   0.499  -0.499  0.00  0.02           D
ATOM   1360 D     CV B   1      -3.997   0.499  -0.499  0.00  0.01           D
ATOM   1361 D     CV B   1      -2.997   0.499  -0.499  0.00  0.01           D
ATOM   1362 D     CV B   1      -1.997   0.499  -0.499  0.00  0.01           D
ATOM   1363 D     CV B   1      -0.997   0.499  -0.499  0.00  0.01           D
ATOM   1364 D     CV B   1       0.003   0.499  -0.499  0.00  0.00           D
ATOM   1365 D     CV B   1       1.003   0.499  -0.499  0.00  0.00           D
ATOM   1366 D     CV B   1       2.003   0.499  -0.499  0.00  0.01           D
ATOM   1367 D     CV B   1       3.003   0.499  -0.499  0.00  0.01           D
ATOM   1368 D     CV B   1       4.003   0.499  -0.499  0.00  0.01           D
ATOM   1369 D     CV B   1       5.003   0.499  -0.499  0.00  0.02           D
ATOM   1370 D     CV B   1       6.003   0.499  -0.499  0.00  0.04           D
ATOM   1371 D     CV B   1      -6.997   1.499  -0.499  0.00  0.04           D
ATOM   1372 D     CV B   1      -5.997   1.499  -0.499  0.00  0.03           D
ATOM   1373 D     CV B   1      -4.997   1.499  -0.499  0.00  0.02           D
ATOM   1374 D     CV B   1      -3.997   1.499  -0.499  0.00  0.01           D
ATOM   1375 D     CV B   1      -2.997   1.499  -0.499  0.00  0.01           D
ATOM   1376 D     CV B   1      -1.997   1.499  -0.499  0.00  0.01           D
ATOM   1377 D     CV B   1      -0.997   1.499  -0.499  0.00  0.01           D
ATOM   1378 D     CV B   1       0.003   1.499  -0.499  0.00  0.01           D
ATOM   1379 D     CV B   1       1.003   1.499  -0.499  0.00  0.01           D
ATOM   1380 D     CV B   1       2.003   1.499  -0.499  0.00  0.01           D
ATOM   1381 D     CV B   1       3.003   1.499  -0.499  0.00  0.01           D
ATOM   1382 D     CV B   1       4.003   1.499  -0.499  0.00  0.01           D
ATOM   1383 D     CV B   1       5.003   1.499  -0.499  0.00  0.02           D
ATOM   1384 D     CV B   1       6.003   1.499  -0.499  0.00  0.04           D
ATOM   1385 D     CV B   1      -6.997   2.499  -0.499  0.00  0.05           D
ATOM   1386 D     CV B   1      -5.997   2.499  -0.499  0.00  0.04           D
ATOM   1387 D     CV B   1      -4.997   2.499  -0.499  0.00  0.03           D
ATOM   1388 D     CV B   1      -3.997   2.499  -0.499  0.00  0.02           D
ATOM   1389 D     CV B   1      -2.997   2.499  -0.499  0.00  0.01           D
ATOM   1390 D     CV B   1      -1.997   2.499  -0.499  0.00  0.01           D
ATOM   1391 D     CV B   1      -0.997   2.499  -0.499  0.00  0.01           D
ATOM   1392 D     CV B   1       0.003   2.499  -0.499  0.00  0.01           D
ATOM   1393 D     CV B   1       1.003   2.499  -0.499  0.00  0.01           D
ATOM   1394 D     CV B   1       2.003   2.499  -0.499  0.00  0.01           D
ATOM   1395 D     CV B   1       3.003   2.499  -0.499  0.00  0.01           D
ATOM   1396 D     CV B   1       4.003   2.499  -0.499  0.00  0.02           D
ATOM   1397 D     CV B   1       5.003   2.499  -0.499  0.00  0.03           D
ATOM   1398 D     CV B   1       6.003   2.499  -0.499  0.00  0.04           D
ATOM   1399 D     CV B   1       7.003   2.499  -0.499  0.00  0.06           D
ATOM   1400 D     CV B   1      -6.997   3.499  -0.499  0.00  0.07           D
ATOM   1401 D     CV B   1      -5.997   3.499  -0.499  0.00  0.05           D
ATOM   1402 D     CV B   1      -4.997   3.499  -0.499  0.00  0.03           D
ATOM   1403 D     CV B   1      -3.997   3.499  -0.499  0.00  0.02           D
ATOM   1404 D     CV B   1      -2.997   3.499  -0.499  0.00  0.02           D
ATOM   1405 D     CV B   1      -1.997   3.499  -0.499  0.00  0.02           D
ATOM   1406 D     CV B   1      -0.997   3.499  -0.499  0.00  0.02           D
ATOM   1407 D     CV B   1       0.003   3.499  -0.499  0.00  0.02           D
ATOM   1408 D     CV B   1       1.003   3.499  -0.499  0.00  0.01           D
ATOM   1409 D     CV B   1       2.003   3.499  -0.499  0.00  0.02           D
ATOM   1410 D     CV B   1       3.003   3.499  -0.499  0.00  0.02           D
ATOM   1411 D     CV B   1       4.003   3.499  -0.499  0.00  0.02           D
ATOM   1412 D     CV B   1       5.003   3.499  -0.499  0.00  0.04           D
ATOM   1413 D     CV B   1       6.003   3.499  -0.499  0.00  0.06           D
ATOM   1414 D     CV B   1      -6.997   4.499  -0.499  0.00  0.09           D
ATOM   1415 D     CV B   1      -5.997   4.499  -0.499  0.00  0.07           D
ATOM   1416 D     CV B   1      -4.997   4.499  -0.499  0.00  0.05           D
ATOM   1417 D     CV B   1      -3.997   4.499  -0.499  0.00  0.03           D
ATOM   1418 D     CV B   1      -2.997   4.499  -0.499  0.00  0.03           D
ATOM   1419 D     CV B   1      -1.997   4.499  -0.499  0.00  0.03           D
ATOM   1420 D     CV B   1      -0.997   4.499  -0.499  0.00  0.03           D
ATOM   1421 D     CV B   1       0.003   4.499  -0.499  0.00  0.03           D
ATOM   1422 D     CV B   1       1.003   4.499  -0.499  0.00  0.03           D
ATOM   1423 D     CV B   1       2.003   4.499  -0.499  0.00  0.03           D
ATOM   1424 D     CV B   1       3.003   4.499  -0.499  0.00  0.03           D
ATOM   1425 D     CV B   1       4.003   4.499  -0.499  0.00  0.04           D
ATOM   1426 D     CV B   1       5.003   4.499  -0.499  0.00  0.05           D
ATOM   1427 D     CV B   1      -6.997   5.499  -0.499  0.00  0.10           D
ATOM   1428 D     CV B   1      -5.997   5.499  -0.499  0.00  0.08           D
ATOM   1429 D     CV B   1      -4.997   5.499  -0.499  0.00  0.06           D
ATOM   1430 D     CV B   1      -3.997   5.499  -0.499  0.00  0.05           D
ATOM   1431 D     CV B   1      -2.997   5.499  -0.499  0.00  0.04           D
ATOM   1432 D     CV B   1      -1.997   5.499  -0.499  0.00  0.04           D
ATOM   1433 D     CV B   1      -0.997   5.499  -0.499  0.00  0.05           D
ATOM   1434 D     CV B   1       1.003   5.499  -0.499  0.00  0.05           D
ATOM   1435 D     CV B   1       2.003   5.499  -0.499  0.00  0.04           D
ATOM   1436 D     CV B   1       3.003   5.499  -0.499  0.00  0.05           D
ATOM   1437 D     CV B   1       4.003   5.499  -0.499  0.00  0.06           D
ATOM   1438 D     CV B   1       5.003   5.499  -0.499  0.00  0.07           D
ATOM   1439 D     CV B   1      -6.997   6.499  -0.499  0.00  0.09           D
ATOM   1440 D     CV B   1      -5.997   6.499  -0.499  0.00  0.09           D
ATOM   1441 D     CV B   1      -4.997   6.499  -0.499  0.00  0.09           D
ATOM   1442 D     CV B   1      -3.997   6.499  -0.499  0.00  0.08           D
ATOM   1443 D     CV B   1      -2.997   6.499  -0.499  0.00  0.06           D
ATOM   1444 D     CV B   1      -1.997   6.499  -0.499  0.00  0.06           D
ATOM   1445 D     CV B   1       6.003   6.499  -0.499  0.00  0.09           D
ATOM   1446 D     CV B   1       7.003   6.499  -0.499  0.00  0.10           D
ATOM   1447 D     CV B   1      -6.997   7.499  -0.499  0.00  0.10           D
ATOM   1448 D     CV B   1      -5.997   7.499  -0.499  0.00  0.10           D
ATOM   1449 D     CV B   1       6.003   7.499  -0.499  0.00  0.10           D
ATOM   1450 D     CV B   1      -6.997  -7.501   0.501  0.00  0.10           D
ATOM   1451 D     CV B   1       4.003  -7.501   0.501  0.00  0.09           D
ATOM   1452 D     CV B   1       5.003  -7.501   0.501  0.00  0.10           D
ATOM   1453 D     CV B   1       6.003  -7.501   0.501  0.00  0.09           D
ATOM   1454 D     CV B   1       7.003  -7.501   0.501  0.00  0.10           D
ATOM   1455 D     CV B   1      -6.997  -6.501   0.501  0.00  0.10           D
ATOM   1456 D     CV B   1      -5.997  -6.501   0.501  0.00  0.09           D
ATOM   1457 D     CV B   1      -2.997  -6.501   0.501  0.00  0.06           D
ATOM   1458 D     CV B   1      -1.997  -6.501   0.501  0.00  0.05           D
ATOM   1459 D     CV B   1      -0.997  -6.501   0.501  0.00  0.05           D
ATOM   1460 D     CV B   1       2.003  -6.501   0.501  0.00  0.06           D
ATOM   1461 D     CV B   1       3.003  -6.501   0.501  0.00  0.05           D
ATOM   1462 D     CV B   1       4.003  -6.501   0.501  0.00  0.06           D
ATOM   1463 D     CV B   1       5.003  -6.501   0.501  0.00  0.07           D
ATOM   1464 D     CV B   1       6.003  -6.501   0.501  0.00  0.09           D
ATOM   1465 D     CV B   1       7.003  -6.501   0.501  0.00  0.10           D
ATOM   1466 D     CV B   1      -6.997  -5.501   0.501  0.00  0.10           D
ATOM   1467 D     CV B   1      -5.997  -5.501   0.501  0.00  0.08           D
ATOM   1468 D     CV B   1      -4.997  -5.501   0.501  0.00  0.06           D
ATOM   1469 D     CV B   1      -3.997  -5.501   0.501  0.00  0.05           D
ATOM   1470 D     CV B   1      -2.997  -5.501   0.501  0.00  0.04           D
ATOM   1471 D     CV B   1      -1.997  -5.501   0.501  0.00  0.04           D
ATOM   1472 D     CV B   1      -0.997  -5.501   0.501  0.00  0.03           D
ATOM   1473 D     CV B   1       0.003  -5.501   0.501  0.00  0.04           D
ATOM   1474 D     CV B   1       1.003  -5.501   0.501  0.00  0.04           D
ATOM   1475 D     CV B   1       2.003  -5.501   0.501  0.00  0.04           D
ATOM   1476 D     CV B   1       3.003  -5.501   0.501  0.00  0.04           D
ATOM   1477 D     CV B   1       4.003  -5.501   0.501  0.00  0.04           D
ATOM   1478 D     CV B   1       5.003  -5.501   0.501  0.00  0.06           D
ATOM   1479 D     CV B   1       6.003  -5.501   0.501  0.00  0.09           D
ATOM   1480 D     CV B   1      -6.997  -4.501   0.501  0.00  0.09           D
ATOM   1481 D     CV B   1      -5.997  -4.501   0.501  0.00  0.06           D
ATOM   1482 D     CV B   1      -4.997  -4.501   0.501  0.00  0.05           D
ATOM   1483 D     CV B   1      -3.997  -4.501   0.501  0.00  0.04           D
ATOM   1484 D     CV B   1      -2.997  -4.501   0.501  0.00  0.03           D
ATOM   1485 D     CV B   1      -1.997  -4.501   0.501  0.00  0.02           D
ATOM   1486 D     CV B   1      -0.997  -4.501   0.501  0.00  0.02           D
ATOM   1487 D     CV B   1       0.003  -4.501   0.501  0.00  0.02           D
ATOM   1488 D     CV B   1       1.003  -4.501   0.501  0.00  0.02           D
ATOM   1489 D     CV B   1       2.003  -4.501   0.501  0.00  0.02           D
ATOM   1490 D     CV B   1       3.003  -4.501   0.501  0.00  0.02           D
ATOM   1491 D     CV B   1       4.003  -4.501   0.501  0.00  0.03           D
ATOM   1492 D     CV B   1       5.003  -4.501   0.501  0.00  0.05           D
ATOM   1493 D     CV B   1      -6.997  -3.501   0.501  0.00  0.07           D
ATOM   1494 D     CV B   1      -5.997  -3.501   0.501  0.00  0.05           D
ATOM   1495 D     CV B   1      -4.997  -3.501   0.501  0.00  0.04           D
ATOM   1496 D     CV B   1      -3.997  -3.501   0.501  0.00  0.03           D
ATOM   1497 D     CV B   1      -2.997  -3.501   0.501  0.00  0.02           D
ATOM   1498 D     CV B   1      -1.997  -3.501   0.501  0.00  0.02           D
ATOM   1499 D     CV B   1      -0.997  -3.501   0.501  0.00  0.01           D
ATOM   1500 D     CV B   1       0.003  -3.501   0.501  0.00  0.01           D
ATOM   1501 D     CV B   1       1.003  -3.501   0.501  0.00  0.01           D
ATOM   1502 D     CV B   1       2.003  -3.501   0.501  0.00  0.01           D
ATOM   1503 D     CV B   1       3.003  -3.501   0.501  0.00  0.02           D
ATOM   1504 D     CV B   1       4.003  -3.501   0.501  0.00  0.02           D
ATOM   1505 D     CV B   1       5.003  -3.501   0.501  0.00  0.04           D
ATOM   1506 D     CV B   1       6.003  -3.501   0.501  0.00  0.06           D
ATOM   1507 D     CV B   1      -6.997  -2.501   0.501  0.00  0.06           D
ATOM   1508 D     CV B   1      -5.997  -2.501   0.501  0.00  0.04           D
ATOM   1509 D     CV B   1      -4.997  -2.501   0.501  0.00  0.03           D
ATOM   1510 D     CV B   1      -3.997  -2.501   0.501  0.00  0.02           D
ATOM   1511 D     CV B   1      -2.997  -2.501   0.501  0.00  0.02           D
ATOM   1512 D     CV B   1      -1.997  -2.501   0.501  0.00  0.01           D
ATOM   1513 D     CV B   1      -0.997  -2.501   0.501  0.00  0.01           D
ATOM   1514 D     CV B   1       0.003  -2.501   0.501  0.00  0.01           D
ATOM   1515 D     CV B   1       1.003  -2.501   0.501  0.00  0.01           D
ATOM   1516 D     CV B   1       2.003  -2.501   0.501  0.00  0.01           D
ATOM   1517 D     CV B   1       3.003  -2.501   0.501  0.00  0.01           D
ATOM   1518 D     CV B   1       4.003  -2.501   0.501  0.00  0.02           D
ATOM   1519 D     CV B   1       5.003  -2.501   0.501  0.00  0.03           D
ATOM   1520 D     CV B   1       6.003  -2.501   0.501  0.00  0.04           D
ATOM   1521 D     CV B   1      -5.997  -1.501   0.501  0.00  0.04           D
ATOM   1522 D     CV B   1      -4.997  -1.501   0.501  0.00  0.02           D
ATOM   1523 D     CV B   1      -3.997  -1.501   0.501  0.00  0.02           D
ATOM   1524 D     CV B   1      -2.997  -1.501   0.501  0.00  0.01           D
ATOM   1525 D     CV B   1      -1.997  -1.501   0.501  0.00  0.01           D
ATOM   1526 D     CV B   1      -0.997  -1.501   0.501  0.00  0.01           D
ATOM   1527 D     CV B   1       0.003  -1.501   0.501  0.00  0.01           D
ATOM   1528 D     CV B   1       1.003  -1.501   0.501  0.00  0.01           D
ATOM   1529 D     CV B   1       2.003  -1.501   0.501  0.00  0.01           D
ATOM   1530 D     CV B   1       3.003  -1.501   0.501  0.00  0.01           D
ATOM   1531 D     CV B   1       4.003  -1.501   0.501  0.00  0.02           D
ATOM   1532 D     CV B   1       5.003  -1.501   0.501  0.00  0.03           D
ATOM   1533 D     CV B   1       6.003  -1.501   0.501  0.00  0.04           D
ATOM   1534 D     CV B   1       7.003  -1.501   0.501  0.00  0.05           D
ATOM   1535 D     CV B   1      -5.997  -0.501   0.501  0.00  0.03           D
ATOM   1536 D     CV B   1      -4.997  -0.501   0.501  0.00  0.02           D
ATOM   1537 D     CV B   1      -3.997  -0.501   0.501  0.00  0.01           D
ATOM   1538 D     CV B   1      -2.997  -0.501   0.501  0.00  0.01           D
ATOM   1539 D     CV B   1      -1.997  -0.501   0.501  0.00  0.01           D
ATOM   1540 D     CV B   1      -0.997  -0.501   0.501  0.00  0.01           D
ATOM   1541 D     CV B   1       0.003  -0.501   0.501  0.00  0.00           D
ATOM   1542 D     CV B   1       1.003  -0.501   0.501  0.00  0.00           D
ATOM   1543 D     CV B   1       2.003  -0.501   0.501  0.00  0.01           D
ATOM   1544 D     CV B   1       3.003  -0.501   0.501  0.00  0.01           D
ATOM   1545 D     CV B   1       4.003  -0.501   0.501  0.00  0.01           D
ATOM   1546 D     CV B   1       5.003  -0.501   0.501  0.00  0.02           D
ATOM   1547 D     CV B   1       6.003  -0.501   0.501  0.00  0.04           D
ATOM   1548 D     CV B   1      -6.997   0.499   0.501  0.00  0.05           D
ATOM   1549 D     CV B   1      -5.997   0.499   0.501  0.00  0.03           D
ATOM   1550 D     CV B   1      -4.997   0.499   0.501  0.00  0.02           D
ATOM   1551 D     CV B   1      -3.997   0.499   0.501  0.00  0.01           D
ATOM   1552 D     CV B   1      -2.997   0.499   0.501  0.00  0.01           D
ATOM   1553 D     CV B   1      -1.997   0.499   0.501  0.00  0.01           D
ATOM   1554 D     CV B   1      -0.997   0.499   0.501  0.00  0.01           D
ATOM   1555 D     CV B   1       0.003   0.499   0.501  0.00  0.00           D
ATOM   1556 D     CV B   1       1.003   0.499   0.501  0.00  0.00           D
ATOM   1557 D     CV B   1       2.003   0.499   0.501  0.00  0.01           D
ATOM   1558 D     CV B   1       3.003   0.499   0.501  0.00  0.01           D
ATOM   1559 D     CV B   1       4.003   0.499   0.501  0.00  0.01           D
ATOM   1560 D     CV B   1       5.003   0.499   0.501  0.00  0.02           D
ATOM   1561 D     CV B   1       6.003   0.499   0.501  0.00  0.04           D
ATOM   1562 D     CV B   1      -6.997   1.499   0.501  0.00  0.05           D
ATOM   1563 D     CV B   1      -5.997   1.499   0.501  0.00  0.04           D
ATOM   1564 D     CV B   1      -4.997   1.499   0.501  0.00  0.02           D
ATOM   1565 D     CV B   1      -3.997   1.499   0.501  0.00  0.02           D
ATOM   1566 D     CV B   1      -2.997   1.499   0.501  0.00  0.01           D
ATOM   1567 D     CV B   1      -1.997   1.499   0.501  0.00  0.01           D
ATOM   1568 D     CV B   1      -0.997   1.499   0.501  0.00  0.01           D
ATOM   1569 D     CV B   1       0.003   1.499   0.501  0.00  0.01           D
ATOM   1570 D     CV B   1       1.003   1.499   0.501  0.00  0.01           D
ATOM   1571 D     CV B   1       2.003   1.499   0.501  0.00  0.01           D
ATOM   1572 D     CV B   1       3.003   1.499   0.501  0.00  0.01           D
ATOM   1573 D     CV B   1       4.003   1.499   0.501  0.00  0.01           D
ATOM   1574 D     CV B   1       5.003   1.499   0.501  0.00  0.02           D
ATOM   1575 D     CV B   1       6.003   1.499   0.501  0.00  0.03           D
ATOM   1576 D     CV B   1       7.003   1.499   0.501  0.00  0.04           D
ATOM   1577 D     CV B   1      -6.997   2.499   0.501  0.00  0.06           D
ATOM   1578 D     CV B   1      -5.997   2.499   0.501  0.00  0.05           D
ATOM   1579 D     CV B   1      -4.997   2.499   0.501  0.00  0.03           D
ATOM   1580 D     CV B   1      -3.997   2.499   0.501  0.00  0.02           D
ATOM   1581 D     CV B   1      -2.997   2.499   0.501  0.00  0.02           D
ATOM   1582 D     CV B   1      -1.997   2.499   0.501  0.00  0.01           D
ATOM   1583 D     CV B   1      -0.997   2.499   0.501  0.00  0.01           D
ATOM   1584 D     CV B   1       0.003   2.499   0.501  0.00  0.01           D
ATOM   1585 D     CV B   1       1.003   2.499   0.501  0.00  0.01           D
ATOM   1586 D     CV B   1       2.003   2.499   0.501  0.00  0.01           D
ATOM   1587 D     CV B   1       3.003   2.499   0.501  0.00  0.01           D
ATOM   1588 D     CV B   1       4.003   2.499   0.501  0.00  0.02           D
ATOM   1589 D     CV B   1       5.003   2.499   0.501  0.00  0.02           D
ATOM   1590 D     CV B   1       6.003   2.499   0.501  0.00  0.04           D
ATOM   1591 D     CV B   1       7.003   2.499   0.501  0.00  0.05           D
ATOM   1592 D     CV B   1      -5.997   3.499   0.501  0.00  0.06           D
ATOM   1593 D     CV B   1      -4.997   3.499   0.501  0.00  0.04           D
ATOM   1594 D     CV B   1      -3.997   3.499   0.501  0.00  0.03           D
ATOM   1595 D     CV B   1      -2.997   3.499   0.501  0.00  0.02           D
ATOM   1596 D     CV B   1      -1.997   3.499   0.501  0.00  0.02           D
ATOM   1597 D     CV B   1      -0.997   3.499   0.501  0.00  0.02           D
ATOM   1598 D     CV B   1       0.003   3.499   0.501  0.00  0.01           D
ATOM   1599 D     CV B   1       1.003   3.499   0.501  0.00  0.01           D
ATOM   1600 D     CV B   1       2.003   3.499   0.501  0.00  0.01           D
ATOM   1601 D     CV B   1       3.003   3.499   0.501  0.00  0.02           D
ATOM   1602 D     CV B   1       4.003   3.499   0.501  0.00  0.02           D
ATOM   1603 D     CV B   1       5.003   3.499   0.501  0.00  0.03           D
ATOM   1604 D     CV B   1       6.003   3.499   0.501  0.00  0.05           D
ATOM   1605 D     CV B   1       7.003   3.499   0.501  0.00  0.07           D
ATOM   1606 D     CV B   1      -4.997   4.499   0.501  0.00  0.05           D
ATOM   1607 D     CV B   1      -3.997   4.499   0.501  0.00  0.04           D
ATOM   1608 D     CV B   1      -2.997   4.499   0.501  0.00  0.03           D
ATOM   1609 D     CV B   1      -1.997   4.499   0.501  0.00  0.03           D
ATOM   1610 D     CV B   1      -0.997   4.499   0.501  0.00  0.03           D
ATOM   1611 D     CV B   1       0.003   4.499   0.501  0.00  0.03           D
ATOM   1612 D     CV B   1       1.003   4.499   0.501  0.00  0.03           D
ATOM   1613 D     CV B   1       2.003   4.499   0.501  0.00  0.02           D
ATOM   1614 D     CV B   1       3.003   4.499   0.501  0.00  0.03           D
ATOM   1615 D     CV B   1       4.003   4.499   0.501  0.00  0.03           D
ATOM   1616 D     CV B   1       5.003   4.499   0.501  0.00  0.04           D
ATOM   1617 D     CV B   1       6.003   4.499   0.501  0.00  0.06           D
ATOM   1618 D     CV B   1       7.003   4.499   0.501  0.00  0.09           D
ATOM   1619 D     CV B   1      -5.997   5.499   0.501  0.00  0.08           D
ATOM   1620 D     CV B   1      -4.997   5.499   0.501  0.00  0.07           D
ATOM   1621 D     CV B   1      -3.997   5.499   0.501  0.00  0.05           D
ATOM   1622 D     CV B   1      -2.997   5.499   0.501  0.00  0.04           D
ATOM   1623 D     CV B   1      -1.997   5.499   0.501  0.00  0.04           D
ATOM   1624 D     CV B   1      -0.997   5.499   0.501  0.00  0.05           D
ATOM   1625 D     CV B   1       0.003   5.499   0.501  0.00  0.05           D
ATOM   1626 D     CV B   1       1.003   5.499   0.501  0.00  0.05           D
ATOM   1627 D     CV B   1       2.003   5.499   0.501  0.00  0.04           D
ATOM   1628 D     CV B   1       3.003   5.499   0.501  0.00  0.04           D
ATOM   1629 D     CV B   1       4.003   5.499   0.501  0.00  0.05           D
ATOM   1630 D     CV B   1       5.003   5.499   0.501  0.00  0.06           D
ATOM   1631 D     CV B   1       6.003   5.499   0.501  0.00  0.08           D
ATOM   1632 D     CV B   1       7.003   5.499   0.501  0.00  0.09           D
ATOM   1633 D     CV B   1      -6.997   6.499   0.501  0.00  0.10           D
ATOM   1634 D     CV B   1      -5.997   6.499   0.501  0.00  0.09           D
ATOM   1635 D     CV B   1      -2.997   6.499   0.501  0.00  0.07           D
ATOM   1636 D     CV B   1      -1.997   6.499   0.501  0.00  0.06           D
ATOM   1637 D     CV B   1       3.003   6.499   0.501  0.00  0.06           D
ATOM   1638 D     CV B   1       4.003   6.499   0.501  0.00  0.07           D
ATOM   1639 D     CV B   1       5.003   6.499   0.501  0.00  0.08           D
ATOM   1640 D     CV B   1       6.003   6.499   0.501  0.00  0.09           D
ATOM   1641 D     CV B   1       7.003   6.499   0.501  0.00  0.09           D
ATOM   1642 D     CV B   1      -6.997   7.499   0.501  0.00  0.10           D
ATOM   1643 D     CV B   1       6.003   7.499   0.501  0.00  0.10           D
ATOM   1644 D     CV B   1       7.003   7.499   0.501  0.00  0.10           D
ATOM   1645 D     CV B   1      -1.997  -6.501   1.501  0.00  0.07           D
ATOM   1646 D     CV B   1       3.003  -6.501   1.501  0.00  0.06           D
ATOM   1647 D     CV B   1       4.003  -6.501   1.501  0.00  0.07           D
ATOM   1648 D     CV B   1       5.003  -6.501   1.501  0.00  0.09           D
ATOM   1649 D     CV B   1       6.003  -6.501   1.501  0.00  0.10           D
ATOM   1650 D     CV B   1      -5.997  -5.501   1.501  0.00  0.09           D
ATOM   1651 D     CV B   1      -4.997  -5.501   1.501  0.00  0.07           D
ATOM   1652 D     CV B   1      -3.997  -5.501   1.501  0.00  0.06           D
ATOM   1653 D     CV B   1      -2.997  -5.501   1.501  0.00  0.05           D
ATOM   1654 D     CV B   1      -1.997  -5.501   1.501  0.00  0.04           D
ATOM   1655 D     CV B   1      -0.997  -5.501   1.501  0.00  0.04           D
ATOM   1656 D     CV B   1       0.003  -5.501   1.501  0.00  0.05           D
ATOM   1657 D     CV B   1       1.003  -5.501   1.501  0.00  0.04           D
ATOM   1658 D     CV B   1       2.003  -5.501   1.501  0.00  0.04           D
ATOM   1659 D     CV B   1       3.003  -5.501   1.501  0.00  0.04           D
ATOM   1660 D     CV B   1       4.003  -5.501   1.501  0.00  0.05           D
ATOM   1661 D     CV B   1       5.003  -5.501   1.501  0.00  0.07           D
ATOM   1662 D     CV B   1      -5.997  -4.501   1.501  0.00  0.08           D
ATOM   1663 D     CV B   1      -4.997  -4.501   1.501  0.00  0.05           D
ATOM   1664 D     CV B   1      -3.997  -4.501   1.501  0.00  0.05           D
ATOM   1665 D     CV B   1      -2.997  -4.501   1.501  0.00  0.04           D
ATOM   1666 D     CV B   1      -1.997  -4.501   1.501  0.00  0.03           D
ATOM   1667 D     CV B   1      -0.997  -4.501   1.501  0.00  0.03           D
ATOM   1668 D     CV B   1       0.003  -4.501   1.501  0.00  0.02           D
ATOM   1669 D     CV B   1       1.003  -4.501   1.501  0.00  0.02           D
ATOM   1670 D     CV B   1       2.003  -4.501   1.501  0.00  0.02           D
ATOM   1671 D     CV B   1       3.003  -4.501   1.501  0.00  0.03           D
ATOM   1672 D     CV B   1       4.003  -4.501   1.501  0.00  0.04           D
ATOM   1673 D     CV B   1       5.003  -4.501   1.501  0.00  0.06           D
ATOM   1674 D     CV B   1      -5.997  -3.501   1.501  0.00  0.06           D
ATOM   1675 D     CV B   1      -4.997  -3.501   1.501  0.00  0.05           D
ATOM   1676 D     CV B   1      -3.997  -3.501   1.501  0.00  0.04           D
ATOM   1677 D     CV B   1      -2.997  -3.501   1.501  0.00  0.03           D
ATOM   1678 D     CV B   1      -1.997  -3.501   1.501  0.00  0.02           D
ATOM   1679 D     CV B   1      -0.997  -3.501   1.501  0.00  0.02           D
ATOM   1680 D     CV B   1       0.003  -3.501   1.501  0.00  0.02           D
ATOM   1681 D     CV B   1       1.003  -3.501   1.501  0.00  0.02           D
ATOM   1682 D     CV B   1       2.003  -3.501   1.501  0.00  0.02           D
ATOM   1683 D     CV B   1       3.003  -3.501   1.501  0.00  0.02           D
ATOM   1684 D     CV B   1       4.003  -3.501   1.501  0.00  0.03           D
ATOM   1685 D     CV B   1       5.003  -3.501   1.501  0.00  0.05           D
ATOM   1686 D     CV B   1      -6.997  -2.501   1.501  0.00  0.07           D
ATOM   1687 D     CV B   1      -5.997  -2.501   1.501  0.00  0.05           D
ATOM   1688 D     CV B   1      -4.997  -2.501   1.501  0.00  0.04           D
ATOM   1689 D     CV B   1      -3.997  -2.501   1.501  0.00  0.03           D
ATOM   1690 D     CV B   1      -2.997  -2.501   1.501  0.00  0.03           D
ATOM   1691 D     CV B   1      -1.997  -2.501   1.501  0.00  0.02           D
ATOM   1692 D     CV B   1      -0.997  -2.501   1.501  0.00  0.01           D
ATOM   1693 D     CV B   1       0.003  -2.501   1.501  0.00  0.01           D
ATOM   1694 D     CV B   1       1.003  -2.501   1.501  0.00  0.01           D
ATOM   1695 D     CV B   1       2.003  -2.501   1.501  0.00  0.01           D
ATOM   1696 D     CV B   1       3.003  -2.501   1.501  0.00  0.02           D
ATOM   1697 D     CV B   1       4.003  -2.501   1.501  0.00  0.03           D
ATOM   1698 D     CV B   1       5.003  -2.501   1.501  0.00  0.04           D
ATOM   1699 D     CV B   1       6.003  -2.501   1.501  0.00  0.06           D
ATOM   1700 D     CV B   1      -6.997  -1.501   1.501  0.00  0.07           D
ATOM   1701 D     CV B   1      -5.997  -1.501   1.501  0.00  0.04           D
ATOM   1702 D     CV B   1      -4.997  -1.501   1.501  0.00  0.03           D
ATOM   1703 D     CV B   1      -3.997  -1.501   1.501  0.00  0.02           D
ATOM   1704 D     CV B   1      -2.997  -1.501   1.501  0.00  0.02           D
ATOM   1705 D     CV B   1      -1.997  -1.501   1.501  0.00  0.01           D
ATOM   1706 D     CV B   1      -0.997  -1.501   1.501  0.00  0.01           D
ATOM   1707 D     CV B   1       0.003  -1.501   1.501  0.00  0.01           D
ATOM   1708 D     CV B   1       1.003  -1.501   1.501  0.00  0.01           D
ATOM   1709 D     CV B   1       2.003  -1.501   1.501  0.00  0.01           D
ATOM   1710 D     CV B   1       3.003  -1.501   1.501  0.00  0.02           D
ATOM   1711 D     CV B   1       4.003  -1.501   1.501  0.00  0.02           D
ATOM   1712 D     CV B   1       5.003  -1.501   1.501  0.00  0.03           D
ATOM   1713 D     CV B   1       6.003  -1.501   1.501  0.00  0.04           D
ATOM   1714 D     CV B   1       7.003  -1.501   1.501  0.00  0.06           D
ATOM   1715 D     CV B   1      -5.997  -0.501   1.501  0.00  0.04           D
ATOM   1716 D     CV B   1      -4.997  -0.501   1.501  0.00  0.03           D
ATOM   1717 D     CV B   1      -3.997  -0.501   1.501  0.00  0.02           D
ATOM   1718 D     CV B   1      -2.997  -0.501   1.501  0.00  0.01           D
ATOM   1719 D     CV B   1      -1.997  -0.501   1.501  0.00  0.01           D
ATOM   1720 D     CV B   1      -0.997  -0.501   1.501  0.00  0.01           D
ATOM   1721 D     CV B   1       0.003  -0.501   1.501  0.00  0.01           D
ATOM   1722 D     CV B   1       1.003  -0.501   1.501  0.00  0.01           D
ATOM   1723 D     CV B   1       2.003  -0.501   1.501  0.00  0.01           D
ATOM   1724 D     CV B   1       3.003  -0.501   1.501  0.00  0.01           D
ATOM   1725 D     CV B   1       4.003  -0.501   1.501  0.00  0.02           D
ATOM   1726 D     CV B   1       5.003  -0.501   1.501  0.00  0.02           D
ATOM   1727 D     CV B   1       6.003  -0.501   1.501  0.00  0.04           D
ATOM   1728 D     CV B   1       7.003  -0.501   1.501  0.00  0.06           D
ATOM   1729 D     CV B   1      -6.997   0.499   1.501  0.00  0.06           D
ATOM   1730 D     CV B   1      -5.997   0.499   1.501  0.00  0.04           D
ATOM   1731 D     CV B   1      -4.997   0.499   1.501  0.00  0.03           D
ATOM   1732 D     CV B   1      -3.997   0.499   1.501  0.00  0.02           D
ATOM   1733 D     CV B   1      -2.997   0.499   1.501  0.00  0.02           D
ATOM   1734 D     CV B   1      -1.997   0.499   1.501  0.00  0.01           D
ATOM   1735 D     CV B   1      -0.997   0.499   1.501  0.00  0.01           D
ATOM   1736 D     CV B   1       0.003   0.499   1.501  0.00  0.01           D
ATOM   1737 D     CV B   1       1.003   0.499   1.501  0.00  0.01           D
ATOM   1738 D     CV B   1       2.003   0.499   1.501  0.00  0.01           D
ATOM   1739 D     CV B   1       3.003   0.499   1.501  0.00  0.01           D
ATOM   1740 D     CV B   1       4.003   0.499   1.501  0.00  0.01           D
ATOM   1741 D     CV B   1       5.003   0.499   1.501  0.00  0.02           D
ATOM   1742 D     CV B   1       6.003   0.499   1.501  0.00  0.03           D
ATOM   1743 D     CV B   1      -6.997   1.499   1.501  0.00  0.06           D
ATOM   1744 D     CV B   1      -5.997   1.499   1.501  0.00  0.05           D
ATOM   1745 D     CV B   1      -4.997   1.499   1.501  0.00  0.03           D
ATOM   1746 D     CV B   1      -3.997   1.499   1.501  0.00  0.03           D
ATOM   1747 D     CV B   1      -2.997   1.499   1.501  0.00  0.02           D
ATOM   1748 D     CV B   1      -1.997   1.499   1.501  0.00  0.01           D
ATOM   1749 D     CV B   1      -0.997   1.499   1.501  0.00  0.01           D
ATOM   1750 D     CV B   1       0.003   1.499   1.501  0.00  0.01           D
ATOM   1751 D     CV B   1       1.003   1.499   1.501  0.00  0.01           D
ATOM   1752 D     CV B   1       2.003   1.499   1.501  0.00  0.01           D
ATOM   1753 D     CV B   1       3.003   1.499   1.501  0.00  0.01           D
ATOM   1754 D     CV B   1       4.003   1.499   1.501  0.00  0.01           D
ATOM   1755 D     CV B   1       5.003   1.499   1.501  0.00  0.02           D
ATOM   1756 D     CV B   1       6.003   1.499   1.501  0.00  0.03           D
ATOM   1757 D     CV B   1       7.003   1.499   1.501  0.00  0.05           D
ATOM   1758 D     CV B   1      -5.997   2.499   1.501  0.00  0.06           D
ATOM   1759 D     CV B   1      -4.997   2.499   1.501  0.00  0.04           D
ATOM   1760 D     CV B   1      -3.997   2.499   1.501  0.00  0.03           D
ATOM   1761 D     CV B   1      -2.997   2.499   1.501  0.00  0.02           D
ATOM   1762 D     CV B   1      -1.997   2.499   1.501  0.00  0.02           D
ATOM   1763 D     CV B   1      -0.997   2.499   1.501  0.00  0.01           D
ATOM   1764 D     CV B   1       0.003   2.499   1.501  0.00  0.01           D
ATOM   1765 D     CV B   1       1.003   2.499   1.501  0.00  0.01           D
ATOM   1766 D     CV B   1       2.003   2.499   1.501  0.00  0.01           D
ATOM   1767 D     CV B   1       3.003   2.499   1.501  0.00  0.01           D
ATOM   1768 D     CV B   1       4.003   2.499   1.501  0.00  0.02           D
ATOM   1769 D     CV B   1       5.003   2.499   1.501  0.00  0.03           D
ATOM   1770 D     CV B   1       6.003   2.499   1.501  0.00  0.04           D
ATOM   1771 D     CV B   1       7.003   2.499   1.501  0.00  0.05           D
ATOM   1772 D     CV B   1      -4.997   3.499   1.501  0.00  0.05           D
ATOM   1773 D     CV B   1      -3.997   3.499   1.501  0.00  0.04           D
ATOM   1774 D     CV B   1      -2.997   3.499   1.501  0.00  0.03           D
ATOM   1775 D     CV B   1      -1.997   3.499   1.501  0.00  0.02           D
ATOM   1776 D     CV B   1      -0.997   3.499   1.501  0.00  0.02           D
ATOM   1777 D     CV B   1       0.003   3.499   1.501  0.00  0.02           D
ATOM   1778 D     CV B   1       1.003   3.499   1.501  0.00  0.02           D
ATOM   1779 D     CV B   1       2.003   3.499   1.501  0.00  0.02           D
ATOM   1780 D     CV B   1       3.003   3.499   1.501  0.00  0.02           D
ATOM   1781 D     CV B   1       4.003   3.499   1.501  0.00  0.03           D
ATOM   1782 D     CV B   1       5.003   3.499   1.501  0.00  0.03           D
ATOM   1783 D     CV B   1       6.003   3.499   1.501  0.00  0.05           D
ATOM   1784 D     CV B   1       7.003   3.499   1.501  0.00  0.07           D
ATOM   1785 D     CV B   1      -4.997   4.499   1.501  0.00  0.06           D
ATOM   1786 D     CV B   1      -3.997   4.499   1.501  0.00  0.04           D
ATOM   1787 D     CV B   1      -2.997   4.499   1.501  0.00  0.04           D
ATOM   1788 D     CV B   1      -1.997   4.499   1.501  0.00  0.03           D
ATOM   1789 D     CV B   1      -0.997   4.499   1.501  0.00  0.03           D
ATOM   1790 D     CV B   1       0.003   4.499   1.501  0.00  0.03           D
ATOM   1791 D     CV B   1       1.003   4.499   1.501  0.00  0.03           D
ATOM   1792 D     CV B   1       2.003   4.499   1.501  0.00  0.03           D
ATOM   1793 D     CV B   1       3.003   4.499   1.501  0.00  0.03           D
ATOM   1794 D     CV B   1       4.003   4.499   1.501  0.00  0.04           D
ATOM   1795 D     CV B   1       5.003   4.499   1.501  0.00  0.05           D
ATOM   1796 D     CV B   1       6.003   4.499   1.501  0.00  0.06           D
ATOM   1797 D     CV B   1      -4.997   5.499   1.501  0.00  0.08           D
ATOM   1798 D     CV B   1      -3.997   5.499   1.501  0.00  0.07           D
ATOM   1799 D     CV B   1      -2.997   5.499   1.501  0.00  0.05           D
ATOM   1800 D     CV B   1      -1.997   5.499   1.501  0.00  0.04           D
ATOM   1801 D     CV B   1      -0.997   5.499   1.501  0.00  0.04           D
ATOM   1802 D     CV B   1       0.003   5.499   1.501  0.00  0.04           D
ATOM   1803 D     CV B   1       1.003   5.499   1.501  0.00  0.04           D
ATOM   1804 D     CV B   1       2.003   5.499   1.501  0.00  0.04           D
ATOM   1805 D     CV B   1       3.003   5.499   1.501  0.00  0.04           D
ATOM   1806 D     CV B   1       4.003   5.499   1.501  0.00  0.06           D
ATOM   1807 D     CV B   1       5.003   5.499   1.501  0.00  0.07           D
ATOM   1808 D     CV B   1       6.003   5.499   1.501  0.00  0.08           D
ATOM   1809 D     CV B   1      -1.997   6.499   1.501  0.00  0.06           D
ATOM   1810 D     CV B   1      -0.997   6.499   1.501  0.00  0.07           D
ATOM   1811 D     CV B   1       2.003   6.499   1.501  0.00  0.05           D
ATOM   1812 D     CV B   1       3.003   6.499   1.501  0.00  0.06           D
ATOM   1813 D     CV B   1       7.003   6.499   1.501  0.00  0.10           D
ATOM   1814 D     CV B   1      -1.997   7.499   1.501  0.00  0.08           D
ATOM   1815 D     CV B   1      -0.997  -6.501   2.501  0.00  0.07           D
ATOM   1816 D     CV B   1       2.003  -6.501   2.501  0.00  0.06           D
ATOM   1817 D     CV B   1       3.003  -6.501   2.501  0.00  0.07           D
ATOM   1818 D     CV B   1      -2.997  -5.501   2.501  0.00  0.06           D
ATOM   1819 D     CV B   1      -1.997  -5.501   2.501  0.00  0.05           D
ATOM   1820 D     CV B   1      -0.997  -5.501   2.501  0.00  0.05           D
ATOM   1821 D     CV B   1       0.003  -5.501   2.501  0.00  0.05           D
ATOM   1822 D     CV B   1       1.003  -5.501   2.501  0.00  0.04           D
ATOM   1823 D     CV B   1       2.003  -5.501   2.501  0.00  0.04           D
ATOM   1824 D     CV B   1       3.003  -5.501   2.501  0.00  0.05           D
ATOM   1825 D     CV B   1       4.003  -5.501   2.501  0.00  0.06           D
ATOM   1826 D     CV B   1       5.003  -5.501   2.501  0.00  0.07           D
ATOM   1827 D     CV B   1      -2.997  -4.501   2.501  0.00  0.05           D
ATOM   1828 D     CV B   1      -1.997  -4.501   2.501  0.00  0.04           D
ATOM   1829 D     CV B   1      -0.997  -4.501   2.501  0.00  0.03           D
ATOM   1830 D     CV B   1       0.003  -4.501   2.501  0.00  0.03           D
ATOM   1831 D     CV B   1       1.003  -4.501   2.501  0.00  0.03           D
ATOM   1832 D     CV B   1       2.003  -4.501   2.501  0.00  0.03           D
ATOM   1833 D     CV B   1       3.003  -4.501   2.501  0.00  0.04           D
ATOM   1834 D     CV B   1       4.003  -4.501   2.501  0.00  0.05           D
ATOM   1835 D     CV B   1       5.003  -4.501   2.501  0.00  0.06           D
ATOM   1836 D     CV B   1      -5.997  -3.501   2.501  0.00  0.07           D
ATOM   1837 D     CV B   1      -1.997  -3.501   2.501  0.00  0.04           D
ATOM   1838 D     CV B   1      -0.997  -3.501   2.501  0.00  0.03           D
ATOM   1839 D     CV B   1       0.003  -3.501   2.501  0.00  0.02           D
ATOM   1840 D     CV B   1       1.003  -3.501   2.501  0.00  0.02           D
ATOM   1841 D     CV B   1       2.003  -3.501   2.501  0.00  0.03           D
ATOM   1842 D     CV B   1       3.003  -3.501   2.501  0.00  0.04           D
ATOM   1843 D     CV B   1       4.003  -3.501   2.501  0.00  0.05           D
ATOM   1844 D     CV B   1       5.003  -3.501   2.501  0.00  0.06           D
ATOM   1845 D     CV B   1      -6.997  -2.501   2.501  0.00  0.08           D
ATOM   1846 D     CV B   1      -5.997  -2.501   2.501  0.00  0.06           D
ATOM   1847 D     CV B   1      -4.997  -2.501   2.501  0.00  0.06           D
ATOM   1848 D     CV B   1      -2.997  -2.501   2.501  0.00  0.05           D
ATOM   1849 D     CV B   1      -1.997  -2.501   2.501  0.00  0.03           D
ATOM   1850 D     CV B   1      -0.997  -2.501   2.501  0.00  0.02           D
ATOM   1851 D     CV B   1       0.003  -2.501   2.501  0.00  0.02           D
ATOM   1852 D     CV B   1       1.003  -2.501   2.501  0.00  0.02           D
ATOM   1853 D     CV B   1       2.003  -2.501   2.501  0.00  0.02           D
ATOM   1854 D     CV B   1       3.003  -2.501   2.501  0.00  0.04           D
ATOM   1855 D     CV B   1       4.003  -2.501   2.501  0.00  0.05           D
ATOM   1856 D     CV B   1       5.003  -2.501   2.501  0.00  0.05           D
ATOM   1857 D     CV B   1      -6.997  -1.501   2.501  0.00  0.06           D
ATOM   1858 D     CV B   1      -5.997  -1.501   2.501  0.00  0.05           D
ATOM   1859 D     CV B   1      -4.997  -1.501   2.501  0.00  0.04           D
ATOM   1860 D     CV B   1      -3.997  -1.501   2.501  0.00  0.04           D
ATOM   1861 D     CV B   1      -2.997  -1.501   2.501  0.00  0.03           D
ATOM   1862 D     CV B   1      -1.997  -1.501   2.501  0.00  0.02           D
ATOM   1863 D     CV B   1      -0.997  -1.501   2.501  0.00  0.01           D
ATOM   1864 D     CV B   1       0.003  -1.501   2.501  0.00  0.01           D
ATOM   1865 D     CV B   1       1.003  -1.501   2.501  0.00  0.01           D
ATOM   1866 D     CV B   1       2.003  -1.501   2.501  0.00  0.02           D
ATOM   1867 D     CV B   1       3.003  -1.501   2.501  0.00  0.03           D
ATOM   1868 D     CV B   1       4.003  -1.501   2.501  0.00  0.04           D
ATOM   1869 D     CV B   1       5.003  -1.501   2.501  0.00  0.04           D
ATOM   1870 D     CV B   1       6.003  -1.501   2.501  0.00  0.05           D
ATOM   1871 D     CV B   1      -6.997  -0.501   2.501  0.00  0.06           D
ATOM   1872 D     CV B   1      -5.997  -0.501   2.501  0.00  0.04           D
ATOM   1873 D     CV B   1      -4.997  -0.501   2.501  0.00  0.03           D
ATOM   1874 D     CV B   1      -3.997  -0.501   2.501  0.00  0.03           D
ATOM   1875 D     CV B   1      -2.997  -0.501   2.501  0.00  0.02           D
ATOM   1876 D     CV B   1      -1.997  -0.501   2.501  0.00  0.02           D
ATOM   1877 D     CV B   1      -0.997  -0.501   2.501  0.00  0.01           D
ATOM   1878 D     CV B   1       0.003  -0.501   2.501  0.00  0.01           D
ATOM   1879 D     CV B   1       1.003  -0.501   2.501  0.00  0.01           D
ATOM   1880 D     CV B   1       2.003  -0.501   2.501  0.00  0.01           D
ATOM   1881 D     CV B   1       3.003  -0.501   2.501  0.00  0.02           D
ATOM   1882 D     CV B   1       4.003  -0.501   2.501  0.00  0.03           D
ATOM   1883 D     CV B   1       5.003  -0.501   2.501  0.00  0.03           D
ATOM   1884 D     CV B   1       6.003  -0.501   2.501  0.00  0.04           D
ATOM   1885 D     CV B   1       7.003  -0.501   2.501  0.00  0.06           D
ATOM   1886 D     CV B   1      -7.997   0.499   2.501  0.00  0.07           D
ATOM   1887 D     CV B   1      -6.997   0.499   2.501  0.00  0.06           D
ATOM   1888 D     CV B   1      -5.997   0.499   2.501  0.00  0.04           D
ATOM   1889 D     CV B   1      -4.997   0.499   2.501  0.00  0.04           D
ATOM   1890 D     CV B   1      -3.997   0.499   2.501  0.00  0.03           D
ATOM   1891 D     CV B   1      -2.997   0.499   2.501  0.00  0.02           D
ATOM   1892 D     CV B   1      -1.997   0.499   2.501  0.00  0.02           D
ATOM   1893 D     CV B   1      -0.997   0.499   2.501  0.00  0.01           D
ATOM   1894 D     CV B   1       0.003   0.499   2.501  0.00  0.01           D
ATOM   1895 D     CV B   1       1.003   0.499   2.501  0.00  0.01           D
ATOM   1896 D     CV B   1       2.003   0.499   2.501  0.00  0.01           D
ATOM   1897 D     CV B   1       3.003   0.499   2.501  0.00  0.02           D
ATOM   1898 D     CV B   1       4.003   0.499   2.501  0.00  0.02           D
ATOM   1899 D     CV B   1       5.003   0.499   2.501  0.00  0.03           D
ATOM   1900 D     CV B   1       6.003   0.499   2.501  0.00  0.04           D
ATOM   1901 D     CV B   1       7.003   0.499   2.501  0.00  0.05           D
ATOM   1902 D     CV B   1      -5.997   1.499   2.501  0.00  0.06           D
ATOM   1903 D     CV B   1      -4.997   1.499   2.501  0.00  0.05           D
ATOM   1904 D     CV B   1      -3.997   1.499   2.501  0.00  0.04           D
ATOM   1905 D     CV B   1      -2.997   1.499   2.501  0.00  0.03           D
ATOM   1906 D     CV B   1      -1.997   1.499   2.501  0.00  0.02           D
ATOM   1907 D     CV B   1      -0.997   1.499   2.501  0.00  0.01           D
ATOM   1908 D     CV B   1       0.003   1.499   2.501  0.00  0.01           D
ATOM   1909 D     CV B   1       1.003   1.499   2.501  0.00  0.01           D
ATOM   1910 D     CV B   1       2.003   1.499   2.501  0.00  0.01           D
ATOM   1911 D     CV B   1       3.003   1.499   2.501  0.00  0.02           D
ATOM   1912 D     CV B   1       4.003   1.499   2.501  0.00  0.02           D
ATOM   1913 D     CV B   1       5.003   1.499   2.501  0.00  0.03           D
ATOM   1914 D     CV B   1       6.003   1.499   2.501  0.00  0.04           D
ATOM   1915 D     CV B   1       7.003   1.499   2.501  0.00  0.05           D
ATOM   1916 D     CV B   1      -5.997   2.499   2.501  0.00  0.07           D
ATOM   1917 D     CV B   1      -2.997   2.499   2.501  0.00  0.04           D
ATOM   1918 D     CV B   1      -1.997   2.499   2.501  0.00  0.03           D
ATOM   1919 D     CV B   1      -0.997   2.499   2.501  0.00  0.02           D
ATOM   1920 D     CV B   1       0.003   2.499   2.501  0.00  0.01           D
ATOM   1921 D     CV B   1       1.003   2.499   2.501  0.00  0.01           D
ATOM   1922 D     CV B   1       2.003   2.499   2.501  0.00  0.02           D
ATOM   1923 D     CV B   1       3.003   2.499   2.501  0.00  0.02           D
ATOM   1924 D     CV B   1       4.003   2.499   2.501  0.00  0.03           D
ATOM   1925 D     CV B   1       5.003   2.499   2.501  0.00  0.03           D
ATOM   1926 D     CV B   1       6.003   2.499   2.501  0.00  0.04           D
ATOM   1927 D     CV B   1       7.003   2.499   2.501  0.00  0.06           D
ATOM   1928 D     CV B   1      -2.997   3.499   2.501  0.00  0.05           D
ATOM   1929 D     CV B   1      -1.997   3.499   2.501  0.00  0.03           D
ATOM   1930 D     CV B   1      -0.997   3.499   2.501  0.00  0.02           D
ATOM   1931 D     CV B   1       0.003   3.499   2.501  0.00  0.02           D
ATOM   1932 D     CV B   1       1.003   3.499   2.501  0.00  0.02           D
ATOM   1933 D     CV B   1       2.003   3.499   2.501  0.00  0.03           D
ATOM   1934 D     CV B   1       3.003   3.499   2.501  0.00  0.03           D
ATOM   1935 D     CV B   1       4.003   3.499   2.501  0.00  0.03           D
ATOM   1936 D     CV B   1       5.003   3.499   2.501  0.00  0.04           D
ATOM   1937 D     CV B   1       6.003   3.499   2.501  0.00  0.06           D
ATOM   1938 D     CV B   1      -2.997   4.499   2.501  0.00  0.05           D
ATOM   1939 D     CV B   1      -1.997   4.499   2.501  0.00  0.04           D
ATOM   1940 D     CV B   1      -0.997   4.499   2.501  0.00  0.03           D
ATOM   1941 D     CV B   1       0.003   4.499   2.501  0.00  0.03           D
ATOM   1942 D     CV B   1       1.003   4.499   2.501  0.00  0.03           D
ATOM   1943 D     CV B   1       2.003   4.499   2.501  0.00  0.04           D
ATOM   1944 D     CV B   1       3.003   4.499   2.501  0.00  0.04           D
ATOM   1945 D     CV B   1       4.003   4.499   2.501  0.00  0.05           D
ATOM   1946 D     CV B   1       5.003   4.499   2.501  0.00  0.05           D
ATOM   1947 D     CV B   1       6.003   4.499   2.501  0.00  0.07           D
ATOM   1948 D     CV B   1      -3.997   5.499   2.501  0.00  0.07           D
ATOM   1949 D     CV B   1      -2.997   5.499   2.501  0.00  0.06           D
ATOM   1950 D     CV B   1      -1.997   5.499   2.501  0.00  0.05           D
ATOM   1951 D     CV B   1      -0.997   5.499   2.501  0.00  0.04           D
ATOM   1952 D     CV B   1       0.003   5.499   2.501  0.00  0.04           D
ATOM   1953 D     CV B   1       1.003   5.499   2.501  0.00  0.04           D
ATOM   1954 D     CV B   1       2.003   5.499   2.501  0.00  0.05           D
ATOM   1955 D     CV B   1       3.003   5.499   2.501  0.00  0.06           D
ATOM   1956 D     CV B   1       4.003   5.499   2.501  0.00  0.07           D
ATOM   1957 D     CV B   1       5.003   5.499   2.501  0.00  0.08           D
ATOM   1958 D     CV B   1       6.003   5.499   2.501  0.00  0.09           D
ATOM   1959 D     CV B   1      -0.997   6.499   2.501  0.00  0.06           D
ATOM   1960 D     CV B   1       0.003   6.499   2.501  0.00  0.06           D
ATOM   1961 D     CV B   1       1.003   6.499   2.501  0.00  0.06           D
ATOM   1962 D     CV B   1       2.003   6.499   2.501  0.00  0.06           D
ATOM   1963 D     CV B   1       2.003   7.499   2.501  0.00  0.07           D
ATOM   1964 D     CV B   1      -0.997  -7.501   3.501  0.00  0.07           D
ATOM   1965 D     CV B   1       0.003  -7.501   3.501  0.00  0.07           D
ATOM   1966 D     CV B   1       1.003  -7.501   3.501  0.00  0.07           D
ATOM   1967 D     CV B   1       2.003  -7.501   3.501  0.00  0.08           D
ATOM   1968 D     CV B   1      -0.997  -6.501   3.501  0.00  0.07           D
ATOM   1969 D     CV B   1       0.003  -6.501   3.501  0.00  0.06           D
ATOM   1970 D     CV B   1       1.003  -6.501   3.501  0.00  0.06           D
ATOM   1971 D     CV B   1       2.003  -6.501   3.501  0.00  0.06           D
ATOM   1972 D     CV B   1       3.003  -6.501   3.501  0.00  0.08           D
ATOM   1973 D     CV B   1      -0.997  -5.501   3.501  0.00  0.06           D
ATOM   1974 D     CV B   1       0.003  -5.501   3.501  0.00  0.05           D
ATOM   1975 D     CV B   1       1.003  -5.501   3.501  0.00  0.04           D
ATOM   1976 D     CV B   1       2.003  -5.501   3.501  0.00  0.05           D
ATOM   1977 D     CV B   1       3.003  -5.501   3.501  0.00  0.06           D
ATOM   1978 D     CV B   1       4.003  -5.501   3.501  0.00  0.06           D
ATOM   1979 D     CV B   1      -0.997  -4.501   3.501  0.00  0.05           D
ATOM   1980 D     CV B   1       0.003  -4.501   3.501  0.00  0.04           D
ATOM   1981 D     CV B   1       1.003  -4.501   3.501  0.00  0.04           D
ATOM   1982 D     CV B   1       2.003  -4.501   3.501  0.00  0.04           D
ATOM   1983 D     CV B   1       3.003  -4.501   3.501  0.00  0.05           D
ATOM   1984 D     CV B   1      -1.997  -3.501   3.501  0.00  0.06           D
ATOM   1985 D     CV B   1      -0.997  -3.501   3.501  0.00  0.04           D
ATOM   1986 D     CV B   1       0.003  -3.501   3.501  0.00  0.03           D
ATOM   1987 D     CV B   1       1.003  -3.501   3.501  0.00  0.03           D
ATOM   1988 D     CV B   1       2.003  -3.501   3.501  0.00  0.04           D
ATOM   1989 D     CV B   1      -5.997  -2.501   3.501  0.00  0.08           D
ATOM   1990 D     CV B   1      -1.997  -2.501   3.501  0.00  0.04           D
ATOM   1991 D     CV B   1      -0.997  -2.501   3.501  0.00  0.03           D
ATOM   1992 D     CV B   1       0.003  -2.501   3.501  0.00  0.02           D
ATOM   1993 D     CV B   1       1.003  -2.501   3.501  0.00  0.03           D
ATOM   1994 D     CV B   1       2.003  -2.501   3.501  0.00  0.04           D
ATOM   1995 D     CV B   1      -6.997  -1.501   3.501  0.00  0.06           D
ATOM   1996 D     CV B   1      -5.997  -1.501   3.501  0.00  0.06           D
ATOM   1997 D     CV B   1      -4.997  -1.501   3.501  0.00  0.06           D
ATOM   1998 D     CV B   1      -3.997  -1.501   3.501  0.00  0.06           D
ATOM   1999 D     CV B   1      -2.997  -1.501   3.501  0.00  0.05           D
ATOM   2000 D     CV B   1      -1.997  -1.501   3.501  0.00  0.03           D
ATOM   2001 D     CV B   1      -0.997  -1.501   3.501  0.00  0.02           D
ATOM   2002 D     CV B   1       0.003  -1.501   3.501  0.00  0.02           D
ATOM   2003 D     CV B   1       1.003  -1.501   3.501  0.00  0.02           D
ATOM   2004 D     CV B   1       2.003  -1.501   3.501  0.00  0.03           D
ATOM   2005 D     CV B   1       3.003  -1.501   3.501  0.00  0.05           D
ATOM   2006 D     CV B   1       5.003  -1.501   3.501  0.00  0.07           D
ATOM   2007 D     CV B   1       6.003  -1.501   3.501  0.00  0.07           D
ATOM   2008 D     CV B   1      -6.997  -0.501   3.501  0.00  0.05           D
ATOM   2009 D     CV B   1      -5.997  -0.501   3.501  0.00  0.05           D
ATOM   2010 D     CV B   1      -4.997  -0.501   3.501  0.00  0.05           D
ATOM   2011 D     CV B   1      -3.997  -0.501   3.501  0.00  0.04           D
ATOM   2012 D     CV B   1      -2.997  -0.501   3.501  0.00  0.03           D
ATOM   2013 D     CV B   1      -1.997  -0.501   3.501  0.00  0.02           D
ATOM   2014 D     CV B   1      -0.997  -0.501   3.501  0.00  0.02           D
ATOM   2015 D     CV B   1       0.003  -0.501   3.501  0.00  0.01           D
ATOM   2016 D     CV B   1       1.003  -0.501   3.501  0.00  0.02           D
ATOM   2017 D     CV B   1       2.003  -0.501   3.501  0.00  0.02           D
ATOM   2018 D     CV B   1       3.003  -0.501   3.501  0.00  0.03           D
ATOM   2019 D     CV B   1       4.003  -0.501   3.501  0.00  0.04           D
ATOM   2020 D     CV B   1       5.003  -0.501   3.501  0.00  0.05           D
ATOM   2021 D     CV B   1       6.003  -0.501   3.501  0.00  0.05           D
ATOM   2022 D     CV B   1       7.003  -0.501   3.501  0.00  0.05           D
ATOM   2023 D     CV B   1      -6.997   0.499   3.501  0.00  0.06           D
ATOM   2024 D     CV B   1      -5.997   0.499   3.501  0.00  0.05           D
ATOM   2025 D     CV B   1      -4.997   0.499   3.501  0.00  0.05           D
ATOM   2026 D     CV B   1      -3.997   0.499   3.501  0.00  0.05           D
ATOM   2027 D     CV B   1      -2.997   0.499   3.501  0.00  0.04           D
ATOM   2028 D     CV B   1      -1.997   0.499   3.501  0.00  0.02           D
ATOM   2029 D     CV B   1      -0.997   0.499   3.501  0.00  0.02           D
ATOM   2030 D     CV B   1       0.003   0.499   3.501  0.00  0.01           D
ATOM   2031 D     CV B   1       1.003   0.499   3.501  0.00  0.01           D
ATOM   2032 D     CV B   1       2.003   0.499   3.501  0.00  0.02           D
ATOM   2033 D     CV B   1       3.003   0.499   3.501  0.00  0.02           D
ATOM   2034 D     CV B   1       4.003   0.499   3.501  0.00  0.03           D
ATOM   2035 D     CV B   1       5.003   0.499   3.501  0.00  0.03           D
ATOM   2036 D     CV B   1       6.003   0.499   3.501  0.00  0.04           D
ATOM   2037 D     CV B   1       7.003   0.499   3.501  0.00  0.05           D
ATOM   2038 D     CV B   1      -5.997   1.499   3.501  0.00  0.06           D
ATOM   2039 D     CV B   1      -1.997   1.499   3.501  0.00  0.03           D
ATOM   2040 D     CV B   1      -0.997   1.499   3.501  0.00  0.02           D
ATOM   2041 D     CV B   1       0.003   1.499   3.501  0.00  0.02           D
ATOM   2042 D     CV B   1       1.003   1.499   3.501  0.00  0.02           D
ATOM   2043 D     CV B   1       2.003   1.499   3.501  0.00  0.02           D
ATOM   2044 D     CV B   1       3.003   1.499   3.501  0.00  0.03           D
ATOM   2045 D     CV B   1       4.003   1.499   3.501  0.00  0.03           D
ATOM   2046 D     CV B   1       5.003   1.499   3.501  0.00  0.03           D
ATOM   2047 D     CV B   1       6.003   1.499   3.501  0.00  0.04           D
ATOM   2048 D     CV B   1       7.003   1.499   3.501  0.00  0.05           D
ATOM   2049 D     CV B   1       8.003   1.499   3.501  0.00  0.06           D
ATOM   2050 D     CV B   1      -1.997   2.499   3.501  0.00  0.04           D
ATOM   2051 D     CV B   1      -0.997   2.499   3.501  0.00  0.03           D
ATOM   2052 D     CV B   1       0.003   2.499   3.501  0.00  0.02           D
ATOM   2053 D     CV B   1       1.003   2.499   3.501  0.00  0.02           D
ATOM   2054 D     CV B   1       2.003   2.499   3.501  0.00  0.03           D
ATOM   2055 D     CV B   1       3.003   2.499   3.501  0.00  0.04           D
ATOM   2056 D     CV B   1       4.003   2.499   3.501  0.00  0.04           D
ATOM   2057 D     CV B   1       5.003   2.499   3.501  0.00  0.04           D
ATOM   2058 D     CV B   1       6.003   2.499   3.501  0.00  0.05           D
ATOM   2059 D     CV B   1       7.003   2.499   3.501  0.00  0.07           D
ATOM   2060 D     CV B   1      -1.997   3.499   3.501  0.00  0.05           D
ATOM   2061 D     CV B   1      -0.997   3.499   3.501  0.00  0.03           D
ATOM   2062 D     CV B   1       0.003   3.499   3.501  0.00  0.03           D
ATOM   2063 D     CV B   1       1.003   3.499   3.501  0.00  0.03           D
ATOM   2064 D     CV B   1       2.003   3.499   3.501  0.00  0.05           D
ATOM   2065 D     CV B   1       4.003   3.499   3.501  0.00  0.06           D
ATOM   2066 D     CV B   1       5.003   3.499   3.501  0.00  0.05           D
ATOM   2067 D     CV B   1       6.003   3.499   3.501  0.00  0.06           D
ATOM   2068 D     CV B   1      -1.997   4.499   3.501  0.00  0.05           D
ATOM   2069 D     CV B   1      -0.997   4.499   3.501  0.00  0.04           D
ATOM   2070 D     CV B   1       0.003   4.499   3.501  0.00  0.03           D
ATOM   2071 D     CV B   1       1.003   4.499   3.501  0.00  0.04           D
ATOM   2072 D     CV B   1       2.003   4.499   3.501  0.00  0.06           D
ATOM   2073 D     CV B   1      -2.997   5.499   3.501  0.00  0.07           D
ATOM   2074 D     CV B   1      -1.997   5.499   3.501  0.00  0.06           D
ATOM   2075 D     CV B   1      -0.997   5.499   3.501  0.00  0.04           D
ATOM   2076 D     CV B   1       0.003   5.499   3.501  0.00  0.04           D
ATOM   2077 D     CV B   1       1.003   5.499   3.501  0.00  0.05           D
ATOM   2078 D     CV B   1       2.003   5.499   3.501  0.00  0.06           D
ATOM   2079 D     CV B   1       3.003   5.499   3.501  0.00  0.08           D
ATOM   2080 D     CV B   1      -0.997   6.499   3.501  0.00  0.05           D
ATOM   2081 D     CV B   1       0.003   6.499   3.501  0.00  0.05           D
ATOM   2082 D     CV B   1       1.003   6.499   3.501  0.00  0.05           D
ATOM   2083 D     CV B   1       2.003   6.499   3.501  0.00  0.07           D
ATOM   2084 D     CV B   1      -0.997   7.499   3.501  0.00  0.06           D
ATOM   2085 D     CV B   1       1.003   7.499   3.501  0.00  0.06           D
ATOM   2086 D     CV B   1      -0.997  -6.501   4.501  0.00  0.07           D
ATOM   2087 D     CV B   1       0.003  -6.501   4.501  0.00  0.05           D
ATOM   2088 D     CV B   1       1.003  -6.501   4.501  0.00  0.05           D
ATOM   2089 D     CV B   1       2.003  -6.501   4.501  0.00  0.06           D
ATOM   2090 D     CV B   1       3.003  -6.501   4.501  0.00  0.08           D
ATOM   2091 D     CV B   1       0.003  -5.501   4.501  0.00  0.05           D
ATOM   2092 D     CV B   1       1.003  -5.501   4.501  0.00  0.05           D
ATOM   2093 D     CV B   1       2.003  -5.501   4.501  0.00  0.06           D
ATOM   2094 D     CV B   1       0.003  -4.501   4.501  0.00  0.05           D
ATOM   2095 D     CV B   1       1.003  -4.501   4.501  0.00  0.05           D
ATOM   2096 D     CV B   1       2.003  -4.501   4.501  0.00  0.06           D
ATOM   2097 D     CV B   1      -0.997  -3.501   4.501  0.00  0.05           D
ATOM   2098 D     CV B   1       0.003  -3.501   4.501  0.00  0.04           D
ATOM   2099 D     CV B   1       1.003  -3.501   4.501  0.00  0.05           D
ATOM   2100 D     CV B   1       2.003  -3.501   4.501  0.00  0.06           D
ATOM   2101 D     CV B   1      -1.997  -2.501   4.501  0.00  0.05           D
ATOM   2102 D     CV B   1      -0.997  -2.501   4.501  0.00  0.04           D
ATOM   2103 D     CV B   1       0.003  -2.501   4.501  0.00  0.03           D
ATOM   2104 D     CV B   1       1.003  -2.501   4.501  0.00  0.04           D
ATOM   2105 D     CV B   1      -5.997  -1.501   4.501  0.00  0.07           D
ATOM   2106 D     CV B   1      -4.997  -1.501   4.501  0.00  0.08           D
ATOM   2107 D     CV B   1      -2.997  -1.501   4.501  0.00  0.05           D
ATOM   2108 D     CV B   1      -1.997  -1.501   4.501  0.00  0.04           D
ATOM   2109 D     CV B   1      -0.997  -1.501   4.501  0.00  0.03           D
ATOM   2110 D     CV B   1       0.003  -1.501   4.501  0.00  0.03           D
ATOM   2111 D     CV B   1       1.003  -1.501   4.501  0.00  0.03           D
ATOM   2112 D     CV B   1       2.003  -1.501   4.501  0.00  0.04           D
ATOM   2113 D     CV B   1      -5.997  -0.501   4.501  0.00  0.06           D
ATOM   2114 D     CV B   1      -4.997  -0.501   4.501  0.00  0.06           D
ATOM   2115 D     CV B   1      -3.997  -0.501   4.501  0.00  0.05           D
ATOM   2116 D     CV B   1      -2.997  -0.501   4.501  0.00  0.04           D
ATOM   2117 D     CV B   1      -1.997  -0.501   4.501  0.00  0.03           D
ATOM   2118 D     CV B   1      -0.997  -0.501   4.501  0.00  0.03           D
ATOM   2119 D     CV B   1       0.003  -0.501   4.501  0.00  0.02           D
ATOM   2120 D     CV B   1       1.003  -0.501   4.501  0.00  0.02           D
ATOM   2121 D     CV B   1       2.003  -0.501   4.501  0.00  0.03           D
ATOM   2122 D     CV B   1       3.003  -0.501   4.501  0.00  0.04           D
ATOM   2123 D     CV B   1       4.003  -0.501   4.501  0.00  0.05           D
ATOM   2124 D     CV B   1       5.003  -0.501   4.501  0.00  0.06           D
ATOM   2125 D     CV B   1       6.003  -0.501   4.501  0.00  0.06           D
ATOM   2126 D     CV B   1      -5.997   0.499   4.501  0.00  0.06           D
ATOM   2127 D     CV B   1      -4.997   0.499   4.501  0.00  0.06           D
ATOM   2128 D     CV B   1      -3.997   0.499   4.501  0.00  0.06           D
ATOM   2129 D     CV B   1      -2.997   0.499   4.501  0.00  0.05           D
ATOM   2130 D     CV B   1      -1.997   0.499   4.501  0.00  0.03           D
ATOM   2131 D     CV B   1      -0.997   0.499   4.501  0.00  0.03           D
ATOM   2132 D     CV B   1       0.003   0.499   4.501  0.00  0.02           D
ATOM   2133 D     CV B   1       1.003   0.499   4.501  0.00  0.02           D
ATOM   2134 D     CV B   1       2.003   0.499   4.501  0.00  0.03           D
ATOM   2135 D     CV B   1       3.003   0.499   4.501  0.00  0.03           D
ATOM   2136 D     CV B   1       4.003   0.499   4.501  0.00  0.04           D
ATOM   2137 D     CV B   1       5.003   0.499   4.501  0.00  0.05           D
ATOM   2138 D     CV B   1       6.003   0.499   4.501  0.00  0.05           D
ATOM   2139 D     CV B   1      -1.997   1.499   4.501  0.00  0.04           D
ATOM   2140 D     CV B   1      -0.997   1.499   4.501  0.00  0.03           D
ATOM   2141 D     CV B   1       0.003   1.499   4.501  0.00  0.02           D
ATOM   2142 D     CV B   1       1.003   1.499   4.501  0.00  0.03           D
ATOM   2143 D     CV B   1       2.003   1.499   4.501  0.00  0.03           D
ATOM   2144 D     CV B   1       3.003   1.499   4.501  0.00  0.04           D
ATOM   2145 D     CV B   1       4.003   1.499   4.501  0.00  0.04           D
ATOM   2146 D     CV B   1       5.003   1.499   4.501  0.00  0.05           D
ATOM   2147 D     CV B   1       6.003   1.499   4.501  0.00  0.05           D
ATOM   2148 D     CV B   1       7.003   1.499   4.501  0.00  0.05           D
ATOM   2149 D     CV B   1      -1.997   2.499   4.501  0.00  0.06           D
ATOM   2150 D     CV B   1      -0.997   2.499   4.501  0.00  0.04           D
ATOM   2151 D     CV B   1       0.003   2.499   4.501  0.00  0.03           D
ATOM   2152 D     CV B   1       1.003   2.499   4.501  0.00  0.03           D
ATOM   2153 D     CV B   1       2.003   2.499   4.501  0.00  0.05           D
ATOM   2154 D     CV B   1       4.003   2.499   4.501  0.00  0.06           D
ATOM   2155 D     CV B   1       5.003   2.499   4.501  0.00  0.06           D
ATOM   2156 D     CV B   1       7.003   2.499   4.501  0.00  0.07           D
ATOM   2157 D     CV B   1      -1.997   3.499   4.501  0.00  0.07           D
ATOM   2158 D     CV B   1      -0.997   3.499   4.501  0.00  0.04           D
ATOM   2159 D     CV B   1       0.003   3.499   4.501  0.00  0.04           D
ATOM   2160 D     CV B   1       1.003   3.499   4.501  0.00  0.05           D
ATOM   2161 D     CV B   1      -0.997   4.499   4.501  0.00  0.05           D
ATOM   2162 D     CV B   1       0.003   4.499   4.501  0.00  0.04           D
ATOM   2163 D     CV B   1       1.003   4.499   4.501  0.00  0.06           D
ATOM   2164 D     CV B   1      -1.997   5.499   4.501  0.00  0.07           D
ATOM   2165 D     CV B   1      -0.997   5.499   4.501  0.00  0.05           D
ATOM   2166 D     CV B   1       0.003   5.499   4.501  0.00  0.05           D
ATOM   2167 D     CV B   1       1.003   5.499   4.501  0.00  0.06           D
ATOM   2168 D     CV B   1      -1.997   6.499   4.501  0.00  0.06           D
ATOM   2169 D     CV B   1      -0.997   6.499   4.501  0.00  0.05           D
ATOM   2170 D     CV B   1       0.003   6.499   4.501  0.00  0.04           D
ATOM   2171 D     CV B   1       1.003   6.499   4.501  0.00  0.06           D
ATOM   2172 D     CV B   1       2.003   6.499   4.501  0.00  0.09           D
ATOM   2173 D     CV B   1       0.003  -5.501   5.501  0.00  0.07           D
ATOM   2174 D     CV B   1       1.003  -5.501   5.501  0.00  0.07           D
ATOM   2175 D     CV B   1       2.003  -5.501   5.501  0.00  0.08           D
ATOM   2176 D     CV B   1       0.003  -4.501   5.501  0.00  0.07           D
ATOM   2177 D     CV B   1      -0.997  -3.501   5.501  0.00  0.06           D
ATOM   2178 D     CV B   1       0.003  -3.501   5.501  0.00  0.06           D
ATOM   2179 D     CV B   1      -0.997  -2.501   5.501  0.00  0.05           D
ATOM   2180 D     CV B   1       0.003  -2.501   5.501  0.00  0.05           D
ATOM   2181 D     CV B   1       1.003  -2.501   5.501  0.00  0.06           D
ATOM   2182 D     CV B   1      -3.997  -1.501   5.501  0.00  0.08           D
ATOM   2183 D     CV B   1      -2.997  -1.501   5.501  0.00  0.06           D
ATOM   2184 D     CV B   1      -1.997  -1.501   5.501  0.00  0.05           D
ATOM   2185 D     CV B   1      -0.997  -1.501   5.501  0.00  0.04           D
ATOM   2186 D     CV B   1       0.003  -1.501   5.501  0.00  0.04           D
ATOM   2187 D     CV B   1       1.003  -1.501   5.501  0.00  0.05           D
ATOM   2188 D     CV B   1       2.003  -1.501   5.501  0.00  0.05           D
ATOM   2189 D     CV B   1      -2.997  -0.501   5.501  0.00  0.06           D
ATOM   2190 D     CV B   1      -1.997  -0.501   5.501  0.00  0.05           D
ATOM   2191 D     CV B   1      -0.997  -0.501   5.501  0.00  0.04           D
ATOM   2192 D     CV B   1       0.003  -0.501   5.501  0.00  0.04           D
ATOM   2193 D     CV B   1       1.003  -0.501   5.501  0.00  0.04           D
ATOM   2194 D     CV B   1       2.003  -0.501   5.501  0.00  0.04           D
ATOM   2195 D     CV B   1       3.003  -0.501   5.501  0.00  0.05           D
ATOM   2196 D     CV B   1      -3.997   0.499   5.501  0.00  0.06           D
ATOM   2197 D     CV B   1      -2.997   0.499   5.501  0.00  0.06           D
ATOM   2198 D     CV B   1      -1.997   0.499   5.501  0.00  0.05           D
ATOM   2199 D     CV B   1      -0.997   0.499   5.501  0.00  0.04           D
ATOM   2200 D     CV B   1       0.003   0.499   5.501  0.00  0.03           D
ATOM   2201 D     CV B   1       1.003   0.499   5.501  0.00  0.03           D
ATOM   2202 D     CV B   1       2.003   0.499   5.501  0.00  0.04           D
ATOM   2203 D     CV B   1       3.003   0.499   5.501  0.00  0.05           D
ATOM   2204 D     CV B   1       4.003   0.499   5.501  0.00  0.06           D
ATOM   2205 D     CV B   1       5.003   0.499   5.501  0.00  0.06           D
ATOM   2206 D     CV B   1       6.003   0.499   5.501  0.00  0.06           D
ATOM   2207 D     CV B   1      -1.997   1.499   5.501  0.00  0.05           D
ATOM   2208 D     CV B   1      -0.997   1.499   5.501  0.00  0.04           D
ATOM   2209 D     CV B   1       0.003   1.499   5.501  0.00  0.04           D
ATOM   2210 D     CV B   1       1.003   1.499   5.501  0.00  0.04           D
ATOM   2211 D     CV B   1       2.003   1.499   5.501  0.00  0.04           D
ATOM   2212 D     CV B   1       3.003   1.499   5.501  0.00  0.05           D
ATOM   2213 D     CV B   1       4.003   1.499   5.501  0.00  0.06           D
ATOM   2214 D     CV B   1       5.003   1.499   5.501  0.00  0.07           D
ATOM   2215 D     CV B   1       6.003   1.499   5.501  0.00  0.07           D
ATOM   2216 D     CV B   1      -1.997   2.499   5.501  0.00  0.06           D
ATOM   2217 D     CV B   1      -0.997   2.499   5.501  0.00  0.05           D
ATOM   2218 D     CV B   1       0.003   2.499   5.501  0.00  0.04           D
ATOM   2219 D     CV B   1       1.003   2.499   5.501  0.00  0.05           D
ATOM   2220 D     CV B   1       2.003   2.499   5.501  0.00  0.06           D
ATOM   2221 D     CV B   1      -0.997   3.499   5.501  0.00  0.06           D
ATOM   2222 D     CV B   1       0.003   3.499   5.501  0.00  0.05           D
ATOM   2223 D     CV B   1       1.003   3.499   5.501  0.00  0.06           D
ATOM   2224 D     CV B   1      -0.997   4.499   5.501  0.00  0.07           D
ATOM   2225 D     CV B   1       0.003   4.499   5.501  0.00  0.06           D
ATOM   2226 D     CV B   1       1.003   4.499   5.501  0.00  0.07           D
ATOM   2227 D     CV B   1      -1.997   5.499   5.501  0.00  0.08           D
ATOM   2228 D     CV B   1      -0.997   5.499   5.501  0.00  0.06           D
ATOM   2229 D     CV B   1       0.003   5.499   5.501  0.00  0.06           D
ATOM   2230 D     CV B   1       1.003   5.499   5.501  0.00  0.07           D
ATOM   2231 D     CV B   1      -0.997  -1.501   6.501  0.00  0.07           D
ATOM   2232 D     CV B   1       0.003  -1.501   6.501  0.00  0.07           D
ATOM   2233 D     CV B   1      -0.997  -0.501   6.501  0.00  0.06           D
ATOM   2234 D     CV B   1       0.003  -0.501   6.501  0.00  0.06           D
ATOM   2235 D     CV B   1       1.003  -0.501   6.501  0.00  0.06           D
ATOM   2236 D     CV B   1       2.003  -0.501   6.501  0.00  0.06           D
ATOM   2237 D     CV B   1      -0.997   0.499   6.501  0.00  0.06           D
ATOM   2238 D     CV B   1       0.003   0.499   6.501  0.00  0.05           D
ATOM   2239 D     CV B   1       1.003   0.499   6.501  0.00  0.05           D
ATOM   2240 D     CV B   1       2.003   0.499   6.501  0.00  0.07           D
ATOM   2241 D     CV B   1      -1.997   1.499   6.501  0.00  0.07           D
ATOM   2242 D     CV B   1      -0.997   1.499   6.501  0.00  0.06           D
ATOM   2243 D     CV B   1       0.003   1.499   6.501  0.00  0.06           D
ATOM   2244 D     CV B   1       1.003   1.499   6.501  0.00  0.06           D
ATOM   2245 D     CV B   1       2.003   1.499   6.501  0.00  0.07           D
ATOM   2246 D     CV B   1      -1.997   2.499   6.501  0.00  0.07           D
ATOM   2247 D     CV B   1       0.003   2.499   6.501  0.00  0.07           D
ATOM   2248 D     CV B   1       1.003   2.499   6.501  0.00  0.06           D
ATOM   2249 D     CV B   1      -1.997   3.499   6.501  0.00  0.08           D
ATOM   2250 D     CV B   1       1.003   5.499   6.501  0.00  0.07           D
ATOM   2251 D     CV B   1       0.003  -0.501   7.501  0.00  0.08           D
ATOM   2252 D     CV B   1       1.003  -0.501   7.501  0.00  0.09           D
ATOM   2253 D     CV B   1       2.003  -0.501   7.501  0.00  0.09           D
ATOM   2254 D     CV B   1      -0.997   0.499   7.501  0.00  0.09           D
ATOM   2255 D     CV B   1       0.003   0.499   7.501  0.00  0.07           D
ATOM   2256 D     CV B   1       1.003   0.499   7.501  0.00  0.08           D
ATOM   2257 D     CV B   1       1.003   1.499   7.501  0.00  0.09           D
ATOM   2258 D     CV B   1       0.003  -0.501   8.501  0.00  0.09           D
ATOM   2259 D     CV B   1       1.003  -0.501   8.501  0.00  0.10           D
ATOM   2260 D     CV B   1      -0.997   0.499   8.501  0.00  0.10           D
ATOM   2261 D     CV B   1       0.003   0.499   8.501  0.00  0.09           D
ATOM   2262 D     CV B   1       1.003   0.499   8.501  0.00  0.10           D
ATOM   2263 D     CV B   1       1.003   1.499   8.501  0.00  0.11           D
ATOM   2264 D     CV B   1       0.003  -0.501   9.501  0.00  0.10           D
ATOM   2265 D     CV B   1       0.003   0.499   9.501  0.00  0.10           D
ATOM   2266 D     CV B   1       1.003   0.499   9.501  0.00  0.10           D
