# Supplementary material for: CageCavityCalc (C3): A Computational Tool for Calculating and Visualizing Cavities in Molecular Cages
Source: J Chem Inf Model. 2024 Jul 9;64(14):5604–16. doi: 10.1021/acs.jcim.4c00355 (PMC11267575; doi:10.1021/acs.jcim.4c00355)
Supplement: Supplementary file 2 — ci4c00355_si_002.zip [file ci4c00355_si_002.zip › CageCavityCalc-v.1.0.5/CageCavityCalc/examples/9_large/cage.pdb]

HEADER
REMARK  Molecule 1
HETATM    1  C   UNK  0001      49.910 109.230  32.610
HETATM    2  N   UNK  0001      48.950 110.220  32.800
HETATM    3  C   UNK  0001      49.260 111.380  32.090
HETATM    4  C   UNK  0001      50.460 111.580  31.380
HETATM    5  C   UNK  0001      51.470 110.580  31.320
HETATM    6  C   UNK  0001      52.760 110.840  30.500
HETATM    7  C   UNK  0001      53.300 109.800  29.770
HETATM    8  C   UNK  0001      54.450 109.990  29.010
HETATM    9  C   UNK  0001      55.020 111.310  28.880
HETATM   10  C   UNK  0001      56.290 111.550  28.180
HETATM   11  C   UNK  0001      57.320 111.750  27.590
HETATM   12  C   UNK  0001      58.530 112.080  26.950
HETATM   13  C   UNK  0001      59.020 113.380  26.820
HETATM   14  C   UNK  0001      60.210 113.650  26.120
HETATM   15  C   UNK  0001      60.640 115.070  26.010
HETATM   16  N   UNK  0001      61.770 115.560  26.870
HETATM   17  C   UNK  0001      61.740 117.100  26.770
HETATM   18  C   UNK  0001      63.090 115.090  26.210
HETATM   19  C   UNK  0001      61.580 114.970  28.310
HETATM   20  C   UNK  0001      60.870 112.570  25.430
HETATM   21  C   UNK  0001      60.490 111.270  25.700
HETATM   22  C   UNK  0001      61.380 110.280  25.160
HETATM   23  C   UNK  0001      62.240 109.540  24.710
HETATM   24  C   UNK  0001      63.180 108.630  24.270
HETATM   25  C   UNK  0001      64.500 108.770  24.630
HETATM   26  C   UNK  0001      65.360 107.740  24.100
HETATM   27  C   UNK  0001      64.940 106.660  23.270
HETATM   28  C   UNK  0001      65.780 105.600  22.710
HETATM   29  C   UNK  0001      65.260 104.270  22.380
HETATM   30  C   UNK  0001      66.160 103.330  21.840
HETATM   31  N   UNK  0001      67.470 103.610  21.640
HETATM   32  C   UNK  0001      67.890 104.820  21.930
HETATM   33  C   UNK  0001      67.130 105.780  22.490
HETATM   34  C   UNK  0001      63.600 106.680  22.810
HETATM   35  C   UNK  0001      62.750 107.590  23.370
HETATM   36  C   UNK  0001      59.360 111.020  26.490
HETATM   37  O   UNK  0001      58.960 109.760  26.710
HETATM   38  C   UNK  0001      59.580 108.930  27.690
HETATM   39  C   UNK  0001      60.130 107.670  27.020
HETATM   40  C   UNK  0001      59.360 106.930  26.120
HETATM   41  C   UNK  0001      59.970 105.950  25.300
HETATM   42  C   UNK  0001      61.300 105.550  25.600
HETATM   43  C   UNK  0001      61.970 106.230  26.630
HETATM   44  C   UNK  0001      63.380 105.690  26.890
HETATM   45  O   UNK  0001      64.050 106.170  27.800
HETATM   46  N   UNK  0001      61.370 107.290  27.280
HETATM   47  C   UNK  0001      54.490 112.330  29.610
HETATM   48  C   UNK  0001      53.380 112.110  30.430
HETATM   49  C   UNK  0001      51.170 109.360  31.960
HETATM   50  H   UNK  0001      49.480 108.320  33.000
HETATM   51  H   UNK  0001      48.550 112.210  31.980
HETATM   52  H   UNK  0001      50.550 112.520  30.850
HETATM   53  H   UNK  0001      52.710 108.890  29.700
HETATM   54  H   UNK  0001      54.860 109.150  28.450
HETATM   55  H   UNK  0001      58.380 114.150  27.220
HETATM   56  H   UNK  0001      59.770 115.650  26.320
HETATM   57  H   UNK  0001      60.880 115.300  24.970
HETATM   58  H   UNK  0001      62.620 117.610  27.180
HETATM   59  H   UNK  0001      60.850 117.410  27.320
HETATM   60  H   UNK  0001      61.600 117.430  25.740
HETATM   61  H   UNK  0001      62.940 114.020  26.030
HETATM   62  H   UNK  0001      63.970 115.320  26.820
HETATM   63  H   UNK  0001      63.230 115.570  25.250
HETATM   64  H   UNK  0001      61.830 113.910  28.170
HETATM   65  H   UNK  0001      62.310 115.380  29.000
HETATM   66  H   UNK  0001      60.610 115.180  28.750
HETATM   67  H   UNK  0001      61.660 112.840  24.740
HETATM   68  H   UNK  0001      64.830 109.560  25.290
HETATM   69  H   UNK  0001      66.380 107.710  24.450
HETATM   70  H   UNK  0001      64.220 103.990  22.480
HETATM   71  H   UNK  0001      65.680 102.400  21.540
HETATM   72  H   UNK  0001      68.920 105.170  21.910
HETATM   73  H   UNK  0001      67.700 106.670  22.730
HETATM   74  H   UNK  0001      63.280 105.890  22.150
HETATM   75  H   UNK  0001      61.710 107.600  23.060
HETATM   76  H   UNK  0001      58.800 108.640  28.410
HETATM   77  H   UNK  0001      60.370 109.510  28.180
HETATM   78  H   UNK  0001      58.330 107.250  26.020
HETATM   79  H   UNK  0001      59.420 105.480  24.490
HETATM   80  H   UNK  0001      61.790 104.850  24.930
HETATM   81  H   UNK  0001      63.740 104.880  26.230
HETATM   82  H   UNK  0001      54.890 113.350  29.620
HETATM   83  H   UNK  0001      52.970 112.890  31.070
HETATM   84  H   UNK  0001      51.970 108.620  31.950
HETATM   85  C   UNK  0001      59.370  92.320   4.210
HETATM   86  N   UNK  0001      58.310  91.990   5.060
HETATM   87  C   UNK  0001      58.080  92.990   5.960
HETATM   88  C   UNK  0001      58.740  94.170   6.070
HETATM   89  C   UNK  0001      59.800  94.490   5.230
HETATM   90  C   UNK  0001      60.720  95.710   5.380
HETATM   91  C   UNK  0001      61.640  96.130   4.390
HETATM   92  C   UNK  0001      62.360  97.420   4.520
HETATM   93  C   UNK  0001      62.370  98.080   5.770
HETATM   94  C   UNK  0001      63.060  99.330   5.960
HETATM   95  C   UNK  0001      63.750 100.270   6.250
HETATM   96  C   UNK  0001      64.550 101.370   6.720
HETATM   97  C   UNK  0001      64.790 102.480   5.860
HETATM   98  C   UNK  0001      65.570 103.590   6.320
HETATM   99  C   UNK  0001      65.810 104.920   5.530
HETATM  100  N   UNK  0001      67.140 105.080   4.820
HETATM  101  C   UNK  0001      67.480 103.850   3.970
HETATM  102  C   UNK  0001      68.250 105.170   5.850
HETATM  103  C   UNK  0001      67.170 106.370   4.040
HETATM  104  C   UNK  0001      66.090 103.520   7.650
HETATM  105  C   UNK  0001      65.800 102.410   8.540
HETATM  106  C   UNK  0001      66.230 102.440   9.950
HETATM  107  C   UNK  0001      66.590 102.520  11.080
HETATM  108  C   UNK  0001      66.910 102.590  12.430
HETATM  109  C   UNK  0001      65.910 102.690  13.380
HETATM  110  C   UNK  0001      66.280 102.810  14.720
HETATM  111  C   UNK  0001      67.670 102.860  15.010
HETATM  112  C   UNK  0001      68.110 102.800  16.440
HETATM  113  C   UNK  0001      67.360 102.000  17.350
HETATM  114  C   UNK  0001      67.590 102.120  18.710
HETATM  115  N   UNK  0001      68.580 102.810  19.330
HETATM  116  C   UNK  0001      69.340 103.550  18.400
HETATM  117  C   UNK  0001      69.160 103.580  17.000
HETATM  118  C   UNK  0001      68.700 102.820  14.050
HETATM  119  C   UNK  0001      68.250 102.720  12.750
HETATM  120  C   UNK  0001      65.100 101.340   8.040
HETATM  121  O   UNK  0001      64.850 100.230   8.850
HETATM  122  C   UNK  0001      65.700  99.030   8.800
HETATM  123  C   UNK  0001      66.880  99.100   9.720
HETATM  124  C   UNK  0001      66.700  99.130  11.110
HETATM  125  C   UNK  0001      67.840  99.330  11.940
HETATM  126  C   UNK  0001      69.090  99.370  11.310
HETATM  127  C   UNK  0001      69.240  99.130   9.910
HETATM  128  C   UNK  0001      70.570  98.980   9.310
HETATM  129  O   UNK  0001      71.570  98.900  10.000
HETATM  130  N   UNK  0001      68.140  99.020   9.140
HETATM  131  C   UNK  0001      61.550  97.600   6.810
HETATM  132  C   UNK  0001      60.720  96.480   6.580
HETATM  133  C   UNK  0001      60.120  93.480   4.250
HETATM  134  H   UNK  0001      59.530  91.680   3.350
HETATM  135  H   UNK  0001      57.240  92.830   6.630
HETATM  136  H   UNK  0001      58.480  94.860   6.870
HETATM  137  H   UNK  0001      61.690  95.620   3.430
HETATM  138  H   UNK  0001      63.170  97.680   3.840
HETATM  139  H   UNK  0001      64.250 102.460   4.920
HETATM  140  H   UNK  0001      65.730 105.750   6.230
HETATM  141  H   UNK  0001      65.030 105.120   4.790
HETATM  142  H   UNK  0001      67.530 102.950   4.580
HETATM  143  H   UNK  0001      68.430 103.960   3.450
HETATM  144  H   UNK  0001      66.740 103.740   3.180
HETATM  145  H   UNK  0001      69.160 105.240   5.250
HETATM  146  H   UNK  0001      68.180 104.330   6.550
HETATM  147  H   UNK  0001      68.070 106.070   6.440
HETATM  148  H   UNK  0001      67.050 107.250   4.670
HETATM  149  H   UNK  0001      68.130 106.500   3.530
HETATM  150  H   UNK  0001      66.430 106.350   3.240
HETATM  151  H   UNK  0001      66.700 104.270   8.130
HETATM  152  H   UNK  0001      64.880 102.520  13.090
HETATM  153  H   UNK  0001      65.610 102.710  15.560
HETATM  154  H   UNK  0001      66.500 101.400  17.060
HETATM  155  H   UNK  0001      67.080 101.430  19.380
HETATM  156  H   UNK  0001      70.160 104.160  18.770
HETATM  157  H   UNK  0001      69.840 104.180  16.400
HETATM  158  H   UNK  0001      69.770 102.820  14.200
HETATM  159  H   UNK  0001      69.000 102.670  11.960
HETATM  160  H   UNK  0001      66.090  98.960   7.770
HETATM  161  H   UNK  0001      65.110  98.150   9.060
HETATM  162  H   UNK  0001      65.730  98.930  11.550
HETATM  163  H   UNK  0001      67.750  99.440  13.020
HETATM  164  H   UNK  0001      69.960  99.490  11.930
HETATM  165  H   UNK  0001      70.480  99.010   8.200
HETATM  166  H   UNK  0001      61.550  98.210   7.710
HETATM  167  H   UNK  0001      60.070  96.190   7.400
HETATM  168  H   UNK  0001      60.930  93.550   3.530
HETATM  169  C   UNK  0001      38.270  97.420  14.620
HETATM  170  N   UNK  0001      38.540  97.560  15.950
HETATM  171  C   UNK  0001      39.880  97.620  16.160
HETATM  172  C   UNK  0001      40.800  97.830  15.200
HETATM  173  C   UNK  0001      40.530  97.930  13.810
HETATM  174  C   UNK  0001      41.410  98.290  12.790
HETATM  175  C   UNK  0001      41.290  97.630  11.550
HETATM  176  C   UNK  0001      42.280  97.960  10.560
HETATM  177  C   UNK  0001      43.410  98.740  10.850
HETATM  178  C   UNK  0001      44.350  98.960   9.790
HETATM  179  C   UNK  0001      45.150  99.260   8.890
HETATM  180  C   UNK  0001      46.180  99.620   7.920
HETATM  181  C   UNK  0001      45.970 100.830   7.240
HETATM  182  C   UNK  0001      46.800 101.300   6.200
HETATM  183  C   UNK  0001      46.670 102.720   5.540
HETATM  184  N   UNK  0001      45.580 102.850   4.410
HETATM  185  C   UNK  0001      44.240 102.670   5.110
HETATM  186  C   UNK  0001      45.940 101.800   3.420
HETATM  187  C   UNK  0001      45.560 104.280   3.790
HETATM  188  C   UNK  0001      47.860 100.490   5.740
HETATM  189  C   UNK  0001      48.050  99.250   6.370
HETATM  190  C   UNK  0001      49.040  98.320   5.860
HETATM  191  C   UNK  0001      49.790  97.530   5.420
HETATM  192  C   UNK  0001      50.660  96.510   5.000
HETATM  193  C   UNK  0001      50.250  95.210   4.880
HETATM  194  C   UNK  0001      51.170  94.190   4.880
HETATM  195  C   UNK  0001      52.520  94.460   4.740
HETATM  196  C   UNK  0001      53.520  93.340   4.630
HETATM  197  C   UNK  0001      53.580  92.330   5.570
HETATM  198  C   UNK  0001      54.600  91.360   5.510
HETATM  199  N   UNK  0001      55.650  91.530   4.590
HETATM  200  C   UNK  0001      55.570  92.590   3.710
HETATM  201  C   UNK  0001      54.550  93.500   3.720
HETATM  202  C   UNK  0001      52.960  95.830   4.770
HETATM  203  C   UNK  0001      51.990  96.870   4.810
HETATM  204  C   UNK  0001      47.240  98.790   7.430
HETATM  205  O   UNK  0001      47.390  97.570   8.010
HETATM  206  C   UNK  0001      48.200  97.290   9.220
HETATM  207  C   UNK  0001      49.660  97.400   8.990
HETATM  208  C   UNK  0001      50.330  98.580   9.160
HETATM  209  C   UNK  0001      51.740  98.550   9.240
HETATM  210  C   UNK  0001      52.420  97.340   8.970
HETATM  211  C   UNK  0001      51.680  96.170   8.740
HETATM  212  C   UNK  0001      52.330  94.800   8.590
HETATM  213  O   UNK  0001      53.450  94.550   8.180
HETATM  214  N   UNK  0001      50.330  96.210   8.780
HETATM  215  C   UNK  0001      43.450  99.380  12.070
HETATM  216  C   UNK  0001      42.440  99.230  13.020
HETATM  217  C   UNK  0001      39.160  97.610  13.540
HETATM  218  H   UNK  0001      37.220  97.180  14.430
HETATM  219  H   UNK  0001      40.190  97.630  17.200
HETATM  220  H   UNK  0001      41.850  97.990  15.430
HETATM  221  H   UNK  0001      40.490  96.940  11.290
HETATM  222  H   UNK  0001      42.250  97.600   9.540
HETATM  223  H   UNK  0001      45.200 101.500   7.600
HETATM  224  H   UNK  0001      47.630 103.150   5.240
HETATM  225  H   UNK  0001      46.370 103.480   6.270
HETATM  226  H   UNK  0001      43.430 102.740   4.380
HETATM  227  H   UNK  0001      43.980 103.500   5.760
HETATM  228  H   UNK  0001      44.140 101.740   5.680
HETATM  229  H   UNK  0001      46.310 100.910   3.940
HETATM  230  H   UNK  0001      46.740 102.090   2.740
HETATM  231  H   UNK  0001      45.030 101.680   2.820
HETATM  232  H   UNK  0001      45.620 105.050   4.560
HETATM  233  H   UNK  0001      46.330 104.380   3.030
HETATM  234  H   UNK  0001      44.590 104.350   3.290
HETATM  235  H   UNK  0001      48.530 100.790   4.930
HETATM  236  H   UNK  0001      49.200  94.940   4.770
HETATM  237  H   UNK  0001      50.820  93.170   4.740
HETATM  238  H   UNK  0001      52.890  92.300   6.410
HETATM  239  H   UNK  0001      54.540  90.470   6.130
HETATM  240  H   UNK  0001      56.300  92.690   2.910
HETATM  241  H   UNK  0001      54.450  94.300   2.990
HETATM  242  H   UNK  0001      53.990  96.170   4.730
HETATM  243  H   UNK  0001      52.410  97.860   4.930
HETATM  244  H   UNK  0001      47.940  96.360   9.740
HETATM  245  H   UNK  0001      48.030  97.950  10.080
HETATM  246  H   UNK  0001      49.780  99.440   9.540
HETATM  247  H   UNK  0001      52.270  99.450   9.560
HETATM  248  H   UNK  0001      53.500  97.270   9.050
HETATM  249  H   UNK  0001      51.710  93.960   8.990
HETATM  250  H   UNK  0001      44.260 100.070  12.300
HETATM  251  H   UNK  0001      42.650  99.730  13.960
HETATM  252  H   UNK  0001      38.650  97.460  12.590
HETATM  253  C   UNK  0001      35.550  95.440  16.770
HETATM  254  N   UNK  0001      36.830  95.750  17.140
HETATM  255  C   UNK  0001      37.680  94.710  16.980
HETATM  256  C   UNK  0001      37.340  93.450  16.400
HETATM  257  C   UNK  0001      36.030  93.100  16.260
HETATM  258  C   UNK  0001      35.550  91.710  15.850
HETATM  259  C   UNK  0001      36.370  90.860  15.060
HETATM  260  C   UNK  0001      35.880  89.700  14.450
HETATM  261  C   UNK  0001      34.530  89.360  14.750
HETATM  262  C   UNK  0001      34.080  88.050  14.310
HETATM  263  C   UNK  0001      33.730  86.950  13.890
HETATM  264  C   UNK  0001      33.300  85.670  13.480
HETATM  265  C   UNK  0001      32.220  85.500  12.620
HETATM  266  C   UNK  0001      31.860  84.290  12.070
HETATM  267  C   UNK  0001      30.700  84.150  11.160
HETATM  268  N   UNK  0001      31.000  84.380   9.650
HETATM  269  C   UNK  0001      32.090  83.460   9.180
HETATM  270  C   UNK  0001      31.390  85.830   9.350
HETATM  271  C   UNK  0001      29.840  83.950   8.780
HETATM  272  C   UNK  0001      32.530  83.090  12.500
HETATM  273  C   UNK  0001      33.620  83.180  13.450
HETATM  274  C   UNK  0001      34.410  82.000  13.770
HETATM  275  C   UNK  0001      34.970  80.920  13.950
HETATM  276  C   UNK  0001      35.720  79.730  14.150
HETATM  277  C   UNK  0001      35.680  78.750  13.170
HETATM  278  C   UNK  0001      36.460  77.610  13.300
HETATM  279  C   UNK  0001      37.300  77.410  14.460
HETATM  280  C   UNK  0001      38.130  76.180  14.620
HETATM  281  C   UNK  0001      38.690  75.810  15.920
HETATM  282  C   UNK  0001      39.690  74.870  15.970
HETATM  283  N   UNK  0001      39.930  73.970  14.930
HETATM  284  C   UNK  0001      39.230  74.160  13.820
HETATM  285  C   UNK  0001      38.350  75.240  13.620
HETATM  286  C   UNK  0001      37.340  78.410  15.450
HETATM  287  C   UNK  0001      36.560  79.570  15.300
HETATM  288  C   UNK  0001      34.000  84.520  13.890
HETATM  289  O   UNK  0001      35.150  84.710  14.640
HETATM  290  C   UNK  0001      36.450  85.060  14.150
HETATM  291  C   UNK  0001      36.860  84.180  13.040
HETATM  292  C   UNK  0001      36.610  84.480  11.660
HETATM  293  C   UNK  0001      37.010  83.510  10.760
HETATM  294  C   UNK  0001      37.490  82.270  11.220
HETATM  295  C   UNK  0001      37.760  82.090  12.620
HETATM  296  C   UNK  0001      38.380  80.870  13.110
HETATM  297  O   UNK  0001      38.970  80.100  12.380
HETATM  298  N   UNK  0001      37.450  83.040  13.510
HETATM  299  C   UNK  0001      33.730  90.120  15.640
HETATM  300  C   UNK  0001      34.280  91.300  16.220
HETATM  301  C   UNK  0001      35.100  94.150  16.390
HETATM  302  H   UNK  0001      34.760  96.140  17.010
HETATM  303  H   UNK  0001      38.670  94.830  17.430
HETATM  304  H   UNK  0001      38.120  92.720  16.230
HETATM  305  H   UNK  0001      37.370  91.210  14.840
HETATM  306  H   UNK  0001      36.470  88.990  13.890
HETATM  307  H   UNK  0001      31.860  86.460  12.260
HETATM  308  H   UNK  0001      29.890  84.840  11.380
HETATM  309  H   UNK  0001      30.380  83.120  11.310
HETATM  310  H   UNK  0001      33.080  83.850   9.430
HETATM  311  H   UNK  0001      31.980  83.440   8.100
HETATM  312  H   UNK  0001      31.760  82.510   9.600
HETATM  313  H   UNK  0001      31.830  85.920   8.350
HETATM  314  H   UNK  0001      32.080  86.030  10.170
HETATM  315  H   UNK  0001      30.680  86.640   9.510
HETATM  316  H   UNK  0001      29.030  84.680   8.880
HETATM  317  H   UNK  0001      30.220  83.910   7.750
HETATM  318  H   UNK  0001      29.610  82.920   9.040
HETATM  319  H   UNK  0001      32.260  82.120  12.100
HETATM  320  H   UNK  0001      34.900  78.790  12.410
HETATM  321  H   UNK  0001      36.570  76.930  12.470
HETATM  322  H   UNK  0001      38.420  76.390  16.810
HETATM  323  H   UNK  0001      40.230  74.640  16.890
HETATM  324  H   UNK  0001      39.480  73.390  13.090
HETATM  325  H   UNK  0001      37.930  75.370  12.630
HETATM  326  H   UNK  0001      37.950  78.480  16.340
HETATM  327  H   UNK  0001      36.750  80.390  15.990
HETATM  328  H   UNK  0001      37.210  85.120  14.940
HETATM  329  H   UNK  0001      36.470  86.110  13.850
HETATM  330  H   UNK  0001      36.120  85.400  11.350
HETATM  331  H   UNK  0001      36.850  83.680   9.700
HETATM  332  H   UNK  0001      37.790  81.480  10.540
HETATM  333  H   UNK  0001      38.450  80.760  14.220
HETATM  334  H   UNK  0001      32.730  89.810  15.940
HETATM  335  H   UNK  0001      33.680  91.880  16.910
HETATM  336  H   UNK  0001      34.040  94.000  16.230
HETATM  337  C   UNK  0001      42.310  72.550  12.290
HETATM  338  N   UNK  0001      42.170  72.960  13.590
HETATM  339  C   UNK  0001      42.930  74.060  13.860
HETATM  340  C   UNK  0001      43.630  74.800  12.910
HETATM  341  C   UNK  0001      43.650  74.420  11.550
HETATM  342  C   UNK  0001      44.560  75.060  10.550
HETATM  343  C   UNK  0001      44.060  75.360   9.300
HETATM  344  C   UNK  0001      44.840  75.910   8.300
HETATM  345  C   UNK  0001      46.170  76.280   8.580
HETATM  346  C   UNK  0001      47.080  76.740   7.530
HETATM  347  C   UNK  0001      47.820  77.150   6.690
HETATM  348  C   UNK  0001      48.710  77.580   5.690
HETATM  349  C   UNK  0001      48.750  76.760   4.560
HETATM  350  C   UNK  0001      49.670  77.060   3.580
HETATM  351  C   UNK  0001      49.890  76.060   2.510
HETATM  352  N   UNK  0001      48.840  76.030   1.350
HETATM  353  C   UNK  0001      47.510  75.360   1.640
HETATM  354  C   UNK  0001      49.370  75.290   0.120
HETATM  355  C   UNK  0001      48.610  77.440   0.850
HETATM  356  C   UNK  0001      50.400  78.240   3.620
HETATM  357  C   UNK  0001      50.350  79.120   4.690
HETATM  358  C   UNK  0001      51.200  80.340   4.770
HETATM  359  C   UNK  0001      51.800  81.390   4.850
HETATM  360  C   UNK  0001      52.590  82.530   4.930
HETATM  361  C   UNK  0001      53.890  82.640   4.330
HETATM  362  C   UNK  0001      54.610  83.890   4.370
HETATM  363  C   UNK  0001      54.050  84.980   5.050
HETATM  364  C   UNK  0001      54.710  86.300   4.980
HETATM  365  C   UNK  0001      55.090  86.950   6.140
HETATM  366  C   UNK  0001      55.850  88.060   6.080
HETATM  367  N   UNK  0001      56.210  88.700   4.930
HETATM  368  C   UNK  0001      55.900  88.040   3.750
HETATM  369  C   UNK  0001      55.180  86.830   3.730
HETATM  370  C   UNK  0001      52.970  84.770   5.910
HETATM  371  C   UNK  0001      52.230  83.580   5.830
HETATM  372  C   UNK  0001      49.500  78.740   5.810
HETATM  373  O   UNK  0001      49.350  79.650   6.850
HETATM  374  C   UNK  0001      49.730  79.430   8.210
HETATM  375  C   UNK  0001      51.290  79.320   8.330
HETATM  376  C   UNK  0001      52.060  80.490   8.440
HETATM  377  C   UNK  0001      53.480  80.380   8.530
HETATM  378  C   UNK  0001      54.040  79.130   8.400
HETATM  379  C   UNK  0001      53.240  77.980   8.220
HETATM  380  C   UNK  0001      53.790  76.600   8.030
HETATM  381  O   UNK  0001      54.890  76.260   8.520
HETATM  382  N   UNK  0001      51.900  78.070   8.170
HETATM  383  C   UNK  0001      46.700  76.000   9.840
HETATM  384  C   UNK  0001      45.950  75.340  10.820
HETATM  385  C   UNK  0001      43.040  73.230  11.260
HETATM  386  H   UNK  0001      41.780  71.630  12.050
HETATM  387  H   UNK  0001      42.960  74.320  14.920
HETATM  388  H   UNK  0001      44.220  75.660  13.210
HETATM  389  H   UNK  0001      43.040  75.110   9.030
HETATM  390  H   UNK  0001      44.380  76.120   7.340
HETATM  391  H   UNK  0001      48.120  75.880   4.480
HETATM  392  H   UNK  0001      50.020  75.040   2.890
HETATM  393  H   UNK  0001      50.800  76.270   1.950
HETATM  394  H   UNK  0001      46.710  75.850   1.070
HETATM  395  H   UNK  0001      47.270  75.530   2.690
HETATM  396  H   UNK  0001      47.670  74.310   1.390
HETATM  397  H   UNK  0001      48.600  75.380  -0.650
HETATM  398  H   UNK  0001      49.550  74.250   0.390
HETATM  399  H   UNK  0001      50.320  75.700  -0.230
HETATM  400  H   UNK  0001      49.600  77.900   0.790
HETATM  401  H   UNK  0001      47.970  77.400  -0.040
HETATM  402  H   UNK  0001      48.050  77.980   1.620
HETATM  403  H   UNK  0001      51.060  78.430   2.780
HETATM  404  H   UNK  0001      54.310  81.740   3.890
HETATM  405  H   UNK  0001      55.630  84.060   4.070
HETATM  406  H   UNK  0001      54.940  86.530   7.130
HETATM  407  H   UNK  0001      56.160  88.550   7.010
HETATM  408  H   UNK  0001      56.130  88.480   2.780
HETATM  409  H   UNK  0001      54.840  86.360   2.810
HETATM  410  H   UNK  0001      52.740  85.550   6.630
HETATM  411  H   UNK  0001      51.280  83.540   6.360
HETATM  412  H   UNK  0001      49.260  78.510   8.570
HETATM  413  H   UNK  0001      49.390  80.270   8.830
HETATM  414  H   UNK  0001      51.540  81.420   8.600
HETATM  415  H   UNK  0001      54.070  81.270   8.670
HETATM  416  H   UNK  0001      55.110  78.990   8.510
HETATM  417  H   UNK  0001      53.110  75.920   7.470
HETATM  418  H   UNK  0001      47.750  76.230  10.010
HETATM  419  H   UNK  0001      46.340  75.100  11.800
HETATM  420  H   UNK  0001      43.090  72.830  10.250
HETATM  421  C   UNK  0001      56.930  58.080  24.560
HETATM  422  N   UNK  0001      57.640  59.130  25.000
HETATM  423  C   UNK  0001      57.410  60.290  24.300
HETATM  424  C   UNK  0001      56.360  60.470  23.380
HETATM  425  C   UNK  0001      55.650  59.390  22.860
HETATM  426  C   UNK  0001      54.700  59.430  21.650
HETATM  427  C   UNK  0001      53.600  58.590  21.580
HETATM  428  C   UNK  0001      52.680  58.660  20.500
HETATM  429  C   UNK  0001      52.980  59.490  19.410
HETATM  430  C   UNK  0001      51.990  59.690  18.400
HETATM  431  C   UNK  0001      51.140  59.830  17.570
HETATM  432  C   UNK  0001      50.040  60.020  16.640
HETATM  433  C   UNK  0001      49.670  58.970  15.770
HETATM  434  C   UNK  0001      48.600  59.160  14.840
HETATM  435  C   UNK  0001      48.170  58.060  13.850
HETATM  436  N   UNK  0001      48.580  58.280  12.400
HETATM  437  C   UNK  0001      48.560  56.990  11.610
HETATM  438  C   UNK  0001      50.040  58.810  12.370
HETATM  439  C   UNK  0001      47.700  59.340  11.760
HETATM  440  C   UNK  0001      48.030  60.400  14.800
HETATM  441  C   UNK  0001      48.350  61.450  15.710
HETATM  442  C   UNK  0001      47.640  62.650  15.590
HETATM  443  C   UNK  0001      47.000  63.660  15.510
HETATM  444  C   UNK  0001      46.170  64.810  15.470
HETATM  445  C   UNK  0001      46.620  66.060  14.960
HETATM  446  C   UNK  0001      45.830  67.240  15.130
HETATM  447  C   UNK  0001      44.570  67.160  15.720
HETATM  448  C   UNK  0001      43.600  68.350  15.720
HETATM  449  C   UNK  0001      44.010  69.680  16.080
HETATM  450  C   UNK  0001      43.190  70.760  15.810
HETATM  451  N   UNK  0001      41.990  70.670  15.150
HETATM  452  C   UNK  0001      41.640  69.430  14.680
HETATM  453  C   UNK  0001      42.350  68.270  15.010
HETATM  454  C   UNK  0001      44.080  65.920  16.150
HETATM  455  C   UNK  0001      44.860  64.760  16.010
HETATM  456  C   UNK  0001      49.300  61.210  16.720
HETATM  457  O   UNK  0001      49.580  62.150  17.680
HETATM  458  C   UNK  0001      49.000  61.910  19.030
HETATM  459  C   UNK  0001      47.500  62.090  19.080
HETATM  460  C   UNK  0001      46.610  61.020  18.830
HETATM  461  C   UNK  0001      45.220  61.190  18.930
HETATM  462  C   UNK  0001      44.770  62.420  19.310
HETATM  463  C   UNK  0001      45.660  63.530  19.530
HETATM  464  C   UNK  0001      45.110  64.870  19.910
HETATM  465  O   UNK  0001      43.940  65.110  19.690
HETATM  466  N   UNK  0001      47.000  63.330  19.430
HETATM  467  C   UNK  0001      54.180  60.240  19.420
HETATM  468  C   UNK  0001      55.010  60.230  20.540
HETATM  469  C   UNK  0001      55.950  58.150  23.520
HETATM  470  H   UNK  0001      57.310  57.170  25.030
HETATM  471  H   UNK  0001      57.920  61.200  24.610
HETATM  472  H   UNK  0001      56.190  61.440  22.930
HETATM  473  H   UNK  0001      53.450  58.050  22.510
HETATM  474  H   UNK  0001      51.710  58.170  20.480
HETATM  475  H   UNK  0001      50.280  58.070  15.690
HETATM  476  H   UNK  0001      47.110  57.850  14.000
HETATM  477  H   UNK  0001      48.690  57.140  14.160
HETATM  478  H   UNK  0001      48.970  57.330  10.660
HETATM  479  H   UNK  0001      47.590  56.500  11.600
HETATM  480  H   UNK  0001      49.220  56.270  12.100
HETATM  481  H   UNK  0001      50.020  59.880  12.590
HETATM  482  H   UNK  0001      50.440  58.610  11.370
HETATM  483  H   UNK  0001      50.500  58.230  13.170
HETATM  484  H   UNK  0001      47.940  60.340  12.130
HETATM  485  H   UNK  0001      47.880  59.320  10.680
HETATM  486  H   UNK  0001      46.640  59.110  11.890
HETATM  487  H   UNK  0001      47.380  60.610  13.960
HETATM  488  H   UNK  0001      47.600  66.070  14.480
HETATM  489  H   UNK  0001      46.210  68.180  14.750
HETATM  490  H   UNK  0001      44.950  69.830  16.610
HETATM  491  H   UNK  0001      43.460  71.770  16.120
HETATM  492  H   UNK  0001      40.890  69.370  13.900
HETATM  493  H   UNK  0001      42.130  67.310  14.560
HETATM  494  H   UNK  0001      43.140  65.980  16.680
HETATM  495  H   UNK  0001      44.380  63.840  16.320
HETATM  496  H   UNK  0001      49.580  62.550  19.700
HETATM  497  H   UNK  0001      49.170  60.890  19.400
HETATM  498  H   UNK  0001      47.000  60.090  18.410
HETATM  499  H   UNK  0001      44.550  60.340  18.870
HETATM  500  H   UNK  0001      43.740  62.690  19.470
HETATM  501  H   UNK  0001      45.880  65.550  20.340
HETATM  502  H   UNK  0001      54.350  60.780  18.490
HETATM  503  H   UNK  0001      55.920  60.820  20.520
HETATM  504  H   UNK  0001      55.450  57.230  23.220
HETATM  505  C   UNK  0001      73.910  78.450  18.120
HETATM  506  N   UNK  0001      73.190  78.530  19.250
HETATM  507  C   UNK  0001      71.880  78.960  19.070
HETATM  508  C   UNK  0001      71.330  79.510  17.860
HETATM  509  C   UNK  0001      72.260  79.570  16.760
HETATM  510  C   UNK  0001      71.930  80.070  15.360
HETATM  511  C   UNK  0001      72.910  80.820  14.590
HETATM  512  C   UNK  0001      72.490  81.420  13.370
HETATM  513  C   UNK  0001      71.200  81.150  12.860
HETATM  514  C   UNK  0001      70.840  81.610  11.580
HETATM  515  C   UNK  0001      70.430  81.970  10.470
HETATM  516  C   UNK  0001      69.960  82.380   9.160
HETATM  517  C   UNK  0001      70.600  81.830   8.040
HETATM  518  C   UNK  0001      70.060  82.140   6.760
HETATM  519  C   UNK  0001      70.600  81.380   5.550
HETATM  520  N   UNK  0001      69.740  80.180   5.190
HETATM  521  C   UNK  0001      70.010  79.100   6.140
HETATM  522  C   UNK  0001      70.110  79.800   3.790
HETATM  523  C   UNK  0001      68.330  80.580   5.210
HETATM  524  C   UNK  0001      68.920  83.070   6.680
HETATM  525  C   UNK  0001      68.390  83.670   7.810
HETATM  526  C   UNK  0001      67.270  84.560   7.620
HETATM  527  C   UNK  0001      66.360  85.280   7.340
HETATM  528  C   UNK  0001      65.200  85.970   7.010
HETATM  529  C   UNK  0001      64.630  86.850   7.930
HETATM  530  C   UNK  0001      63.410  87.440   7.570
HETATM  531  C   UNK  0001      62.730  87.220   6.340
HETATM  532  C   UNK  0001      61.410  87.950   6.050
HETATM  533  C   UNK  0001      60.950  89.090   6.800
HETATM  534  C   UNK  0001      59.730  89.630   6.420
HETATM  535  N   UNK  0001      58.970  89.280   5.320
HETATM  536  C   UNK  0001      59.420  88.190   4.670
HETATM  537  C   UNK  0001      60.590  87.500   4.940
HETATM  538  C   UNK  0001      63.270  86.200   5.530
HETATM  539  C   UNK  0001      64.490  85.610   5.840
HETATM  540  C   UNK  0001      68.850  83.230   9.040
HETATM  541  O   UNK  0001      68.300  83.730  10.190
HETATM  542  C   UNK  0001      68.790  84.940  10.790
HETATM  543  C   UNK  0001      69.890  84.780  11.870
HETATM  544  C   UNK  0001      71.180  85.350  11.660
HETATM  545  C   UNK  0001      72.170  85.250  12.600
HETATM  546  C   UNK  0001      71.850  84.650  13.870
HETATM  547  C   UNK  0001      70.560  84.190  13.990
HETATM  548  C   UNK  0001      70.160  83.460  15.270
HETATM  549  O   UNK  0001      70.990  83.260  16.200
HETATM  550  N   UNK  0001      69.640  84.200  13.050
HETATM  551  C   UNK  0001      70.240  80.450  13.580
HETATM  552  C   UNK  0001      70.650  79.820  14.790
HETATM  553  C   UNK  0001      73.530  78.950  16.890
HETATM  554  H   UNK  0001      74.920  78.040  18.140
HETATM  555  H   UNK  0001      71.140  78.990  19.870
HETATM  556  H   UNK  0001      70.350  79.960  17.750
HETATM  557  H   UNK  0001      73.920  80.940  14.970
HETATM  558  H   UNK  0001      73.200  82.070  12.870
HETATM  559  H   UNK  0001      71.460  81.180   8.200
HETATM  560  H   UNK  0001      71.630  81.100   5.770
HETATM  561  H   UNK  0001      70.750  81.970   4.640
HETATM  562  H   UNK  0001      69.700  79.330   7.160
HETATM  563  H   UNK  0001      71.020  78.700   6.110
HETATM  564  H   UNK  0001      69.380  78.270   5.810
HETATM  565  H   UNK  0001      69.960  80.660   3.140
HETATM  566  H   UNK  0001      69.470  78.980   3.460
HETATM  567  H   UNK  0001      71.140  79.450   3.720
HETATM  568  H   UNK  0001      67.840  79.770   4.690
HETATM  569  H   UNK  0001      67.990  80.620   6.250
HETATM  570  H   UNK  0001      68.100  81.530   4.720
HETATM  571  H   UNK  0001      68.540  83.380   5.710
HETATM  572  H   UNK  0001      65.140  87.100   8.860
HETATM  573  H   UNK  0001      62.950  88.120   8.280
HETATM  574  H   UNK  0001      61.490  89.480   7.660
HETATM  575  H   UNK  0001      59.470  90.600   6.820
HETATM  576  H   UNK  0001      58.750  87.860   3.880
HETATM  577  H   UNK  0001      60.730  86.600   4.360
HETATM  578  H   UNK  0001      62.750  85.950   4.610
HETATM  579  H   UNK  0001      64.800  84.740   5.260
HETATM  580  H   UNK  0001      67.900  85.450  11.170
HETATM  581  H   UNK  0001      69.330  85.480  10.010
HETATM  582  H   UNK  0001      71.380  85.760  10.670
HETATM  583  H   UNK  0001      73.180  85.630  12.470
HETATM  584  H   UNK  0001      72.520  84.550  14.720
HETATM  585  H   UNK  0001      69.150  83.010  15.370
HETATM  586  H   UNK  0001      69.300  80.200  13.090
HETATM  587  H   UNK  0001      70.000  79.220  15.410
HETATM  588  H   UNK  0001      74.270  79.030  16.100
HETATM  589  C   UNK  0001      38.510  71.570  16.160
HETATM  590  N   UNK  0001      39.850  71.800  16.510
HETATM  591  C   UNK  0001      40.230  71.320  17.740
HETATM  592  C   UNK  0001      39.350  70.650  18.600
HETATM  593  C   UNK  0001      37.960  70.520  18.350
HETATM  594  C   UNK  0001      37.020  69.980  19.350
HETATM  595  C   UNK  0001      35.760  69.470  18.990
HETATM  596  C   UNK  0001      34.930  68.940  19.900
HETATM  597  C   UNK  0001      35.320  68.840  21.250
HETATM  598  C   UNK  0001      34.340  68.350  22.230
HETATM  599  C   UNK  0001      33.480  68.010  23.010
HETATM  600  C   UNK  0001      32.470  67.560  23.950
HETATM  601  C   UNK  0001      31.150  67.290  23.490
HETATM  602  C   UNK  0001      30.140  66.910  24.410
HETATM  603  C   UNK  0001      28.740  66.570  23.900
HETATM  604  N   UNK  0001      27.870  67.800  23.730
HETATM  605  C   UNK  0001      28.030  68.730  24.980
HETATM  606  C   UNK  0001      26.370  67.350  23.720
HETATM  607  C   UNK  0001      28.160  68.540  22.410
HETATM  608  C   UNK  0001      30.510  66.640  25.780
HETATM  609  C   UNK  0001      31.820  66.860  26.190
HETATM  610  C   UNK  0001      32.290  66.580  27.510
HETATM  611  C   UNK  0001      32.680  66.470  28.630
HETATM  612  C   UNK  0001      33.270  66.390  29.900
HETATM  613  C   UNK  0001      32.930  65.420  30.830
HETATM  614  C   UNK  0001      33.610  65.370  32.060
HETATM  615  C   UNK  0001      34.560  66.350  32.510
HETATM  616  C   UNK  0001      35.240  66.380  33.850
HETATM  617  C   UNK  0001      36.620  66.550  33.950
HETATM  618  C   UNK  0001      37.280  66.390  35.210
HETATM  619  N   UNK  0001      36.570  66.260  36.370
HETATM  620  C   UNK  0001      35.250  66.150  36.230
HETATM  621  C   UNK  0001      34.530  66.180  35.040
HETATM  622  C   UNK  0001      34.880  67.270  31.470
HETATM  623  C   UNK  0001      34.300  67.270  30.190
HETATM  624  C   UNK  0001      32.750  67.440  25.320
HETATM  625  O   UNK  0001      34.030  67.870  25.810
HETATM  626  C   UNK  0001      35.070  66.890  25.650
HETATM  627  C   UNK  0001      36.060  66.940  26.780
HETATM  628  C   UNK  0001      36.870  68.060  26.890
HETATM  629  C   UNK  0001      37.800  68.220  27.870
HETATM  630  C   UNK  0001      37.850  67.240  28.880
HETATM  631  C   UNK  0001      37.030  66.130  28.730
HETATM  632  C   UNK  0001      36.930  65.040  29.800
HETATM  633  O   UNK  0001      37.480  65.050  30.890
HETATM  634  N   UNK  0001      36.160  65.980  27.660
HETATM  635  C   UNK  0001      36.550  69.310  21.610
HETATM  636  C   UNK  0001      37.420  69.830  20.630
HETATM  637  C   UNK  0001      37.570  71.000  17.030
HETATM  638  H   UNK  0001      38.230  71.910  15.160
HETATM  639  H   UNK  0001      41.300  71.400  17.960
HETATM  640  H   UNK  0001      39.810  70.340  19.530
HETATM  641  H   UNK  0001      35.360  69.470  17.980
HETATM  642  H   UNK  0001      33.980  68.480  19.630
HETATM  643  H   UNK  0001      30.940  67.360  22.420
HETATM  644  H   UNK  0001      28.240  65.990  24.670
HETATM  645  H   UNK  0001      28.790  65.900  23.040
HETATM  646  H   UNK  0001      27.390  69.590  24.770
HETATM  647  H   UNK  0001      29.090  68.920  25.140
HETATM  648  H   UNK  0001      27.540  68.300  25.850
HETATM  649  H   UNK  0001      26.180  66.700  24.580
HETATM  650  H   UNK  0001      26.160  66.720  22.850
HETATM  651  H   UNK  0001      25.690  68.200  23.750
HETATM  652  H   UNK  0001      29.120  69.050  22.340
HETATM  653  H   UNK  0001      27.960  67.820  21.620
HETATM  654  H   UNK  0001      27.310  69.220  22.350
HETATM  655  H   UNK  0001      29.760  66.230  26.440
HETATM  656  H   UNK  0001      32.140  64.690  30.640
HETATM  657  H   UNK  0001      33.340  64.570  32.740
HETATM  658  H   UNK  0001      37.170  66.560  33.010
HETATM  659  H   UNK  0001      38.350  66.610  35.230
HETATM  660  H   UNK  0001      34.760  65.770  37.140
HETATM  661  H   UNK  0001      33.470  65.950  34.980
HETATM  662  H   UNK  0001      35.590  68.050  31.740
HETATM  663  H   UNK  0001      34.750  67.900  29.430
HETATM  664  H   UNK  0001      35.610  66.990  24.700
HETATM  665  H   UNK  0001      34.690  65.860  25.730
HETATM  666  H   UNK  0001      36.790  68.780  26.080
HETATM  667  H   UNK  0001      38.520  69.040  27.840
HETATM  668  H   UNK  0001      38.410  67.300  29.810
HETATM  669  H   UNK  0001      36.340  64.180  29.420
HETATM  670  H   UNK  0001      36.830  69.470  22.650
HETATM  671  H   UNK  0001      38.360  70.300  20.920
HETATM  672  H   UNK  0001      36.580  70.870  16.630
HETATM  673  C   UNK  0001      30.990  89.230  39.900
HETATM  674  N   UNK  0001      32.280  89.600  39.600
HETATM  675  C   UNK  0001      33.130  88.510  39.300
HETATM  676  C   UNK  0001      32.770  87.140  39.330
HETATM  677  C   UNK  0001      31.440  86.830  39.710
HETATM  678  C   UNK  0001      30.930  85.430  39.610
HETATM  679  C   UNK  0001      31.490  84.370  40.340
HETATM  680  C   UNK  0001      31.040  82.990  40.200
HETATM  681  C   UNK  0001      30.090  82.700  39.210
HETATM  682  C   UNK  0001      29.590  81.400  38.950
HETATM  683  C   UNK  0001      29.130  80.270  38.770
HETATM  684  C   UNK  0001      28.490  79.040  38.500
HETATM  685  C   UNK  0001      27.060  78.950  38.610
HETATM  686  C   UNK  0001      26.460  77.660  38.480
HETATM  687  C   UNK  0001      24.950  77.420  38.860
HETATM  688  N   UNK  0001      23.970  77.200  37.700
HETATM  689  C   UNK  0001      24.050  78.200  36.570
HETATM  690  C   UNK  0001      22.630  77.270  38.190
HETATM  691  C   UNK  0001      24.160  75.790  37.140
HETATM  692  C   UNK  0001      27.250  76.510  38.300
HETATM  693  C   UNK  0001      28.650  76.630  38.140
HETATM  694  C   UNK  0001      29.450  75.410  37.980
HETATM  695  C   UNK  0001      30.180  74.440  37.880
HETATM  696  C   UNK  0001      31.200  73.370  37.860
HETATM  697  C   UNK  0001      32.500  73.600  37.470
HETATM  698  C   UNK  0001      33.470  72.610  37.450
HETATM  699  C   UNK  0001      33.110  71.230  37.740
HETATM  700  C   UNK  0001      34.200  70.220  37.970
HETATM  701  C   UNK  0001      35.300  70.230  37.110
HETATM  702  C   UNK  0001      36.310  69.240  37.270
HETATM  703  N   UNK  0001      36.170  68.220  38.200
HETATM  704  C   UNK  0001      35.150  68.320  39.090
HETATM  705  C   UNK  0001      34.120  69.180  38.970
HETATM  706  C   UNK  0001      31.800  70.940  38.160
HETATM  707  C   UNK  0001      30.850  72.000  38.290
HETATM  708  C   UNK  0001      29.230  77.860  38.210
HETATM  709  O   UNK  0001      30.640  77.890  38.130
HETATM  710  C   UNK  0001      31.530  78.300  39.190
HETATM  711  C   UNK  0001      32.760  77.400  39.050
HETATM  712  C   UNK  0001      33.410  77.500  37.800
HETATM  713  C   UNK  0001      34.620  76.770  37.710
HETATM  714  C   UNK  0001      35.020  75.830  38.720
HETATM  715  C   UNK  0001      34.290  75.880  39.970
HETATM  716  C   UNK  0001      34.630  74.980  41.120
HETATM  717  O   UNK  0001      35.500  74.070  41.090
HETATM  718  N   UNK  0001      33.200  76.710  40.120
HETATM  719  C   UNK  0001      29.480  83.730  38.480
HETATM  720  C   UNK  0001      29.960  85.070  38.650
HETATM  721  C   UNK  0001      30.570  87.910  40.010
HETATM  722  H   UNK  0001      30.360  90.090  40.120
HETATM  723  H   UNK  0001      34.190  88.700  39.110
HETATM  724  H   UNK  0001      33.460  86.360  39.030
HETATM  725  H   UNK  0001      32.290  84.590  41.040
HETATM  726  H   UNK  0001      31.520  82.160  40.710
HETATM  727  H   UNK  0001      26.470  79.800  38.930
HETATM  728  H   UNK  0001      24.510  78.300  39.350
HETATM  729  H   UNK  0001      24.860  76.640  39.620
HETATM  730  H   UNK  0001      23.340  77.930  35.790
HETATM  731  H   UNK  0001      25.060  78.360  36.200
HETATM  732  H   UNK  0001      23.760  79.160  37.020
HETATM  733  H   UNK  0001      22.440  76.700  39.100
HETATM  734  H   UNK  0001      21.890  76.820  37.520
HETATM  735  H   UNK  0001      22.360  78.300  38.420
HETATM  736  H   UNK  0001      23.660  75.640  36.180
HETATM  737  H   UNK  0001      25.240  75.640  37.060
HETATM  738  H   UNK  0001      23.820  74.990  37.790
HETATM  739  H   UNK  0001      26.790  75.540  38.130
HETATM  740  H   UNK  0001      32.790  74.630  37.290
HETATM  741  H   UNK  0001      34.500  72.780  37.160
HETATM  742  H   UNK  0001      35.250  70.910  36.260
HETATM  743  H   UNK  0001      37.140  69.210  36.560
HETATM  744  H   UNK  0001      35.180  67.550  39.850
HETATM  745  H   UNK  0001      33.420  69.260  39.800
HETATM  746  H   UNK  0001      31.520  69.930  38.460
HETATM  747  H   UNK  0001      29.800  71.780  38.490
HETATM  748  H   UNK  0001      31.140  78.000  40.170
HETATM  749  H   UNK  0001      31.940  79.310  39.180
HETATM  750  H   UNK  0001      32.980  78.120  37.030
HETATM  751  H   UNK  0001      35.240  76.680  36.830
HETATM  752  H   UNK  0001      35.820  75.120  38.540
HETATM  753  H   UNK  0001      34.070  75.300  42.030
HETATM  754  H   UNK  0001      28.780  83.570  37.660
HETATM  755  H   UNK  0001      29.440  85.830  38.060
HETATM  756  H   UNK  0001      29.530  87.710  40.250
HETATM  757  C   UNK  0001      34.970  98.530  18.830
HETATM  758  N   UNK  0001      36.130  97.820  18.960
HETATM  759  C   UNK  0001      36.350  97.270  20.230
HETATM  760  C   UNK  0001      35.390  97.320  21.270
HETATM  761  C   UNK  0001      34.180  97.990  21.070
HETATM  762  C   UNK  0001      33.140  97.910  22.140
HETATM  763  C   UNK  0001      33.030  96.690  22.930
HETATM  764  C   UNK  0001      31.910  96.470  23.750
HETATM  765  C   UNK  0001      30.930  97.440  23.790
HETATM  766  C   UNK  0001      29.740  97.110  24.500
HETATM  767  C   UNK  0001      28.830  96.720  25.140
HETATM  768  C   UNK  0001      27.910  96.140  26.100
HETATM  769  C   UNK  0001      26.600  95.800  25.650
HETATM  770  C   UNK  0001      25.750  95.100  26.510
HETATM  771  C   UNK  0001      24.350  94.630  26.060
HETATM  772  N   UNK  0001      23.170  95.590  26.190
HETATM  773  C   UNK  0001      22.910  95.690  27.700
HETATM  774  C   UNK  0001      21.940  94.930  25.530
HETATM  775  C   UNK  0001      23.540  96.920  25.660
HETATM  776  C   UNK  0001      26.160  94.780  27.870
HETATM  777  C   UNK  0001      27.470  95.100  28.260
HETATM  778  C   UNK  0001      27.960  94.630  29.540
HETATM  779  C   UNK  0001      28.420  94.150  30.540
HETATM  780  C   UNK  0001      29.000  93.600  31.680
HETATM  781  C   UNK  0001      30.250  92.930  31.630
HETATM  782  C   UNK  0001      30.720  92.550  32.880
HETATM  783  C   UNK  0001      30.180  92.890  34.130
HETATM  784  C   UNK  0001      30.790  92.550  35.540
HETATM  785  C   UNK  0001      31.840  91.640  35.720
HETATM  786  C   UNK  0001      32.350  91.320  37.000
HETATM  787  N   UNK  0001      31.960  91.930  38.210
HETATM  788  C   UNK  0001      30.910  92.730  37.990
HETATM  789  C   UNK  0001      30.240  93.050  36.810
HETATM  790  C   UNK  0001      29.020  93.660  34.090
HETATM  791  C   UNK  0001      28.400  93.950  32.910
HETATM  792  C   UNK  0001      28.300  95.810  27.390
HETATM  793  O   UNK  0001      29.590  95.950  27.770
HETATM  794  C   UNK  0001      30.030  97.230  28.100
HETATM  795  C   UNK  0001      29.600  97.510  29.540
HETATM  796  C   UNK  0001      28.250  97.940  29.770
HETATM  797  C   UNK  0001      27.780  98.050  31.100
HETATM  798  C   UNK  0001      28.720  97.780  32.090
HETATM  799  C   UNK  0001      29.990  97.300  31.770
HETATM  800  C   UNK  0001      30.900  96.960  32.910
HETATM  801  O   UNK  0001      30.840  97.280  34.100
HETATM  802  N   UNK  0001      30.480  97.240  30.540
HETATM  803  C   UNK  0001      31.110  98.670  23.080
HETATM  804  C   UNK  0001      32.190  98.920  22.240
HETATM  805  C   UNK  0001      33.990  98.660  19.800
HETATM  806  H   UNK  0001      34.880  99.040  17.870
HETATM  807  H   UNK  0001      37.300  96.750  20.370
HETATM  808  H   UNK  0001      35.570  96.830  22.220
HETATM  809  H   UNK  0001      33.710  95.850  22.800
HETATM  810  H   UNK  0001      31.770  95.580  24.350
HETATM  811  H   UNK  0001      26.330  95.980  24.610
HETATM  812  H   UNK  0001      24.110  93.700  26.590
HETATM  813  H   UNK  0001      24.440  94.480  24.980
HETATM  814  H   UNK  0001      23.810  96.080  28.160
HETATM  815  H   UNK  0001      22.580  94.720  28.070
HETATM  816  H   UNK  0001      22.160  96.480  27.830
HETATM  817  H   UNK  0001      21.040  95.550  25.520
HETATM  818  H   UNK  0001      21.750  94.010  26.090
HETATM  819  H   UNK  0001      22.250  94.670  24.520
HETATM  820  H   UNK  0001      22.710  97.640  25.720
HETATM  821  H   UNK  0001      24.330  97.370  26.260
HETATM  822  H   UNK  0001      23.730  96.760  24.600
HETATM  823  H   UNK  0001      25.480  94.340  28.590
HETATM  824  H   UNK  0001      30.790  92.740  30.710
HETATM  825  H   UNK  0001      31.560  91.860  32.830
HETATM  826  H   UNK  0001      32.200  91.050  34.880
HETATM  827  H   UNK  0001      33.260  90.720  37.010
HETATM  828  H   UNK  0001      30.570  93.350  38.830
HETATM  829  H   UNK  0001      29.500  93.830  36.940
HETATM  830  H   UNK  0001      28.560  93.990  35.020
HETATM  831  H   UNK  0001      27.550  94.630  32.980
HETATM  832  H   UNK  0001      29.530  98.000  27.500
HETATM  833  H   UNK  0001      31.110  97.380  28.050
HETATM  834  H   UNK  0001      27.570  98.190  28.970
HETATM  835  H   UNK  0001      26.740  98.180  31.380
HETATM  836  H   UNK  0001      28.490  97.890  33.140
HETATM  837  H   UNK  0001      31.780  96.420  32.510
HETATM  838  H   UNK  0001      30.340  99.430  23.080
HETATM  839  H   UNK  0001      32.150  99.850  21.680
HETATM  840  H   UNK  0001      32.980  99.020  19.660
HETATM  841  C   UNK  0001      37.140 100.550  17.040
HETATM  842  N   UNK  0001      37.820  99.530  17.700
HETATM  843  C   UNK  0001      38.430  99.950  18.740
HETATM  844  C   UNK  0001      38.530 101.240  19.210
HETATM  845  C   UNK  0001      37.830 102.280  18.590
HETATM  846  C   UNK  0001      37.860 103.670  19.020
HETATM  847  C   UNK  0001      36.780 104.590  18.950
HETATM  848  C   UNK  0001      36.830 105.880  19.550
HETATM  849  C   UNK  0001      38.010 106.210  20.310
HETATM  850  C   UNK  0001      37.970 107.450  21.050
HETATM  851  C   UNK  0001      37.910 108.480  21.700
HETATM  852  C   UNK  0001      37.970 109.630  22.490
HETATM  853  C   UNK  0001      37.500 110.860  22.090
HETATM  854  C   UNK  0001      37.710 112.030  22.930
HETATM  855  C   UNK  0001      37.120 113.380  22.560
HETATM  856  N   UNK  0001      38.100 114.300  21.780
HETATM  857  C   UNK  0001      39.370 114.620  22.620
HETATM  858  C   UNK  0001      37.310 115.540  21.370
HETATM  859  C   UNK  0001      38.610 113.580  20.490
HETATM  860  C   UNK  0001      38.390 111.870  24.130
HETATM  861  C   UNK  0001      38.840 110.640  24.540
HETATM  862  C   UNK  0001      39.710 110.640  25.630
HETATM  863  C   UNK  0001      40.440 110.680  26.610
HETATM  864  C   UNK  0001      41.310 110.520  27.700
HETATM  865  C   UNK  0001      41.520 111.620  28.520
HETATM  866  C   UNK  0001      42.460 111.470  29.550
HETATM  867  C   UNK  0001      43.230 110.280  29.750
HETATM  868  C   UNK  0001      44.310 110.250  30.810
HETATM  869  C   UNK  0001      45.060 109.060  30.960
HETATM  870  C   UNK  0001      45.910 108.900  32.050
HETATM  871  N   UNK  0001      46.120 109.880  32.990
HETATM  872  C   UNK  0001      45.470 111.030  32.870
HETATM  873  C   UNK  0001      44.590 111.250  31.840
HETATM  874  C   UNK  0001      43.020 109.280  28.760
HETATM  875  C   UNK  0001      42.040 109.360  27.780
HETATM  876  C   UNK  0001      38.650 109.480  23.740
HETATM  877  O   UNK  0001      39.360 108.350  24.010
HETATM  878  C   UNK  0001      38.850 107.400  24.990
HETATM  879  C   UNK  0001      39.640 106.190  24.880
HETATM  880  C   UNK  0001      39.220 105.110  24.040
HETATM  881  C   UNK  0001      40.070 104.010  23.870
HETATM  882  C   UNK  0001      41.340 104.080  24.460
HETATM  883  C   UNK  0001      41.730 105.120  25.300
HETATM  884  C   UNK  0001      43.110 105.040  25.990
HETATM  885  O   UNK  0001      44.000 104.180  25.880
HETATM  886  N   UNK  0001      40.860 106.110  25.510
HETATM  887  C   UNK  0001      39.070 105.250  20.470
HETATM  888  C   UNK  0001      39.050 104.090  19.690
HETATM  889  C   UNK  0001      37.140 101.890  17.460
HETATM  890  H   UNK  0001      36.640 100.330  16.100
HETATM  891  H   UNK  0001      38.860  99.160  19.360
HETATM  892  H   UNK  0001      39.180 101.410  20.060
HETATM  893  H   UNK  0001      35.880 104.210  18.490
HETATM  894  H   UNK  0001      35.990 106.570  19.470
HETATM  895  H   UNK  0001      37.070 110.980  21.100
HETATM  896  H   UNK  0001      36.810 113.880  23.480
HETATM  897  H   UNK  0001      36.260 113.190  21.910
HETATM  898  H   UNK  0001      40.000 115.340  22.090
HETATM  899  H   UNK  0001      39.900 113.670  22.710
HETATM  900  H   UNK  0001      39.060 115.120  23.540
HETATM  901  H   UNK  0001      36.310 115.280  21.020
HETATM  902  H   UNK  0001      37.880 116.080  20.600
HETATM  903  H   UNK  0001      37.150 116.150  22.270
HETATM  904  H   UNK  0001      37.940 113.760  19.650
HETATM  905  H   UNK  0001      39.620 113.950  20.310
HETATM  906  H   UNK  0001      38.600 112.550  20.850
HETATM  907  H   UNK  0001      38.570 112.750  24.750
HETATM  908  H   UNK  0001      41.050 112.580  28.350
HETATM  909  H   UNK  0001      42.640 112.350  30.170
HETATM  910  H   UNK  0001      44.990 108.190  30.310
HETATM  911  H   UNK  0001      46.570 108.050  32.220
HETATM  912  H   UNK  0001      45.490 111.780  33.670
HETATM  913  H   UNK  0001      44.090 112.210  31.860
HETATM  914  H   UNK  0001      43.600 108.370  28.840
HETATM  915  H   UNK  0001      41.930 108.550  27.070
HETATM  916  H   UNK  0001      37.790 107.140  24.970
HETATM  917  H   UNK  0001      39.050 107.850  25.970
HETATM  918  H   UNK  0001      38.260 105.100  23.520
HETATM  919  H   UNK  0001      39.830 103.190  23.200
HETATM  920  H   UNK  0001      42.070 103.290  24.320
HETATM  921  H   UNK  0001      43.400 105.860  26.690
HETATM  922  H   UNK  0001      39.870 105.520  21.150
HETATM  923  H   UNK  0001      39.960 103.480  19.710
HETATM  924  H   UNK  0001      36.710 102.660  16.830
HETATM  925  C   UNK  0001      46.240 109.710  36.890
HETATM  926  N   UNK  0001      46.210 109.120  35.680
HETATM  927  C   UNK  0001      45.390 108.010  35.570
HETATM  928  C   UNK  0001      44.530 107.610  36.640
HETATM  929  C   UNK  0001      44.540 108.300  37.850
HETATM  930  C   UNK  0001      43.530 107.910  38.820
HETATM  931  C   UNK  0001      42.690 108.870  39.470
HETATM  932  C   UNK  0001      41.640 108.420  40.300
HETATM  933  C   UNK  0001      41.340 107.060  40.460
HETATM  934  C   UNK  0001      40.280 106.540  41.260
HETATM  935  C   UNK  0001      39.240 106.110  41.760
HETATM  936  C   UNK  0001      38.090 105.640  42.460
HETATM  937  C   UNK  0001      37.440 106.510  43.360
HETATM  938  C   UNK  0001      36.300 106.180  44.070
HETATM  939  C   UNK  0001      35.640 107.210  44.990
HETATM  940  N   UNK  0001      34.700 108.310  44.450
HETATM  941  C   UNK  0001      33.740 107.790  43.410
HETATM  942  C   UNK  0001      35.530 109.360  43.790
HETATM  943  C   UNK  0001      33.950 109.070  45.620
HETATM  944  C   UNK  0001      35.740 104.890  43.830
HETATM  945  C   UNK  0001      36.350 103.990  42.970
HETATM  946  C   UNK  0001      35.900 102.610  42.720
HETATM  947  C   UNK  0001      35.580 101.450  42.550
HETATM  948  C   UNK  0001      35.150 100.090  42.200
HETATM  949  C   UNK  0001      34.320  99.320  43.010
HETATM  950  C   UNK  0001      33.870  98.060  42.560
HETATM  951  C   UNK  0001      34.270  97.450  41.380
HETATM  952  C   UNK  0001      33.950  96.030  40.980
HETATM  953  C   UNK  0001      34.300  95.430  39.760
HETATM  954  C   UNK  0001      33.930  94.120  39.450
HETATM  955  N   UNK  0001      33.190  93.290  40.300
HETATM  956  C   UNK  0001      32.890  93.860  41.520
HETATM  957  C   UNK  0001      33.180  95.210  41.800
HETATM  958  C   UNK  0001      35.050  98.280  40.530
HETATM  959  C   UNK  0001      35.420  99.570  40.940
HETATM  960  C   UNK  0001      37.500 104.360  42.240
HETATM  961  O   UNK  0001      38.020 103.480  41.270
HETATM  962  C   UNK  0001      37.530 103.460  39.900
HETATM  963  C   UNK  0001      38.450 104.320  39.020
HETATM  964  C   UNK  0001      37.880 105.520  38.540
HETATM  965  C   UNK  0001      38.610 106.370  37.740
HETATM  966  C   UNK  0001      39.870 105.990  37.400
HETATM  967  C   UNK  0001      40.400 104.720  37.760
HETATM  968  C   UNK  0001      41.660 104.230  37.140
HETATM  969  O   UNK  0001      42.200 104.740  36.110
HETATM  970  N   UNK  0001      39.640 103.890  38.590
HETATM  971  C   UNK  0001      42.230 106.120  39.970
HETATM  972  C   UNK  0001      43.290 106.530  39.150
HETATM  973  C   UNK  0001      45.420 109.380  37.920
HETATM  974  H   UNK  0001      46.740 110.670  37.020
HETATM  975  H   UNK  0001      45.390 107.440  34.640
HETATM  976  H   UNK  0001      43.900 106.730  36.570
HETATM  977  H   UNK  0001      42.840 109.910  39.170
HETATM  978  H   UNK  0001      41.030 109.160  40.820
HETATM  979  H   UNK  0001      37.750 107.550  43.450
HETATM  980  H   UNK  0001      36.460 107.720  45.500
HETATM  981  H   UNK  0001      35.120 106.720  45.810
HETATM  982  H   UNK  0001      34.250 107.200  42.650
HETATM  983  H   UNK  0001      33.120 108.580  42.970
HETATM  984  H   UNK  0001      33.150 107.070  43.970
HETATM  985  H   UNK  0001      34.850 110.220  43.700
HETATM  986  H   UNK  0001      35.880 109.010  42.810
HETATM  987  H   UNK  0001      36.430 109.560  44.380
HETATM  988  H   UNK  0001      33.340 109.870  45.200
HETATM  989  H   UNK  0001      33.320 108.310  46.100
HETATM  990  H   UNK  0001      34.680 109.460  46.320
HETATM  991  H   UNK  0001      34.890 104.660  44.460
HETATM  992  H   UNK  0001      34.050  99.700  43.990
HETATM  993  H   UNK  0001      33.280  97.470  43.250
HETATM  994  H   UNK  0001      34.810  96.000  39.000
HETATM  995  H   UNK  0001      34.120  93.730  38.450
HETATM  996  H   UNK  0001      32.350  93.280  42.260
HETATM  997  H   UNK  0001      32.910  95.450  42.830
HETATM  998  H   UNK  0001      35.360  97.990  39.530
HETATM  999  H   UNK  0001      35.920 100.230  40.240
HETATM 1000  H   UNK  0001      36.510 103.850  39.760
HETATM 1001  H   UNK  0001      37.580 102.490  39.400
HETATM 1002  H   UNK  0001      36.820 105.710  38.610
HETATM 1003  H   UNK  0001      38.120 107.330  37.600
HETATM 1004  H   UNK  0001      40.460 106.680  36.800
HETATM 1005  H   UNK  0001      42.180 103.390  37.630
HETATM 1006  H   UNK  0001      42.050 105.060  40.140
HETATM 1007  H   UNK  0001      44.030 105.820  38.800
HETATM 1008  H   UNK  0001      45.490 109.970  38.830
HETATM 1009  C   UNK  0001      64.580  98.980  47.520
HETATM 1010  N   UNK  0001      64.620  97.830  46.760
HETATM 1011  C   UNK  0001      63.800  97.880  45.700
HETATM 1012  C   UNK  0001      63.160  98.990  45.270
HETATM 1013  C   UNK  0001      63.180 100.240  45.960
HETATM 1014  C   UNK  0001      62.550 101.400  45.420
HETATM 1015  C   UNK  0001      63.120 102.640  45.700
HETATM 1016  C   UNK  0001      62.670 103.830  45.070
HETATM 1017  C   UNK  0001      61.520 103.820  44.280
HETATM 1018  C   UNK  0001      61.020 105.100  43.820
HETATM 1019  C   UNK  0001      60.590 106.150  43.430
HETATM 1020  C   UNK  0001      60.020 107.430  43.110
HETATM 1021  C   UNK  0001      60.570 108.660  43.490
HETATM 1022  C   UNK  0001      59.980 109.910  43.220
HETATM 1023  C   UNK  0001      60.660 111.180  43.680
HETATM 1024  N   UNK  0001      61.540 111.880  42.650
HETATM 1025  C   UNK  0001      62.430 112.950  43.430
HETATM 1026  C   UNK  0001      60.770 112.530  41.480
HETATM 1027  C   UNK  0001      62.510 110.790  42.100
HETATM 1028  C   UNK  0001      58.810 109.910  42.460
HETATM 1029  C   UNK  0001      58.330 108.740  41.990
HETATM 1030  C   UNK  0001      57.090 108.740  41.230
HETATM 1031  C   UNK  0001      56.090 108.680  40.570
HETATM 1032  C   UNK  0001      54.910 108.780  39.780
HETATM 1033  C   UNK  0001      54.370 107.660  39.160
HETATM 1034  C   UNK  0001      53.310 107.860  38.240
HETATM 1035  C   UNK  0001      52.810 109.140  37.920
HETATM 1036  C   UNK  0001      51.560 109.290  37.170
HETATM 1037  C   UNK  0001      50.470 108.380  37.310
HETATM 1038  C   UNK  0001      49.310 108.580  36.580
HETATM 1039  N   UNK  0001      49.120 109.500  35.600
HETATM 1040  C   UNK  0001      50.110 110.490  35.590
HETATM 1041  C   UNK  0001      51.300 110.440  36.350
HETATM 1042  C   UNK  0001      53.240 110.190  38.730
HETATM 1043  C   UNK  0001      54.370 110.050  39.560
HETATM 1044  C   UNK  0001      58.890 107.480  42.310
HETATM 1045  O   UNK  0001      58.420 106.390  41.640
HETATM 1046  C   UNK  0001      57.760 105.380  42.500
HETATM 1047  C   UNK  0001      56.330 105.810  42.710
HETATM 1048  C   UNK  0001      55.890 106.560  43.810
HETATM 1049  C   UNK  0001      54.530 106.880  43.950
HETATM 1050  C   UNK  0001      53.700 106.410  42.900
HETATM 1051  C   UNK  0001      54.160 105.540  41.840
HETATM 1052  C   UNK  0001      53.250 104.850  40.870
HETATM 1053  O   UNK  0001      52.090 105.050  40.650
HETATM 1054  N   UNK  0001      55.510 105.260  41.780
HETATM 1055  C   UNK  0001      60.960 102.570  43.960
HETATM 1056  C   UNK  0001      61.530 101.370  44.470
HETATM 1057  C   UNK  0001      63.980 100.180  47.140
HETATM 1058  H   UNK  0001      65.260  99.050  48.370
HETATM 1059  H   UNK  0001      63.730  96.990  45.070
HETATM 1060  H   UNK  0001      62.590  98.910  44.350
HETATM 1061  H   UNK  0001      64.100 102.700  46.170
HETATM 1062  H   UNK  0001      63.120 104.790  45.300
HETATM 1063  H   UNK  0001      61.520 108.690  44.020
HETATM 1064  H   UNK  0001      61.220 110.940  44.590
HETATM 1065  H   UNK  0001      59.900 111.880  44.040
HETATM 1066  H   UNK  0001      63.180 112.500  44.080
HETATM 1067  H   UNK  0001      61.670 113.510  43.980
HETATM 1068  H   UNK  0001      62.880 113.650  42.720
HETATM 1069  H   UNK  0001      60.290 111.650  41.030
HETATM 1070  H   UNK  0001      61.520 112.910  40.780
HETATM 1071  H   UNK  0001      60.100 113.310  41.830
HETATM 1072  H   UNK  0001      62.070 110.310  41.230
HETATM 1073  H   UNK  0001      63.420 111.260  41.720
HETATM 1074  H   UNK  0001      62.780 110.090  42.900
HETATM 1075  H   UNK  0001      58.270 110.840  42.330
HETATM 1076  H   UNK  0001      54.670 106.640  39.390
HETATM 1077  H   UNK  0001      52.860 107.000  37.760
HETATM 1078  H   UNK  0001      50.390 107.580  38.040
HETATM 1079  H   UNK  0001      48.500 107.860  36.710
HETATM 1080  H   UNK  0001      50.100 111.330  34.890
HETATM 1081  H   UNK  0001      52.120 111.100  36.070
HETATM 1082  H   UNK  0001      52.650 111.100  38.820
HETATM 1083  H   UNK  0001      54.710 110.910  40.130
HETATM 1084  H   UNK  0001      58.280 105.460  43.460
HETATM 1085  H   UNK  0001      57.930 104.390  42.050
HETATM 1086  H   UNK  0001      56.630 106.800  44.570
HETATM 1087  H   UNK  0001      54.310 107.510  44.810
HETATM 1088  H   UNK  0001      52.650 106.660  42.990
HETATM 1089  H   UNK  0001      53.750 104.050  40.290
HETATM 1090  H   UNK  0001      60.040 102.570  43.380
HETATM 1091  H   UNK  0001      60.970 100.460  44.260
HETATM 1092  H   UNK  0001      64.210 101.040  47.770
HETATM 1093  C   UNK  0001      46.680  82.380  55.900
HETATM 1094  N   UNK  0001      47.630  82.530  54.890
HETATM 1095  C   UNK  0001      47.270  83.400  53.900
HETATM 1096  C   UNK  0001      46.110  84.090  53.850
HETATM 1097  C   UNK  0001      45.130  83.830  54.790
HETATM 1098  C   UNK  0001      43.720  84.330  54.670
HETATM 1099  C   UNK  0001      43.530  85.700  54.580
HETATM 1100  C   UNK  0001      42.220  86.220  54.610
HETATM 1101  C   UNK  0001      41.150  85.340  54.600
HETATM 1102  C   UNK  0001      39.810  85.790  54.560
HETATM 1103  C   UNK  0001      38.670  86.170  54.420
HETATM 1104  C   UNK  0001      37.370  86.530  53.980
HETATM 1105  C   UNK  0001      36.310  86.470  54.850
HETATM 1106  C   UNK  0001      35.020  86.830  54.410
HETATM 1107  C   UNK  0001      33.890  86.800  55.420
HETATM 1108  N   UNK  0001      33.460  88.160  56.040
HETATM 1109  C   UNK  0001      32.300  87.870  57.000
HETATM 1110  C   UNK  0001      33.000  89.160  54.990
HETATM 1111  C   UNK  0001      34.500  88.800  56.920
HETATM 1112  C   UNK  0001      34.810  87.290  53.130
HETATM 1113  C   UNK  0001      35.880  87.300  52.190
HETATM 1114  C   UNK  0001      35.530  87.710  50.850
HETATM 1115  C   UNK  0001      35.380  88.110  49.710
HETATM 1116  C   UNK  0001      35.250  88.480  48.360
HETATM 1117  C   UNK  0001      34.020  89.010  48.000
HETATM 1118  C   UNK  0001      33.700  89.360  46.620
HETATM 1119  C   UNK  0001      34.740  89.400  45.660
HETATM 1120  C   UNK  0001      34.410  89.950  44.270
HETATM 1121  C   UNK  0001      35.300  90.510  43.290
HETATM 1122  C   UNK  0001      34.830  91.010  42.070
HETATM 1123  N   UNK  0001      33.510  90.930  41.720
HETATM 1124  C   UNK  0001      32.580  90.320  42.580
HETATM 1125  C   UNK  0001      33.060  89.840  43.800
HETATM 1126  C   UNK  0001      35.960  88.760  46.040
HETATM 1127  C   UNK  0001      36.210  88.350  47.370
HETATM 1128  C   UNK  0001      37.200  86.970  52.650
HETATM 1129  O   UNK  0001      38.280  87.230  51.810
HETATM 1130  C   UNK  0001      38.630  86.420  50.730
HETATM 1131  C   UNK  0001      39.070  84.970  51.050
HETATM 1132  C   UNK  0001      38.120  83.940  51.150
HETATM 1133  C   UNK  0001      38.560  82.640  51.470
HETATM 1134  C   UNK  0001      39.940  82.440  51.470
HETATM 1135  C   UNK  0001      40.810  83.480  51.160
HETATM 1136  C   UNK  0001      42.260  83.330  51.430
HETATM 1137  O   UNK  0001      42.870  82.280  51.780
HETATM 1138  N   UNK  0001      40.350  84.750  50.970
HETATM 1139  C   UNK  0001      41.340  83.950  54.720
HETATM 1140  C   UNK  0001      42.630  83.440  54.810
HETATM 1141  C   UNK  0001      45.460  83.020  55.860
HETATM 1142  H   UNK  0001      47.040  81.800  56.750
HETATM 1143  H   UNK  0001      48.040  83.480  53.140
HETATM 1144  H   UNK  0001      45.870  84.650  52.950
HETATM 1145  H   UNK  0001      44.390  86.340  54.390
HETATM 1146  H   UNK  0001      42.020  87.260  54.370
HETATM 1147  H   UNK  0001      36.390  86.200  55.900
HETATM 1148  H   UNK  0001      34.200  86.260  56.310
HETATM 1149  H   UNK  0001      32.960  86.340  55.070
HETATM 1150  H   UNK  0001      31.570  87.230  56.490
HETATM 1151  H   UNK  0001      31.780  88.760  57.350
HETATM 1152  H   UNK  0001      32.830  87.310  57.770
HETATM 1153  H   UNK  0001      32.720  90.070  55.530
HETATM 1154  H   UNK  0001      32.130  88.790  54.450
HETATM 1155  H   UNK  0001      33.850  89.310  54.320
HETATM 1156  H   UNK  0001      34.140  89.760  57.290
HETATM 1157  H   UNK  0001      34.710  88.150  57.780
HETATM 1158  H   UNK  0001      35.400  88.880  56.310
HETATM 1159  H   UNK  0001      33.840  87.660  52.820
HETATM 1160  H   UNK  0001      33.210  89.060  48.730
HETATM 1161  H   UNK  0001      32.730  89.770  46.350
HETATM 1162  H   UNK  0001      36.300  90.790  43.600
HETATM 1163  H   UNK  0001      35.470  91.430  41.300
HETATM 1164  H   UNK  0001      31.540  90.180  42.280
HETATM 1165  H   UNK  0001      32.330  89.300  44.410
HETATM 1166  H   UNK  0001      36.800  88.620  45.370
HETATM 1167  H   UNK  0001      37.130  87.810  47.590
HETATM 1168  H   UNK  0001      39.410  86.970  50.170
HETATM 1169  H   UNK  0001      37.750  86.240  50.090
HETATM 1170  H   UNK  0001      37.070  84.230  51.180
HETATM 1171  H   UNK  0001      37.920  81.790  51.680
HETATM 1172  H   UNK  0001      40.330  81.500  51.860
HETATM 1173  H   UNK  0001      42.830  84.270  51.330
HETATM 1174  H   UNK  0001      40.490  83.280  54.760
HETATM 1175  H   UNK  0001      42.760  82.360  54.910
HETATM 1176  H   UNK  0001      44.840  83.050  56.750
HETATM 1177  C   UNK  0001      57.550  57.880  28.830
HETATM 1178  N   UNK  0001      57.440  58.790  27.810
HETATM 1179  C   UNK  0001      56.220  59.480  27.770
HETATM 1180  C   UNK  0001      55.210  59.250  28.720
HETATM 1181  C   UNK  0001      55.230  58.250  29.690
HETATM 1182  C   UNK  0001      54.070  57.990  30.620
HETATM 1183  C   UNK  0001      54.020  56.920  31.530
HETATM 1184  C   UNK  0001      53.000  56.740  32.510
HETATM 1185  C   UNK  0001      51.900  57.560  32.380
HETATM 1186  C   UNK  0001      50.820  57.140  33.170
HETATM 1187  C   UNK  0001      49.760  56.940  33.750
HETATM 1188  C   UNK  0001      48.590  56.690  34.480
HETATM 1189  C   UNK  0001      48.410  55.350  34.930
HETATM 1190  C   UNK  0001      47.280  54.960  35.720
HETATM 1191  C   UNK  0001      47.370  53.560  36.270
HETATM 1192  N   UNK  0001      47.770  53.300  37.680
HETATM 1193  C   UNK  0001      49.350  53.120  37.800
HETATM 1194  C   UNK  0001      47.020  52.000  38.070
HETATM 1195  C   UNK  0001      47.310  54.400  38.620
HETATM 1196  C   UNK  0001      46.290  55.940  35.960
HETATM 1197  C   UNK  0001      46.460  57.240  35.500
HETATM 1198  C   UNK  0001      45.430  58.230  35.850
HETATM 1199  C   UNK  0001      44.610  59.050  36.130
HETATM 1200  C   UNK  0001      43.600  60.000  36.400
HETATM 1201  C   UNK  0001      44.050  61.320  36.670
HETATM 1202  C   UNK  0001      43.120  62.340  36.960
HETATM 1203  C   UNK  0001      41.750  62.070  37.070
HETATM 1204  C   UNK  0001      40.740  63.150  37.350
HETATM 1205  C   UNK  0001      41.120  64.400  37.920
HETATM 1206  C   UNK  0001      40.190  65.500  38.050
HETATM 1207  N   UNK  0001      38.830  65.340  37.790
HETATM 1208  C   UNK  0001      38.500  64.100  37.290
HETATM 1209  C   UNK  0001      39.370  63.030  36.940
HETATM 1210  C   UNK  0001      41.320  60.770  36.730
HETATM 1211  C   UNK  0001      42.250  59.750  36.470
HETATM 1212  C   UNK  0001      47.550  57.590  34.690
HETATM 1213  O   UNK  0001      47.670  58.850  34.260
HETATM 1214  C   UNK  0001      47.390  59.130  32.910
HETATM 1215  C   UNK  0001      45.990  59.610  32.730
HETATM 1216  C   UNK  0001      45.030  58.710  32.180
HETATM 1217  C   UNK  0001      43.700  59.120  32.050
HETATM 1218  C   UNK  0001      43.350  60.360  32.620
HETATM 1219  C   UNK  0001      44.340  61.210  33.090
HETATM 1220  C   UNK  0001      43.970  62.590  33.510
HETATM 1221  O   UNK  0001      42.860  63.050  33.320
HETATM 1222  N   UNK  0001      45.580  60.880  33.160
HETATM 1223  C   UNK  0001      51.800  58.590  31.410
HETATM 1224  C   UNK  0001      52.880  58.790  30.520
HETATM 1225  C   UNK  0001      56.470  57.550  29.710
HETATM 1226  H   UNK  0001      58.370  57.170  28.820
HETATM 1227  H   UNK  0001      56.090  60.210  26.980
HETATM 1228  H   UNK  0001      54.330  59.870  28.610
HETATM 1229  H   UNK  0001      54.890  56.270  31.520
HETATM 1230  H   UNK  0001      53.000  55.980  33.290
HETATM 1231  H   UNK  0001      49.210  54.630  34.790
HETATM 1232  H   UNK  0001      47.820  52.890  35.540
HETATM 1233  H   UNK  0001      46.330  53.220  36.210
HETATM 1234  H   UNK  0001      49.790  54.100  37.610
HETATM 1235  H   UNK  0001      49.690  52.340  37.110
HETATM 1236  H   UNK  0001      49.570  52.850  38.830
HETATM 1237  H   UNK  0001      45.950  52.190  37.960
HETATM 1238  H   UNK  0001      47.260  51.730  39.100
HETATM 1239  H   UNK  0001      47.240  51.140  37.430
HETATM 1240  H   UNK  0001      47.780  54.210  39.590
HETATM 1241  H   UNK  0001      47.580  55.370  38.220
HETATM 1242  H   UNK  0001      46.230  54.290  38.730
HETATM 1243  H   UNK  0001      45.370  55.810  36.520
HETATM 1244  H   UNK  0001      45.110  61.510  36.520
HETATM 1245  H   UNK  0001      43.440  63.370  37.090
HETATM 1246  H   UNK  0001      42.170  64.520  38.170
HETATM 1247  H   UNK  0001      40.610  66.440  38.400
HETATM 1248  H   UNK  0001      37.480  64.040  36.930
HETATM 1249  H   UNK  0001      38.980  62.130  36.470
HETATM 1250  H   UNK  0001      40.260  60.540  36.740
HETATM 1251  H   UNK  0001      41.970  58.730  36.200
HETATM 1252  H   UNK  0001      47.550  58.200  32.360
HETATM 1253  H   UNK  0001      48.120  59.870  32.560
HETATM 1254  H   UNK  0001      45.310  57.750  31.770
HETATM 1255  H   UNK  0001      43.030  58.480  31.500
HETATM 1256  H   UNK  0001      42.310  60.650  32.620
HETATM 1257  H   UNK  0001      44.810  63.230  33.870
HETATM 1258  H   UNK  0001      50.900  59.190  31.300
HETATM 1259  H   UNK  0001      52.780  59.690  29.930
HETATM 1260  H   UNK  0001      56.680  56.680  30.320
HETATM 1261  C   UNK  0001      47.610  79.000  55.730
HETATM 1262  N   UNK  0001      48.020  79.740  54.680
HETATM 1263  C   UNK  0001      47.420  79.550  53.490
HETATM 1264  C   UNK  0001      46.310  78.720  53.430
HETATM 1265  C   UNK  0001      45.980  77.760  54.430
HETATM 1266  C   UNK  0001      45.100  76.580  54.100
HETATM 1267  C   UNK  0001      45.170  75.990  52.830
HETATM 1268  C   UNK  0001      44.300  74.950  52.470
HETATM 1269  C   UNK  0001      43.380  74.490  53.420
HETATM 1270  C   UNK  0001      42.350  73.650  52.960
HETATM 1271  C   UNK  0001      41.440  72.970  52.500
HETATM 1272  C   UNK  0001      40.340  72.130  52.050
HETATM 1273  C   UNK  0001      39.530  71.660  53.080
HETATM 1274  C   UNK  0001      38.430  70.830  52.780
HETATM 1275  C   UNK  0001      37.540  70.180  53.810
HETATM 1276  N   UNK  0001      37.860  68.670  54.050
HETATM 1277  C   UNK  0001      37.290  67.940  52.880
HETATM 1278  C   UNK  0001      37.190  68.240  55.300
HETATM 1279  C   UNK  0001      39.400  68.450  54.190
HETATM 1280  C   UNK  0001      38.100  70.570  51.440
HETATM 1281  C   UNK  0001      38.900  71.120  50.390
HETATM 1282  C   UNK  0001      38.720  70.750  48.990
HETATM 1283  C   UNK  0001      38.740  70.400  47.870
HETATM 1284  C   UNK  0001      38.770  69.900  46.550
HETATM 1285  C   UNK  0001      38.050  68.690  46.320
HETATM 1286  C   UNK  0001      38.090  68.120  45.000
HETATM 1287  C   UNK  0001      38.740  68.810  43.960
HETATM 1288  C   UNK  0001      38.620  68.310  42.520
HETATM 1289  C   UNK  0001      38.610  69.230  41.460
HETATM 1290  C   UNK  0001      38.500  68.780  40.110
HETATM 1291  N   UNK  0001      38.340  67.430  39.770
HETATM 1292  C   UNK  0001      38.490  66.600  40.870
HETATM 1293  C   UNK  0001      38.530  66.960  42.230
HETATM 1294  C   UNK  0001      39.540  69.950  44.250
HETATM 1295  C   UNK  0001      39.400  70.600  45.530
HETATM 1296  C   UNK  0001      39.980  71.950  50.720
HETATM 1297  O   UNK  0001      40.840  72.440  49.730
HETATM 1298  C   UNK  0001      40.490  73.620  48.910
HETATM 1299  C   UNK  0001      41.340  74.820  49.280
HETATM 1300  C   UNK  0001      42.550  75.060  48.650
HETATM 1301  C   UNK  0001      43.330  76.160  49.010
HETATM 1302  C   UNK  0001      42.930  76.960  50.100
HETATM 1303  C   UNK  0001      41.690  76.660  50.680
HETATM 1304  C   UNK  0001      41.310  77.400  51.840
HETATM 1305  O   UNK  0001      41.950  78.380  52.270
HETATM 1306  N   UNK  0001      40.900  75.570  50.320
HETATM 1307  C   UNK  0001      43.370  75.060  54.690
HETATM 1308  C   UNK  0001      44.180  76.150  55.050
HETATM 1309  C   UNK  0001      46.710  77.980  55.660
HETATM 1310  H   UNK  0001      48.120  79.070  56.690
HETATM 1311  H   UNK  0001      47.700  80.200  52.660
HETATM 1312  H   UNK  0001      45.930  78.670  52.420
HETATM 1313  H   UNK  0001      45.870  76.270  52.050
HETATM 1314  H   UNK  0001      44.340  74.460  51.510
HETATM 1315  H   UNK  0001      39.620  71.960  54.120
HETATM 1316  H   UNK  0001      36.510  70.190  53.450
HETATM 1317  H   UNK  0001      37.500  70.780  54.720
HETATM 1318  H   UNK  0001      37.930  68.120  52.010
HETATM 1319  H   UNK  0001      36.370  68.470  52.640
HETATM 1320  H   UNK  0001      37.140  66.890  53.120
HETATM 1321  H   UNK  0001      37.530  67.220  55.490
HETATM 1322  H   UNK  0001      36.110  68.400  55.270
HETATM 1323  H   UNK  0001      37.620  68.800  56.130
HETATM 1324  H   UNK  0001      39.700  68.840  55.170
HETATM 1325  H   UNK  0001      39.540  67.360  54.160
HETATM 1326  H   UNK  0001      39.990  68.860  53.370
HETATM 1327  H   UNK  0001      37.300  69.910  51.120
HETATM 1328  H   UNK  0001      37.520  68.190  47.120
HETATM 1329  H   UNK  0001      37.620  67.150  44.820
HETATM 1330  H   UNK  0001      38.750  70.300  41.600
HETATM 1331  H   UNK  0001      38.330  69.470  39.280
HETATM 1332  H   UNK  0001      38.440  65.540  40.660
HETATM 1333  H   UNK  0001      38.460  66.200  43.000
HETATM 1334  H   UNK  0001      40.090  70.490  43.480
HETATM 1335  H   UNK  0001      39.830  71.550  45.830
HETATM 1336  H   UNK  0001      39.490  74.050  49.030
HETATM 1337  H   UNK  0001      40.610  73.420  47.840
HETATM 1338  H   UNK  0001      42.870  74.400  47.850
HETATM 1339  H   UNK  0001      44.310  76.260  48.550
HETATM 1340  H   UNK  0001      43.520  77.740  50.580
HETATM 1341  H   UNK  0001      40.400  77.050  52.360
HETATM 1342  H   UNK  0001      42.640  74.680  55.410
HETATM 1343  H   UNK  0001      44.150  76.560  56.050
HETATM 1344  H   UNK  0001      46.520  77.360  56.530
HETATM 1345  C   UNK  0001      69.890  72.350  47.050
HETATM 1346  N   UNK  0001      69.560  72.110  45.760
HETATM 1347  C   UNK  0001      68.240  71.890  45.640
HETATM 1348  C   UNK  0001      67.290  71.950  46.690
HETATM 1349  C   UNK  0001      67.720  72.190  47.980
HETATM 1350  C   UNK  0001      66.710  72.420  49.140
HETATM 1351  C   UNK  0001      65.510  71.620  49.150
HETATM 1352  C   UNK  0001      64.760  71.770  50.320
HETATM 1353  C   UNK  0001      65.100  72.590  51.440
HETATM 1354  C   UNK  0001      64.210  72.660  52.590
HETATM 1355  C   UNK  0001      63.440  72.820  53.460
HETATM 1356  C   UNK  0001      62.440  72.910  54.480
HETATM 1357  C   UNK  0001      62.710  72.400  55.760
HETATM 1358  C   UNK  0001      61.780  72.500  56.820
HETATM 1359  C   UNK  0001      62.170  71.950  58.250
HETATM 1360  N   UNK  0001      62.580  73.070  59.270
HETATM 1361  C   UNK  0001      63.860  73.790  58.720
HETATM 1362  C   UNK  0001      62.880  72.410  60.660
HETATM 1363  C   UNK  0001      61.530  74.150  59.440
HETATM 1364  C   UNK  0001      60.570  73.160  56.570
HETATM 1365  C   UNK  0001      60.220  73.690  55.330
HETATM 1366  C   UNK  0001      59.000  74.450  55.280
HETATM 1367  C   UNK  0001      57.990  75.090  55.220
HETATM 1368  C   UNK  0001      56.790  75.940  55.240
HETATM 1369  C   UNK  0001      55.550  75.460  54.740
HETATM 1370  C   UNK  0001      54.490  76.340  54.610
HETATM 1371  C   UNK  0001      54.530  77.670  55.010
HETATM 1372  C   UNK  0001      53.330  78.580  54.870
HETATM 1373  C   UNK  0001      52.380  78.460  53.840
HETATM 1374  C   UNK  0001      51.280  79.410  53.760
HETATM 1375  N   UNK  0001      51.010  80.210  54.770
HETATM 1376  C   UNK  0001      51.920  80.310  55.770
HETATM 1377  C   UNK  0001      53.140  79.590  55.780
HETATM 1378  C   UNK  0001      55.730  78.090  55.600
HETATM 1379  C   UNK  0001      56.860  77.310  55.680
HETATM 1380  C   UNK  0001      61.150  73.570  54.240
HETATM 1381  O   UNK  0001      60.830  74.050  52.980
HETATM 1382  C   UNK  0001      60.840  75.440  52.730
HETATM 1383  C   UNK  0001      62.150  75.710  52.020
HETATM 1384  C   UNK  0001      63.190  76.170  52.760
HETATM 1385  C   UNK  0001      64.400  76.460  52.100
HETATM 1386  C   UNK  0001      64.510  76.190  50.750
HETATM 1387  C   UNK  0001      63.400  75.650  50.090
HETATM 1388  C   UNK  0001      63.490  75.240  48.640
HETATM 1389  O   UNK  0001      64.400  75.400  47.880
HETATM 1390  N   UNK  0001      62.180  75.480  50.690
HETATM 1391  C   UNK  0001      66.160  73.490  51.350
HETATM 1392  C   UNK  0001      67.010  73.290  50.210
HETATM 1393  C   UNK  0001      69.030  72.530  48.160
HETATM 1394  H   UNK  0001      70.930  72.620  47.160
HETATM 1395  H   UNK  0001      68.010  71.400  44.690
HETATM 1396  H   UNK  0001      66.220  71.820  46.580
HETATM 1397  H   UNK  0001      65.230  70.850  48.450
HETATM 1398  H   UNK  0001      63.860  71.150  50.310
HETATM 1399  H   UNK  0001      63.620  71.860  55.990
HETATM 1400  H   UNK  0001      63.060  71.320  58.210
HETATM 1401  H   UNK  0001      61.380  71.410  58.770
HETATM 1402  H   UNK  0001      64.460  73.050  58.190
HETATM 1403  H   UNK  0001      64.440  74.230  59.520
HETATM 1404  H   UNK  0001      63.520  74.550  58.010
HETATM 1405  H   UNK  0001      62.990  73.170  61.430
HETATM 1406  H   UNK  0001      63.820  71.880  60.490
HETATM 1407  H   UNK  0001      62.180  71.650  61.020
HETATM 1408  H   UNK  0001      61.260  74.600  58.480
HETATM 1409  H   UNK  0001      60.640  73.840  59.990
HETATM 1410  H   UNK  0001      62.020  74.920  60.030
HETATM 1411  H   UNK  0001      59.930  73.270  57.440
HETATM 1412  H   UNK  0001      55.470  74.440  54.370
HETATM 1413  H   UNK  0001      53.480  76.060  54.300
HETATM 1414  H   UNK  0001      52.400  77.600  53.180
HETATM 1415  H   UNK  0001      50.570  79.280  52.950
HETATM 1416  H   UNK  0001      51.760  81.120  56.480
HETATM 1417  H   UNK  0001      53.870  79.770  56.560
HETATM 1418  H   UNK  0001      55.720  79.110  55.970
HETATM 1419  H   UNK  0001      57.840  77.740  55.880
HETATM 1420  H   UNK  0001      60.790  76.110  53.600
HETATM 1421  H   UNK  0001      60.030  75.690  52.040
HETATM 1422  H   UNK  0001      63.060  76.390  53.810
HETATM 1423  H   UNK  0001      65.220  77.000  52.570
HETATM 1424  H   UNK  0001      65.420  76.380  50.200
HETATM 1425  H   UNK  0001      62.570  74.800  48.190
HETATM 1426  H   UNK  0001      66.250  74.250  52.120
HETATM 1427  H   UNK  0001      67.850  73.980  50.160
HETATM 1428  H   UNK  0001      69.450  72.960  49.070
HETATM 1429  C   UNK  0001      72.560  74.710  45.420
HETATM 1430  N   UNK  0001      71.310  74.280  45.090
HETATM 1431  C   UNK  0001      70.290  75.070  45.440
HETATM 1432  C   UNK  0001      70.410  76.250  46.210
HETATM 1433  C   UNK  0001      71.660  76.590  46.730
HETATM 1434  C   UNK  0001      71.800  77.730  47.690
HETATM 1435  C   UNK  0001      70.820  78.760  47.940
HETATM 1436  C   UNK  0001      71.080  79.840  48.850
HETATM 1437  C   UNK  0001      72.320  80.030  49.400
HETATM 1438  C   UNK  0001      72.700  81.210  50.070
HETATM 1439  C   UNK  0001      73.100  82.310  50.410
HETATM 1440  C   UNK  0001      73.420  83.660  50.900
HETATM 1441  C   UNK  0001      74.410  83.780  51.850
HETATM 1442  C   UNK  0001      74.780  85.070  52.270
HETATM 1443  C   UNK  0001      75.880  85.270  53.300
HETATM 1444  N   UNK  0001      75.330  85.340  54.810
HETATM 1445  C   UNK  0001      74.420  84.190  55.180
HETATM 1446  C   UNK  0001      74.540  86.630  55.070
HETATM 1447  C   UNK  0001      76.630  85.300  55.660
HETATM 1448  C   UNK  0001      74.190  86.190  51.690
HETATM 1449  C   UNK  0001      73.100  86.130  50.800
HETATM 1450  C   UNK  0001      72.530  87.300  50.160
HETATM 1451  C   UNK  0001      72.040  88.340  49.780
HETATM 1452  C   UNK  0001      71.330  89.500  49.310
HETATM 1453  C   UNK  0001      71.060  90.590  50.190
HETATM 1454  C   UNK  0001      70.240  91.610  49.720
HETATM 1455  C   UNK  0001      69.610  91.510  48.440
HETATM 1456  C   UNK  0001      68.760  92.600  48.020
HETATM 1457  C   UNK  0001      67.460  92.420  47.460
HETATM 1458  C   UNK  0001      66.700  93.530  47.240
HETATM 1459  N   UNK  0001      67.040  94.860  47.360
HETATM 1460  C   UNK  0001      68.310  94.960  47.830
HETATM 1461  C   UNK  0001      69.150  93.900  48.200
HETATM 1462  C   UNK  0001      69.860  90.350  47.620
HETATM 1463  C   UNK  0001      70.780  89.380  48.050
HETATM 1464  C   UNK  0001      72.730  84.800  50.440
HETATM 1465  O   UNK  0001      71.650  84.580  49.580
HETATM 1466  C   UNK  0001      70.350  84.220  50.110
HETATM 1467  C   UNK  0001      69.630  85.570  50.450
HETATM 1468  C   UNK  0001      69.960  86.050  51.740
HETATM 1469  C   UNK  0001      69.610  87.360  52.150
HETATM 1470  C   UNK  0001      68.760  88.030  51.280
HETATM 1471  C   UNK  0001      68.420  87.520  50.060
HETATM 1472  C   UNK  0001      67.420  88.220  49.190
HETATM 1473  O   UNK  0001      66.910  89.340  49.340
HETATM 1474  N   UNK  0001      68.790  86.260  49.670
HETATM 1475  C   UNK  0001      73.230  79.020  49.230
HETATM 1476  C   UNK  0001      72.990  77.930  48.390
HETATM 1477  C   UNK  0001      72.760  75.850  46.220
HETATM 1478  H   UNK  0001      73.400  74.080  45.130
HETATM 1479  H   UNK  0001      69.310  74.710  45.130
HETATM 1480  H   UNK  0001      69.460  76.670  46.520
HETATM 1481  H   UNK  0001      69.930  78.770  47.320
HETATM 1482  H   UNK  0001      70.290  80.570  48.970
HETATM 1483  H   UNK  0001      75.010  82.950  52.200
HETATM 1484  H   UNK  0001      76.360  86.210  53.050
HETATM 1485  H   UNK  0001      76.600  84.470  53.120
HETATM 1486  H   UNK  0001      74.350  84.310  56.260
HETATM 1487  H   UNK  0001      74.830  83.230  54.840
HETATM 1488  H   UNK  0001      73.440  84.290  54.700
HETATM 1489  H   UNK  0001      73.660  86.600  54.420
HETATM 1490  H   UNK  0001      75.120  87.540  54.890
HETATM 1491  H   UNK  0001      74.170  86.600  56.090
HETATM 1492  H   UNK  0001      76.410  85.570  56.690
HETATM 1493  H   UNK  0001      77.190  84.360  55.640
HETATM 1494  H   UNK  0001      77.280  86.080  55.260
HETATM 1495  H   UNK  0001      74.510  87.180  52.010
HETATM 1496  H   UNK  0001      71.450  90.620  51.200
HETATM 1497  H   UNK  0001      70.050  92.450  50.380
HETATM 1498  H   UNK  0001      67.170  91.370  47.400
HETATM 1499  H   UNK  0001      65.630  93.500  47.060
HETATM 1500  H   UNK  0001      68.650  95.980  47.940
HETATM 1501  H   UNK  0001      70.110  94.120  48.660
HETATM 1502  H   UNK  0001      69.340  90.240  46.670
HETATM 1503  H   UNK  0001      71.010  88.520  47.420
HETATM 1504  H   UNK  0001      70.540  83.580  50.990
HETATM 1505  H   UNK  0001      69.810  83.710  49.300
HETATM 1506  H   UNK  0001      70.610  85.450  52.380
HETATM 1507  H   UNK  0001      69.790  87.710  53.160
HETATM 1508  H   UNK  0001      68.330  88.990  51.550
HETATM 1509  H   UNK  0001      67.200  87.690  48.240
HETATM 1510  H   UNK  0001      74.260  79.080  49.580
HETATM 1511  H   UNK  0001      73.780  77.190  48.290
HETATM 1512  H   UNK  0001      73.770  76.160  46.450
HETATM 1513  C   UNK  0001      65.160  95.980  49.890
HETATM 1514  N   UNK  0001      64.750  95.800  48.560
HETATM 1515  C   UNK  0001      63.350  95.610  48.470
HETATM 1516  C   UNK  0001      62.500  95.590  49.540
HETATM 1517  C   UNK  0001      62.920  95.920  50.850
HETATM 1518  C   UNK  0001      62.040  95.870  52.020
HETATM 1519  C   UNK  0001      60.640  95.770  51.830
HETATM 1520  C   UNK  0001      59.800  95.630  52.970
HETATM 1521  C   UNK  0001      60.310  95.490  54.210
HETATM 1522  C   UNK  0001      59.400  94.920  55.160
HETATM 1523  C   UNK  0001      58.640  94.590  56.010
HETATM 1524  C   UNK  0001      57.700  94.080  56.960
HETATM 1525  C   UNK  0001      57.520  94.770  58.140
HETATM 1526  C   UNK  0001      56.660  94.270  59.160
HETATM 1527  C   UNK  0001      56.440  95.030  60.460
HETATM 1528  N   UNK  0001      55.800  96.430  60.400
HETATM 1529  C   UNK  0001      54.600  96.460  59.400
HETATM 1530  C   UNK  0001      56.810  97.520  60.050
HETATM 1531  C   UNK  0001      55.260  96.650  61.930
HETATM 1532  C   UNK  0001      55.980  93.070  58.920
HETATM 1533  C   UNK  0001      56.220  92.290  57.750
HETATM 1534  C   UNK  0001      55.500  91.050  57.420
HETATM 1535  C   UNK  0001      54.960  90.020  57.150
HETATM 1536  C   UNK  0001      54.240  88.840  56.880
HETATM 1537  C   UNK  0001      53.700  88.070  57.910
HETATM 1538  C   UNK  0001      52.980  86.910  57.610
HETATM 1539  C   UNK  0001      52.850  86.450  56.280
HETATM 1540  C   UNK  0001      52.020  85.230  55.900
HETATM 1541  C   UNK  0001      52.180  84.440  54.750
HETATM 1542  C   UNK  0001      51.420  83.330  54.430
HETATM 1543  N   UNK  0001      50.340  82.890  55.190
HETATM 1544  C   UNK  0001      50.200  83.660  56.340
HETATM 1545  C   UNK  0001      50.940  84.780  56.690
HETATM 1546  C   UNK  0001      53.470  87.150  55.280
HETATM 1547  C   UNK  0001      54.200  88.320  55.540
HETATM 1548  C   UNK  0001      57.070  92.820  56.790
HETATM 1549  O   UNK  0001      57.310  92.080  55.650
HETATM 1550  C   UNK  0001      58.270  91.070  55.700
HETATM 1551  C   UNK  0001      59.690  91.450  55.250
HETATM 1552  C   UNK  0001      60.690  91.580  56.230
HETATM 1553  C   UNK  0001      61.930  92.060  55.880
HETATM 1554  C   UNK  0001      62.210  92.290  54.550
HETATM 1555  C   UNK  0001      61.160  92.130  53.600
HETATM 1556  C   UNK  0001      61.430  92.370  52.160
HETATM 1557  O   UNK  0001      62.570  92.610  51.740
HETATM 1558  N   UNK  0001      59.920  91.720  53.950
HETATM 1559  C   UNK  0001      61.630  95.620  54.430
HETATM 1560  C   UNK  0001      62.540  95.790  53.360
HETATM 1561  C   UNK  0001      64.320  96.110  51.000
HETATM 1562  H   UNK  0001      66.220  96.000  50.120
HETATM 1563  H   UNK  0001      62.970  95.410  47.470
HETATM 1564  H   UNK  0001      61.510  95.230  49.290
HETATM 1565  H   UNK  0001      60.150  95.850  50.860
HETATM 1566  H   UNK  0001      58.730  95.500  52.820
HETATM 1567  H   UNK  0001      57.900  95.780  58.240
HETATM 1568  H   UNK  0001      57.390  95.220  60.940
HETATM 1569  H   UNK  0001      55.860  94.470  61.200
HETATM 1570  H   UNK  0001      53.750  95.890  59.780
HETATM 1571  H   UNK  0001      54.990  96.150  58.430
HETATM 1572  H   UNK  0001      54.320  97.510  59.340
HETATM 1573  H   UNK  0001      56.780  97.680  58.970
HETATM 1574  H   UNK  0001      57.790  97.180  60.380
HETATM 1575  H   UNK  0001      56.580  98.490  60.500
HETATM 1576  H   UNK  0001      54.540  95.860  62.130
HETATM 1577  H   UNK  0001      56.100  96.650  62.630
HETATM 1578  H   UNK  0001      54.790  97.620  62.120
HETATM 1579  H   UNK  0001      55.380  92.570  59.680
HETATM 1580  H   UNK  0001      53.740  88.400  58.940
HETATM 1581  H   UNK  0001      52.660  86.250  58.410
HETATM 1582  H   UNK  0001      53.010  84.670  54.080
HETATM 1583  H   UNK  0001      51.650  82.650  53.610
HETATM 1584  H   UNK  0001      49.240  83.500  56.820
HETATM 1585  H   UNK  0001      50.570  85.290  57.570
HETATM 1586  H   UNK  0001      53.430  86.810  54.250
HETATM 1587  H   UNK  0001      54.620  88.890  54.710
HETATM 1588  H   UNK  0001      57.840  90.320  55.020
HETATM 1589  H   UNK  0001      58.300  90.550  56.670
HETATM 1590  H   UNK  0001      60.460  91.280  57.250
HETATM 1591  H   UNK  0001      62.760  92.130  56.580
HETATM 1592  H   UNK  0001      63.230  92.600  54.310
HETATM 1593  H   UNK  0001      60.540  92.250  51.520
HETATM 1594  H   UNK  0001      62.050  95.370  55.400
HETATM 1595  H   UNK  0001      63.590  95.700  53.590
HETATM 1596  H   UNK  0001      64.810  96.360  51.940
HETATM 1597  C   UNK  0001      67.500  98.260  45.360
HETATM 1598  N   UNK  0001      66.980  96.980  45.420
HETATM 1599  C   UNK  0001      67.080  96.280  44.250
HETATM 1600  C   UNK  0001      67.830  96.670  43.190
HETATM 1601  C   UNK  0001      68.430  97.900  43.060
HETATM 1602  C   UNK  0001      69.130  98.340  41.790
HETATM 1603  C   UNK  0001      69.370  99.690  41.490
HETATM 1604  C   UNK  0001      70.080 100.050  40.330
HETATM 1605  C   UNK  0001      70.750  99.040  39.610
HETATM 1606  C   UNK  0001      71.370  99.410  38.410
HETATM 1607  C   UNK  0001      71.900  99.730  37.370
HETATM 1608  C   UNK  0001      72.540 100.070  36.150
HETATM 1609  C   UNK  0001      73.870 100.500  36.170
HETATM 1610  C   UNK  0001      74.520 100.810  35.020
HETATM 1611  C   UNK  0001      76.040 101.150  35.120
HETATM 1612  N   UNK  0001      76.280 102.550  35.650
HETATM 1613  C   UNK  0001      75.560 103.590  34.750
HETATM 1614  C   UNK  0001      77.730 102.870  35.670
HETATM 1615  C   UNK  0001      75.910 102.620  37.080
HETATM 1616  C   UNK  0001      73.840 100.580  33.810
HETATM 1617  C   UNK  0001      72.500 100.190  33.710
HETATM 1618  C   UNK  0001      71.880 100.350  32.490
HETATM 1619  C   UNK  0001      71.440 100.470  31.370
HETATM 1620  C   UNK  0001      70.980 100.760  30.090
HETATM 1621  C   UNK  0001      70.440  99.820  29.270
HETATM 1622  C   UNK  0001      69.950 100.130  27.960
HETATM 1623  C   UNK  0001      70.150 101.380  27.440
HETATM 1624  C   UNK  0001      69.700 101.720  26.010
HETATM 1625  C   UNK  0001      69.640 100.680  25.060
HETATM 1626  C   UNK  0001      69.510 100.970  23.720
HETATM 1627  N   UNK  0001      69.480 102.220  23.110
HETATM 1628  C   UNK  0001      69.690 103.190  24.010
HETATM 1629  C   UNK  0001      69.610 103.050  25.480
HETATM 1630  C   UNK  0001      70.750 102.330  28.310
HETATM 1631  C   UNK  0001      71.090 102.090  29.630
HETATM 1632  C   UNK  0001      71.830 100.010  34.920
HETATM 1633  O   UNK  0001      70.400  99.830  34.830
HETATM 1634  C   UNK  0001      69.730  98.600  35.190
HETATM 1635  C   UNK  0001      68.340  98.660  34.640
HETATM 1636  C   UNK  0001      67.190  98.750  35.470
HETATM 1637  C   UNK  0001      65.950  98.890  34.850
HETATM 1638  C   UNK  0001      65.980  98.910  33.450
HETATM 1639  C   UNK  0001      67.180  98.750  32.710
HETATM 1640  C   UNK  0001      67.030  98.770  31.210
HETATM 1641  O   UNK  0001      67.880  98.490  30.350
HETATM 1642  N   UNK  0001      68.400  98.670  33.310
HETATM 1643  C   UNK  0001      70.710  97.680  40.050
HETATM 1644  C   UNK  0001      69.780  97.390  41.030
HETATM 1645  C   UNK  0001      68.260  98.730  44.270
HETATM 1646  H   UNK  0001      67.460  98.920  46.230
HETATM 1647  H   UNK  0001      66.720  95.250  44.170
HETATM 1648  H   UNK  0001      67.740  96.020  42.320
HETATM 1649  H   UNK  0001      68.960 100.490  42.110
HETATM 1650  H   UNK  0001      70.170 101.100  40.050
HETATM 1651  H   UNK  0001      74.370 100.500  37.130
HETATM 1652  H   UNK  0001      76.500 101.050  34.130
HETATM 1653  H   UNK  0001      76.570 100.470  35.780
HETATM 1654  H   UNK  0001      74.490 103.470  34.920
HETATM 1655  H   UNK  0001      75.760 103.350  33.700
HETATM 1656  H   UNK  0001      75.970 104.580  34.930
HETATM 1657  H   UNK  0001      77.970 103.870  36.050
HETATM 1658  H   UNK  0001      78.060 102.740  34.640
HETATM 1659  H   UNK  0001      78.330 102.220  36.300
HETATM 1660  H   UNK  0001      74.840 102.670  37.290
HETATM 1661  H   UNK  0001      76.490 101.910  37.670
HETATM 1662  H   UNK  0001      76.180 103.610  37.450
HETATM 1663  H   UNK  0001      74.420 100.840  32.930
HETATM 1664  H   UNK  0001      70.370  98.810  29.680
HETATM 1665  H   UNK  0001      69.610  99.280  27.380
HETATM 1666  H   UNK  0001      69.650  99.640  25.360
HETATM 1667  H   UNK  0001      69.550 100.110  23.050
HETATM 1668  H   UNK  0001      69.810 104.190  23.590
HETATM 1669  H   UNK  0001      69.790 103.940  26.080
HETATM 1670  H   UNK  0001      70.880 103.360  28.000
HETATM 1671  H   UNK  0001      71.480 102.830  30.320
HETATM 1672  H   UNK  0001      69.750  98.310  36.240
HETATM 1673  H   UNK  0001      70.230  97.780  34.650
HETATM 1674  H   UNK  0001      67.270  98.850  36.550
HETATM 1675  H   UNK  0001      65.010  99.020  35.380
HETATM 1676  H   UNK  0001      65.010  99.100  33.010
HETATM 1677  H   UNK  0001      65.990  99.040  30.910
HETATM 1678  H   UNK  0001      71.190  96.840  39.550
HETATM 1679  H   UNK  0001      69.600  96.350  41.290
HETATM 1680  H   UNK  0001      68.850  99.650  44.340
HETATM 1681  C   UNK  0001      75.890  80.330  20.880
HETATM 1682  N   UNK  0001      74.540  80.090  21.020
HETATM 1683  C   UNK  0001      73.770  81.230  21.130
HETATM 1684  C   UNK  0001      74.290  82.500  21.020
HETATM 1685  C   UNK  0001      75.680  82.730  21.020
HETATM 1686  C   UNK  0001      76.120  84.110  20.920
HETATM 1687  C   UNK  0001      77.420  84.500  21.360
HETATM 1688  C   UNK  0001      77.900  85.780  21.170
HETATM 1689  C   UNK  0001      77.090  86.790  20.660
HETATM 1690  C   UNK  0001      77.530  88.150  20.470
HETATM 1691  C   UNK  0001      77.940  89.300  20.430
HETATM 1692  C   UNK  0001      78.430  90.650  20.330
HETATM 1693  C   UNK  0001      79.790  90.940  20.270
HETATM 1694  C   UNK  0001      80.260  92.300  20.170
HETATM 1695  C   UNK  0001      81.680  92.600  20.040
HETATM 1696  N   UNK  0001      82.150  92.840  18.630
HETATM 1697  C   UNK  0001      81.810  94.180  18.130
HETATM 1698  C   UNK  0001      81.550  91.730  17.720
HETATM 1699  C   UNK  0001      83.670  92.700  18.500
HETATM 1700  C   UNK  0001      79.380  93.340  19.970
HETATM 1701  C   UNK  0001      78.070  93.020  19.930
HETATM 1702  C   UNK  0001      77.260  94.150  19.730
HETATM 1703  C   UNK  0001      76.430  95.060  19.680
HETATM 1704  C   UNK  0001      75.450  96.140  19.840
HETATM 1705  C   UNK  0001      74.070  95.800  19.660
HETATM 1706  C   UNK  0001      73.110  96.810  19.680
HETATM 1707  C   UNK  0001      73.480  98.110  19.950
HETATM 1708  C   UNK  0001      72.410  99.230  20.090
HETATM 1709  C   UNK  0001      72.650 100.370  20.840
HETATM 1710  C   UNK  0001      71.710 101.420  21.000
HETATM 1711  N   UNK  0001      70.380 101.240  20.660
HETATM 1712  C   UNK  0001      70.060 100.020  20.060
HETATM 1713  C   UNK  0001      71.020  99.050  19.660
HETATM 1714  C   UNK  0001      74.840  98.400  20.250
HETATM 1715  C   UNK  0001      75.850  97.460  20.090
HETATM 1716  C   UNK  0001      77.540  91.740  20.080
HETATM 1717  O   UNK  0001      76.170  91.560  20.050
HETATM 1718  C   UNK  0001      75.380  91.330  21.250
HETATM 1719  C   UNK  0001      75.390  92.570  22.190
HETATM 1720  C   UNK  0001      76.390  92.740  23.210
HETATM 1721  C   UNK  0001      76.360  93.870  24.020
HETATM 1722  C   UNK  0001      75.280  94.760  23.910
HETATM 1723  C   UNK  0001      74.320  94.580  22.840
HETATM 1724  C   UNK  0001      73.140  95.520  22.740
HETATM 1725  O   UNK  0001      73.140  96.600  23.310
HETATM 1726  N   UNK  0001      74.370  93.450  22.070
HETATM 1727  C   UNK  0001      75.780  86.430  20.220
HETATM 1728  C   UNK  0001      75.350  85.100  20.320
HETATM 1729  C   UNK  0001      76.490  81.590  20.950
HETATM 1730  H   UNK  0001      76.570  79.480  20.760
HETATM 1731  H   UNK  0001      72.700  81.100  21.250
HETATM 1732  H   UNK  0001      73.600  83.340  21.080
HETATM 1733  H   UNK  0001      78.110  83.780  21.780
HETATM 1734  H   UNK  0001      78.920  85.980  21.460
HETATM 1735  H   UNK  0001      80.500  90.120  20.380
HETATM 1736  H   UNK  0001      82.260  91.760  20.430
HETATM 1737  H   UNK  0001      81.980  93.500  20.570
HETATM 1738  H   UNK  0001      82.280  94.840  18.850
HETATM 1739  H   UNK  0001      80.720  94.220  18.060
HETATM 1740  H   UNK  0001      82.350  94.320  17.190
HETATM 1741  H   UNK  0001      80.470  91.830  17.620
HETATM 1742  H   UNK  0001      81.730  90.760  18.180
HETATM 1743  H   UNK  0001      81.910  91.760  16.690
HETATM 1744  H   UNK  0001      84.000  92.610  17.470
HETATM 1745  H   UNK  0001      84.040  93.550  19.080
HETATM 1746  H   UNK  0001      83.980  91.760  18.960
HETATM 1747  H   UNK  0001      79.700  94.380  19.920
HETATM 1748  H   UNK  0001      73.830  94.760  19.450
HETATM 1749  H   UNK  0001      72.070  96.490  19.660
HETATM 1750  H   UNK  0001      73.660 100.650  21.110
HETATM 1751  H   UNK  0001      71.860 102.320  21.590
HETATM 1752  H   UNK  0001      69.040  99.900  19.690
HETATM 1753  H   UNK  0001      70.680  98.130  19.190
HETATM 1754  H   UNK  0001      75.190  99.410  20.440
HETATM 1755  H   UNK  0001      76.920  97.630  20.160
HETATM 1756  H   UNK  0001      75.690  90.380  21.690
HETATM 1757  H   UNK  0001      74.320  91.190  21.010
HETATM 1758  H   UNK  0001      77.200  92.030  23.300
HETATM 1759  H   UNK  0001      77.130  94.110  24.750
HETATM 1760  H   UNK  0001      75.240  95.550  24.650
HETATM 1761  H   UNK  0001      72.320  95.200  22.060
HETATM 1762  H   UNK  0001      75.060  87.180  19.910
HETATM 1763  H   UNK  0001      74.320  84.910  20.030
HETATM 1764  H   UNK  0001      77.570  81.640  20.850
HETATM 1765  C   UNK  0001      73.640  72.570  43.010
HETATM 1766  N   UNK  0001      72.230  72.720  42.980
HETATM 1767  C   UNK  0001      71.780  73.420  41.880
HETATM 1768  C   UNK  0001      72.610  73.960  40.930
HETATM 1769  C   UNK  0001      74.060  73.860  41.010
HETATM 1770  C   UNK  0001      75.010  74.450  39.960
HETATM 1771  C   UNK  0001      76.410  74.270  40.020
HETATM 1772  C   UNK  0001      77.320  74.700  39.020
HETATM 1773  C   UNK  0001      76.760  75.340  37.890
HETATM 1774  C   UNK  0001      77.650  75.920  36.970
HETATM 1775  C   UNK  0001      78.420  76.330  36.130
HETATM 1776  C   UNK  0001      79.310  76.870  35.140
HETATM 1777  C   UNK  0001      80.360  77.800  35.460
HETATM 1778  C   UNK  0001      81.180  78.430  34.470
HETATM 1779  C   UNK  0001      82.380  79.310  34.700
HETATM 1780  N   UNK  0001      83.690  78.530  34.900
HETATM 1781  C   UNK  0001      84.830  79.580  34.890
HETATM 1782  C   UNK  0001      83.980  77.570  33.720
HETATM 1783  C   UNK  0001      83.790  77.840  36.260
HETATM 1784  C   UNK  0001      80.690  78.200  33.120
HETATM 1785  C   UNK  0001      79.690  77.290  32.790
HETATM 1786  C   UNK  0001      79.420  77.240  31.390
HETATM 1787  C   UNK  0001      79.090  77.140  30.270
HETATM 1788  C   UNK  0001      78.420  77.090  28.990
HETATM 1789  C   UNK  0001      77.000  77.020  28.930
HETATM 1790  C   UNK  0001      76.340  77.050  27.720
HETATM 1791  C   UNK  0001      77.020  77.130  26.470
HETATM 1792  C   UNK  0001      76.330  77.390  25.190
HETATM 1793  C   UNK  0001      74.940  77.760  25.110
HETATM 1794  C   UNK  0001      74.310  77.970  23.900
HETATM 1795  N   UNK  0001      74.890  77.800  22.710
HETATM 1796  C   UNK  0001      76.150  77.330  22.770
HETATM 1797  C   UNK  0001      76.900  77.220  23.920
HETATM 1798  C   UNK  0001      78.490  76.920  26.580
HETATM 1799  C   UNK  0001      79.150  76.910  27.830
HETATM 1800  C   UNK  0001      79.040  76.610  33.780
HETATM 1801  O   UNK  0001      77.930  75.850  33.400
HETATM 1802  C   UNK  0001      78.100  74.500  33.190
HETATM 1803  C   UNK  0001      77.300  74.200  31.920
HETATM 1804  C   UNK  0001      75.940  74.240  31.890
HETATM 1805  C   UNK  0001      75.230  74.070  30.700
HETATM 1806  C   UNK  0001      75.990  73.710  29.540
HETATM 1807  C   UNK  0001      77.360  73.590  29.650
HETATM 1808  C   UNK  0001      78.180  73.170  28.440
HETATM 1809  O   UNK  0001      77.780  73.090  27.290
HETATM 1810  N   UNK  0001      78.050  73.860  30.790
HETATM 1811  C   UNK  0001      75.360  75.410  37.790
HETATM 1812  C   UNK  0001      74.480  74.930  38.760
HETATM 1813  C   UNK  0001      74.490  73.090  42.070
HETATM 1814  H   UNK  0001      74.100  72.000  43.810
HETATM 1815  H   UNK  0001      70.720  73.690  41.870
HETATM 1816  H   UNK  0001      72.120  74.400  40.060
HETATM 1817  H   UNK  0001      76.860  73.800  40.890
HETATM 1818  H   UNK  0001      78.370  74.820  39.260
HETATM 1819  H   UNK  0001      80.600  77.890  36.520
HETATM 1820  H   UNK  0001      82.200  79.790  35.660
HETATM 1821  H   UNK  0001      82.560  80.020  33.890
HETATM 1822  H   UNK  0001      84.690  80.280  34.060
HETATM 1823  H   UNK  0001      85.780  79.090  34.690
HETATM 1824  H   UNK  0001      84.860  80.120  35.840
HETATM 1825  H   UNK  0001      85.040  77.400  33.900
HETATM 1826  H   UNK  0001      83.820  77.970  32.720
HETATM 1827  H   UNK  0001      83.470  76.600  33.830
HETATM 1828  H   UNK  0001      83.580  78.510  37.100
HETATM 1829  H   UNK  0001      83.060  77.030  36.320
HETATM 1830  H   UNK  0001      84.800  77.450  36.330
HETATM 1831  H   UNK  0001      81.150  78.770  32.320
HETATM 1832  H   UNK  0001      76.500  77.020  29.890
HETATM 1833  H   UNK  0001      75.260  77.000  27.700
HETATM 1834  H   UNK  0001      74.310  77.950  25.970
HETATM 1835  H   UNK  0001      73.300  78.360  23.800
HETATM 1836  H   UNK  0001      76.640  77.180  21.810
HETATM 1837  H   UNK  0001      77.870  76.750  23.840
HETATM 1838  H   UNK  0001      79.110  77.180  25.730
HETATM 1839  H   UNK  0001      80.230  76.900  27.780
HETATM 1840  H   UNK  0001      77.670  73.960  34.040
HETATM 1841  H   UNK  0001      79.140  74.160  33.120
HETATM 1842  H   UNK  0001      75.310  74.570  32.720
HETATM 1843  H   UNK  0001      74.140  74.020  30.650
HETATM 1844  H   UNK  0001      75.580  73.590  28.540
HETATM 1845  H   UNK  0001      79.170  72.760  28.730
HETATM 1846  H   UNK  0001      74.940  75.890  36.910
HETATM 1847  H   UNK  0001      73.440  75.170  38.570
HETATM 1848  H   UNK  0001      75.530  72.840  42.230
HETATM 1849  C   UNK  0001      71.550  69.520  44.120
HETATM 1850  N   UNK  0001      70.790  70.640  43.800
HETATM 1851  C   UNK  0001      69.920  70.440  42.750
HETATM 1852  C   UNK  0001      69.750  69.150  42.130
HETATM 1853  C   UNK  0001      70.420  68.030  42.610
HETATM 1854  C   UNK  0001      70.200  66.630  41.990
HETATM 1855  C   UNK  0001      70.200  65.450  42.790
HETATM 1856  C   UNK  0001      69.980  64.200  42.190
HETATM 1857  C   UNK  0001      69.700  64.060  40.840
HETATM 1858  C   UNK  0001      69.320  62.800  40.220
HETATM 1859  C   UNK  0001      68.840  61.790  39.760
HETATM 1860  C   UNK  0001      68.200  60.750  39.030
HETATM 1861  C   UNK  0001      68.280  59.500  39.600
HETATM 1862  C   UNK  0001      67.680  58.320  39.050
HETATM 1863  C   UNK  0001      67.950  56.980  39.730
HETATM 1864  N   UNK  0001      68.890  56.070  39.100
HETATM 1865  C   UNK  0001      70.160  56.920  38.940
HETATM 1866  C   UNK  0001      68.450  55.650  37.710
HETATM 1867  C   UNK  0001      69.160  54.850  39.940
HETATM 1868  C   UNK  0001      66.800  58.570  37.890
HETATM 1869  C   UNK  0001      66.690  59.800  37.280
HETATM 1870  C   UNK  0001      65.920  59.880  36.090
HETATM 1871  C   UNK  0001      65.200  59.880  35.090
HETATM 1872  C   UNK  0001      64.330  59.880  33.960
HETATM 1873  C   UNK  0001      64.860  60.150  32.660
HETATM 1874  C   UNK  0001      63.970  60.140  31.540
HETATM 1875  C   UNK  0001      62.620  59.820  31.610
HETATM 1876  C   UNK  0001      61.760  59.690  30.420
HETATM 1877  C   UNK  0001      60.570  60.440  30.360
HETATM 1878  C   UNK  0001      59.710  60.420  29.240
HETATM 1879  N   UNK  0001      60.020  59.560  28.170
HETATM 1880  C   UNK  0001      61.270  58.980  28.190
HETATM 1881  C   UNK  0001      62.090  58.930  29.270
HETATM 1882  C   UNK  0001      62.120  59.760  32.960
HETATM 1883  C   UNK  0001      62.890  59.750  34.090
HETATM 1884  C   UNK  0001      67.460  60.910  37.800
HETATM 1885  O   UNK  0001      67.160  62.160  37.250
HETATM 1886  C   UNK  0001      65.890  62.840  37.690
HETATM 1887  C   UNK  0001      65.720  62.800  39.190
HETATM 1888  C   UNK  0001      65.170  61.640  39.800
HETATM 1889  C   UNK  0001      65.110  61.580  41.250
HETATM 1890  C   UNK  0001      65.560  62.650  42.000
HETATM 1891  C   UNK  0001      66.080  63.750  41.290
HETATM 1892  C   UNK  0001      66.770  64.860  41.990
HETATM 1893  O   UNK  0001      66.790  64.960  43.220
HETATM 1894  N   UNK  0001      66.150  63.790  39.950
HETATM 1895  C   UNK  0001      69.780  65.210  40.080
HETATM 1896  C   UNK  0001      70.010  66.460  40.640
HETATM 1897  C   UNK  0001      71.320  68.270  43.690
HETATM 1898  H   UNK  0001      72.390  69.690  44.790
HETATM 1899  H   UNK  0001      69.260  71.270  42.490
HETATM 1900  H   UNK  0001      68.930  69.030  41.430
HETATM 1901  H   UNK  0001      70.480  65.470  43.840
HETATM 1902  H   UNK  0001      69.870  63.330  42.830
HETATM 1903  H   UNK  0001      68.830  59.350  40.520
HETATM 1904  H   UNK  0001      66.950  56.550  39.860
HETATM 1905  H   UNK  0001      68.380  57.110  40.730
HETATM 1906  H   UNK  0001      70.510  57.340  39.890
HETATM 1907  H   UNK  0001      69.980  57.810  38.330
HETATM 1908  H   UNK  0001      70.940  56.290  38.530
HETATM 1909  H   UNK  0001      67.460  55.250  37.910
HETATM 1910  H   UNK  0001      69.040  54.780  37.410
HETATM 1911  H   UNK  0001      68.450  56.460  36.980
HETATM 1912  H   UNK  0001      69.450  55.180  40.940
HETATM 1913  H   UNK  0001      68.150  54.440  39.870
HETATM 1914  H   UNK  0001      69.990  54.310  39.470
HETATM 1915  H   UNK  0001      66.430  57.660  37.410
HETATM 1916  H   UNK  0001      65.940  60.290  32.580
HETATM 1917  H   UNK  0001      64.410  60.240  30.560
HETATM 1918  H   UNK  0001      60.310  61.080  31.200
HETATM 1919  H   UNK  0001      58.770  60.970  29.250
HETATM 1920  H   UNK  0001      61.580  58.460  27.290
HETATM 1921  H   UNK  0001      63.020  58.380  29.180
HETATM 1922  H   UNK  0001      61.040  59.690  33.050
HETATM 1923  H   UNK  0001      62.440  59.670  35.080
HETATM 1924  H   UNK  0001      65.070  62.210  37.320
HETATM 1925  H   UNK  0001      65.780  63.870  37.330
HETATM 1926  H   UNK  0001      64.750  60.810  39.240
HETATM 1927  H   UNK  0001      64.770  60.690  41.780
HETATM 1928  H   UNK  0001      65.620  62.560  43.080
HETATM 1929  H   UNK  0001      67.240  65.700  41.430
HETATM 1930  H   UNK  0001      69.690  65.150  39.000
HETATM 1931  H   UNK  0001      70.110  67.330  40.000
HETATM 1932  H   UNK  0001      72.000  67.560  44.160
HETATM 1933  C   UNK  0001      74.320  75.290  20.490
HETATM 1934  N   UNK  0001      73.400  76.250  20.880
HETATM 1935  C   UNK  0001      72.100  75.840  21.000
HETATM 1936  C   UNK  0001      71.660  74.560  20.640
HETATM 1937  C   UNK  0001      72.590  73.570  20.310
HETATM 1938  C   UNK  0001      72.200  72.120  20.240
HETATM 1939  C   UNK  0001      73.230  71.110  20.140
HETATM 1940  C   UNK  0001      72.860  69.760  19.880
HETATM 1941  C   UNK  0001      71.510  69.430  19.670
HETATM 1942  C   UNK  0001      71.260  68.080  19.360
HETATM 1943  C   UNK  0001      71.000  66.950  19.170
HETATM 1944  C   UNK  0001      70.630  65.570  19.120
HETATM 1945  C   UNK  0001      71.330  64.760  18.230
HETATM 1946  C   UNK  0001      70.990  63.430  17.960
HETATM 1947  C   UNK  0001      71.750  62.470  17.050
HETATM 1948  N   UNK  0001      71.070  62.460  15.620
HETATM 1949  C   UNK  0001      69.790  61.600  15.460
HETATM 1950  C   UNK  0001      72.160  61.880  14.710
HETATM 1951  C   UNK  0001      70.800  63.870  15.170
HETATM 1952  C   UNK  0001      69.850  63.010  18.560
HETATM 1953  C   UNK  0001      69.120  63.730  19.530
HETATM 1954  C   UNK  0001      68.080  63.090  20.310
HETATM 1955  C   UNK  0001      67.260  62.680  21.050
HETATM 1956  C   UNK  0001      66.120  62.250  21.830
HETATM 1957  C   UNK  0001      65.830  60.920  21.840
HETATM 1958  C   UNK  0001      64.740  60.410  22.600
HETATM 1959  C   UNK  0001      63.940  61.300  23.380
HETATM 1960  C   UNK  0001      62.700  60.770  24.060
HETATM 1961  C   UNK  0001      62.080  61.540  25.040
HETATM 1962  C   UNK  0001      60.920  61.090  25.710
HETATM 1963  N   UNK  0001      60.330  59.890  25.520
HETATM 1964  C   UNK  0001      61.020  59.130  24.620
HETATM 1965  C   UNK  0001      62.200  59.470  23.950
HETATM 1966  C   UNK  0001      64.390  62.660  23.410
HETATM 1967  C   UNK  0001      65.500  63.100  22.710
HETATM 1968  C   UNK  0001      69.590  65.020  19.900
HETATM 1969  O   UNK  0001      68.940  65.730  20.880
HETATM 1970  C   UNK  0001      67.760  66.470  20.620
HETATM 1971  C   UNK  0001      67.460  67.450  21.740
HETATM 1972  C   UNK  0001      68.360  68.460  22.110
HETATM 1973  C   UNK  0001      68.050  69.510  22.990
HETATM 1974  C   UNK  0001      66.810  69.400  23.650
HETATM 1975  C   UNK  0001      66.010  68.250  23.380
HETATM 1976  C   UNK  0001      64.690  68.130  24.230
HETATM 1977  O   UNK  0001      64.280  68.920  25.090
HETATM 1978  N   UNK  0001      66.260  67.330  22.390
HETATM 1979  C   UNK  0001      70.490  70.410  19.710
HETATM 1980  C   UNK  0001      70.830  71.760  19.990
HETATM 1981  C   UNK  0001      73.950  73.990  20.200
HETATM 1982  H   UNK  0001      75.380  75.540  20.410
HETATM 1983  H   UNK  0001      71.360  76.630  21.130
HETATM 1984  H   UNK  0001      70.590  74.390  20.660
HETATM 1985  H   UNK  0001      74.290  71.340  20.250
HETATM 1986  H   UNK  0001      73.650  69.030  19.750
HETATM 1987  H   UNK  0001      72.150  65.190  17.660
HETATM 1988  H   UNK  0001      71.710  61.490  17.510
HETATM 1989  H   UNK  0001      72.810  62.660  16.910
HETATM 1990  H   UNK  0001      70.060  60.600  15.770
HETATM 1991  H   UNK  0001      69.370  61.590  14.450
HETATM 1992  H   UNK  0001      69.030  61.940  16.150
HETATM 1993  H   UNK  0001      73.090  62.460  14.730
HETATM 1994  H   UNK  0001      71.780  61.840  13.690
HETATM 1995  H   UNK  0001      72.260  60.840  15.030
HETATM 1996  H   UNK  0001      69.860  64.260  15.560
HETATM 1997  H   UNK  0001      71.650  64.440  15.570
HETATM 1998  H   UNK  0001      70.900  64.100  14.110
HETATM 1999  H   UNK  0001      69.630  61.950  18.510
HETATM 2000  H   UNK  0001      66.370  60.230  21.210
HETATM 2001  H   UNK  0001      64.570  59.340  22.500
HETATM 2002  H   UNK  0001      62.350  62.570  25.220
HETATM 2003  H   UNK  0001      60.380  61.800  26.330
HETATM 2004  H   UNK  0001      60.710  58.090  24.530
HETATM 2005  H   UNK  0001      62.780  58.750  23.390
HETATM 2006  H   UNK  0001      63.790  63.390  23.940
HETATM 2007  H   UNK  0001      65.800  64.140  22.770
HETATM 2008  H   UNK  0001      66.850  65.880  20.420
HETATM 2009  H   UNK  0001      67.940  67.060  19.720
HETATM 2010  H   UNK  0001      69.300  68.560  21.580
HETATM 2011  H   UNK  0001      68.650  70.390  23.200
HETATM 2012  H   UNK  0001      66.450  70.180  24.320
HETATM 2013  H   UNK  0001      64.030  67.240  24.120
HETATM 2014  H   UNK  0001      69.450  70.160  19.540
HETATM 2015  H   UNK  0001      69.970  72.430  19.980
HETATM 2016  H   UNK  0001      74.710  73.290  19.870
HETATM 2017  Pd  UNK  0001      57.270  90.370   4.980
HETATM 2018  Pd  UNK  0001      68.970 102.460  21.190
HETATM 2019  Pd  UNK  0001      40.990  72.360  15.020
HETATM 2020  Pd  UNK  0001      37.290  97.690  17.430
HETATM 2021  Pd  UNK  0001      32.700  91.450  39.990
HETATM 2022  Pd  UNK  0001      37.500  66.790  38.020
HETATM 2023  Pd  UNK  0001      47.590 109.610  34.280
HETATM 2024  Pd  UNK  0001      49.190  81.310  54.850
HETATM 2025  Pd  UNK  0001      65.880  96.350  47.000
HETATM 2026  Pd  UNK  0001      70.910  72.520  44.320
HETATM 2027  Pd  UNK  0001      74.010  78.140  21.010
HETATM 2028  Pd  UNK  0001      58.850  59.370  26.620
CONECT    1    2   49   50
CONECT    2    1    3
CONECT    3    2    4   51
CONECT    4    3    5   52
CONECT    5    4    6   49
CONECT    6    5    7   48
CONECT    7    6    8   53
CONECT    8    7    9   54
CONECT    9    8   10   47
CONECT   10    9   11
CONECT   11   10   12
CONECT   12   11   13   36
CONECT   13   12   14   55
CONECT   14   13   15   20
CONECT   15   14   16   56   57
CONECT   16   15   17   18   19
CONECT   17   16   58   59   60
CONECT   18   16   61   62   63
CONECT   19   16   64   65   66
CONECT   20   14   21   67
CONECT   21   20   22   36
CONECT   22   21   23
CONECT   23   22   24
CONECT   24   23   25   35
CONECT   25   24   26   68
CONECT   26   25   27   69
CONECT   27   26   28   34
CONECT   28   27   29   33
CONECT   29   28   30   70
CONECT   30   29   31   71
CONECT   31   30   32
CONECT   32   31   33   72
CONECT   33   28   32   73
CONECT   34   27   35   74
CONECT   35   24   34   75
CONECT   36   12   21   37
CONECT   37   36   38
CONECT   38   37   39   76   77
CONECT   39   38   40   46
CONECT   40   39   41   78
CONECT   41   40   42   79
CONECT   42   41   43   80
CONECT   43   42   44   46
CONECT   44   43   45   81
CONECT   45   44
CONECT   46   39   43
CONECT   47    9   48   82
CONECT   48    6   47   83
CONECT   49    1    5   84
CONECT   50    1
CONECT   51    3
CONECT   52    4
CONECT   53    7
CONECT   54    8
CONECT   55   13
CONECT   56   15
CONECT   57   15
CONECT   58   17
CONECT   59   17
CONECT   60   17
CONECT   61   18
CONECT   62   18
CONECT   63   18
CONECT   64   19
CONECT   65   19
CONECT   66   19
CONECT   67   20
CONECT   68   25
CONECT   69   26
CONECT   70   29
CONECT   71   30
CONECT   72   32
CONECT   73   33
CONECT   74   34
CONECT   75   35
CONECT   76   38
CONECT   77   38
CONECT   78   40
CONECT   79   41
CONECT   80   42
CONECT   81   44
CONECT   82   47
CONECT   83   48
CONECT   84   49
CONECT   85   86  133  134
CONECT   86   85   87
CONECT   87   86   88  135
CONECT   88   87   89  136
CONECT   89   88   90  133
CONECT   90   89   91  132
CONECT   91   90   92  137
CONECT   92   91   93  138
CONECT   93   92   94  131
CONECT   94   93   95
CONECT   95   94   96
CONECT   96   95   97  120
CONECT   97   96   98  139
CONECT   98   97   99  104
CONECT   99   98  100  140  141
CONECT  100   99  101  102  103
CONECT  101  100  142  143  144
CONECT  102  100  145  146  147
CONECT  103  100  148  149  150
CONECT  104   98  105  151
CONECT  105  104  106  120
CONECT  106  105  107
CONECT  107  106  108
CONECT  108  107  109  119
CONECT  109  108  110  152
CONECT  110  109  111  153
CONECT  111  110  112  118
CONECT  112  111  113  117
CONECT  113  112  114  154
CONECT  114  113  115  155
CONECT  115  114  116
CONECT  116  115  117  156
CONECT  117  112  116  157
CONECT  118  111  119  158
CONECT  119  108  118  159
CONECT  120   96  105  121
CONECT  121  120  122
CONECT  122  121  123  160  161
CONECT  123  122  124  130
CONECT  124  123  125  162
CONECT  125  124  126  163
CONECT  126  125  127  164
CONECT  127  126  128  130
CONECT  128  127  129  165
CONECT  129  128
CONECT  130  123  127
CONECT  131   93  132  166
CONECT  132   90  131  167
CONECT  133   85   89  168
CONECT  134   85
CONECT  135   87
CONECT  136   88
CONECT  137   91
CONECT  138   92
CONECT  139   97
CONECT  140   99
CONECT  141   99
CONECT  142  101
CONECT  143  101
CONECT  144  101
CONECT  145  102
CONECT  146  102
CONECT  147  102
CONECT  148  103
CONECT  149  103
CONECT  150  103
CONECT  151  104
CONECT  152  109
CONECT  153  110
CONECT  154  113
CONECT  155  114
CONECT  156  116
CONECT  157  117
CONECT  158  118
CONECT  159  119
CONECT  160  122
CONECT  161  122
CONECT  162  124
CONECT  163  125
CONECT  164  126
CONECT  165  128
CONECT  166  131
CONECT  167  132
CONECT  168  133
CONECT  169  170  217  218
CONECT  170  169  171
CONECT  171  170  172  219
CONECT  172  171  173  220
CONECT  173  172  174  217
CONECT  174  173  175  216
CONECT  175  174  176  221
CONECT  176  175  177  222
CONECT  177  176  178  215
CONECT  178  177  179
CONECT  179  178  180
CONECT  180  179  181  204
CONECT  181  180  182  223
CONECT  182  181  183  188
CONECT  183  182  184  224  225
CONECT  184  183  185  186  187
CONECT  185  184  226  227  228
CONECT  186  184  229  230  231
CONECT  187  184  232  233  234
CONECT  188  182  189  235
CONECT  189  188  190  204
CONECT  190  189  191
CONECT  191  190  192
CONECT  192  191  193  203
CONECT  193  192  194  236
CONECT  194  193  195  237
CONECT  195  194  196  202
CONECT  196  195  197  201
CONECT  197  196  198  238
CONECT  198  197  199  239
CONECT  199  198  200
CONECT  200  199  201  240
CONECT  201  196  200  241
CONECT  202  195  203  242
CONECT  203  192  202  243
CONECT  204  180  189  205
CONECT  205  204  206
CONECT  206  205  207  244  245
CONECT  207  206  208  214
CONECT  208  207  209  246
CONECT  209  208  210  247
CONECT  210  209  211  248
CONECT  211  210  212  214
CONECT  212  211  213  249
CONECT  213  212
CONECT  214  207  211
CONECT  215  177  216  250
CONECT  216  174  215  251
CONECT  217  169  173  252
CONECT  218  169
CONECT  219  171
CONECT  220  172
CONECT  221  175
CONECT  222  176
CONECT  223  181
CONECT  224  183
CONECT  225  183
CONECT  226  185
CONECT  227  185
CONECT  228  185
CONECT  229  186
CONECT  230  186
CONECT  231  186
CONECT  232  187
CONECT  233  187
CONECT  234  187
CONECT  235  188
CONECT  236  193
CONECT  237  194
CONECT  238  197
CONECT  239  198
CONECT  240  200
CONECT  241  201
CONECT  242  202
CONECT  243  203
CONECT  244  206
CONECT  245  206
CONECT  246  208
CONECT  247  209
CONECT  248  210
CONECT  249  212
CONECT  250  215
CONECT  251  216
CONECT  252  217
CONECT  253  254  301  302
CONECT  254  253  255
CONECT  255  254  256  303
CONECT  256  255  257  304
CONECT  257  256  258  301
CONECT  258  257  259  300
CONECT  259  258  260  305
CONECT  260  259  261  306
CONECT  261  260  262  299
CONECT  262  261  263
CONECT  263  262  264
CONECT  264  263  265  288
CONECT  265  264  266  307
CONECT  266  265  267  272
CONECT  267  266  268  308  309
CONECT  268  267  269  270  271
CONECT  269  268  310  311  312
CONECT  270  268  313  314  315
CONECT  271  268  316  317  318
CONECT  272  266  273  319
CONECT  273  272  274  288
CONECT  274  273  275
CONECT  275  274  276
CONECT  276  275  277  287
CONECT  277  276  278  320
CONECT  278  277  279  321
CONECT  279  278  280  286
CONECT  280  279  281  285
CONECT  281  280  282  322
CONECT  282  281  283  323
CONECT  283  282  284
CONECT  284  283  285  324
CONECT  285  280  284  325
CONECT  286  279  287  326
CONECT  287  276  286  327
CONECT  288  264  273  289
CONECT  289  288  290
CONECT  290  289  291  328  329
CONECT  291  290  292  298
CONECT  292  291  293  330
CONECT  293  292  294  331
CONECT  294  293  295  332
CONECT  295  294  296  298
CONECT  296  295  297  333
CONECT  297  296
CONECT  298  291  295
CONECT  299  261  300  334
CONECT  300  258  299  335
CONECT  301  253  257  336
CONECT  302  253
CONECT  303  255
CONECT  304  256
CONECT  305  259
CONECT  306  260
CONECT  307  265
CONECT  308  267
CONECT  309  267
CONECT  310  269
CONECT  311  269
CONECT  312  269
CONECT  313  270
CONECT  314  270
CONECT  315  270
CONECT  316  271
CONECT  317  271
CONECT  318  271
CONECT  319  272
CONECT  320  277
CONECT  321  278
CONECT  322  281
CONECT  323  282
CONECT  324  284
CONECT  325  285
CONECT  326  286
CONECT  327  287
CONECT  328  290
CONECT  329  290
CONECT  330  292
CONECT  331  293
CONECT  332  294
CONECT  333  296
CONECT  334  299
CONECT  335  300
CONECT  336  301
CONECT  337  338  385  386
CONECT  338  337  339
CONECT  339  338  340  387
CONECT  340  339  341  388
CONECT  341  340  342  385
CONECT  342  341  343  384
CONECT  343  342  344  389
CONECT  344  343  345  390
CONECT  345  344  346  383
CONECT  346  345  347
CONECT  347  346  348
CONECT  348  347  349  372
CONECT  349  348  350  391
CONECT  350  349  351  356
CONECT  351  350  352  392  393
CONECT  352  351  353  354  355
CONECT  353  352  394  395  396
CONECT  354  352  397  398  399
CONECT  355  352  400  401  402
CONECT  356  350  357  403
CONECT  357  356  358  372
CONECT  358  357  359
CONECT  359  358  360
CONECT  360  359  361  371
CONECT  361  360  362  404
CONECT  362  361  363  405
CONECT  363  362  364  370
CONECT  364  363  365  369
CONECT  365  364  366  406
CONECT  366  365  367  407
CONECT  367  366  368
CONECT  368  367  369  408
CONECT  369  364  368  409
CONECT  370  363  371  410
CONECT  371  360  370  411
CONECT  372  348  357  373
CONECT  373  372  374
CONECT  374  373  375  412  413
CONECT  375  374  376  382
CONECT  376  375  377  414
CONECT  377  376  378  415
CONECT  378  377  379  416
CONECT  379  378  380  382
CONECT  380  379  381  417
CONECT  381  380
CONECT  382  375  379
CONECT  383  345  384  418
CONECT  384  342  383  419
CONECT  385  337  341  420
CONECT  386  337
CONECT  387  339
CONECT  388  340
CONECT  389  343
CONECT  390  344
CONECT  391  349
CONECT  392  351
CONECT  393  351
CONECT  394  353
CONECT  395  353
CONECT  396  353
CONECT  397  354
CONECT  398  354
CONECT  399  354
CONECT  400  355
CONECT  401  355
CONECT  402  355
CONECT  403  356
CONECT  404  361
CONECT  405  362
CONECT  406  365
CONECT  407  366
CONECT  408  368
CONECT  409  369
CONECT  410  370
CONECT  411  371
CONECT  412  374
CONECT  413  374
CONECT  414  376
CONECT  415  377
CONECT  416  378
CONECT  417  380
CONECT  418  383
CONECT  419  384
CONECT  420  385
CONECT  421  422  469  470
CONECT  422  421  423
CONECT  423  422  424  471
CONECT  424  423  425  472
CONECT  425  424  426  469
CONECT  426  425  427  468
CONECT  427  426  428  473
CONECT  428  427  429  474
CONECT  429  428  430  467
CONECT  430  429  431
CONECT  431  430  432
CONECT  432  431  433  456
CONECT  433  432  434  475
CONECT  434  433  435  440
CONECT  435  434  436  476  477
CONECT  436  435  437  438  439
CONECT  437  436  478  479  480
CONECT  438  436  481  482  483
CONECT  439  436  484  485  486
CONECT  440  434  441  487
CONECT  441  440  442  456
CONECT  442  441  443
CONECT  443  442  444
CONECT  444  443  445  455
CONECT  445  444  446  488
CONECT  446  445  447  489
CONECT  447  446  448  454
CONECT  448  447  449  453
CONECT  449  448  450  490
CONECT  450  449  451  491
CONECT  451  450  452
CONECT  452  451  453  492
CONECT  453  448  452  493
CONECT  454  447  455  494
CONECT  455  444  454  495
CONECT  456  432  441  457
CONECT  457  456  458
CONECT  458  457  459  496  497
CONECT  459  458  460  466
CONECT  460  459  461  498
CONECT  461  460  462  499
CONECT  462  461  463  500
CONECT  463  462  464  466
CONECT  464  463  465  501
CONECT  465  464
CONECT  466  459  463
CONECT  467  429  468  502
CONECT  468  426  467  503
CONECT  469  421  425  504
CONECT  470  421
CONECT  471  423
CONECT  472  424
CONECT  473  427
CONECT  474  428
CONECT  475  433
CONECT  476  435
CONECT  477  435
CONECT  478  437
CONECT  479  437
CONECT  480  437
CONECT  481  438
CONECT  482  438
CONECT  483  438
CONECT  484  439
CONECT  485  439
CONECT  486  439
CONECT  487  440
CONECT  488  445
CONECT  489  446
CONECT  490  449
CONECT  491  450
CONECT  492  452
CONECT  493  453
CONECT  494  454
CONECT  495  455
CONECT  496  458
CONECT  497  458
CONECT  498  460
CONECT  499  461
CONECT  500  462
CONECT  501  464
CONECT  502  467
CONECT  503  468
CONECT  504  469
CONECT  505  506  553  554
CONECT  506  505  507
CONECT  507  506  508  555
CONECT  508  507  509  556
CONECT  509  508  510  553
CONECT  510  509  511  552
CONECT  511  510  512  557
CONECT  512  511  513  558
CONECT  513  512  514  551
CONECT  514  513  515
CONECT  515  514  516
CONECT  516  515  517  540
CONECT  517  516  518  559
CONECT  518  517  519  524
CONECT  519  518  520  560  561
CONECT  520  519  521  522  523
CONECT  521  520  562  563  564
CONECT  522  520  565  566  567
CONECT  523  520  568  569  570
CONECT  524  518  525  571
CONECT  525  524  526  540
CONECT  526  525  527
CONECT  527  526  528
CONECT  528  527  529  539
CONECT  529  528  530  572
CONECT  530  529  531  573
CONECT  531  530  532  538
CONECT  532  531  533  537
CONECT  533  532  534  574
CONECT  534  533  535  575
CONECT  535  534  536
CONECT  536  535  537  576
CONECT  537  532  536  577
CONECT  538  531  539  578
CONECT  539  528  538  579
CONECT  540  516  525  541
CONECT  541  540  542
CONECT  542  541  543  580  581
CONECT  543  542  544  550
CONECT  544  543  545  582
CONECT  545  544  546  583
CONECT  546  545  547  584
CONECT  547  546  548  550
CONECT  548  547  549  585
CONECT  549  548
CONECT  550  543  547
CONECT  551  513  552  586
CONECT  552  510  551  587
CONECT  553  505  509  588
CONECT  554  505
CONECT  555  507
CONECT  556  508
CONECT  557  511
CONECT  558  512
CONECT  559  517
CONECT  560  519
CONECT  561  519
CONECT  562  521
CONECT  563  521
CONECT  564  521
CONECT  565  522
CONECT  566  522
CONECT  567  522
CONECT  568  523
CONECT  569  523
CONECT  570  523
CONECT  571  524
CONECT  572  529
CONECT  573  530
CONECT  574  533
CONECT  575  534
CONECT  576  536
CONECT  577  537
CONECT  578  538
CONECT  579  539
CONECT  580  542
CONECT  581  542
CONECT  582  544
CONECT  583  545
CONECT  584  546
CONECT  585  548
CONECT  586  551
CONECT  587  552
CONECT  588  553
CONECT  589  590  637  638
CONECT  590  589  591
CONECT  591  590  592  639
CONECT  592  591  593  640
CONECT  593  592  594  637
CONECT  594  593  595  636
CONECT  595  594  596  641
CONECT  596  595  597  642
CONECT  597  596  598  635
CONECT  598  597  599
CONECT  599  598  600
CONECT  600  599  601  624
CONECT  601  600  602  643
CONECT  602  601  603  608
CONECT  603  602  604  644  645
CONECT  604  603  605  606  607
CONECT  605  604  646  647  648
CONECT  606  604  649  650  651
CONECT  607  604  652  653  654
CONECT  608  602  609  655
CONECT  609  608  610  624
CONECT  610  609  611
CONECT  611  610  612
CONECT  612  611  613  623
CONECT  613  612  614  656
CONECT  614  613  615  657
CONECT  615  614  616  622
CONECT  616  615  617  621
CONECT  617  616  618  658
CONECT  618  617  619  659
CONECT  619  618  620
CONECT  620  619  621  660
CONECT  621  616  620  661
CONECT  622  615  623  662
CONECT  623  612  622  663
CONECT  624  600  609  625
CONECT  625  624  626
CONECT  626  625  627  664  665
CONECT  627  626  628  634
CONECT  628  627  629  666
CONECT  629  628  630  667
CONECT  630  629  631  668
CONECT  631  630  632  634
CONECT  632  631  633  669
CONECT  633  632
CONECT  634  627  631
CONECT  635  597  636  670
CONECT  636  594  635  671
CONECT  637  589  593  672
CONECT  638  589
CONECT  639  591
CONECT  640  592
CONECT  641  595
CONECT  642  596
CONECT  643  601
CONECT  644  603
CONECT  645  603
CONECT  646  605
CONECT  647  605
CONECT  648  605
CONECT  649  606
CONECT  650  606
CONECT  651  606
CONECT  652  607
CONECT  653  607
CONECT  654  607
CONECT  655  608
CONECT  656  613
CONECT  657  614
CONECT  658  617
CONECT  659  618
CONECT  660  620
CONECT  661  621
CONECT  662  622
CONECT  663  623
CONECT  664  626
CONECT  665  626
CONECT  666  628
CONECT  667  629
CONECT  668  630
CONECT  669  632
CONECT  670  635
CONECT  671  636
CONECT  672  637
CONECT  673  674  721  722
CONECT  674  673  675
CONECT  675  674  676  723
CONECT  676  675  677  724
CONECT  677  676  678  721
CONECT  678  677  679  720
CONECT  679  678  680  725
CONECT  680  679  681  726
CONECT  681  680  682  719
CONECT  682  681  683
CONECT  683  682  684
CONECT  684  683  685  708
CONECT  685  684  686  727
CONECT  686  685  687  692
CONECT  687  686  688  728  729
CONECT  688  687  689  690  691
CONECT  689  688  730  731  732
CONECT  690  688  733  734  735
CONECT  691  688  736  737  738
CONECT  692  686  693  739
CONECT  693  692  694  708
CONECT  694  693  695
CONECT  695  694  696
CONECT  696  695  697  707
CONECT  697  696  698  740
CONECT  698  697  699  741
CONECT  699  698  700  706
CONECT  700  699  701  705
CONECT  701  700  702  742
CONECT  702  701  703  743
CONECT  703  702  704
CONECT  704  703  705  744
CONECT  705  700  704  745
CONECT  706  699  707  746
CONECT  707  696  706  747
CONECT  708  684  693  709
CONECT  709  708  710
CONECT  710  709  711  748  749
CONECT  711  710  712  718
CONECT  712  711  713  750
CONECT  713  712  714  751
CONECT  714  713  715  752
CONECT  715  714  716  718
CONECT  716  715  717  753
CONECT  717  716
CONECT  718  711  715
CONECT  719  681  720  754
CONECT  720  678  719  755
CONECT  721  673  677  756
CONECT  722  673
CONECT  723  675
CONECT  724  676
CONECT  725  679
CONECT  726  680
CONECT  727  685
CONECT  728  687
CONECT  729  687
CONECT  730  689
CONECT  731  689
CONECT  732  689
CONECT  733  690
CONECT  734  690
CONECT  735  690
CONECT  736  691
CONECT  737  691
CONECT  738  691
CONECT  739  692
CONECT  740  697
CONECT  741  698
CONECT  742  701
CONECT  743  702
CONECT  744  704
CONECT  745  705
CONECT  746  706
CONECT  747  707
CONECT  748  710
CONECT  749  710
CONECT  750  712
CONECT  751  713
CONECT  752  714
CONECT  753  716
CONECT  754  719
CONECT  755  720
CONECT  756  721
CONECT  757  758  805  806
CONECT  758  757  759 2020
CONECT  759  758  760  807
CONECT  760  759  761  808
CONECT  761  760  762  805
CONECT  762  761  763  804
CONECT  763  762  764  809
CONECT  764  763  765  810
CONECT  765  764  766  803
CONECT  766  765  767
CONECT  767  766  768
CONECT  768  767  769  792
CONECT  769  768  770  811
CONECT  770  769  771  776
CONECT  771  770  772  812  813
CONECT  772  771  773  774  775
CONECT  773  772  814  815  816
CONECT  774  772  817  818  819
CONECT  775  772  820  821  822
CONECT  776  770  777  823
CONECT  777  776  778  792
CONECT  778  777  779
CONECT  779  778  780
CONECT  780  779  781  791
CONECT  781  780  782  824
CONECT  782  781  783  825
CONECT  783  782  784  790
CONECT  784  783  785  789
CONECT  785  784  786  826
CONECT  786  785  787  827
CONECT  787  786  788
CONECT  788  787  789  828
CONECT  789  784  788  829
CONECT  790  783  791  830
CONECT  791  780  790  831
CONECT  792  768  777  793
CONECT  793  792  794
CONECT  794  793  795  832  833
CONECT  795  794  796  802
CONECT  796  795  797  834
CONECT  797  796  798  835
CONECT  798  797  799  836
CONECT  799  798  800  802
CONECT  800  799  801  837
CONECT  801  800
CONECT  802  795  799
CONECT  803  765  804  838
CONECT  804  762  803  839
CONECT  805  757  761  840
CONECT  806  757
CONECT  807  759
CONECT  808  760
CONECT  809  763
CONECT  810  764
CONECT  811  769
CONECT  812  771
CONECT  813  771
CONECT  814  773
CONECT  815  773
CONECT  816  773
CONECT  817  774
CONECT  818  774
CONECT  819  774
CONECT  820  775
CONECT  821  775
CONECT  822  775
CONECT  823  776
CONECT  824  781
CONECT  825  782
CONECT  826  785
CONECT  827  786
CONECT  828  788
CONECT  829  789
CONECT  830  790
CONECT  831  791
CONECT  832  794
CONECT  833  794
CONECT  834  796
CONECT  835  797
CONECT  836  798
CONECT  837  800
CONECT  838  803
CONECT  839  804
CONECT  840  805
CONECT  841  842  889  890
CONECT  842  841  843
CONECT  843  842  844  891
CONECT  844  843  845  892
CONECT  845  844  846  889
CONECT  846  845  847  888
CONECT  847  846  848  893
CONECT  848  847  849  894
CONECT  849  848  850  887
CONECT  850  849  851
CONECT  851  850  852
CONECT  852  851  853  876
CONECT  853  852  854  895
CONECT  854  853  855  860
CONECT  855  854  856  896  897
CONECT  856  855  857  858  859
CONECT  857  856  898  899  900
CONECT  858  856  901  902  903
CONECT  859  856  904  905  906
CONECT  860  854  861  907
CONECT  861  860  862  876
CONECT  862  861  863
CONECT  863  862  864
CONECT  864  863  865  875
CONECT  865  864  866  908
CONECT  866  865  867  909
CONECT  867  866  868  874
CONECT  868  867  869  873
CONECT  869  868  870  910
CONECT  870  869  871  911
CONECT  871  870  872
CONECT  872  871  873  912
CONECT  873  868  872  913
CONECT  874  867  875  914
CONECT  875  864  874  915
CONECT  876  852  861  877
CONECT  877  876  878
CONECT  878  877  879  916  917
CONECT  879  878  880  886
CONECT  880  879  881  918
CONECT  881  880  882  919
CONECT  882  881  883  920
CONECT  883  882  884  886
CONECT  884  883  885  921
CONECT  885  884
CONECT  886  879  883
CONECT  887  849  888  922
CONECT  888  846  887  923
CONECT  889  841  845  924
CONECT  890  841
CONECT  891  843
CONECT  892  844
CONECT  893  847
CONECT  894  848
CONECT  895  853
CONECT  896  855
CONECT  897  855
CONECT  898  857
CONECT  899  857
CONECT  900  857
CONECT  901  858
CONECT  902  858
CONECT  903  858
CONECT  904  859
CONECT  905  859
CONECT  906  859
CONECT  907  860
CONECT  908  865
CONECT  909  866
CONECT  910  869
CONECT  911  870
CONECT  912  872
CONECT  913  873
CONECT  914  874
CONECT  915  875
CONECT  916  878
CONECT  917  878
CONECT  918  880
CONECT  919  881
CONECT  920  882
CONECT  921  884
CONECT  922  887
CONECT  923  888
CONECT  924  889
CONECT  925  926  973  974
CONECT  926  925  927
CONECT  927  926  928  975
CONECT  928  927  929  976
CONECT  929  928  930  973
CONECT  930  929  931  972
CONECT  931  930  932  977
CONECT  932  931  933  978
CONECT  933  932  934  971
CONECT  934  933  935
CONECT  935  934  936
CONECT  936  935  937  960
CONECT  937  936  938  979
CONECT  938  937  939  944
CONECT  939  938  940  980  981
CONECT  940  939  941  942  943
CONECT  941  940  982  983  984
CONECT  942  940  985  986  987
CONECT  943  940  988  989  990
CONECT  944  938  945  991
CONECT  945  944  946  960
CONECT  946  945  947
CONECT  947  946  948
CONECT  948  947  949  959
CONECT  949  948  950  992
CONECT  950  949  951  993
CONECT  951  950  952  958
CONECT  952  951  953  957
CONECT  953  952  954  994
CONECT  954  953  955  995
CONECT  955  954  956
CONECT  956  955  957  996
CONECT  957  952  956  997
CONECT  958  951  959  998
CONECT  959  948  958  999
CONECT  960  936  945  961
CONECT  961  960  962
CONECT  962  961  963 1000 1001
CONECT  963  962  964  970
CONECT  964  963  965 1002
CONECT  965  964  966 1003
CONECT  966  965  967 1004
CONECT  967  966  968  970
CONECT  968  967  969 1005
CONECT  969  968
CONECT  970  963  967
CONECT  971  933  972 1006
CONECT  972  930  971 1007
CONECT  973  925  929 1008
CONECT  974  925
CONECT  975  927
CONECT  976  928
CONECT  977  931
CONECT  978  932
CONECT  979  937
CONECT  980  939
CONECT  981  939
CONECT  982  941
CONECT  983  941
CONECT  984  941
CONECT  985  942
CONECT  986  942
CONECT  987  942
CONECT  988  943
CONECT  989  943
CONECT  990  943
CONECT  991  944
CONECT  992  949
CONECT  993  950
CONECT  994  953
CONECT  995  954
CONECT  996  956
CONECT  997  957
CONECT  998  958
CONECT  999  959
CONECT 1000  962
CONECT 1001  962
CONECT 1002  964
CONECT 1003  965
CONECT 1004  966
CONECT 1005  968
CONECT 1006  971
CONECT 1007  972
CONECT 1008  973
CONECT 1009 1010 1057 1058
CONECT 1010 1009 1011
CONECT 1011 1010 1012 1059
CONECT 1012 1011 1013 1060
CONECT 1013 1012 1014 1057
CONECT 1014 1013 1015 1056
CONECT 1015 1014 1016 1061
CONECT 1016 1015 1017 1062
CONECT 1017 1016 1018 1055
CONECT 1018 1017 1019
CONECT 1019 1018 1020
CONECT 1020 1019 1021 1044
CONECT 1021 1020 1022 1063
CONECT 1022 1021 1023 1028
CONECT 1023 1022 1024 1064 1065
CONECT 1024 1023 1025 1026 1027
CONECT 1025 1024 1066 1067 1068
CONECT 1026 1024 1069 1070 1071
CONECT 1027 1024 1072 1073 1074
CONECT 1028 1022 1029 1075
CONECT 1029 1028 1030 1044
CONECT 1030 1029 1031
CONECT 1031 1030 1032
CONECT 1032 1031 1033 1043
CONECT 1033 1032 1034 1076
CONECT 1034 1033 1035 1077
CONECT 1035 1034 1036 1042
CONECT 1036 1035 1037 1041
CONECT 1037 1036 1038 1078
CONECT 1038 1037 1039 1079
CONECT 1039 1038 1040
CONECT 1040 1039 1041 1080
CONECT 1041 1036 1040 1081
CONECT 1042 1035 1043 1082
CONECT 1043 1032 1042 1083
CONECT 1044 1020 1029 1045
CONECT 1045 1044 1046
CONECT 1046 1045 1047 1084 1085
CONECT 1047 1046 1048 1054
CONECT 1048 1047 1049 1086
CONECT 1049 1048 1050 1087
CONECT 1050 1049 1051 1088
CONECT 1051 1050 1052 1054
CONECT 1052 1051 1053 1089
CONECT 1053 1052
CONECT 1054 1047 1051
CONECT 1055 1017 1056 1090
CONECT 1056 1014 1055 1091
CONECT 1057 1009 1013 1092
CONECT 1058 1009
CONECT 1059 1011
CONECT 1060 1012
CONECT 1061 1015
CONECT 1062 1016
CONECT 1063 1021
CONECT 1064 1023
CONECT 1065 1023
CONECT 1066 1025
CONECT 1067 1025
CONECT 1068 1025
CONECT 1069 1026
CONECT 1070 1026
CONECT 1071 1026
CONECT 1072 1027
CONECT 1073 1027
CONECT 1074 1027
CONECT 1075 1028
CONECT 1076 1033
CONECT 1077 1034
CONECT 1078 1037
CONECT 1079 1038
CONECT 1080 1040
CONECT 1081 1041
CONECT 1082 1042
CONECT 1083 1043
CONECT 1084 1046
CONECT 1085 1046
CONECT 1086 1048
CONECT 1087 1049
CONECT 1088 1050
CONECT 1089 1052
CONECT 1090 1055
CONECT 1091 1056
CONECT 1092 1057
CONECT 1093 1094 1141 1142
CONECT 1094 1093 1095
CONECT 1095 1094 1096 1143
CONECT 1096 1095 1097 1144
CONECT 1097 1096 1098 1141
CONECT 1098 1097 1099 1140
CONECT 1099 1098 1100 1145
CONECT 1100 1099 1101 1146
CONECT 1101 1100 1102 1139
CONECT 1102 1101 1103
CONECT 1103 1102 1104
CONECT 1104 1103 1105 1128
CONECT 1105 1104 1106 1147
CONECT 1106 1105 1107 1112
CONECT 1107 1106 1108 1148 1149
CONECT 1108 1107 1109 1110 1111
CONECT 1109 1108 1150 1151 1152
CONECT 1110 1108 1153 1154 1155
CONECT 1111 1108 1156 1157 1158
CONECT 1112 1106 1113 1159
CONECT 1113 1112 1114 1128
CONECT 1114 1113 1115
CONECT 1115 1114 1116
CONECT 1116 1115 1117 1127
CONECT 1117 1116 1118 1160
CONECT 1118 1117 1119 1161
CONECT 1119 1118 1120 1126
CONECT 1120 1119 1121 1125
CONECT 1121 1120 1122 1162
CONECT 1122 1121 1123 1163
CONECT 1123 1122 1124
CONECT 1124 1123 1125 1164
CONECT 1125 1120 1124 1165
CONECT 1126 1119 1127 1166
CONECT 1127 1116 1126 1167
CONECT 1128 1104 1113 1129
CONECT 1129 1128 1130
CONECT 1130 1129 1131 1168 1169
CONECT 1131 1130 1132 1138
CONECT 1132 1131 1133 1170
CONECT 1133 1132 1134 1171
CONECT 1134 1133 1135 1172
CONECT 1135 1134 1136 1138
CONECT 1136 1135 1137 1173
CONECT 1137 1136
CONECT 1138 1131 1135
CONECT 1139 1101 1140 1174
CONECT 1140 1098 1139 1175
CONECT 1141 1093 1097 1176
CONECT 1142 1093
CONECT 1143 1095
CONECT 1144 1096
CONECT 1145 1099
CONECT 1146 1100
CONECT 1147 1105
CONECT 1148 1107
CONECT 1149 1107
CONECT 1150 1109
CONECT 1151 1109
CONECT 1152 1109
CONECT 1153 1110
CONECT 1154 1110
CONECT 1155 1110
CONECT 1156 1111
CONECT 1157 1111
CONECT 1158 1111
CONECT 1159 1112
CONECT 1160 1117
CONECT 1161 1118
CONECT 1162 1121
CONECT 1163 1122
CONECT 1164 1124
CONECT 1165 1125
CONECT 1166 1126
CONECT 1167 1127
CONECT 1168 1130
CONECT 1169 1130
CONECT 1170 1132
CONECT 1171 1133
CONECT 1172 1134
CONECT 1173 1136
CONECT 1174 1139
CONECT 1175 1140
CONECT 1176 1141
CONECT 1177 1178 1225 1226
CONECT 1178 1177 1179
CONECT 1179 1178 1180 1227
CONECT 1180 1179 1181 1228
CONECT 1181 1180 1182 1225
CONECT 1182 1181 1183 1224
CONECT 1183 1182 1184 1229
CONECT 1184 1183 1185 1230
CONECT 1185 1184 1186 1223
CONECT 1186 1185 1187
CONECT 1187 1186 1188
CONECT 1188 1187 1189 1212
CONECT 1189 1188 1190 1231
CONECT 1190 1189 1191 1196
CONECT 1191 1190 1192 1232 1233
CONECT 1192 1191 1193 1194 1195
CONECT 1193 1192 1234 1235 1236
CONECT 1194 1192 1237 1238 1239
CONECT 1195 1192 1240 1241 1242
CONECT 1196 1190 1197 1243
CONECT 1197 1196 1198 1212
CONECT 1198 1197 1199
CONECT 1199 1198 1200
CONECT 1200 1199 1201 1211
CONECT 1201 1200 1202 1244
CONECT 1202 1201 1203 1245
CONECT 1203 1202 1204 1210
CONECT 1204 1203 1205 1209
CONECT 1205 1204 1206 1246
CONECT 1206 1205 1207 1247
CONECT 1207 1206 1208
CONECT 1208 1207 1209 1248
CONECT 1209 1204 1208 1249
CONECT 1210 1203 1211 1250
CONECT 1211 1200 1210 1251
CONECT 1212 1188 1197 1213
CONECT 1213 1212 1214
CONECT 1214 1213 1215 1252 1253
CONECT 1215 1214 1216 1222
CONECT 1216 1215 1217 1254
CONECT 1217 1216 1218 1255
CONECT 1218 1217 1219 1256
CONECT 1219 1218 1220 1222
CONECT 1220 1219 1221 1257
CONECT 1221 1220
CONECT 1222 1215 1219
CONECT 1223 1185 1224 1258
CONECT 1224 1182 1223 1259
CONECT 1225 1177 1181 1260
CONECT 1226 1177
CONECT 1227 1179
CONECT 1228 1180
CONECT 1229 1183
CONECT 1230 1184
CONECT 1231 1189
CONECT 1232 1191
CONECT 1233 1191
CONECT 1234 1193
CONECT 1235 1193
CONECT 1236 1193
CONECT 1237 1194
CONECT 1238 1194
CONECT 1239 1194
CONECT 1240 1195
CONECT 1241 1195
CONECT 1242 1195
CONECT 1243 1196
CONECT 1244 1201
CONECT 1245 1202
CONECT 1246 1205
CONECT 1247 1206
CONECT 1248 1208
CONECT 1249 1209
CONECT 1250 1210
CONECT 1251 1211
CONECT 1252 1214
CONECT 1253 1214
CONECT 1254 1216
CONECT 1255 1217
CONECT 1256 1218
CONECT 1257 1220
CONECT 1258 1223
CONECT 1259 1224
CONECT 1260 1225
CONECT 1261 1262 1309 1310
CONECT 1262 1261 1263
CONECT 1263 1262 1264 1311
CONECT 1264 1263 1265 1312
CONECT 1265 1264 1266 1309
CONECT 1266 1265 1267 1308
CONECT 1267 1266 1268 1313
CONECT 1268 1267 1269 1314
CONECT 1269 1268 1270 1307
CONECT 1270 1269 1271
CONECT 1271 1270 1272
CONECT 1272 1271 1273 1296
CONECT 1273 1272 1274 1315
CONECT 1274 1273 1275 1280
CONECT 1275 1274 1276 1316 1317
CONECT 1276 1275 1277 1278 1279
CONECT 1277 1276 1318 1319 1320
CONECT 1278 1276 1321 1322 1323
CONECT 1279 1276 1324 1325 1326
CONECT 1280 1274 1281 1327
CONECT 1281 1280 1282 1296
CONECT 1282 1281 1283
CONECT 1283 1282 1284
CONECT 1284 1283 1285 1295
CONECT 1285 1284 1286 1328
CONECT 1286 1285 1287 1329
CONECT 1287 1286 1288 1294
CONECT 1288 1287 1289 1293
CONECT 1289 1288 1290 1330
CONECT 1290 1289 1291 1331
CONECT 1291 1290 1292
CONECT 1292 1291 1293 1332
CONECT 1293 1288 1292 1333
CONECT 1294 1287 1295 1334
CONECT 1295 1284 1294 1335
CONECT 1296 1272 1281 1297
CONECT 1297 1296 1298
CONECT 1298 1297 1299 1336 1337
CONECT 1299 1298 1300 1306
CONECT 1300 1299 1301 1338
CONECT 1301 1300 1302 1339
CONECT 1302 1301 1303 1340
CONECT 1303 1302 1304 1306
CONECT 1304 1303 1305 1341
CONECT 1305 1304
CONECT 1306 1299 1303
CONECT 1307 1269 1308 1342
CONECT 1308 1266 1307 1343
CONECT 1309 1261 1265 1344
CONECT 1310 1261
CONECT 1311 1263
CONECT 1312 1264
CONECT 1313 1267
CONECT 1314 1268
CONECT 1315 1273
CONECT 1316 1275
CONECT 1317 1275
CONECT 1318 1277
CONECT 1319 1277
CONECT 1320 1277
CONECT 1321 1278
CONECT 1322 1278
CONECT 1323 1278
CONECT 1324 1279
CONECT 1325 1279
CONECT 1326 1279
CONECT 1327 1280
CONECT 1328 1285
CONECT 1329 1286
CONECT 1330 1289
CONECT 1331 1290
CONECT 1332 1292
CONECT 1333 1293
CONECT 1334 1294
CONECT 1335 1295
CONECT 1336 1298
CONECT 1337 1298
CONECT 1338 1300
CONECT 1339 1301
CONECT 1340 1302
CONECT 1341 1304
CONECT 1342 1307
CONECT 1343 1308
CONECT 1344 1309
CONECT 1345 1346 1393 1394
CONECT 1346 1345 1347
CONECT 1347 1346 1348 1395
CONECT 1348 1347 1349 1396
CONECT 1349 1348 1350 1393
CONECT 1350 1349 1351 1392
CONECT 1351 1350 1352 1397
CONECT 1352 1351 1353 1398
CONECT 1353 1352 1354 1391
CONECT 1354 1353 1355
CONECT 1355 1354 1356
CONECT 1356 1355 1357 1380
CONECT 1357 1356 1358 1399
CONECT 1358 1357 1359 1364
CONECT 1359 1358 1360 1400 1401
CONECT 1360 1359 1361 1362 1363
CONECT 1361 1360 1402 1403 1404
CONECT 1362 1360 1405 1406 1407
CONECT 1363 1360 1408 1409 1410
CONECT 1364 1358 1365 1411
CONECT 1365 1364 1366 1380
CONECT 1366 1365 1367
CONECT 1367 1366 1368
CONECT 1368 1367 1369 1379
CONECT 1369 1368 1370 1412
CONECT 1370 1369 1371 1413
CONECT 1371 1370 1372 1378
CONECT 1372 1371 1373 1377
CONECT 1373 1372 1374 1414
CONECT 1374 1373 1375 1415
CONECT 1375 1374 1376
CONECT 1376 1375 1377 1416
CONECT 1377 1372 1376 1417
CONECT 1378 1371 1379 1418
CONECT 1379 1368 1378 1419
CONECT 1380 1356 1365 1381
CONECT 1381 1380 1382
CONECT 1382 1381 1383 1420 1421
CONECT 1383 1382 1384 1390
CONECT 1384 1383 1385 1422
CONECT 1385 1384 1386 1423
CONECT 1386 1385 1387 1424
CONECT 1387 1386 1388 1390
CONECT 1388 1387 1389 1425
CONECT 1389 1388
CONECT 1390 1383 1387
CONECT 1391 1353 1392 1426
CONECT 1392 1350 1391 1427
CONECT 1393 1345 1349 1428
CONECT 1394 1345
CONECT 1395 1347
CONECT 1396 1348
CONECT 1397 1351
CONECT 1398 1352
CONECT 1399 1357
CONECT 1400 1359
CONECT 1401 1359
CONECT 1402 1361
CONECT 1403 1361
CONECT 1404 1361
CONECT 1405 1362
CONECT 1406 1362
CONECT 1407 1362
CONECT 1408 1363
CONECT 1409 1363
CONECT 1410 1363
CONECT 1411 1364
CONECT 1412 1369
CONECT 1413 1370
CONECT 1414 1373
CONECT 1415 1374
CONECT 1416 1376
CONECT 1417 1377
CONECT 1418 1378
CONECT 1419 1379
CONECT 1420 1382
CONECT 1421 1382
CONECT 1422 1384
CONECT 1423 1385
CONECT 1424 1386
CONECT 1425 1388
CONECT 1426 1391
CONECT 1427 1392
CONECT 1428 1393
CONECT 1429 1430 1477 1478
CONECT 1430 1429 1431
CONECT 1431 1430 1432 1479
CONECT 1432 1431 1433 1480
CONECT 1433 1432 1434 1477
CONECT 1434 1433 1435 1476
CONECT 1435 1434 1436 1481
CONECT 1436 1435 1437 1482
CONECT 1437 1436 1438 1475
CONECT 1438 1437 1439
CONECT 1439 1438 1440
CONECT 1440 1439 1441 1464
CONECT 1441 1440 1442 1483
CONECT 1442 1441 1443 1448
CONECT 1443 1442 1444 1484 1485
CONECT 1444 1443 1445 1446 1447
CONECT 1445 1444 1486 1487 1488
CONECT 1446 1444 1489 1490 1491
CONECT 1447 1444 1492 1493 1494
CONECT 1448 1442 1449 1495
CONECT 1449 1448 1450 1464
CONECT 1450 1449 1451
CONECT 1451 1450 1452
CONECT 1452 1451 1453 1463
CONECT 1453 1452 1454 1496
CONECT 1454 1453 1455 1497
CONECT 1455 1454 1456 1462
CONECT 1456 1455 1457 1461
CONECT 1457 1456 1458 1498
CONECT 1458 1457 1459 1499
CONECT 1459 1458 1460 2025
CONECT 1460 1459 1461 1500
CONECT 1461 1456 1460 1501
CONECT 1462 1455 1463 1502
CONECT 1463 1452 1462 1503
CONECT 1464 1440 1449 1465
CONECT 1465 1464 1466
CONECT 1466 1465 1467 1504 1505
CONECT 1467 1466 1468 1474
CONECT 1468 1467 1469 1506
CONECT 1469 1468 1470 1507
CONECT 1470 1469 1471 1508
CONECT 1471 1470 1472 1474
CONECT 1472 1471 1473 1509
CONECT 1473 1472
CONECT 1474 1467 1471
CONECT 1475 1437 1476 1510
CONECT 1476 1434 1475 1511
CONECT 1477 1429 1433 1512
CONECT 1478 1429
CONECT 1479 1431
CONECT 1480 1432
CONECT 1481 1435
CONECT 1482 1436
CONECT 1483 1441
CONECT 1484 1443
CONECT 1485 1443
CONECT 1486 1445
CONECT 1487 1445
CONECT 1488 1445
CONECT 1489 1446
CONECT 1490 1446
CONECT 1491 1446
CONECT 1492 1447
CONECT 1493 1447
CONECT 1494 1447
CONECT 1495 1448
CONECT 1496 1453
CONECT 1497 1454
CONECT 1498 1457
CONECT 1499 1458
CONECT 1500 1460
CONECT 1501 1461
CONECT 1502 1462
CONECT 1503 1463
CONECT 1504 1466
CONECT 1505 1466
CONECT 1506 1468
CONECT 1507 1469
CONECT 1508 1470
CONECT 1509 1472
CONECT 1510 1475
CONECT 1511 1476
CONECT 1512 1477
CONECT 1513 1514 1561 1562
CONECT 1514 1513 1515
CONECT 1515 1514 1516 1563
CONECT 1516 1515 1517 1564
CONECT 1517 1516 1518 1561
CONECT 1518 1517 1519 1560
CONECT 1519 1518 1520 1565
CONECT 1520 1519 1521 1566
CONECT 1521 1520 1522 1559
CONECT 1522 1521 1523
CONECT 1523 1522 1524
CONECT 1524 1523 1525 1548
CONECT 1525 1524 1526 1567
CONECT 1526 1525 1527 1532
CONECT 1527 1526 1528 1568 1569
CONECT 1528 1527 1529 1530 1531
CONECT 1529 1528 1570 1571 1572
CONECT 1530 1528 1573 1574 1575
CONECT 1531 1528 1576 1577 1578
CONECT 1532 1526 1533 1579
CONECT 1533 1532 1534 1548
CONECT 1534 1533 1535
CONECT 1535 1534 1536
CONECT 1536 1535 1537 1547
CONECT 1537 1536 1538 1580
CONECT 1538 1537 1539 1581
CONECT 1539 1538 1540 1546
CONECT 1540 1539 1541 1545
CONECT 1541 1540 1542 1582
CONECT 1542 1541 1543 1583
CONECT 1543 1542 1544
CONECT 1544 1543 1545 1584
CONECT 1545 1540 1544 1585
CONECT 1546 1539 1547 1586
CONECT 1547 1536 1546 1587
CONECT 1548 1524 1533 1549
CONECT 1549 1548 1550
CONECT 1550 1549 1551 1588 1589
CONECT 1551 1550 1552 1558
CONECT 1552 1551 1553 1590
CONECT 1553 1552 1554 1591
CONECT 1554 1553 1555 1592
CONECT 1555 1554 1556 1558
CONECT 1556 1555 1557 1593
CONECT 1557 1556
CONECT 1558 1551 1555
CONECT 1559 1521 1560 1594
CONECT 1560 1518 1559 1595
CONECT 1561 1513 1517 1596
CONECT 1562 1513
CONECT 1563 1515
CONECT 1564 1516
CONECT 1565 1519
CONECT 1566 1520
CONECT 1567 1525
CONECT 1568 1527
CONECT 1569 1527
CONECT 1570 1529
CONECT 1571 1529
CONECT 1572 1529
CONECT 1573 1530
CONECT 1574 1530
CONECT 1575 1530
CONECT 1576 1531
CONECT 1577 1531
CONECT 1578 1531
CONECT 1579 1532
CONECT 1580 1537
CONECT 1581 1538
CONECT 1582 1541
CONECT 1583 1542
CONECT 1584 1544
CONECT 1585 1545
CONECT 1586 1546
CONECT 1587 1547
CONECT 1588 1550
CONECT 1589 1550
CONECT 1590 1552
CONECT 1591 1553
CONECT 1592 1554
CONECT 1593 1556
CONECT 1594 1559
CONECT 1595 1560
CONECT 1596 1561
CONECT 1597 1598 1645 1646
CONECT 1598 1597 1599
CONECT 1599 1598 1600 1647
CONECT 1600 1599 1601 1648
CONECT 1601 1600 1602 1645
CONECT 1602 1601 1603 1644
CONECT 1603 1602 1604 1649
CONECT 1604 1603 1605 1650
CONECT 1605 1604 1606 1643
CONECT 1606 1605 1607
CONECT 1607 1606 1608
CONECT 1608 1607 1609 1632
CONECT 1609 1608 1610 1651
CONECT 1610 1609 1611 1616
CONECT 1611 1610 1612 1652 1653
CONECT 1612 1611 1613 1614 1615
CONECT 1613 1612 1654 1655 1656
CONECT 1614 1612 1657 1658 1659
CONECT 1615 1612 1660 1661 1662
CONECT 1616 1610 1617 1663
CONECT 1617 1616 1618 1632
CONECT 1618 1617 1619
CONECT 1619 1618 1620
CONECT 1620 1619 1621 1631
CONECT 1621 1620 1622 1664
CONECT 1622 1621 1623 1665
CONECT 1623 1622 1624 1630
CONECT 1624 1623 1625 1629
CONECT 1625 1624 1626 1666
CONECT 1626 1625 1627 1667
CONECT 1627 1626 1628
CONECT 1628 1627 1629 1668
CONECT 1629 1624 1628 1669
CONECT 1630 1623 1631 1670
CONECT 1631 1620 1630 1671
CONECT 1632 1608 1617 1633
CONECT 1633 1632 1634
CONECT 1634 1633 1635 1672 1673
CONECT 1635 1634 1636 1642
CONECT 1636 1635 1637 1674
CONECT 1637 1636 1638 1675
CONECT 1638 1637 1639 1676
CONECT 1639 1638 1640 1642
CONECT 1640 1639 1641 1677
CONECT 1641 1640
CONECT 1642 1635 1639
CONECT 1643 1605 1644 1678
CONECT 1644 1602 1643 1679
CONECT 1645 1597 1601 1680
CONECT 1646 1597
CONECT 1647 1599
CONECT 1648 1600
CONECT 1649 1603
CONECT 1650 1604
CONECT 1651 1609
CONECT 1652 1611
CONECT 1653 1611
CONECT 1654 1613
CONECT 1655 1613
CONECT 1656 1613
CONECT 1657 1614
CONECT 1658 1614
CONECT 1659 1614
CONECT 1660 1615
CONECT 1661 1615
CONECT 1662 1615
CONECT 1663 1616
CONECT 1664 1621
CONECT 1665 1622
CONECT 1666 1625
CONECT 1667 1626
CONECT 1668 1628
CONECT 1669 1629
CONECT 1670 1630
CONECT 1671 1631
CONECT 1672 1634
CONECT 1673 1634
CONECT 1674 1636
CONECT 1675 1637
CONECT 1676 1638
CONECT 1677 1640
CONECT 1678 1643
CONECT 1679 1644
CONECT 1680 1645
CONECT 1681 1682 1729 1730
CONECT 1682 1681 1683
CONECT 1683 1682 1684 1731
CONECT 1684 1683 1685 1732
CONECT 1685 1684 1686 1729
CONECT 1686 1685 1687 1728
CONECT 1687 1686 1688 1733
CONECT 1688 1687 1689 1734
CONECT 1689 1688 1690 1727
CONECT 1690 1689 1691
CONECT 1691 1690 1692
CONECT 1692 1691 1693 1716
CONECT 1693 1692 1694 1735
CONECT 1694 1693 1695 1700
CONECT 1695 1694 1696 1736 1737
CONECT 1696 1695 1697 1698 1699
CONECT 1697 1696 1738 1739 1740
CONECT 1698 1696 1741 1742 1743
CONECT 1699 1696 1744 1745 1746
CONECT 1700 1694 1701 1747
CONECT 1701 1700 1702 1716
CONECT 1702 1701 1703
CONECT 1703 1702 1704
CONECT 1704 1703 1705 1715
CONECT 1705 1704 1706 1748
CONECT 1706 1705 1707 1749
CONECT 1707 1706 1708 1714
CONECT 1708 1707 1709 1713
CONECT 1709 1708 1710 1750
CONECT 1710 1709 1711 1751
CONECT 1711 1710 1712
CONECT 1712 1711 1713 1752
CONECT 1713 1708 1712 1753
CONECT 1714 1707 1715 1754
CONECT 1715 1704 1714 1755
CONECT 1716 1692 1701 1717
CONECT 1717 1716 1718
CONECT 1718 1717 1719 1756 1757
CONECT 1719 1718 1720 1726
CONECT 1720 1719 1721 1758
CONECT 1721 1720 1722 1759
CONECT 1722 1721 1723 1760
CONECT 1723 1722 1724 1726
CONECT 1724 1723 1725 1761
CONECT 1725 1724
CONECT 1726 1719 1723
CONECT 1727 1689 1728 1762
CONECT 1728 1686 1727 1763
CONECT 1729 1681 1685 1764
CONECT 1730 1681
CONECT 1731 1683
CONECT 1732 1684
CONECT 1733 1687
CONECT 1734 1688
CONECT 1735 1693
CONECT 1736 1695
CONECT 1737 1695
CONECT 1738 1697
CONECT 1739 1697
CONECT 1740 1697
CONECT 1741 1698
CONECT 1742 1698
CONECT 1743 1698
CONECT 1744 1699
CONECT 1745 1699
CONECT 1746 1699
CONECT 1747 1700
CONECT 1748 1705
CONECT 1749 1706
CONECT 1750 1709
CONECT 1751 1710
CONECT 1752 1712
CONECT 1753 1713
CONECT 1754 1714
CONECT 1755 1715
CONECT 1756 1718
CONECT 1757 1718
CONECT 1758 1720
CONECT 1759 1721
CONECT 1760 1722
CONECT 1761 1724
CONECT 1762 1727
CONECT 1763 1728
CONECT 1764 1729
CONECT 1765 1766 1813 1814
CONECT 1766 1765 1767 2026
CONECT 1767 1766 1768 1815
CONECT 1768 1767 1769 1816
CONECT 1769 1768 1770 1813
CONECT 1770 1769 1771 1812
CONECT 1771 1770 1772 1817
CONECT 1772 1771 1773 1818
CONECT 1773 1772 1774 1811
CONECT 1774 1773 1775
CONECT 1775 1774 1776
CONECT 1776 1775 1777 1800
CONECT 1777 1776 1778 1819
CONECT 1778 1777 1779 1784
CONECT 1779 1778 1780 1820 1821
CONECT 1780 1779 1781 1782 1783
CONECT 1781 1780 1822 1823 1824
CONECT 1782 1780 1825 1826 1827
CONECT 1783 1780 1828 1829 1830
CONECT 1784 1778 1785 1831
CONECT 1785 1784 1786 1800
CONECT 1786 1785 1787
CONECT 1787 1786 1788
CONECT 1788 1787 1789 1799
CONECT 1789 1788 1790 1832
CONECT 1790 1789 1791 1833
CONECT 1791 1790 1792 1798
CONECT 1792 1791 1793 1797
CONECT 1793 1792 1794 1834
CONECT 1794 1793 1795 1835
CONECT 1795 1794 1796
CONECT 1796 1795 1797 1836
CONECT 1797 1792 1796 1837
CONECT 1798 1791 1799 1838
CONECT 1799 1788 1798 1839
CONECT 1800 1776 1785 1801
CONECT 1801 1800 1802
CONECT 1802 1801 1803 1840 1841
CONECT 1803 1802 1804 1810
CONECT 1804 1803 1805 1842
CONECT 1805 1804 1806 1843
CONECT 1806 1805 1807 1844
CONECT 1807 1806 1808 1810
CONECT 1808 1807 1809 1845
CONECT 1809 1808
CONECT 1810 1803 1807
CONECT 1811 1773 1812 1846
CONECT 1812 1770 1811 1847
CONECT 1813 1765 1769 1848
CONECT 1814 1765
CONECT 1815 1767
CONECT 1816 1768
CONECT 1817 1771
CONECT 1818 1772
CONECT 1819 1777
CONECT 1820 1779
CONECT 1821 1779
CONECT 1822 1781
CONECT 1823 1781
CONECT 1824 1781
CONECT 1825 1782
CONECT 1826 1782
CONECT 1827 1782
CONECT 1828 1783
CONECT 1829 1783
CONECT 1830 1783
CONECT 1831 1784
CONECT 1832 1789
CONECT 1833 1790
CONECT 1834 1793
CONECT 1835 1794
CONECT 1836 1796
CONECT 1837 1797
CONECT 1838 1798
CONECT 1839 1799
CONECT 1840 1802
CONECT 1841 1802
CONECT 1842 1804
CONECT 1843 1805
CONECT 1844 1806
CONECT 1845 1808
CONECT 1846 1811
CONECT 1847 1812
CONECT 1848 1813
CONECT 1849 1850 1897 1898
CONECT 1850 1849 1851
CONECT 1851 1850 1852 1899
CONECT 1852 1851 1853 1900
CONECT 1853 1852 1854 1897
CONECT 1854 1853 1855 1896
CONECT 1855 1854 1856 1901
CONECT 1856 1855 1857 1902
CONECT 1857 1856 1858 1895
CONECT 1858 1857 1859
CONECT 1859 1858 1860
CONECT 1860 1859 1861 1884
CONECT 1861 1860 1862 1903
CONECT 1862 1861 1863 1868
CONECT 1863 1862 1864 1904 1905
CONECT 1864 1863 1865 1866 1867
CONECT 1865 1864 1906 1907 1908
CONECT 1866 1864 1909 1910 1911
CONECT 1867 1864 1912 1913 1914
CONECT 1868 1862 1869 1915
CONECT 1869 1868 1870 1884
CONECT 1870 1869 1871
CONECT 1871 1870 1872
CONECT 1872 1871 1873 1883
CONECT 1873 1872 1874 1916
CONECT 1874 1873 1875 1917
CONECT 1875 1874 1876 1882
CONECT 1876 1875 1877 1881
CONECT 1877 1876 1878 1918
CONECT 1878 1877 1879 1919
CONECT 1879 1878 1880
CONECT 1880 1879 1881 1920
CONECT 1881 1876 1880 1921
CONECT 1882 1875 1883 1922
CONECT 1883 1872 1882 1923
CONECT 1884 1860 1869 1885
CONECT 1885 1884 1886
CONECT 1886 1885 1887 1924 1925
CONECT 1887 1886 1888 1894
CONECT 1888 1887 1889 1926
CONECT 1889 1888 1890 1927
CONECT 1890 1889 1891 1928
CONECT 1891 1890 1892 1894
CONECT 1892 1891 1893 1929
CONECT 1893 1892
CONECT 1894 1887 1891
CONECT 1895 1857 1896 1930
CONECT 1896 1854 1895 1931
CONECT 1897 1849 1853 1932
CONECT 1898 1849
CONECT 1899 1851
CONECT 1900 1852
CONECT 1901 1855
CONECT 1902 1856
CONECT 1903 1861
CONECT 1904 1863
CONECT 1905 1863
CONECT 1906 1865
CONECT 1907 1865
CONECT 1908 1865
CONECT 1909 1866
CONECT 1910 1866
CONECT 1911 1866
CONECT 1912 1867
CONECT 1913 1867
CONECT 1914 1867
CONECT 1915 1868
CONECT 1916 1873
CONECT 1917 1874
CONECT 1918 1877
CONECT 1919 1878
CONECT 1920 1880
CONECT 1921 1881
CONECT 1922 1882
CONECT 1923 1883
CONECT 1924 1886
CONECT 1925 1886
CONECT 1926 1888
CONECT 1927 1889
CONECT 1928 1890
CONECT 1929 1892
CONECT 1930 1895
CONECT 1931 1896
CONECT 1932 1897
CONECT 1933 1934 1981 1982
CONECT 1934 1933 1935
CONECT 1935 1934 1936 1983
CONECT 1936 1935 1937 1984
CONECT 1937 1936 1938 1981
CONECT 1938 1937 1939 1980
CONECT 1939 1938 1940 1985
CONECT 1940 1939 1941 1986
CONECT 1941 1940 1942 1979
CONECT 1942 1941 1943
CONECT 1943 1942 1944
CONECT 1944 1943 1945 1968
CONECT 1945 1944 1946 1987
CONECT 1946 1945 1947 1952
CONECT 1947 1946 1948 1988 1989
CONECT 1948 1947 1949 1950 1951
CONECT 1949 1948 1990 1991 1992
CONECT 1950 1948 1993 1994 1995
CONECT 1951 1948 1996 1997 1998
CONECT 1952 1946 1953 1999
CONECT 1953 1952 1954 1968
CONECT 1954 1953 1955
CONECT 1955 1954 1956
CONECT 1956 1955 1957 1967
CONECT 1957 1956 1958 2000
CONECT 1958 1957 1959 2001
CONECT 1959 1958 1960 1966
CONECT 1960 1959 1961 1965
CONECT 1961 1960 1962 2002
CONECT 1962 1961 1963 2003
CONECT 1963 1962 1964 2028
CONECT 1964 1963 1965 2004
CONECT 1965 1960 1964 2005
CONECT 1966 1959 1967 2006
CONECT 1967 1956 1966 2007
CONECT 1968 1944 1953 1969
CONECT 1969 1968 1970
CONECT 1970 1969 1971 2008 2009
CONECT 1971 1970 1972 1978
CONECT 1972 1971 1973 2010
CONECT 1973 1972 1974 2011
CONECT 1974 1973 1975 2012
CONECT 1975 1974 1976 1978
CONECT 1976 1975 1977 2013
CONECT 1977 1976
CONECT 1978 1971 1975
CONECT 1979 1941 1980 2014
CONECT 1980 1938 1979 2015
CONECT 1981 1933 1937 2016
CONECT 1982 1933
CONECT 1983 1935
CONECT 1984 1936
CONECT 1985 1939
CONECT 1986 1940
CONECT 1987 1945
CONECT 1988 1947
CONECT 1989 1947
CONECT 1990 1949
CONECT 1991 1949
CONECT 1992 1949
CONECT 1993 1950
CONECT 1994 1950
CONECT 1995 1950
CONECT 1996 1951
CONECT 1997 1951
CONECT 1998 1951
CONECT 1999 1952
CONECT 2000 1957
CONECT 2001 1958
CONECT 2002 1961
CONECT 2003 1962
CONECT 2004 1964
CONECT 2005 1965
CONECT 2006 1966
CONECT 2007 1967
CONECT 2008 1970
CONECT 2009 1970
CONECT 2010 1972
CONECT 2011 1973
CONECT 2012 1974
CONECT 2013 1976
CONECT 2014 1979
CONECT 2015 1980
CONECT 2016 1981
CONECT 2020  758
CONECT 2025 1459
CONECT 2026 1766
CONECT 2028 1963
END
