# Supplementary material for: CageCavityCalc (C3): A Computational Tool for Calculating and Visualizing Cavities in Molecular Cages
Source: J Chem Inf Model. 2024 Jul 9;64(14):5604–16. doi: 10.1021/acs.jcim.4c00355 (PMC11267575; doi:10.1021/acs.jcim.4c00355)
Supplement: Supplementary file 2 — ci4c00355_si_002.zip [file ci4c00355_si_002.zip › CageCavityCalc-v.1.0.5/CageCavityCalc/examples/9_large/example_9.py]

from CageCavityCalc.CageCavityCalc import cavity

cav = cavity()
cav.read_file("cage.pdb")


# This works:
cav.distance_threshold_for_90_deg_angle =30
grid_spacing = 4
# I've tried to do it automaticlly, that user does not have to chose, but this does not work:
#radius = cav.calculate_window()
#cav.distance_threshold_for_90_deg_angle = radius*1.4+2cav.distance_threshold_for_90_deg_angle =30


volume = cav.calculate_volume()
print(volume)
cav.print_to_file("cage_cavity.pdb")
cav.print_to_pymol("cage_cavity.pml")
