# Supplementary material for: CageCavityCalc (C3): A Computational Tool for Calculating and Visualizing Cavities in Molecular Cages
Source: J Chem Inf Model. 2024 Jul 9;64(14):5604–16. doi: 10.1021/acs.jcim.4c00355 (PMC11267575; doi:10.1021/acs.jcim.4c00355)
Supplement: Supplementary file 2 — ci4c00355_si_002.zip [file ci4c00355_si_002.zip › CageCavityCalc-v.1.0.5/CageCavityCalc/examples/more_tests/Cage6_opt.xyz]

410
 SCF done       -561.454555862098          0.000234925392
N           3.51488553234811   20.44500883142671   14.00856911572579
C           4.43968323380390   21.14186347364242   14.66768188303206
C           5.55677325391423   20.52337469437716   15.21196589707841
C           5.72556793859601   19.15903969424971   15.07397174402488
C           4.75843011434993   18.42545257905000   14.37018554699006
N           4.82400737464620   17.06889408010974   14.15330173619100
C           5.80181802710415   16.17672791954855   14.58840726208874
O           6.74288346063730   16.50794524861840   15.25878268115084
C           5.57701453677614   14.78978475795638   14.09696193320045
C           6.70666903229787   13.99961026236842   13.87727043633213
C           6.57013668191084   12.73295699816719   13.33019864268197
C           7.71774502095605   11.82229207648451   12.95937198283387
O           7.63265823858356   11.15263049196782   11.94756190102410
N           8.73787885031915   11.81287638187038   13.82426715933303
C           9.76399405569080   10.79219284711604   13.80554294876480
C           9.45186804754985    9.64403208965822   14.79754917047563
C           8.18955253211454    8.93647353078479   14.24739796544942
C           7.66928208490256    7.75099794563959   15.05807352869843
C           6.54164870712565    6.95741201545149   14.36755335781572
C           7.06734716878286    6.21866595353871   13.13500124352148
C           5.38764229785399    7.87858278275129   13.94891684761859
C           6.01080135430134    5.92655931781371   15.36956755892033
C          10.61986649127059    8.63515405562223   14.82773337495758
C          12.03672391356594    9.21055842993195   14.76299919901332
C          13.14888628588538    8.20794892886334   15.13957341398070
C          13.10183582401660    7.87612876600239   16.63278356562194
C          14.49509254772353    8.87296732301258   14.83209269939899
C          13.03470761967864    6.92174422568940   14.32000061563619
C           9.11473186477327   10.19491470394534   16.20006785461469
C          10.12401769597145   11.15553145663162   16.83464696898798
C           9.55423016320682   12.01803457561866   17.97967264119950
C          10.72517001141848   12.75233668404421   18.64079336506642
C           8.85878539324090   11.15055506572089   19.03019760033863
C           8.57104311284223   13.06437113702743   17.44000714665974
C           5.30400619430961   12.24149905417837   13.03343795087220
C           4.16724779504061   12.98421106804911   13.33026633373090
C           2.78962170586012   12.50989468381557   13.04523431135190
O           1.86141118530170   13.26859449761692   12.85744730549026
N           2.66054652606748   11.13796237472183   13.01639351889055
C           1.54458519859873   10.39620657672691   12.69974650568678
C           1.62282469108067    8.99743231772851   12.75118928244356
C           0.51471155955337    8.24372625102542   12.42073528883900
C          -0.65199832045021    8.89020693720035   12.04119760170071
N          -0.72761739134353   10.22049154649318   11.99314485377803
C           0.32631913129295   10.96801075276606   12.31205408993507
C           4.31231069852068   14.26935018596725   13.84988133139969
C           3.66364803916604   19.12939599549777   13.85809203306411
H           4.27838242270065   22.21257341297311   14.76084543991115
H           6.29049089386860   21.10930416450981   15.74112716756413
H           6.58327123472325   18.65545776696044   15.49107987763731
H           4.09858424345208   16.67643453431809   13.56824437045270
H           7.67837789848470   14.41497266908332   14.09807732628902
H           8.67623187337190   12.35168083050664   14.67540781461959
H          10.71571206744817   11.26549864814755   14.04012806271641
H           9.80939284676338   10.39467759237018   12.79048185479815
H           7.38869297576907    9.67708788285608   14.18027671006390
H           8.41215191149346    8.60473626549146   13.23310749766889
H           7.29318045977433    8.10700547587946   16.01963135914590
H           8.48580200278717    7.05847991867855   15.25800954400458
H           7.39159261267487    6.91164014404937   12.36286162053340
H           7.90818148988294    5.58534240672812   13.40334740020860
H           6.28958115074907    5.58546281706225   12.71346067257049
H           5.04551496539406    8.47163717276431   14.79763671173922
H           5.70086821381344    8.54425604025251   13.14676351916573
H           4.55703637593393    7.27214446210493   13.58845868035379
H           6.81188797920178    5.26941988817293   15.69576028624917
H           5.23485354404477    5.31255544659764   14.91751757192994
H           5.59399019722086    6.41588444663189   16.24783554561936
H          10.49842490668299    7.95434940939575   13.98421256645599
H          10.52162611230028    8.04993209657889   15.74136630430187
H          12.23335904699630    9.55702723380989   13.74617901222501
H          12.13071543796753   10.06467412348243   15.43258706727337
H          13.19273192518209    8.78050053224420   17.23091992548917
H          13.92561397397257    7.21654017111337   16.89224081604235
H          12.17708439167150    7.37254379611211   16.90387861555508
H          14.59826262803888    9.80778634866133   15.37903608804433
H          15.31499101043366    8.22035314355776   15.11956094328686
H          14.58688435200917    9.08422098960626   13.76908889098478
H          13.90454655678128    6.29352731565247   14.49353703312613
H          12.15120996501786    6.35263259184717   14.59737580355354
H          12.98638620036431    7.14644375336610   13.25680046687231
H           8.99453568840085    9.34304692355641   16.86846703332933
H           8.13895557747488   10.68553499997289   16.13706128935839
H          10.53448024525684   11.83757564691292   16.08799500158100
H          10.95302625307724   10.57313428106296   17.23640775057992
H          11.42150890705054   12.04282251085353   19.07974000329587
H          10.36887604030729   13.40862437815574   19.43097628835767
H          11.26544907182245   13.35541735816622   17.91399885820997
H           7.95614538775780   10.69166093257081   18.63378006925974
H           8.58048247487141   11.75464352134989   19.89057896166273
H           9.52511169156867   10.36315228645563   19.37217572405753
H           8.20843849836442   13.68671597717213   18.25467802389815
H           7.70339703459108   12.60109606121855   16.97024108535025
H           9.06085336452826   13.71590957137685   16.71727542544809
H           5.26026930219640   11.28567825019876   12.53054878919517
H           3.48327014590601   10.59710025004536   13.25550286304957
H           2.54461358819679    8.51773121596275   13.04553522965589
H           0.55195998953707    7.16713128730302   12.45354695556254
H          -1.54477408170754    8.33002093117935   11.77118174248535
H           0.21418421441185   12.04886498314419   12.26144294534852
H           3.40821672206613   14.81577190033190   14.07934333195363
H           2.88412140535341   18.60703552723625   13.30194422280404
N           2.64542899772078   21.27606608597220   11.43821876255352
C           3.54744116443336   22.17492041767781   11.04600760376813
C           4.12249882612978   22.11620971490531    9.78406554280832
C           3.76008788254043   21.11192335290280    8.90710007217997
C           2.80182712102416   20.17142877459099    9.31442861714024
N           2.34909322527684   19.13858730742634    8.52727845297169
C           2.74537325443521   18.80773769900060    7.23302194342343
O           3.59046853208514   19.41229008049208    6.62899339383081
C           1.97875007444391   17.66167909415997    6.67194327205361
C           1.77159490439864   17.64528712095382    5.29152428880474
C           0.98215141522402   16.65811040032315    4.72156353752560
C           0.59974672463018   16.59293726532739    3.26091769270051
O          -0.52631383875952   16.24026636319715    2.96543773556373
N           1.57424172323754   16.90960515093616    2.40157903816645
C           1.48649734420100   16.62007985443126    0.98593467023185
C           2.17611337231495   15.28053270963241    0.62654814487930
C           1.33689925896138   14.17214776102248    1.30778678100637
C           1.81228139431233   12.73594134444313    1.09664180338576
C           0.83811134040178   11.66217805504329    1.62227735702541
C          -0.44185836909155   11.62766547231816    0.78459852052623
C           0.47257918903763   11.91258911507858    3.09168618228056
C           1.53453501088969   10.30151815130005    1.51243875150509
C           2.14911115526287   15.06269481378860   -0.90133950747862
C           2.38894434940222   16.29054471386663   -1.78330453650669
C           2.70409244031129   15.96173937459156   -3.25868012756252
C           4.08474623952097   15.31463970916232   -3.38984659184840
C           2.71105149154600   17.28221499844688   -4.03667246863498
C           1.64152154108413   15.04019895765602   -3.85932458138120
C           3.60644228651607   15.21645348354812    1.20448793327635
C           4.54781704937499   16.37700733009319    0.87148725642456
C           5.76255822222128   16.50616371618592    1.81345513603114
C           6.70336592167641   17.56160970558105    1.22328224456887
C           6.51662972183946   15.18012226461122    1.92617750838231
C           5.32662248146354   16.97336721406571    3.20783051472661
C           0.42805517138616   15.66748055685493    5.52428634966349
C           0.70125399125712   15.62265982923104    6.88643376235559
C           0.14620201307761   14.58579966748701    7.79264048149065
O          -0.02288695511526   14.77483898408686    8.97924368524537
N          -0.15495293399292   13.39483055092765    7.16770648953639
C          -0.75321073989932   12.27848963168335    7.70782015296763
C          -0.95370111582019   11.15577663685643    6.89249164372328
C          -1.56602984914930   10.03633633429173    7.41876013571950
C          -1.97323705346058   10.05067680365931    8.74436874311030
N          -1.78255724999455   11.11772514974258    9.52070436978140
C          -1.18946206274406   12.20660956867742    9.03671866398964
C           1.46777758270801   16.63628668199070    7.45867559272392
C           2.27750401995018   20.30416032364036   10.60436411157872
H           3.81252673850144   22.95202525083496   11.75812184387552
H           4.85049163483116   22.85497578246770    9.49094558890960
H           4.19512089892025   21.04358440300490    7.92256276941373
H           1.60511506225217   18.57562433353808    8.91732441794955
H           2.19732974073298   18.43841313123595    4.69552065145220
H           2.49971554911428   17.11480531747869    2.74790823217729
H           1.93498772205977   17.45006481062131    0.44289973664437
H           0.42715946562704   16.56415573430271    0.73067000779124
H           1.32484425197657   14.36952338879241    2.38265784699365
H           0.31191878858175   14.26512792998553    0.94824621820960
H           2.77308199962199   12.59547807272220    1.59644716702185
H           1.96244527580988   12.55321591234995    0.03349371004245
H          -1.00340332787202   12.55385831627531    0.87617272437312
H          -0.20384228966379   11.47254916599112   -0.26394362428642
H          -1.08399115418619   10.81145349450426    1.10872992297306
H           1.37375195274779   12.02246093125948    3.69567745855556
H          -0.13678843558552   12.80940416491383    3.18705839193195
H          -0.09994513422247   11.06558531953491    3.46903762221771
H           1.82419196665869   10.10720882661645    0.48367394467037
H           0.87085831715555    9.50105464237108    1.83214223361257
H           2.43089610188263   10.27193019087152    2.12901566729172
H           1.17493956333511   14.64879959631564   -1.16501405137654
H           2.90189132120273   14.31111774762464   -1.13640501066304
H           1.49655672776224   16.91986995146470   -1.76653110594941
H           3.22109997232192   16.87857232669514   -1.39821469666358
H           4.85481666578204   15.96476212489023   -2.97961532720330
H           4.31455047839855   15.13996406581301   -4.43754217987084
H           4.13033984660496   14.35685901968490   -2.87714407019868
H           3.43863708876570   17.97405924056993   -3.61750902073870
H           2.97038508577175   17.10769708104288   -5.07739682545398
H           1.73098157917821   17.75295194011606   -4.00607869598223
H           1.80283473047502   14.93699026255858   -4.92924735139085
H           1.68296394449462   14.04769271347867   -3.41821773041854
H           0.64573405213995   15.44997257949865   -3.70529513300805
H           4.06600847332538   14.29651215511248    0.84480313302990
H           3.52028587294011   15.12144380420876    2.29089535337887
H           4.01515624173829   17.32928777587239    0.89658279030888
H           4.92472981238051   16.23932601133104   -0.14182822532963
H           7.07353726746560   17.24271920788354    0.25257656799869
H           7.55876316560389   17.71998926907170    1.87538838635779
H           6.18985028399460   18.51251466603549    1.09700599833252
H           5.92296994690771   14.42647459540736    2.43808552472835
H           7.43917241774591   15.31984411767887    2.48473603310895
H           6.77345764355524   14.80568126234142    0.93885611559702
H           6.19822644607210   17.09715651029160    3.84612657310314
H           4.66742905066025   16.25120795234668    3.68946412245487
H           4.81805062228583   17.93505103104470    3.14985320056785
H          -0.24776414442962   14.97459551814348    5.04306334255929
H           0.08951604066133   13.32008439401446    6.18731591627704
H          -0.63206971450242   11.17158309178830    5.86158802420790
H          -1.72985880841705    9.16180042817344    6.81060412064991
H          -2.46134825971981    9.18823422992730    9.19337789837433
H          -1.05225973071314   13.04999552287916    9.71001195151714
H           1.67002350154885   16.56644610967737    8.51831178108965
H           1.52922292932130   19.59982785636250   10.97001108049214
N           0.17218288056615   22.11293157289884   12.54499094213483
C           0.08586172346325   23.40796056718899   12.24375026118829
C          -1.06658335614923   23.94311443617466   11.68503452211685
C          -2.15324804590296   23.12808122135861   11.43247122481403
C          -2.06826137367841   21.76638910522374   11.76010245565097
N          -3.08639862282808   20.86123883789274   11.57129019209287
C          -4.34543994967586   21.08858810350111   11.01926386849360
O          -4.69834916865645   22.16019652058884   10.60491487740102
C          -5.21122233514921   19.87791097248228   11.04135289534504
C          -6.58737592791229   20.07804189682976   11.16352060472052
C          -7.43702043008220   18.98926767923415   11.28640846851227
C          -8.92716641955136   19.07666976978644   11.52192334482554
O          -9.44983155578802   18.27725003982972   12.27503719568073
N          -9.55758555761611   20.03406255125794   10.83270671901015
C         -10.99767460975532   20.06629104138305   10.68955320632405
C         -11.46196365829984   19.38626499093419    9.37755576994316
C         -11.10585488593480   17.88678391459451    9.52427699279236
C         -11.47687076618203   16.98395466052876    8.34924345190426
C         -11.30444362060503   15.47737934448984    8.62963626100988
C         -12.33444048594473   14.98996439104945    9.65080977811188
C          -9.89408105064923   15.16449943045430    9.14781350168718
C         -11.52372693221876   14.72522172619151    7.31258763753522
C         -12.99133075983644   19.52500702400392    9.22029661852858
C         -13.61606458889236   20.85702795568813    9.64198171867844
C         -15.06916407110173   21.05831911793151    9.16022692123990
C         -15.12095689322665   21.24247459863406    7.64188043110260
C         -15.60391855375485   22.33284783619058    9.82252822510676
C         -15.95519701144612   19.88044947842908    9.56870295498596
C         -10.69218033031440   19.94021809929678    8.15918134752116
C         -10.68917605440451   21.45900364111235    7.96669324089647
C          -9.56705831293112   21.98577348337146    7.04856921435164
C          -9.83355739430901   23.47185100821254    6.78794000650619
C          -9.55466304136988   21.24420741982046    5.71077380945762
C          -8.19773564016520   21.85218940417206    7.72654211268674
C          -6.91756723847132   17.70017560242002   11.25251024169765
C          -5.56031506710015   17.48763233518255   11.04126751769886
C          -4.94869417291338   16.13603747097943   10.98537968676667
O          -3.78602940923705   15.93105800819587   11.26582451171218
N          -5.81510238945059   15.14159001299948   10.58528229678068
C          -5.57829937469300   13.78716082315858   10.51289625666818
C          -6.60076076511818   12.94337196363686   10.05695150611361
C          -6.37968391985765   11.58235672218286    9.99482436538576
C          -5.14879562436913   11.08034781796081   10.38986211412266
N          -4.17550890565459   11.88221500013191   10.82272375741804
C          -4.36380576468575   13.19817622896678   10.88635829147203
C          -4.70695410642301   18.58597025669775   10.95208621132994
C          -0.86787169350770   21.31202953049482   12.31605761503094
H           0.95700523250622   24.02313519183300   12.45313476863132
H          -1.11112005318246   24.99393461107642   11.44954743616365
H          -3.05825923699609   23.51998109548840   10.99588438412359
H          -2.91920795629378   19.92540940674897   11.91603153371201
H          -6.96080308744142   21.09007492985197   11.20677808790001
H          -9.04165629066030   20.59870647013248   10.17427832724010
H         -11.31800253575222   21.10588534135516   10.72713762598351
H         -11.42122093779599   19.53629442599141   11.54405842152232
H         -10.02717115467780   17.80856067149365    9.68238029555391
H         -11.59467846870830   17.51785317896873   10.42616687045010
H         -10.85937387761136   17.24148436489208    7.48601230883804
H         -12.51712105668256   17.15104819503654    8.07346866559107
H         -12.18245733612224   15.45272543449612   10.62254515319900
H         -13.34069495696934   15.22202876715825    9.31360511462422
H         -12.26146333879843   13.91180831566107    9.77668156417030
H          -9.14057749992621   15.57127327006594    8.47254135991814
H          -9.75040217477315   15.58222711597699   10.14254074597407
H          -9.76544876265950   14.08387913811004    9.20624424663744
H         -12.50860765653669   14.94583488229317    6.91097104503531
H         -11.45579830979388   13.65032372780019    7.46574999933566
H         -10.78182478253325   15.01451499062898    6.57066165755521
H         -13.46243866481593   18.73613179715090    9.80809458362466
H         -13.22921713485395   19.34400892748851    8.17270242085156
H         -13.61676293247562   20.92023163644744   10.73220497198558
H         -13.02887755874433   21.69034140696045    9.25793054556783
H         -14.49951187202316   22.08103024890337    7.33449163507326
H         -16.14112966510976   21.44630237659188    7.32771930367356
H         -14.78537807134390   20.35132864909734    7.11702405799934
H         -14.98099145791802   23.18900625394613    9.57231917945471
H         -16.61564690468593   22.54004303661230    9.48450344602815
H         -15.62350423238599   22.22595237559683   10.90476740464379
H         -16.99557066987595   20.10616645697707    9.34950190585184
H         -15.68824033298314   18.97726910757669    9.02610492951686
H         -15.86868030916798   19.68608562249487   10.63546987720869
H         -11.12078875370135   19.48808454864262    7.26542264199729
H          -9.66057009645379   19.58279509958777    8.22884233196296
H         -10.59135807009544   21.97185898261898    8.92507617833460
H         -11.64339025212292   21.75640976800229    7.53209055412124
H         -10.77531855265789   23.60405550153434    6.26199725191883
H          -9.04294000769532   23.90174656848088    6.17789816125886
H          -9.88375007132269   24.02708359759112    7.72229253310552
H          -9.26254880002670   20.20406813265008    5.83449680748216
H          -8.84997120795576   21.71384060869174    5.02852955317970
H         -10.53940075898525   21.27435599656156    5.25212732839214
H          -7.42413820105605   22.26470119601974    7.08326000430062
H          -7.94166243881232   20.81067152819314    7.92080231016801
H          -8.17806700829738   22.40378797388917    8.66573117093823
H          -7.61123572793783   16.89226833784812   11.43820864980697
H          -6.74564441327467   15.43123367658047   10.30812441497987
H          -7.55237298016726   13.35873591357814    9.75970365942389
H          -7.15122232706082   10.91498495098278    9.64716014459919
H          -4.93841891137080   10.01337662754012   10.35740715080852
H          -3.53828565485495   13.81093556167647   11.24191785360596
H          -3.65891688252382   18.38640714311619   10.77776039576017
H          -0.74982538444520   20.26270610736875   12.58948062065669
N           1.04506562557176   21.28242764870783   15.11648004726943
C           0.98470956149285   22.37311135497727   15.87931066743832
C           0.38967615282696   22.34421098521272   17.13311985409604
C          -0.15239998747459   21.16721417820881   17.61252482916997
C          -0.07927683258267   20.01512647816451   16.81501102835013
N          -0.56576664760927   18.78407931094039   17.18781994991217
C          -1.21796720460787   18.44027099753082   18.37000084919273
O          -1.46157267875415   19.23137692896185   19.24133743319086
C          -1.53338563545778   16.98773340886736   18.45030078294017
C          -1.54511835415333   16.40533470320059   19.71876320342740
C          -1.73754870228235   15.03862815120253   19.85135860780623
C          -1.67992037263585   14.27859826863264   21.15603436721931
O          -1.18363552171059   13.16803475041442   21.16733048056594
N          -2.22661561358903   14.90466964764880   22.20393329775067
C          -2.54621579398811   14.21886567723630   23.43775128128896
C          -4.02292329891986   13.75195439412254   23.47004022935508
C          -4.15250906148882   12.67087762912496   22.36953921952295
C          -5.53248198333161   12.03846170304999   22.19954207345684
C          -5.56155871757366   10.83041568709048   21.24142395288358
C          -4.81000171306764    9.63934232059002   21.83963245957968
C          -4.94545973141846   11.18311907777771   19.88064909584117
C          -7.02635679850083   10.43234864537836   21.03090568911613
C          -4.34996649997431   13.11763410709900   24.83895248831615
C          -3.73422278258571   13.77827538740694   26.07474388798334
C          -4.35431015623605   13.32602975266065   27.41439256072577
C          -5.78501232035253   13.84975791402423   27.55831450676874
C          -3.50355028243386   13.92100107447068   28.54191121135606
C          -4.34625205323128   11.80186679025403   27.54089684914796
C          -4.98146948875891   14.90930466330736   23.11520642161296
C          -4.84209633516423   16.20238057929293   23.92279901703580
C          -5.47712704041462   17.44276788310006   23.26115104127615
C          -5.44148176125325   18.58680583536789   24.27965551409731
C          -6.93129145926658   17.17560972573673   22.86916783614947
C          -4.67874486121640   17.87239371656687   22.02402715708955
C          -1.95217607532308   14.25847609904449   18.72080637871584
C          -2.02917961738605   14.84071474195383   17.46115179894313
C          -2.26045292818075   14.05950669380332   16.22003209055729
O          -1.86869933825553   14.42685197880918   15.13199115239236
N          -2.95840003534996   12.88713334121202   16.41513248063527
C          -3.25578208880154   11.91153736759794   15.49002134379614
C          -4.00745356134217   10.79958362088582   15.89480689595740
C          -4.29709407981999    9.80750207983813   14.97992219539678
C          -3.83198582648852    9.93257624840669   13.67942902087048
N          -3.11781430665996   10.99016049956773   13.29330943356643
C          -2.83146361709446   11.96217644144133   14.15632117738539
C          -1.80247121274049   16.20956236893332   17.33063959786803
C           0.53345486381619   20.13627105528070   15.56368896533084
H           1.41917698820590   23.28350376644019   15.47510000316671
H           0.35260301506038   23.24059425753284   17.73045396243150
H          -0.62182482289829   21.12026403552983   18.58242414638864
H          -0.38742202238824   18.02300768104943   16.54631449469167
H          -1.35573884742697   17.03279132411855   20.57663541103263
H          -2.68102837376267   15.79613215197891   22.07233744203623
H          -2.32941491175336   14.89242721064380   24.26481755342292
H          -1.88788745074511   13.35164103583175   23.50808070534009
H          -3.86879298951960   13.12286938654714   21.41570509793091
H          -3.42572968418816   11.88818697176408   22.58792984405170
H          -6.23011097288165   12.78841033541956   21.82060257642564
H          -5.90209073999254   11.70166695840011   23.16710556257149
H          -3.74946012304132    9.85116540865396   21.94905372335456
H          -5.21300358105494    9.38982155254663   22.81709089922308
H          -4.91427763787403    8.76606177207597   21.19922376654180
H          -5.41212902525281   12.07942024366800   19.47100699421977
H          -3.87360542334451   11.34650694632571   19.97645896091268
H          -5.10765806121679   10.35715651055951   19.18845481951449
H          -7.49448582108680   10.19712498647457   21.98247926572651
H          -7.10017598357717    9.55404509926967   20.39326705364718
H          -7.58706931796998   11.24182455340318   20.56740772128433
H          -4.01769452215921   12.07894228816388   24.81681249436820
H          -5.43402667221608   13.11557617289893   24.94694247169343
H          -2.66779541666813   13.54529594086041   26.10782761502881
H          -3.83950435329073   14.86110452067317   26.01871258071750
H          -5.80706433315161   14.93485090114482   27.48075131915613
H          -6.18509201000402   13.57336795945226   28.53018694330115
H          -6.44357370686046   13.43431141714797   26.79939954505551
H          -3.46516782012053   15.00562923973079   28.46584132660020
H          -3.92408778563252   13.66428618920313   29.51041524025876
H          -2.48671366024420   13.53699579627037   28.50138512354845
H          -4.64770304036575   11.51182899205270   28.54408019943076
H          -5.03738825385728   11.34276072564046   26.83879107526441
H          -3.34928721172202   11.40635476110670   27.35957040286251
H          -6.00001583367159   14.54307558318431   23.23898079879877
H          -4.85402458034528   15.13141993946995   22.05158125072266
H          -3.79152576893633   16.43480879592099   24.10591986692670
H          -5.31965792163989   16.05980759252751   24.89203796485172
H          -6.03715232753071   18.33807439036534   25.15390916049808
H          -5.84351726638398   19.49893351198937   23.84561567074253
H          -4.42255756445262   18.78454267341099   24.60609785870351
H          -6.99993572277463   16.44192523793498   22.06949992455855
H          -7.40164382022758   18.09401997190638   22.52583093716176
H          -7.49251963276688   16.80841013864661   23.72425395560269
H          -5.11587836747516   18.77076767388474   21.59480994292588
H          -4.68404233574499   17.10377786952094   21.25125874425617
H          -3.64750271611413   18.09996666303270   22.29142783996360
H          -2.01208214527272   13.18992970255051   18.87262608211123
H          -3.30215860984377   12.71145231503890   17.35194966952513
H          -4.35326999423863   10.72305173508048   16.91509368135007
H          -4.87412111261206    8.94427547058985   15.26870839982617
H          -4.03717926587577    9.16956920753199   12.93157602123200
H          -2.25069391682979   12.80708896547212   13.79258977771276
H          -1.88048883923047   16.63290199373176   16.33903802340220
H           0.61587718023368   19.27075545565733   14.90485729044566
Pd         -2.44179250404789   11.07377167499349   11.41061519133251
Pd          1.85530722127760   21.30738614751964   13.28163274598981
