# Supplementary material for: CageCavityCalc (C3): A Computational Tool for Calculating and Visualizing Cavities in Molecular Cages
Source: J Chem Inf Model. 2024 Jul 9;64(14):5604–16. doi: 10.1021/acs.jcim.4c00355 (PMC11267575; doi:10.1021/acs.jcim.4c00355)
Supplement: Supplementary file 2 — ci4c00355_si_002.zip [file ci4c00355_si_002.zip › CageCavityCalc-v.1.0.5/CageCavityCalc/examples/more_tests/Cage6_opt_cavity_cluster.pdb]

ATOM      0 N     CG A   0       3.515  20.445  14.009  0.00  0.00           N
ATOM      1 C     CG A   0       4.440  21.142  14.668  0.00  0.00           C
ATOM      2 C     CG A   0       5.557  20.523  15.212  0.00  0.00           C
ATOM      3 C     CG A   0       5.726  19.159  15.074  0.00  0.00           C
ATOM      4 C     CG A   0       4.758  18.425  14.370  0.00  0.00           C
ATOM      5 N     CG A   0       4.824  17.069  14.153  0.00  0.00           N
ATOM      6 C     CG A   0       5.802  16.177  14.588  0.00  0.00           C
ATOM      7 O     CG A   0       6.743  16.508  15.259  0.00  0.00           O
ATOM      8 C     CG A   0       5.577  14.790  14.097  0.00  0.00           C
ATOM      9 C     CG A   0       6.707  14.000  13.877  0.00  0.00           C
ATOM     10 C     CG A   0       6.570  12.733  13.330  0.00  0.00           C
ATOM     11 C     CG A   0       7.718  11.822  12.959  0.00  0.00           C
ATOM     12 O     CG A   0       7.633  11.153  11.948  0.00  0.00           O
ATOM     13 N     CG A   0       8.738  11.813  13.824  0.00  0.00           N
ATOM     14 C     CG A   0       9.764  10.792  13.806  0.00  0.00           C
ATOM     15 C     CG A   0       9.452   9.644  14.798  0.00  0.00           C
ATOM     16 C     CG A   0       8.190   8.936  14.247  0.00  0.00           C
ATOM     17 C     CG A   0       7.669   7.751  15.058  0.00  0.00           C
ATOM     18 C     CG A   0       6.542   6.957  14.368  0.00  0.00           C
ATOM     19 C     CG A   0       7.067   6.219  13.135  0.00  0.00           C
ATOM     20 C     CG A   0       5.388   7.879  13.949  0.00  0.00           C
ATOM     21 C     CG A   0       6.011   5.927  15.370  0.00  0.00           C
ATOM     22 C     CG A   0      10.620   8.635  14.828  0.00  0.00           C
ATOM     23 C     CG A   0      12.037   9.211  14.763  0.00  0.00           C
ATOM     24 C     CG A   0      13.149   8.208  15.140  0.00  0.00           C
ATOM     25 C     CG A   0      13.102   7.876  16.633  0.00  0.00           C
ATOM     26 C     CG A   0      14.495   8.873  14.832  0.00  0.00           C
ATOM     27 C     CG A   0      13.035   6.922  14.320  0.00  0.00           C
ATOM     28 C     CG A   0       9.115  10.195  16.200  0.00  0.00           C
ATOM     29 C     CG A   0      10.124  11.156  16.835  0.00  0.00           C
ATOM     30 C     CG A   0       9.554  12.018  17.980  0.00  0.00           C
ATOM     31 C     CG A   0      10.725  12.752  18.641  0.00  0.00           C
ATOM     32 C     CG A   0       8.859  11.151  19.030  0.00  0.00           C
ATOM     33 C     CG A   0       8.571  13.064  17.440  0.00  0.00           C
ATOM     34 C     CG A   0       5.304  12.241  13.033  0.00  0.00           C
ATOM     35 C     CG A   0       4.167  12.984  13.330  0.00  0.00           C
ATOM     36 C     CG A   0       2.790  12.510  13.045  0.00  0.00           C
ATOM     37 O     CG A   0       1.861  13.269  12.857  0.00  0.00           O
ATOM     38 N     CG A   0       2.661  11.138  13.016  0.00  0.00           N
ATOM     39 C     CG A   0       1.545  10.396  12.700  0.00  0.00           C
ATOM     40 C     CG A   0       1.623   8.997  12.751  0.00  0.00           C
ATOM     41 C     CG A   0       0.515   8.244  12.421  0.00  0.00           C
ATOM     42 C     CG A   0      -0.652   8.890  12.041  0.00  0.00           C
ATOM     43 N     CG A   0      -0.728  10.220  11.993  0.00  0.00           N
ATOM     44 C     CG A   0       0.326  10.968  12.312  0.00  0.00           C
ATOM     45 C     CG A   0       4.312  14.269  13.850  0.00  0.00           C
ATOM     46 C     CG A   0       3.664  19.129  13.858  0.00  0.00           C
ATOM     47 H     CG A   0       4.278  22.213  14.761  0.00  0.00           H
ATOM     48 H     CG A   0       6.290  21.109  15.741  0.00  0.00           H
ATOM     49 H     CG A   0       6.583  18.655  15.491  0.00  0.00           H
ATOM     50 H     CG A   0       4.099  16.676  13.568  0.00  0.00           H
ATOM     51 H     CG A   0       7.678  14.415  14.098  0.00  0.00           H
ATOM     52 H     CG A   0       8.676  12.352  14.675  0.00  0.00           H
ATOM     53 H     CG A   0      10.716  11.265  14.040  0.00  0.00           H
ATOM     54 H     CG A   0       9.809  10.395  12.790  0.00  0.00           H
ATOM     55 H     CG A   0       7.389   9.677  14.180  0.00  0.00           H
ATOM     56 H     CG A   0       8.412   8.605  13.233  0.00  0.00           H
ATOM     57 H     CG A   0       7.293   8.107  16.020  0.00  0.00           H
ATOM     58 H     CG A   0       8.486   7.058  15.258  0.00  0.00           H
ATOM     59 H     CG A   0       7.392   6.912  12.363  0.00  0.00           H
ATOM     60 H     CG A   0       7.908   5.585  13.403  0.00  0.00           H
ATOM     61 H     CG A   0       6.290   5.585  12.713  0.00  0.00           H
ATOM     62 H     CG A   0       5.046   8.472  14.798  0.00  0.00           H
ATOM     63 H     CG A   0       5.701   8.544  13.147  0.00  0.00           H
ATOM     64 H     CG A   0       4.557   7.272  13.588  0.00  0.00           H
ATOM     65 H     CG A   0       6.812   5.269  15.696  0.00  0.00           H
ATOM     66 H     CG A   0       5.235   5.313  14.918  0.00  0.00           H
ATOM     67 H     CG A   0       5.594   6.416  16.248  0.00  0.00           H
ATOM     68 H     CG A   0      10.498   7.954  13.984  0.00  0.00           H
ATOM     69 H     CG A   0      10.522   8.050  15.741  0.00  0.00           H
ATOM     70 H     CG A   0      12.233   9.557  13.746  0.00  0.00           H
ATOM     71 H     CG A   0      12.131  10.065  15.433  0.00  0.00           H
ATOM     72 H     CG A   0      13.193   8.781  17.231  0.00  0.00           H
ATOM     73 H     CG A   0      13.926   7.217  16.892  0.00  0.00           H
ATOM     74 H     CG A   0      12.177   7.373  16.904  0.00  0.00           H
ATOM     75 H     CG A   0      14.598   9.808  15.379  0.00  0.00           H
ATOM     76 H     CG A   0      15.315   8.220  15.120  0.00  0.00           H
ATOM     77 H     CG A   0      14.587   9.084  13.769  0.00  0.00           H
ATOM     78 H     CG A   0      13.905   6.294  14.494  0.00  0.00           H
ATOM     79 H     CG A   0      12.151   6.353  14.597  0.00  0.00           H
ATOM     80 H     CG A   0      12.986   7.146  13.257  0.00  0.00           H
ATOM     81 H     CG A   0       8.995   9.343  16.868  0.00  0.00           H
ATOM     82 H     CG A   0       8.139  10.686  16.137  0.00  0.00           H
ATOM     83 H     CG A   0      10.534  11.838  16.088  0.00  0.00           H
ATOM     84 H     CG A   0      10.953  10.573  17.236  0.00  0.00           H
ATOM     85 H     CG A   0      11.422  12.043  19.080  0.00  0.00           H
ATOM     86 H     CG A   0      10.369  13.409  19.431  0.00  0.00           H
ATOM     87 H     CG A   0      11.265  13.355  17.914  0.00  0.00           H
ATOM     88 H     CG A   0       7.956  10.692  18.634  0.00  0.00           H
ATOM     89 H     CG A   0       8.580  11.755  19.891  0.00  0.00           H
ATOM     90 H     CG A   0       9.525  10.363  19.372  0.00  0.00           H
ATOM     91 H     CG A   0       8.208  13.687  18.255  0.00  0.00           H
ATOM     92 H     CG A   0       7.703  12.601  16.970  0.00  0.00           H
ATOM     93 H     CG A   0       9.061  13.716  16.717  0.00  0.00           H
ATOM     94 H     CG A   0       5.260  11.286  12.531  0.00  0.00           H
ATOM     95 H     CG A   0       3.483  10.597  13.256  0.00  0.00           H
ATOM     96 H     CG A   0       2.545   8.518  13.046  0.00  0.00           H
ATOM     97 H     CG A   0       0.552   7.167  12.454  0.00  0.00           H
ATOM     98 H     CG A   0      -1.545   8.330  11.771  0.00  0.00           H
ATOM     99 H     CG A   0       0.214  12.049  12.261  0.00  0.00           H
ATOM    100 H     CG A   0       3.408  14.816  14.079  0.00  0.00           H
ATOM    101 H     CG A   0       2.884  18.607  13.302  0.00  0.00           H
ATOM    102 N     CG A   0       2.645  21.276  11.438  0.00  0.00           N
ATOM    103 C     CG A   0       3.547  22.175  11.046  0.00  0.00           C
ATOM    104 C     CG A   0       4.122  22.116   9.784  0.00  0.00           C
ATOM    105 C     CG A   0       3.760  21.112   8.907  0.00  0.00           C
ATOM    106 C     CG A   0       2.802  20.171   9.314  0.00  0.00           C
ATOM    107 N     CG A   0       2.349  19.139   8.527  0.00  0.00           N
ATOM    108 C     CG A   0       2.745  18.808   7.233  0.00  0.00           C
ATOM    109 O     CG A   0       3.590  19.412   6.629  0.00  0.00           O
ATOM    110 C     CG A   0       1.979  17.662   6.672  0.00  0.00           C
ATOM    111 C     CG A   0       1.772  17.645   5.292  0.00  0.00           C
ATOM    112 C     CG A   0       0.982  16.658   4.722  0.00  0.00           C
ATOM    113 C     CG A   0       0.600  16.593   3.261  0.00  0.00           C
ATOM    114 O     CG A   0      -0.526  16.240   2.965  0.00  0.00           O
ATOM    115 N     CG A   0       1.574  16.910   2.402  0.00  0.00           N
ATOM    116 C     CG A   0       1.486  16.620   0.986  0.00  0.00           C
ATOM    117 C     CG A   0       2.176  15.281   0.627  0.00  0.00           C
ATOM    118 C     CG A   0       1.337  14.172   1.308  0.00  0.00           C
ATOM    119 C     CG A   0       1.812  12.736   1.097  0.00  0.00           C
ATOM    120 C     CG A   0       0.838  11.662   1.622  0.00  0.00           C
ATOM    121 C     CG A   0      -0.442  11.628   0.785  0.00  0.00           C
ATOM    122 C     CG A   0       0.473  11.913   3.092  0.00  0.00           C
ATOM    123 C     CG A   0       1.535  10.302   1.512  0.00  0.00           C
ATOM    124 C     CG A   0       2.149  15.063  -0.901  0.00  0.00           C
ATOM    125 C     CG A   0       2.389  16.291  -1.783  0.00  0.00           C
ATOM    126 C     CG A   0       2.704  15.962  -3.259  0.00  0.00           C
ATOM    127 C     CG A   0       4.085  15.315  -3.390  0.00  0.00           C
ATOM    128 C     CG A   0       2.711  17.282  -4.037  0.00  0.00           C
ATOM    129 C     CG A   0       1.642  15.040  -3.859  0.00  0.00           C
ATOM    130 C     CG A   0       3.606  15.216   1.204  0.00  0.00           C
ATOM    131 C     CG A   0       4.548  16.377   0.871  0.00  0.00           C
ATOM    132 C     CG A   0       5.763  16.506   1.813  0.00  0.00           C
ATOM    133 C     CG A   0       6.703  17.562   1.223  0.00  0.00           C
ATOM    134 C     CG A   0       6.517  15.180   1.926  0.00  0.00           C
ATOM    135 C     CG A   0       5.327  16.973   3.208  0.00  0.00           C
ATOM    136 C     CG A   0       0.428  15.667   5.524  0.00  0.00           C
ATOM    137 C     CG A   0       0.701  15.623   6.886  0.00  0.00           C
ATOM    138 C     CG A   0       0.146  14.586   7.793  0.00  0.00           C
ATOM    139 O     CG A   0      -0.023  14.775   8.979  0.00  0.00           O
ATOM    140 N     CG A   0      -0.155  13.395   7.168  0.00  0.00           N
ATOM    141 C     CG A   0      -0.753  12.278   7.708  0.00  0.00           C
ATOM    142 C     CG A   0      -0.954  11.156   6.892  0.00  0.00           C
ATOM    143 C     CG A   0      -1.566  10.036   7.419  0.00  0.00           C
ATOM    144 C     CG A   0      -1.973  10.051   8.744  0.00  0.00           C
ATOM    145 N     CG A   0      -1.783  11.118   9.521  0.00  0.00           N
ATOM    146 C     CG A   0      -1.189  12.207   9.037  0.00  0.00           C
ATOM    147 C     CG A   0       1.468  16.636   7.459  0.00  0.00           C
ATOM    148 C     CG A   0       2.278  20.304  10.604  0.00  0.00           C
ATOM    149 H     CG A   0       3.813  22.952  11.758  0.00  0.00           H
ATOM    150 H     CG A   0       4.850  22.855   9.491  0.00  0.00           H
ATOM    151 H     CG A   0       4.195  21.044   7.923  0.00  0.00           H
ATOM    152 H     CG A   0       1.605  18.576   8.917  0.00  0.00           H
ATOM    153 H     CG A   0       2.197  18.438   4.696  0.00  0.00           H
ATOM    154 H     CG A   0       2.500  17.115   2.748  0.00  0.00           H
ATOM    155 H     CG A   0       1.935  17.450   0.443  0.00  0.00           H
ATOM    156 H     CG A   0       0.427  16.564   0.731  0.00  0.00           H
ATOM    157 H     CG A   0       1.325  14.370   2.383  0.00  0.00           H
ATOM    158 H     CG A   0       0.312  14.265   0.948  0.00  0.00           H
ATOM    159 H     CG A   0       2.773  12.595   1.596  0.00  0.00           H
ATOM    160 H     CG A   0       1.962  12.553   0.033  0.00  0.00           H
ATOM    161 H     CG A   0      -1.003  12.554   0.876  0.00  0.00           H
ATOM    162 H     CG A   0      -0.204  11.473  -0.264  0.00  0.00           H
ATOM    163 H     CG A   0      -1.084  10.811   1.109  0.00  0.00           H
ATOM    164 H     CG A   0       1.374  12.022   3.696  0.00  0.00           H
ATOM    165 H     CG A   0      -0.137  12.809   3.187  0.00  0.00           H
ATOM    166 H     CG A   0      -0.100  11.066   3.469  0.00  0.00           H
ATOM    167 H     CG A   0       1.824  10.107   0.484  0.00  0.00           H
ATOM    168 H     CG A   0       0.871   9.501   1.832  0.00  0.00           H
ATOM    169 H     CG A   0       2.431  10.272   2.129  0.00  0.00           H
ATOM    170 H     CG A   0       1.175  14.649  -1.165  0.00  0.00           H
ATOM    171 H     CG A   0       2.902  14.311  -1.136  0.00  0.00           H
ATOM    172 H     CG A   0       1.497  16.920  -1.767  0.00  0.00           H
ATOM    173 H     CG A   0       3.221  16.879  -1.398  0.00  0.00           H
ATOM    174 H     CG A   0       4.855  15.965  -2.980  0.00  0.00           H
ATOM    175 H     CG A   0       4.315  15.140  -4.438  0.00  0.00           H
ATOM    176 H     CG A   0       4.130  14.357  -2.877  0.00  0.00           H
ATOM    177 H     CG A   0       3.439  17.974  -3.618  0.00  0.00           H
ATOM    178 H     CG A   0       2.970  17.108  -5.077  0.00  0.00           H
ATOM    179 H     CG A   0       1.731  17.753  -4.006  0.00  0.00           H
ATOM    180 H     CG A   0       1.803  14.937  -4.929  0.00  0.00           H
ATOM    181 H     CG A   0       1.683  14.048  -3.418  0.00  0.00           H
ATOM    182 H     CG A   0       0.646  15.450  -3.705  0.00  0.00           H
ATOM    183 H     CG A   0       4.066  14.297   0.845  0.00  0.00           H
ATOM    184 H     CG A   0       3.520  15.121   2.291  0.00  0.00           H
ATOM    185 H     CG A   0       4.015  17.329   0.897  0.00  0.00           H
ATOM    186 H     CG A   0       4.925  16.239  -0.142  0.00  0.00           H
ATOM    187 H     CG A   0       7.074  17.243   0.253  0.00  0.00           H
ATOM    188 H     CG A   0       7.559  17.720   1.875  0.00  0.00           H
ATOM    189 H     CG A   0       6.190  18.513   1.097  0.00  0.00           H
ATOM    190 H     CG A   0       5.923  14.426   2.438  0.00  0.00           H
ATOM    191 H     CG A   0       7.439  15.320   2.485  0.00  0.00           H
ATOM    192 H     CG A   0       6.773  14.806   0.939  0.00  0.00           H
ATOM    193 H     CG A   0       6.198  17.097   3.846  0.00  0.00           H
ATOM    194 H     CG A   0       4.667  16.251   3.689  0.00  0.00           H
ATOM    195 H     CG A   0       4.818  17.935   3.150  0.00  0.00           H
ATOM    196 H     CG A   0      -0.248  14.975   5.043  0.00  0.00           H
ATOM    197 H     CG A   0       0.090  13.320   6.187  0.00  0.00           H
ATOM    198 H     CG A   0      -0.632  11.172   5.862  0.00  0.00           H
ATOM    199 H     CG A   0      -1.730   9.162   6.811  0.00  0.00           H
ATOM    200 H     CG A   0      -2.461   9.188   9.193  0.00  0.00           H
ATOM    201 H     CG A   0      -1.052  13.050   9.710  0.00  0.00           H
ATOM    202 H     CG A   0       1.670  16.566   8.518  0.00  0.00           H
ATOM    203 H     CG A   0       1.529  19.600  10.970  0.00  0.00           H
ATOM    204 N     CG A   0       0.172  22.113  12.545  0.00  0.00           N
ATOM    205 C     CG A   0       0.086  23.408  12.244  0.00  0.00           C
ATOM    206 C     CG A   0      -1.067  23.943  11.685  0.00  0.00           C
ATOM    207 C     CG A   0      -2.153  23.128  11.432  0.00  0.00           C
ATOM    208 C     CG A   0      -2.068  21.766  11.760  0.00  0.00           C
ATOM    209 N     CG A   0      -3.086  20.861  11.571  0.00  0.00           N
ATOM    210 C     CG A   0      -4.345  21.089  11.019  0.00  0.00           C
ATOM    211 O     CG A   0      -4.698  22.160  10.605  0.00  0.00           O
ATOM    212 C     CG A   0      -5.211  19.878  11.041  0.00  0.00           C
ATOM    213 C     CG A   0      -6.587  20.078  11.164  0.00  0.00           C
ATOM    214 C     CG A   0      -7.437  18.989  11.286  0.00  0.00           C
ATOM    215 C     CG A   0      -8.927  19.077  11.522  0.00  0.00           C
ATOM    216 O     CG A   0      -9.450  18.277  12.275  0.00  0.00           O
ATOM    217 N     CG A   0      -9.558  20.034  10.833  0.00  0.00           N
ATOM    218 C     CG A   0     -10.998  20.066  10.690  0.00  0.00           C
ATOM    219 C     CG A   0     -11.462  19.386   9.378  0.00  0.00           C
ATOM    220 C     CG A   0     -11.106  17.887   9.524  0.00  0.00           C
ATOM    221 C     CG A   0     -11.477  16.984   8.349  0.00  0.00           C
ATOM    222 C     CG A   0     -11.304  15.477   8.630  0.00  0.00           C
ATOM    223 C     CG A   0     -12.334  14.990   9.651  0.00  0.00           C
ATOM    224 C     CG A   0      -9.894  15.164   9.148  0.00  0.00           C
ATOM    225 C     CG A   0     -11.524  14.725   7.313  0.00  0.00           C
ATOM    226 C     CG A   0     -12.991  19.525   9.220  0.00  0.00           C
ATOM    227 C     CG A   0     -13.616  20.857   9.642  0.00  0.00           C
ATOM    228 C     CG A   0     -15.069  21.058   9.160  0.00  0.00           C
ATOM    229 C     CG A   0     -15.121  21.242   7.642  0.00  0.00           C
ATOM    230 C     CG A   0     -15.604  22.333   9.823  0.00  0.00           C
ATOM    231 C     CG A   0     -15.955  19.880   9.569  0.00  0.00           C
ATOM    232 C     CG A   0     -10.692  19.940   8.159  0.00  0.00           C
ATOM    233 C     CG A   0     -10.689  21.459   7.967  0.00  0.00           C
ATOM    234 C     CG A   0      -9.567  21.986   7.049  0.00  0.00           C
ATOM    235 C     CG A   0      -9.834  23.472   6.788  0.00  0.00           C
ATOM    236 C     CG A   0      -9.555  21.244   5.711  0.00  0.00           C
ATOM    237 C     CG A   0      -8.198  21.852   7.727  0.00  0.00           C
ATOM    238 C     CG A   0      -6.918  17.700  11.253  0.00  0.00           C
ATOM    239 C     CG A   0      -5.560  17.488  11.041  0.00  0.00           C
ATOM    240 C     CG A   0      -4.949  16.136  10.985  0.00  0.00           C
ATOM    241 O     CG A   0      -3.786  15.931  11.266  0.00  0.00           O
ATOM    242 N     CG A   0      -5.815  15.142  10.585  0.00  0.00           N
ATOM    243 C     CG A   0      -5.578  13.787  10.513  0.00  0.00           C
ATOM    244 C     CG A   0      -6.601  12.943  10.057  0.00  0.00           C
ATOM    245 C     CG A   0      -6.380  11.582   9.995  0.00  0.00           C
ATOM    246 C     CG A   0      -5.149  11.080  10.390  0.00  0.00           C
ATOM    247 N     CG A   0      -4.176  11.882  10.823  0.00  0.00           N
ATOM    248 C     CG A   0      -4.364  13.198  10.886  0.00  0.00           C
ATOM    249 C     CG A   0      -4.707  18.586  10.952  0.00  0.00           C
ATOM    250 C     CG A   0      -0.868  21.312  12.316  0.00  0.00           C
ATOM    251 H     CG A   0       0.957  24.023  12.453  0.00  0.00           H
ATOM    252 H     CG A   0      -1.111  24.994  11.450  0.00  0.00           H
ATOM    253 H     CG A   0      -3.058  23.520  10.996  0.00  0.00           H
ATOM    254 H     CG A   0      -2.919  19.925  11.916  0.00  0.00           H
ATOM    255 H     CG A   0      -6.961  21.090  11.207  0.00  0.00           H
ATOM    256 H     CG A   0      -9.042  20.599  10.174  0.00  0.00           H
ATOM    257 H     CG A   0     -11.318  21.106  10.727  0.00  0.00           H
ATOM    258 H     CG A   0     -11.421  19.536  11.544  0.00  0.00           H
ATOM    259 H     CG A   0     -10.027  17.809   9.682  0.00  0.00           H
ATOM    260 H     CG A   0     -11.595  17.518  10.426  0.00  0.00           H
ATOM    261 H     CG A   0     -10.859  17.241   7.486  0.00  0.00           H
ATOM    262 H     CG A   0     -12.517  17.151   8.073  0.00  0.00           H
ATOM    263 H     CG A   0     -12.182  15.453  10.623  0.00  0.00           H
ATOM    264 H     CG A   0     -13.341  15.222   9.314  0.00  0.00           H
ATOM    265 H     CG A   0     -12.261  13.912   9.777  0.00  0.00           H
ATOM    266 H     CG A   0      -9.141  15.571   8.473  0.00  0.00           H
ATOM    267 H     CG A   0      -9.750  15.582  10.143  0.00  0.00           H
ATOM    268 H     CG A   0      -9.765  14.084   9.206  0.00  0.00           H
ATOM    269 H     CG A   0     -12.509  14.946   6.911  0.00  0.00           H
ATOM    270 H     CG A   0     -11.456  13.650   7.466  0.00  0.00           H
ATOM    271 H     CG A   0     -10.782  15.015   6.571  0.00  0.00           H
ATOM    272 H     CG A   0     -13.462  18.736   9.808  0.00  0.00           H
ATOM    273 H     CG A   0     -13.229  19.344   8.173  0.00  0.00           H
ATOM    274 H     CG A   0     -13.617  20.920  10.732  0.00  0.00           H
ATOM    275 H     CG A   0     -13.029  21.690   9.258  0.00  0.00           H
ATOM    276 H     CG A   0     -14.500  22.081   7.334  0.00  0.00           H
ATOM    277 H     CG A   0     -16.141  21.446   7.328  0.00  0.00           H
ATOM    278 H     CG A   0     -14.785  20.351   7.117  0.00  0.00           H
ATOM    279 H     CG A   0     -14.981  23.189   9.572  0.00  0.00           H
ATOM    280 H     CG A   0     -16.616  22.540   9.485  0.00  0.00           H
ATOM    281 H     CG A   0     -15.624  22.226  10.905  0.00  0.00           H
ATOM    282 H     CG A   0     -16.996  20.106   9.350  0.00  0.00           H
ATOM    283 H     CG A   0     -15.688  18.977   9.026  0.00  0.00           H
ATOM    284 H     CG A   0     -15.869  19.686  10.635  0.00  0.00           H
ATOM    285 H     CG A   0     -11.121  19.488   7.265  0.00  0.00           H
ATOM    286 H     CG A   0      -9.661  19.583   8.229  0.00  0.00           H
ATOM    287 H     CG A   0     -10.591  21.972   8.925  0.00  0.00           H
ATOM    288 H     CG A   0     -11.643  21.756   7.532  0.00  0.00           H
ATOM    289 H     CG A   0     -10.775  23.604   6.262  0.00  0.00           H
ATOM    290 H     CG A   0      -9.043  23.902   6.178  0.00  0.00           H
ATOM    291 H     CG A   0      -9.884  24.027   7.722  0.00  0.00           H
ATOM    292 H     CG A   0      -9.263  20.204   5.834  0.00  0.00           H
ATOM    293 H     CG A   0      -8.850  21.714   5.029  0.00  0.00           H
ATOM    294 H     CG A   0     -10.539  21.274   5.252  0.00  0.00           H
ATOM    295 H     CG A   0      -7.424  22.265   7.083  0.00  0.00           H
ATOM    296 H     CG A   0      -7.942  20.811   7.921  0.00  0.00           H
ATOM    297 H     CG A   0      -8.178  22.404   8.666  0.00  0.00           H
ATOM    298 H     CG A   0      -7.611  16.892  11.438  0.00  0.00           H
ATOM    299 H     CG A   0      -6.746  15.431  10.308  0.00  0.00           H
ATOM    300 H     CG A   0      -7.552  13.359   9.760  0.00  0.00           H
ATOM    301 H     CG A   0      -7.151  10.915   9.647  0.00  0.00           H
ATOM    302 H     CG A   0      -4.938  10.013  10.357  0.00  0.00           H
ATOM    303 H     CG A   0      -3.538  13.811  11.242  0.00  0.00           H
ATOM    304 H     CG A   0      -3.659  18.386  10.778  0.00  0.00           H
ATOM    305 H     CG A   0      -0.750  20.263  12.589  0.00  0.00           H
ATOM    306 N     CG A   0       1.045  21.282  15.116  0.00  0.00           N
ATOM    307 C     CG A   0       0.985  22.373  15.879  0.00  0.00           C
ATOM    308 C     CG A   0       0.390  22.344  17.133  0.00  0.00           C
ATOM    309 C     CG A   0      -0.152  21.167  17.613  0.00  0.00           C
ATOM    310 C     CG A   0      -0.079  20.015  16.815  0.00  0.00           C
ATOM    311 N     CG A   0      -0.566  18.784  17.188  0.00  0.00           N
ATOM    312 C     CG A   0      -1.218  18.440  18.370  0.00  0.00           C
ATOM    313 O     CG A   0      -1.462  19.231  19.241  0.00  0.00           O
ATOM    314 C     CG A   0      -1.533  16.988  18.450  0.00  0.00           C
ATOM    315 C     CG A   0      -1.545  16.405  19.719  0.00  0.00           C
ATOM    316 C     CG A   0      -1.738  15.039  19.851  0.00  0.00           C
ATOM    317 C     CG A   0      -1.680  14.279  21.156  0.00  0.00           C
ATOM    318 O     CG A   0      -1.184  13.168  21.167  0.00  0.00           O
ATOM    319 N     CG A   0      -2.227  14.905  22.204  0.00  0.00           N
ATOM    320 C     CG A   0      -2.546  14.219  23.438  0.00  0.00           C
ATOM    321 C     CG A   0      -4.023  13.752  23.470  0.00  0.00           C
ATOM    322 C     CG A   0      -4.153  12.671  22.370  0.00  0.00           C
ATOM    323 C     CG A   0      -5.532  12.038  22.200  0.00  0.00           C
ATOM    324 C     CG A   0      -5.562  10.830  21.241  0.00  0.00           C
ATOM    325 C     CG A   0      -4.810   9.639  21.840  0.00  0.00           C
ATOM    326 C     CG A   0      -4.945  11.183  19.881  0.00  0.00           C
ATOM    327 C     CG A   0      -7.026  10.432  21.031  0.00  0.00           C
ATOM    328 C     CG A   0      -4.350  13.118  24.839  0.00  0.00           C
ATOM    329 C     CG A   0      -3.734  13.778  26.075  0.00  0.00           C
ATOM    330 C     CG A   0      -4.354  13.326  27.414  0.00  0.00           C
ATOM    331 C     CG A   0      -5.785  13.850  27.558  0.00  0.00           C
ATOM    332 C     CG A   0      -3.504  13.921  28.542  0.00  0.00           C
ATOM    333 C     CG A   0      -4.346  11.802  27.541  0.00  0.00           C
ATOM    334 C     CG A   0      -4.981  14.909  23.115  0.00  0.00           C
ATOM    335 C     CG A   0      -4.842  16.202  23.923  0.00  0.00           C
ATOM    336 C     CG A   0      -5.477  17.443  23.261  0.00  0.00           C
ATOM    337 C     CG A   0      -5.441  18.587  24.280  0.00  0.00           C
ATOM    338 C     CG A   0      -6.931  17.176  22.869  0.00  0.00           C
ATOM    339 C     CG A   0      -4.679  17.872  22.024  0.00  0.00           C
ATOM    340 C     CG A   0      -1.952  14.258  18.721  0.00  0.00           C
ATOM    341 C     CG A   0      -2.029  14.841  17.461  0.00  0.00           C
ATOM    342 C     CG A   0      -2.260  14.060  16.220  0.00  0.00           C
ATOM    343 O     CG A   0      -1.869  14.427  15.132  0.00  0.00           O
ATOM    344 N     CG A   0      -2.958  12.887  16.415  0.00  0.00           N
ATOM    345 C     CG A   0      -3.256  11.912  15.490  0.00  0.00           C
ATOM    346 C     CG A   0      -4.007  10.800  15.895  0.00  0.00           C
ATOM    347 C     CG A   0      -4.297   9.808  14.980  0.00  0.00           C
ATOM    348 C     CG A   0      -3.832   9.933  13.679  0.00  0.00           C
ATOM    349 N     CG A   0      -3.118  10.990  13.293  0.00  0.00           N
ATOM    350 C     CG A   0      -2.831  11.962  14.156  0.00  0.00           C
ATOM    351 C     CG A   0      -1.802  16.210  17.331  0.00  0.00           C
ATOM    352 C     CG A   0       0.533  20.136  15.564  0.00  0.00           C
ATOM    353 H     CG A   0       1.419  23.284  15.475  0.00  0.00           H
ATOM    354 H     CG A   0       0.353  23.241  17.730  0.00  0.00           H
ATOM    355 H     CG A   0      -0.622  21.120  18.582  0.00  0.00           H
ATOM    356 H     CG A   0      -0.387  18.023  16.546  0.00  0.00           H
ATOM    357 H     CG A   0      -1.356  17.033  20.577  0.00  0.00           H
ATOM    358 H     CG A   0      -2.681  15.796  22.072  0.00  0.00           H
ATOM    359 H     CG A   0      -2.329  14.892  24.265  0.00  0.00           H
ATOM    360 H     CG A   0      -1.888  13.352  23.508  0.00  0.00           H
ATOM    361 H     CG A   0      -3.869  13.123  21.416  0.00  0.00           H
ATOM    362 H     CG A   0      -3.426  11.888  22.588  0.00  0.00           H
ATOM    363 H     CG A   0      -6.230  12.788  21.821  0.00  0.00           H
ATOM    364 H     CG A   0      -5.902  11.702  23.167  0.00  0.00           H
ATOM    365 H     CG A   0      -3.749   9.851  21.949  0.00  0.00           H
ATOM    366 H     CG A   0      -5.213   9.390  22.817  0.00  0.00           H
ATOM    367 H     CG A   0      -4.914   8.766  21.199  0.00  0.00           H
ATOM    368 H     CG A   0      -5.412  12.079  19.471  0.00  0.00           H
ATOM    369 H     CG A   0      -3.874  11.347  19.976  0.00  0.00           H
ATOM    370 H     CG A   0      -5.108  10.357  19.188  0.00  0.00           H
ATOM    371 H     CG A   0      -7.494  10.197  21.982  0.00  0.00           H
ATOM    372 H     CG A   0      -7.100   9.554  20.393  0.00  0.00           H
ATOM    373 H     CG A   0      -7.587  11.242  20.567  0.00  0.00           H
ATOM    374 H     CG A   0      -4.018  12.079  24.817  0.00  0.00           H
ATOM    375 H     CG A   0      -5.434  13.116  24.947  0.00  0.00           H
ATOM    376 H     CG A   0      -2.668  13.545  26.108  0.00  0.00           H
ATOM    377 H     CG A   0      -3.840  14.861  26.019  0.00  0.00           H
ATOM    378 H     CG A   0      -5.807  14.935  27.481  0.00  0.00           H
ATOM    379 H     CG A   0      -6.185  13.573  28.530  0.00  0.00           H
ATOM    380 H     CG A   0      -6.444  13.434  26.799  0.00  0.00           H
ATOM    381 H     CG A   0      -3.465  15.006  28.466  0.00  0.00           H
ATOM    382 H     CG A   0      -3.924  13.664  29.510  0.00  0.00           H
ATOM    383 H     CG A   0      -2.487  13.537  28.501  0.00  0.00           H
ATOM    384 H     CG A   0      -4.648  11.512  28.544  0.00  0.00           H
ATOM    385 H     CG A   0      -5.037  11.343  26.839  0.00  0.00           H
ATOM    386 H     CG A   0      -3.349  11.406  27.360  0.00  0.00           H
ATOM    387 H     CG A   0      -6.000  14.543  23.239  0.00  0.00           H
ATOM    388 H     CG A   0      -4.854  15.131  22.052  0.00  0.00           H
ATOM    389 H     CG A   0      -3.792  16.435  24.106  0.00  0.00           H
ATOM    390 H     CG A   0      -5.320  16.060  24.892  0.00  0.00           H
ATOM    391 H     CG A   0      -6.037  18.338  25.154  0.00  0.00           H
ATOM    392 H     CG A   0      -5.844  19.499  23.846  0.00  0.00           H
ATOM    393 H     CG A   0      -4.423  18.785  24.606  0.00  0.00           H
ATOM    394 H     CG A   0      -7.000  16.442  22.069  0.00  0.00           H
ATOM    395 H     CG A   0      -7.402  18.094  22.526  0.00  0.00           H
ATOM    396 H     CG A   0      -7.493  16.808  23.724  0.00  0.00           H
ATOM    397 H     CG A   0      -5.116  18.771  21.595  0.00  0.00           H
ATOM    398 H     CG A   0      -4.684  17.104  21.251  0.00  0.00           H
ATOM    399 H     CG A   0      -3.648  18.100  22.291  0.00  0.00           H
ATOM    400 H     CG A   0      -2.012  13.190  18.873  0.00  0.00           H
ATOM    401 H     CG A   0      -3.302  12.711  17.352  0.00  0.00           H
ATOM    402 H     CG A   0      -4.353  10.723  16.915  0.00  0.00           H
ATOM    403 H     CG A   0      -4.874   8.944  15.269  0.00  0.00           H
ATOM    404 H     CG A   0      -4.037   9.170  12.932  0.00  0.00           H
ATOM    405 H     CG A   0      -2.251  12.807  13.793  0.00  0.00           H
ATOM    406 H     CG A   0      -1.880  16.633  16.339  0.00  0.00           H
ATOM    407 H     CG A   0       0.616  19.271  14.905  0.00  0.00           H
ATOM    408 PD    CG A   0      -2.442  11.074  11.411  0.00  0.00          PD
ATOM    409 PD    CG A   0       1.855  21.307  13.282  0.00  0.00          PD
ATOM    410 D     CV B   1      -5.106  19.403   2.720  0.00  0.00           D
ATOM    411 D     CV B   1      -7.106  17.403   3.720  0.00  0.00           D
ATOM    412 D     CV B   1      -6.106  17.403   3.720  0.00  0.00           D
ATOM    413 D     CV B   1      -7.106  18.403   3.720  0.00  0.00           D
ATOM    414 D     CV B   1      -6.106  18.403   3.720  0.00  0.00           D
ATOM    415 D     CV B   1      -5.106  18.403   3.720  0.00  0.00           D
ATOM    416 D     CV B   1      -6.106  19.403   3.720  0.00  0.00           D
ATOM    417 D     CV B   1      -5.106  19.403   3.720  0.00  0.00           D
ATOM    418 D     CV B   1      -5.106  20.403   3.720  0.00  0.00           D
ATOM    419 D     CV B   1      -7.106  16.403   4.720  0.00  0.00           D
ATOM    420 D     CV B   1      -8.106  17.403   4.720  0.00  0.00           D
ATOM    421 D     CV B   1      -7.106  17.403   4.720  0.00  0.00           D
ATOM    422 D     CV B   1      -6.106  17.403   4.720  0.00  0.00           D
ATOM    423 D     CV B   1      -8.106  18.403   4.720  0.00  0.00           D
ATOM    424 D     CV B   1      -7.106  18.403   4.720  0.00  0.00           D
ATOM    425 D     CV B   1      -6.106  18.403   4.720  0.00  0.00           D
ATOM    426 D     CV B   1      -5.106  18.403   4.720  0.00  0.00           D
ATOM    427 D     CV B   1      -7.106  19.403   4.720  0.00  0.00           D
ATOM    428 D     CV B   1      -6.106  19.403   4.720  0.00  0.00           D
ATOM    429 D     CV B   1      -5.106  19.403   4.720  0.00  0.00           D
ATOM    430 D     CV B   1      -4.106  19.403   4.720  0.00  0.00           D
ATOM    431 D     CV B   1      -7.106  20.403   4.720  0.00  0.00           D
ATOM    432 D     CV B   1      -6.106  20.403   4.720  0.00  0.00           D
ATOM    433 D     CV B   1      -5.106  20.403   4.720  0.00  0.00           D
ATOM    434 D     CV B   1      -4.106  20.403   4.720  0.00  0.00           D
ATOM    435 D     CV B   1      -6.106  21.403   4.720  0.00  0.00           D
ATOM    436 D     CV B   1      -5.106  21.403   4.720  0.00  0.00           D
ATOM    437 D     CV B   1      -4.106  21.403   4.720  0.00  0.00           D
ATOM    438 D     CV B   1      -8.106  16.403   5.720  0.00  0.00           D
ATOM    439 D     CV B   1      -7.106  16.403   5.720  0.00  0.00           D
ATOM    440 D     CV B   1      -6.106  16.403   5.720  0.00  0.00           D
ATOM    441 D     CV B   1      -8.106  17.403   5.720  0.00  0.00           D
ATOM    442 D     CV B   1      -7.106  17.403   5.720  0.00  0.00           D
ATOM    443 D     CV B   1      -6.106  17.403   5.720  0.00  0.00           D
ATOM    444 D     CV B   1      -5.106  17.403   5.720  0.00  0.00           D
ATOM    445 D     CV B   1      -7.106  18.403   5.720  0.00  0.00           D
ATOM    446 D     CV B   1      -6.106  18.403   5.720  0.00  0.00           D
ATOM    447 D     CV B   1      -5.106  18.403   5.720  0.00  0.00           D
ATOM    448 D     CV B   1      -7.106  19.403   5.720  0.00  0.00           D
ATOM    449 D     CV B   1      -6.106  19.403   5.720  0.00  0.00           D
ATOM    450 D     CV B   1      -5.106  19.403   5.720  0.00  0.00           D
ATOM    451 D     CV B   1      -4.106  19.403   5.720  0.00  0.00           D
ATOM    452 D     CV B   1      -6.106  20.403   5.720  0.00  0.00           D
ATOM    453 D     CV B   1      -5.106  20.403   5.720  0.00  0.00           D
ATOM    454 D     CV B   1      -4.106  20.403   5.720  0.00  0.00           D
ATOM    455 D     CV B   1      -3.106  20.403   5.720  0.00  0.00           D
ATOM    456 D     CV B   1      -5.106  21.403   5.720  0.00  0.00           D
ATOM    457 D     CV B   1      -4.106  21.403   5.720  0.00  0.00           D
ATOM    458 D     CV B   1      -3.106  21.403   5.720  0.00  0.00           D
ATOM    459 D     CV B   1      -5.106  22.403   5.720  0.00  0.00           D
ATOM    460 D     CV B   1      -8.106  17.403   6.720  0.00  0.00           D
ATOM    461 D     CV B   1      -7.106  17.403   6.720  0.00  0.00           D
ATOM    462 D     CV B   1      -8.106  18.403   6.720  0.00  0.00           D
ATOM    463 D     CV B   1      -7.106  18.403   6.720  0.00  0.00           D
ATOM    464 D     CV B   1      -6.106  18.403   6.720  0.00  0.00           D
ATOM    465 D     CV B   1      -6.106  19.403   6.720  0.00  0.00           D
ATOM    466 D     CV B   1      -5.106  19.403   6.720  0.00  0.00           D
ATOM    467 D     CV B   1      -6.106  20.403   6.720  0.00  0.00           D
ATOM    468 D     CV B   1      -5.106  20.403   6.720  0.00  0.00           D
ATOM    469 D     CV B   1      -5.106  21.403   6.720  0.00  0.00           D
ATOM    470 D     CV B   1      -8.106  17.403   7.720  0.00  0.00           D
ATOM    471 D     CV B   1      -7.106  17.403   7.720  0.00  0.00           D
ATOM    472 D     CV B   1      -7.106  18.403   7.720  0.00  0.00           D
ATOM    473 D     CV B   1      -6.106  19.403   7.720  0.00  0.00           D
ATOM    474 D     CV B   1      -5.106  20.403   7.720  0.00  0.00           D
