# Supplementary material for: CageCavityCalc (C3): A Computational Tool for Calculating and Visualizing Cavities in Molecular Cages
Source: J Chem Inf Model. 2024 Jul 9;64(14):5604–16. doi: 10.1021/acs.jcim.4c00355 (PMC11267575; doi:10.1021/acs.jcim.4c00355)
Supplement: Supplementary file 2 — ci4c00355_si_002.zip [file ci4c00355_si_002.zip › CageCavityCalc-v.1.0.5/CageCavityCalc/examples/more_tests/cage_pdb_cavity.pdb]

ATOM      0 C     CG A   0      49.910 109.230  32.610  0.00  0.00           C
ATOM      1 N     CG A   0      48.950 110.220  32.800  0.00  0.00           N
ATOM      2 C     CG A   0      49.260 111.380  32.090  0.00  0.00           C
ATOM      3 C     CG A   0      50.460 111.580  31.380  0.00  0.00           C
ATOM      4 C     CG A   0      51.470 110.580  31.320  0.00  0.00           C
ATOM      5 C     CG A   0      52.760 110.840  30.500  0.00  0.00           C
ATOM      6 C     CG A   0      53.300 109.800  29.770  0.00  0.00           C
ATOM      7 C     CG A   0      54.450 109.990  29.010  0.00  0.00           C
ATOM      8 C     CG A   0      55.020 111.310  28.880  0.00  0.00           C
ATOM      9 C     CG A   0      56.290 111.550  28.180  0.00  0.00           C
ATOM     10 C     CG A   0      57.320 111.750  27.590  0.00  0.00           C
ATOM     11 C     CG A   0      58.530 112.080  26.950  0.00  0.00           C
ATOM     12 C     CG A   0      59.020 113.380  26.820  0.00  0.00           C
ATOM     13 C     CG A   0      60.210 113.650  26.120  0.00  0.00           C
ATOM     14 C     CG A   0      60.640 115.070  26.010  0.00  0.00           C
ATOM     15 N     CG A   0      61.770 115.560  26.870  0.00  0.00           N
ATOM     16 C     CG A   0      61.740 117.100  26.770  0.00  0.00           C
ATOM     17 C     CG A   0      63.090 115.090  26.210  0.00  0.00           C
ATOM     18 C     CG A   0      61.580 114.970  28.310  0.00  0.00           C
ATOM     19 C     CG A   0      60.870 112.570  25.430  0.00  0.00           C
ATOM     20 C     CG A   0      60.490 111.270  25.700  0.00  0.00           C
ATOM     21 C     CG A   0      61.380 110.280  25.160  0.00  0.00           C
ATOM     22 C     CG A   0      62.240 109.540  24.710  0.00  0.00           C
ATOM     23 C     CG A   0      63.180 108.630  24.270  0.00  0.00           C
ATOM     24 C     CG A   0      64.500 108.770  24.630  0.00  0.00           C
ATOM     25 C     CG A   0      65.360 107.740  24.100  0.00  0.00           C
ATOM     26 C     CG A   0      64.940 106.660  23.270  0.00  0.00           C
ATOM     27 C     CG A   0      65.780 105.600  22.710  0.00  0.00           C
ATOM     28 C     CG A   0      65.260 104.270  22.380  0.00  0.00           C
ATOM     29 C     CG A   0      66.160 103.330  21.840  0.00  0.00           C
ATOM     30 N     CG A   0      67.470 103.610  21.640  0.00  0.00           N
ATOM     31 C     CG A   0      67.890 104.820  21.930  0.00  0.00           C
ATOM     32 C     CG A   0      67.130 105.780  22.490  0.00  0.00           C
ATOM     33 C     CG A   0      63.600 106.680  22.810  0.00  0.00           C
ATOM     34 C     CG A   0      62.750 107.590  23.370  0.00  0.00           C
ATOM     35 C     CG A   0      59.360 111.020  26.490  0.00  0.00           C
ATOM     36 O     CG A   0      58.960 109.760  26.710  0.00  0.00           O
ATOM     37 C     CG A   0      59.580 108.930  27.690  0.00  0.00           C
ATOM     38 C     CG A   0      60.130 107.670  27.020  0.00  0.00           C
ATOM     39 C     CG A   0      59.360 106.930  26.120  0.00  0.00           C
ATOM     40 C     CG A   0      59.970 105.950  25.300  0.00  0.00           C
ATOM     41 C     CG A   0      61.300 105.550  25.600  0.00  0.00           C
ATOM     42 C     CG A   0      61.970 106.230  26.630  0.00  0.00           C
ATOM     43 C     CG A   0      63.380 105.690  26.890  0.00  0.00           C
ATOM     44 O     CG A   0      64.050 106.170  27.800  0.00  0.00           O
ATOM     45 N     CG A   0      61.370 107.290  27.280  0.00  0.00           N
ATOM     46 C     CG A   0      54.490 112.330  29.610  0.00  0.00           C
ATOM     47 C     CG A   0      53.380 112.110  30.430  0.00  0.00           C
ATOM     48 C     CG A   0      51.170 109.360  31.960  0.00  0.00           C
ATOM     49 H     CG A   0      49.480 108.320  33.000  0.00  0.00           H
ATOM     50 H     CG A   0      48.550 112.210  31.980  0.00  0.00           H
ATOM     51 H     CG A   0      50.550 112.520  30.850  0.00  0.00           H
ATOM     52 H     CG A   0      52.710 108.890  29.700  0.00  0.00           H
ATOM     53 H     CG A   0      54.860 109.150  28.450  0.00  0.00           H
ATOM     54 H     CG A   0      58.380 114.150  27.220  0.00  0.00           H
ATOM     55 H     CG A   0      59.770 115.650  26.320  0.00  0.00           H
ATOM     56 H     CG A   0      60.880 115.300  24.970  0.00  0.00           H
ATOM     57 H     CG A   0      62.620 117.610  27.180  0.00  0.00           H
ATOM     58 H     CG A   0      60.850 117.410  27.320  0.00  0.00           H
ATOM     59 H     CG A   0      61.600 117.430  25.740  0.00  0.00           H
ATOM     60 H     CG A   0      62.940 114.020  26.030  0.00  0.00           H
ATOM     61 H     CG A   0      63.970 115.320  26.820  0.00  0.00           H
ATOM     62 H     CG A   0      63.230 115.570  25.250  0.00  0.00           H
ATOM     63 H     CG A   0      61.830 113.910  28.170  0.00  0.00           H
ATOM     64 H     CG A   0      62.310 115.380  29.000  0.00  0.00           H
ATOM     65 H     CG A   0      60.610 115.180  28.750  0.00  0.00           H
ATOM     66 H     CG A   0      61.660 112.840  24.740  0.00  0.00           H
ATOM     67 H     CG A   0      64.830 109.560  25.290  0.00  0.00           H
ATOM     68 H     CG A   0      66.380 107.710  24.450  0.00  0.00           H
ATOM     69 H     CG A   0      64.220 103.990  22.480  0.00  0.00           H
ATOM     70 H     CG A   0      65.680 102.400  21.540  0.00  0.00           H
ATOM     71 H     CG A   0      68.920 105.170  21.910  0.00  0.00           H
ATOM     72 H     CG A   0      67.700 106.670  22.730  0.00  0.00           H
ATOM     73 H     CG A   0      63.280 105.890  22.150  0.00  0.00           H
ATOM     74 H     CG A   0      61.710 107.600  23.060  0.00  0.00           H
ATOM     75 H     CG A   0      58.800 108.640  28.410  0.00  0.00           H
ATOM     76 H     CG A   0      60.370 109.510  28.180  0.00  0.00           H
ATOM     77 H     CG A   0      58.330 107.250  26.020  0.00  0.00           H
ATOM     78 H     CG A   0      59.420 105.480  24.490  0.00  0.00           H
ATOM     79 H     CG A   0      61.790 104.850  24.930  0.00  0.00           H
ATOM     80 H     CG A   0      63.740 104.880  26.230  0.00  0.00           H
ATOM     81 H     CG A   0      54.890 113.350  29.620  0.00  0.00           H
ATOM     82 H     CG A   0      52.970 112.890  31.070  0.00  0.00           H
ATOM     83 H     CG A   0      51.970 108.620  31.950  0.00  0.00           H
ATOM     84 C     CG A   0      59.370  92.320   4.210  0.00  0.00           C
ATOM     85 N     CG A   0      58.310  91.990   5.060  0.00  0.00           N
ATOM     86 C     CG A   0      58.080  92.990   5.960  0.00  0.00           C
ATOM     87 C     CG A   0      58.740  94.170   6.070  0.00  0.00           C
ATOM     88 C     CG A   0      59.800  94.490   5.230  0.00  0.00           C
ATOM     89 C     CG A   0      60.720  95.710   5.380  0.00  0.00           C
ATOM     90 C     CG A   0      61.640  96.130   4.390  0.00  0.00           C
ATOM     91 C     CG A   0      62.360  97.420   4.520  0.00  0.00           C
ATOM     92 C     CG A   0      62.370  98.080   5.770  0.00  0.00           C
ATOM     93 C     CG A   0      63.060  99.330   5.960  0.00  0.00           C
ATOM     94 C     CG A   0      63.750 100.270   6.250  0.00  0.00           C
ATOM     95 C     CG A   0      64.550 101.370   6.720  0.00  0.00           C
ATOM     96 C     CG A   0      64.790 102.480   5.860  0.00  0.00           C
ATOM     97 C     CG A   0      65.570 103.590   6.320  0.00  0.00           C
ATOM     98 C     CG A   0      65.810 104.920   5.530  0.00  0.00           C
ATOM     99 N     CG A   0      67.140 105.080   4.820  0.00  0.00           N
ATOM    100 C     CG A   0      67.480 103.850   3.970  0.00  0.00           C
ATOM    101 C     CG A   0      68.250 105.170   5.850  0.00  0.00           C
ATOM    102 C     CG A   0      67.170 106.370   4.040  0.00  0.00           C
ATOM    103 C     CG A   0      66.090 103.520   7.650  0.00  0.00           C
ATOM    104 C     CG A   0      65.800 102.410   8.540  0.00  0.00           C
ATOM    105 C     CG A   0      66.230 102.440   9.950  0.00  0.00           C
ATOM    106 C     CG A   0      66.590 102.520  11.080  0.00  0.00           C
ATOM    107 C     CG A   0      66.910 102.590  12.430  0.00  0.00           C
ATOM    108 C     CG A   0      65.910 102.690  13.380  0.00  0.00           C
ATOM    109 C     CG A   0      66.280 102.810  14.720  0.00  0.00           C
ATOM    110 C     CG A   0      67.670 102.860  15.010  0.00  0.00           C
ATOM    111 C     CG A   0      68.110 102.800  16.440  0.00  0.00           C
ATOM    112 C     CG A   0      67.360 102.000  17.350  0.00  0.00           C
ATOM    113 C     CG A   0      67.590 102.120  18.710  0.00  0.00           C
ATOM    114 N     CG A   0      68.580 102.810  19.330  0.00  0.00           N
ATOM    115 C     CG A   0      69.340 103.550  18.400  0.00  0.00           C
ATOM    116 C     CG A   0      69.160 103.580  17.000  0.00  0.00           C
ATOM    117 C     CG A   0      68.700 102.820  14.050  0.00  0.00           C
ATOM    118 C     CG A   0      68.250 102.720  12.750  0.00  0.00           C
ATOM    119 C     CG A   0      65.100 101.340   8.040  0.00  0.00           C
ATOM    120 O     CG A   0      64.850 100.230   8.850  0.00  0.00           O
ATOM    121 C     CG A   0      65.700  99.030   8.800  0.00  0.00           C
ATOM    122 C     CG A   0      66.880  99.100   9.720  0.00  0.00           C
ATOM    123 C     CG A   0      66.700  99.130  11.110  0.00  0.00           C
ATOM    124 C     CG A   0      67.840  99.330  11.940  0.00  0.00           C
ATOM    125 C     CG A   0      69.090  99.370  11.310  0.00  0.00           C
ATOM    126 C     CG A   0      69.240  99.130   9.910  0.00  0.00           C
ATOM    127 C     CG A   0      70.570  98.980   9.310  0.00  0.00           C
ATOM    128 O     CG A   0      71.570  98.900  10.000  0.00  0.00           O
ATOM    129 N     CG A   0      68.140  99.020   9.140  0.00  0.00           N
ATOM    130 C     CG A   0      61.550  97.600   6.810  0.00  0.00           C
ATOM    131 C     CG A   0      60.720  96.480   6.580  0.00  0.00           C
ATOM    132 C     CG A   0      60.120  93.480   4.250  0.00  0.00           C
ATOM    133 H     CG A   0      59.530  91.680   3.350  0.00  0.00           H
ATOM    134 H     CG A   0      57.240  92.830   6.630  0.00  0.00           H
ATOM    135 H     CG A   0      58.480  94.860   6.870  0.00  0.00           H
ATOM    136 H     CG A   0      61.690  95.620   3.430  0.00  0.00           H
ATOM    137 H     CG A   0      63.170  97.680   3.840  0.00  0.00           H
ATOM    138 H     CG A   0      64.250 102.460   4.920  0.00  0.00           H
ATOM    139 H     CG A   0      65.730 105.750   6.230  0.00  0.00           H
ATOM    140 H     CG A   0      65.030 105.120   4.790  0.00  0.00           H
ATOM    141 H     CG A   0      67.530 102.950   4.580  0.00  0.00           H
ATOM    142 H     CG A   0      68.430 103.960   3.450  0.00  0.00           H
ATOM    143 H     CG A   0      66.740 103.740   3.180  0.00  0.00           H
ATOM    144 H     CG A   0      69.160 105.240   5.250  0.00  0.00           H
ATOM    145 H     CG A   0      68.180 104.330   6.550  0.00  0.00           H
ATOM    146 H     CG A   0      68.070 106.070   6.440  0.00  0.00           H
ATOM    147 H     CG A   0      67.050 107.250   4.670  0.00  0.00           H
ATOM    148 H     CG A   0      68.130 106.500   3.530  0.00  0.00           H
ATOM    149 H     CG A   0      66.430 106.350   3.240  0.00  0.00           H
ATOM    150 H     CG A   0      66.700 104.270   8.130  0.00  0.00           H
ATOM    151 H     CG A   0      64.880 102.520  13.090  0.00  0.00           H
ATOM    152 H     CG A   0      65.610 102.710  15.560  0.00  0.00           H
ATOM    153 H     CG A   0      66.500 101.400  17.060  0.00  0.00           H
ATOM    154 H     CG A   0      67.080 101.430  19.380  0.00  0.00           H
ATOM    155 H     CG A   0      70.160 104.160  18.770  0.00  0.00           H
ATOM    156 H     CG A   0      69.840 104.180  16.400  0.00  0.00           H
ATOM    157 H     CG A   0      69.770 102.820  14.200  0.00  0.00           H
ATOM    158 H     CG A   0      69.000 102.670  11.960  0.00  0.00           H
ATOM    159 H     CG A   0      66.090  98.960   7.770  0.00  0.00           H
ATOM    160 H     CG A   0      65.110  98.150   9.060  0.00  0.00           H
ATOM    161 H     CG A   0      65.730  98.930  11.550  0.00  0.00           H
ATOM    162 H     CG A   0      67.750  99.440  13.020  0.00  0.00           H
ATOM    163 H     CG A   0      69.960  99.490  11.930  0.00  0.00           H
ATOM    164 H     CG A   0      70.480  99.010   8.200  0.00  0.00           H
ATOM    165 H     CG A   0      61.550  98.210   7.710  0.00  0.00           H
ATOM    166 H     CG A   0      60.070  96.190   7.400  0.00  0.00           H
ATOM    167 H     CG A   0      60.930  93.550   3.530  0.00  0.00           H
ATOM    168 C     CG A   0      38.270  97.420  14.620  0.00  0.00           C
ATOM    169 N     CG A   0      38.540  97.560  15.950  0.00  0.00           N
ATOM    170 C     CG A   0      39.880  97.620  16.160  0.00  0.00           C
ATOM    171 C     CG A   0      40.800  97.830  15.200  0.00  0.00           C
ATOM    172 C     CG A   0      40.530  97.930  13.810  0.00  0.00           C
ATOM    173 C     CG A   0      41.410  98.290  12.790  0.00  0.00           C
ATOM    174 C     CG A   0      41.290  97.630  11.550  0.00  0.00           C
ATOM    175 C     CG A   0      42.280  97.960  10.560  0.00  0.00           C
ATOM    176 C     CG A   0      43.410  98.740  10.850  0.00  0.00           C
ATOM    177 C     CG A   0      44.350  98.960   9.790  0.00  0.00           C
ATOM    178 C     CG A   0      45.150  99.260   8.890  0.00  0.00           C
ATOM    179 C     CG A   0      46.180  99.620   7.920  0.00  0.00           C
ATOM    180 C     CG A   0      45.970 100.830   7.240  0.00  0.00           C
ATOM    181 C     CG A   0      46.800 101.300   6.200  0.00  0.00           C
ATOM    182 C     CG A   0      46.670 102.720   5.540  0.00  0.00           C
ATOM    183 N     CG A   0      45.580 102.850   4.410  0.00  0.00           N
ATOM    184 C     CG A   0      44.240 102.670   5.110  0.00  0.00           C
ATOM    185 C     CG A   0      45.940 101.800   3.420  0.00  0.00           C
ATOM    186 C     CG A   0      45.560 104.280   3.790  0.00  0.00           C
ATOM    187 C     CG A   0      47.860 100.490   5.740  0.00  0.00           C
ATOM    188 C     CG A   0      48.050  99.250   6.370  0.00  0.00           C
ATOM    189 C     CG A   0      49.040  98.320   5.860  0.00  0.00           C
ATOM    190 C     CG A   0      49.790  97.530   5.420  0.00  0.00           C
ATOM    191 C     CG A   0      50.660  96.510   5.000  0.00  0.00           C
ATOM    192 C     CG A   0      50.250  95.210   4.880  0.00  0.00           C
ATOM    193 C     CG A   0      51.170  94.190   4.880  0.00  0.00           C
ATOM    194 C     CG A   0      52.520  94.460   4.740  0.00  0.00           C
ATOM    195 C     CG A   0      53.520  93.340   4.630  0.00  0.00           C
ATOM    196 C     CG A   0      53.580  92.330   5.570  0.00  0.00           C
ATOM    197 C     CG A   0      54.600  91.360   5.510  0.00  0.00           C
ATOM    198 N     CG A   0      55.650  91.530   4.590  0.00  0.00           N
ATOM    199 C     CG A   0      55.570  92.590   3.710  0.00  0.00           C
ATOM    200 C     CG A   0      54.550  93.500   3.720  0.00  0.00           C
ATOM    201 C     CG A   0      52.960  95.830   4.770  0.00  0.00           C
ATOM    202 C     CG A   0      51.990  96.870   4.810  0.00  0.00           C
ATOM    203 C     CG A   0      47.240  98.790   7.430  0.00  0.00           C
ATOM    204 O     CG A   0      47.390  97.570   8.010  0.00  0.00           O
ATOM    205 C     CG A   0      48.200  97.290   9.220  0.00  0.00           C
ATOM    206 C     CG A   0      49.660  97.400   8.990  0.00  0.00           C
ATOM    207 C     CG A   0      50.330  98.580   9.160  0.00  0.00           C
ATOM    208 C     CG A   0      51.740  98.550   9.240  0.00  0.00           C
ATOM    209 C     CG A   0      52.420  97.340   8.970  0.00  0.00           C
ATOM    210 C     CG A   0      51.680  96.170   8.740  0.00  0.00           C
ATOM    211 C     CG A   0      52.330  94.800   8.590  0.00  0.00           C
ATOM    212 O     CG A   0      53.450  94.550   8.180  0.00  0.00           O
ATOM    213 N     CG A   0      50.330  96.210   8.780  0.00  0.00           N
ATOM    214 C     CG A   0      43.450  99.380  12.070  0.00  0.00           C
ATOM    215 C     CG A   0      42.440  99.230  13.020  0.00  0.00           C
ATOM    216 C     CG A   0      39.160  97.610  13.540  0.00  0.00           C
ATOM    217 H     CG A   0      37.220  97.180  14.430  0.00  0.00           H
ATOM    218 H     CG A   0      40.190  97.630  17.200  0.00  0.00           H
ATOM    219 H     CG A   0      41.850  97.990  15.430  0.00  0.00           H
ATOM    220 H     CG A   0      40.490  96.940  11.290  0.00  0.00           H
ATOM    221 H     CG A   0      42.250  97.600   9.540  0.00  0.00           H
ATOM    222 H     CG A   0      45.200 101.500   7.600  0.00  0.00           H
ATOM    223 H     CG A   0      47.630 103.150   5.240  0.00  0.00           H
ATOM    224 H     CG A   0      46.370 103.480   6.270  0.00  0.00           H
ATOM    225 H     CG A   0      43.430 102.740   4.380  0.00  0.00           H
ATOM    226 H     CG A   0      43.980 103.500   5.760  0.00  0.00           H
ATOM    227 H     CG A   0      44.140 101.740   5.680  0.00  0.00           H
ATOM    228 H     CG A   0      46.310 100.910   3.940  0.00  0.00           H
ATOM    229 H     CG A   0      46.740 102.090   2.740  0.00  0.00           H
ATOM    230 H     CG A   0      45.030 101.680   2.820  0.00  0.00           H
ATOM    231 H     CG A   0      45.620 105.050   4.560  0.00  0.00           H
ATOM    232 H     CG A   0      46.330 104.380   3.030  0.00  0.00           H
ATOM    233 H     CG A   0      44.590 104.350   3.290  0.00  0.00           H
ATOM    234 H     CG A   0      48.530 100.790   4.930  0.00  0.00           H
ATOM    235 H     CG A   0      49.200  94.940   4.770  0.00  0.00           H
ATOM    236 H     CG A   0      50.820  93.170   4.740  0.00  0.00           H
ATOM    237 H     CG A   0      52.890  92.300   6.410  0.00  0.00           H
ATOM    238 H     CG A   0      54.540  90.470   6.130  0.00  0.00           H
ATOM    239 H     CG A   0      56.300  92.690   2.910  0.00  0.00           H
ATOM    240 H     CG A   0      54.450  94.300   2.990  0.00  0.00           H
ATOM    241 H     CG A   0      53.990  96.170   4.730  0.00  0.00           H
ATOM    242 H     CG A   0      52.410  97.860   4.930  0.00  0.00           H
ATOM    243 H     CG A   0      47.940  96.360   9.740  0.00  0.00           H
ATOM    244 H     CG A   0      48.030  97.950  10.080  0.00  0.00           H
ATOM    245 H     CG A   0      49.780  99.440   9.540  0.00  0.00           H
ATOM    246 H     CG A   0      52.270  99.450   9.560  0.00  0.00           H
ATOM    247 H     CG A   0      53.500  97.270   9.050  0.00  0.00           H
ATOM    248 H     CG A   0      51.710  93.960   8.990  0.00  0.00           H
ATOM    249 H     CG A   0      44.260 100.070  12.300  0.00  0.00           H
ATOM    250 H     CG A   0      42.650  99.730  13.960  0.00  0.00           H
ATOM    251 H     CG A   0      38.650  97.460  12.590  0.00  0.00           H
ATOM    252 C     CG A   0      35.550  95.440  16.770  0.00  0.00           C
ATOM    253 N     CG A   0      36.830  95.750  17.140  0.00  0.00           N
ATOM    254 C     CG A   0      37.680  94.710  16.980  0.00  0.00           C
ATOM    255 C     CG A   0      37.340  93.450  16.400  0.00  0.00           C
ATOM    256 C     CG A   0      36.030  93.100  16.260  0.00  0.00           C
ATOM    257 C     CG A   0      35.550  91.710  15.850  0.00  0.00           C
ATOM    258 C     CG A   0      36.370  90.860  15.060  0.00  0.00           C
ATOM    259 C     CG A   0      35.880  89.700  14.450  0.00  0.00           C
ATOM    260 C     CG A   0      34.530  89.360  14.750  0.00  0.00           C
ATOM    261 C     CG A   0      34.080  88.050  14.310  0.00  0.00           C
ATOM    262 C     CG A   0      33.730  86.950  13.890  0.00  0.00           C
ATOM    263 C     CG A   0      33.300  85.670  13.480  0.00  0.00           C
ATOM    264 C     CG A   0      32.220  85.500  12.620  0.00  0.00           C
ATOM    265 C     CG A   0      31.860  84.290  12.070  0.00  0.00           C
ATOM    266 C     CG A   0      30.700  84.150  11.160  0.00  0.00           C
ATOM    267 N     CG A   0      31.000  84.380   9.650  0.00  0.00           N
ATOM    268 C     CG A   0      32.090  83.460   9.180  0.00  0.00           C
ATOM    269 C     CG A   0      31.390  85.830   9.350  0.00  0.00           C
ATOM    270 C     CG A   0      29.840  83.950   8.780  0.00  0.00           C
ATOM    271 C     CG A   0      32.530  83.090  12.500  0.00  0.00           C
ATOM    272 C     CG A   0      33.620  83.180  13.450  0.00  0.00           C
ATOM    273 C     CG A   0      34.410  82.000  13.770  0.00  0.00           C
ATOM    274 C     CG A   0      34.970  80.920  13.950  0.00  0.00           C
ATOM    275 C     CG A   0      35.720  79.730  14.150  0.00  0.00           C
ATOM    276 C     CG A   0      35.680  78.750  13.170  0.00  0.00           C
ATOM    277 C     CG A   0      36.460  77.610  13.300  0.00  0.00           C
ATOM    278 C     CG A   0      37.300  77.410  14.460  0.00  0.00           C
ATOM    279 C     CG A   0      38.130  76.180  14.620  0.00  0.00           C
ATOM    280 C     CG A   0      38.690  75.810  15.920  0.00  0.00           C
ATOM    281 C     CG A   0      39.690  74.870  15.970  0.00  0.00           C
ATOM    282 N     CG A   0      39.930  73.970  14.930  0.00  0.00           N
ATOM    283 C     CG A   0      39.230  74.160  13.820  0.00  0.00           C
ATOM    284 C     CG A   0      38.350  75.240  13.620  0.00  0.00           C
ATOM    285 C     CG A   0      37.340  78.410  15.450  0.00  0.00           C
ATOM    286 C     CG A   0      36.560  79.570  15.300  0.00  0.00           C
ATOM    287 C     CG A   0      34.000  84.520  13.890  0.00  0.00           C
ATOM    288 O     CG A   0      35.150  84.710  14.640  0.00  0.00           O
ATOM    289 C     CG A   0      36.450  85.060  14.150  0.00  0.00           C
ATOM    290 C     CG A   0      36.860  84.180  13.040  0.00  0.00           C
ATOM    291 C     CG A   0      36.610  84.480  11.660  0.00  0.00           C
ATOM    292 C     CG A   0      37.010  83.510  10.760  0.00  0.00           C
ATOM    293 C     CG A   0      37.490  82.270  11.220  0.00  0.00           C
ATOM    294 C     CG A   0      37.760  82.090  12.620  0.00  0.00           C
ATOM    295 C     CG A   0      38.380  80.870  13.110  0.00  0.00           C
ATOM    296 O     CG A   0      38.970  80.100  12.380  0.00  0.00           O
ATOM    297 N     CG A   0      37.450  83.040  13.510  0.00  0.00           N
ATOM    298 C     CG A   0      33.730  90.120  15.640  0.00  0.00           C
ATOM    299 C     CG A   0      34.280  91.300  16.220  0.00  0.00           C
ATOM    300 C     CG A   0      35.100  94.150  16.390  0.00  0.00           C
ATOM    301 H     CG A   0      34.760  96.140  17.010  0.00  0.00           H
ATOM    302 H     CG A   0      38.670  94.830  17.430  0.00  0.00           H
ATOM    303 H     CG A   0      38.120  92.720  16.230  0.00  0.00           H
ATOM    304 H     CG A   0      37.370  91.210  14.840  0.00  0.00           H
ATOM    305 H     CG A   0      36.470  88.990  13.890  0.00  0.00           H
ATOM    306 H     CG A   0      31.860  86.460  12.260  0.00  0.00           H
ATOM    307 H     CG A   0      29.890  84.840  11.380  0.00  0.00           H
ATOM    308 H     CG A   0      30.380  83.120  11.310  0.00  0.00           H
ATOM    309 H     CG A   0      33.080  83.850   9.430  0.00  0.00           H
ATOM    310 H     CG A   0      31.980  83.440   8.100  0.00  0.00           H
ATOM    311 H     CG A   0      31.760  82.510   9.600  0.00  0.00           H
ATOM    312 H     CG A   0      31.830  85.920   8.350  0.00  0.00           H
ATOM    313 H     CG A   0      32.080  86.030  10.170  0.00  0.00           H
ATOM    314 H     CG A   0      30.680  86.640   9.510  0.00  0.00           H
ATOM    315 H     CG A   0      29.030  84.680   8.880  0.00  0.00           H
ATOM    316 H     CG A   0      30.220  83.910   7.750  0.00  0.00           H
ATOM    317 H     CG A   0      29.610  82.920   9.040  0.00  0.00           H
ATOM    318 H     CG A   0      32.260  82.120  12.100  0.00  0.00           H
ATOM    319 H     CG A   0      34.900  78.790  12.410  0.00  0.00           H
ATOM    320 H     CG A   0      36.570  76.930  12.470  0.00  0.00           H
ATOM    321 H     CG A   0      38.420  76.390  16.810  0.00  0.00           H
ATOM    322 H     CG A   0      40.230  74.640  16.890  0.00  0.00           H
ATOM    323 H     CG A   0      39.480  73.390  13.090  0.00  0.00           H
ATOM    324 H     CG A   0      37.930  75.370  12.630  0.00  0.00           H
ATOM    325 H     CG A   0      37.950  78.480  16.340  0.00  0.00           H
ATOM    326 H     CG A   0      36.750  80.390  15.990  0.00  0.00           H
ATOM    327 H     CG A   0      37.210  85.120  14.940  0.00  0.00           H
ATOM    328 H     CG A   0      36.470  86.110  13.850  0.00  0.00           H
ATOM    329 H     CG A   0      36.120  85.400  11.350  0.00  0.00           H
ATOM    330 H     CG A   0      36.850  83.680   9.700  0.00  0.00           H
ATOM    331 H     CG A   0      37.790  81.480  10.540  0.00  0.00           H
ATOM    332 H     CG A   0      38.450  80.760  14.220  0.00  0.00           H
ATOM    333 H     CG A   0      32.730  89.810  15.940  0.00  0.00           H
ATOM    334 H     CG A   0      33.680  91.880  16.910  0.00  0.00           H
ATOM    335 H     CG A   0      34.040  94.000  16.230  0.00  0.00           H
ATOM    336 C     CG A   0      42.310  72.550  12.290  0.00  0.00           C
ATOM    337 N     CG A   0      42.170  72.960  13.590  0.00  0.00           N
ATOM    338 C     CG A   0      42.930  74.060  13.860  0.00  0.00           C
ATOM    339 C     CG A   0      43.630  74.800  12.910  0.00  0.00           C
ATOM    340 C     CG A   0      43.650  74.420  11.550  0.00  0.00           C
ATOM    341 C     CG A   0      44.560  75.060  10.550  0.00  0.00           C
ATOM    342 C     CG A   0      44.060  75.360   9.300  0.00  0.00           C
ATOM    343 C     CG A   0      44.840  75.910   8.300  0.00  0.00           C
ATOM    344 C     CG A   0      46.170  76.280   8.580  0.00  0.00           C
ATOM    345 C     CG A   0      47.080  76.740   7.530  0.00  0.00           C
ATOM    346 C     CG A   0      47.820  77.150   6.690  0.00  0.00           C
ATOM    347 C     CG A   0      48.710  77.580   5.690  0.00  0.00           C
ATOM    348 C     CG A   0      48.750  76.760   4.560  0.00  0.00           C
ATOM    349 C     CG A   0      49.670  77.060   3.580  0.00  0.00           C
ATOM    350 C     CG A   0      49.890  76.060   2.510  0.00  0.00           C
ATOM    351 N     CG A   0      48.840  76.030   1.350  0.00  0.00           N
ATOM    352 C     CG A   0      47.510  75.360   1.640  0.00  0.00           C
ATOM    353 C     CG A   0      49.370  75.290   0.120  0.00  0.00           C
ATOM    354 C     CG A   0      48.610  77.440   0.850  0.00  0.00           C
ATOM    355 C     CG A   0      50.400  78.240   3.620  0.00  0.00           C
ATOM    356 C     CG A   0      50.350  79.120   4.690  0.00  0.00           C
ATOM    357 C     CG A   0      51.200  80.340   4.770  0.00  0.00           C
ATOM    358 C     CG A   0      51.800  81.390   4.850  0.00  0.00           C
ATOM    359 C     CG A   0      52.590  82.530   4.930  0.00  0.00           C
ATOM    360 C     CG A   0      53.890  82.640   4.330  0.00  0.00           C
ATOM    361 C     CG A   0      54.610  83.890   4.370  0.00  0.00           C
ATOM    362 C     CG A   0      54.050  84.980   5.050  0.00  0.00           C
ATOM    363 C     CG A   0      54.710  86.300   4.980  0.00  0.00           C
ATOM    364 C     CG A   0      55.090  86.950   6.140  0.00  0.00           C
ATOM    365 C     CG A   0      55.850  88.060   6.080  0.00  0.00           C
ATOM    366 N     CG A   0      56.210  88.700   4.930  0.00  0.00           N
ATOM    367 C     CG A   0      55.900  88.040   3.750  0.00  0.00           C
ATOM    368 C     CG A   0      55.180  86.830   3.730  0.00  0.00           C
ATOM    369 C     CG A   0      52.970  84.770   5.910  0.00  0.00           C
ATOM    370 C     CG A   0      52.230  83.580   5.830  0.00  0.00           C
ATOM    371 C     CG A   0      49.500  78.740   5.810  0.00  0.00           C
ATOM    372 O     CG A   0      49.350  79.650   6.850  0.00  0.00           O
ATOM    373 C     CG A   0      49.730  79.430   8.210  0.00  0.00           C
ATOM    374 C     CG A   0      51.290  79.320   8.330  0.00  0.00           C
ATOM    375 C     CG A   0      52.060  80.490   8.440  0.00  0.00           C
ATOM    376 C     CG A   0      53.480  80.380   8.530  0.00  0.00           C
ATOM    377 C     CG A   0      54.040  79.130   8.400  0.00  0.00           C
ATOM    378 C     CG A   0      53.240  77.980   8.220  0.00  0.00           C
ATOM    379 C     CG A   0      53.790  76.600   8.030  0.00  0.00           C
ATOM    380 O     CG A   0      54.890  76.260   8.520  0.00  0.00           O
ATOM    381 N     CG A   0      51.900  78.070   8.170  0.00  0.00           N
ATOM    382 C     CG A   0      46.700  76.000   9.840  0.00  0.00           C
ATOM    383 C     CG A   0      45.950  75.340  10.820  0.00  0.00           C
ATOM    384 C     CG A   0      43.040  73.230  11.260  0.00  0.00           C
ATOM    385 H     CG A   0      41.780  71.630  12.050  0.00  0.00           H
ATOM    386 H     CG A   0      42.960  74.320  14.920  0.00  0.00           H
ATOM    387 H     CG A   0      44.220  75.660  13.210  0.00  0.00           H
ATOM    388 H     CG A   0      43.040  75.110   9.030  0.00  0.00           H
ATOM    389 H     CG A   0      44.380  76.120   7.340  0.00  0.00           H
ATOM    390 H     CG A   0      48.120  75.880   4.480  0.00  0.00           H
ATOM    391 H     CG A   0      50.020  75.040   2.890  0.00  0.00           H
ATOM    392 H     CG A   0      50.800  76.270   1.950  0.00  0.00           H
ATOM    393 H     CG A   0      46.710  75.850   1.070  0.00  0.00           H
ATOM    394 H     CG A   0      47.270  75.530   2.690  0.00  0.00           H
ATOM    395 H     CG A   0      47.670  74.310   1.390  0.00  0.00           H
ATOM    396 H     CG A   0      48.600  75.380  -0.650  0.00  0.00           H
ATOM    397 H     CG A   0      49.550  74.250   0.390  0.00  0.00           H
ATOM    398 H     CG A   0      50.320  75.700  -0.230  0.00  0.00           H
ATOM    399 H     CG A   0      49.600  77.900   0.790  0.00  0.00           H
ATOM    400 H     CG A   0      47.970  77.400  -0.040  0.00  0.00           H
ATOM    401 H     CG A   0      48.050  77.980   1.620  0.00  0.00           H
ATOM    402 H     CG A   0      51.060  78.430   2.780  0.00  0.00           H
ATOM    403 H     CG A   0      54.310  81.740   3.890  0.00  0.00           H
ATOM    404 H     CG A   0      55.630  84.060   4.070  0.00  0.00           H
ATOM    405 H     CG A   0      54.940  86.530   7.130  0.00  0.00           H
ATOM    406 H     CG A   0      56.160  88.550   7.010  0.00  0.00           H
ATOM    407 H     CG A   0      56.130  88.480   2.780  0.00  0.00           H
ATOM    408 H     CG A   0      54.840  86.360   2.810  0.00  0.00           H
ATOM    409 H     CG A   0      52.740  85.550   6.630  0.00  0.00           H
ATOM    410 H     CG A   0      51.280  83.540   6.360  0.00  0.00           H
ATOM    411 H     CG A   0      49.260  78.510   8.570  0.00  0.00           H
ATOM    412 H     CG A   0      49.390  80.270   8.830  0.00  0.00           H
ATOM    413 H     CG A   0      51.540  81.420   8.600  0.00  0.00           H
ATOM    414 H     CG A   0      54.070  81.270   8.670  0.00  0.00           H
ATOM    415 H     CG A   0      55.110  78.990   8.510  0.00  0.00           H
ATOM    416 H     CG A   0      53.110  75.920   7.470  0.00  0.00           H
ATOM    417 H     CG A   0      47.750  76.230  10.010  0.00  0.00           H
ATOM    418 H     CG A   0      46.340  75.100  11.800  0.00  0.00           H
ATOM    419 H     CG A   0      43.090  72.830  10.250  0.00  0.00           H
ATOM    420 C     CG A   0      56.930  58.080  24.560  0.00  0.00           C
ATOM    421 N     CG A   0      57.640  59.130  25.000  0.00  0.00           N
ATOM    422 C     CG A   0      57.410  60.290  24.300  0.00  0.00           C
ATOM    423 C     CG A   0      56.360  60.470  23.380  0.00  0.00           C
ATOM    424 C     CG A   0      55.650  59.390  22.860  0.00  0.00           C
ATOM    425 C     CG A   0      54.700  59.430  21.650  0.00  0.00           C
ATOM    426 C     CG A   0      53.600  58.590  21.580  0.00  0.00           C
ATOM    427 C     CG A   0      52.680  58.660  20.500  0.00  0.00           C
ATOM    428 C     CG A   0      52.980  59.490  19.410  0.00  0.00           C
ATOM    429 C     CG A   0      51.990  59.690  18.400  0.00  0.00           C
ATOM    430 C     CG A   0      51.140  59.830  17.570  0.00  0.00           C
ATOM    431 C     CG A   0      50.040  60.020  16.640  0.00  0.00           C
ATOM    432 C     CG A   0      49.670  58.970  15.770  0.00  0.00           C
ATOM    433 C     CG A   0      48.600  59.160  14.840  0.00  0.00           C
ATOM    434 C     CG A   0      48.170  58.060  13.850  0.00  0.00           C
ATOM    435 N     CG A   0      48.580  58.280  12.400  0.00  0.00           N
ATOM    436 C     CG A   0      48.560  56.990  11.610  0.00  0.00           C
ATOM    437 C     CG A   0      50.040  58.810  12.370  0.00  0.00           C
ATOM    438 C     CG A   0      47.700  59.340  11.760  0.00  0.00           C
ATOM    439 C     CG A   0      48.030  60.400  14.800  0.00  0.00           C
ATOM    440 C     CG A   0      48.350  61.450  15.710  0.00  0.00           C
ATOM    441 C     CG A   0      47.640  62.650  15.590  0.00  0.00           C
ATOM    442 C     CG A   0      47.000  63.660  15.510  0.00  0.00           C
ATOM    443 C     CG A   0      46.170  64.810  15.470  0.00  0.00           C
ATOM    444 C     CG A   0      46.620  66.060  14.960  0.00  0.00           C
ATOM    445 C     CG A   0      45.830  67.240  15.130  0.00  0.00           C
ATOM    446 C     CG A   0      44.570  67.160  15.720  0.00  0.00           C
ATOM    447 C     CG A   0      43.600  68.350  15.720  0.00  0.00           C
ATOM    448 C     CG A   0      44.010  69.680  16.080  0.00  0.00           C
ATOM    449 C     CG A   0      43.190  70.760  15.810  0.00  0.00           C
ATOM    450 N     CG A   0      41.990  70.670  15.150  0.00  0.00           N
ATOM    451 C     CG A   0      41.640  69.430  14.680  0.00  0.00           C
ATOM    452 C     CG A   0      42.350  68.270  15.010  0.00  0.00           C
ATOM    453 C     CG A   0      44.080  65.920  16.150  0.00  0.00           C
ATOM    454 C     CG A   0      44.860  64.760  16.010  0.00  0.00           C
ATOM    455 C     CG A   0      49.300  61.210  16.720  0.00  0.00           C
ATOM    456 O     CG A   0      49.580  62.150  17.680  0.00  0.00           O
ATOM    457 C     CG A   0      49.000  61.910  19.030  0.00  0.00           C
ATOM    458 C     CG A   0      47.500  62.090  19.080  0.00  0.00           C
ATOM    459 C     CG A   0      46.610  61.020  18.830  0.00  0.00           C
ATOM    460 C     CG A   0      45.220  61.190  18.930  0.00  0.00           C
ATOM    461 C     CG A   0      44.770  62.420  19.310  0.00  0.00           C
ATOM    462 C     CG A   0      45.660  63.530  19.530  0.00  0.00           C
ATOM    463 C     CG A   0      45.110  64.870  19.910  0.00  0.00           C
ATOM    464 O     CG A   0      43.940  65.110  19.690  0.00  0.00           O
ATOM    465 N     CG A   0      47.000  63.330  19.430  0.00  0.00           N
ATOM    466 C     CG A   0      54.180  60.240  19.420  0.00  0.00           C
ATOM    467 C     CG A   0      55.010  60.230  20.540  0.00  0.00           C
ATOM    468 C     CG A   0      55.950  58.150  23.520  0.00  0.00           C
ATOM    469 H     CG A   0      57.310  57.170  25.030  0.00  0.00           H
ATOM    470 H     CG A   0      57.920  61.200  24.610  0.00  0.00           H
ATOM    471 H     CG A   0      56.190  61.440  22.930  0.00  0.00           H
ATOM    472 H     CG A   0      53.450  58.050  22.510  0.00  0.00           H
ATOM    473 H     CG A   0      51.710  58.170  20.480  0.00  0.00           H
ATOM    474 H     CG A   0      50.280  58.070  15.690  0.00  0.00           H
ATOM    475 H     CG A   0      47.110  57.850  14.000  0.00  0.00           H
ATOM    476 H     CG A   0      48.690  57.140  14.160  0.00  0.00           H
ATOM    477 H     CG A   0      48.970  57.330  10.660  0.00  0.00           H
ATOM    478 H     CG A   0      47.590  56.500  11.600  0.00  0.00           H
ATOM    479 H     CG A   0      49.220  56.270  12.100  0.00  0.00           H
ATOM    480 H     CG A   0      50.020  59.880  12.590  0.00  0.00           H
ATOM    481 H     CG A   0      50.440  58.610  11.370  0.00  0.00           H
ATOM    482 H     CG A   0      50.500  58.230  13.170  0.00  0.00           H
ATOM    483 H     CG A   0      47.940  60.340  12.130  0.00  0.00           H
ATOM    484 H     CG A   0      47.880  59.320  10.680  0.00  0.00           H
ATOM    485 H     CG A   0      46.640  59.110  11.890  0.00  0.00           H
ATOM    486 H     CG A   0      47.380  60.610  13.960  0.00  0.00           H
ATOM    487 H     CG A   0      47.600  66.070  14.480  0.00  0.00           H
ATOM    488 H     CG A   0      46.210  68.180  14.750  0.00  0.00           H
ATOM    489 H     CG A   0      44.950  69.830  16.610  0.00  0.00           H
ATOM    490 H     CG A   0      43.460  71.770  16.120  0.00  0.00           H
ATOM    491 H     CG A   0      40.890  69.370  13.900  0.00  0.00           H
ATOM    492 H     CG A   0      42.130  67.310  14.560  0.00  0.00           H
ATOM    493 H     CG A   0      43.140  65.980  16.680  0.00  0.00           H
ATOM    494 H     CG A   0      44.380  63.840  16.320  0.00  0.00           H
ATOM    495 H     CG A   0      49.580  62.550  19.700  0.00  0.00           H
ATOM    496 H     CG A   0      49.170  60.890  19.400  0.00  0.00           H
ATOM    497 H     CG A   0      47.000  60.090  18.410  0.00  0.00           H
ATOM    498 H     CG A   0      44.550  60.340  18.870  0.00  0.00           H
ATOM    499 H     CG A   0      43.740  62.690  19.470  0.00  0.00           H
ATOM    500 H     CG A   0      45.880  65.550  20.340  0.00  0.00           H
ATOM    501 H     CG A   0      54.350  60.780  18.490  0.00  0.00           H
ATOM    502 H     CG A   0      55.920  60.820  20.520  0.00  0.00           H
ATOM    503 H     CG A   0      55.450  57.230  23.220  0.00  0.00           H
ATOM    504 C     CG A   0      73.910  78.450  18.120  0.00  0.00           C
ATOM    505 N     CG A   0      73.190  78.530  19.250  0.00  0.00           N
ATOM    506 C     CG A   0      71.880  78.960  19.070  0.00  0.00           C
ATOM    507 C     CG A   0      71.330  79.510  17.860  0.00  0.00           C
ATOM    508 C     CG A   0      72.260  79.570  16.760  0.00  0.00           C
ATOM    509 C     CG A   0      71.930  80.070  15.360  0.00  0.00           C
ATOM    510 C     CG A   0      72.910  80.820  14.590  0.00  0.00           C
ATOM    511 C     CG A   0      72.490  81.420  13.370  0.00  0.00           C
ATOM    512 C     CG A   0      71.200  81.150  12.860  0.00  0.00           C
ATOM    513 C     CG A   0      70.840  81.610  11.580  0.00  0.00           C
ATOM    514 C     CG A   0      70.430  81.970  10.470  0.00  0.00           C
ATOM    515 C     CG A   0      69.960  82.380   9.160  0.00  0.00           C
ATOM    516 C     CG A   0      70.600  81.830   8.040  0.00  0.00           C
ATOM    517 C     CG A   0      70.060  82.140   6.760  0.00  0.00           C
ATOM    518 C     CG A   0      70.600  81.380   5.550  0.00  0.00           C
ATOM    519 N     CG A   0      69.740  80.180   5.190  0.00  0.00           N
ATOM    520 C     CG A   0      70.010  79.100   6.140  0.00  0.00           C
ATOM    521 C     CG A   0      70.110  79.800   3.790  0.00  0.00           C
ATOM    522 C     CG A   0      68.330  80.580   5.210  0.00  0.00           C
ATOM    523 C     CG A   0      68.920  83.070   6.680  0.00  0.00           C
ATOM    524 C     CG A   0      68.390  83.670   7.810  0.00  0.00           C
ATOM    525 C     CG A   0      67.270  84.560   7.620  0.00  0.00           C
ATOM    526 C     CG A   0      66.360  85.280   7.340  0.00  0.00           C
ATOM    527 C     CG A   0      65.200  85.970   7.010  0.00  0.00           C
ATOM    528 C     CG A   0      64.630  86.850   7.930  0.00  0.00           C
ATOM    529 C     CG A   0      63.410  87.440   7.570  0.00  0.00           C
ATOM    530 C     CG A   0      62.730  87.220   6.340  0.00  0.00           C
ATOM    531 C     CG A   0      61.410  87.950   6.050  0.00  0.00           C
ATOM    532 C     CG A   0      60.950  89.090   6.800  0.00  0.00           C
ATOM    533 C     CG A   0      59.730  89.630   6.420  0.00  0.00           C
ATOM    534 N     CG A   0      58.970  89.280   5.320  0.00  0.00           N
ATOM    535 C     CG A   0      59.420  88.190   4.670  0.00  0.00           C
ATOM    536 C     CG A   0      60.590  87.500   4.940  0.00  0.00           C
ATOM    537 C     CG A   0      63.270  86.200   5.530  0.00  0.00           C
ATOM    538 C     CG A   0      64.490  85.610   5.840  0.00  0.00           C
ATOM    539 C     CG A   0      68.850  83.230   9.040  0.00  0.00           C
ATOM    540 O     CG A   0      68.300  83.730  10.190  0.00  0.00           O
ATOM    541 C     CG A   0      68.790  84.940  10.790  0.00  0.00           C
ATOM    542 C     CG A   0      69.890  84.780  11.870  0.00  0.00           C
ATOM    543 C     CG A   0      71.180  85.350  11.660  0.00  0.00           C
ATOM    544 C     CG A   0      72.170  85.250  12.600  0.00  0.00           C
ATOM    545 C     CG A   0      71.850  84.650  13.870  0.00  0.00           C
ATOM    546 C     CG A   0      70.560  84.190  13.990  0.00  0.00           C
ATOM    547 C     CG A   0      70.160  83.460  15.270  0.00  0.00           C
ATOM    548 O     CG A   0      70.990  83.260  16.200  0.00  0.00           O
ATOM    549 N     CG A   0      69.640  84.200  13.050  0.00  0.00           N
ATOM    550 C     CG A   0      70.240  80.450  13.580  0.00  0.00           C
ATOM    551 C     CG A   0      70.650  79.820  14.790  0.00  0.00           C
ATOM    552 C     CG A   0      73.530  78.950  16.890  0.00  0.00           C
ATOM    553 H     CG A   0      74.920  78.040  18.140  0.00  0.00           H
ATOM    554 H     CG A   0      71.140  78.990  19.870  0.00  0.00           H
ATOM    555 H     CG A   0      70.350  79.960  17.750  0.00  0.00           H
ATOM    556 H     CG A   0      73.920  80.940  14.970  0.00  0.00           H
ATOM    557 H     CG A   0      73.200  82.070  12.870  0.00  0.00           H
ATOM    558 H     CG A   0      71.460  81.180   8.200  0.00  0.00           H
ATOM    559 H     CG A   0      71.630  81.100   5.770  0.00  0.00           H
ATOM    560 H     CG A   0      70.750  81.970   4.640  0.00  0.00           H
ATOM    561 H     CG A   0      69.700  79.330   7.160  0.00  0.00           H
ATOM    562 H     CG A   0      71.020  78.700   6.110  0.00  0.00           H
ATOM    563 H     CG A   0      69.380  78.270   5.810  0.00  0.00           H
ATOM    564 H     CG A   0      69.960  80.660   3.140  0.00  0.00           H
ATOM    565 H     CG A   0      69.470  78.980   3.460  0.00  0.00           H
ATOM    566 H     CG A   0      71.140  79.450   3.720  0.00  0.00           H
ATOM    567 H     CG A   0      67.840  79.770   4.690  0.00  0.00           H
ATOM    568 H     CG A   0      67.990  80.620   6.250  0.00  0.00           H
ATOM    569 H     CG A   0      68.100  81.530   4.720  0.00  0.00           H
ATOM    570 H     CG A   0      68.540  83.380   5.710  0.00  0.00           H
ATOM    571 H     CG A   0      65.140  87.100   8.860  0.00  0.00           H
ATOM    572 H     CG A   0      62.950  88.120   8.280  0.00  0.00           H
ATOM    573 H     CG A   0      61.490  89.480   7.660  0.00  0.00           H
ATOM    574 H     CG A   0      59.470  90.600   6.820  0.00  0.00           H
ATOM    575 H     CG A   0      58.750  87.860   3.880  0.00  0.00           H
ATOM    576 H     CG A   0      60.730  86.600   4.360  0.00  0.00           H
ATOM    577 H     CG A   0      62.750  85.950   4.610  0.00  0.00           H
ATOM    578 H     CG A   0      64.800  84.740   5.260  0.00  0.00           H
ATOM    579 H     CG A   0      67.900  85.450  11.170  0.00  0.00           H
ATOM    580 H     CG A   0      69.330  85.480  10.010  0.00  0.00           H
ATOM    581 H     CG A   0      71.380  85.760  10.670  0.00  0.00           H
ATOM    582 H     CG A   0      73.180  85.630  12.470  0.00  0.00           H
ATOM    583 H     CG A   0      72.520  84.550  14.720  0.00  0.00           H
ATOM    584 H     CG A   0      69.150  83.010  15.370  0.00  0.00           H
ATOM    585 H     CG A   0      69.300  80.200  13.090  0.00  0.00           H
ATOM    586 H     CG A   0      70.000  79.220  15.410  0.00  0.00           H
ATOM    587 H     CG A   0      74.270  79.030  16.100  0.00  0.00           H
ATOM    588 C     CG A   0      38.510  71.570  16.160  0.00  0.00           C
ATOM    589 N     CG A   0      39.850  71.800  16.510  0.00  0.00           N
ATOM    590 C     CG A   0      40.230  71.320  17.740  0.00  0.00           C
ATOM    591 C     CG A   0      39.350  70.650  18.600  0.00  0.00           C
ATOM    592 C     CG A   0      37.960  70.520  18.350  0.00  0.00           C
ATOM    593 C     CG A   0      37.020  69.980  19.350  0.00  0.00           C
ATOM    594 C     CG A   0      35.760  69.470  18.990  0.00  0.00           C
ATOM    595 C     CG A   0      34.930  68.940  19.900  0.00  0.00           C
ATOM    596 C     CG A   0      35.320  68.840  21.250  0.00  0.00           C
ATOM    597 C     CG A   0      34.340  68.350  22.230  0.00  0.00           C
ATOM    598 C     CG A   0      33.480  68.010  23.010  0.00  0.00           C
ATOM    599 C     CG A   0      32.470  67.560  23.950  0.00  0.00           C
ATOM    600 C     CG A   0      31.150  67.290  23.490  0.00  0.00           C
ATOM    601 C     CG A   0      30.140  66.910  24.410  0.00  0.00           C
ATOM    602 C     CG A   0      28.740  66.570  23.900  0.00  0.00           C
ATOM    603 N     CG A   0      27.870  67.800  23.730  0.00  0.00           N
ATOM    604 C     CG A   0      28.030  68.730  24.980  0.00  0.00           C
ATOM    605 C     CG A   0      26.370  67.350  23.720  0.00  0.00           C
ATOM    606 C     CG A   0      28.160  68.540  22.410  0.00  0.00           C
ATOM    607 C     CG A   0      30.510  66.640  25.780  0.00  0.00           C
ATOM    608 C     CG A   0      31.820  66.860  26.190  0.00  0.00           C
ATOM    609 C     CG A   0      32.290  66.580  27.510  0.00  0.00           C
ATOM    610 C     CG A   0      32.680  66.470  28.630  0.00  0.00           C
ATOM    611 C     CG A   0      33.270  66.390  29.900  0.00  0.00           C
ATOM    612 C     CG A   0      32.930  65.420  30.830  0.00  0.00           C
ATOM    613 C     CG A   0      33.610  65.370  32.060  0.00  0.00           C
ATOM    614 C     CG A   0      34.560  66.350  32.510  0.00  0.00           C
ATOM    615 C     CG A   0      35.240  66.380  33.850  0.00  0.00           C
ATOM    616 C     CG A   0      36.620  66.550  33.950  0.00  0.00           C
ATOM    617 C     CG A   0      37.280  66.390  35.210  0.00  0.00           C
ATOM    618 N     CG A   0      36.570  66.260  36.370  0.00  0.00           N
ATOM    619 C     CG A   0      35.250  66.150  36.230  0.00  0.00           C
ATOM    620 C     CG A   0      34.530  66.180  35.040  0.00  0.00           C
ATOM    621 C     CG A   0      34.880  67.270  31.470  0.00  0.00           C
ATOM    622 C     CG A   0      34.300  67.270  30.190  0.00  0.00           C
ATOM    623 C     CG A   0      32.750  67.440  25.320  0.00  0.00           C
ATOM    624 O     CG A   0      34.030  67.870  25.810  0.00  0.00           O
ATOM    625 C     CG A   0      35.070  66.890  25.650  0.00  0.00           C
ATOM    626 C     CG A   0      36.060  66.940  26.780  0.00  0.00           C
ATOM    627 C     CG A   0      36.870  68.060  26.890  0.00  0.00           C
ATOM    628 C     CG A   0      37.800  68.220  27.870  0.00  0.00           C
ATOM    629 C     CG A   0      37.850  67.240  28.880  0.00  0.00           C
ATOM    630 C     CG A   0      37.030  66.130  28.730  0.00  0.00           C
ATOM    631 C     CG A   0      36.930  65.040  29.800  0.00  0.00           C
ATOM    632 O     CG A   0      37.480  65.050  30.890  0.00  0.00           O
ATOM    633 N     CG A   0      36.160  65.980  27.660  0.00  0.00           N
ATOM    634 C     CG A   0      36.550  69.310  21.610  0.00  0.00           C
ATOM    635 C     CG A   0      37.420  69.830  20.630  0.00  0.00           C
ATOM    636 C     CG A   0      37.570  71.000  17.030  0.00  0.00           C
ATOM    637 H     CG A   0      38.230  71.910  15.160  0.00  0.00           H
ATOM    638 H     CG A   0      41.300  71.400  17.960  0.00  0.00           H
ATOM    639 H     CG A   0      39.810  70.340  19.530  0.00  0.00           H
ATOM    640 H     CG A   0      35.360  69.470  17.980  0.00  0.00           H
ATOM    641 H     CG A   0      33.980  68.480  19.630  0.00  0.00           H
ATOM    642 H     CG A   0      30.940  67.360  22.420  0.00  0.00           H
ATOM    643 H     CG A   0      28.240  65.990  24.670  0.00  0.00           H
ATOM    644 H     CG A   0      28.790  65.900  23.040  0.00  0.00           H
ATOM    645 H     CG A   0      27.390  69.590  24.770  0.00  0.00           H
ATOM    646 H     CG A   0      29.090  68.920  25.140  0.00  0.00           H
ATOM    647 H     CG A   0      27.540  68.300  25.850  0.00  0.00           H
ATOM    648 H     CG A   0      26.180  66.700  24.580  0.00  0.00           H
ATOM    649 H     CG A   0      26.160  66.720  22.850  0.00  0.00           H
ATOM    650 H     CG A   0      25.690  68.200  23.750  0.00  0.00           H
ATOM    651 H     CG A   0      29.120  69.050  22.340  0.00  0.00           H
ATOM    652 H     CG A   0      27.960  67.820  21.620  0.00  0.00           H
ATOM    653 H     CG A   0      27.310  69.220  22.350  0.00  0.00           H
ATOM    654 H     CG A   0      29.760  66.230  26.440  0.00  0.00           H
ATOM    655 H     CG A   0      32.140  64.690  30.640  0.00  0.00           H
ATOM    656 H     CG A   0      33.340  64.570  32.740  0.00  0.00           H
ATOM    657 H     CG A   0      37.170  66.560  33.010  0.00  0.00           H
ATOM    658 H     CG A   0      38.350  66.610  35.230  0.00  0.00           H
ATOM    659 H     CG A   0      34.760  65.770  37.140  0.00  0.00           H
ATOM    660 H     CG A   0      33.470  65.950  34.980  0.00  0.00           H
ATOM    661 H     CG A   0      35.590  68.050  31.740  0.00  0.00           H
ATOM    662 H     CG A   0      34.750  67.900  29.430  0.00  0.00           H
ATOM    663 H     CG A   0      35.610  66.990  24.700  0.00  0.00           H
ATOM    664 H     CG A   0      34.690  65.860  25.730  0.00  0.00           H
ATOM    665 H     CG A   0      36.790  68.780  26.080  0.00  0.00           H
ATOM    666 H     CG A   0      38.520  69.040  27.840  0.00  0.00           H
ATOM    667 H     CG A   0      38.410  67.300  29.810  0.00  0.00           H
ATOM    668 H     CG A   0      36.340  64.180  29.420  0.00  0.00           H
ATOM    669 H     CG A   0      36.830  69.470  22.650  0.00  0.00           H
ATOM    670 H     CG A   0      38.360  70.300  20.920  0.00  0.00           H
ATOM    671 H     CG A   0      36.580  70.870  16.630  0.00  0.00           H
ATOM    672 C     CG A   0      30.990  89.230  39.900  0.00  0.00           C
ATOM    673 N     CG A   0      32.280  89.600  39.600  0.00  0.00           N
ATOM    674 C     CG A   0      33.130  88.510  39.300  0.00  0.00           C
ATOM    675 C     CG A   0      32.770  87.140  39.330  0.00  0.00           C
ATOM    676 C     CG A   0      31.440  86.830  39.710  0.00  0.00           C
ATOM    677 C     CG A   0      30.930  85.430  39.610  0.00  0.00           C
ATOM    678 C     CG A   0      31.490  84.370  40.340  0.00  0.00           C
ATOM    679 C     CG A   0      31.040  82.990  40.200  0.00  0.00           C
ATOM    680 C     CG A   0      30.090  82.700  39.210  0.00  0.00           C
ATOM    681 C     CG A   0      29.590  81.400  38.950  0.00  0.00           C
ATOM    682 C     CG A   0      29.130  80.270  38.770  0.00  0.00           C
ATOM    683 C     CG A   0      28.490  79.040  38.500  0.00  0.00           C
ATOM    684 C     CG A   0      27.060  78.950  38.610  0.00  0.00           C
ATOM    685 C     CG A   0      26.460  77.660  38.480  0.00  0.00           C
ATOM    686 C     CG A   0      24.950  77.420  38.860  0.00  0.00           C
ATOM    687 N     CG A   0      23.970  77.200  37.700  0.00  0.00           N
ATOM    688 C     CG A   0      24.050  78.200  36.570  0.00  0.00           C
ATOM    689 C     CG A   0      22.630  77.270  38.190  0.00  0.00           C
ATOM    690 C     CG A   0      24.160  75.790  37.140  0.00  0.00           C
ATOM    691 C     CG A   0      27.250  76.510  38.300  0.00  0.00           C
ATOM    692 C     CG A   0      28.650  76.630  38.140  0.00  0.00           C
ATOM    693 C     CG A   0      29.450  75.410  37.980  0.00  0.00           C
ATOM    694 C     CG A   0      30.180  74.440  37.880  0.00  0.00           C
ATOM    695 C     CG A   0      31.200  73.370  37.860  0.00  0.00           C
ATOM    696 C     CG A   0      32.500  73.600  37.470  0.00  0.00           C
ATOM    697 C     CG A   0      33.470  72.610  37.450  0.00  0.00           C
ATOM    698 C     CG A   0      33.110  71.230  37.740  0.00  0.00           C
ATOM    699 C     CG A   0      34.200  70.220  37.970  0.00  0.00           C
ATOM    700 C     CG A   0      35.300  70.230  37.110  0.00  0.00           C
ATOM    701 C     CG A   0      36.310  69.240  37.270  0.00  0.00           C
ATOM    702 N     CG A   0      36.170  68.220  38.200  0.00  0.00           N
ATOM    703 C     CG A   0      35.150  68.320  39.090  0.00  0.00           C
ATOM    704 C     CG A   0      34.120  69.180  38.970  0.00  0.00           C
ATOM    705 C     CG A   0      31.800  70.940  38.160  0.00  0.00           C
ATOM    706 C     CG A   0      30.850  72.000  38.290  0.00  0.00           C
ATOM    707 C     CG A   0      29.230  77.860  38.210  0.00  0.00           C
ATOM    708 O     CG A   0      30.640  77.890  38.130  0.00  0.00           O
ATOM    709 C     CG A   0      31.530  78.300  39.190  0.00  0.00           C
ATOM    710 C     CG A   0      32.760  77.400  39.050  0.00  0.00           C
ATOM    711 C     CG A   0      33.410  77.500  37.800  0.00  0.00           C
ATOM    712 C     CG A   0      34.620  76.770  37.710  0.00  0.00           C
ATOM    713 C     CG A   0      35.020  75.830  38.720  0.00  0.00           C
ATOM    714 C     CG A   0      34.290  75.880  39.970  0.00  0.00           C
ATOM    715 C     CG A   0      34.630  74.980  41.120  0.00  0.00           C
ATOM    716 O     CG A   0      35.500  74.070  41.090  0.00  0.00           O
ATOM    717 N     CG A   0      33.200  76.710  40.120  0.00  0.00           N
ATOM    718 C     CG A   0      29.480  83.730  38.480  0.00  0.00           C
ATOM    719 C     CG A   0      29.960  85.070  38.650  0.00  0.00           C
ATOM    720 C     CG A   0      30.570  87.910  40.010  0.00  0.00           C
ATOM    721 H     CG A   0      30.360  90.090  40.120  0.00  0.00           H
ATOM    722 H     CG A   0      34.190  88.700  39.110  0.00  0.00           H
ATOM    723 H     CG A   0      33.460  86.360  39.030  0.00  0.00           H
ATOM    724 H     CG A   0      32.290  84.590  41.040  0.00  0.00           H
ATOM    725 H     CG A   0      31.520  82.160  40.710  0.00  0.00           H
ATOM    726 H     CG A   0      26.470  79.800  38.930  0.00  0.00           H
ATOM    727 H     CG A   0      24.510  78.300  39.350  0.00  0.00           H
ATOM    728 H     CG A   0      24.860  76.640  39.620  0.00  0.00           H
ATOM    729 H     CG A   0      23.340  77.930  35.790  0.00  0.00           H
ATOM    730 H     CG A   0      25.060  78.360  36.200  0.00  0.00           H
ATOM    731 H     CG A   0      23.760  79.160  37.020  0.00  0.00           H
ATOM    732 H     CG A   0      22.440  76.700  39.100  0.00  0.00           H
ATOM    733 H     CG A   0      21.890  76.820  37.520  0.00  0.00           H
ATOM    734 H     CG A   0      22.360  78.300  38.420  0.00  0.00           H
ATOM    735 H     CG A   0      23.660  75.640  36.180  0.00  0.00           H
ATOM    736 H     CG A   0      25.240  75.640  37.060  0.00  0.00           H
ATOM    737 H     CG A   0      23.820  74.990  37.790  0.00  0.00           H
ATOM    738 H     CG A   0      26.790  75.540  38.130  0.00  0.00           H
ATOM    739 H     CG A   0      32.790  74.630  37.290  0.00  0.00           H
ATOM    740 H     CG A   0      34.500  72.780  37.160  0.00  0.00           H
ATOM    741 H     CG A   0      35.250  70.910  36.260  0.00  0.00           H
ATOM    742 H     CG A   0      37.140  69.210  36.560  0.00  0.00           H
ATOM    743 H     CG A   0      35.180  67.550  39.850  0.00  0.00           H
ATOM    744 H     CG A   0      33.420  69.260  39.800  0.00  0.00           H
ATOM    745 H     CG A   0      31.520  69.930  38.460  0.00  0.00           H
ATOM    746 H     CG A   0      29.800  71.780  38.490  0.00  0.00           H
ATOM    747 H     CG A   0      31.140  78.000  40.170  0.00  0.00           H
ATOM    748 H     CG A   0      31.940  79.310  39.180  0.00  0.00           H
ATOM    749 H     CG A   0      32.980  78.120  37.030  0.00  0.00           H
ATOM    750 H     CG A   0      35.240  76.680  36.830  0.00  0.00           H
ATOM    751 H     CG A   0      35.820  75.120  38.540  0.00  0.00           H
ATOM    752 H     CG A   0      34.070  75.300  42.030  0.00  0.00           H
ATOM    753 H     CG A   0      28.780  83.570  37.660  0.00  0.00           H
ATOM    754 H     CG A   0      29.440  85.830  38.060  0.00  0.00           H
ATOM    755 H     CG A   0      29.530  87.710  40.250  0.00  0.00           H
ATOM    756 C     CG A   0      34.970  98.530  18.830  0.00  0.00           C
ATOM    757 N     CG A   0      36.130  97.820  18.960  0.00  0.00           N
ATOM    758 C     CG A   0      36.350  97.270  20.230  0.00  0.00           C
ATOM    759 C     CG A   0      35.390  97.320  21.270  0.00  0.00           C
ATOM    760 C     CG A   0      34.180  97.990  21.070  0.00  0.00           C
ATOM    761 C     CG A   0      33.140  97.910  22.140  0.00  0.00           C
ATOM    762 C     CG A   0      33.030  96.690  22.930  0.00  0.00           C
ATOM    763 C     CG A   0      31.910  96.470  23.750  0.00  0.00           C
ATOM    764 C     CG A   0      30.930  97.440  23.790  0.00  0.00           C
ATOM    765 C     CG A   0      29.740  97.110  24.500  0.00  0.00           C
ATOM    766 C     CG A   0      28.830  96.720  25.140  0.00  0.00           C
ATOM    767 C     CG A   0      27.910  96.140  26.100  0.00  0.00           C
ATOM    768 C     CG A   0      26.600  95.800  25.650  0.00  0.00           C
ATOM    769 C     CG A   0      25.750  95.100  26.510  0.00  0.00           C
ATOM    770 C     CG A   0      24.350  94.630  26.060  0.00  0.00           C
ATOM    771 N     CG A   0      23.170  95.590  26.190  0.00  0.00           N
ATOM    772 C     CG A   0      22.910  95.690  27.700  0.00  0.00           C
ATOM    773 C     CG A   0      21.940  94.930  25.530  0.00  0.00           C
ATOM    774 C     CG A   0      23.540  96.920  25.660  0.00  0.00           C
ATOM    775 C     CG A   0      26.160  94.780  27.870  0.00  0.00           C
ATOM    776 C     CG A   0      27.470  95.100  28.260  0.00  0.00           C
ATOM    777 C     CG A   0      27.960  94.630  29.540  0.00  0.00           C
ATOM    778 C     CG A   0      28.420  94.150  30.540  0.00  0.00           C
ATOM    779 C     CG A   0      29.000  93.600  31.680  0.00  0.00           C
ATOM    780 C     CG A   0      30.250  92.930  31.630  0.00  0.00           C
ATOM    781 C     CG A   0      30.720  92.550  32.880  0.00  0.00           C
ATOM    782 C     CG A   0      30.180  92.890  34.130  0.00  0.00           C
ATOM    783 C     CG A   0      30.790  92.550  35.540  0.00  0.00           C
ATOM    784 C     CG A   0      31.840  91.640  35.720  0.00  0.00           C
ATOM    785 C     CG A   0      32.350  91.320  37.000  0.00  0.00           C
ATOM    786 N     CG A   0      31.960  91.930  38.210  0.00  0.00           N
ATOM    787 C     CG A   0      30.910  92.730  37.990  0.00  0.00           C
ATOM    788 C     CG A   0      30.240  93.050  36.810  0.00  0.00           C
ATOM    789 C     CG A   0      29.020  93.660  34.090  0.00  0.00           C
ATOM    790 C     CG A   0      28.400  93.950  32.910  0.00  0.00           C
ATOM    791 C     CG A   0      28.300  95.810  27.390  0.00  0.00           C
ATOM    792 O     CG A   0      29.590  95.950  27.770  0.00  0.00           O
ATOM    793 C     CG A   0      30.030  97.230  28.100  0.00  0.00           C
ATOM    794 C     CG A   0      29.600  97.510  29.540  0.00  0.00           C
ATOM    795 C     CG A   0      28.250  97.940  29.770  0.00  0.00           C
ATOM    796 C     CG A   0      27.780  98.050  31.100  0.00  0.00           C
ATOM    797 C     CG A   0      28.720  97.780  32.090  0.00  0.00           C
ATOM    798 C     CG A   0      29.990  97.300  31.770  0.00  0.00           C
ATOM    799 C     CG A   0      30.900  96.960  32.910  0.00  0.00           C
ATOM    800 O     CG A   0      30.840  97.280  34.100  0.00  0.00           O
ATOM    801 N     CG A   0      30.480  97.240  30.540  0.00  0.00           N
ATOM    802 C     CG A   0      31.110  98.670  23.080  0.00  0.00           C
ATOM    803 C     CG A   0      32.190  98.920  22.240  0.00  0.00           C
ATOM    804 C     CG A   0      33.990  98.660  19.800  0.00  0.00           C
ATOM    805 H     CG A   0      34.880  99.040  17.870  0.00  0.00           H
ATOM    806 H     CG A   0      37.300  96.750  20.370  0.00  0.00           H
ATOM    807 H     CG A   0      35.570  96.830  22.220  0.00  0.00           H
ATOM    808 H     CG A   0      33.710  95.850  22.800  0.00  0.00           H
ATOM    809 H     CG A   0      31.770  95.580  24.350  0.00  0.00           H
ATOM    810 H     CG A   0      26.330  95.980  24.610  0.00  0.00           H
ATOM    811 H     CG A   0      24.110  93.700  26.590  0.00  0.00           H
ATOM    812 H     CG A   0      24.440  94.480  24.980  0.00  0.00           H
ATOM    813 H     CG A   0      23.810  96.080  28.160  0.00  0.00           H
ATOM    814 H     CG A   0      22.580  94.720  28.070  0.00  0.00           H
ATOM    815 H     CG A   0      22.160  96.480  27.830  0.00  0.00           H
ATOM    816 H     CG A   0      21.040  95.550  25.520  0.00  0.00           H
ATOM    817 H     CG A   0      21.750  94.010  26.090  0.00  0.00           H
ATOM    818 H     CG A   0      22.250  94.670  24.520  0.00  0.00           H
ATOM    819 H     CG A   0      22.710  97.640  25.720  0.00  0.00           H
ATOM    820 H     CG A   0      24.330  97.370  26.260  0.00  0.00           H
ATOM    821 H     CG A   0      23.730  96.760  24.600  0.00  0.00           H
ATOM    822 H     CG A   0      25.480  94.340  28.590  0.00  0.00           H
ATOM    823 H     CG A   0      30.790  92.740  30.710  0.00  0.00           H
ATOM    824 H     CG A   0      31.560  91.860  32.830  0.00  0.00           H
ATOM    825 H     CG A   0      32.200  91.050  34.880  0.00  0.00           H
ATOM    826 H     CG A   0      33.260  90.720  37.010  0.00  0.00           H
ATOM    827 H     CG A   0      30.570  93.350  38.830  0.00  0.00           H
ATOM    828 H     CG A   0      29.500  93.830  36.940  0.00  0.00           H
ATOM    829 H     CG A   0      28.560  93.990  35.020  0.00  0.00           H
ATOM    830 H     CG A   0      27.550  94.630  32.980  0.00  0.00           H
ATOM    831 H     CG A   0      29.530  98.000  27.500  0.00  0.00           H
ATOM    832 H     CG A   0      31.110  97.380  28.050  0.00  0.00           H
ATOM    833 H     CG A   0      27.570  98.190  28.970  0.00  0.00           H
ATOM    834 H     CG A   0      26.740  98.180  31.380  0.00  0.00           H
ATOM    835 H     CG A   0      28.490  97.890  33.140  0.00  0.00           H
ATOM    836 H     CG A   0      31.780  96.420  32.510  0.00  0.00           H
ATOM    837 H     CG A   0      30.340  99.430  23.080  0.00  0.00           H
ATOM    838 H     CG A   0      32.150  99.850  21.680  0.00  0.00           H
ATOM    839 H     CG A   0      32.980  99.020  19.660  0.00  0.00           H
ATOM    840 C     CG A   0      37.140 100.550  17.040  0.00  0.00           C
ATOM    841 N     CG A   0      37.820  99.530  17.700  0.00  0.00           N
ATOM    842 C     CG A   0      38.430  99.950  18.740  0.00  0.00           C
ATOM    843 C     CG A   0      38.530 101.240  19.210  0.00  0.00           C
ATOM    844 C     CG A   0      37.830 102.280  18.590  0.00  0.00           C
ATOM    845 C     CG A   0      37.860 103.670  19.020  0.00  0.00           C
ATOM    846 C     CG A   0      36.780 104.590  18.950  0.00  0.00           C
ATOM    847 C     CG A   0      36.830 105.880  19.550  0.00  0.00           C
ATOM    848 C     CG A   0      38.010 106.210  20.310  0.00  0.00           C
ATOM    849 C     CG A   0      37.970 107.450  21.050  0.00  0.00           C
ATOM    850 C     CG A   0      37.910 108.480  21.700  0.00  0.00           C
ATOM    851 C     CG A   0      37.970 109.630  22.490  0.00  0.00           C
ATOM    852 C     CG A   0      37.500 110.860  22.090  0.00  0.00           C
ATOM    853 C     CG A   0      37.710 112.030  22.930  0.00  0.00           C
ATOM    854 C     CG A   0      37.120 113.380  22.560  0.00  0.00           C
ATOM    855 N     CG A   0      38.100 114.300  21.780  0.00  0.00           N
ATOM    856 C     CG A   0      39.370 114.620  22.620  0.00  0.00           C
ATOM    857 C     CG A   0      37.310 115.540  21.370  0.00  0.00           C
ATOM    858 C     CG A   0      38.610 113.580  20.490  0.00  0.00           C
ATOM    859 C     CG A   0      38.390 111.870  24.130  0.00  0.00           C
ATOM    860 C     CG A   0      38.840 110.640  24.540  0.00  0.00           C
ATOM    861 C     CG A   0      39.710 110.640  25.630  0.00  0.00           C
ATOM    862 C     CG A   0      40.440 110.680  26.610  0.00  0.00           C
ATOM    863 C     CG A   0      41.310 110.520  27.700  0.00  0.00           C
ATOM    864 C     CG A   0      41.520 111.620  28.520  0.00  0.00           C
ATOM    865 C     CG A   0      42.460 111.470  29.550  0.00  0.00           C
ATOM    866 C     CG A   0      43.230 110.280  29.750  0.00  0.00           C
ATOM    867 C     CG A   0      44.310 110.250  30.810  0.00  0.00           C
ATOM    868 C     CG A   0      45.060 109.060  30.960  0.00  0.00           C
ATOM    869 C     CG A   0      45.910 108.900  32.050  0.00  0.00           C
ATOM    870 N     CG A   0      46.120 109.880  32.990  0.00  0.00           N
ATOM    871 C     CG A   0      45.470 111.030  32.870  0.00  0.00           C
ATOM    872 C     CG A   0      44.590 111.250  31.840  0.00  0.00           C
ATOM    873 C     CG A   0      43.020 109.280  28.760  0.00  0.00           C
ATOM    874 C     CG A   0      42.040 109.360  27.780  0.00  0.00           C
ATOM    875 C     CG A   0      38.650 109.480  23.740  0.00  0.00           C
ATOM    876 O     CG A   0      39.360 108.350  24.010  0.00  0.00           O
ATOM    877 C     CG A   0      38.850 107.400  24.990  0.00  0.00           C
ATOM    878 C     CG A   0      39.640 106.190  24.880  0.00  0.00           C
ATOM    879 C     CG A   0      39.220 105.110  24.040  0.00  0.00           C
ATOM    880 C     CG A   0      40.070 104.010  23.870  0.00  0.00           C
ATOM    881 C     CG A   0      41.340 104.080  24.460  0.00  0.00           C
ATOM    882 C     CG A   0      41.730 105.120  25.300  0.00  0.00           C
ATOM    883 C     CG A   0      43.110 105.040  25.990  0.00  0.00           C
ATOM    884 O     CG A   0      44.000 104.180  25.880  0.00  0.00           O
ATOM    885 N     CG A   0      40.860 106.110  25.510  0.00  0.00           N
ATOM    886 C     CG A   0      39.070 105.250  20.470  0.00  0.00           C
ATOM    887 C     CG A   0      39.050 104.090  19.690  0.00  0.00           C
ATOM    888 C     CG A   0      37.140 101.890  17.460  0.00  0.00           C
ATOM    889 H     CG A   0      36.640 100.330  16.100  0.00  0.00           H
ATOM    890 H     CG A   0      38.860  99.160  19.360  0.00  0.00           H
ATOM    891 H     CG A   0      39.180 101.410  20.060  0.00  0.00           H
ATOM    892 H     CG A   0      35.880 104.210  18.490  0.00  0.00           H
ATOM    893 H     CG A   0      35.990 106.570  19.470  0.00  0.00           H
ATOM    894 H     CG A   0      37.070 110.980  21.100  0.00  0.00           H
ATOM    895 H     CG A   0      36.810 113.880  23.480  0.00  0.00           H
ATOM    896 H     CG A   0      36.260 113.190  21.910  0.00  0.00           H
ATOM    897 H     CG A   0      40.000 115.340  22.090  0.00  0.00           H
ATOM    898 H     CG A   0      39.900 113.670  22.710  0.00  0.00           H
ATOM    899 H     CG A   0      39.060 115.120  23.540  0.00  0.00           H
ATOM    900 H     CG A   0      36.310 115.280  21.020  0.00  0.00           H
ATOM    901 H     CG A   0      37.880 116.080  20.600  0.00  0.00           H
ATOM    902 H     CG A   0      37.150 116.150  22.270  0.00  0.00           H
ATOM    903 H     CG A   0      37.940 113.760  19.650  0.00  0.00           H
ATOM    904 H     CG A   0      39.620 113.950  20.310  0.00  0.00           H
ATOM    905 H     CG A   0      38.600 112.550  20.850  0.00  0.00           H
ATOM    906 H     CG A   0      38.570 112.750  24.750  0.00  0.00           H
ATOM    907 H     CG A   0      41.050 112.580  28.350  0.00  0.00           H
ATOM    908 H     CG A   0      42.640 112.350  30.170  0.00  0.00           H
ATOM    909 H     CG A   0      44.990 108.190  30.310  0.00  0.00           H
ATOM    910 H     CG A   0      46.570 108.050  32.220  0.00  0.00           H
ATOM    911 H     CG A   0      45.490 111.780  33.670  0.00  0.00           H
ATOM    912 H     CG A   0      44.090 112.210  31.860  0.00  0.00           H
ATOM    913 H     CG A   0      43.600 108.370  28.840  0.00  0.00           H
ATOM    914 H     CG A   0      41.930 108.550  27.070  0.00  0.00           H
ATOM    915 H     CG A   0      37.790 107.140  24.970  0.00  0.00           H
ATOM    916 H     CG A   0      39.050 107.850  25.970  0.00  0.00           H
ATOM    917 H     CG A   0      38.260 105.100  23.520  0.00  0.00           H
ATOM    918 H     CG A   0      39.830 103.190  23.200  0.00  0.00           H
ATOM    919 H     CG A   0      42.070 103.290  24.320  0.00  0.00           H
ATOM    920 H     CG A   0      43.400 105.860  26.690  0.00  0.00           H
ATOM    921 H     CG A   0      39.870 105.520  21.150  0.00  0.00           H
ATOM    922 H     CG A   0      39.960 103.480  19.710  0.00  0.00           H
ATOM    923 H     CG A   0      36.710 102.660  16.830  0.00  0.00           H
ATOM    924 C     CG A   0      46.240 109.710  36.890  0.00  0.00           C
ATOM    925 N     CG A   0      46.210 109.120  35.680  0.00  0.00           N
ATOM    926 C     CG A   0      45.390 108.010  35.570  0.00  0.00           C
ATOM    927 C     CG A   0      44.530 107.610  36.640  0.00  0.00           C
ATOM    928 C     CG A   0      44.540 108.300  37.850  0.00  0.00           C
ATOM    929 C     CG A   0      43.530 107.910  38.820  0.00  0.00           C
ATOM    930 C     CG A   0      42.690 108.870  39.470  0.00  0.00           C
ATOM    931 C     CG A   0      41.640 108.420  40.300  0.00  0.00           C
ATOM    932 C     CG A   0      41.340 107.060  40.460  0.00  0.00           C
ATOM    933 C     CG A   0      40.280 106.540  41.260  0.00  0.00           C
ATOM    934 C     CG A   0      39.240 106.110  41.760  0.00  0.00           C
ATOM    935 C     CG A   0      38.090 105.640  42.460  0.00  0.00           C
ATOM    936 C     CG A   0      37.440 106.510  43.360  0.00  0.00           C
ATOM    937 C     CG A   0      36.300 106.180  44.070  0.00  0.00           C
ATOM    938 C     CG A   0      35.640 107.210  44.990  0.00  0.00           C
ATOM    939 N     CG A   0      34.700 108.310  44.450  0.00  0.00           N
ATOM    940 C     CG A   0      33.740 107.790  43.410  0.00  0.00           C
ATOM    941 C     CG A   0      35.530 109.360  43.790  0.00  0.00           C
ATOM    942 C     CG A   0      33.950 109.070  45.620  0.00  0.00           C
ATOM    943 C     CG A   0      35.740 104.890  43.830  0.00  0.00           C
ATOM    944 C     CG A   0      36.350 103.990  42.970  0.00  0.00           C
ATOM    945 C     CG A   0      35.900 102.610  42.720  0.00  0.00           C
ATOM    946 C     CG A   0      35.580 101.450  42.550  0.00  0.00           C
ATOM    947 C     CG A   0      35.150 100.090  42.200  0.00  0.00           C
ATOM    948 C     CG A   0      34.320  99.320  43.010  0.00  0.00           C
ATOM    949 C     CG A   0      33.870  98.060  42.560  0.00  0.00           C
ATOM    950 C     CG A   0      34.270  97.450  41.380  0.00  0.00           C
ATOM    951 C     CG A   0      33.950  96.030  40.980  0.00  0.00           C
ATOM    952 C     CG A   0      34.300  95.430  39.760  0.00  0.00           C
ATOM    953 C     CG A   0      33.930  94.120  39.450  0.00  0.00           C
ATOM    954 N     CG A   0      33.190  93.290  40.300  0.00  0.00           N
ATOM    955 C     CG A   0      32.890  93.860  41.520  0.00  0.00           C
ATOM    956 C     CG A   0      33.180  95.210  41.800  0.00  0.00           C
ATOM    957 C     CG A   0      35.050  98.280  40.530  0.00  0.00           C
ATOM    958 C     CG A   0      35.420  99.570  40.940  0.00  0.00           C
ATOM    959 C     CG A   0      37.500 104.360  42.240  0.00  0.00           C
ATOM    960 O     CG A   0      38.020 103.480  41.270  0.00  0.00           O
ATOM    961 C     CG A   0      37.530 103.460  39.900  0.00  0.00           C
ATOM    962 C     CG A   0      38.450 104.320  39.020  0.00  0.00           C
ATOM    963 C     CG A   0      37.880 105.520  38.540  0.00  0.00           C
ATOM    964 C     CG A   0      38.610 106.370  37.740  0.00  0.00           C
ATOM    965 C     CG A   0      39.870 105.990  37.400  0.00  0.00           C
ATOM    966 C     CG A   0      40.400 104.720  37.760  0.00  0.00           C
ATOM    967 C     CG A   0      41.660 104.230  37.140  0.00  0.00           C
ATOM    968 O     CG A   0      42.200 104.740  36.110  0.00  0.00           O
ATOM    969 N     CG A   0      39.640 103.890  38.590  0.00  0.00           N
ATOM    970 C     CG A   0      42.230 106.120  39.970  0.00  0.00           C
ATOM    971 C     CG A   0      43.290 106.530  39.150  0.00  0.00           C
ATOM    972 C     CG A   0      45.420 109.380  37.920  0.00  0.00           C
ATOM    973 H     CG A   0      46.740 110.670  37.020  0.00  0.00           H
ATOM    974 H     CG A   0      45.390 107.440  34.640  0.00  0.00           H
ATOM    975 H     CG A   0      43.900 106.730  36.570  0.00  0.00           H
ATOM    976 H     CG A   0      42.840 109.910  39.170  0.00  0.00           H
ATOM    977 H     CG A   0      41.030 109.160  40.820  0.00  0.00           H
ATOM    978 H     CG A   0      37.750 107.550  43.450  0.00  0.00           H
ATOM    979 H     CG A   0      36.460 107.720  45.500  0.00  0.00           H
ATOM    980 H     CG A   0      35.120 106.720  45.810  0.00  0.00           H
ATOM    981 H     CG A   0      34.250 107.200  42.650  0.00  0.00           H
ATOM    982 H     CG A   0      33.120 108.580  42.970  0.00  0.00           H
ATOM    983 H     CG A   0      33.150 107.070  43.970  0.00  0.00           H
ATOM    984 H     CG A   0      34.850 110.220  43.700  0.00  0.00           H
ATOM    985 H     CG A   0      35.880 109.010  42.810  0.00  0.00           H
ATOM    986 H     CG A   0      36.430 109.560  44.380  0.00  0.00           H
ATOM    987 H     CG A   0      33.340 109.870  45.200  0.00  0.00           H
ATOM    988 H     CG A   0      33.320 108.310  46.100  0.00  0.00           H
ATOM    989 H     CG A   0      34.680 109.460  46.320  0.00  0.00           H
ATOM    990 H     CG A   0      34.890 104.660  44.460  0.00  0.00           H
ATOM    991 H     CG A   0      34.050  99.700  43.990  0.00  0.00           H
ATOM    992 H     CG A   0      33.280  97.470  43.250  0.00  0.00           H
ATOM    993 H     CG A   0      34.810  96.000  39.000  0.00  0.00           H
ATOM    994 H     CG A   0      34.120  93.730  38.450  0.00  0.00           H
ATOM    995 H     CG A   0      32.350  93.280  42.260  0.00  0.00           H
ATOM    996 H     CG A   0      32.910  95.450  42.830  0.00  0.00           H
ATOM    997 H     CG A   0      35.360  97.990  39.530  0.00  0.00           H
ATOM    998 H     CG A   0      35.920 100.230  40.240  0.00  0.00           H
ATOM    999 H     CG A   0      36.510 103.850  39.760  0.00  0.00           H
ATOM   1000 H     CG A   0      37.580 102.490  39.400  0.00  0.00           H
ATOM   1001 H     CG A   0      36.820 105.710  38.610  0.00  0.00           H
ATOM   1002 H     CG A   0      38.120 107.330  37.600  0.00  0.00           H
ATOM   1003 H     CG A   0      40.460 106.680  36.800  0.00  0.00           H
ATOM   1004 H     CG A   0      42.180 103.390  37.630  0.00  0.00           H
ATOM   1005 H     CG A   0      42.050 105.060  40.140  0.00  0.00           H
ATOM   1006 H     CG A   0      44.030 105.820  38.800  0.00  0.00           H
ATOM   1007 H     CG A   0      45.490 109.970  38.830  0.00  0.00           H
ATOM   1008 C     CG A   0      64.580  98.980  47.520  0.00  0.00           C
ATOM   1009 N     CG A   0      64.620  97.830  46.760  0.00  0.00           N
ATOM   1010 C     CG A   0      63.800  97.880  45.700  0.00  0.00           C
ATOM   1011 C     CG A   0      63.160  98.990  45.270  0.00  0.00           C
ATOM   1012 C     CG A   0      63.180 100.240  45.960  0.00  0.00           C
ATOM   1013 C     CG A   0      62.550 101.400  45.420  0.00  0.00           C
ATOM   1014 C     CG A   0      63.120 102.640  45.700  0.00  0.00           C
ATOM   1015 C     CG A   0      62.670 103.830  45.070  0.00  0.00           C
ATOM   1016 C     CG A   0      61.520 103.820  44.280  0.00  0.00           C
ATOM   1017 C     CG A   0      61.020 105.100  43.820  0.00  0.00           C
ATOM   1018 C     CG A   0      60.590 106.150  43.430  0.00  0.00           C
ATOM   1019 C     CG A   0      60.020 107.430  43.110  0.00  0.00           C
ATOM   1020 C     CG A   0      60.570 108.660  43.490  0.00  0.00           C
ATOM   1021 C     CG A   0      59.980 109.910  43.220  0.00  0.00           C
ATOM   1022 C     CG A   0      60.660 111.180  43.680  0.00  0.00           C
ATOM   1023 N     CG A   0      61.540 111.880  42.650  0.00  0.00           N
ATOM   1024 C     CG A   0      62.430 112.950  43.430  0.00  0.00           C
ATOM   1025 C     CG A   0      60.770 112.530  41.480  0.00  0.00           C
ATOM   1026 C     CG A   0      62.510 110.790  42.100  0.00  0.00           C
ATOM   1027 C     CG A   0      58.810 109.910  42.460  0.00  0.00           C
ATOM   1028 C     CG A   0      58.330 108.740  41.990  0.00  0.00           C
ATOM   1029 C     CG A   0      57.090 108.740  41.230  0.00  0.00           C
ATOM   1030 C     CG A   0      56.090 108.680  40.570  0.00  0.00           C
ATOM   1031 C     CG A   0      54.910 108.780  39.780  0.00  0.00           C
ATOM   1032 C     CG A   0      54.370 107.660  39.160  0.00  0.00           C
ATOM   1033 C     CG A   0      53.310 107.860  38.240  0.00  0.00           C
ATOM   1034 C     CG A   0      52.810 109.140  37.920  0.00  0.00           C
ATOM   1035 C     CG A   0      51.560 109.290  37.170  0.00  0.00           C
ATOM   1036 C     CG A   0      50.470 108.380  37.310  0.00  0.00           C
ATOM   1037 C     CG A   0      49.310 108.580  36.580  0.00  0.00           C
ATOM   1038 N     CG A   0      49.120 109.500  35.600  0.00  0.00           N
ATOM   1039 C     CG A   0      50.110 110.490  35.590  0.00  0.00           C
ATOM   1040 C     CG A   0      51.300 110.440  36.350  0.00  0.00           C
ATOM   1041 C     CG A   0      53.240 110.190  38.730  0.00  0.00           C
ATOM   1042 C     CG A   0      54.370 110.050  39.560  0.00  0.00           C
ATOM   1043 C     CG A   0      58.890 107.480  42.310  0.00  0.00           C
ATOM   1044 O     CG A   0      58.420 106.390  41.640  0.00  0.00           O
ATOM   1045 C     CG A   0      57.760 105.380  42.500  0.00  0.00           C
ATOM   1046 C     CG A   0      56.330 105.810  42.710  0.00  0.00           C
ATOM   1047 C     CG A   0      55.890 106.560  43.810  0.00  0.00           C
ATOM   1048 C     CG A   0      54.530 106.880  43.950  0.00  0.00           C
ATOM   1049 C     CG A   0      53.700 106.410  42.900  0.00  0.00           C
ATOM   1050 C     CG A   0      54.160 105.540  41.840  0.00  0.00           C
ATOM   1051 C     CG A   0      53.250 104.850  40.870  0.00  0.00           C
ATOM   1052 O     CG A   0      52.090 105.050  40.650  0.00  0.00           O
ATOM   1053 N     CG A   0      55.510 105.260  41.780  0.00  0.00           N
ATOM   1054 C     CG A   0      60.960 102.570  43.960  0.00  0.00           C
ATOM   1055 C     CG A   0      61.530 101.370  44.470  0.00  0.00           C
ATOM   1056 C     CG A   0      63.980 100.180  47.140  0.00  0.00           C
ATOM   1057 H     CG A   0      65.260  99.050  48.370  0.00  0.00           H
ATOM   1058 H     CG A   0      63.730  96.990  45.070  0.00  0.00           H
ATOM   1059 H     CG A   0      62.590  98.910  44.350  0.00  0.00           H
ATOM   1060 H     CG A   0      64.100 102.700  46.170  0.00  0.00           H
ATOM   1061 H     CG A   0      63.120 104.790  45.300  0.00  0.00           H
ATOM   1062 H     CG A   0      61.520 108.690  44.020  0.00  0.00           H
ATOM   1063 H     CG A   0      61.220 110.940  44.590  0.00  0.00           H
ATOM   1064 H     CG A   0      59.900 111.880  44.040  0.00  0.00           H
ATOM   1065 H     CG A   0      63.180 112.500  44.080  0.00  0.00           H
ATOM   1066 H     CG A   0      61.670 113.510  43.980  0.00  0.00           H
ATOM   1067 H     CG A   0      62.880 113.650  42.720  0.00  0.00           H
ATOM   1068 H     CG A   0      60.290 111.650  41.030  0.00  0.00           H
ATOM   1069 H     CG A   0      61.520 112.910  40.780  0.00  0.00           H
ATOM   1070 H     CG A   0      60.100 113.310  41.830  0.00  0.00           H
ATOM   1071 H     CG A   0      62.070 110.310  41.230  0.00  0.00           H
ATOM   1072 H     CG A   0      63.420 111.260  41.720  0.00  0.00           H
ATOM   1073 H     CG A   0      62.780 110.090  42.900  0.00  0.00           H
ATOM   1074 H     CG A   0      58.270 110.840  42.330  0.00  0.00           H
ATOM   1075 H     CG A   0      54.670 106.640  39.390  0.00  0.00           H
ATOM   1076 H     CG A   0      52.860 107.000  37.760  0.00  0.00           H
ATOM   1077 H     CG A   0      50.390 107.580  38.040  0.00  0.00           H
ATOM   1078 H     CG A   0      48.500 107.860  36.710  0.00  0.00           H
ATOM   1079 H     CG A   0      50.100 111.330  34.890  0.00  0.00           H
ATOM   1080 H     CG A   0      52.120 111.100  36.070  0.00  0.00           H
ATOM   1081 H     CG A   0      52.650 111.100  38.820  0.00  0.00           H
ATOM   1082 H     CG A   0      54.710 110.910  40.130  0.00  0.00           H
ATOM   1083 H     CG A   0      58.280 105.460  43.460  0.00  0.00           H
ATOM   1084 H     CG A   0      57.930 104.390  42.050  0.00  0.00           H
ATOM   1085 H     CG A   0      56.630 106.800  44.570  0.00  0.00           H
ATOM   1086 H     CG A   0      54.310 107.510  44.810  0.00  0.00           H
ATOM   1087 H     CG A   0      52.650 106.660  42.990  0.00  0.00           H
ATOM   1088 H     CG A   0      53.750 104.050  40.290  0.00  0.00           H
ATOM   1089 H     CG A   0      60.040 102.570  43.380  0.00  0.00           H
ATOM   1090 H     CG A   0      60.970 100.460  44.260  0.00  0.00           H
ATOM   1091 H     CG A   0      64.210 101.040  47.770  0.00  0.00           H
ATOM   1092 C     CG A   0      46.680  82.380  55.900  0.00  0.00           C
ATOM   1093 N     CG A   0      47.630  82.530  54.890  0.00  0.00           N
ATOM   1094 C     CG A   0      47.270  83.400  53.900  0.00  0.00           C
ATOM   1095 C     CG A   0      46.110  84.090  53.850  0.00  0.00           C
ATOM   1096 C     CG A   0      45.130  83.830  54.790  0.00  0.00           C
ATOM   1097 C     CG A   0      43.720  84.330  54.670  0.00  0.00           C
ATOM   1098 C     CG A   0      43.530  85.700  54.580  0.00  0.00           C
ATOM   1099 C     CG A   0      42.220  86.220  54.610  0.00  0.00           C
ATOM   1100 C     CG A   0      41.150  85.340  54.600  0.00  0.00           C
ATOM   1101 C     CG A   0      39.810  85.790  54.560  0.00  0.00           C
ATOM   1102 C     CG A   0      38.670  86.170  54.420  0.00  0.00           C
ATOM   1103 C     CG A   0      37.370  86.530  53.980  0.00  0.00           C
ATOM   1104 C     CG A   0      36.310  86.470  54.850  0.00  0.00           C
ATOM   1105 C     CG A   0      35.020  86.830  54.410  0.00  0.00           C
ATOM   1106 C     CG A   0      33.890  86.800  55.420  0.00  0.00           C
ATOM   1107 N     CG A   0      33.460  88.160  56.040  0.00  0.00           N
ATOM   1108 C     CG A   0      32.300  87.870  57.000  0.00  0.00           C
ATOM   1109 C     CG A   0      33.000  89.160  54.990  0.00  0.00           C
ATOM   1110 C     CG A   0      34.500  88.800  56.920  0.00  0.00           C
ATOM   1111 C     CG A   0      34.810  87.290  53.130  0.00  0.00           C
ATOM   1112 C     CG A   0      35.880  87.300  52.190  0.00  0.00           C
ATOM   1113 C     CG A   0      35.530  87.710  50.850  0.00  0.00           C
ATOM   1114 C     CG A   0      35.380  88.110  49.710  0.00  0.00           C
ATOM   1115 C     CG A   0      35.250  88.480  48.360  0.00  0.00           C
ATOM   1116 C     CG A   0      34.020  89.010  48.000  0.00  0.00           C
ATOM   1117 C     CG A   0      33.700  89.360  46.620  0.00  0.00           C
ATOM   1118 C     CG A   0      34.740  89.400  45.660  0.00  0.00           C
ATOM   1119 C     CG A   0      34.410  89.950  44.270  0.00  0.00           C
ATOM   1120 C     CG A   0      35.300  90.510  43.290  0.00  0.00           C
ATOM   1121 C     CG A   0      34.830  91.010  42.070  0.00  0.00           C
ATOM   1122 N     CG A   0      33.510  90.930  41.720  0.00  0.00           N
ATOM   1123 C     CG A   0      32.580  90.320  42.580  0.00  0.00           C
ATOM   1124 C     CG A   0      33.060  89.840  43.800  0.00  0.00           C
ATOM   1125 C     CG A   0      35.960  88.760  46.040  0.00  0.00           C
ATOM   1126 C     CG A   0      36.210  88.350  47.370  0.00  0.00           C
ATOM   1127 C     CG A   0      37.200  86.970  52.650  0.00  0.00           C
ATOM   1128 O     CG A   0      38.280  87.230  51.810  0.00  0.00           O
ATOM   1129 C     CG A   0      38.630  86.420  50.730  0.00  0.00           C
ATOM   1130 C     CG A   0      39.070  84.970  51.050  0.00  0.00           C
ATOM   1131 C     CG A   0      38.120  83.940  51.150  0.00  0.00           C
ATOM   1132 C     CG A   0      38.560  82.640  51.470  0.00  0.00           C
ATOM   1133 C     CG A   0      39.940  82.440  51.470  0.00  0.00           C
ATOM   1134 C     CG A   0      40.810  83.480  51.160  0.00  0.00           C
ATOM   1135 C     CG A   0      42.260  83.330  51.430  0.00  0.00           C
ATOM   1136 O     CG A   0      42.870  82.280  51.780  0.00  0.00           O
ATOM   1137 N     CG A   0      40.350  84.750  50.970  0.00  0.00           N
ATOM   1138 C     CG A   0      41.340  83.950  54.720  0.00  0.00           C
ATOM   1139 C     CG A   0      42.630  83.440  54.810  0.00  0.00           C
ATOM   1140 C     CG A   0      45.460  83.020  55.860  0.00  0.00           C
ATOM   1141 H     CG A   0      47.040  81.800  56.750  0.00  0.00           H
ATOM   1142 H     CG A   0      48.040  83.480  53.140  0.00  0.00           H
ATOM   1143 H     CG A   0      45.870  84.650  52.950  0.00  0.00           H
ATOM   1144 H     CG A   0      44.390  86.340  54.390  0.00  0.00           H
ATOM   1145 H     CG A   0      42.020  87.260  54.370  0.00  0.00           H
ATOM   1146 H     CG A   0      36.390  86.200  55.900  0.00  0.00           H
ATOM   1147 H     CG A   0      34.200  86.260  56.310  0.00  0.00           H
ATOM   1148 H     CG A   0      32.960  86.340  55.070  0.00  0.00           H
ATOM   1149 H     CG A   0      31.570  87.230  56.490  0.00  0.00           H
ATOM   1150 H     CG A   0      31.780  88.760  57.350  0.00  0.00           H
ATOM   1151 H     CG A   0      32.830  87.310  57.770  0.00  0.00           H
ATOM   1152 H     CG A   0      32.720  90.070  55.530  0.00  0.00           H
ATOM   1153 H     CG A   0      32.130  88.790  54.450  0.00  0.00           H
ATOM   1154 H     CG A   0      33.850  89.310  54.320  0.00  0.00           H
ATOM   1155 H     CG A   0      34.140  89.760  57.290  0.00  0.00           H
ATOM   1156 H     CG A   0      34.710  88.150  57.780  0.00  0.00           H
ATOM   1157 H     CG A   0      35.400  88.880  56.310  0.00  0.00           H
ATOM   1158 H     CG A   0      33.840  87.660  52.820  0.00  0.00           H
ATOM   1159 H     CG A   0      33.210  89.060  48.730  0.00  0.00           H
ATOM   1160 H     CG A   0      32.730  89.770  46.350  0.00  0.00           H
ATOM   1161 H     CG A   0      36.300  90.790  43.600  0.00  0.00           H
ATOM   1162 H     CG A   0      35.470  91.430  41.300  0.00  0.00           H
ATOM   1163 H     CG A   0      31.540  90.180  42.280  0.00  0.00           H
ATOM   1164 H     CG A   0      32.330  89.300  44.410  0.00  0.00           H
ATOM   1165 H     CG A   0      36.800  88.620  45.370  0.00  0.00           H
ATOM   1166 H     CG A   0      37.130  87.810  47.590  0.00  0.00           H
ATOM   1167 H     CG A   0      39.410  86.970  50.170  0.00  0.00           H
ATOM   1168 H     CG A   0      37.750  86.240  50.090  0.00  0.00           H
ATOM   1169 H     CG A   0      37.070  84.230  51.180  0.00  0.00           H
ATOM   1170 H     CG A   0      37.920  81.790  51.680  0.00  0.00           H
ATOM   1171 H     CG A   0      40.330  81.500  51.860  0.00  0.00           H
ATOM   1172 H     CG A   0      42.830  84.270  51.330  0.00  0.00           H
ATOM   1173 H     CG A   0      40.490  83.280  54.760  0.00  0.00           H
ATOM   1174 H     CG A   0      42.760  82.360  54.910  0.00  0.00           H
ATOM   1175 H     CG A   0      44.840  83.050  56.750  0.00  0.00           H
ATOM   1176 C     CG A   0      57.550  57.880  28.830  0.00  0.00           C
ATOM   1177 N     CG A   0      57.440  58.790  27.810  0.00  0.00           N
ATOM   1178 C     CG A   0      56.220  59.480  27.770  0.00  0.00           C
ATOM   1179 C     CG A   0      55.210  59.250  28.720  0.00  0.00           C
ATOM   1180 C     CG A   0      55.230  58.250  29.690  0.00  0.00           C
ATOM   1181 C     CG A   0      54.070  57.990  30.620  0.00  0.00           C
ATOM   1182 C     CG A   0      54.020  56.920  31.530  0.00  0.00           C
ATOM   1183 C     CG A   0      53.000  56.740  32.510  0.00  0.00           C
ATOM   1184 C     CG A   0      51.900  57.560  32.380  0.00  0.00           C
ATOM   1185 C     CG A   0      50.820  57.140  33.170  0.00  0.00           C
ATOM   1186 C     CG A   0      49.760  56.940  33.750  0.00  0.00           C
ATOM   1187 C     CG A   0      48.590  56.690  34.480  0.00  0.00           C
ATOM   1188 C     CG A   0      48.410  55.350  34.930  0.00  0.00           C
ATOM   1189 C     CG A   0      47.280  54.960  35.720  0.00  0.00           C
ATOM   1190 C     CG A   0      47.370  53.560  36.270  0.00  0.00           C
ATOM   1191 N     CG A   0      47.770  53.300  37.680  0.00  0.00           N
ATOM   1192 C     CG A   0      49.350  53.120  37.800  0.00  0.00           C
ATOM   1193 C     CG A   0      47.020  52.000  38.070  0.00  0.00           C
ATOM   1194 C     CG A   0      47.310  54.400  38.620  0.00  0.00           C
ATOM   1195 C     CG A   0      46.290  55.940  35.960  0.00  0.00           C
ATOM   1196 C     CG A   0      46.460  57.240  35.500  0.00  0.00           C
ATOM   1197 C     CG A   0      45.430  58.230  35.850  0.00  0.00           C
ATOM   1198 C     CG A   0      44.610  59.050  36.130  0.00  0.00           C
ATOM   1199 C     CG A   0      43.600  60.000  36.400  0.00  0.00           C
ATOM   1200 C     CG A   0      44.050  61.320  36.670  0.00  0.00           C
ATOM   1201 C     CG A   0      43.120  62.340  36.960  0.00  0.00           C
ATOM   1202 C     CG A   0      41.750  62.070  37.070  0.00  0.00           C
ATOM   1203 C     CG A   0      40.740  63.150  37.350  0.00  0.00           C
ATOM   1204 C     CG A   0      41.120  64.400  37.920  0.00  0.00           C
ATOM   1205 C     CG A   0      40.190  65.500  38.050  0.00  0.00           C
ATOM   1206 N     CG A   0      38.830  65.340  37.790  0.00  0.00           N
ATOM   1207 C     CG A   0      38.500  64.100  37.290  0.00  0.00           C
ATOM   1208 C     CG A   0      39.370  63.030  36.940  0.00  0.00           C
ATOM   1209 C     CG A   0      41.320  60.770  36.730  0.00  0.00           C
ATOM   1210 C     CG A   0      42.250  59.750  36.470  0.00  0.00           C
ATOM   1211 C     CG A   0      47.550  57.590  34.690  0.00  0.00           C
ATOM   1212 O     CG A   0      47.670  58.850  34.260  0.00  0.00           O
ATOM   1213 C     CG A   0      47.390  59.130  32.910  0.00  0.00           C
ATOM   1214 C     CG A   0      45.990  59.610  32.730  0.00  0.00           C
ATOM   1215 C     CG A   0      45.030  58.710  32.180  0.00  0.00           C
ATOM   1216 C     CG A   0      43.700  59.120  32.050  0.00  0.00           C
ATOM   1217 C     CG A   0      43.350  60.360  32.620  0.00  0.00           C
ATOM   1218 C     CG A   0      44.340  61.210  33.090  0.00  0.00           C
ATOM   1219 C     CG A   0      43.970  62.590  33.510  0.00  0.00           C
ATOM   1220 O     CG A   0      42.860  63.050  33.320  0.00  0.00           O
ATOM   1221 N     CG A   0      45.580  60.880  33.160  0.00  0.00           N
ATOM   1222 C     CG A   0      51.800  58.590  31.410  0.00  0.00           C
ATOM   1223 C     CG A   0      52.880  58.790  30.520  0.00  0.00           C
ATOM   1224 C     CG A   0      56.470  57.550  29.710  0.00  0.00           C
ATOM   1225 H     CG A   0      58.370  57.170  28.820  0.00  0.00           H
ATOM   1226 H     CG A   0      56.090  60.210  26.980  0.00  0.00           H
ATOM   1227 H     CG A   0      54.330  59.870  28.610  0.00  0.00           H
ATOM   1228 H     CG A   0      54.890  56.270  31.520  0.00  0.00           H
ATOM   1229 H     CG A   0      53.000  55.980  33.290  0.00  0.00           H
ATOM   1230 H     CG A   0      49.210  54.630  34.790  0.00  0.00           H
ATOM   1231 H     CG A   0      47.820  52.890  35.540  0.00  0.00           H
ATOM   1232 H     CG A   0      46.330  53.220  36.210  0.00  0.00           H
ATOM   1233 H     CG A   0      49.790  54.100  37.610  0.00  0.00           H
ATOM   1234 H     CG A   0      49.690  52.340  37.110  0.00  0.00           H
ATOM   1235 H     CG A   0      49.570  52.850  38.830  0.00  0.00           H
ATOM   1236 H     CG A   0      45.950  52.190  37.960  0.00  0.00           H
ATOM   1237 H     CG A   0      47.260  51.730  39.100  0.00  0.00           H
ATOM   1238 H     CG A   0      47.240  51.140  37.430  0.00  0.00           H
ATOM   1239 H     CG A   0      47.780  54.210  39.590  0.00  0.00           H
ATOM   1240 H     CG A   0      47.580  55.370  38.220  0.00  0.00           H
ATOM   1241 H     CG A   0      46.230  54.290  38.730  0.00  0.00           H
ATOM   1242 H     CG A   0      45.370  55.810  36.520  0.00  0.00           H
ATOM   1243 H     CG A   0      45.110  61.510  36.520  0.00  0.00           H
ATOM   1244 H     CG A   0      43.440  63.370  37.090  0.00  0.00           H
ATOM   1245 H     CG A   0      42.170  64.520  38.170  0.00  0.00           H
ATOM   1246 H     CG A   0      40.610  66.440  38.400  0.00  0.00           H
ATOM   1247 H     CG A   0      37.480  64.040  36.930  0.00  0.00           H
ATOM   1248 H     CG A   0      38.980  62.130  36.470  0.00  0.00           H
ATOM   1249 H     CG A   0      40.260  60.540  36.740  0.00  0.00           H
ATOM   1250 H     CG A   0      41.970  58.730  36.200  0.00  0.00           H
ATOM   1251 H     CG A   0      47.550  58.200  32.360  0.00  0.00           H
ATOM   1252 H     CG A   0      48.120  59.870  32.560  0.00  0.00           H
ATOM   1253 H     CG A   0      45.310  57.750  31.770  0.00  0.00           H
ATOM   1254 H     CG A   0      43.030  58.480  31.500  0.00  0.00           H
ATOM   1255 H     CG A   0      42.310  60.650  32.620  0.00  0.00           H
ATOM   1256 H     CG A   0      44.810  63.230  33.870  0.00  0.00           H
ATOM   1257 H     CG A   0      50.900  59.190  31.300  0.00  0.00           H
ATOM   1258 H     CG A   0      52.780  59.690  29.930  0.00  0.00           H
ATOM   1259 H     CG A   0      56.680  56.680  30.320  0.00  0.00           H
ATOM   1260 C     CG A   0      47.610  79.000  55.730  0.00  0.00           C
ATOM   1261 N     CG A   0      48.020  79.740  54.680  0.00  0.00           N
ATOM   1262 C     CG A   0      47.420  79.550  53.490  0.00  0.00           C
ATOM   1263 C     CG A   0      46.310  78.720  53.430  0.00  0.00           C
ATOM   1264 C     CG A   0      45.980  77.760  54.430  0.00  0.00           C
ATOM   1265 C     CG A   0      45.100  76.580  54.100  0.00  0.00           C
ATOM   1266 C     CG A   0      45.170  75.990  52.830  0.00  0.00           C
ATOM   1267 C     CG A   0      44.300  74.950  52.470  0.00  0.00           C
ATOM   1268 C     CG A   0      43.380  74.490  53.420  0.00  0.00           C
ATOM   1269 C     CG A   0      42.350  73.650  52.960  0.00  0.00           C
ATOM   1270 C     CG A   0      41.440  72.970  52.500  0.00  0.00           C
ATOM   1271 C     CG A   0      40.340  72.130  52.050  0.00  0.00           C
ATOM   1272 C     CG A   0      39.530  71.660  53.080  0.00  0.00           C
ATOM   1273 C     CG A   0      38.430  70.830  52.780  0.00  0.00           C
ATOM   1274 C     CG A   0      37.540  70.180  53.810  0.00  0.00           C
ATOM   1275 N     CG A   0      37.860  68.670  54.050  0.00  0.00           N
ATOM   1276 C     CG A   0      37.290  67.940  52.880  0.00  0.00           C
ATOM   1277 C     CG A   0      37.190  68.240  55.300  0.00  0.00           C
ATOM   1278 C     CG A   0      39.400  68.450  54.190  0.00  0.00           C
ATOM   1279 C     CG A   0      38.100  70.570  51.440  0.00  0.00           C
ATOM   1280 C     CG A   0      38.900  71.120  50.390  0.00  0.00           C
ATOM   1281 C     CG A   0      38.720  70.750  48.990  0.00  0.00           C
ATOM   1282 C     CG A   0      38.740  70.400  47.870  0.00  0.00           C
ATOM   1283 C     CG A   0      38.770  69.900  46.550  0.00  0.00           C
ATOM   1284 C     CG A   0      38.050  68.690  46.320  0.00  0.00           C
ATOM   1285 C     CG A   0      38.090  68.120  45.000  0.00  0.00           C
ATOM   1286 C     CG A   0      38.740  68.810  43.960  0.00  0.00           C
ATOM   1287 C     CG A   0      38.620  68.310  42.520  0.00  0.00           C
ATOM   1288 C     CG A   0      38.610  69.230  41.460  0.00  0.00           C
ATOM   1289 C     CG A   0      38.500  68.780  40.110  0.00  0.00           C
ATOM   1290 N     CG A   0      38.340  67.430  39.770  0.00  0.00           N
ATOM   1291 C     CG A   0      38.490  66.600  40.870  0.00  0.00           C
ATOM   1292 C     CG A   0      38.530  66.960  42.230  0.00  0.00           C
ATOM   1293 C     CG A   0      39.540  69.950  44.250  0.00  0.00           C
ATOM   1294 C     CG A   0      39.400  70.600  45.530  0.00  0.00           C
ATOM   1295 C     CG A   0      39.980  71.950  50.720  0.00  0.00           C
ATOM   1296 O     CG A   0      40.840  72.440  49.730  0.00  0.00           O
ATOM   1297 C     CG A   0      40.490  73.620  48.910  0.00  0.00           C
ATOM   1298 C     CG A   0      41.340  74.820  49.280  0.00  0.00           C
ATOM   1299 C     CG A   0      42.550  75.060  48.650  0.00  0.00           C
ATOM   1300 C     CG A   0      43.330  76.160  49.010  0.00  0.00           C
ATOM   1301 C     CG A   0      42.930  76.960  50.100  0.00  0.00           C
ATOM   1302 C     CG A   0      41.690  76.660  50.680  0.00  0.00           C
ATOM   1303 C     CG A   0      41.310  77.400  51.840  0.00  0.00           C
ATOM   1304 O     CG A   0      41.950  78.380  52.270  0.00  0.00           O
ATOM   1305 N     CG A   0      40.900  75.570  50.320  0.00  0.00           N
ATOM   1306 C     CG A   0      43.370  75.060  54.690  0.00  0.00           C
ATOM   1307 C     CG A   0      44.180  76.150  55.050  0.00  0.00           C
ATOM   1308 C     CG A   0      46.710  77.980  55.660  0.00  0.00           C
ATOM   1309 H     CG A   0      48.120  79.070  56.690  0.00  0.00           H
ATOM   1310 H     CG A   0      47.700  80.200  52.660  0.00  0.00           H
ATOM   1311 H     CG A   0      45.930  78.670  52.420  0.00  0.00           H
ATOM   1312 H     CG A   0      45.870  76.270  52.050  0.00  0.00           H
ATOM   1313 H     CG A   0      44.340  74.460  51.510  0.00  0.00           H
ATOM   1314 H     CG A   0      39.620  71.960  54.120  0.00  0.00           H
ATOM   1315 H     CG A   0      36.510  70.190  53.450  0.00  0.00           H
ATOM   1316 H     CG A   0      37.500  70.780  54.720  0.00  0.00           H
ATOM   1317 H     CG A   0      37.930  68.120  52.010  0.00  0.00           H
ATOM   1318 H     CG A   0      36.370  68.470  52.640  0.00  0.00           H
ATOM   1319 H     CG A   0      37.140  66.890  53.120  0.00  0.00           H
ATOM   1320 H     CG A   0      37.530  67.220  55.490  0.00  0.00           H
ATOM   1321 H     CG A   0      36.110  68.400  55.270  0.00  0.00           H
ATOM   1322 H     CG A   0      37.620  68.800  56.130  0.00  0.00           H
ATOM   1323 H     CG A   0      39.700  68.840  55.170  0.00  0.00           H
ATOM   1324 H     CG A   0      39.540  67.360  54.160  0.00  0.00           H
ATOM   1325 H     CG A   0      39.990  68.860  53.370  0.00  0.00           H
ATOM   1326 H     CG A   0      37.300  69.910  51.120  0.00  0.00           H
ATOM   1327 H     CG A   0      37.520  68.190  47.120  0.00  0.00           H
ATOM   1328 H     CG A   0      37.620  67.150  44.820  0.00  0.00           H
ATOM   1329 H     CG A   0      38.750  70.300  41.600  0.00  0.00           H
ATOM   1330 H     CG A   0      38.330  69.470  39.280  0.00  0.00           H
ATOM   1331 H     CG A   0      38.440  65.540  40.660  0.00  0.00           H
ATOM   1332 H     CG A   0      38.460  66.200  43.000  0.00  0.00           H
ATOM   1333 H     CG A   0      40.090  70.490  43.480  0.00  0.00           H
ATOM   1334 H     CG A   0      39.830  71.550  45.830  0.00  0.00           H
ATOM   1335 H     CG A   0      39.490  74.050  49.030  0.00  0.00           H
ATOM   1336 H     CG A   0      40.610  73.420  47.840  0.00  0.00           H
ATOM   1337 H     CG A   0      42.870  74.400  47.850  0.00  0.00           H
ATOM   1338 H     CG A   0      44.310  76.260  48.550  0.00  0.00           H
ATOM   1339 H     CG A   0      43.520  77.740  50.580  0.00  0.00           H
ATOM   1340 H     CG A   0      40.400  77.050  52.360  0.00  0.00           H
ATOM   1341 H     CG A   0      42.640  74.680  55.410  0.00  0.00           H
ATOM   1342 H     CG A   0      44.150  76.560  56.050  0.00  0.00           H
ATOM   1343 H     CG A   0      46.520  77.360  56.530  0.00  0.00           H
ATOM   1344 C     CG A   0      69.890  72.350  47.050  0.00  0.00           C
ATOM   1345 N     CG A   0      69.560  72.110  45.760  0.00  0.00           N
ATOM   1346 C     CG A   0      68.240  71.890  45.640  0.00  0.00           C
ATOM   1347 C     CG A   0      67.290  71.950  46.690  0.00  0.00           C
ATOM   1348 C     CG A   0      67.720  72.190  47.980  0.00  0.00           C
ATOM   1349 C     CG A   0      66.710  72.420  49.140  0.00  0.00           C
ATOM   1350 C     CG A   0      65.510  71.620  49.150  0.00  0.00           C
ATOM   1351 C     CG A   0      64.760  71.770  50.320  0.00  0.00           C
ATOM   1352 C     CG A   0      65.100  72.590  51.440  0.00  0.00           C
ATOM   1353 C     CG A   0      64.210  72.660  52.590  0.00  0.00           C
ATOM   1354 C     CG A   0      63.440  72.820  53.460  0.00  0.00           C
ATOM   1355 C     CG A   0      62.440  72.910  54.480  0.00  0.00           C
ATOM   1356 C     CG A   0      62.710  72.400  55.760  0.00  0.00           C
ATOM   1357 C     CG A   0      61.780  72.500  56.820  0.00  0.00           C
ATOM   1358 C     CG A   0      62.170  71.950  58.250  0.00  0.00           C
ATOM   1359 N     CG A   0      62.580  73.070  59.270  0.00  0.00           N
ATOM   1360 C     CG A   0      63.860  73.790  58.720  0.00  0.00           C
ATOM   1361 C     CG A   0      62.880  72.410  60.660  0.00  0.00           C
ATOM   1362 C     CG A   0      61.530  74.150  59.440  0.00  0.00           C
ATOM   1363 C     CG A   0      60.570  73.160  56.570  0.00  0.00           C
ATOM   1364 C     CG A   0      60.220  73.690  55.330  0.00  0.00           C
ATOM   1365 C     CG A   0      59.000  74.450  55.280  0.00  0.00           C
ATOM   1366 C     CG A   0      57.990  75.090  55.220  0.00  0.00           C
ATOM   1367 C     CG A   0      56.790  75.940  55.240  0.00  0.00           C
ATOM   1368 C     CG A   0      55.550  75.460  54.740  0.00  0.00           C
ATOM   1369 C     CG A   0      54.490  76.340  54.610  0.00  0.00           C
ATOM   1370 C     CG A   0      54.530  77.670  55.010  0.00  0.00           C
ATOM   1371 C     CG A   0      53.330  78.580  54.870  0.00  0.00           C
ATOM   1372 C     CG A   0      52.380  78.460  53.840  0.00  0.00           C
ATOM   1373 C     CG A   0      51.280  79.410  53.760  0.00  0.00           C
ATOM   1374 N     CG A   0      51.010  80.210  54.770  0.00  0.00           N
ATOM   1375 C     CG A   0      51.920  80.310  55.770  0.00  0.00           C
ATOM   1376 C     CG A   0      53.140  79.590  55.780  0.00  0.00           C
ATOM   1377 C     CG A   0      55.730  78.090  55.600  0.00  0.00           C
ATOM   1378 C     CG A   0      56.860  77.310  55.680  0.00  0.00           C
ATOM   1379 C     CG A   0      61.150  73.570  54.240  0.00  0.00           C
ATOM   1380 O     CG A   0      60.830  74.050  52.980  0.00  0.00           O
ATOM   1381 C     CG A   0      60.840  75.440  52.730  0.00  0.00           C
ATOM   1382 C     CG A   0      62.150  75.710  52.020  0.00  0.00           C
ATOM   1383 C     CG A   0      63.190  76.170  52.760  0.00  0.00           C
ATOM   1384 C     CG A   0      64.400  76.460  52.100  0.00  0.00           C
ATOM   1385 C     CG A   0      64.510  76.190  50.750  0.00  0.00           C
ATOM   1386 C     CG A   0      63.400  75.650  50.090  0.00  0.00           C
ATOM   1387 C     CG A   0      63.490  75.240  48.640  0.00  0.00           C
ATOM   1388 O     CG A   0      64.400  75.400  47.880  0.00  0.00           O
ATOM   1389 N     CG A   0      62.180  75.480  50.690  0.00  0.00           N
ATOM   1390 C     CG A   0      66.160  73.490  51.350  0.00  0.00           C
ATOM   1391 C     CG A   0      67.010  73.290  50.210  0.00  0.00           C
ATOM   1392 C     CG A   0      69.030  72.530  48.160  0.00  0.00           C
ATOM   1393 H     CG A   0      70.930  72.620  47.160  0.00  0.00           H
ATOM   1394 H     CG A   0      68.010  71.400  44.690  0.00  0.00           H
ATOM   1395 H     CG A   0      66.220  71.820  46.580  0.00  0.00           H
ATOM   1396 H     CG A   0      65.230  70.850  48.450  0.00  0.00           H
ATOM   1397 H     CG A   0      63.860  71.150  50.310  0.00  0.00           H
ATOM   1398 H     CG A   0      63.620  71.860  55.990  0.00  0.00           H
ATOM   1399 H     CG A   0      63.060  71.320  58.210  0.00  0.00           H
ATOM   1400 H     CG A   0      61.380  71.410  58.770  0.00  0.00           H
ATOM   1401 H     CG A   0      64.460  73.050  58.190  0.00  0.00           H
ATOM   1402 H     CG A   0      64.440  74.230  59.520  0.00  0.00           H
ATOM   1403 H     CG A   0      63.520  74.550  58.010  0.00  0.00           H
ATOM   1404 H     CG A   0      62.990  73.170  61.430  0.00  0.00           H
ATOM   1405 H     CG A   0      63.820  71.880  60.490  0.00  0.00           H
ATOM   1406 H     CG A   0      62.180  71.650  61.020  0.00  0.00           H
ATOM   1407 H     CG A   0      61.260  74.600  58.480  0.00  0.00           H
ATOM   1408 H     CG A   0      60.640  73.840  59.990  0.00  0.00           H
ATOM   1409 H     CG A   0      62.020  74.920  60.030  0.00  0.00           H
ATOM   1410 H     CG A   0      59.930  73.270  57.440  0.00  0.00           H
ATOM   1411 H     CG A   0      55.470  74.440  54.370  0.00  0.00           H
ATOM   1412 H     CG A   0      53.480  76.060  54.300  0.00  0.00           H
ATOM   1413 H     CG A   0      52.400  77.600  53.180  0.00  0.00           H
ATOM   1414 H     CG A   0      50.570  79.280  52.950  0.00  0.00           H
ATOM   1415 H     CG A   0      51.760  81.120  56.480  0.00  0.00           H
ATOM   1416 H     CG A   0      53.870  79.770  56.560  0.00  0.00           H
ATOM   1417 H     CG A   0      55.720  79.110  55.970  0.00  0.00           H
ATOM   1418 H     CG A   0      57.840  77.740  55.880  0.00  0.00           H
ATOM   1419 H     CG A   0      60.790  76.110  53.600  0.00  0.00           H
ATOM   1420 H     CG A   0      60.030  75.690  52.040  0.00  0.00           H
ATOM   1421 H     CG A   0      63.060  76.390  53.810  0.00  0.00           H
ATOM   1422 H     CG A   0      65.220  77.000  52.570  0.00  0.00           H
ATOM   1423 H     CG A   0      65.420  76.380  50.200  0.00  0.00           H
ATOM   1424 H     CG A   0      62.570  74.800  48.190  0.00  0.00           H
ATOM   1425 H     CG A   0      66.250  74.250  52.120  0.00  0.00           H
ATOM   1426 H     CG A   0      67.850  73.980  50.160  0.00  0.00           H
ATOM   1427 H     CG A   0      69.450  72.960  49.070  0.00  0.00           H
ATOM   1428 C     CG A   0      72.560  74.710  45.420  0.00  0.00           C
ATOM   1429 N     CG A   0      71.310  74.280  45.090  0.00  0.00           N
ATOM   1430 C     CG A   0      70.290  75.070  45.440  0.00  0.00           C
ATOM   1431 C     CG A   0      70.410  76.250  46.210  0.00  0.00           C
ATOM   1432 C     CG A   0      71.660  76.590  46.730  0.00  0.00           C
ATOM   1433 C     CG A   0      71.800  77.730  47.690  0.00  0.00           C
ATOM   1434 C     CG A   0      70.820  78.760  47.940  0.00  0.00           C
ATOM   1435 C     CG A   0      71.080  79.840  48.850  0.00  0.00           C
ATOM   1436 C     CG A   0      72.320  80.030  49.400  0.00  0.00           C
ATOM   1437 C     CG A   0      72.700  81.210  50.070  0.00  0.00           C
ATOM   1438 C     CG A   0      73.100  82.310  50.410  0.00  0.00           C
ATOM   1439 C     CG A   0      73.420  83.660  50.900  0.00  0.00           C
ATOM   1440 C     CG A   0      74.410  83.780  51.850  0.00  0.00           C
ATOM   1441 C     CG A   0      74.780  85.070  52.270  0.00  0.00           C
ATOM   1442 C     CG A   0      75.880  85.270  53.300  0.00  0.00           C
ATOM   1443 N     CG A   0      75.330  85.340  54.810  0.00  0.00           N
ATOM   1444 C     CG A   0      74.420  84.190  55.180  0.00  0.00           C
ATOM   1445 C     CG A   0      74.540  86.630  55.070  0.00  0.00           C
ATOM   1446 C     CG A   0      76.630  85.300  55.660  0.00  0.00           C
ATOM   1447 C     CG A   0      74.190  86.190  51.690  0.00  0.00           C
ATOM   1448 C     CG A   0      73.100  86.130  50.800  0.00  0.00           C
ATOM   1449 C     CG A   0      72.530  87.300  50.160  0.00  0.00           C
ATOM   1450 C     CG A   0      72.040  88.340  49.780  0.00  0.00           C
ATOM   1451 C     CG A   0      71.330  89.500  49.310  0.00  0.00           C
ATOM   1452 C     CG A   0      71.060  90.590  50.190  0.00  0.00           C
ATOM   1453 C     CG A   0      70.240  91.610  49.720  0.00  0.00           C
ATOM   1454 C     CG A   0      69.610  91.510  48.440  0.00  0.00           C
ATOM   1455 C     CG A   0      68.760  92.600  48.020  0.00  0.00           C
ATOM   1456 C     CG A   0      67.460  92.420  47.460  0.00  0.00           C
ATOM   1457 C     CG A   0      66.700  93.530  47.240  0.00  0.00           C
ATOM   1458 N     CG A   0      67.040  94.860  47.360  0.00  0.00           N
ATOM   1459 C     CG A   0      68.310  94.960  47.830  0.00  0.00           C
ATOM   1460 C     CG A   0      69.150  93.900  48.200  0.00  0.00           C
ATOM   1461 C     CG A   0      69.860  90.350  47.620  0.00  0.00           C
ATOM   1462 C     CG A   0      70.780  89.380  48.050  0.00  0.00           C
ATOM   1463 C     CG A   0      72.730  84.800  50.440  0.00  0.00           C
ATOM   1464 O     CG A   0      71.650  84.580  49.580  0.00  0.00           O
ATOM   1465 C     CG A   0      70.350  84.220  50.110  0.00  0.00           C
ATOM   1466 C     CG A   0      69.630  85.570  50.450  0.00  0.00           C
ATOM   1467 C     CG A   0      69.960  86.050  51.740  0.00  0.00           C
ATOM   1468 C     CG A   0      69.610  87.360  52.150  0.00  0.00           C
ATOM   1469 C     CG A   0      68.760  88.030  51.280  0.00  0.00           C
ATOM   1470 C     CG A   0      68.420  87.520  50.060  0.00  0.00           C
ATOM   1471 C     CG A   0      67.420  88.220  49.190  0.00  0.00           C
ATOM   1472 O     CG A   0      66.910  89.340  49.340  0.00  0.00           O
ATOM   1473 N     CG A   0      68.790  86.260  49.670  0.00  0.00           N
ATOM   1474 C     CG A   0      73.230  79.020  49.230  0.00  0.00           C
ATOM   1475 C     CG A   0      72.990  77.930  48.390  0.00  0.00           C
ATOM   1476 C     CG A   0      72.760  75.850  46.220  0.00  0.00           C
ATOM   1477 H     CG A   0      73.400  74.080  45.130  0.00  0.00           H
ATOM   1478 H     CG A   0      69.310  74.710  45.130  0.00  0.00           H
ATOM   1479 H     CG A   0      69.460  76.670  46.520  0.00  0.00           H
ATOM   1480 H     CG A   0      69.930  78.770  47.320  0.00  0.00           H
ATOM   1481 H     CG A   0      70.290  80.570  48.970  0.00  0.00           H
ATOM   1482 H     CG A   0      75.010  82.950  52.200  0.00  0.00           H
ATOM   1483 H     CG A   0      76.360  86.210  53.050  0.00  0.00           H
ATOM   1484 H     CG A   0      76.600  84.470  53.120  0.00  0.00           H
ATOM   1485 H     CG A   0      74.350  84.310  56.260  0.00  0.00           H
ATOM   1486 H     CG A   0      74.830  83.230  54.840  0.00  0.00           H
ATOM   1487 H     CG A   0      73.440  84.290  54.700  0.00  0.00           H
ATOM   1488 H     CG A   0      73.660  86.600  54.420  0.00  0.00           H
ATOM   1489 H     CG A   0      75.120  87.540  54.890  0.00  0.00           H
ATOM   1490 H     CG A   0      74.170  86.600  56.090  0.00  0.00           H
ATOM   1491 H     CG A   0      76.410  85.570  56.690  0.00  0.00           H
ATOM   1492 H     CG A   0      77.190  84.360  55.640  0.00  0.00           H
ATOM   1493 H     CG A   0      77.280  86.080  55.260  0.00  0.00           H
ATOM   1494 H     CG A   0      74.510  87.180  52.010  0.00  0.00           H
ATOM   1495 H     CG A   0      71.450  90.620  51.200  0.00  0.00           H
ATOM   1496 H     CG A   0      70.050  92.450  50.380  0.00  0.00           H
ATOM   1497 H     CG A   0      67.170  91.370  47.400  0.00  0.00           H
ATOM   1498 H     CG A   0      65.630  93.500  47.060  0.00  0.00           H
ATOM   1499 H     CG A   0      68.650  95.980  47.940  0.00  0.00           H
ATOM   1500 H     CG A   0      70.110  94.120  48.660  0.00  0.00           H
ATOM   1501 H     CG A   0      69.340  90.240  46.670  0.00  0.00           H
ATOM   1502 H     CG A   0      71.010  88.520  47.420  0.00  0.00           H
ATOM   1503 H     CG A   0      70.540  83.580  50.990  0.00  0.00           H
ATOM   1504 H     CG A   0      69.810  83.710  49.300  0.00  0.00           H
ATOM   1505 H     CG A   0      70.610  85.450  52.380  0.00  0.00           H
ATOM   1506 H     CG A   0      69.790  87.710  53.160  0.00  0.00           H
ATOM   1507 H     CG A   0      68.330  88.990  51.550  0.00  0.00           H
ATOM   1508 H     CG A   0      67.200  87.690  48.240  0.00  0.00           H
ATOM   1509 H     CG A   0      74.260  79.080  49.580  0.00  0.00           H
ATOM   1510 H     CG A   0      73.780  77.190  48.290  0.00  0.00           H
ATOM   1511 H     CG A   0      73.770  76.160  46.450  0.00  0.00           H
ATOM   1512 C     CG A   0      65.160  95.980  49.890  0.00  0.00           C
ATOM   1513 N     CG A   0      64.750  95.800  48.560  0.00  0.00           N
ATOM   1514 C     CG A   0      63.350  95.610  48.470  0.00  0.00           C
ATOM   1515 C     CG A   0      62.500  95.590  49.540  0.00  0.00           C
ATOM   1516 C     CG A   0      62.920  95.920  50.850  0.00  0.00           C
ATOM   1517 C     CG A   0      62.040  95.870  52.020  0.00  0.00           C
ATOM   1518 C     CG A   0      60.640  95.770  51.830  0.00  0.00           C
ATOM   1519 C     CG A   0      59.800  95.630  52.970  0.00  0.00           C
ATOM   1520 C     CG A   0      60.310  95.490  54.210  0.00  0.00           C
ATOM   1521 C     CG A   0      59.400  94.920  55.160  0.00  0.00           C
ATOM   1522 C     CG A   0      58.640  94.590  56.010  0.00  0.00           C
ATOM   1523 C     CG A   0      57.700  94.080  56.960  0.00  0.00           C
ATOM   1524 C     CG A   0      57.520  94.770  58.140  0.00  0.00           C
ATOM   1525 C     CG A   0      56.660  94.270  59.160  0.00  0.00           C
ATOM   1526 C     CG A   0      56.440  95.030  60.460  0.00  0.00           C
ATOM   1527 N     CG A   0      55.800  96.430  60.400  0.00  0.00           N
ATOM   1528 C     CG A   0      54.600  96.460  59.400  0.00  0.00           C
ATOM   1529 C     CG A   0      56.810  97.520  60.050  0.00  0.00           C
ATOM   1530 C     CG A   0      55.260  96.650  61.930  0.00  0.00           C
ATOM   1531 C     CG A   0      55.980  93.070  58.920  0.00  0.00           C
ATOM   1532 C     CG A   0      56.220  92.290  57.750  0.00  0.00           C
ATOM   1533 C     CG A   0      55.500  91.050  57.420  0.00  0.00           C
ATOM   1534 C     CG A   0      54.960  90.020  57.150  0.00  0.00           C
ATOM   1535 C     CG A   0      54.240  88.840  56.880  0.00  0.00           C
ATOM   1536 C     CG A   0      53.700  88.070  57.910  0.00  0.00           C
ATOM   1537 C     CG A   0      52.980  86.910  57.610  0.00  0.00           C
ATOM   1538 C     CG A   0      52.850  86.450  56.280  0.00  0.00           C
ATOM   1539 C     CG A   0      52.020  85.230  55.900  0.00  0.00           C
ATOM   1540 C     CG A   0      52.180  84.440  54.750  0.00  0.00           C
ATOM   1541 C     CG A   0      51.420  83.330  54.430  0.00  0.00           C
ATOM   1542 N     CG A   0      50.340  82.890  55.190  0.00  0.00           N
ATOM   1543 C     CG A   0      50.200  83.660  56.340  0.00  0.00           C
ATOM   1544 C     CG A   0      50.940  84.780  56.690  0.00  0.00           C
ATOM   1545 C     CG A   0      53.470  87.150  55.280  0.00  0.00           C
ATOM   1546 C     CG A   0      54.200  88.320  55.540  0.00  0.00           C
ATOM   1547 C     CG A   0      57.070  92.820  56.790  0.00  0.00           C
ATOM   1548 O     CG A   0      57.310  92.080  55.650  0.00  0.00           O
ATOM   1549 C     CG A   0      58.270  91.070  55.700  0.00  0.00           C
ATOM   1550 C     CG A   0      59.690  91.450  55.250  0.00  0.00           C
ATOM   1551 C     CG A   0      60.690  91.580  56.230  0.00  0.00           C
ATOM   1552 C     CG A   0      61.930  92.060  55.880  0.00  0.00           C
ATOM   1553 C     CG A   0      62.210  92.290  54.550  0.00  0.00           C
ATOM   1554 C     CG A   0      61.160  92.130  53.600  0.00  0.00           C
ATOM   1555 C     CG A   0      61.430  92.370  52.160  0.00  0.00           C
ATOM   1556 O     CG A   0      62.570  92.610  51.740  0.00  0.00           O
ATOM   1557 N     CG A   0      59.920  91.720  53.950  0.00  0.00           N
ATOM   1558 C     CG A   0      61.630  95.620  54.430  0.00  0.00           C
ATOM   1559 C     CG A   0      62.540  95.790  53.360  0.00  0.00           C
ATOM   1560 C     CG A   0      64.320  96.110  51.000  0.00  0.00           C
ATOM   1561 H     CG A   0      66.220  96.000  50.120  0.00  0.00           H
ATOM   1562 H     CG A   0      62.970  95.410  47.470  0.00  0.00           H
ATOM   1563 H     CG A   0      61.510  95.230  49.290  0.00  0.00           H
ATOM   1564 H     CG A   0      60.150  95.850  50.860  0.00  0.00           H
ATOM   1565 H     CG A   0      58.730  95.500  52.820  0.00  0.00           H
ATOM   1566 H     CG A   0      57.900  95.780  58.240  0.00  0.00           H
ATOM   1567 H     CG A   0      57.390  95.220  60.940  0.00  0.00           H
ATOM   1568 H     CG A   0      55.860  94.470  61.200  0.00  0.00           H
ATOM   1569 H     CG A   0      53.750  95.890  59.780  0.00  0.00           H
ATOM   1570 H     CG A   0      54.990  96.150  58.430  0.00  0.00           H
ATOM   1571 H     CG A   0      54.320  97.510  59.340  0.00  0.00           H
ATOM   1572 H     CG A   0      56.780  97.680  58.970  0.00  0.00           H
ATOM   1573 H     CG A   0      57.790  97.180  60.380  0.00  0.00           H
ATOM   1574 H     CG A   0      56.580  98.490  60.500  0.00  0.00           H
ATOM   1575 H     CG A   0      54.540  95.860  62.130  0.00  0.00           H
ATOM   1576 H     CG A   0      56.100  96.650  62.630  0.00  0.00           H
ATOM   1577 H     CG A   0      54.790  97.620  62.120  0.00  0.00           H
ATOM   1578 H     CG A   0      55.380  92.570  59.680  0.00  0.00           H
ATOM   1579 H     CG A   0      53.740  88.400  58.940  0.00  0.00           H
ATOM   1580 H     CG A   0      52.660  86.250  58.410  0.00  0.00           H
ATOM   1581 H     CG A   0      53.010  84.670  54.080  0.00  0.00           H
ATOM   1582 H     CG A   0      51.650  82.650  53.610  0.00  0.00           H
ATOM   1583 H     CG A   0      49.240  83.500  56.820  0.00  0.00           H
ATOM   1584 H     CG A   0      50.570  85.290  57.570  0.00  0.00           H
ATOM   1585 H     CG A   0      53.430  86.810  54.250  0.00  0.00           H
ATOM   1586 H     CG A   0      54.620  88.890  54.710  0.00  0.00           H
ATOM   1587 H     CG A   0      57.840  90.320  55.020  0.00  0.00           H
ATOM   1588 H     CG A   0      58.300  90.550  56.670  0.00  0.00           H
ATOM   1589 H     CG A   0      60.460  91.280  57.250  0.00  0.00           H
ATOM   1590 H     CG A   0      62.760  92.130  56.580  0.00  0.00           H
ATOM   1591 H     CG A   0      63.230  92.600  54.310  0.00  0.00           H
ATOM   1592 H     CG A   0      60.540  92.250  51.520  0.00  0.00           H
ATOM   1593 H     CG A   0      62.050  95.370  55.400  0.00  0.00           H
ATOM   1594 H     CG A   0      63.590  95.700  53.590  0.00  0.00           H
ATOM   1595 H     CG A   0      64.810  96.360  51.940  0.00  0.00           H
ATOM   1596 C     CG A   0      67.500  98.260  45.360  0.00  0.00           C
ATOM   1597 N     CG A   0      66.980  96.980  45.420  0.00  0.00           N
ATOM   1598 C     CG A   0      67.080  96.280  44.250  0.00  0.00           C
ATOM   1599 C     CG A   0      67.830  96.670  43.190  0.00  0.00           C
ATOM   1600 C     CG A   0      68.430  97.900  43.060  0.00  0.00           C
ATOM   1601 C     CG A   0      69.130  98.340  41.790  0.00  0.00           C
ATOM   1602 C     CG A   0      69.370  99.690  41.490  0.00  0.00           C
ATOM   1603 C     CG A   0      70.080 100.050  40.330  0.00  0.00           C
ATOM   1604 C     CG A   0      70.750  99.040  39.610  0.00  0.00           C
ATOM   1605 C     CG A   0      71.370  99.410  38.410  0.00  0.00           C
ATOM   1606 C     CG A   0      71.900  99.730  37.370  0.00  0.00           C
ATOM   1607 C     CG A   0      72.540 100.070  36.150  0.00  0.00           C
ATOM   1608 C     CG A   0      73.870 100.500  36.170  0.00  0.00           C
ATOM   1609 C     CG A   0      74.520 100.810  35.020  0.00  0.00           C
ATOM   1610 C     CG A   0      76.040 101.150  35.120  0.00  0.00           C
ATOM   1611 N     CG A   0      76.280 102.550  35.650  0.00  0.00           N
ATOM   1612 C     CG A   0      75.560 103.590  34.750  0.00  0.00           C
ATOM   1613 C     CG A   0      77.730 102.870  35.670  0.00  0.00           C
ATOM   1614 C     CG A   0      75.910 102.620  37.080  0.00  0.00           C
ATOM   1615 C     CG A   0      73.840 100.580  33.810  0.00  0.00           C
ATOM   1616 C     CG A   0      72.500 100.190  33.710  0.00  0.00           C
ATOM   1617 C     CG A   0      71.880 100.350  32.490  0.00  0.00           C
ATOM   1618 C     CG A   0      71.440 100.470  31.370  0.00  0.00           C
ATOM   1619 C     CG A   0      70.980 100.760  30.090  0.00  0.00           C
ATOM   1620 C     CG A   0      70.440  99.820  29.270  0.00  0.00           C
ATOM   1621 C     CG A   0      69.950 100.130  27.960  0.00  0.00           C
ATOM   1622 C     CG A   0      70.150 101.380  27.440  0.00  0.00           C
ATOM   1623 C     CG A   0      69.700 101.720  26.010  0.00  0.00           C
ATOM   1624 C     CG A   0      69.640 100.680  25.060  0.00  0.00           C
ATOM   1625 C     CG A   0      69.510 100.970  23.720  0.00  0.00           C
ATOM   1626 N     CG A   0      69.480 102.220  23.110  0.00  0.00           N
ATOM   1627 C     CG A   0      69.690 103.190  24.010  0.00  0.00           C
ATOM   1628 C     CG A   0      69.610 103.050  25.480  0.00  0.00           C
ATOM   1629 C     CG A   0      70.750 102.330  28.310  0.00  0.00           C
ATOM   1630 C     CG A   0      71.090 102.090  29.630  0.00  0.00           C
ATOM   1631 C     CG A   0      71.830 100.010  34.920  0.00  0.00           C
ATOM   1632 O     CG A   0      70.400  99.830  34.830  0.00  0.00           O
ATOM   1633 C     CG A   0      69.730  98.600  35.190  0.00  0.00           C
ATOM   1634 C     CG A   0      68.340  98.660  34.640  0.00  0.00           C
ATOM   1635 C     CG A   0      67.190  98.750  35.470  0.00  0.00           C
ATOM   1636 C     CG A   0      65.950  98.890  34.850  0.00  0.00           C
ATOM   1637 C     CG A   0      65.980  98.910  33.450  0.00  0.00           C
ATOM   1638 C     CG A   0      67.180  98.750  32.710  0.00  0.00           C
ATOM   1639 C     CG A   0      67.030  98.770  31.210  0.00  0.00           C
ATOM   1640 O     CG A   0      67.880  98.490  30.350  0.00  0.00           O
ATOM   1641 N     CG A   0      68.400  98.670  33.310  0.00  0.00           N
ATOM   1642 C     CG A   0      70.710  97.680  40.050  0.00  0.00           C
ATOM   1643 C     CG A   0      69.780  97.390  41.030  0.00  0.00           C
ATOM   1644 C     CG A   0      68.260  98.730  44.270  0.00  0.00           C
ATOM   1645 H     CG A   0      67.460  98.920  46.230  0.00  0.00           H
ATOM   1646 H     CG A   0      66.720  95.250  44.170  0.00  0.00           H
ATOM   1647 H     CG A   0      67.740  96.020  42.320  0.00  0.00           H
ATOM   1648 H     CG A   0      68.960 100.490  42.110  0.00  0.00           H
ATOM   1649 H     CG A   0      70.170 101.100  40.050  0.00  0.00           H
ATOM   1650 H     CG A   0      74.370 100.500  37.130  0.00  0.00           H
ATOM   1651 H     CG A   0      76.500 101.050  34.130  0.00  0.00           H
ATOM   1652 H     CG A   0      76.570 100.470  35.780  0.00  0.00           H
ATOM   1653 H     CG A   0      74.490 103.470  34.920  0.00  0.00           H
ATOM   1654 H     CG A   0      75.760 103.350  33.700  0.00  0.00           H
ATOM   1655 H     CG A   0      75.970 104.580  34.930  0.00  0.00           H
ATOM   1656 H     CG A   0      77.970 103.870  36.050  0.00  0.00           H
ATOM   1657 H     CG A   0      78.060 102.740  34.640  0.00  0.00           H
ATOM   1658 H     CG A   0      78.330 102.220  36.300  0.00  0.00           H
ATOM   1659 H     CG A   0      74.840 102.670  37.290  0.00  0.00           H
ATOM   1660 H     CG A   0      76.490 101.910  37.670  0.00  0.00           H
ATOM   1661 H     CG A   0      76.180 103.610  37.450  0.00  0.00           H
ATOM   1662 H     CG A   0      74.420 100.840  32.930  0.00  0.00           H
ATOM   1663 H     CG A   0      70.370  98.810  29.680  0.00  0.00           H
ATOM   1664 H     CG A   0      69.610  99.280  27.380  0.00  0.00           H
ATOM   1665 H     CG A   0      69.650  99.640  25.360  0.00  0.00           H
ATOM   1666 H     CG A   0      69.550 100.110  23.050  0.00  0.00           H
ATOM   1667 H     CG A   0      69.810 104.190  23.590  0.00  0.00           H
ATOM   1668 H     CG A   0      69.790 103.940  26.080  0.00  0.00           H
ATOM   1669 H     CG A   0      70.880 103.360  28.000  0.00  0.00           H
ATOM   1670 H     CG A   0      71.480 102.830  30.320  0.00  0.00           H
ATOM   1671 H     CG A   0      69.750  98.310  36.240  0.00  0.00           H
ATOM   1672 H     CG A   0      70.230  97.780  34.650  0.00  0.00           H
ATOM   1673 H     CG A   0      67.270  98.850  36.550  0.00  0.00           H
ATOM   1674 H     CG A   0      65.010  99.020  35.380  0.00  0.00           H
ATOM   1675 H     CG A   0      65.010  99.100  33.010  0.00  0.00           H
ATOM   1676 H     CG A   0      65.990  99.040  30.910  0.00  0.00           H
ATOM   1677 H     CG A   0      71.190  96.840  39.550  0.00  0.00           H
ATOM   1678 H     CG A   0      69.600  96.350  41.290  0.00  0.00           H
ATOM   1679 H     CG A   0      68.850  99.650  44.340  0.00  0.00           H
ATOM   1680 C     CG A   0      75.890  80.330  20.880  0.00  0.00           C
ATOM   1681 N     CG A   0      74.540  80.090  21.020  0.00  0.00           N
ATOM   1682 C     CG A   0      73.770  81.230  21.130  0.00  0.00           C
ATOM   1683 C     CG A   0      74.290  82.500  21.020  0.00  0.00           C
ATOM   1684 C     CG A   0      75.680  82.730  21.020  0.00  0.00           C
ATOM   1685 C     CG A   0      76.120  84.110  20.920  0.00  0.00           C
ATOM   1686 C     CG A   0      77.420  84.500  21.360  0.00  0.00           C
ATOM   1687 C     CG A   0      77.900  85.780  21.170  0.00  0.00           C
ATOM   1688 C     CG A   0      77.090  86.790  20.660  0.00  0.00           C
ATOM   1689 C     CG A   0      77.530  88.150  20.470  0.00  0.00           C
ATOM   1690 C     CG A   0      77.940  89.300  20.430  0.00  0.00           C
ATOM   1691 C     CG A   0      78.430  90.650  20.330  0.00  0.00           C
ATOM   1692 C     CG A   0      79.790  90.940  20.270  0.00  0.00           C
ATOM   1693 C     CG A   0      80.260  92.300  20.170  0.00  0.00           C
ATOM   1694 C     CG A   0      81.680  92.600  20.040  0.00  0.00           C
ATOM   1695 N     CG A   0      82.150  92.840  18.630  0.00  0.00           N
ATOM   1696 C     CG A   0      81.810  94.180  18.130  0.00  0.00           C
ATOM   1697 C     CG A   0      81.550  91.730  17.720  0.00  0.00           C
ATOM   1698 C     CG A   0      83.670  92.700  18.500  0.00  0.00           C
ATOM   1699 C     CG A   0      79.380  93.340  19.970  0.00  0.00           C
ATOM   1700 C     CG A   0      78.070  93.020  19.930  0.00  0.00           C
ATOM   1701 C     CG A   0      77.260  94.150  19.730  0.00  0.00           C
ATOM   1702 C     CG A   0      76.430  95.060  19.680  0.00  0.00           C
ATOM   1703 C     CG A   0      75.450  96.140  19.840  0.00  0.00           C
ATOM   1704 C     CG A   0      74.070  95.800  19.660  0.00  0.00           C
ATOM   1705 C     CG A   0      73.110  96.810  19.680  0.00  0.00           C
ATOM   1706 C     CG A   0      73.480  98.110  19.950  0.00  0.00           C
ATOM   1707 C     CG A   0      72.410  99.230  20.090  0.00  0.00           C
ATOM   1708 C     CG A   0      72.650 100.370  20.840  0.00  0.00           C
ATOM   1709 C     CG A   0      71.710 101.420  21.000  0.00  0.00           C
ATOM   1710 N     CG A   0      70.380 101.240  20.660  0.00  0.00           N
ATOM   1711 C     CG A   0      70.060 100.020  20.060  0.00  0.00           C
ATOM   1712 C     CG A   0      71.020  99.050  19.660  0.00  0.00           C
ATOM   1713 C     CG A   0      74.840  98.400  20.250  0.00  0.00           C
ATOM   1714 C     CG A   0      75.850  97.460  20.090  0.00  0.00           C
ATOM   1715 C     CG A   0      77.540  91.740  20.080  0.00  0.00           C
ATOM   1716 O     CG A   0      76.170  91.560  20.050  0.00  0.00           O
ATOM   1717 C     CG A   0      75.380  91.330  21.250  0.00  0.00           C
ATOM   1718 C     CG A   0      75.390  92.570  22.190  0.00  0.00           C
ATOM   1719 C     CG A   0      76.390  92.740  23.210  0.00  0.00           C
ATOM   1720 C     CG A   0      76.360  93.870  24.020  0.00  0.00           C
ATOM   1721 C     CG A   0      75.280  94.760  23.910  0.00  0.00           C
ATOM   1722 C     CG A   0      74.320  94.580  22.840  0.00  0.00           C
ATOM   1723 C     CG A   0      73.140  95.520  22.740  0.00  0.00           C
ATOM   1724 O     CG A   0      73.140  96.600  23.310  0.00  0.00           O
ATOM   1725 N     CG A   0      74.370  93.450  22.070  0.00  0.00           N
ATOM   1726 C     CG A   0      75.780  86.430  20.220  0.00  0.00           C
ATOM   1727 C     CG A   0      75.350  85.100  20.320  0.00  0.00           C
ATOM   1728 C     CG A   0      76.490  81.590  20.950  0.00  0.00           C
ATOM   1729 H     CG A   0      76.570  79.480  20.760  0.00  0.00           H
ATOM   1730 H     CG A   0      72.700  81.100  21.250  0.00  0.00           H
ATOM   1731 H     CG A   0      73.600  83.340  21.080  0.00  0.00           H
ATOM   1732 H     CG A   0      78.110  83.780  21.780  0.00  0.00           H
ATOM   1733 H     CG A   0      78.920  85.980  21.460  0.00  0.00           H
ATOM   1734 H     CG A   0      80.500  90.120  20.380  0.00  0.00           H
ATOM   1735 H     CG A   0      82.260  91.760  20.430  0.00  0.00           H
ATOM   1736 H     CG A   0      81.980  93.500  20.570  0.00  0.00           H
ATOM   1737 H     CG A   0      82.280  94.840  18.850  0.00  0.00           H
ATOM   1738 H     CG A   0      80.720  94.220  18.060  0.00  0.00           H
ATOM   1739 H     CG A   0      82.350  94.320  17.190  0.00  0.00           H
ATOM   1740 H     CG A   0      80.470  91.830  17.620  0.00  0.00           H
ATOM   1741 H     CG A   0      81.730  90.760  18.180  0.00  0.00           H
ATOM   1742 H     CG A   0      81.910  91.760  16.690  0.00  0.00           H
ATOM   1743 H     CG A   0      84.000  92.610  17.470  0.00  0.00           H
ATOM   1744 H     CG A   0      84.040  93.550  19.080  0.00  0.00           H
ATOM   1745 H     CG A   0      83.980  91.760  18.960  0.00  0.00           H
ATOM   1746 H     CG A   0      79.700  94.380  19.920  0.00  0.00           H
ATOM   1747 H     CG A   0      73.830  94.760  19.450  0.00  0.00           H
ATOM   1748 H     CG A   0      72.070  96.490  19.660  0.00  0.00           H
ATOM   1749 H     CG A   0      73.660 100.650  21.110  0.00  0.00           H
ATOM   1750 H     CG A   0      71.860 102.320  21.590  0.00  0.00           H
ATOM   1751 H     CG A   0      69.040  99.900  19.690  0.00  0.00           H
ATOM   1752 H     CG A   0      70.680  98.130  19.190  0.00  0.00           H
ATOM   1753 H     CG A   0      75.190  99.410  20.440  0.00  0.00           H
ATOM   1754 H     CG A   0      76.920  97.630  20.160  0.00  0.00           H
ATOM   1755 H     CG A   0      75.690  90.380  21.690  0.00  0.00           H
ATOM   1756 H     CG A   0      74.320  91.190  21.010  0.00  0.00           H
ATOM   1757 H     CG A   0      77.200  92.030  23.300  0.00  0.00           H
ATOM   1758 H     CG A   0      77.130  94.110  24.750  0.00  0.00           H
ATOM   1759 H     CG A   0      75.240  95.550  24.650  0.00  0.00           H
ATOM   1760 H     CG A   0      72.320  95.200  22.060  0.00  0.00           H
ATOM   1761 H     CG A   0      75.060  87.180  19.910  0.00  0.00           H
ATOM   1762 H     CG A   0      74.320  84.910  20.030  0.00  0.00           H
ATOM   1763 H     CG A   0      77.570  81.640  20.850  0.00  0.00           H
ATOM   1764 C     CG A   0      73.640  72.570  43.010  0.00  0.00           C
ATOM   1765 N     CG A   0      72.230  72.720  42.980  0.00  0.00           N
ATOM   1766 C     CG A   0      71.780  73.420  41.880  0.00  0.00           C
ATOM   1767 C     CG A   0      72.610  73.960  40.930  0.00  0.00           C
ATOM   1768 C     CG A   0      74.060  73.860  41.010  0.00  0.00           C
ATOM   1769 C     CG A   0      75.010  74.450  39.960  0.00  0.00           C
ATOM   1770 C     CG A   0      76.410  74.270  40.020  0.00  0.00           C
ATOM   1771 C     CG A   0      77.320  74.700  39.020  0.00  0.00           C
ATOM   1772 C     CG A   0      76.760  75.340  37.890  0.00  0.00           C
ATOM   1773 C     CG A   0      77.650  75.920  36.970  0.00  0.00           C
ATOM   1774 C     CG A   0      78.420  76.330  36.130  0.00  0.00           C
ATOM   1775 C     CG A   0      79.310  76.870  35.140  0.00  0.00           C
ATOM   1776 C     CG A   0      80.360  77.800  35.460  0.00  0.00           C
ATOM   1777 C     CG A   0      81.180  78.430  34.470  0.00  0.00           C
ATOM   1778 C     CG A   0      82.380  79.310  34.700  0.00  0.00           C
ATOM   1779 N     CG A   0      83.690  78.530  34.900  0.00  0.00           N
ATOM   1780 C     CG A   0      84.830  79.580  34.890  0.00  0.00           C
ATOM   1781 C     CG A   0      83.980  77.570  33.720  0.00  0.00           C
ATOM   1782 C     CG A   0      83.790  77.840  36.260  0.00  0.00           C
ATOM   1783 C     CG A   0      80.690  78.200  33.120  0.00  0.00           C
ATOM   1784 C     CG A   0      79.690  77.290  32.790  0.00  0.00           C
ATOM   1785 C     CG A   0      79.420  77.240  31.390  0.00  0.00           C
ATOM   1786 C     CG A   0      79.090  77.140  30.270  0.00  0.00           C
ATOM   1787 C     CG A   0      78.420  77.090  28.990  0.00  0.00           C
ATOM   1788 C     CG A   0      77.000  77.020  28.930  0.00  0.00           C
ATOM   1789 C     CG A   0      76.340  77.050  27.720  0.00  0.00           C
ATOM   1790 C     CG A   0      77.020  77.130  26.470  0.00  0.00           C
ATOM   1791 C     CG A   0      76.330  77.390  25.190  0.00  0.00           C
ATOM   1792 C     CG A   0      74.940  77.760  25.110  0.00  0.00           C
ATOM   1793 C     CG A   0      74.310  77.970  23.900  0.00  0.00           C
ATOM   1794 N     CG A   0      74.890  77.800  22.710  0.00  0.00           N
ATOM   1795 C     CG A   0      76.150  77.330  22.770  0.00  0.00           C
ATOM   1796 C     CG A   0      76.900  77.220  23.920  0.00  0.00           C
ATOM   1797 C     CG A   0      78.490  76.920  26.580  0.00  0.00           C
ATOM   1798 C     CG A   0      79.150  76.910  27.830  0.00  0.00           C
ATOM   1799 C     CG A   0      79.040  76.610  33.780  0.00  0.00           C
ATOM   1800 O     CG A   0      77.930  75.850  33.400  0.00  0.00           O
ATOM   1801 C     CG A   0      78.100  74.500  33.190  0.00  0.00           C
ATOM   1802 C     CG A   0      77.300  74.200  31.920  0.00  0.00           C
ATOM   1803 C     CG A   0      75.940  74.240  31.890  0.00  0.00           C
ATOM   1804 C     CG A   0      75.230  74.070  30.700  0.00  0.00           C
ATOM   1805 C     CG A   0      75.990  73.710  29.540  0.00  0.00           C
ATOM   1806 C     CG A   0      77.360  73.590  29.650  0.00  0.00           C
ATOM   1807 C     CG A   0      78.180  73.170  28.440  0.00  0.00           C
ATOM   1808 O     CG A   0      77.780  73.090  27.290  0.00  0.00           O
ATOM   1809 N     CG A   0      78.050  73.860  30.790  0.00  0.00           N
ATOM   1810 C     CG A   0      75.360  75.410  37.790  0.00  0.00           C
ATOM   1811 C     CG A   0      74.480  74.930  38.760  0.00  0.00           C
ATOM   1812 C     CG A   0      74.490  73.090  42.070  0.00  0.00           C
ATOM   1813 H     CG A   0      74.100  72.000  43.810  0.00  0.00           H
ATOM   1814 H     CG A   0      70.720  73.690  41.870  0.00  0.00           H
ATOM   1815 H     CG A   0      72.120  74.400  40.060  0.00  0.00           H
ATOM   1816 H     CG A   0      76.860  73.800  40.890  0.00  0.00           H
ATOM   1817 H     CG A   0      78.370  74.820  39.260  0.00  0.00           H
ATOM   1818 H     CG A   0      80.600  77.890  36.520  0.00  0.00           H
ATOM   1819 H     CG A   0      82.200  79.790  35.660  0.00  0.00           H
ATOM   1820 H     CG A   0      82.560  80.020  33.890  0.00  0.00           H
ATOM   1821 H     CG A   0      84.690  80.280  34.060  0.00  0.00           H
ATOM   1822 H     CG A   0      85.780  79.090  34.690  0.00  0.00           H
ATOM   1823 H     CG A   0      84.860  80.120  35.840  0.00  0.00           H
ATOM   1824 H     CG A   0      85.040  77.400  33.900  0.00  0.00           H
ATOM   1825 H     CG A   0      83.820  77.970  32.720  0.00  0.00           H
ATOM   1826 H     CG A   0      83.470  76.600  33.830  0.00  0.00           H
ATOM   1827 H     CG A   0      83.580  78.510  37.100  0.00  0.00           H
ATOM   1828 H     CG A   0      83.060  77.030  36.320  0.00  0.00           H
ATOM   1829 H     CG A   0      84.800  77.450  36.330  0.00  0.00           H
ATOM   1830 H     CG A   0      81.150  78.770  32.320  0.00  0.00           H
ATOM   1831 H     CG A   0      76.500  77.020  29.890  0.00  0.00           H
ATOM   1832 H     CG A   0      75.260  77.000  27.700  0.00  0.00           H
ATOM   1833 H     CG A   0      74.310  77.950  25.970  0.00  0.00           H
ATOM   1834 H     CG A   0      73.300  78.360  23.800  0.00  0.00           H
ATOM   1835 H     CG A   0      76.640  77.180  21.810  0.00  0.00           H
ATOM   1836 H     CG A   0      77.870  76.750  23.840  0.00  0.00           H
ATOM   1837 H     CG A   0      79.110  77.180  25.730  0.00  0.00           H
ATOM   1838 H     CG A   0      80.230  76.900  27.780  0.00  0.00           H
ATOM   1839 H     CG A   0      77.670  73.960  34.040  0.00  0.00           H
ATOM   1840 H     CG A   0      79.140  74.160  33.120  0.00  0.00           H
ATOM   1841 H     CG A   0      75.310  74.570  32.720  0.00  0.00           H
ATOM   1842 H     CG A   0      74.140  74.020  30.650  0.00  0.00           H
ATOM   1843 H     CG A   0      75.580  73.590  28.540  0.00  0.00           H
ATOM   1844 H     CG A   0      79.170  72.760  28.730  0.00  0.00           H
ATOM   1845 H     CG A   0      74.940  75.890  36.910  0.00  0.00           H
ATOM   1846 H     CG A   0      73.440  75.170  38.570  0.00  0.00           H
ATOM   1847 H     CG A   0      75.530  72.840  42.230  0.00  0.00           H
ATOM   1848 C     CG A   0      71.550  69.520  44.120  0.00  0.00           C
ATOM   1849 N     CG A   0      70.790  70.640  43.800  0.00  0.00           N
ATOM   1850 C     CG A   0      69.920  70.440  42.750  0.00  0.00           C
ATOM   1851 C     CG A   0      69.750  69.150  42.130  0.00  0.00           C
ATOM   1852 C     CG A   0      70.420  68.030  42.610  0.00  0.00           C
ATOM   1853 C     CG A   0      70.200  66.630  41.990  0.00  0.00           C
ATOM   1854 C     CG A   0      70.200  65.450  42.790  0.00  0.00           C
ATOM   1855 C     CG A   0      69.980  64.200  42.190  0.00  0.00           C
ATOM   1856 C     CG A   0      69.700  64.060  40.840  0.00  0.00           C
ATOM   1857 C     CG A   0      69.320  62.800  40.220  0.00  0.00           C
ATOM   1858 C     CG A   0      68.840  61.790  39.760  0.00  0.00           C
ATOM   1859 C     CG A   0      68.200  60.750  39.030  0.00  0.00           C
ATOM   1860 C     CG A   0      68.280  59.500  39.600  0.00  0.00           C
ATOM   1861 C     CG A   0      67.680  58.320  39.050  0.00  0.00           C
ATOM   1862 C     CG A   0      67.950  56.980  39.730  0.00  0.00           C
ATOM   1863 N     CG A   0      68.890  56.070  39.100  0.00  0.00           N
ATOM   1864 C     CG A   0      70.160  56.920  38.940  0.00  0.00           C
ATOM   1865 C     CG A   0      68.450  55.650  37.710  0.00  0.00           C
ATOM   1866 C     CG A   0      69.160  54.850  39.940  0.00  0.00           C
ATOM   1867 C     CG A   0      66.800  58.570  37.890  0.00  0.00           C
ATOM   1868 C     CG A   0      66.690  59.800  37.280  0.00  0.00           C
ATOM   1869 C     CG A   0      65.920  59.880  36.090  0.00  0.00           C
ATOM   1870 C     CG A   0      65.200  59.880  35.090  0.00  0.00           C
ATOM   1871 C     CG A   0      64.330  59.880  33.960  0.00  0.00           C
ATOM   1872 C     CG A   0      64.860  60.150  32.660  0.00  0.00           C
ATOM   1873 C     CG A   0      63.970  60.140  31.540  0.00  0.00           C
ATOM   1874 C     CG A   0      62.620  59.820  31.610  0.00  0.00           C
ATOM   1875 C     CG A   0      61.760  59.690  30.420  0.00  0.00           C
ATOM   1876 C     CG A   0      60.570  60.440  30.360  0.00  0.00           C
ATOM   1877 C     CG A   0      59.710  60.420  29.240  0.00  0.00           C
ATOM   1878 N     CG A   0      60.020  59.560  28.170  0.00  0.00           N
ATOM   1879 C     CG A   0      61.270  58.980  28.190  0.00  0.00           C
ATOM   1880 C     CG A   0      62.090  58.930  29.270  0.00  0.00           C
ATOM   1881 C     CG A   0      62.120  59.760  32.960  0.00  0.00           C
ATOM   1882 C     CG A   0      62.890  59.750  34.090  0.00  0.00           C
ATOM   1883 C     CG A   0      67.460  60.910  37.800  0.00  0.00           C
ATOM   1884 O     CG A   0      67.160  62.160  37.250  0.00  0.00           O
ATOM   1885 C     CG A   0      65.890  62.840  37.690  0.00  0.00           C
ATOM   1886 C     CG A   0      65.720  62.800  39.190  0.00  0.00           C
ATOM   1887 C     CG A   0      65.170  61.640  39.800  0.00  0.00           C
ATOM   1888 C     CG A   0      65.110  61.580  41.250  0.00  0.00           C
ATOM   1889 C     CG A   0      65.560  62.650  42.000  0.00  0.00           C
ATOM   1890 C     CG A   0      66.080  63.750  41.290  0.00  0.00           C
ATOM   1891 C     CG A   0      66.770  64.860  41.990  0.00  0.00           C
ATOM   1892 O     CG A   0      66.790  64.960  43.220  0.00  0.00           O
ATOM   1893 N     CG A   0      66.150  63.790  39.950  0.00  0.00           N
ATOM   1894 C     CG A   0      69.780  65.210  40.080  0.00  0.00           C
ATOM   1895 C     CG A   0      70.010  66.460  40.640  0.00  0.00           C
ATOM   1896 C     CG A   0      71.320  68.270  43.690  0.00  0.00           C
ATOM   1897 H     CG A   0      72.390  69.690  44.790  0.00  0.00           H
ATOM   1898 H     CG A   0      69.260  71.270  42.490  0.00  0.00           H
ATOM   1899 H     CG A   0      68.930  69.030  41.430  0.00  0.00           H
ATOM   1900 H     CG A   0      70.480  65.470  43.840  0.00  0.00           H
ATOM   1901 H     CG A   0      69.870  63.330  42.830  0.00  0.00           H
ATOM   1902 H     CG A   0      68.830  59.350  40.520  0.00  0.00           H
ATOM   1903 H     CG A   0      66.950  56.550  39.860  0.00  0.00           H
ATOM   1904 H     CG A   0      68.380  57.110  40.730  0.00  0.00           H
ATOM   1905 H     CG A   0      70.510  57.340  39.890  0.00  0.00           H
ATOM   1906 H     CG A   0      69.980  57.810  38.330  0.00  0.00           H
ATOM   1907 H     CG A   0      70.940  56.290  38.530  0.00  0.00           H
ATOM   1908 H     CG A   0      67.460  55.250  37.910  0.00  0.00           H
ATOM   1909 H     CG A   0      69.040  54.780  37.410  0.00  0.00           H
ATOM   1910 H     CG A   0      68.450  56.460  36.980  0.00  0.00           H
ATOM   1911 H     CG A   0      69.450  55.180  40.940  0.00  0.00           H
ATOM   1912 H     CG A   0      68.150  54.440  39.870  0.00  0.00           H
ATOM   1913 H     CG A   0      69.990  54.310  39.470  0.00  0.00           H
ATOM   1914 H     CG A   0      66.430  57.660  37.410  0.00  0.00           H
ATOM   1915 H     CG A   0      65.940  60.290  32.580  0.00  0.00           H
ATOM   1916 H     CG A   0      64.410  60.240  30.560  0.00  0.00           H
ATOM   1917 H     CG A   0      60.310  61.080  31.200  0.00  0.00           H
ATOM   1918 H     CG A   0      58.770  60.970  29.250  0.00  0.00           H
ATOM   1919 H     CG A   0      61.580  58.460  27.290  0.00  0.00           H
ATOM   1920 H     CG A   0      63.020  58.380  29.180  0.00  0.00           H
ATOM   1921 H     CG A   0      61.040  59.690  33.050  0.00  0.00           H
ATOM   1922 H     CG A   0      62.440  59.670  35.080  0.00  0.00           H
ATOM   1923 H     CG A   0      65.070  62.210  37.320  0.00  0.00           H
ATOM   1924 H     CG A   0      65.780  63.870  37.330  0.00  0.00           H
ATOM   1925 H     CG A   0      64.750  60.810  39.240  0.00  0.00           H
ATOM   1926 H     CG A   0      64.770  60.690  41.780  0.00  0.00           H
ATOM   1927 H     CG A   0      65.620  62.560  43.080  0.00  0.00           H
ATOM   1928 H     CG A   0      67.240  65.700  41.430  0.00  0.00           H
ATOM   1929 H     CG A   0      69.690  65.150  39.000  0.00  0.00           H
ATOM   1930 H     CG A   0      70.110  67.330  40.000  0.00  0.00           H
ATOM   1931 H     CG A   0      72.000  67.560  44.160  0.00  0.00           H
ATOM   1932 C     CG A   0      74.320  75.290  20.490  0.00  0.00           C
ATOM   1933 N     CG A   0      73.400  76.250  20.880  0.00  0.00           N
ATOM   1934 C     CG A   0      72.100  75.840  21.000  0.00  0.00           C
ATOM   1935 C     CG A   0      71.660  74.560  20.640  0.00  0.00           C
ATOM   1936 C     CG A   0      72.590  73.570  20.310  0.00  0.00           C
ATOM   1937 C     CG A   0      72.200  72.120  20.240  0.00  0.00           C
ATOM   1938 C     CG A   0      73.230  71.110  20.140  0.00  0.00           C
ATOM   1939 C     CG A   0      72.860  69.760  19.880  0.00  0.00           C
ATOM   1940 C     CG A   0      71.510  69.430  19.670  0.00  0.00           C
ATOM   1941 C     CG A   0      71.260  68.080  19.360  0.00  0.00           C
ATOM   1942 C     CG A   0      71.000  66.950  19.170  0.00  0.00           C
ATOM   1943 C     CG A   0      70.630  65.570  19.120  0.00  0.00           C
ATOM   1944 C     CG A   0      71.330  64.760  18.230  0.00  0.00           C
ATOM   1945 C     CG A   0      70.990  63.430  17.960  0.00  0.00           C
ATOM   1946 C     CG A   0      71.750  62.470  17.050  0.00  0.00           C
ATOM   1947 N     CG A   0      71.070  62.460  15.620  0.00  0.00           N
ATOM   1948 C     CG A   0      69.790  61.600  15.460  0.00  0.00           C
ATOM   1949 C     CG A   0      72.160  61.880  14.710  0.00  0.00           C
ATOM   1950 C     CG A   0      70.800  63.870  15.170  0.00  0.00           C
ATOM   1951 C     CG A   0      69.850  63.010  18.560  0.00  0.00           C
ATOM   1952 C     CG A   0      69.120  63.730  19.530  0.00  0.00           C
ATOM   1953 C     CG A   0      68.080  63.090  20.310  0.00  0.00           C
ATOM   1954 C     CG A   0      67.260  62.680  21.050  0.00  0.00           C
ATOM   1955 C     CG A   0      66.120  62.250  21.830  0.00  0.00           C
ATOM   1956 C     CG A   0      65.830  60.920  21.840  0.00  0.00           C
ATOM   1957 C     CG A   0      64.740  60.410  22.600  0.00  0.00           C
ATOM   1958 C     CG A   0      63.940  61.300  23.380  0.00  0.00           C
ATOM   1959 C     CG A   0      62.700  60.770  24.060  0.00  0.00           C
ATOM   1960 C     CG A   0      62.080  61.540  25.040  0.00  0.00           C
ATOM   1961 C     CG A   0      60.920  61.090  25.710  0.00  0.00           C
ATOM   1962 N     CG A   0      60.330  59.890  25.520  0.00  0.00           N
ATOM   1963 C     CG A   0      61.020  59.130  24.620  0.00  0.00           C
ATOM   1964 C     CG A   0      62.200  59.470  23.950  0.00  0.00           C
ATOM   1965 C     CG A   0      64.390  62.660  23.410  0.00  0.00           C
ATOM   1966 C     CG A   0      65.500  63.100  22.710  0.00  0.00           C
ATOM   1967 C     CG A   0      69.590  65.020  19.900  0.00  0.00           C
ATOM   1968 O     CG A   0      68.940  65.730  20.880  0.00  0.00           O
ATOM   1969 C     CG A   0      67.760  66.470  20.620  0.00  0.00           C
ATOM   1970 C     CG A   0      67.460  67.450  21.740  0.00  0.00           C
ATOM   1971 C     CG A   0      68.360  68.460  22.110  0.00  0.00           C
ATOM   1972 C     CG A   0      68.050  69.510  22.990  0.00  0.00           C
ATOM   1973 C     CG A   0      66.810  69.400  23.650  0.00  0.00           C
ATOM   1974 C     CG A   0      66.010  68.250  23.380  0.00  0.00           C
ATOM   1975 C     CG A   0      64.690  68.130  24.230  0.00  0.00           C
ATOM   1976 O     CG A   0      64.280  68.920  25.090  0.00  0.00           O
ATOM   1977 N     CG A   0      66.260  67.330  22.390  0.00  0.00           N
ATOM   1978 C     CG A   0      70.490  70.410  19.710  0.00  0.00           C
ATOM   1979 C     CG A   0      70.830  71.760  19.990  0.00  0.00           C
ATOM   1980 C     CG A   0      73.950  73.990  20.200  0.00  0.00           C
ATOM   1981 H     CG A   0      75.380  75.540  20.410  0.00  0.00           H
ATOM   1982 H     CG A   0      71.360  76.630  21.130  0.00  0.00           H
ATOM   1983 H     CG A   0      70.590  74.390  20.660  0.00  0.00           H
ATOM   1984 H     CG A   0      74.290  71.340  20.250  0.00  0.00           H
ATOM   1985 H     CG A   0      73.650  69.030  19.750  0.00  0.00           H
ATOM   1986 H     CG A   0      72.150  65.190  17.660  0.00  0.00           H
ATOM   1987 H     CG A   0      71.710  61.490  17.510  0.00  0.00           H
ATOM   1988 H     CG A   0      72.810  62.660  16.910  0.00  0.00           H
ATOM   1989 H     CG A   0      70.060  60.600  15.770  0.00  0.00           H
ATOM   1990 H     CG A   0      69.370  61.590  14.450  0.00  0.00           H
ATOM   1991 H     CG A   0      69.030  61.940  16.150  0.00  0.00           H
ATOM   1992 H     CG A   0      73.090  62.460  14.730  0.00  0.00           H
ATOM   1993 H     CG A   0      71.780  61.840  13.690  0.00  0.00           H
ATOM   1994 H     CG A   0      72.260  60.840  15.030  0.00  0.00           H
ATOM   1995 H     CG A   0      69.860  64.260  15.560  0.00  0.00           H
ATOM   1996 H     CG A   0      71.650  64.440  15.570  0.00  0.00           H
ATOM   1997 H     CG A   0      70.900  64.100  14.110  0.00  0.00           H
ATOM   1998 H     CG A   0      69.630  61.950  18.510  0.00  0.00           H
ATOM   1999 H     CG A   0      66.370  60.230  21.210  0.00  0.00           H
ATOM   2000 H     CG A   0      64.570  59.340  22.500  0.00  0.00           H
ATOM   2001 H     CG A   0      62.350  62.570  25.220  0.00  0.00           H
ATOM   2002 H     CG A   0      60.380  61.800  26.330  0.00  0.00           H
ATOM   2003 H     CG A   0      60.710  58.090  24.530  0.00  0.00           H
ATOM   2004 H     CG A   0      62.780  58.750  23.390  0.00  0.00           H
ATOM   2005 H     CG A   0      63.790  63.390  23.940  0.00  0.00           H
ATOM   2006 H     CG A   0      65.800  64.140  22.770  0.00  0.00           H
ATOM   2007 H     CG A   0      66.850  65.880  20.420  0.00  0.00           H
ATOM   2008 H     CG A   0      67.940  67.060  19.720  0.00  0.00           H
ATOM   2009 H     CG A   0      69.300  68.560  21.580  0.00  0.00           H
ATOM   2010 H     CG A   0      68.650  70.390  23.200  0.00  0.00           H
ATOM   2011 H     CG A   0      66.450  70.180  24.320  0.00  0.00           H
ATOM   2012 H     CG A   0      64.030  67.240  24.120  0.00  0.00           H
ATOM   2013 H     CG A   0      69.450  70.160  19.540  0.00  0.00           H
ATOM   2014 H     CG A   0      69.970  72.430  19.980  0.00  0.00           H
ATOM   2015 H     CG A   0      74.710  73.290  19.870  0.00  0.00           H
ATOM   2016 PD    CG A   0      57.270  90.370   4.980  0.00  0.00          PD
ATOM   2017 PD    CG A   0      68.970 102.460  21.190  0.00  0.00          PD
ATOM   2018 PD    CG A   0      40.990  72.360  15.020  0.00  0.00          PD
ATOM   2019 PD    CG A   0      37.290  97.690  17.430  0.00  0.00          PD
ATOM   2020 PD    CG A   0      32.700  91.450  39.990  0.00  0.00          PD
ATOM   2021 PD    CG A   0      37.500  66.790  38.020  0.00  0.00          PD
ATOM   2022 PD    CG A   0      47.590 109.610  34.280  0.00  0.00          PD
ATOM   2023 PD    CG A   0      49.190  81.310  54.850  0.00  0.00          PD
ATOM   2024 PD    CG A   0      65.880  96.350  47.000  0.00  0.00          PD
ATOM   2025 PD    CG A   0      70.910  72.520  44.320  0.00  0.00          PD
ATOM   2026 PD    CG A   0      74.010  78.140  21.010  0.00  0.00          PD
ATOM   2027 PD    CG A   0      58.850  59.370  26.620  0.00  0.00          PD
ATOM   2028 D     CV B   1      63.475  79.077  10.539  0.00  0.00           D
ATOM   2029 D     CV B   1      43.475  83.077  10.539  0.00  0.00           D
ATOM   2030 D     CV B   1      59.475  83.077  10.539  0.00  0.00           D
ATOM   2031 D     CV B   1      43.475  87.077  10.539  0.00  0.00           D
ATOM   2032 D     CV B   1      47.475  87.077  10.539  0.00  0.00           D
ATOM   2033 D     CV B   1      47.475  91.077  10.539  0.00  0.00           D
ATOM   2034 D     CV B   1      51.475  71.077  14.539  0.00  0.00           D
ATOM   2035 D     CV B   1      55.475  71.077  14.539  0.00  0.00           D
ATOM   2036 D     CV B   1      51.475  75.077  14.539  0.00  0.00           D
ATOM   2037 D     CV B   1      55.475  75.077  14.539  0.00  0.00           D
ATOM   2038 D     CV B   1      59.475  75.077  14.539  0.00  0.00           D
ATOM   2039 D     CV B   1      63.475  75.077  14.539  0.00  0.00           D
ATOM   2040 D     CV B   1      51.475  79.077  14.539  0.00  0.00           D
ATOM   2041 D     CV B   1      55.475  79.077  14.539  0.00  0.00           D
ATOM   2042 D     CV B   1      59.475  79.077  14.539  0.00  0.00           D
ATOM   2043 D     CV B   1      63.475  79.077  14.539  0.00  0.00           D
ATOM   2044 D     CV B   1      43.475  83.077  14.539  0.00  0.00           D
ATOM   2045 D     CV B   1      47.475  83.077  14.539  0.00  0.00           D
ATOM   2046 D     CV B   1      51.475  83.077  14.539  0.00  0.00           D
ATOM   2047 D     CV B   1      55.475  83.077  14.539  0.00  0.00           D
ATOM   2048 D     CV B   1      59.475  83.077  14.539  0.00  0.00           D
ATOM   2049 D     CV B   1      63.475  83.077  14.539  0.00  0.00           D
ATOM   2050 D     CV B   1      43.475  87.077  14.539  0.00  0.00           D
ATOM   2051 D     CV B   1      47.475  87.077  14.539  0.00  0.00           D
ATOM   2052 D     CV B   1      51.475  87.077  14.539  0.00  0.00           D
ATOM   2053 D     CV B   1      55.475  87.077  14.539  0.00  0.00           D
ATOM   2054 D     CV B   1      59.475  87.077  14.539  0.00  0.00           D
ATOM   2055 D     CV B   1      63.475  87.077  14.539  0.00  0.00           D
ATOM   2056 D     CV B   1      43.475  91.077  14.539  0.00  0.00           D
ATOM   2057 D     CV B   1      47.475  91.077  14.539  0.00  0.00           D
ATOM   2058 D     CV B   1      51.475  91.077  14.539  0.00  0.00           D
ATOM   2059 D     CV B   1      55.475  91.077  14.539  0.00  0.00           D
ATOM   2060 D     CV B   1      59.475  91.077  14.539  0.00  0.00           D
ATOM   2061 D     CV B   1      63.475  91.077  14.539  0.00  0.00           D
ATOM   2062 D     CV B   1      67.475  91.077  14.539  0.00  0.00           D
ATOM   2063 D     CV B   1      51.475  95.077  14.539  0.00  0.00           D
ATOM   2064 D     CV B   1      55.475  95.077  14.539  0.00  0.00           D
ATOM   2065 D     CV B   1      59.475  95.077  14.539  0.00  0.00           D
ATOM   2066 D     CV B   1      63.475  95.077  14.539  0.00  0.00           D
ATOM   2067 D     CV B   1      55.475  99.077  14.539  0.00  0.00           D
ATOM   2068 D     CV B   1      59.475  99.077  14.539  0.00  0.00           D
ATOM   2069 D     CV B   1      59.475 103.077  14.539  0.00  0.00           D
ATOM   2070 D     CV B   1      55.475  67.077  18.539  0.00  0.00           D
ATOM   2071 D     CV B   1      59.475  67.077  18.539  0.00  0.00           D
ATOM   2072 D     CV B   1      51.475  71.077  18.539  0.00  0.00           D
ATOM   2073 D     CV B   1      55.475  71.077  18.539  0.00  0.00           D
ATOM   2074 D     CV B   1      59.475  71.077  18.539  0.00  0.00           D
ATOM   2075 D     CV B   1      63.475  71.077  18.539  0.00  0.00           D
ATOM   2076 D     CV B   1      47.475  75.077  18.539  0.00  0.00           D
ATOM   2077 D     CV B   1      51.475  75.077  18.539  0.00  0.00           D
ATOM   2078 D     CV B   1      55.475  75.077  18.539  0.00  0.00           D
ATOM   2079 D     CV B   1      59.475  75.077  18.539  0.00  0.00           D
ATOM   2080 D     CV B   1      63.475  75.077  18.539  0.00  0.00           D
ATOM   2081 D     CV B   1      43.475  79.077  18.539  0.00  0.00           D
ATOM   2082 D     CV B   1      47.475  79.077  18.539  0.00  0.00           D
ATOM   2083 D     CV B   1      51.475  79.077  18.539  0.00  0.00           D
ATOM   2084 D     CV B   1      55.475  79.077  18.539  0.00  0.00           D
ATOM   2085 D     CV B   1      59.475  79.077  18.539  0.00  0.00           D
ATOM   2086 D     CV B   1      63.475  79.077  18.539  0.00  0.00           D
ATOM   2087 D     CV B   1      43.475  83.077  18.539  0.00  0.00           D
ATOM   2088 D     CV B   1      47.475  83.077  18.539  0.00  0.00           D
ATOM   2089 D     CV B   1      51.475  83.077  18.539  0.00  0.00           D
ATOM   2090 D     CV B   1      55.475  83.077  18.539  0.00  0.00           D
ATOM   2091 D     CV B   1      59.475  83.077  18.539  0.00  0.00           D
ATOM   2092 D     CV B   1      63.475  83.077  18.539  0.00  0.00           D
ATOM   2093 D     CV B   1      43.475  87.077  18.539  0.00  0.00           D
ATOM   2094 D     CV B   1      47.475  87.077  18.539  0.00  0.00           D
ATOM   2095 D     CV B   1      51.475  87.077  18.539  0.00  0.00           D
ATOM   2096 D     CV B   1      55.475  87.077  18.539  0.00  0.00           D
ATOM   2097 D     CV B   1      59.475  87.077  18.539  0.00  0.00           D
ATOM   2098 D     CV B   1      63.475  87.077  18.539  0.00  0.00           D
ATOM   2099 D     CV B   1      43.475  91.077  18.539  0.00  0.00           D
ATOM   2100 D     CV B   1      47.475  91.077  18.539  0.00  0.00           D
ATOM   2101 D     CV B   1      51.475  91.077  18.539  0.00  0.00           D
ATOM   2102 D     CV B   1      55.475  91.077  18.539  0.00  0.00           D
ATOM   2103 D     CV B   1      59.475  91.077  18.539  0.00  0.00           D
ATOM   2104 D     CV B   1      63.475  91.077  18.539  0.00  0.00           D
ATOM   2105 D     CV B   1      67.475  91.077  18.539  0.00  0.00           D
ATOM   2106 D     CV B   1      47.475  95.077  18.539  0.00  0.00           D
ATOM   2107 D     CV B   1      51.475  95.077  18.539  0.00  0.00           D
ATOM   2108 D     CV B   1      55.475  95.077  18.539  0.00  0.00           D
ATOM   2109 D     CV B   1      59.475  95.077  18.539  0.00  0.00           D
ATOM   2110 D     CV B   1      63.475  95.077  18.539  0.00  0.00           D
ATOM   2111 D     CV B   1      47.475  99.077  18.539  0.00  0.00           D
ATOM   2112 D     CV B   1      51.475  99.077  18.539  0.00  0.00           D
ATOM   2113 D     CV B   1      55.475  99.077  18.539  0.00  0.00           D
ATOM   2114 D     CV B   1      59.475  99.077  18.539  0.00  0.00           D
ATOM   2115 D     CV B   1      47.475 103.077  18.539  0.00  0.00           D
ATOM   2116 D     CV B   1      51.475 103.077  18.539  0.00  0.00           D
ATOM   2117 D     CV B   1      55.475 103.077  18.539  0.00  0.00           D
ATOM   2118 D     CV B   1      59.475 103.077  18.539  0.00  0.00           D
ATOM   2119 D     CV B   1      51.475  67.077  22.539  0.00  0.00           D
ATOM   2120 D     CV B   1      55.475  67.077  22.539  0.00  0.00           D
ATOM   2121 D     CV B   1      47.475  71.077  22.539  0.00  0.00           D
ATOM   2122 D     CV B   1      51.475  71.077  22.539  0.00  0.00           D
ATOM   2123 D     CV B   1      55.475  71.077  22.539  0.00  0.00           D
ATOM   2124 D     CV B   1      59.475  71.077  22.539  0.00  0.00           D
ATOM   2125 D     CV B   1      35.475  75.077  22.539  0.00  0.00           D
ATOM   2126 D     CV B   1      43.475  75.077  22.539  0.00  0.00           D
ATOM   2127 D     CV B   1      47.475  75.077  22.539  0.00  0.00           D
ATOM   2128 D     CV B   1      51.475  75.077  22.539  0.00  0.00           D
ATOM   2129 D     CV B   1      55.475  75.077  22.539  0.00  0.00           D
ATOM   2130 D     CV B   1      59.475  75.077  22.539  0.00  0.00           D
ATOM   2131 D     CV B   1      63.475  75.077  22.539  0.00  0.00           D
ATOM   2132 D     CV B   1      35.475  79.077  22.539  0.00  0.00           D
ATOM   2133 D     CV B   1      39.475  79.077  22.539  0.00  0.00           D
ATOM   2134 D     CV B   1      43.475  79.077  22.539  0.00  0.00           D
ATOM   2135 D     CV B   1      47.475  79.077  22.539  0.00  0.00           D
ATOM   2136 D     CV B   1      51.475  79.077  22.539  0.00  0.00           D
ATOM   2137 D     CV B   1      55.475  79.077  22.539  0.00  0.00           D
ATOM   2138 D     CV B   1      59.475  79.077  22.539  0.00  0.00           D
ATOM   2139 D     CV B   1      63.475  79.077  22.539  0.00  0.00           D
ATOM   2140 D     CV B   1      35.475  83.077  22.539  0.00  0.00           D
ATOM   2141 D     CV B   1      39.475  83.077  22.539  0.00  0.00           D
ATOM   2142 D     CV B   1      43.475  83.077  22.539  0.00  0.00           D
ATOM   2143 D     CV B   1      47.475  83.077  22.539  0.00  0.00           D
ATOM   2144 D     CV B   1      51.475  83.077  22.539  0.00  0.00           D
ATOM   2145 D     CV B   1      55.475  83.077  22.539  0.00  0.00           D
ATOM   2146 D     CV B   1      59.475  83.077  22.539  0.00  0.00           D
ATOM   2147 D     CV B   1      63.475  83.077  22.539  0.00  0.00           D
ATOM   2148 D     CV B   1      67.475  83.077  22.539  0.00  0.00           D
ATOM   2149 D     CV B   1      35.475  87.077  22.539  0.00  0.00           D
ATOM   2150 D     CV B   1      39.475  87.077  22.539  0.00  0.00           D
ATOM   2151 D     CV B   1      43.475  87.077  22.539  0.00  0.00           D
ATOM   2152 D     CV B   1      47.475  87.077  22.539  0.00  0.00           D
ATOM   2153 D     CV B   1      51.475  87.077  22.539  0.00  0.00           D
ATOM   2154 D     CV B   1      55.475  87.077  22.539  0.00  0.00           D
ATOM   2155 D     CV B   1      59.475  87.077  22.539  0.00  0.00           D
ATOM   2156 D     CV B   1      63.475  87.077  22.539  0.00  0.00           D
ATOM   2157 D     CV B   1      67.475  87.077  22.539  0.00  0.00           D
ATOM   2158 D     CV B   1      39.475  91.077  22.539  0.00  0.00           D
ATOM   2159 D     CV B   1      43.475  91.077  22.539  0.00  0.00           D
ATOM   2160 D     CV B   1      47.475  91.077  22.539  0.00  0.00           D
ATOM   2161 D     CV B   1      51.475  91.077  22.539  0.00  0.00           D
ATOM   2162 D     CV B   1      55.475  91.077  22.539  0.00  0.00           D
ATOM   2163 D     CV B   1      59.475  91.077  22.539  0.00  0.00           D
ATOM   2164 D     CV B   1      63.475  91.077  22.539  0.00  0.00           D
ATOM   2165 D     CV B   1      67.475  91.077  22.539  0.00  0.00           D
ATOM   2166 D     CV B   1      43.475  95.077  22.539  0.00  0.00           D
ATOM   2167 D     CV B   1      47.475  95.077  22.539  0.00  0.00           D
ATOM   2168 D     CV B   1      51.475  95.077  22.539  0.00  0.00           D
ATOM   2169 D     CV B   1      55.475  95.077  22.539  0.00  0.00           D
ATOM   2170 D     CV B   1      59.475  95.077  22.539  0.00  0.00           D
ATOM   2171 D     CV B   1      63.475  95.077  22.539  0.00  0.00           D
ATOM   2172 D     CV B   1      47.475  99.077  22.539  0.00  0.00           D
ATOM   2173 D     CV B   1      51.475  99.077  22.539  0.00  0.00           D
ATOM   2174 D     CV B   1      55.475  99.077  22.539  0.00  0.00           D
ATOM   2175 D     CV B   1      59.475  99.077  22.539  0.00  0.00           D
ATOM   2176 D     CV B   1      51.475 103.077  22.539  0.00  0.00           D
ATOM   2177 D     CV B   1      47.475  63.077  26.539  0.00  0.00           D
ATOM   2178 D     CV B   1      43.475  67.077  26.539  0.00  0.00           D
ATOM   2179 D     CV B   1      47.475  67.077  26.539  0.00  0.00           D
ATOM   2180 D     CV B   1      51.475  67.077  26.539  0.00  0.00           D
ATOM   2181 D     CV B   1      55.475  67.077  26.539  0.00  0.00           D
ATOM   2182 D     CV B   1      43.475  71.077  26.539  0.00  0.00           D
ATOM   2183 D     CV B   1      47.475  71.077  26.539  0.00  0.00           D
ATOM   2184 D     CV B   1      51.475  71.077  26.539  0.00  0.00           D
ATOM   2185 D     CV B   1      55.475  71.077  26.539  0.00  0.00           D
ATOM   2186 D     CV B   1      35.475  75.077  26.539  0.00  0.00           D
ATOM   2187 D     CV B   1      39.475  75.077  26.539  0.00  0.00           D
ATOM   2188 D     CV B   1      43.475  75.077  26.539  0.00  0.00           D
ATOM   2189 D     CV B   1      47.475  75.077  26.539  0.00  0.00           D
ATOM   2190 D     CV B   1      51.475  75.077  26.539  0.00  0.00           D
ATOM   2191 D     CV B   1      55.475  75.077  26.539  0.00  0.00           D
ATOM   2192 D     CV B   1      59.475  75.077  26.539  0.00  0.00           D
ATOM   2193 D     CV B   1      63.475  75.077  26.539  0.00  0.00           D
ATOM   2194 D     CV B   1      67.475  75.077  26.539  0.00  0.00           D
ATOM   2195 D     CV B   1      35.475  79.077  26.539  0.00  0.00           D
ATOM   2196 D     CV B   1      39.475  79.077  26.539  0.00  0.00           D
ATOM   2197 D     CV B   1      43.475  79.077  26.539  0.00  0.00           D
ATOM   2198 D     CV B   1      47.475  79.077  26.539  0.00  0.00           D
ATOM   2199 D     CV B   1      51.475  79.077  26.539  0.00  0.00           D
ATOM   2200 D     CV B   1      55.475  79.077  26.539  0.00  0.00           D
ATOM   2201 D     CV B   1      59.475  79.077  26.539  0.00  0.00           D
ATOM   2202 D     CV B   1      63.475  79.077  26.539  0.00  0.00           D
ATOM   2203 D     CV B   1      67.475  79.077  26.539  0.00  0.00           D
ATOM   2204 D     CV B   1      35.475  83.077  26.539  0.00  0.00           D
ATOM   2205 D     CV B   1      39.475  83.077  26.539  0.00  0.00           D
ATOM   2206 D     CV B   1      43.475  83.077  26.539  0.00  0.00           D
ATOM   2207 D     CV B   1      47.475  83.077  26.539  0.00  0.00           D
ATOM   2208 D     CV B   1      51.475  83.077  26.539  0.00  0.00           D
ATOM   2209 D     CV B   1      55.475  83.077  26.539  0.00  0.00           D
ATOM   2210 D     CV B   1      59.475  83.077  26.539  0.00  0.00           D
ATOM   2211 D     CV B   1      63.475  83.077  26.539  0.00  0.00           D
ATOM   2212 D     CV B   1      67.475  83.077  26.539  0.00  0.00           D
ATOM   2213 D     CV B   1      71.475  83.077  26.539  0.00  0.00           D
ATOM   2214 D     CV B   1      31.475  87.077  26.539  0.00  0.00           D
ATOM   2215 D     CV B   1      35.475  87.077  26.539  0.00  0.00           D
ATOM   2216 D     CV B   1      39.475  87.077  26.539  0.00  0.00           D
ATOM   2217 D     CV B   1      43.475  87.077  26.539  0.00  0.00           D
ATOM   2218 D     CV B   1      47.475  87.077  26.539  0.00  0.00           D
ATOM   2219 D     CV B   1      51.475  87.077  26.539  0.00  0.00           D
ATOM   2220 D     CV B   1      55.475  87.077  26.539  0.00  0.00           D
ATOM   2221 D     CV B   1      59.475  87.077  26.539  0.00  0.00           D
ATOM   2222 D     CV B   1      63.475  87.077  26.539  0.00  0.00           D
ATOM   2223 D     CV B   1      67.475  87.077  26.539  0.00  0.00           D
ATOM   2224 D     CV B   1      71.475  87.077  26.539  0.00  0.00           D
ATOM   2225 D     CV B   1      75.475  87.077  26.539  0.00  0.00           D
ATOM   2226 D     CV B   1      35.475  91.077  26.539  0.00  0.00           D
ATOM   2227 D     CV B   1      39.475  91.077  26.539  0.00  0.00           D
ATOM   2228 D     CV B   1      43.475  91.077  26.539  0.00  0.00           D
ATOM   2229 D     CV B   1      47.475  91.077  26.539  0.00  0.00           D
ATOM   2230 D     CV B   1      51.475  91.077  26.539  0.00  0.00           D
ATOM   2231 D     CV B   1      55.475  91.077  26.539  0.00  0.00           D
ATOM   2232 D     CV B   1      59.475  91.077  26.539  0.00  0.00           D
ATOM   2233 D     CV B   1      63.475  91.077  26.539  0.00  0.00           D
ATOM   2234 D     CV B   1      67.475  91.077  26.539  0.00  0.00           D
ATOM   2235 D     CV B   1      71.475  91.077  26.539  0.00  0.00           D
ATOM   2236 D     CV B   1      39.475  95.077  26.539  0.00  0.00           D
ATOM   2237 D     CV B   1      43.475  95.077  26.539  0.00  0.00           D
ATOM   2238 D     CV B   1      47.475  95.077  26.539  0.00  0.00           D
ATOM   2239 D     CV B   1      51.475  95.077  26.539  0.00  0.00           D
ATOM   2240 D     CV B   1      55.475  95.077  26.539  0.00  0.00           D
ATOM   2241 D     CV B   1      59.475  95.077  26.539  0.00  0.00           D
ATOM   2242 D     CV B   1      63.475  95.077  26.539  0.00  0.00           D
ATOM   2243 D     CV B   1      47.475  99.077  26.539  0.00  0.00           D
ATOM   2244 D     CV B   1      51.475  99.077  26.539  0.00  0.00           D
ATOM   2245 D     CV B   1      55.475  99.077  26.539  0.00  0.00           D
ATOM   2246 D     CV B   1      59.475  99.077  26.539  0.00  0.00           D
ATOM   2247 D     CV B   1      51.475 103.077  26.539  0.00  0.00           D
ATOM   2248 D     CV B   1      47.475  67.077  30.539  0.00  0.00           D
ATOM   2249 D     CV B   1      51.475  67.077  30.539  0.00  0.00           D
ATOM   2250 D     CV B   1      55.475  67.077  30.539  0.00  0.00           D
ATOM   2251 D     CV B   1      59.475  67.077  30.539  0.00  0.00           D
ATOM   2252 D     CV B   1      63.475  67.077  30.539  0.00  0.00           D
ATOM   2253 D     CV B   1      67.475  67.077  30.539  0.00  0.00           D
ATOM   2254 D     CV B   1      43.475  71.077  30.539  0.00  0.00           D
ATOM   2255 D     CV B   1      47.475  71.077  30.539  0.00  0.00           D
ATOM   2256 D     CV B   1      51.475  71.077  30.539  0.00  0.00           D
ATOM   2257 D     CV B   1      55.475  71.077  30.539  0.00  0.00           D
ATOM   2258 D     CV B   1      59.475  71.077  30.539  0.00  0.00           D
ATOM   2259 D     CV B   1      63.475  71.077  30.539  0.00  0.00           D
ATOM   2260 D     CV B   1      67.475  71.077  30.539  0.00  0.00           D
ATOM   2261 D     CV B   1      31.475  75.077  30.539  0.00  0.00           D
ATOM   2262 D     CV B   1      35.475  75.077  30.539  0.00  0.00           D
ATOM   2263 D     CV B   1      39.475  75.077  30.539  0.00  0.00           D
ATOM   2264 D     CV B   1      43.475  75.077  30.539  0.00  0.00           D
ATOM   2265 D     CV B   1      47.475  75.077  30.539  0.00  0.00           D
ATOM   2266 D     CV B   1      51.475  75.077  30.539  0.00  0.00           D
ATOM   2267 D     CV B   1      55.475  75.077  30.539  0.00  0.00           D
ATOM   2268 D     CV B   1      59.475  75.077  30.539  0.00  0.00           D
ATOM   2269 D     CV B   1      63.475  75.077  30.539  0.00  0.00           D
ATOM   2270 D     CV B   1      67.475  75.077  30.539  0.00  0.00           D
ATOM   2271 D     CV B   1      31.475  79.077  30.539  0.00  0.00           D
ATOM   2272 D     CV B   1      35.475  79.077  30.539  0.00  0.00           D
ATOM   2273 D     CV B   1      39.475  79.077  30.539  0.00  0.00           D
ATOM   2274 D     CV B   1      43.475  79.077  30.539  0.00  0.00           D
ATOM   2275 D     CV B   1      47.475  79.077  30.539  0.00  0.00           D
ATOM   2276 D     CV B   1      51.475  79.077  30.539  0.00  0.00           D
ATOM   2277 D     CV B   1      55.475  79.077  30.539  0.00  0.00           D
ATOM   2278 D     CV B   1      59.475  79.077  30.539  0.00  0.00           D
ATOM   2279 D     CV B   1      63.475  79.077  30.539  0.00  0.00           D
ATOM   2280 D     CV B   1      67.475  79.077  30.539  0.00  0.00           D
ATOM   2281 D     CV B   1      31.475  83.077  30.539  0.00  0.00           D
ATOM   2282 D     CV B   1      35.475  83.077  30.539  0.00  0.00           D
ATOM   2283 D     CV B   1      39.475  83.077  30.539  0.00  0.00           D
ATOM   2284 D     CV B   1      43.475  83.077  30.539  0.00  0.00           D
ATOM   2285 D     CV B   1      47.475  83.077  30.539  0.00  0.00           D
ATOM   2286 D     CV B   1      51.475  83.077  30.539  0.00  0.00           D
ATOM   2287 D     CV B   1      55.475  83.077  30.539  0.00  0.00           D
ATOM   2288 D     CV B   1      59.475  83.077  30.539  0.00  0.00           D
ATOM   2289 D     CV B   1      63.475  83.077  30.539  0.00  0.00           D
ATOM   2290 D     CV B   1      67.475  83.077  30.539  0.00  0.00           D
ATOM   2291 D     CV B   1      71.475  83.077  30.539  0.00  0.00           D
ATOM   2292 D     CV B   1      75.475  83.077  30.539  0.00  0.00           D
ATOM   2293 D     CV B   1      31.475  87.077  30.539  0.00  0.00           D
ATOM   2294 D     CV B   1      35.475  87.077  30.539  0.00  0.00           D
ATOM   2295 D     CV B   1      39.475  87.077  30.539  0.00  0.00           D
ATOM   2296 D     CV B   1      43.475  87.077  30.539  0.00  0.00           D
ATOM   2297 D     CV B   1      47.475  87.077  30.539  0.00  0.00           D
ATOM   2298 D     CV B   1      51.475  87.077  30.539  0.00  0.00           D
ATOM   2299 D     CV B   1      55.475  87.077  30.539  0.00  0.00           D
ATOM   2300 D     CV B   1      59.475  87.077  30.539  0.00  0.00           D
ATOM   2301 D     CV B   1      63.475  87.077  30.539  0.00  0.00           D
ATOM   2302 D     CV B   1      67.475  87.077  30.539  0.00  0.00           D
ATOM   2303 D     CV B   1      71.475  87.077  30.539  0.00  0.00           D
ATOM   2304 D     CV B   1      75.475  87.077  30.539  0.00  0.00           D
ATOM   2305 D     CV B   1      39.475  91.077  30.539  0.00  0.00           D
ATOM   2306 D     CV B   1      43.475  91.077  30.539  0.00  0.00           D
ATOM   2307 D     CV B   1      47.475  91.077  30.539  0.00  0.00           D
ATOM   2308 D     CV B   1      51.475  91.077  30.539  0.00  0.00           D
ATOM   2309 D     CV B   1      55.475  91.077  30.539  0.00  0.00           D
ATOM   2310 D     CV B   1      59.475  91.077  30.539  0.00  0.00           D
ATOM   2311 D     CV B   1      63.475  91.077  30.539  0.00  0.00           D
ATOM   2312 D     CV B   1      67.475  91.077  30.539  0.00  0.00           D
ATOM   2313 D     CV B   1      71.475  91.077  30.539  0.00  0.00           D
ATOM   2314 D     CV B   1      39.475  95.077  30.539  0.00  0.00           D
ATOM   2315 D     CV B   1      43.475  95.077  30.539  0.00  0.00           D
ATOM   2316 D     CV B   1      47.475  95.077  30.539  0.00  0.00           D
ATOM   2317 D     CV B   1      51.475  95.077  30.539  0.00  0.00           D
ATOM   2318 D     CV B   1      55.475  95.077  30.539  0.00  0.00           D
ATOM   2319 D     CV B   1      59.475  95.077  30.539  0.00  0.00           D
ATOM   2320 D     CV B   1      39.475  99.077  30.539  0.00  0.00           D
ATOM   2321 D     CV B   1      43.475  99.077  30.539  0.00  0.00           D
ATOM   2322 D     CV B   1      47.475  99.077  30.539  0.00  0.00           D
ATOM   2323 D     CV B   1      51.475  99.077  30.539  0.00  0.00           D
ATOM   2324 D     CV B   1      55.475  99.077  30.539  0.00  0.00           D
ATOM   2325 D     CV B   1      59.475  99.077  30.539  0.00  0.00           D
ATOM   2326 D     CV B   1      39.475 103.077  30.539  0.00  0.00           D
ATOM   2327 D     CV B   1      47.475 103.077  30.539  0.00  0.00           D
ATOM   2328 D     CV B   1      51.475 103.077  30.539  0.00  0.00           D
ATOM   2329 D     CV B   1      55.475 103.077  30.539  0.00  0.00           D
ATOM   2330 D     CV B   1      55.475  63.077  34.539  0.00  0.00           D
ATOM   2331 D     CV B   1      51.475  67.077  34.539  0.00  0.00           D
ATOM   2332 D     CV B   1      55.475  67.077  34.539  0.00  0.00           D
ATOM   2333 D     CV B   1      59.475  67.077  34.539  0.00  0.00           D
ATOM   2334 D     CV B   1      43.475  71.077  34.539  0.00  0.00           D
ATOM   2335 D     CV B   1      47.475  71.077  34.539  0.00  0.00           D
ATOM   2336 D     CV B   1      51.475  71.077  34.539  0.00  0.00           D
ATOM   2337 D     CV B   1      55.475  71.077  34.539  0.00  0.00           D
ATOM   2338 D     CV B   1      59.475  71.077  34.539  0.00  0.00           D
ATOM   2339 D     CV B   1      63.475  71.077  34.539  0.00  0.00           D
ATOM   2340 D     CV B   1      67.475  71.077  34.539  0.00  0.00           D
ATOM   2341 D     CV B   1      71.475  71.077  34.539  0.00  0.00           D
ATOM   2342 D     CV B   1      43.475  75.077  34.539  0.00  0.00           D
ATOM   2343 D     CV B   1      47.475  75.077  34.539  0.00  0.00           D
ATOM   2344 D     CV B   1      51.475  75.077  34.539  0.00  0.00           D
ATOM   2345 D     CV B   1      55.475  75.077  34.539  0.00  0.00           D
ATOM   2346 D     CV B   1      59.475  75.077  34.539  0.00  0.00           D
ATOM   2347 D     CV B   1      63.475  75.077  34.539  0.00  0.00           D
ATOM   2348 D     CV B   1      67.475  75.077  34.539  0.00  0.00           D
ATOM   2349 D     CV B   1      39.475  79.077  34.539  0.00  0.00           D
ATOM   2350 D     CV B   1      43.475  79.077  34.539  0.00  0.00           D
ATOM   2351 D     CV B   1      47.475  79.077  34.539  0.00  0.00           D
ATOM   2352 D     CV B   1      51.475  79.077  34.539  0.00  0.00           D
ATOM   2353 D     CV B   1      55.475  79.077  34.539  0.00  0.00           D
ATOM   2354 D     CV B   1      59.475  79.077  34.539  0.00  0.00           D
ATOM   2355 D     CV B   1      63.475  79.077  34.539  0.00  0.00           D
ATOM   2356 D     CV B   1      67.475  79.077  34.539  0.00  0.00           D
ATOM   2357 D     CV B   1      71.475  79.077  34.539  0.00  0.00           D
ATOM   2358 D     CV B   1      35.475  83.077  34.539  0.00  0.00           D
ATOM   2359 D     CV B   1      39.475  83.077  34.539  0.00  0.00           D
ATOM   2360 D     CV B   1      43.475  83.077  34.539  0.00  0.00           D
ATOM   2361 D     CV B   1      47.475  83.077  34.539  0.00  0.00           D
ATOM   2362 D     CV B   1      51.475  83.077  34.539  0.00  0.00           D
ATOM   2363 D     CV B   1      55.475  83.077  34.539  0.00  0.00           D
ATOM   2364 D     CV B   1      59.475  83.077  34.539  0.00  0.00           D
ATOM   2365 D     CV B   1      63.475  83.077  34.539  0.00  0.00           D
ATOM   2366 D     CV B   1      67.475  83.077  34.539  0.00  0.00           D
ATOM   2367 D     CV B   1      71.475  83.077  34.539  0.00  0.00           D
ATOM   2368 D     CV B   1      75.475  83.077  34.539  0.00  0.00           D
ATOM   2369 D     CV B   1      39.475  87.077  34.539  0.00  0.00           D
ATOM   2370 D     CV B   1      43.475  87.077  34.539  0.00  0.00           D
ATOM   2371 D     CV B   1      47.475  87.077  34.539  0.00  0.00           D
ATOM   2372 D     CV B   1      51.475  87.077  34.539  0.00  0.00           D
ATOM   2373 D     CV B   1      55.475  87.077  34.539  0.00  0.00           D
ATOM   2374 D     CV B   1      59.475  87.077  34.539  0.00  0.00           D
ATOM   2375 D     CV B   1      63.475  87.077  34.539  0.00  0.00           D
ATOM   2376 D     CV B   1      67.475  87.077  34.539  0.00  0.00           D
ATOM   2377 D     CV B   1      71.475  87.077  34.539  0.00  0.00           D
ATOM   2378 D     CV B   1      39.475  91.077  34.539  0.00  0.00           D
ATOM   2379 D     CV B   1      43.475  91.077  34.539  0.00  0.00           D
ATOM   2380 D     CV B   1      47.475  91.077  34.539  0.00  0.00           D
ATOM   2381 D     CV B   1      51.475  91.077  34.539  0.00  0.00           D
ATOM   2382 D     CV B   1      55.475  91.077  34.539  0.00  0.00           D
ATOM   2383 D     CV B   1      59.475  91.077  34.539  0.00  0.00           D
ATOM   2384 D     CV B   1      63.475  91.077  34.539  0.00  0.00           D
ATOM   2385 D     CV B   1      67.475  91.077  34.539  0.00  0.00           D
ATOM   2386 D     CV B   1      71.475  91.077  34.539  0.00  0.00           D
ATOM   2387 D     CV B   1      39.475  95.077  34.539  0.00  0.00           D
ATOM   2388 D     CV B   1      43.475  95.077  34.539  0.00  0.00           D
ATOM   2389 D     CV B   1      47.475  95.077  34.539  0.00  0.00           D
ATOM   2390 D     CV B   1      51.475  95.077  34.539  0.00  0.00           D
ATOM   2391 D     CV B   1      55.475  95.077  34.539  0.00  0.00           D
ATOM   2392 D     CV B   1      59.475  95.077  34.539  0.00  0.00           D
ATOM   2393 D     CV B   1      39.475  99.077  34.539  0.00  0.00           D
ATOM   2394 D     CV B   1      43.475  99.077  34.539  0.00  0.00           D
ATOM   2395 D     CV B   1      47.475  99.077  34.539  0.00  0.00           D
ATOM   2396 D     CV B   1      51.475  99.077  34.539  0.00  0.00           D
ATOM   2397 D     CV B   1      55.475  99.077  34.539  0.00  0.00           D
ATOM   2398 D     CV B   1      59.475  99.077  34.539  0.00  0.00           D
ATOM   2399 D     CV B   1      51.475 103.077  34.539  0.00  0.00           D
ATOM   2400 D     CV B   1      55.475 103.077  34.539  0.00  0.00           D
ATOM   2401 D     CV B   1      59.475 103.077  34.539  0.00  0.00           D
ATOM   2402 D     CV B   1      59.475 107.077  34.539  0.00  0.00           D
ATOM   2403 D     CV B   1      51.475  63.077  38.539  0.00  0.00           D
ATOM   2404 D     CV B   1      55.475  63.077  38.539  0.00  0.00           D
ATOM   2405 D     CV B   1      59.475  63.077  38.539  0.00  0.00           D
ATOM   2406 D     CV B   1      47.475  67.077  38.539  0.00  0.00           D
ATOM   2407 D     CV B   1      51.475  67.077  38.539  0.00  0.00           D
ATOM   2408 D     CV B   1      55.475  67.077  38.539  0.00  0.00           D
ATOM   2409 D     CV B   1      59.475  67.077  38.539  0.00  0.00           D
ATOM   2410 D     CV B   1      43.475  71.077  38.539  0.00  0.00           D
ATOM   2411 D     CV B   1      47.475  71.077  38.539  0.00  0.00           D
ATOM   2412 D     CV B   1      51.475  71.077  38.539  0.00  0.00           D
ATOM   2413 D     CV B   1      55.475  71.077  38.539  0.00  0.00           D
ATOM   2414 D     CV B   1      59.475  71.077  38.539  0.00  0.00           D
ATOM   2415 D     CV B   1      63.475  71.077  38.539  0.00  0.00           D
ATOM   2416 D     CV B   1      43.475  75.077  38.539  0.00  0.00           D
ATOM   2417 D     CV B   1      47.475  75.077  38.539  0.00  0.00           D
ATOM   2418 D     CV B   1      51.475  75.077  38.539  0.00  0.00           D
ATOM   2419 D     CV B   1      55.475  75.077  38.539  0.00  0.00           D
ATOM   2420 D     CV B   1      59.475  75.077  38.539  0.00  0.00           D
ATOM   2421 D     CV B   1      63.475  75.077  38.539  0.00  0.00           D
ATOM   2422 D     CV B   1      43.475  79.077  38.539  0.00  0.00           D
ATOM   2423 D     CV B   1      47.475  79.077  38.539  0.00  0.00           D
ATOM   2424 D     CV B   1      51.475  79.077  38.539  0.00  0.00           D
ATOM   2425 D     CV B   1      55.475  79.077  38.539  0.00  0.00           D
ATOM   2426 D     CV B   1      59.475  79.077  38.539  0.00  0.00           D
ATOM   2427 D     CV B   1      63.475  79.077  38.539  0.00  0.00           D
ATOM   2428 D     CV B   1      67.475  79.077  38.539  0.00  0.00           D
ATOM   2429 D     CV B   1      39.475  83.077  38.539  0.00  0.00           D
ATOM   2430 D     CV B   1      43.475  83.077  38.539  0.00  0.00           D
ATOM   2431 D     CV B   1      47.475  83.077  38.539  0.00  0.00           D
ATOM   2432 D     CV B   1      51.475  83.077  38.539  0.00  0.00           D
ATOM   2433 D     CV B   1      55.475  83.077  38.539  0.00  0.00           D
ATOM   2434 D     CV B   1      59.475  83.077  38.539  0.00  0.00           D
ATOM   2435 D     CV B   1      63.475  83.077  38.539  0.00  0.00           D
ATOM   2436 D     CV B   1      67.475  83.077  38.539  0.00  0.00           D
ATOM   2437 D     CV B   1      71.475  83.077  38.539  0.00  0.00           D
ATOM   2438 D     CV B   1      75.475  83.077  38.539  0.00  0.00           D
ATOM   2439 D     CV B   1      39.475  87.077  38.539  0.00  0.00           D
ATOM   2440 D     CV B   1      43.475  87.077  38.539  0.00  0.00           D
ATOM   2441 D     CV B   1      47.475  87.077  38.539  0.00  0.00           D
ATOM   2442 D     CV B   1      51.475  87.077  38.539  0.00  0.00           D
ATOM   2443 D     CV B   1      55.475  87.077  38.539  0.00  0.00           D
ATOM   2444 D     CV B   1      59.475  87.077  38.539  0.00  0.00           D
ATOM   2445 D     CV B   1      63.475  87.077  38.539  0.00  0.00           D
ATOM   2446 D     CV B   1      67.475  87.077  38.539  0.00  0.00           D
ATOM   2447 D     CV B   1      71.475  87.077  38.539  0.00  0.00           D
ATOM   2448 D     CV B   1      43.475  91.077  38.539  0.00  0.00           D
ATOM   2449 D     CV B   1      47.475  91.077  38.539  0.00  0.00           D
ATOM   2450 D     CV B   1      51.475  91.077  38.539  0.00  0.00           D
ATOM   2451 D     CV B   1      55.475  91.077  38.539  0.00  0.00           D
ATOM   2452 D     CV B   1      59.475  91.077  38.539  0.00  0.00           D
ATOM   2453 D     CV B   1      63.475  91.077  38.539  0.00  0.00           D
ATOM   2454 D     CV B   1      67.475  91.077  38.539  0.00  0.00           D
ATOM   2455 D     CV B   1      71.475  91.077  38.539  0.00  0.00           D
ATOM   2456 D     CV B   1      43.475  95.077  38.539  0.00  0.00           D
ATOM   2457 D     CV B   1      47.475  95.077  38.539  0.00  0.00           D
ATOM   2458 D     CV B   1      51.475  95.077  38.539  0.00  0.00           D
ATOM   2459 D     CV B   1      55.475  95.077  38.539  0.00  0.00           D
ATOM   2460 D     CV B   1      59.475  95.077  38.539  0.00  0.00           D
ATOM   2461 D     CV B   1      63.475  95.077  38.539  0.00  0.00           D
ATOM   2462 D     CV B   1      47.475  99.077  38.539  0.00  0.00           D
ATOM   2463 D     CV B   1      51.475  99.077  38.539  0.00  0.00           D
ATOM   2464 D     CV B   1      55.475  99.077  38.539  0.00  0.00           D
ATOM   2465 D     CV B   1      59.475  99.077  38.539  0.00  0.00           D
ATOM   2466 D     CV B   1      47.475  67.077  42.539  0.00  0.00           D
ATOM   2467 D     CV B   1      51.475  67.077  42.539  0.00  0.00           D
ATOM   2468 D     CV B   1      55.475  67.077  42.539  0.00  0.00           D
ATOM   2469 D     CV B   1      59.475  67.077  42.539  0.00  0.00           D
ATOM   2470 D     CV B   1      47.475  71.077  42.539  0.00  0.00           D
ATOM   2471 D     CV B   1      51.475  71.077  42.539  0.00  0.00           D
ATOM   2472 D     CV B   1      55.475  71.077  42.539  0.00  0.00           D
ATOM   2473 D     CV B   1      59.475  71.077  42.539  0.00  0.00           D
ATOM   2474 D     CV B   1      43.475  75.077  42.539  0.00  0.00           D
ATOM   2475 D     CV B   1      47.475  75.077  42.539  0.00  0.00           D
ATOM   2476 D     CV B   1      51.475  75.077  42.539  0.00  0.00           D
ATOM   2477 D     CV B   1      55.475  75.077  42.539  0.00  0.00           D
ATOM   2478 D     CV B   1      59.475  75.077  42.539  0.00  0.00           D
ATOM   2479 D     CV B   1      39.475  79.077  42.539  0.00  0.00           D
ATOM   2480 D     CV B   1      43.475  79.077  42.539  0.00  0.00           D
ATOM   2481 D     CV B   1      47.475  79.077  42.539  0.00  0.00           D
ATOM   2482 D     CV B   1      51.475  79.077  42.539  0.00  0.00           D
ATOM   2483 D     CV B   1      55.475  79.077  42.539  0.00  0.00           D
ATOM   2484 D     CV B   1      59.475  79.077  42.539  0.00  0.00           D
ATOM   2485 D     CV B   1      63.475  79.077  42.539  0.00  0.00           D
ATOM   2486 D     CV B   1      39.475  83.077  42.539  0.00  0.00           D
ATOM   2487 D     CV B   1      43.475  83.077  42.539  0.00  0.00           D
ATOM   2488 D     CV B   1      47.475  83.077  42.539  0.00  0.00           D
ATOM   2489 D     CV B   1      51.475  83.077  42.539  0.00  0.00           D
ATOM   2490 D     CV B   1      55.475  83.077  42.539  0.00  0.00           D
ATOM   2491 D     CV B   1      59.475  83.077  42.539  0.00  0.00           D
ATOM   2492 D     CV B   1      63.475  83.077  42.539  0.00  0.00           D
ATOM   2493 D     CV B   1      67.475  83.077  42.539  0.00  0.00           D
ATOM   2494 D     CV B   1      71.475  83.077  42.539  0.00  0.00           D
ATOM   2495 D     CV B   1      43.475  87.077  42.539  0.00  0.00           D
ATOM   2496 D     CV B   1      47.475  87.077  42.539  0.00  0.00           D
ATOM   2497 D     CV B   1      51.475  87.077  42.539  0.00  0.00           D
ATOM   2498 D     CV B   1      55.475  87.077  42.539  0.00  0.00           D
ATOM   2499 D     CV B   1      59.475  87.077  42.539  0.00  0.00           D
ATOM   2500 D     CV B   1      63.475  87.077  42.539  0.00  0.00           D
ATOM   2501 D     CV B   1      67.475  87.077  42.539  0.00  0.00           D
ATOM   2502 D     CV B   1      43.475  91.077  42.539  0.00  0.00           D
ATOM   2503 D     CV B   1      47.475  91.077  42.539  0.00  0.00           D
ATOM   2504 D     CV B   1      51.475  91.077  42.539  0.00  0.00           D
ATOM   2505 D     CV B   1      55.475  91.077  42.539  0.00  0.00           D
ATOM   2506 D     CV B   1      59.475  91.077  42.539  0.00  0.00           D
ATOM   2507 D     CV B   1      63.475  91.077  42.539  0.00  0.00           D
ATOM   2508 D     CV B   1      39.475  95.077  42.539  0.00  0.00           D
ATOM   2509 D     CV B   1      43.475  95.077  42.539  0.00  0.00           D
ATOM   2510 D     CV B   1      47.475  95.077  42.539  0.00  0.00           D
ATOM   2511 D     CV B   1      51.475  95.077  42.539  0.00  0.00           D
ATOM   2512 D     CV B   1      55.475  95.077  42.539  0.00  0.00           D
ATOM   2513 D     CV B   1      59.475  95.077  42.539  0.00  0.00           D
ATOM   2514 D     CV B   1      43.475  99.077  42.539  0.00  0.00           D
ATOM   2515 D     CV B   1      47.475  99.077  42.539  0.00  0.00           D
ATOM   2516 D     CV B   1      51.475  99.077  42.539  0.00  0.00           D
ATOM   2517 D     CV B   1      55.475  99.077  42.539  0.00  0.00           D
ATOM   2518 D     CV B   1      47.475  71.077  46.539  0.00  0.00           D
ATOM   2519 D     CV B   1      51.475  71.077  46.539  0.00  0.00           D
ATOM   2520 D     CV B   1      55.475  71.077  46.539  0.00  0.00           D
ATOM   2521 D     CV B   1      51.475  75.077  46.539  0.00  0.00           D
ATOM   2522 D     CV B   1      55.475  75.077  46.539  0.00  0.00           D
ATOM   2523 D     CV B   1      51.475  79.077  46.539  0.00  0.00           D
ATOM   2524 D     CV B   1      55.475  79.077  46.539  0.00  0.00           D
ATOM   2525 D     CV B   1      59.475  79.077  46.539  0.00  0.00           D
ATOM   2526 D     CV B   1      47.475  83.077  46.539  0.00  0.00           D
ATOM   2527 D     CV B   1      51.475  83.077  46.539  0.00  0.00           D
ATOM   2528 D     CV B   1      55.475  83.077  46.539  0.00  0.00           D
ATOM   2529 D     CV B   1      59.475  83.077  46.539  0.00  0.00           D
ATOM   2530 D     CV B   1      63.475  83.077  46.539  0.00  0.00           D
ATOM   2531 D     CV B   1      43.475  87.077  46.539  0.00  0.00           D
ATOM   2532 D     CV B   1      47.475  87.077  46.539  0.00  0.00           D
ATOM   2533 D     CV B   1      51.475  87.077  46.539  0.00  0.00           D
ATOM   2534 D     CV B   1      55.475  87.077  46.539  0.00  0.00           D
ATOM   2535 D     CV B   1      59.475  87.077  46.539  0.00  0.00           D
ATOM   2536 D     CV B   1      43.475  91.077  46.539  0.00  0.00           D
ATOM   2537 D     CV B   1      47.475  91.077  46.539  0.00  0.00           D
ATOM   2538 D     CV B   1      51.475  91.077  46.539  0.00  0.00           D
ATOM   2539 D     CV B   1      55.475  91.077  46.539  0.00  0.00           D
ATOM   2540 D     CV B   1      59.475  91.077  46.539  0.00  0.00           D
ATOM   2541 D     CV B   1      39.475  95.077  46.539  0.00  0.00           D
ATOM   2542 D     CV B   1      43.475  95.077  46.539  0.00  0.00           D
ATOM   2543 D     CV B   1      47.475  95.077  46.539  0.00  0.00           D
ATOM   2544 D     CV B   1      51.475  95.077  46.539  0.00  0.00           D
ATOM   2545 D     CV B   1      55.475  95.077  46.539  0.00  0.00           D
ATOM   2546 D     CV B   1      51.475  99.077  46.539  0.00  0.00           D
ATOM   2547 D     CV B   1      55.475  99.077  46.539  0.00  0.00           D
ATOM   2548 D     CV B   1      59.475  83.077  50.539  0.00  0.00           D
ATOM   2549 D     CV B   1      63.475  83.077  50.539  0.00  0.00           D
ATOM   2550 D     CV B   1      59.475  87.077  50.539  0.00  0.00           D
ATOM   2551 D     CV B   1      43.475  91.077  50.539  0.00  0.00           D
ATOM   2552 D     CV B   1      47.475  91.077  50.539  0.00  0.00           D
ATOM   2553 D     CV B   1      51.475  91.077  50.539  0.00  0.00           D
ATOM   2554 D     CV B   1      51.475  95.077  50.539  0.00  0.00           D
