# Supplementary material for: CageCavityCalc (C3): A Computational Tool for Calculating and Visualizing Cavities in Molecular Cages
Source: J Chem Inf Model. 2024 Jul 9;64(14):5604–16. doi: 10.1021/acs.jcim.4c00355 (PMC11267575; doi:10.1021/acs.jcim.4c00355)
Supplement: Supplementary file 2 — ci4c00355_si_002.zip [file ci4c00355_si_002.zip › CageCavityCalc-v.1.0.5/readme_testing.txt]

python.exe .\main.py -pymol True -grid_spacing 2 -number_of_dummies 0 -bcolor True -distThreshold_atom_contacts 5 -bcolor_min none -bcolor_max none -dummy_atom_diameter 2 -distance_threshold_for_90_deg_angle 7 -pore_radius_limit 2 -f .\cage_ACIE_2006_45_901.pdb
