# Supplementary material for: CageCavityCalc (C3): A Computational Tool for Calculating and Visualizing Cavities in Molecular Cages
Source: J Chem Inf Model. 2024 Jul 9;64(14):5604–16. doi: 10.1021/acs.jcim.4c00355 (PMC11267575; doi:10.1021/acs.jcim.4c00355)
Supplement: Supplementary file 2 — ci4c00355_si_002.zip [file ci4c00355_si_002.zip › CageCavityCalc-v.1.0.5/setup.py]

from setuptools import setup, find_packages

setup(
    name="CageCavityCalc",
    version="1.0.2",
    packages=find_packages(),
    install_requires=[
        "numpy",
        "scipy",
        "scikit-learn",
        "rdkit"
    ],
    entry_points={
        "console_scripts": [
            "CageCavityCalc = CageCavityCalc.__main__:main"
        ]
    }
)
